# Supplementary material for: Exploring Structural Insights of Aβ42 and α-Synuclein Monomers and Heterodimer: A Comparative Study Using Implicit and Explicit Solvent Simulations
Source: J Phys Chem B. 2024 May 3;128(19):4655–69. doi: 10.1021/acs.jpcb.4c00503 (PMC11103699; doi:10.1021/acs.jpcb.4c00503)
Supplement: Supplementary file 2 — jp4c00503_si_002.pdb [file jp4c00503_si_002.pdb]

ATOM      1  N   MET     1     223.792  -1.178  -1.125  1.00  0.00           N  
ATOM      2  H1  MET     1     224.725  -1.561  -1.079  1.00  0.00           H  
ATOM      3  H2  MET     1     223.277  -1.441  -1.953  1.00  0.00           H  
ATOM      4  H3  MET     1     223.279  -1.533  -0.330  1.00  0.00           H  
ATOM      5  CA  MET     1     223.956   0.320  -1.118  1.00  0.00           C  
ATOM      6  HA  MET     1     222.944   0.710  -1.220  1.00  0.00           H  
ATOM      7  CB  MET     1     224.606   0.745   0.172  1.00  0.00           C  
ATOM      8  HB2 MET     1     225.286  -0.015   0.558  1.00  0.00           H  
ATOM      9  HB3 MET     1     225.112   1.700   0.030  1.00  0.00           H  
ATOM     10  CG  MET     1     223.523   1.020   1.250  1.00  0.00           C  
ATOM     11  HG2 MET     1     223.967   1.600   2.058  1.00  0.00           H  
ATOM     12  HG3 MET     1     222.717   1.545   0.736  1.00  0.00           H  
ATOM     13  SD  MET     1     222.861  -0.529   1.961  1.00  0.00           S  
ATOM     14  CE  MET     1     222.031  -0.001   3.518  1.00  0.00           C  
ATOM     15  HE1 MET     1     222.785   0.242   4.267  1.00  0.00           H  
ATOM     16  HE2 MET     1     221.453   0.907   3.351  1.00  0.00           H  
ATOM     17  HE3 MET     1     221.402  -0.850   3.783  1.00  0.00           H  
ATOM     18  C   MET     1     224.839   0.737  -2.358  1.00  0.00           C  
ATOM     19  O   MET     1     225.679  -0.006  -2.820  1.00  0.00           O  
ATOM     20  N   ASP     2     224.502   1.908  -2.938  1.00  0.00           N  
ATOM     21  H   ASP     2     223.774   2.494  -2.555  1.00  0.00           H  
ATOM     22  CA  ASP     2     225.007   2.289  -4.206  1.00  0.00           C  
ATOM     23  HA  ASP     2     225.270   1.435  -4.830  1.00  0.00           H  
ATOM     24  CB  ASP     2     223.888   2.963  -4.915  1.00  0.00           C  
ATOM     25  HB2 ASP     2     224.235   3.221  -5.916  1.00  0.00           H  
ATOM     26  HB3 ASP     2     223.167   2.174  -5.127  1.00  0.00           H  
ATOM     27  CG  ASP     2     223.063   4.157  -4.364  1.00  0.00           C  
ATOM     28  OD1 ASP     2     223.193   4.475  -3.157  1.00  0.00           O  
ATOM     29  OD2 ASP     2     222.334   4.689  -5.212  1.00  0.00           O  
ATOM     30  C   ASP     2     226.228   3.226  -4.264  1.00  0.00           C  
ATOM     31  O   ASP     2     227.053   3.100  -5.191  1.00  0.00           O  
ATOM     32  N   VAL     3     226.315   4.232  -3.310  1.00  0.00           N  
ATOM     33  H   VAL     3     225.531   4.352  -2.685  1.00  0.00           H  
ATOM     34  CA  VAL     3     227.493   5.120  -3.164  1.00  0.00           C  
ATOM     35  HA  VAL     3     228.083   5.189  -4.078  1.00  0.00           H  
ATOM     36  CB  VAL     3     226.942   6.543  -2.886  1.00  0.00           C  
ATOM     37  HB  VAL     3     226.189   6.509  -2.098  1.00  0.00           H  
ATOM     38  CG1 VAL     3     228.080   7.469  -2.466  1.00  0.00           C  
ATOM     39 HG11 VAL     3     228.917   7.382  -3.159  1.00  0.00           H  
ATOM     40 HG12 VAL     3     228.333   7.189  -1.444  1.00  0.00           H  
ATOM     41 HG13 VAL     3     227.674   8.480  -2.422  1.00  0.00           H  
ATOM     42  CG2 VAL     3     226.283   7.274  -4.169  1.00  0.00           C  
ATOM     43 HG21 VAL     3     226.991   7.169  -4.991  1.00  0.00           H  
ATOM     44 HG22 VAL     3     226.026   8.324  -4.036  1.00  0.00           H  
ATOM     45 HG23 VAL     3     225.367   6.700  -4.308  1.00  0.00           H  
ATOM     46  C   VAL     3     228.457   4.673  -2.067  1.00  0.00           C  
ATOM     47  O   VAL     3     228.034   4.524  -0.919  1.00  0.00           O  
ATOM     48  N   PHE     4     229.746   4.503  -2.370  1.00  0.00           N  
ATOM     49  H   PHE     4     230.041   4.794  -3.291  1.00  0.00           H  
ATOM     50  CA  PHE     4     230.760   4.336  -1.326  1.00  0.00           C  
ATOM     51  HA  PHE     4     230.370   3.961  -0.380  1.00  0.00           H  
ATOM     52  CB  PHE     4     231.847   3.312  -1.552  1.00  0.00           C  
ATOM     53  HB2 PHE     4     232.543   3.583  -2.346  1.00  0.00           H  
ATOM     54  HB3 PHE     4     232.514   3.383  -0.693  1.00  0.00           H  
ATOM     55  CG  PHE     4     231.324   1.905  -1.663  1.00  0.00           C  
ATOM     56  CD1 PHE     4     230.917   1.216  -0.478  1.00  0.00           C  
ATOM     57  HD1 PHE     4     230.904   1.787   0.438  1.00  0.00           H  
ATOM     58  CE1 PHE     4     230.320  -0.067  -0.509  1.00  0.00           C  
ATOM     59  HE1 PHE     4     230.096  -0.597   0.405  1.00  0.00           H  
ATOM     60  CZ  PHE     4     230.260  -0.729  -1.737  1.00  0.00           C  
ATOM     61  HZ  PHE     4     229.833  -1.721  -1.721  1.00  0.00           H  
ATOM     62  CE2 PHE     4     230.693  -0.081  -2.919  1.00  0.00           C  
ATOM     63  HE2 PHE     4     230.631  -0.650  -3.834  1.00  0.00           H  
ATOM     64  CD2 PHE     4     231.228   1.242  -2.880  1.00  0.00           C  
ATOM     65  HD2 PHE     4     231.666   1.676  -3.766  1.00  0.00           H  
ATOM     66  C   PHE     4     231.389   5.666  -0.925  1.00  0.00           C  
ATOM     67  O   PHE     4     231.753   5.804   0.226  1.00  0.00           O  
ATOM     68  N   MET     5     231.501   6.643  -1.793  1.00  0.00           N  
ATOM     69  H   MET     5     231.169   6.463  -2.730  1.00  0.00           H  
ATOM     70  CA  MET     5     232.120   7.915  -1.522  1.00  0.00           C  
ATOM     71  HA  MET     5     232.035   8.265  -0.493  1.00  0.00           H  
ATOM     72  CB  MET     5     233.663   7.680  -1.704  1.00  0.00           C  
ATOM     73  HB2 MET     5     233.988   6.894  -1.022  1.00  0.00           H  
ATOM     74  HB3 MET     5     233.873   7.342  -2.719  1.00  0.00           H  
ATOM     75  CG  MET     5     234.412   9.044  -1.396  1.00  0.00           C  
ATOM     76  HG2 MET     5     235.489   8.894  -1.470  1.00  0.00           H  
ATOM     77  HG3 MET     5     234.067   9.758  -2.144  1.00  0.00           H  
ATOM     78  SD  MET     5     234.078   9.947   0.125  1.00  0.00           S  
ATOM     79  CE  MET     5     234.741   8.904   1.492  1.00  0.00           C  
ATOM     80  HE1 MET     5     234.563   9.406   2.443  1.00  0.00           H  
ATOM     81  HE2 MET     5     234.480   7.861   1.315  1.00  0.00           H  
ATOM     82  HE3 MET     5     235.830   8.876   1.448  1.00  0.00           H  
ATOM     83  C   MET     5     231.612   9.057  -2.471  1.00  0.00           C  
ATOM     84  O   MET     5     231.331   8.739  -3.624  1.00  0.00           O  
ATOM     85  N   LYS     6     231.486  10.303  -2.063  1.00  0.00           N  
ATOM     86  H   LYS     6     231.627  10.560  -1.096  1.00  0.00           H  
ATOM     87  CA  LYS     6     231.062  11.504  -2.785  1.00  0.00           C  
ATOM     88  HA  LYS     6     231.198  11.451  -3.865  1.00  0.00           H  
ATOM     89  CB  LYS     6     229.571  11.668  -2.517  1.00  0.00           C  
ATOM     90  HB2 LYS     6     229.160  12.436  -3.172  1.00  0.00           H  
ATOM     91  HB3 LYS     6     229.055  10.752  -2.805  1.00  0.00           H  
ATOM     92  CG  LYS     6     229.075  11.808  -1.077  1.00  0.00           C  
ATOM     93  HG2 LYS     6     229.240  10.854  -0.577  1.00  0.00           H  
ATOM     94  HG3 LYS     6     229.683  12.602  -0.643  1.00  0.00           H  
ATOM     95  CD  LYS     6     227.567  12.172  -0.941  1.00  0.00           C  
ATOM     96  HD2 LYS     6     227.419  13.054  -1.564  1.00  0.00           H  
ATOM     97  HD3 LYS     6     226.921  11.346  -1.239  1.00  0.00           H  
ATOM     98  CE  LYS     6     227.400  12.425   0.527  1.00  0.00           C  
ATOM     99  HE2 LYS     6     227.763  11.576   1.107  1.00  0.00           H  
ATOM    100  HE3 LYS     6     227.885  13.377   0.740  1.00  0.00           H  
ATOM    101  NZ  LYS     6     225.930  12.440   0.912  1.00  0.00           N  
ATOM    102  HZ1 LYS     6     225.927  12.694   1.890  1.00  0.00           H  
ATOM    103  HZ2 LYS     6     225.307  12.934   0.289  1.00  0.00           H  
ATOM    104  HZ3 LYS     6     225.532  11.514   0.846  1.00  0.00           H  
ATOM    105  C   LYS     6     231.871  12.745  -2.241  1.00  0.00           C  
ATOM    106  O   LYS     6     232.716  12.580  -1.350  1.00  0.00           O  
ATOM    107  N   GLY     7     231.716  13.894  -2.901  1.00  0.00           N  
ATOM    108  H   GLY     7     231.091  14.016  -3.685  1.00  0.00           H  
ATOM    109  CA  GLY     7     232.495  15.115  -2.536  1.00  0.00           C  
ATOM    110  HA2 GLY     7     231.960  16.007  -2.861  1.00  0.00           H  
ATOM    111  HA3 GLY     7     232.529  15.144  -1.447  1.00  0.00           H  
ATOM    112  C   GLY     7     233.949  15.162  -2.936  1.00  0.00           C  
ATOM    113  O   GLY     7     234.602  16.152  -2.526  1.00  0.00           O  
ATOM    114  N   LEU     8     234.494  14.305  -3.846  1.00  0.00           N  
ATOM    115  H   LEU     8     233.905  13.547  -4.160  1.00  0.00           H  
ATOM    116  CA  LEU     8     236.016  14.120  -3.995  1.00  0.00           C  
ATOM    117  HA  LEU     8     236.390  14.309  -2.989  1.00  0.00           H  
ATOM    118  CB  LEU     8     236.261  12.770  -4.568  1.00  0.00           C  
ATOM    119  HB2 LEU     8     235.545  12.727  -5.388  1.00  0.00           H  
ATOM    120  HB3 LEU     8     237.252  12.729  -5.021  1.00  0.00           H  
ATOM    121  CG  LEU     8     236.074  11.469  -3.745  1.00  0.00           C  
ATOM    122  HG  LEU     8     235.010  11.560  -3.525  1.00  0.00           H  
ATOM    123  CD1 LEU     8     236.856  11.434  -2.425  1.00  0.00           C  
ATOM    124 HD11 LEU     8     237.795  10.902  -2.581  1.00  0.00           H  
ATOM    125 HD12 LEU     8     236.307  10.857  -1.681  1.00  0.00           H  
ATOM    126 HD13 LEU     8     236.964  12.446  -2.037  1.00  0.00           H  
ATOM    127  CD2 LEU     8     236.471  10.201  -4.531  1.00  0.00           C  
ATOM    128 HD21 LEU     8     237.516  10.348  -4.801  1.00  0.00           H  
ATOM    129 HD22 LEU     8     235.817  10.075  -5.393  1.00  0.00           H  
ATOM    130 HD23 LEU     8     236.267   9.371  -3.855  1.00  0.00           H  
ATOM    131  C   LEU     8     236.622  15.213  -4.862  1.00  0.00           C  
ATOM    132  O   LEU     8     237.860  15.348  -4.826  1.00  0.00           O  
ATOM    133  N   SER     9     235.844  16.165  -5.357  1.00  0.00           N  
ATOM    134  H   SER     9     234.860  16.047  -5.158  1.00  0.00           H  
ATOM    135  CA  SER     9     236.271  17.340  -6.130  1.00  0.00           C  
ATOM    136  HA  SER     9     236.894  17.111  -6.994  1.00  0.00           H  
ATOM    137  CB  SER     9     234.996  17.934  -6.726  1.00  0.00           C  
ATOM    138  HB2 SER     9     234.416  18.329  -5.892  1.00  0.00           H  
ATOM    139  HB3 SER     9     235.237  18.787  -7.360  1.00  0.00           H  
ATOM    140  OG  SER     9     234.191  16.996  -7.418  1.00  0.00           O  
ATOM    141  HG  SER     9     234.770  16.305  -7.748  1.00  0.00           H  
ATOM    142  C   SER     9     237.032  18.420  -5.281  1.00  0.00           C  
ATOM    143  O   SER     9     237.550  19.446  -5.836  1.00  0.00           O  
ATOM    144  N   LYS    10     236.928  18.152  -3.998  1.00  0.00           N  
ATOM    145  H   LYS    10     236.470  17.290  -3.736  1.00  0.00           H  
ATOM    146  CA  LYS    10     237.437  19.031  -3.000  1.00  0.00           C  
ATOM    147  HA  LYS    10     237.482  20.065  -3.344  1.00  0.00           H  
ATOM    148  CB  LYS    10     236.435  19.097  -1.836  1.00  0.00           C  
ATOM    149  HB2 LYS    10     235.426  19.279  -2.205  1.00  0.00           H  
ATOM    150  HB3 LYS    10     236.394  18.131  -1.331  1.00  0.00           H  
ATOM    151  CG  LYS    10     236.728  20.225  -0.792  1.00  0.00           C  
ATOM    152  HG2 LYS    10     237.622  20.019  -0.204  1.00  0.00           H  
ATOM    153  HG3 LYS    10     236.830  21.194  -1.279  1.00  0.00           H  
ATOM    154  CD  LYS    10     235.669  20.299   0.326  1.00  0.00           C  
ATOM    155  HD2 LYS    10     234.681  20.480  -0.097  1.00  0.00           H  
ATOM    156  HD3 LYS    10     235.611  19.400   0.939  1.00  0.00           H  
ATOM    157  CE  LYS    10     235.918  21.504   1.265  1.00  0.00           C  
ATOM    158  HE2 LYS    10     236.871  21.302   1.756  1.00  0.00           H  
ATOM    159  HE3 LYS    10     235.910  22.484   0.787  1.00  0.00           H  
ATOM    160  NZ  LYS    10     234.865  21.531   2.261  1.00  0.00           N  
ATOM    161  HZ1 LYS    10     234.826  20.733   2.878  1.00  0.00           H  
ATOM    162  HZ2 LYS    10     235.011  22.201   3.003  1.00  0.00           H  
ATOM    163  HZ3 LYS    10     233.977  21.638   1.793  1.00  0.00           H  
ATOM    164  C   LYS    10     238.901  18.815  -2.596  1.00  0.00           C  
ATOM    165  O   LYS    10     239.662  19.746  -2.165  1.00  0.00           O  
ATOM    166  N   ALA    11     239.370  17.573  -2.693  1.00  0.00           N  
ATOM    167  H   ALA    11     238.735  16.974  -3.201  1.00  0.00           H  
ATOM    168  CA  ALA    11     240.773  17.262  -2.414  1.00  0.00           C  
ATOM    169  HA  ALA    11     241.208  17.963  -1.701  1.00  0.00           H  
ATOM    170  CB  ALA    11     240.796  15.826  -1.815  1.00  0.00           C  
ATOM    171  HB1 ALA    11     241.848  15.575  -1.676  1.00  0.00           H  
ATOM    172  HB2 ALA    11     240.348  15.825  -0.822  1.00  0.00           H  
ATOM    173  HB3 ALA    11     240.340  15.123  -2.512  1.00  0.00           H  
ATOM    174  C   ALA    11     241.640  17.410  -3.691  1.00  0.00           C  
ATOM    175  O   ALA    11     241.208  17.052  -4.864  1.00  0.00           O  
ATOM    176  N   LYS    12     242.952  17.578  -3.429  1.00  0.00           N  
ATOM    177  H   LYS    12     243.234  17.793  -2.483  1.00  0.00           H  
ATOM    178  CA  LYS    12     243.983  17.950  -4.433  1.00  0.00           C  
ATOM    179  HA  LYS    12     243.790  18.891  -4.948  1.00  0.00           H  
ATOM    180  CB  LYS    12     245.244  18.261  -3.592  1.00  0.00           C  
ATOM    181  HB2 LYS    12     245.439  17.419  -2.928  1.00  0.00           H  
ATOM    182  HB3 LYS    12     246.087  18.364  -4.276  1.00  0.00           H  
ATOM    183  CG  LYS    12     245.092  19.587  -2.779  1.00  0.00           C  
ATOM    184  HG2 LYS    12     244.690  20.351  -3.445  1.00  0.00           H  
ATOM    185  HG3 LYS    12     244.473  19.260  -1.944  1.00  0.00           H  
ATOM    186  CD  LYS    12     246.442  19.893  -2.235  1.00  0.00           C  
ATOM    187  HD2 LYS    12     246.740  19.139  -1.506  1.00  0.00           H  
ATOM    188  HD3 LYS    12     247.155  20.110  -3.031  1.00  0.00           H  
ATOM    189  CE  LYS    12     246.379  21.194  -1.384  1.00  0.00           C  
ATOM    190  HE2 LYS    12     245.444  21.211  -0.824  1.00  0.00           H  
ATOM    191  HE3 LYS    12     247.169  21.144  -0.634  1.00  0.00           H  
ATOM    192  NZ  LYS    12     246.425  22.432  -2.185  1.00  0.00           N  
ATOM    193  HZ1 LYS    12     245.680  22.584  -2.849  1.00  0.00           H  
ATOM    194  HZ2 LYS    12     246.358  23.284  -1.647  1.00  0.00           H  
ATOM    195  HZ3 LYS    12     247.318  22.407  -2.656  1.00  0.00           H  
ATOM    196  C   LYS    12     244.217  16.716  -5.391  1.00  0.00           C  
ATOM    197  O   LYS    12     244.382  16.930  -6.569  1.00  0.00           O  
ATOM    198  N   GLU    13     244.214  15.423  -4.921  1.00  0.00           N  
ATOM    199  H   GLU    13     244.369  15.417  -3.923  1.00  0.00           H  
ATOM    200  CA  GLU    13     244.255  14.213  -5.684  1.00  0.00           C  
ATOM    201  HA  GLU    13     245.105  14.300  -6.360  1.00  0.00           H  
ATOM    202  CB  GLU    13     244.598  12.970  -4.816  1.00  0.00           C  
ATOM    203  HB2 GLU    13     244.459  12.046  -5.378  1.00  0.00           H  
ATOM    204  HB3 GLU    13     245.626  12.959  -4.456  1.00  0.00           H  
ATOM    205  CG  GLU    13     243.686  12.749  -3.569  1.00  0.00           C  
ATOM    206  HG2 GLU    13     242.739  13.282  -3.653  1.00  0.00           H  
ATOM    207  HG3 GLU    13     243.514  11.673  -3.549  1.00  0.00           H  
ATOM    208  CD  GLU    13     244.361  13.243  -2.307  1.00  0.00           C  
ATOM    209  OE1 GLU    13     244.385  12.408  -1.369  1.00  0.00           O  
ATOM    210  OE2 GLU    13     244.827  14.405  -2.184  1.00  0.00           O  
ATOM    211  C   GLU    13     243.047  13.990  -6.532  1.00  0.00           C  
ATOM    212  O   GLU    13     242.967  13.349  -7.557  1.00  0.00           O  
ATOM    213  N   GLY    14     241.966  14.697  -6.283  1.00  0.00           N  
ATOM    214  H   GLY    14     242.053  15.354  -5.520  1.00  0.00           H  
ATOM    215  CA  GLY    14     240.676  14.654  -6.898  1.00  0.00           C  
ATOM    216  HA2 GLY    14     240.504  13.587  -7.033  1.00  0.00           H  
ATOM    217  HA3 GLY    14     239.891  15.102  -6.287  1.00  0.00           H  
ATOM    218  C   GLY    14     240.592  15.349  -8.244  1.00  0.00           C  
ATOM    219  O   GLY    14     239.935  14.866  -9.211  1.00  0.00           O  
ATOM    220  N   VAL    15     241.368  16.466  -8.497  1.00  0.00           N  
ATOM    221  H   VAL    15     241.684  16.964  -7.677  1.00  0.00           H  
ATOM    222  CA  VAL    15     241.499  17.200  -9.728  1.00  0.00           C  
ATOM    223  HA  VAL    15     240.542  17.268 -10.245  1.00  0.00           H  
ATOM    224  CB  VAL    15     242.113  18.615  -9.452  1.00  0.00           C  
ATOM    225  HB  VAL    15     243.042  18.422  -8.915  1.00  0.00           H  
ATOM    226  CG1 VAL    15     242.507  19.409 -10.704  1.00  0.00           C  
ATOM    227 HG11 VAL    15     242.612  20.446 -10.385  1.00  0.00           H  
ATOM    228 HG12 VAL    15     241.643  19.480 -11.366  1.00  0.00           H  
ATOM    229 HG13 VAL    15     243.323  18.956 -11.267  1.00  0.00           H  
ATOM    230  CG2 VAL    15     241.069  19.356  -8.719  1.00  0.00           C  
ATOM    231 HG21 VAL    15     241.568  20.242  -8.326  1.00  0.00           H  
ATOM    232 HG22 VAL    15     240.681  18.798  -7.867  1.00  0.00           H  
ATOM    233 HG23 VAL    15     240.239  19.644  -9.365  1.00  0.00           H  
ATOM    234  C   VAL    15     242.498  16.402 -10.576  1.00  0.00           C  
ATOM    235  O   VAL    15     242.163  16.064 -11.683  1.00  0.00           O  
ATOM    236  N   VAL    16     243.608  15.945  -9.929  1.00  0.00           N  
ATOM    237  H   VAL    16     243.813  16.292  -9.003  1.00  0.00           H  
ATOM    238  CA  VAL    16     244.637  15.185 -10.640  1.00  0.00           C  
ATOM    239  HA  VAL    16     244.978  15.819 -11.458  1.00  0.00           H  
ATOM    240  CB  VAL    16     245.812  14.838  -9.671  1.00  0.00           C  
ATOM    241  HB  VAL    16     245.271  14.689  -8.737  1.00  0.00           H  
ATOM    242  CG1 VAL    16     246.660  16.101  -9.468  1.00  0.00           C  
ATOM    243 HG11 VAL    16     247.344  16.274 -10.299  1.00  0.00           H  
ATOM    244 HG12 VAL    16     247.322  15.991  -8.609  1.00  0.00           H  
ATOM    245 HG13 VAL    16     245.974  16.887  -9.151  1.00  0.00           H  
ATOM    246  CG2 VAL    16     246.799  13.644  -9.884  1.00  0.00           C  
ATOM    247 HG21 VAL    16     246.149  12.769  -9.864  1.00  0.00           H  
ATOM    248 HG22 VAL    16     247.514  13.542  -9.068  1.00  0.00           H  
ATOM    249 HG23 VAL    16     247.306  13.508 -10.839  1.00  0.00           H  
ATOM    250  C   VAL    16     244.176  13.818 -11.257  1.00  0.00           C  
ATOM    251  O   VAL    16     244.415  13.559 -12.388  1.00  0.00           O  
ATOM    252  N   ALA    17     243.345  13.141 -10.549  1.00  0.00           N  
ATOM    253  H   ALA    17     243.085  13.338  -9.593  1.00  0.00           H  
ATOM    254  CA  ALA    17     242.736  11.850 -11.013  1.00  0.00           C  
ATOM    255  HA  ALA    17     243.497  11.105 -11.243  1.00  0.00           H  
ATOM    256  CB  ALA    17     242.020  11.291  -9.749  1.00  0.00           C  
ATOM    257  HB1 ALA    17     241.553  10.313  -9.862  1.00  0.00           H  
ATOM    258  HB2 ALA    17     242.718  11.188  -8.918  1.00  0.00           H  
ATOM    259  HB3 ALA    17     241.336  12.086  -9.451  1.00  0.00           H  
ATOM    260  C   ALA    17     241.813  11.978 -12.229  1.00  0.00           C  
ATOM    261  O   ALA    17     241.369  10.925 -12.673  1.00  0.00           O  
ATOM    262  N   ALA    18     241.607  13.190 -12.809  1.00  0.00           N  
ATOM    263  H   ALA    18     242.117  13.954 -12.388  1.00  0.00           H  
ATOM    264  CA  ALA    18     240.693  13.542 -13.915  1.00  0.00           C  
ATOM    265  HA  ALA    18     240.325  12.649 -14.420  1.00  0.00           H  
ATOM    266  CB  ALA    18     239.517  14.270 -13.418  1.00  0.00           C  
ATOM    267  HB1 ALA    18     238.850  14.506 -14.247  1.00  0.00           H  
ATOM    268  HB2 ALA    18     238.961  13.715 -12.662  1.00  0.00           H  
ATOM    269  HB3 ALA    18     239.771  15.274 -13.080  1.00  0.00           H  
ATOM    270  C   ALA    18     241.553  14.407 -14.880  1.00  0.00           C  
ATOM    271  O   ALA    18     241.829  14.051 -15.999  1.00  0.00           O  
ATOM    272  N   ALA    19     241.994  15.611 -14.421  1.00  0.00           N  
ATOM    273  H   ALA    19     241.650  15.896 -13.515  1.00  0.00           H  
ATOM    274  CA  ALA    19     242.737  16.619 -15.231  1.00  0.00           C  
ATOM    275  HA  ALA    19     242.219  16.575 -16.189  1.00  0.00           H  
ATOM    276  CB  ALA    19     242.533  17.914 -14.549  1.00  0.00           C  
ATOM    277  HB1 ALA    19     241.515  18.303 -14.533  1.00  0.00           H  
ATOM    278  HB2 ALA    19     242.848  17.901 -13.505  1.00  0.00           H  
ATOM    279  HB3 ALA    19     243.095  18.717 -15.026  1.00  0.00           H  
ATOM    280  C   ALA    19     244.220  16.371 -15.628  1.00  0.00           C  
ATOM    281  O   ALA    19     244.645  16.602 -16.767  1.00  0.00           O  
ATOM    282  N   GLU    20     245.021  15.737 -14.773  1.00  0.00           N  
ATOM    283  H   GLU    20     244.565  15.433 -13.924  1.00  0.00           H  
ATOM    284  CA  GLU    20     246.301  15.114 -15.171  1.00  0.00           C  
ATOM    285  HA  GLU    20     246.718  15.817 -15.892  1.00  0.00           H  
ATOM    286  CB  GLU    20     247.271  14.881 -14.015  1.00  0.00           C  
ATOM    287  HB2 GLU    20     246.778  14.287 -13.245  1.00  0.00           H  
ATOM    288  HB3 GLU    20     248.202  14.443 -14.376  1.00  0.00           H  
ATOM    289  CG  GLU    20     247.712  16.172 -13.356  1.00  0.00           C  
ATOM    290  HG2 GLU    20     246.841  16.714 -12.988  1.00  0.00           H  
ATOM    291  HG3 GLU    20     248.213  15.927 -12.420  1.00  0.00           H  
ATOM    292  CD  GLU    20     248.513  17.142 -14.234  1.00  0.00           C  
ATOM    293  OE1 GLU    20     249.144  18.035 -13.664  1.00  0.00           O  
ATOM    294  OE2 GLU    20     248.653  16.988 -15.475  1.00  0.00           O  
ATOM    295  C   GLU    20     246.054  13.744 -15.939  1.00  0.00           C  
ATOM    296  O   GLU    20     246.833  13.390 -16.840  1.00  0.00           O  
ATOM    297  N   LYS    21     245.003  13.036 -15.507  1.00  0.00           N  
ATOM    298  H   LYS    21     244.553  13.289 -14.639  1.00  0.00           H  
ATOM    299  CA  LYS    21     244.824  11.624 -15.902  1.00  0.00           C  
ATOM    300  HA  LYS    21     245.785  11.114 -15.973  1.00  0.00           H  
ATOM    301  CB  LYS    21     243.984  10.973 -14.852  1.00  0.00           C  
ATOM    302  HB2 LYS    21     244.092  11.480 -13.894  1.00  0.00           H  
ATOM    303  HB3 LYS    21     242.934  11.078 -15.125  1.00  0.00           H  
ATOM    304  CG  LYS    21     244.270   9.439 -14.731  1.00  0.00           C  
ATOM    305  HG2 LYS    21     243.389   8.830 -14.935  1.00  0.00           H  
ATOM    306  HG3 LYS    21     244.937   9.111 -15.527  1.00  0.00           H  
ATOM    307  CD  LYS    21     244.990   8.943 -13.456  1.00  0.00           C  
ATOM    308  HD2 LYS    21     244.411   9.265 -12.590  1.00  0.00           H  
ATOM    309  HD3 LYS    21     245.033   7.857 -13.536  1.00  0.00           H  
ATOM    310  CE  LYS    21     246.472   9.434 -13.252  1.00  0.00           C  
ATOM    311  HE2 LYS    21     246.970   9.160 -14.182  1.00  0.00           H  
ATOM    312  HE3 LYS    21     246.549  10.490 -12.993  1.00  0.00           H  
ATOM    313  NZ  LYS    21     247.165   8.711 -12.181  1.00  0.00           N  
ATOM    314  HZ1 LYS    21     246.696   8.810 -11.293  1.00  0.00           H  
ATOM    315  HZ2 LYS    21     247.151   7.708 -12.302  1.00  0.00           H  
ATOM    316  HZ3 LYS    21     248.015   9.186 -11.911  1.00  0.00           H  
ATOM    317  C   LYS    21     244.382  11.442 -17.388  1.00  0.00           C  
ATOM    318  O   LYS    21     244.811  10.587 -18.092  1.00  0.00           O  
ATOM    319  N   THR    22     243.546  12.329 -17.839  1.00  0.00           N  
ATOM    320  H   THR    22     243.125  12.896 -17.116  1.00  0.00           H  
ATOM    321  CA  THR    22     243.000  12.459 -19.276  1.00  0.00           C  
ATOM    322  HA  THR    22     242.280  11.658 -19.447  1.00  0.00           H  
ATOM    323  CB  THR    22     242.298  13.769 -19.538  1.00  0.00           C  
ATOM    324  HB  THR    22     241.375  13.665 -18.967  1.00  0.00           H  
ATOM    325  CG2 THR    22     241.967  14.353 -20.911  1.00  0.00           C  
ATOM    326 HG21 THR    22     242.940  14.641 -21.310  1.00  0.00           H  
ATOM    327 HG22 THR    22     241.461  15.314 -20.824  1.00  0.00           H  
ATOM    328 HG23 THR    22     241.317  13.693 -21.485  1.00  0.00           H  
ATOM    329  OG1 THR    22     243.073  14.779 -18.967  1.00  0.00           O  
ATOM    330  HG1 THR    22     242.598  15.043 -18.176  1.00  0.00           H  
ATOM    331  C   THR    22     244.167  12.424 -20.305  1.00  0.00           C  
ATOM    332  O   THR    22     243.905  12.077 -21.510  1.00  0.00           O  
ATOM    333  N   LYS    23     245.438  12.714 -20.024  1.00  0.00           N  
ATOM    334  H   LYS    23     245.756  13.084 -19.140  1.00  0.00           H  
ATOM    335  CA  LYS    23     246.571  12.673 -20.882  1.00  0.00           C  
ATOM    336  HA  LYS    23     246.204  12.868 -21.890  1.00  0.00           H  
ATOM    337  CB  LYS    23     247.597  13.773 -20.521  1.00  0.00           C  
ATOM    338  HB2 LYS    23     248.045  13.503 -19.565  1.00  0.00           H  
ATOM    339  HB3 LYS    23     248.305  13.832 -21.347  1.00  0.00           H  
ATOM    340  CG  LYS    23     247.097  15.199 -20.112  1.00  0.00           C  
ATOM    341  HG2 LYS    23     246.365  15.105 -19.309  1.00  0.00           H  
ATOM    342  HG3 LYS    23     247.936  15.704 -19.634  1.00  0.00           H  
ATOM    343  CD  LYS    23     246.656  16.147 -21.288  1.00  0.00           C  
ATOM    344  HD2 LYS    23     247.439  16.507 -21.956  1.00  0.00           H  
ATOM    345  HD3 LYS    23     245.869  15.688 -21.887  1.00  0.00           H  
ATOM    346  CE  LYS    23     246.116  17.397 -20.564  1.00  0.00           C  
ATOM    347  HE2 LYS    23     246.827  17.638 -19.774  1.00  0.00           H  
ATOM    348  HE3 LYS    23     246.243  18.149 -21.344  1.00  0.00           H  
ATOM    349  NZ  LYS    23     244.736  17.302 -20.045  1.00  0.00           N  
ATOM    350  HZ1 LYS    23     244.580  18.250 -19.733  1.00  0.00           H  
ATOM    351  HZ2 LYS    23     244.019  17.179 -20.745  1.00  0.00           H  
ATOM    352  HZ3 LYS    23     244.642  16.810 -19.168  1.00  0.00           H  
ATOM    353  C   LYS    23     247.278  11.370 -21.000  1.00  0.00           C  
ATOM    354  O   LYS    23     247.894  11.160 -22.060  1.00  0.00           O  
ATOM    355  N   GLN    24     247.214  10.541 -19.979  1.00  0.00           N  
ATOM    356  H   GLN    24     246.772  10.844 -19.123  1.00  0.00           H  
ATOM    357  CA  GLN    24     247.956   9.328 -19.956  1.00  0.00           C  
ATOM    358  HA  GLN    24     248.640   9.215 -20.798  1.00  0.00           H  
ATOM    359  CB  GLN    24     248.747   9.204 -18.638  1.00  0.00           C  
ATOM    360  HB2 GLN    24     249.181  10.177 -18.408  1.00  0.00           H  
ATOM    361  HB3 GLN    24     247.989   8.947 -17.898  1.00  0.00           H  
ATOM    362  CG  GLN    24     249.872   8.196 -18.454  1.00  0.00           C  
ATOM    363  HG2 GLN    24     250.335   8.284 -17.471  1.00  0.00           H  
ATOM    364  HG3 GLN    24     249.492   7.190 -18.636  1.00  0.00           H  
ATOM    365  CD  GLN    24     250.907   8.317 -19.568  1.00  0.00           C  
ATOM    366  OE1 GLN    24     251.201   7.372 -20.291  1.00  0.00           O  
ATOM    367  NE2 GLN    24     251.463   9.453 -19.811  1.00  0.00           N  
ATOM    368 HE21 GLN    24     251.059  10.223 -19.297  1.00  0.00           H  
ATOM    369 HE22 GLN    24     252.088   9.573 -20.596  1.00  0.00           H  
ATOM    370  C   GLN    24     247.047   8.026 -20.070  1.00  0.00           C  
ATOM    371  O   GLN    24     247.468   7.048 -20.609  1.00  0.00           O  
ATOM    372  N   GLY    25     245.801   8.070 -19.462  1.00  0.00           N  
ATOM    373  H   GLY    25     245.494   8.935 -19.040  1.00  0.00           H  
ATOM    374  CA  GLY    25     244.848   6.979 -19.365  1.00  0.00           C  
ATOM    375  HA2 GLY    25     245.407   6.097 -19.054  1.00  0.00           H  
ATOM    376  HA3 GLY    25     244.178   7.269 -18.555  1.00  0.00           H  
ATOM    377  C   GLY    25     244.045   6.634 -20.629  1.00  0.00           C  
ATOM    378  O   GLY    25     243.658   7.504 -21.425  1.00  0.00           O  
ATOM    379  N   VAL    26     243.689   5.379 -20.723  1.00  0.00           N  
ATOM    380  H   VAL    26     243.968   4.706 -20.023  1.00  0.00           H  
ATOM    381  CA  VAL    26     242.846   4.862 -21.885  1.00  0.00           C  
ATOM    382  HA  VAL    26     242.744   5.653 -22.628  1.00  0.00           H  
ATOM    383  CB  VAL    26     243.702   3.737 -22.570  1.00  0.00           C  
ATOM    384  HB  VAL    26     243.047   3.288 -23.316  1.00  0.00           H  
ATOM    385  CG1 VAL    26     245.004   4.177 -23.279  1.00  0.00           C  
ATOM    386 HG11 VAL    26     244.767   5.089 -23.826  1.00  0.00           H  
ATOM    387 HG12 VAL    26     245.300   3.320 -23.885  1.00  0.00           H  
ATOM    388 HG13 VAL    26     245.803   4.460 -22.594  1.00  0.00           H  
ATOM    389  CG2 VAL    26     244.031   2.461 -21.765  1.00  0.00           C  
ATOM    390 HG21 VAL    26     244.904   2.635 -21.137  1.00  0.00           H  
ATOM    391 HG22 VAL    26     244.237   1.700 -22.518  1.00  0.00           H  
ATOM    392 HG23 VAL    26     243.243   2.102 -21.102  1.00  0.00           H  
ATOM    393  C   VAL    26     241.438   4.248 -21.550  1.00  0.00           C  
ATOM    394  O   VAL    26     241.133   4.004 -20.383  1.00  0.00           O  
ATOM    395  N   ALA    27     240.547   4.086 -22.549  1.00  0.00           N  
ATOM    396  H   ALA    27     240.896   4.135 -23.496  1.00  0.00           H  
ATOM    397  CA  ALA    27     239.155   3.759 -22.333  1.00  0.00           C  
ATOM    398  HA  ALA    27     238.988   3.771 -21.256  1.00  0.00           H  
ATOM    399  CB  ALA    27     238.400   4.909 -23.002  1.00  0.00           C  
ATOM    400  HB1 ALA    27     238.402   4.745 -24.080  1.00  0.00           H  
ATOM    401  HB2 ALA    27     237.354   4.989 -22.704  1.00  0.00           H  
ATOM    402  HB3 ALA    27     238.778   5.914 -22.815  1.00  0.00           H  
ATOM    403  C   ALA    27     238.627   2.384 -22.900  1.00  0.00           C  
ATOM    404  O   ALA    27     238.997   1.780 -23.942  1.00  0.00           O  
ATOM    405  N   GLU    28     237.528   2.058 -22.226  1.00  0.00           N  
ATOM    406  H   GLU    28     237.291   2.624 -21.423  1.00  0.00           H  
ATOM    407  CA  GLU    28     236.789   0.766 -22.517  1.00  0.00           C  
ATOM    408  HA  GLU    28     236.936   0.407 -23.536  1.00  0.00           H  
ATOM    409  CB  GLU    28     237.156  -0.355 -21.440  1.00  0.00           C  
ATOM    410  HB2 GLU    28     237.389   0.086 -20.470  1.00  0.00           H  
ATOM    411  HB3 GLU    28     236.392  -1.120 -21.301  1.00  0.00           H  
ATOM    412  CG  GLU    28     238.506  -1.076 -21.740  1.00  0.00           C  
ATOM    413  HG2 GLU    28     239.277  -0.365 -22.035  1.00  0.00           H  
ATOM    414  HG3 GLU    28     238.816  -1.705 -20.906  1.00  0.00           H  
ATOM    415  CD  GLU    28     238.226  -2.121 -22.872  1.00  0.00           C  
ATOM    416  OE1 GLU    28     238.785  -1.979 -24.012  1.00  0.00           O  
ATOM    417  OE2 GLU    28     237.466  -3.086 -22.733  1.00  0.00           O  
ATOM    418  C   GLU    28     235.266   0.977 -22.409  1.00  0.00           C  
ATOM    419  O   GLU    28     234.759   1.948 -21.920  1.00  0.00           O  
ATOM    420  N   ALA    29     234.394  -0.040 -22.633  1.00  0.00           N  
ATOM    421  H   ALA    29     234.824  -0.926 -22.857  1.00  0.00           H  
ATOM    422  CA  ALA    29     232.874   0.028 -22.639  1.00  0.00           C  
ATOM    423  HA  ALA    29     232.653   0.964 -23.154  1.00  0.00           H  
ATOM    424  CB  ALA    29     232.353  -1.169 -23.401  1.00  0.00           C  
ATOM    425  HB1 ALA    29     232.538  -2.110 -22.883  1.00  0.00           H  
ATOM    426  HB2 ALA    29     231.282  -0.978 -23.462  1.00  0.00           H  
ATOM    427  HB3 ALA    29     232.763  -1.215 -24.410  1.00  0.00           H  
ATOM    428  C   ALA    29     232.322   0.074 -21.205  1.00  0.00           C  
ATOM    429  O   ALA    29     232.959  -0.382 -20.230  1.00  0.00           O  
ATOM    430  N   ALA    30     231.116   0.587 -21.039  1.00  0.00           N  
ATOM    431  H   ALA    30     230.463   0.885 -21.750  1.00  0.00           H  
ATOM    432  CA  ALA    30     230.459   0.710 -19.702  1.00  0.00           C  
ATOM    433  HA  ALA    30     231.006   1.484 -19.164  1.00  0.00           H  
ATOM    434  CB  ALA    30     229.062   1.328 -19.950  1.00  0.00           C  
ATOM    435  HB1 ALA    30     228.685   1.637 -18.975  1.00  0.00           H  
ATOM    436  HB2 ALA    30     229.167   2.177 -20.625  1.00  0.00           H  
ATOM    437  HB3 ALA    30     228.349   0.567 -20.268  1.00  0.00           H  
ATOM    438  C   ALA    30     230.336  -0.534 -18.851  1.00  0.00           C  
ATOM    439  O   ALA    30     230.518  -0.495 -17.671  1.00  0.00           O  
ATOM    440  N   GLY    31     229.899  -1.650 -19.499  1.00  0.00           N  
ATOM    441  H   GLY    31     229.734  -1.626 -20.495  1.00  0.00           H  
ATOM    442  CA  GLY    31     229.753  -2.921 -18.858  1.00  0.00           C  
ATOM    443  HA2 GLY    31     229.027  -2.823 -18.052  1.00  0.00           H  
ATOM    444  HA3 GLY    31     229.245  -3.559 -19.582  1.00  0.00           H  
ATOM    445  C   GLY    31     230.930  -3.637 -18.288  1.00  0.00           C  
ATOM    446  O   GLY    31     230.719  -4.815 -17.877  1.00  0.00           O  
ATOM    447  N   LYS    32     232.147  -3.065 -18.350  1.00  0.00           N  
ATOM    448  H   LYS    32     232.076  -2.061 -18.437  1.00  0.00           H  
ATOM    449  CA  LYS    32     233.386  -3.771 -17.982  1.00  0.00           C  
ATOM    450  HA  LYS    32     233.408  -4.698 -18.555  1.00  0.00           H  
ATOM    451  CB  LYS    32     234.467  -2.833 -18.510  1.00  0.00           C  
ATOM    452  HB2 LYS    32     234.331  -2.514 -19.544  1.00  0.00           H  
ATOM    453  HB3 LYS    32     234.533  -1.968 -17.851  1.00  0.00           H  
ATOM    454  CG  LYS    32     235.895  -3.476 -18.399  1.00  0.00           C  
ATOM    455  HG2 LYS    32     236.616  -2.660 -18.446  1.00  0.00           H  
ATOM    456  HG3 LYS    32     235.902  -4.004 -17.446  1.00  0.00           H  
ATOM    457  CD  LYS    32     236.268  -4.501 -19.532  1.00  0.00           C  
ATOM    458  HD2 LYS    32     235.737  -5.422 -19.294  1.00  0.00           H  
ATOM    459  HD3 LYS    32     235.828  -4.022 -20.407  1.00  0.00           H  
ATOM    460  CE  LYS    32     237.714  -4.771 -19.571  1.00  0.00           C  
ATOM    461  HE2 LYS    32     238.175  -3.785 -19.626  1.00  0.00           H  
ATOM    462  HE3 LYS    32     237.919  -5.377 -18.688  1.00  0.00           H  
ATOM    463  NZ  LYS    32     238.101  -5.550 -20.771  1.00  0.00           N  
ATOM    464  HZ1 LYS    32     239.062  -5.863 -20.774  1.00  0.00           H  
ATOM    465  HZ2 LYS    32     237.516  -6.345 -20.985  1.00  0.00           H  
ATOM    466  HZ3 LYS    32     237.946  -5.016 -21.614  1.00  0.00           H  
ATOM    467  C   LYS    32     233.380  -4.154 -16.456  1.00  0.00           C  
ATOM    468  O   LYS    32     233.751  -5.281 -16.175  1.00  0.00           O  
ATOM    469  N   THR    33     232.973  -3.156 -15.549  1.00  0.00           N  
ATOM    470  H   THR    33     232.780  -2.280 -16.014  1.00  0.00           H  
ATOM    471  CA  THR    33     232.732  -3.413 -14.105  1.00  0.00           C  
ATOM    472  HA  THR    33     232.531  -4.485 -14.114  1.00  0.00           H  
ATOM    473  CB  THR    33     233.960  -2.903 -13.324  1.00  0.00           C  
ATOM    474  HB  THR    33     234.090  -1.866 -13.636  1.00  0.00           H  
ATOM    475  CG2 THR    33     235.322  -3.503 -13.691  1.00  0.00           C  
ATOM    476 HG21 THR    33     235.287  -4.587 -13.800  1.00  0.00           H  
ATOM    477 HG22 THR    33     236.110  -3.219 -12.994  1.00  0.00           H  
ATOM    478 HG23 THR    33     235.708  -3.089 -14.622  1.00  0.00           H  
ATOM    479  OG1 THR    33     233.726  -2.944 -11.961  1.00  0.00           O  
ATOM    480  HG1 THR    33     233.409  -2.077 -11.699  1.00  0.00           H  
ATOM    481  C   THR    33     231.430  -2.793 -13.665  1.00  0.00           C  
ATOM    482  O   THR    33     231.020  -1.709 -14.137  1.00  0.00           O  
ATOM    483  N   LYS    34     230.701  -3.524 -12.760  1.00  0.00           N  
ATOM    484  H   LYS    34     231.097  -4.292 -12.236  1.00  0.00           H  
ATOM    485  CA  LYS    34     229.465  -2.949 -12.144  1.00  0.00           C  
ATOM    486  HA  LYS    34     228.780  -2.729 -12.963  1.00  0.00           H  
ATOM    487  CB  LYS    34     228.780  -4.068 -11.253  1.00  0.00           C  
ATOM    488  HB2 LYS    34     229.538  -4.410 -10.548  1.00  0.00           H  
ATOM    489  HB3 LYS    34     227.953  -3.577 -10.740  1.00  0.00           H  
ATOM    490  CG  LYS    34     228.230  -5.193 -12.130  1.00  0.00           C  
ATOM    491  HG2 LYS    34     227.471  -4.865 -12.840  1.00  0.00           H  
ATOM    492  HG3 LYS    34     228.969  -5.663 -12.780  1.00  0.00           H  
ATOM    493  CD  LYS    34     227.705  -6.418 -11.288  1.00  0.00           C  
ATOM    494  HD2 LYS    34     227.296  -7.166 -11.967  1.00  0.00           H  
ATOM    495  HD3 LYS    34     228.617  -6.745 -10.788  1.00  0.00           H  
ATOM    496  CE  LYS    34     226.649  -6.069 -10.220  1.00  0.00           C  
ATOM    497  HE2 LYS    34     226.895  -6.743  -9.399  1.00  0.00           H  
ATOM    498  HE3 LYS    34     226.862  -5.045  -9.912  1.00  0.00           H  
ATOM    499  NZ  LYS    34     225.289  -6.144 -10.817  1.00  0.00           N  
ATOM    500  HZ1 LYS    34     225.218  -7.053 -11.251  1.00  0.00           H  
ATOM    501  HZ2 LYS    34     224.587  -6.082 -10.094  1.00  0.00           H  
ATOM    502  HZ3 LYS    34     225.104  -5.329 -11.383  1.00  0.00           H  
ATOM    503  C   LYS    34     229.586  -1.623 -11.380  1.00  0.00           C  
ATOM    504  O   LYS    34     228.804  -0.724 -11.521  1.00  0.00           O  
ATOM    505  N   GLU    35     230.622  -1.505 -10.560  1.00  0.00           N  
ATOM    506  H   GLU    35     231.283  -2.254 -10.414  1.00  0.00           H  
ATOM    507  CA  GLU    35     231.043  -0.339  -9.824  1.00  0.00           C  
ATOM    508  HA  GLU    35     230.239   0.393  -9.893  1.00  0.00           H  
ATOM    509  CB  GLU    35     231.042  -0.761  -8.288  1.00  0.00           C  
ATOM    510  HB2 GLU    35     231.311   0.063  -7.628  1.00  0.00           H  
ATOM    511  HB3 GLU    35     230.087  -1.154  -7.939  1.00  0.00           H  
ATOM    512  CG  GLU    35     232.005  -1.923  -8.012  1.00  0.00           C  
ATOM    513  HG2 GLU    35     232.353  -2.334  -8.960  1.00  0.00           H  
ATOM    514  HG3 GLU    35     232.914  -1.488  -7.597  1.00  0.00           H  
ATOM    515  CD  GLU    35     231.455  -3.137  -7.174  1.00  0.00           C  
ATOM    516  OE1 GLU    35     232.229  -3.867  -6.532  1.00  0.00           O  
ATOM    517  OE2 GLU    35     230.221  -3.320  -7.110  1.00  0.00           O  
ATOM    518  C   GLU    35     232.399   0.262 -10.249  1.00  0.00           C  
ATOM    519  O   GLU    35     233.191  -0.327 -10.945  1.00  0.00           O  
ATOM    520  N   GLY    36     232.709   1.522  -9.772  1.00  0.00           N  
ATOM    521  H   GLY    36     232.050   1.931  -9.126  1.00  0.00           H  
ATOM    522  CA  GLY    36     233.781   2.409 -10.165  1.00  0.00           C  
ATOM    523  HA2 GLY    36     234.754   1.920 -10.133  1.00  0.00           H  
ATOM    524  HA3 GLY    36     233.606   2.435 -11.241  1.00  0.00           H  
ATOM    525  C   GLY    36     233.827   3.857  -9.572  1.00  0.00           C  
ATOM    526  O   GLY    36     232.935   4.164  -8.764  1.00  0.00           O  
ATOM    527  N   VAL    37     234.865   4.585  -9.931  1.00  0.00           N  
ATOM    528  H   VAL    37     235.558   4.181 -10.544  1.00  0.00           H  
ATOM    529  CA  VAL    37     235.090   6.026  -9.708  1.00  0.00           C  
ATOM    530  HA  VAL    37     235.019   6.186  -8.632  1.00  0.00           H  
ATOM    531  CB  VAL    37     236.500   6.436 -10.063  1.00  0.00           C  
ATOM    532  HB  VAL    37     236.623   6.086 -11.088  1.00  0.00           H  
ATOM    533  CG1 VAL    37     236.826   7.970 -10.104  1.00  0.00           C  
ATOM    534 HG11 VAL    37     236.958   8.390  -9.107  1.00  0.00           H  
ATOM    535 HG12 VAL    37     236.034   8.463 -10.668  1.00  0.00           H  
ATOM    536 HG13 VAL    37     237.705   8.163 -10.719  1.00  0.00           H  
ATOM    537  CG2 VAL    37     237.618   5.707  -9.245  1.00  0.00           C  
ATOM    538 HG21 VAL    37     238.580   6.028  -9.645  1.00  0.00           H  
ATOM    539 HG22 VAL    37     237.387   4.657  -9.065  1.00  0.00           H  
ATOM    540 HG23 VAL    37     237.689   6.206  -8.279  1.00  0.00           H  
ATOM    541  C   VAL    37     234.020   6.769 -10.510  1.00  0.00           C  
ATOM    542  O   VAL    37     233.900   6.555 -11.690  1.00  0.00           O  
ATOM    543  N   LEU    38     233.277   7.727  -9.892  1.00  0.00           N  
ATOM    544  H   LEU    38     233.438   7.873  -8.906  1.00  0.00           H  
ATOM    545  CA  LEU    38     232.333   8.677 -10.563  1.00  0.00           C  
ATOM    546  HA  LEU    38     231.940   8.257 -11.489  1.00  0.00           H  
ATOM    547  CB  LEU    38     231.251   9.252  -9.556  1.00  0.00           C  
ATOM    548  HB2 LEU    38     231.747   9.696  -8.694  1.00  0.00           H  
ATOM    549  HB3 LEU    38     230.617   9.999 -10.035  1.00  0.00           H  
ATOM    550  CG  LEU    38     230.320   8.228  -8.982  1.00  0.00           C  
ATOM    551  HG  LEU    38     231.047   7.436  -8.799  1.00  0.00           H  
ATOM    552  CD1 LEU    38     229.191   7.856  -9.931  1.00  0.00           C  
ATOM    553 HD11 LEU    38     228.634   8.752 -10.206  1.00  0.00           H  
ATOM    554 HD12 LEU    38     228.478   7.206  -9.424  1.00  0.00           H  
ATOM    555 HD13 LEU    38     229.587   7.461 -10.867  1.00  0.00           H  
ATOM    556  CD2 LEU    38     229.783   8.843  -7.679  1.00  0.00           C  
ATOM    557 HD21 LEU    38     230.568   8.910  -6.926  1.00  0.00           H  
ATOM    558 HD22 LEU    38     228.976   8.269  -7.224  1.00  0.00           H  
ATOM    559 HD23 LEU    38     229.348   9.821  -7.884  1.00  0.00           H  
ATOM    560  C   LEU    38     233.134   9.911 -11.031  1.00  0.00           C  
ATOM    561  O   LEU    38     234.062  10.338 -10.273  1.00  0.00           O  
ATOM    562  N   TYR    39     232.674  10.609 -12.077  1.00  0.00           N  
ATOM    563  H   TYR    39     231.856  10.247 -12.548  1.00  0.00           H  
ATOM    564  CA  TYR    39     233.179  11.877 -12.575  1.00  0.00           C  
ATOM    565  HA  TYR    39     233.832  12.311 -11.818  1.00  0.00           H  
ATOM    566  CB  TYR    39     233.959  11.562 -13.838  1.00  0.00           C  
ATOM    567  HB2 TYR    39     233.338  10.887 -14.428  1.00  0.00           H  
ATOM    568  HB3 TYR    39     234.132  12.466 -14.422  1.00  0.00           H  
ATOM    569  CG  TYR    39     235.243  10.790 -13.550  1.00  0.00           C  
ATOM    570  CD1 TYR    39     236.482  11.474 -13.360  1.00  0.00           C  
ATOM    571  HD1 TYR    39     236.534  12.552 -13.388  1.00  0.00           H  
ATOM    572  CE1 TYR    39     237.730  10.803 -13.104  1.00  0.00           C  
ATOM    573  HE1 TYR    39     238.646  11.362 -12.985  1.00  0.00           H  
ATOM    574  CZ  TYR    39     237.739   9.431 -13.163  1.00  0.00           C  
ATOM    575  OH  TYR    39     238.926   8.743 -13.044  1.00  0.00           O  
ATOM    576  HH  TYR    39     239.700   9.253 -12.795  1.00  0.00           H  
ATOM    577  CE2 TYR    39     236.512   8.684 -13.293  1.00  0.00           C  
ATOM    578  HE2 TYR    39     236.497   7.605 -13.310  1.00  0.00           H  
ATOM    579  CD2 TYR    39     235.308   9.365 -13.447  1.00  0.00           C  
ATOM    580  HD2 TYR    39     234.361   8.847 -13.484  1.00  0.00           H  
ATOM    581  C   TYR    39     231.980  12.825 -12.744  1.00  0.00           C  
ATOM    582  O   TYR    39     230.843  12.365 -12.796  1.00  0.00           O  
ATOM    583  N   VAL    40     232.258  14.139 -12.775  1.00  0.00           N  
ATOM    584  H   VAL    40     233.208  14.457 -12.646  1.00  0.00           H  
ATOM    585  CA  VAL    40     231.254  15.209 -12.972  1.00  0.00           C  
ATOM    586  HA  VAL    40     230.454  14.829 -13.608  1.00  0.00           H  
ATOM    587  CB  VAL    40     230.731  15.696 -11.626  1.00  0.00           C  
ATOM    588  HB  VAL    40     230.381  14.712 -11.314  1.00  0.00           H  
ATOM    589  CG1 VAL    40     229.579  16.669 -11.671  1.00  0.00           C  
ATOM    590 HG11 VAL    40     228.854  16.371 -12.428  1.00  0.00           H  
ATOM    591 HG12 VAL    40     229.885  17.678 -11.945  1.00  0.00           H  
ATOM    592 HG13 VAL    40     229.103  16.662 -10.691  1.00  0.00           H  
ATOM    593  CG2 VAL    40     231.755  16.285 -10.642  1.00  0.00           C  
ATOM    594 HG21 VAL    40     231.244  16.403  -9.687  1.00  0.00           H  
ATOM    595 HG22 VAL    40     232.162  17.250 -10.945  1.00  0.00           H  
ATOM    596 HG23 VAL    40     232.629  15.643 -10.534  1.00  0.00           H  
ATOM    597  C   VAL    40     231.880  16.320 -13.711  1.00  0.00           C  
ATOM    598  O   VAL    40     233.073  16.486 -13.706  1.00  0.00           O  
ATOM    599  N   GLY    41     231.031  17.108 -14.418  1.00  0.00           N  
ATOM    600  H   GLY    41     230.068  16.900 -14.641  1.00  0.00           H  
ATOM    601  CA  GLY    41     231.452  18.420 -14.945  1.00  0.00           C  
ATOM    602  HA2 GLY    41     231.523  19.135 -14.125  1.00  0.00           H  
ATOM    603  HA3 GLY    41     232.448  18.263 -15.358  1.00  0.00           H  
ATOM    604  C   GLY    41     230.569  19.021 -16.038  1.00  0.00           C  
ATOM    605  O   GLY    41     229.439  19.397 -15.785  1.00  0.00           O  
ATOM    606  N   SER    42     231.140  19.271 -17.187  1.00  0.00           N  
ATOM    607  H   SER    42     232.085  18.926 -17.276  1.00  0.00           H  
ATOM    608  CA  SER    42     230.455  19.774 -18.411  1.00  0.00           C  
ATOM    609  HA  SER    42     229.377  19.751 -18.250  1.00  0.00           H  
ATOM    610  CB  SER    42     230.831  21.292 -18.747  1.00  0.00           C  
ATOM    611  HB2 SER    42     230.465  21.934 -17.946  1.00  0.00           H  
ATOM    612  HB3 SER    42     231.920  21.283 -18.704  1.00  0.00           H  
ATOM    613  OG  SER    42     230.412  21.734 -20.001  1.00  0.00           O  
ATOM    614  HG  SER    42     230.684  22.654 -19.983  1.00  0.00           H  
ATOM    615  C   SER    42     230.736  18.847 -19.622  1.00  0.00           C  
ATOM    616  O   SER    42     231.746  18.120 -19.710  1.00  0.00           O  
ATOM    617  N   LYS    43     229.761  18.779 -20.596  1.00  0.00           N  
ATOM    618  H   LYS    43     229.004  19.439 -20.491  1.00  0.00           H  
ATOM    619  CA  LYS    43     229.614  17.756 -21.736  1.00  0.00           C  
ATOM    620  HA  LYS    43     229.417  16.772 -21.310  1.00  0.00           H  
ATOM    621  CB  LYS    43     228.266  18.115 -22.522  1.00  0.00           C  
ATOM    622  HB2 LYS    43     228.015  17.370 -23.277  1.00  0.00           H  
ATOM    623  HB3 LYS    43     227.476  18.122 -21.770  1.00  0.00           H  
ATOM    624  CG  LYS    43     228.203  19.546 -23.022  1.00  0.00           C  
ATOM    625  HG2 LYS    43     228.287  20.281 -22.222  1.00  0.00           H  
ATOM    626  HG3 LYS    43     229.112  19.760 -23.583  1.00  0.00           H  
ATOM    627  CD  LYS    43     227.010  19.998 -23.839  1.00  0.00           C  
ATOM    628  HD2 LYS    43     226.058  19.827 -23.338  1.00  0.00           H  
ATOM    629  HD3 LYS    43     227.039  21.029 -24.192  1.00  0.00           H  
ATOM    630  CE  LYS    43     226.933  19.162 -25.122  1.00  0.00           C  
ATOM    631  HE2 LYS    43     227.865  18.707 -25.460  1.00  0.00           H  
ATOM    632  HE3 LYS    43     226.414  18.249 -24.830  1.00  0.00           H  
ATOM    633  NZ  LYS    43     226.225  19.885 -26.208  1.00  0.00           N  
ATOM    634  HZ1 LYS    43     226.809  20.493 -26.764  1.00  0.00           H  
ATOM    635  HZ2 LYS    43     225.792  19.327 -26.929  1.00  0.00           H  
ATOM    636  HZ3 LYS    43     225.421  20.289 -25.750  1.00  0.00           H  
ATOM    637  C   LYS    43     230.868  17.604 -22.642  1.00  0.00           C  
ATOM    638  O   LYS    43     230.887  16.666 -23.466  1.00  0.00           O  
ATOM    639  N   THR    44     231.863  18.539 -22.695  1.00  0.00           N  
ATOM    640  H   THR    44     231.806  19.370 -22.124  1.00  0.00           H  
ATOM    641  CA  THR    44     232.963  18.550 -23.667  1.00  0.00           C  
ATOM    642  HA  THR    44     232.754  17.758 -24.387  1.00  0.00           H  
ATOM    643  CB  THR    44     232.985  19.891 -24.353  1.00  0.00           C  
ATOM    644  HB  THR    44     233.468  20.436 -23.541  1.00  0.00           H  
ATOM    645  CG2 THR    44     231.718  20.702 -24.565  1.00  0.00           C  
ATOM    646 HG21 THR    44     231.044  20.176 -25.242  1.00  0.00           H  
ATOM    647 HG22 THR    44     231.893  21.692 -24.985  1.00  0.00           H  
ATOM    648 HG23 THR    44     231.108  20.857 -23.675  1.00  0.00           H  
ATOM    649  OG1 THR    44     233.886  19.757 -25.477  1.00  0.00           O  
ATOM    650  HG1 THR    44     234.649  19.249 -25.190  1.00  0.00           H  
ATOM    651  C   THR    44     234.355  18.306 -22.982  1.00  0.00           C  
ATOM    652  O   THR    44     235.335  18.223 -23.749  1.00  0.00           O  
ATOM    653  N   LYS    45     234.403  18.214 -21.639  1.00  0.00           N  
ATOM    654  H   LYS    45     233.517  18.250 -21.156  1.00  0.00           H  
ATOM    655  CA  LYS    45     235.666  17.965 -20.853  1.00  0.00           C  
ATOM    656  HA  LYS    45     236.451  18.165 -21.582  1.00  0.00           H  
ATOM    657  CB  LYS    45     235.891  19.048 -19.849  1.00  0.00           C  
ATOM    658  HB2 LYS    45     235.351  18.980 -18.904  1.00  0.00           H  
ATOM    659  HB3 LYS    45     236.934  18.972 -19.542  1.00  0.00           H  
ATOM    660  CG  LYS    45     235.774  20.460 -20.455  1.00  0.00           C  
ATOM    661  HG2 LYS    45     236.196  20.363 -21.455  1.00  0.00           H  
ATOM    662  HG3 LYS    45     234.721  20.697 -20.609  1.00  0.00           H  
ATOM    663  CD  LYS    45     236.570  21.519 -19.630  1.00  0.00           C  
ATOM    664  HD2 LYS    45     236.245  21.360 -18.602  1.00  0.00           H  
ATOM    665  HD3 LYS    45     237.624  21.293 -19.790  1.00  0.00           H  
ATOM    666  CE  LYS    45     236.357  22.924 -20.173  1.00  0.00           C  
ATOM    667  HE2 LYS    45     236.517  22.835 -21.248  1.00  0.00           H  
ATOM    668  HE3 LYS    45     235.360  23.161 -19.802  1.00  0.00           H  
ATOM    669  NZ  LYS    45     237.377  23.869 -19.648  1.00  0.00           N  
ATOM    670  HZ1 LYS    45     237.285  23.833 -18.642  1.00  0.00           H  
ATOM    671  HZ2 LYS    45     238.312  23.602 -19.921  1.00  0.00           H  
ATOM    672  HZ3 LYS    45     237.148  24.810 -19.935  1.00  0.00           H  
ATOM    673  C   LYS    45     235.730  16.557 -20.268  1.00  0.00           C  
ATOM    674  O   LYS    45     234.793  15.796 -20.303  1.00  0.00           O  
ATOM    675  N   GLU    46     236.900  16.333 -19.633  1.00  0.00           N  
ATOM    676  H   GLU    46     237.600  17.053 -19.741  1.00  0.00           H  
ATOM    677  CA  GLU    46     237.289  15.130 -18.864  1.00  0.00           C  
ATOM    678  HA  GLU    46     236.864  14.212 -19.269  1.00  0.00           H  
ATOM    679  CB  GLU    46     238.804  14.901 -18.949  1.00  0.00           C  
ATOM    680  HB2 GLU    46     239.024  13.941 -18.483  1.00  0.00           H  
ATOM    681  HB3 GLU    46     239.082  14.751 -19.993  1.00  0.00           H  
ATOM    682  CG  GLU    46     239.700  15.914 -18.266  1.00  0.00           C  
ATOM    683  HG2 GLU    46     239.492  15.945 -17.196  1.00  0.00           H  
ATOM    684  HG3 GLU    46     240.717  15.521 -18.292  1.00  0.00           H  
ATOM    685  CD  GLU    46     239.664  17.357 -18.857  1.00  0.00           C  
ATOM    686  OE1 GLU    46     239.910  18.308 -18.109  1.00  0.00           O  
ATOM    687  OE2 GLU    46     239.416  17.631 -19.990  1.00  0.00           O  
ATOM    688  C   GLU    46     236.702  15.172 -17.443  1.00  0.00           C  
ATOM    689  O   GLU    46     236.666  14.131 -16.714  1.00  0.00           O  
ATOM    690  N   GLY    47     236.077  16.287 -17.027  1.00  0.00           N  
ATOM    691  H   GLY    47     236.004  17.031 -17.707  1.00  0.00           H  
ATOM    692  CA  GLY    47     235.620  16.598 -15.648  1.00  0.00           C  
ATOM    693  HA2 GLY    47     235.151  17.581 -15.665  1.00  0.00           H  
ATOM    694  HA3 GLY    47     234.944  15.785 -15.383  1.00  0.00           H  
ATOM    695  C   GLY    47     236.695  16.593 -14.646  1.00  0.00           C  
ATOM    696  O   GLY    47     237.933  16.927 -14.811  1.00  0.00           O  
ATOM    697  N   VAL    48     236.241  16.450 -13.373  1.00  0.00           N  
ATOM    698  H   VAL    48     235.238  16.498 -13.258  1.00  0.00           H  
ATOM    699  CA  VAL    48     236.963  16.099 -12.093  1.00  0.00           C  
ATOM    700  HA  VAL    48     238.039  16.083 -12.269  1.00  0.00           H  
ATOM    701  CB  VAL    48     236.753  17.246 -11.094  1.00  0.00           C  
ATOM    702  HB  VAL    48     237.173  16.882 -10.157  1.00  0.00           H  
ATOM    703  CG1 VAL    48     235.257  17.619 -10.848  1.00  0.00           C  
ATOM    704 HG11 VAL    48     235.225  18.574 -10.322  1.00  0.00           H  
ATOM    705 HG12 VAL    48     234.837  16.940 -10.106  1.00  0.00           H  
ATOM    706 HG13 VAL    48     234.628  17.814 -11.717  1.00  0.00           H  
ATOM    707  CG2 VAL    48     237.414  18.553 -11.470  1.00  0.00           C  
ATOM    708 HG21 VAL    48     238.481  18.505 -11.685  1.00  0.00           H  
ATOM    709 HG22 VAL    48     237.328  19.281 -10.663  1.00  0.00           H  
ATOM    710 HG23 VAL    48     236.910  18.877 -12.380  1.00  0.00           H  
ATOM    711  C   VAL    48     236.437  14.739 -11.557  1.00  0.00           C  
ATOM    712  O   VAL    48     235.416  14.227 -12.082  1.00  0.00           O  
ATOM    713  N   VAL    49     237.028  14.171 -10.523  1.00  0.00           N  
ATOM    714  H   VAL    49     237.875  14.600 -10.179  1.00  0.00           H  
ATOM    715  CA  VAL    49     236.412  13.076  -9.786  1.00  0.00           C  
ATOM    716  HA  VAL    49     236.016  12.309 -10.452  1.00  0.00           H  
ATOM    717  CB  VAL    49     237.454  12.262  -9.066  1.00  0.00           C  
ATOM    718  HB  VAL    49     237.872  12.931  -8.314  1.00  0.00           H  
ATOM    719  CG1 VAL    49     238.504  11.701  -9.897  1.00  0.00           C  
ATOM    720 HG11 VAL    49     239.223  11.149  -9.293  1.00  0.00           H  
ATOM    721 HG12 VAL    49     239.001  12.536 -10.391  1.00  0.00           H  
ATOM    722 HG13 VAL    49     238.204  11.003 -10.679  1.00  0.00           H  
ATOM    723  CG2 VAL    49     236.753  10.954  -8.506  1.00  0.00           C  
ATOM    724 HG21 VAL    49     237.471  10.380  -7.919  1.00  0.00           H  
ATOM    725 HG22 VAL    49     236.337  10.483  -9.397  1.00  0.00           H  
ATOM    726 HG23 VAL    49     235.941  11.113  -7.796  1.00  0.00           H  
ATOM    727  C   VAL    49     235.363  13.553  -8.822  1.00  0.00           C  
ATOM    728  O   VAL    49     235.447  14.664  -8.308  1.00  0.00           O  
ATOM    729  N   HIE    50     234.268  12.782  -8.673  1.00  0.00           N  
ATOM    730  H   HIE    50     234.041  12.003  -9.274  1.00  0.00           H  
ATOM    731  CA  HIE    50     233.179  13.082  -7.740  1.00  0.00           C  
ATOM    732  HA  HIE    50     233.353  14.012  -7.199  1.00  0.00           H  
ATOM    733  CB  HIE    50     231.845  13.163  -8.579  1.00  0.00           C  
ATOM    734  HB2 HIE    50     232.023  13.827  -9.426  1.00  0.00           H  
ATOM    735  HB3 HIE    50     231.489  12.187  -8.908  1.00  0.00           H  
ATOM    736  CG  HIE    50     230.671  13.822  -7.860  1.00  0.00           C  
ATOM    737  ND1 HIE    50     229.292  13.506  -7.973  1.00  0.00           N  
ATOM    738  CE1 HIE    50     228.591  13.982  -6.900  1.00  0.00           C  
ATOM    739  HE1 HIE    50     227.524  13.881  -6.767  1.00  0.00           H  
ATOM    740  NE2 HIE    50     229.423  14.765  -6.210  1.00  0.00           N  
ATOM    741  HE2 HIE    50     229.087  15.435  -5.532  1.00  0.00           H  
ATOM    742  CD2 HIE    50     230.737  14.618  -6.749  1.00  0.00           C  
ATOM    743  HD2 HIE    50     231.615  14.972  -6.228  1.00  0.00           H  
ATOM    744  C   HIE    50     233.115  12.092  -6.561  1.00  0.00           C  
ATOM    745  O   HIE    50     232.915  12.492  -5.436  1.00  0.00           O  
ATOM    746  N   GLY    51     233.265  10.739  -6.875  1.00  0.00           N  
ATOM    747  H   GLY    51     233.314  10.399  -7.824  1.00  0.00           H  
ATOM    748  CA  GLY    51     233.110   9.715  -5.875  1.00  0.00           C  
ATOM    749  HA2 GLY    51     233.660   9.946  -4.962  1.00  0.00           H  
ATOM    750  HA3 GLY    51     232.050   9.721  -5.621  1.00  0.00           H  
ATOM    751  C   GLY    51     233.417   8.327  -6.382  1.00  0.00           C  
ATOM    752  O   GLY    51     234.141   8.233  -7.334  1.00  0.00           O  
ATOM    753  N   VAL    52     232.898   7.296  -5.733  1.00  0.00           N  
ATOM    754  H   VAL    52     232.156   7.519  -5.085  1.00  0.00           H  
ATOM    755  CA  VAL    52     232.958   5.804  -6.021  1.00  0.00           C  
ATOM    756  HA  VAL    52     233.030   5.685  -7.102  1.00  0.00           H  
ATOM    757  CB  VAL    52     234.063   5.047  -5.285  1.00  0.00           C  
ATOM    758  HB  VAL    52     233.764   5.234  -4.254  1.00  0.00           H  
ATOM    759  CG1 VAL    52     235.529   5.550  -5.564  1.00  0.00           C  
ATOM    760 HG11 VAL    52     236.235   5.031  -4.915  1.00  0.00           H  
ATOM    761 HG12 VAL    52     235.688   6.628  -5.588  1.00  0.00           H  
ATOM    762 HG13 VAL    52     235.762   5.165  -6.556  1.00  0.00           H  
ATOM    763  CG2 VAL    52     233.999   3.470  -5.259  1.00  0.00           C  
ATOM    764 HG21 VAL    52     233.944   3.228  -4.197  1.00  0.00           H  
ATOM    765 HG22 VAL    52     234.878   3.030  -5.730  1.00  0.00           H  
ATOM    766 HG23 VAL    52     233.162   3.096  -5.849  1.00  0.00           H  
ATOM    767  C   VAL    52     231.625   5.237  -5.638  1.00  0.00           C  
ATOM    768  O   VAL    52     231.077   5.494  -4.550  1.00  0.00           O  
ATOM    769  N   ALA    53     231.096   4.410  -6.582  1.00  0.00           N  
ATOM    770  H   ALA    53     231.707   4.145  -7.342  1.00  0.00           H  
ATOM    771  CA  ALA    53     229.672   3.974  -6.613  1.00  0.00           C  
ATOM    772  HA  ALA    53     229.336   3.557  -5.663  1.00  0.00           H  
ATOM    773  CB  ALA    53     228.848   5.181  -7.035  1.00  0.00           C  
ATOM    774  HB1 ALA    53     229.068   5.957  -6.302  1.00  0.00           H  
ATOM    775  HB2 ALA    53     229.237   5.705  -7.908  1.00  0.00           H  
ATOM    776  HB3 ALA    53     227.799   4.942  -7.209  1.00  0.00           H  
ATOM    777  C   ALA    53     229.450   2.828  -7.645  1.00  0.00           C  
ATOM    778  O   ALA    53     230.307   2.501  -8.456  1.00  0.00           O  
ATOM    779  N   THR    54     228.240   2.279  -7.760  1.00  0.00           N  
ATOM    780  H   THR    54     227.522   2.605  -7.129  1.00  0.00           H  
ATOM    781  CA  THR    54     227.815   1.282  -8.843  1.00  0.00           C  
ATOM    782  HA  THR    54     228.465   0.407  -8.876  1.00  0.00           H  
ATOM    783  CB  THR    54     226.462   0.681  -8.386  1.00  0.00           C  
ATOM    784  HB  THR    54     226.126   0.015  -9.182  1.00  0.00           H  
ATOM    785  CG2 THR    54     226.577  -0.144  -7.133  1.00  0.00           C  
ATOM    786 HG21 THR    54     227.090   0.408  -6.346  1.00  0.00           H  
ATOM    787 HG22 THR    54     227.088  -1.063  -7.423  1.00  0.00           H  
ATOM    788 HG23 THR    54     225.621  -0.489  -6.738  1.00  0.00           H  
ATOM    789  OG1 THR    54     225.381   1.598  -8.160  1.00  0.00           O  
ATOM    790  HG1 THR    54     225.145   2.058  -8.968  1.00  0.00           H  
ATOM    791  C   THR    54     227.710   1.873 -10.286  1.00  0.00           C  
ATOM    792  O   THR    54     226.619   2.036 -10.818  1.00  0.00           O  
ATOM    793  N   VAL    55     228.762   2.362 -10.921  1.00  0.00           N  
ATOM    794  H   VAL    55     229.655   2.242 -10.465  1.00  0.00           H  
ATOM    795  CA  VAL    55     228.700   3.191 -12.111  1.00  0.00           C  
ATOM    796  HA  VAL    55     228.129   4.062 -11.791  1.00  0.00           H  
ATOM    797  CB  VAL    55     230.054   3.828 -12.502  1.00  0.00           C  
ATOM    798  HB  VAL    55     229.750   4.465 -13.332  1.00  0.00           H  
ATOM    799  CG1 VAL    55     231.038   2.777 -12.974  1.00  0.00           C  
ATOM    800 HG11 VAL    55     231.090   1.930 -12.290  1.00  0.00           H  
ATOM    801 HG12 VAL    55     231.955   3.323 -13.191  1.00  0.00           H  
ATOM    802 HG13 VAL    55     230.642   2.299 -13.870  1.00  0.00           H  
ATOM    803  CG2 VAL    55     230.773   4.575 -11.347  1.00  0.00           C  
ATOM    804 HG21 VAL    55     231.667   5.060 -11.739  1.00  0.00           H  
ATOM    805 HG22 VAL    55     231.101   3.859 -10.594  1.00  0.00           H  
ATOM    806 HG23 VAL    55     230.172   5.407 -10.980  1.00  0.00           H  
ATOM    807  C   VAL    55     228.006   2.562 -13.330  1.00  0.00           C  
ATOM    808  O   VAL    55     227.325   3.319 -14.027  1.00  0.00           O  
ATOM    809  N   ALA    56     227.944   1.301 -13.561  1.00  0.00           N  
ATOM    810  H   ALA    56     228.392   0.739 -12.851  1.00  0.00           H  
ATOM    811  CA  ALA    56     227.080   0.674 -14.569  1.00  0.00           C  
ATOM    812  HA  ALA    56     227.209   1.148 -15.542  1.00  0.00           H  
ATOM    813  CB  ALA    56     227.732  -0.682 -14.847  1.00  0.00           C  
ATOM    814  HB1 ALA    56     227.786  -1.208 -13.894  1.00  0.00           H  
ATOM    815  HB2 ALA    56     227.053  -1.227 -15.503  1.00  0.00           H  
ATOM    816  HB3 ALA    56     228.694  -0.547 -15.341  1.00  0.00           H  
ATOM    817  C   ALA    56     225.528   0.583 -14.398  1.00  0.00           C  
ATOM    818  O   ALA    56     224.844   0.880 -15.382  1.00  0.00           O  
ATOM    819  N   GLU    57     225.074   0.611 -13.131  1.00  0.00           N  
ATOM    820  H   GLU    57     225.817   0.498 -12.457  1.00  0.00           H  
ATOM    821  CA  GLU    57     223.664   0.784 -12.604  1.00  0.00           C  
ATOM    822  HA  GLU    57     222.917   0.331 -13.257  1.00  0.00           H  
ATOM    823  CB  GLU    57     223.535   0.178 -11.198  1.00  0.00           C  
ATOM    824  HB2 GLU    57     223.879   0.905 -10.462  1.00  0.00           H  
ATOM    825  HB3 GLU    57     222.487  -0.095 -11.073  1.00  0.00           H  
ATOM    826  CG  GLU    57     224.386  -1.181 -10.977  1.00  0.00           C  
ATOM    827  HG2 GLU    57     225.456  -0.983 -11.034  1.00  0.00           H  
ATOM    828  HG3 GLU    57     224.204  -1.398  -9.925  1.00  0.00           H  
ATOM    829  CD  GLU    57     223.952  -2.403 -11.889  1.00  0.00           C  
ATOM    830  OE1 GLU    57     224.404  -3.529 -11.616  1.00  0.00           O  
ATOM    831  OE2 GLU    57     223.240  -2.294 -12.933  1.00  0.00           O  
ATOM    832  C   GLU    57     223.200   2.249 -12.563  1.00  0.00           C  
ATOM    833  O   GLU    57     222.010   2.516 -12.744  1.00  0.00           O  
ATOM    834  N   LYS    58     224.192   3.129 -12.584  1.00  0.00           N  
ATOM    835  H   LYS    58     225.133   2.765 -12.541  1.00  0.00           H  
ATOM    836  CA  LYS    58     224.078   4.586 -12.746  1.00  0.00           C  
ATOM    837  HA  LYS    58     223.096   4.930 -12.422  1.00  0.00           H  
ATOM    838  CB  LYS    58     225.081   5.299 -11.817  1.00  0.00           C  
ATOM    839  HB2 LYS    58     226.082   5.039 -12.162  1.00  0.00           H  
ATOM    840  HB3 LYS    58     224.964   6.360 -12.039  1.00  0.00           H  
ATOM    841  CG  LYS    58     224.887   5.053 -10.327  1.00  0.00           C  
ATOM    842  HG2 LYS    58     224.810   3.970 -10.230  1.00  0.00           H  
ATOM    843  HG3 LYS    58     225.700   5.357  -9.666  1.00  0.00           H  
ATOM    844  CD  LYS    58     223.607   5.668  -9.764  1.00  0.00           C  
ATOM    845  HD2 LYS    58     223.493   6.704 -10.083  1.00  0.00           H  
ATOM    846  HD3 LYS    58     222.747   5.106 -10.130  1.00  0.00           H  
ATOM    847  CE  LYS    58     223.513   5.721  -8.235  1.00  0.00           C  
ATOM    848  HE2 LYS    58     223.567   4.725  -7.796  1.00  0.00           H  
ATOM    849  HE3 LYS    58     224.305   6.283  -7.739  1.00  0.00           H  
ATOM    850  NZ  LYS    58     222.236   6.197  -7.695  1.00  0.00           N  
ATOM    851  HZ1 LYS    58     222.217   6.005  -6.704  1.00  0.00           H  
ATOM    852  HZ2 LYS    58     222.100   7.182  -7.871  1.00  0.00           H  
ATOM    853  HZ3 LYS    58     221.478   5.642  -8.067  1.00  0.00           H  
ATOM    854  C   LYS    58     224.289   5.077 -14.160  1.00  0.00           C  
ATOM    855  O   LYS    58     224.254   6.268 -14.404  1.00  0.00           O  
ATOM    856  N   THR    59     224.471   4.240 -15.197  1.00  0.00           N  
ATOM    857  H   THR    59     224.674   3.281 -14.953  1.00  0.00           H  
ATOM    858  CA  THR    59     224.739   4.690 -16.551  1.00  0.00           C  
ATOM    859  HA  THR    59     225.640   5.299 -16.490  1.00  0.00           H  
ATOM    860  CB  THR    59     225.206   3.483 -17.420  1.00  0.00           C  
ATOM    861  HB  THR    59     226.128   3.196 -16.915  1.00  0.00           H  
ATOM    862  CG2 THR    59     225.527   3.844 -18.893  1.00  0.00           C  
ATOM    863 HG21 THR    59     226.047   4.797 -18.799  1.00  0.00           H  
ATOM    864 HG22 THR    59     224.639   3.874 -19.525  1.00  0.00           H  
ATOM    865 HG23 THR    59     226.150   3.074 -19.347  1.00  0.00           H  
ATOM    866  OG1 THR    59     224.256   2.418 -17.446  1.00  0.00           O  
ATOM    867  HG1 THR    59     224.556   1.896 -16.698  1.00  0.00           H  
ATOM    868  C   THR    59     223.506   5.401 -17.175  1.00  0.00           C  
ATOM    869  O   THR    59     223.706   6.399 -17.858  1.00  0.00           O  
ATOM    870  N   LYS    60     222.226   5.015 -16.869  1.00  0.00           N  
ATOM    871  H   LYS    60     222.182   4.187 -16.292  1.00  0.00           H  
ATOM    872  CA  LYS    60     221.009   5.860 -17.181  1.00  0.00           C  
ATOM    873  HA  LYS    60     220.977   6.050 -18.254  1.00  0.00           H  
ATOM    874  CB  LYS    60     219.632   5.125 -16.875  1.00  0.00           C  
ATOM    875  HB2 LYS    60     219.472   5.009 -15.804  1.00  0.00           H  
ATOM    876  HB3 LYS    60     218.867   5.790 -17.278  1.00  0.00           H  
ATOM    877  CG  LYS    60     219.474   3.767 -17.575  1.00  0.00           C  
ATOM    878  HG2 LYS    60     219.404   3.973 -18.643  1.00  0.00           H  
ATOM    879  HG3 LYS    60     220.280   3.071 -17.340  1.00  0.00           H  
ATOM    880  CD  LYS    60     218.208   3.049 -17.025  1.00  0.00           C  
ATOM    881  HD2 LYS    60     218.414   2.908 -15.963  1.00  0.00           H  
ATOM    882  HD3 LYS    60     217.335   3.688 -17.154  1.00  0.00           H  
ATOM    883  CE  LYS    60     217.977   1.701 -17.734  1.00  0.00           C  
ATOM    884  HE2 LYS    60     217.769   1.804 -18.799  1.00  0.00           H  
ATOM    885  HE3 LYS    60     218.851   1.054 -17.669  1.00  0.00           H  
ATOM    886  NZ  LYS    60     216.807   1.023 -17.122  1.00  0.00           N  
ATOM    887  HZ1 LYS    60     216.002   1.400 -17.601  1.00  0.00           H  
ATOM    888  HZ2 LYS    60     216.895   0.038 -17.329  1.00  0.00           H  
ATOM    889  HZ3 LYS    60     216.616   1.079 -16.132  1.00  0.00           H  
ATOM    890  C   LYS    60     220.932   7.167 -16.393  1.00  0.00           C  
ATOM    891  O   LYS    60     220.184   8.131 -16.687  1.00  0.00           O  
ATOM    892  N   GLU    61     221.589   7.245 -15.277  1.00  0.00           N  
ATOM    893  H   GLU    61     222.221   6.537 -14.931  1.00  0.00           H  
ATOM    894  CA  GLU    61     221.625   8.501 -14.465  1.00  0.00           C  
ATOM    895  HA  GLU    61     220.683   9.021 -14.639  1.00  0.00           H  
ATOM    896  CB  GLU    61     221.637   8.212 -12.989  1.00  0.00           C  
ATOM    897  HB2 GLU    61     222.552   7.913 -12.478  1.00  0.00           H  
ATOM    898  HB3 GLU    61     221.345   9.180 -12.581  1.00  0.00           H  
ATOM    899  CG  GLU    61     220.620   7.053 -12.609  1.00  0.00           C  
ATOM    900  HG2 GLU    61     221.072   6.116 -12.933  1.00  0.00           H  
ATOM    901  HG3 GLU    61     220.797   7.037 -11.533  1.00  0.00           H  
ATOM    902  CD  GLU    61     219.087   7.260 -12.985  1.00  0.00           C  
ATOM    903  OE1 GLU    61     218.226   6.378 -12.762  1.00  0.00           O  
ATOM    904  OE2 GLU    61     218.658   8.298 -13.500  1.00  0.00           O  
ATOM    905  C   GLU    61     222.768   9.498 -15.013  1.00  0.00           C  
ATOM    906  O   GLU    61     222.569  10.681 -15.251  1.00  0.00           O  
ATOM    907  N   GLN    62     223.912   8.836 -15.375  1.00  0.00           N  
ATOM    908  H   GLN    62     224.029   7.858 -15.149  1.00  0.00           H  
ATOM    909  CA  GLN    62     225.074   9.557 -15.964  1.00  0.00           C  
ATOM    910  HA  GLN    62     225.352  10.315 -15.232  1.00  0.00           H  
ATOM    911  CB  GLN    62     226.360   8.663 -15.939  1.00  0.00           C  
ATOM    912  HB2 GLN    62     226.198   7.656 -16.322  1.00  0.00           H  
ATOM    913  HB3 GLN    62     227.138   9.160 -16.519  1.00  0.00           H  
ATOM    914  CG  GLN    62     226.957   8.505 -14.489  1.00  0.00           C  
ATOM    915  HG2 GLN    62     226.133   8.401 -13.783  1.00  0.00           H  
ATOM    916  HG3 GLN    62     227.513   7.568 -14.463  1.00  0.00           H  
ATOM    917  CD  GLN    62     227.806   9.659 -14.080  1.00  0.00           C  
ATOM    918  OE1 GLN    62     227.359  10.772 -13.901  1.00  0.00           O  
ATOM    919  NE2 GLN    62     229.107   9.453 -14.026  1.00  0.00           N  
ATOM    920 HE21 GLN    62     229.428   8.503 -14.152  1.00  0.00           H  
ATOM    921 HE22 GLN    62     229.751  10.221 -13.899  1.00  0.00           H  
ATOM    922  C   GLN    62     224.960  10.183 -17.406  1.00  0.00           C  
ATOM    923  O   GLN    62     225.597  11.219 -17.640  1.00  0.00           O  
ATOM    924  N   VAL    63     224.201   9.596 -18.329  1.00  0.00           N  
ATOM    925  H   VAL    63     223.758   8.707 -18.143  1.00  0.00           H  
ATOM    926  CA  VAL    63     223.880  10.233 -19.623  1.00  0.00           C  
ATOM    927  HA  VAL    63     224.696  10.906 -19.887  1.00  0.00           H  
ATOM    928  CB  VAL    63     223.597   9.130 -20.702  1.00  0.00           C  
ATOM    929  HB  VAL    63     223.212   9.701 -21.547  1.00  0.00           H  
ATOM    930  CG1 VAL    63     222.337   8.269 -20.338  1.00  0.00           C  
ATOM    931 HG11 VAL    63     221.468   8.906 -20.172  1.00  0.00           H  
ATOM    932 HG12 VAL    63     222.412   7.726 -19.396  1.00  0.00           H  
ATOM    933 HG13 VAL    63     222.013   7.612 -21.144  1.00  0.00           H  
ATOM    934  CG2 VAL    63     224.704   8.177 -21.171  1.00  0.00           C  
ATOM    935 HG21 VAL    63     224.992   7.463 -20.400  1.00  0.00           H  
ATOM    936 HG22 VAL    63     225.606   8.656 -21.553  1.00  0.00           H  
ATOM    937 HG23 VAL    63     224.278   7.571 -21.969  1.00  0.00           H  
ATOM    938  C   VAL    63     222.763  11.271 -19.498  1.00  0.00           C  
ATOM    939  O   VAL    63     222.693  12.140 -20.414  1.00  0.00           O  
ATOM    940  N   THR    64     221.962  11.361 -18.444  1.00  0.00           N  
ATOM    941  H   THR    64     222.084  10.593 -17.799  1.00  0.00           H  
ATOM    942  CA  THR    64     220.916  12.379 -18.204  1.00  0.00           C  
ATOM    943  HA  THR    64     220.608  12.848 -19.138  1.00  0.00           H  
ATOM    944  CB  THR    64     219.661  11.590 -17.647  1.00  0.00           C  
ATOM    945  HB  THR    64     219.880  11.351 -16.606  1.00  0.00           H  
ATOM    946  CG2 THR    64     218.381  12.347 -17.820  1.00  0.00           C  
ATOM    947 HG21 THR    64     218.357  12.659 -18.864  1.00  0.00           H  
ATOM    948 HG22 THR    64     218.466  13.233 -17.190  1.00  0.00           H  
ATOM    949 HG23 THR    64     217.546  11.733 -17.482  1.00  0.00           H  
ATOM    950  OG1 THR    64     219.552  10.305 -18.206  1.00  0.00           O  
ATOM    951  HG1 THR    64     219.899   9.676 -17.569  1.00  0.00           H  
ATOM    952  C   THR    64     221.278  13.546 -17.240  1.00  0.00           C  
ATOM    953  O   THR    64     220.577  14.543 -17.253  1.00  0.00           O  
ATOM    954  N   ASN    65     222.203  13.296 -16.380  1.00  0.00           N  
ATOM    955  H   ASN    65     222.562  12.353 -16.435  1.00  0.00           H  
ATOM    956  CA  ASN    65     222.869  14.291 -15.470  1.00  0.00           C  
ATOM    957  HA  ASN    65     222.104  14.913 -15.006  1.00  0.00           H  
ATOM    958  CB  ASN    65     223.492  13.446 -14.302  1.00  0.00           C  
ATOM    959  HB2 ASN    65     222.733  12.907 -13.734  1.00  0.00           H  
ATOM    960  HB3 ASN    65     224.209  12.720 -14.682  1.00  0.00           H  
ATOM    961  CG  ASN    65     224.179  14.271 -13.188  1.00  0.00           C  
ATOM    962  OD1 ASN    65     225.388  14.512 -13.112  1.00  0.00           O  
ATOM    963  ND2 ASN    65     223.362  15.039 -12.499  1.00  0.00           N  
ATOM    964 HD21 ASN    65     222.399  14.762 -12.371  1.00  0.00           H  
ATOM    965 HD22 ASN    65     223.761  15.623 -11.778  1.00  0.00           H  
ATOM    966  C   ASN    65     223.889  15.148 -16.164  1.00  0.00           C  
ATOM    967  O   ASN    65     224.661  14.691 -16.993  1.00  0.00           O  
ATOM    968  N   VAL    66     223.961  16.390 -15.751  1.00  0.00           N  
ATOM    969  H   VAL    66     223.306  16.609 -15.014  1.00  0.00           H  
ATOM    970  CA  VAL    66     225.023  17.377 -16.099  1.00  0.00           C  
ATOM    971  HA  VAL    66     225.694  16.909 -16.819  1.00  0.00           H  
ATOM    972  CB  VAL    66     224.543  18.671 -16.835  1.00  0.00           C  
ATOM    973  HB  VAL    66     223.898  19.211 -16.142  1.00  0.00           H  
ATOM    974  CG1 VAL    66     225.743  19.491 -17.284  1.00  0.00           C  
ATOM    975 HG11 VAL    66     225.547  20.453 -17.759  1.00  0.00           H  
ATOM    976 HG12 VAL    66     226.320  18.811 -17.910  1.00  0.00           H  
ATOM    977 HG13 VAL    66     226.283  19.846 -16.406  1.00  0.00           H  
ATOM    978  CG2 VAL    66     223.569  18.405 -18.059  1.00  0.00           C  
ATOM    979 HG21 VAL    66     223.301  19.352 -18.527  1.00  0.00           H  
ATOM    980 HG22 VAL    66     222.637  17.938 -17.740  1.00  0.00           H  
ATOM    981 HG23 VAL    66     224.116  17.748 -18.735  1.00  0.00           H  
ATOM    982  C   VAL    66     225.858  17.657 -14.840  1.00  0.00           C  
ATOM    983  O   VAL    66     227.073  17.772 -14.947  1.00  0.00           O  
ATOM    984  N   GLY    67     225.355  17.756 -13.608  1.00  0.00           N  
ATOM    985  H   GLY    67     224.381  17.518 -13.489  1.00  0.00           H  
ATOM    986  CA  GLY    67     226.176  17.925 -12.379  1.00  0.00           C  
ATOM    987  HA2 GLY    67     226.717  16.998 -12.193  1.00  0.00           H  
ATOM    988  HA3 GLY    67     227.003  18.606 -12.579  1.00  0.00           H  
ATOM    989  C   GLY    67     225.394  18.416 -11.164  1.00  0.00           C  
ATOM    990  O   GLY    67     224.157  18.288 -11.200  1.00  0.00           O  
ATOM    991  N   GLY    68     226.060  18.932 -10.158  1.00  0.00           N  
ATOM    992  H   GLY    68     227.068  18.892 -10.196  1.00  0.00           H  
ATOM    993  CA  GLY    68     225.384  19.608  -9.051  1.00  0.00           C  
ATOM    994  HA2 GLY    68     224.953  20.483  -9.536  1.00  0.00           H  
ATOM    995  HA3 GLY    68     224.651  18.927  -8.618  1.00  0.00           H  
ATOM    996  C   GLY    68     226.317  19.974  -7.914  1.00  0.00           C  
ATOM    997  O   GLY    68     227.461  19.522  -7.818  1.00  0.00           O  
ATOM    998  N   ALA    69     225.733  20.703  -6.937  1.00  0.00           N  
ATOM    999  H   ALA    69     224.780  21.013  -7.061  1.00  0.00           H  
ATOM   1000  CA  ALA    69     226.385  21.246  -5.706  1.00  0.00           C  
ATOM   1001  HA  ALA    69     227.360  20.805  -5.499  1.00  0.00           H  
ATOM   1002  CB  ALA    69     226.670  22.757  -5.843  1.00  0.00           C  
ATOM   1003  HB1 ALA    69     225.700  23.247  -5.937  1.00  0.00           H  
ATOM   1004  HB2 ALA    69     227.118  23.120  -4.918  1.00  0.00           H  
ATOM   1005  HB3 ALA    69     227.221  22.976  -6.757  1.00  0.00           H  
ATOM   1006  C   ALA    69     225.490  20.981  -4.439  1.00  0.00           C  
ATOM   1007  O   ALA    69     224.290  21.242  -4.498  1.00  0.00           O  
ATOM   1008  N   VAL    70     226.055  20.639  -3.226  1.00  0.00           N  
ATOM   1009  H   VAL    70     227.064  20.580  -3.224  1.00  0.00           H  
ATOM   1010  CA  VAL    70     225.383  20.238  -1.950  1.00  0.00           C  
ATOM   1011  HA  VAL    70     224.445  19.721  -2.152  1.00  0.00           H  
ATOM   1012  CB  VAL    70     226.268  19.276  -1.208  1.00  0.00           C  
ATOM   1013  HB  VAL    70     227.204  19.828  -1.120  1.00  0.00           H  
ATOM   1014  CG1 VAL    70     226.455  17.912  -1.928  1.00  0.00           C  
ATOM   1015 HG11 VAL    70     225.463  17.503  -2.119  1.00  0.00           H  
ATOM   1016 HG12 VAL    70     226.985  17.131  -1.382  1.00  0.00           H  
ATOM   1017 HG13 VAL    70     226.999  18.261  -2.805  1.00  0.00           H  
ATOM   1018  CG2 VAL    70     225.832  18.936   0.241  1.00  0.00           C  
ATOM   1019 HG21 VAL    70     226.158  17.925   0.484  1.00  0.00           H  
ATOM   1020 HG22 VAL    70     224.752  19.021   0.366  1.00  0.00           H  
ATOM   1021 HG23 VAL    70     226.210  19.537   1.068  1.00  0.00           H  
ATOM   1022  C   VAL    70     225.045  21.435  -1.076  1.00  0.00           C  
ATOM   1023  O   VAL    70     225.998  22.121  -0.638  1.00  0.00           O  
ATOM   1024  N   VAL    71     223.748  21.602  -0.782  1.00  0.00           N  
ATOM   1025  H   VAL    71     223.190  20.761  -0.788  1.00  0.00           H  
ATOM   1026  CA  VAL    71     223.033  22.741  -0.119  1.00  0.00           C  
ATOM   1027  HA  VAL    71     223.738  23.571  -0.073  1.00  0.00           H  
ATOM   1028  CB  VAL    71     221.870  23.126  -1.001  1.00  0.00           C  
ATOM   1029  HB  VAL    71     221.336  22.192  -1.176  1.00  0.00           H  
ATOM   1030  CG1 VAL    71     222.232  23.620  -2.408  1.00  0.00           C  
ATOM   1031 HG11 VAL    71     223.146  23.171  -2.795  1.00  0.00           H  
ATOM   1032 HG12 VAL    71     222.451  24.687  -2.380  1.00  0.00           H  
ATOM   1033 HG13 VAL    71     221.352  23.477  -3.036  1.00  0.00           H  
ATOM   1034  CG2 VAL    71     220.886  24.208  -0.388  1.00  0.00           C  
ATOM   1035 HG21 VAL    71     220.649  23.896   0.629  1.00  0.00           H  
ATOM   1036 HG22 VAL    71     220.086  24.398  -1.104  1.00  0.00           H  
ATOM   1037 HG23 VAL    71     221.519  25.092  -0.306  1.00  0.00           H  
ATOM   1038  C   VAL    71     222.702  22.403   1.301  1.00  0.00           C  
ATOM   1039  O   VAL    71     221.870  21.498   1.624  1.00  0.00           O  
ATOM   1040  N   THR    72     223.302  23.170   2.279  1.00  0.00           N  
ATOM   1041  H   THR    72     223.891  23.930   1.969  1.00  0.00           H  
ATOM   1042  CA  THR    72     222.975  23.191   3.726  1.00  0.00           C  
ATOM   1043  HA  THR    72     223.784  23.786   4.151  1.00  0.00           H  
ATOM   1044  CB  THR    72     221.673  24.050   4.005  1.00  0.00           C  
ATOM   1045  HB  THR    72     221.720  24.403   5.035  1.00  0.00           H  
ATOM   1046  CG2 THR    72     221.584  25.409   3.213  1.00  0.00           C  
ATOM   1047 HG21 THR    72     220.965  26.142   3.731  1.00  0.00           H  
ATOM   1048 HG22 THR    72     221.197  25.285   2.202  1.00  0.00           H  
ATOM   1049 HG23 THR    72     222.622  25.736   3.159  1.00  0.00           H  
ATOM   1050  OG1 THR    72     220.464  23.361   3.746  1.00  0.00           O  
ATOM   1051  HG1 THR    72     219.725  23.957   3.883  1.00  0.00           H  
ATOM   1052  C   THR    72     223.115  21.855   4.517  1.00  0.00           C  
ATOM   1053  O   THR    72     222.564  21.711   5.570  1.00  0.00           O  
ATOM   1054  N   GLY    73     223.832  20.916   3.899  1.00  0.00           N  
ATOM   1055  H   GLY    73     224.402  21.322   3.171  1.00  0.00           H  
ATOM   1056  CA  GLY    73     224.243  19.534   4.328  1.00  0.00           C  
ATOM   1057  HA2 GLY    73     225.182  19.306   3.824  1.00  0.00           H  
ATOM   1058  HA3 GLY    73     224.315  19.592   5.414  1.00  0.00           H  
ATOM   1059  C   GLY    73     223.352  18.358   3.994  1.00  0.00           C  
ATOM   1060  O   GLY    73     223.783  17.250   3.718  1.00  0.00           O  
ATOM   1061  N   VAL    74     222.013  18.724   3.915  1.00  0.00           N  
ATOM   1062  H   VAL    74     221.828  19.716   3.873  1.00  0.00           H  
ATOM   1063  CA  VAL    74     220.941  17.743   3.897  1.00  0.00           C  
ATOM   1064  HA  VAL    74     221.395  16.777   4.119  1.00  0.00           H  
ATOM   1065  CB  VAL    74     219.897  18.011   4.986  1.00  0.00           C  
ATOM   1066  HB  VAL    74     219.153  17.219   5.068  1.00  0.00           H  
ATOM   1067  CG1 VAL    74     220.548  17.934   6.456  1.00  0.00           C  
ATOM   1068 HG11 VAL    74     219.714  18.179   7.113  1.00  0.00           H  
ATOM   1069 HG12 VAL    74     221.398  18.606   6.573  1.00  0.00           H  
ATOM   1070 HG13 VAL    74     220.857  16.890   6.514  1.00  0.00           H  
ATOM   1071  CG2 VAL    74     219.049  19.255   4.936  1.00  0.00           C  
ATOM   1072 HG21 VAL    74     218.289  19.251   5.717  1.00  0.00           H  
ATOM   1073 HG22 VAL    74     218.431  19.239   4.038  1.00  0.00           H  
ATOM   1074 HG23 VAL    74     219.667  20.152   4.882  1.00  0.00           H  
ATOM   1075  C   VAL    74     220.178  17.630   2.566  1.00  0.00           C  
ATOM   1076  O   VAL    74     219.299  16.766   2.418  1.00  0.00           O  
ATOM   1077  N   THR    75     220.554  18.438   1.609  1.00  0.00           N  
ATOM   1078  H   THR    75     221.460  18.864   1.744  1.00  0.00           H  
ATOM   1079  CA  THR    75     219.891  18.618   0.309  1.00  0.00           C  
ATOM   1080  HA  THR    75     219.515  17.690  -0.121  1.00  0.00           H  
ATOM   1081  CB  THR    75     218.710  19.647   0.537  1.00  0.00           C  
ATOM   1082  HB  THR    75     218.091  19.163   1.292  1.00  0.00           H  
ATOM   1083  CG2 THR    75     217.762  19.774  -0.695  1.00  0.00           C  
ATOM   1084 HG21 THR    75     217.407  18.819  -1.081  1.00  0.00           H  
ATOM   1085 HG22 THR    75     218.216  20.329  -1.516  1.00  0.00           H  
ATOM   1086 HG23 THR    75     216.860  20.284  -0.358  1.00  0.00           H  
ATOM   1087  OG1 THR    75     219.112  20.990   0.821  1.00  0.00           O  
ATOM   1088  HG1 THR    75     219.831  21.003   1.458  1.00  0.00           H  
ATOM   1089  C   THR    75     220.838  19.138  -0.756  1.00  0.00           C  
ATOM   1090  O   THR    75     221.998  19.415  -0.477  1.00  0.00           O  
ATOM   1091  N   ALA    76     220.532  18.979  -2.078  1.00  0.00           N  
ATOM   1092  H   ALA    76     219.659  18.553  -2.355  1.00  0.00           H  
ATOM   1093  CA  ALA    76     221.416  19.548  -3.267  1.00  0.00           C  
ATOM   1094  HA  ALA    76     222.189  20.213  -2.884  1.00  0.00           H  
ATOM   1095  CB  ALA    76     222.286  18.365  -3.805  1.00  0.00           C  
ATOM   1096  HB1 ALA    76     222.991  18.704  -4.565  1.00  0.00           H  
ATOM   1097  HB2 ALA    76     222.880  17.901  -3.018  1.00  0.00           H  
ATOM   1098  HB3 ALA    76     221.659  17.567  -4.202  1.00  0.00           H  
ATOM   1099  C   ALA    76     220.654  20.236  -4.435  1.00  0.00           C  
ATOM   1100  O   ALA    76     219.453  20.017  -4.512  1.00  0.00           O  
ATOM   1101  N   VAL    77     221.320  20.974  -5.282  1.00  0.00           N  
ATOM   1102  H   VAL    77     222.325  20.879  -5.265  1.00  0.00           H  
ATOM   1103  CA  VAL    77     220.880  21.512  -6.586  1.00  0.00           C  
ATOM   1104  HA  VAL    77     219.823  21.367  -6.810  1.00  0.00           H  
ATOM   1105  CB  VAL    77     221.068  23.060  -6.595  1.00  0.00           C  
ATOM   1106  HB  VAL    77     220.365  23.391  -5.831  1.00  0.00           H  
ATOM   1107  CG1 VAL    77     222.528  23.478  -6.263  1.00  0.00           C  
ATOM   1108 HG11 VAL    77     222.562  24.563  -6.172  1.00  0.00           H  
ATOM   1109 HG12 VAL    77     223.151  23.144  -7.093  1.00  0.00           H  
ATOM   1110 HG13 VAL    77     222.865  22.997  -5.345  1.00  0.00           H  
ATOM   1111  CG2 VAL    77     220.495  23.685  -7.844  1.00  0.00           C  
ATOM   1112 HG21 VAL    77     221.176  23.419  -8.653  1.00  0.00           H  
ATOM   1113 HG22 VAL    77     220.314  24.744  -7.663  1.00  0.00           H  
ATOM   1114 HG23 VAL    77     219.541  23.180  -7.998  1.00  0.00           H  
ATOM   1115  C   VAL    77     221.736  20.667  -7.660  1.00  0.00           C  
ATOM   1116  O   VAL    77     222.978  20.724  -7.735  1.00  0.00           O  
ATOM   1117  N   ALA    78     221.003  20.160  -8.683  1.00  0.00           N  
ATOM   1118  H   ALA    78     219.995  20.230  -8.698  1.00  0.00           H  
ATOM   1119  CA  ALA    78     221.538  19.530  -9.877  1.00  0.00           C  
ATOM   1120  HA  ALA    78     222.620  19.626  -9.786  1.00  0.00           H  
ATOM   1121  CB  ALA    78     221.293  18.049  -9.636  1.00  0.00           C  
ATOM   1122  HB1 ALA    78     220.238  17.785  -9.710  1.00  0.00           H  
ATOM   1123  HB2 ALA    78     221.795  17.454 -10.399  1.00  0.00           H  
ATOM   1124  HB3 ALA    78     221.756  17.833  -8.673  1.00  0.00           H  
ATOM   1125  C   ALA    78     221.023  19.954 -11.225  1.00  0.00           C  
ATOM   1126  O   ALA    78     219.859  20.373 -11.253  1.00  0.00           O  
ATOM   1127  N   GLN    79     221.731  19.712 -12.326  1.00  0.00           N  
ATOM   1128  H   GLN    79     222.618  19.250 -12.188  1.00  0.00           H  
ATOM   1129  CA  GLN    79     221.420  20.117 -13.789  1.00  0.00           C  
ATOM   1130  HA  GLN    79     220.454  20.607 -13.909  1.00  0.00           H  
ATOM   1131  CB  GLN    79     222.479  21.106 -14.319  1.00  0.00           C  
ATOM   1132  HB2 GLN    79     223.385  20.501 -14.270  1.00  0.00           H  
ATOM   1133  HB3 GLN    79     222.221  21.507 -15.299  1.00  0.00           H  
ATOM   1134  CG  GLN    79     222.732  22.366 -13.511  1.00  0.00           C  
ATOM   1135  HG2 GLN    79     223.030  23.192 -14.157  1.00  0.00           H  
ATOM   1136  HG3 GLN    79     221.778  22.670 -13.080  1.00  0.00           H  
ATOM   1137  CD  GLN    79     223.781  22.285 -12.364  1.00  0.00           C  
ATOM   1138  OE1 GLN    79     223.423  22.320 -11.214  1.00  0.00           O  
ATOM   1139  NE2 GLN    79     225.074  22.108 -12.725  1.00  0.00           N  
ATOM   1140 HE21 GLN    79     225.325  22.138 -13.703  1.00  0.00           H  
ATOM   1141 HE22 GLN    79     225.803  21.746 -12.127  1.00  0.00           H  
ATOM   1142  C   GLN    79     221.365  18.859 -14.588  1.00  0.00           C  
ATOM   1143  O   GLN    79     222.122  17.921 -14.322  1.00  0.00           O  
ATOM   1144  N   LYS    80     220.361  18.759 -15.443  1.00  0.00           N  
ATOM   1145  H   LYS    80     219.737  19.550 -15.509  1.00  0.00           H  
ATOM   1146  CA  LYS    80     219.979  17.640 -16.204  1.00  0.00           C  
ATOM   1147  HA  LYS    80     220.754  16.877 -16.132  1.00  0.00           H  
ATOM   1148  CB  LYS    80     218.646  17.052 -15.597  1.00  0.00           C  
ATOM   1149  HB2 LYS    80     217.902  17.848 -15.636  1.00  0.00           H  
ATOM   1150  HB3 LYS    80     218.238  16.262 -16.228  1.00  0.00           H  
ATOM   1151  CG  LYS    80     218.892  16.543 -14.152  1.00  0.00           C  
ATOM   1152  HG2 LYS    80     219.824  15.987 -14.054  1.00  0.00           H  
ATOM   1153  HG3 LYS    80     219.122  17.445 -13.584  1.00  0.00           H  
ATOM   1154  CD  LYS    80     217.761  15.707 -13.527  1.00  0.00           C  
ATOM   1155  HD2 LYS    80     216.900  16.352 -13.352  1.00  0.00           H  
ATOM   1156  HD3 LYS    80     217.497  14.931 -14.246  1.00  0.00           H  
ATOM   1157  CE  LYS    80     218.184  15.083 -12.217  1.00  0.00           C  
ATOM   1158  HE2 LYS    80     218.806  14.214 -12.436  1.00  0.00           H  
ATOM   1159  HE3 LYS    80     218.618  15.933 -11.691  1.00  0.00           H  
ATOM   1160  NZ  LYS    80     217.077  14.490 -11.410  1.00  0.00           N  
ATOM   1161  HZ1 LYS    80     216.548  13.761 -11.865  1.00  0.00           H  
ATOM   1162  HZ2 LYS    80     217.357  14.161 -10.497  1.00  0.00           H  
ATOM   1163  HZ3 LYS    80     216.489  15.225 -11.044  1.00  0.00           H  
ATOM   1164  C   LYS    80     219.817  17.927 -17.774  1.00  0.00           C  
ATOM   1165  O   LYS    80     219.488  19.044 -18.173  1.00  0.00           O  
ATOM   1166  N   THR    81     220.056  16.942 -18.654  1.00  0.00           N  
ATOM   1167  H   THR    81     220.126  15.995 -18.309  1.00  0.00           H  
ATOM   1168  CA  THR    81     219.972  17.086 -20.074  1.00  0.00           C  
ATOM   1169  HA  THR    81     220.548  17.979 -20.316  1.00  0.00           H  
ATOM   1170  CB  THR    81     220.770  16.004 -20.855  1.00  0.00           C  
ATOM   1171  HB  THR    81     221.506  15.676 -20.121  1.00  0.00           H  
ATOM   1172  CG2 THR    81     221.538  16.353 -22.094  1.00  0.00           C  
ATOM   1173 HG21 THR    81     220.876  16.383 -22.959  1.00  0.00           H  
ATOM   1174 HG22 THR    81     222.247  15.533 -22.205  1.00  0.00           H  
ATOM   1175 HG23 THR    81     222.025  17.322 -21.981  1.00  0.00           H  
ATOM   1176  OG1 THR    81     219.965  14.810 -21.047  1.00  0.00           O  
ATOM   1177  HG1 THR    81     220.591  14.086 -21.128  1.00  0.00           H  
ATOM   1178  C   THR    81     218.586  17.144 -20.613  1.00  0.00           C  
ATOM   1179  O   THR    81     217.616  17.121 -19.838  1.00  0.00           O  
ATOM   1180  N   VAL    82     218.409  17.207 -21.921  1.00  0.00           N  
ATOM   1181  H   VAL    82     219.184  17.111 -22.561  1.00  0.00           H  
ATOM   1182  CA  VAL    82     217.049  17.156 -22.504  1.00  0.00           C  
ATOM   1183  HA  VAL    82     216.451  17.920 -22.007  1.00  0.00           H  
ATOM   1184  CB  VAL    82     217.103  17.363 -24.037  1.00  0.00           C  
ATOM   1185  HB  VAL    82     216.118  17.462 -24.492  1.00  0.00           H  
ATOM   1186  CG1 VAL    82     217.804  18.695 -24.418  1.00  0.00           C  
ATOM   1187 HG11 VAL    82     218.837  18.559 -24.100  1.00  0.00           H  
ATOM   1188 HG12 VAL    82     217.357  19.546 -23.903  1.00  0.00           H  
ATOM   1189 HG13 VAL    82     217.708  18.992 -25.462  1.00  0.00           H  
ATOM   1190  CG2 VAL    82     217.856  16.339 -24.903  1.00  0.00           C  
ATOM   1191 HG21 VAL    82     217.863  16.632 -25.953  1.00  0.00           H  
ATOM   1192 HG22 VAL    82     217.448  15.333 -24.796  1.00  0.00           H  
ATOM   1193 HG23 VAL    82     218.843  16.194 -24.465  1.00  0.00           H  
ATOM   1194  C   VAL    82     216.338  15.896 -22.234  1.00  0.00           C  
ATOM   1195  O   VAL    82     215.118  15.870 -22.267  1.00  0.00           O  
ATOM   1196  N   GLU    83     217.049  14.728 -21.938  1.00  0.00           N  
ATOM   1197  H   GLU    83     218.059  14.720 -21.957  1.00  0.00           H  
ATOM   1198  CA  GLU    83     216.300  13.463 -21.570  1.00  0.00           C  
ATOM   1199  HA  GLU    83     215.547  13.467 -22.359  1.00  0.00           H  
ATOM   1200  CB  GLU    83     217.162  12.190 -21.744  1.00  0.00           C  
ATOM   1201  HB2 GLU    83     217.917  12.057 -20.969  1.00  0.00           H  
ATOM   1202  HB3 GLU    83     216.601  11.260 -21.650  1.00  0.00           H  
ATOM   1203  CG  GLU    83     217.914  12.129 -23.025  1.00  0.00           C  
ATOM   1204  HG2 GLU    83     218.605  12.953 -23.202  1.00  0.00           H  
ATOM   1205  HG3 GLU    83     218.683  11.359 -22.965  1.00  0.00           H  
ATOM   1206  CD  GLU    83     217.100  11.854 -24.212  1.00  0.00           C  
ATOM   1207  OE1 GLU    83     215.887  11.909 -24.272  1.00  0.00           O  
ATOM   1208  OE2 GLU    83     217.619  11.474 -25.261  1.00  0.00           O  
ATOM   1209  C   GLU    83     215.605  13.429 -20.160  1.00  0.00           C  
ATOM   1210  O   GLU    83     214.718  12.538 -19.937  1.00  0.00           O  
ATOM   1211  N   GLY    84     215.938  14.341 -19.282  1.00  0.00           N  
ATOM   1212  H   GLY    84     216.665  14.937 -19.651  1.00  0.00           H  
ATOM   1213  CA  GLY    84     215.463  14.543 -17.983  1.00  0.00           C  
ATOM   1214  HA2 GLY    84     215.025  13.608 -17.634  1.00  0.00           H  
ATOM   1215  HA3 GLY    84     216.248  14.897 -17.315  1.00  0.00           H  
ATOM   1216  C   GLY    84     214.211  15.415 -17.972  1.00  0.00           C  
ATOM   1217  O   GLY    84     213.555  15.623 -19.017  1.00  0.00           O  
ATOM   1218  N   ALA    85     213.813  15.800 -16.774  1.00  0.00           N  
ATOM   1219  H   ALA    85     214.360  15.495 -15.982  1.00  0.00           H  
ATOM   1220  CA  ALA    85     212.704  16.758 -16.496  1.00  0.00           C  
ATOM   1221  HA  ALA    85     212.624  17.490 -17.300  1.00  0.00           H  
ATOM   1222  CB  ALA    85     211.387  15.962 -16.347  1.00  0.00           C  
ATOM   1223  HB1 ALA    85     210.518  16.616 -16.283  1.00  0.00           H  
ATOM   1224  HB2 ALA    85     211.215  15.325 -17.215  1.00  0.00           H  
ATOM   1225  HB3 ALA    85     211.548  15.179 -15.606  1.00  0.00           H  
ATOM   1226  C   ALA    85     213.067  17.719 -15.355  1.00  0.00           C  
ATOM   1227  O   ALA    85     213.936  17.403 -14.507  1.00  0.00           O  
ATOM   1228  N   GLY    86     212.410  18.870 -15.171  1.00  0.00           N  
ATOM   1229  H   GLY    86     211.702  19.099 -15.854  1.00  0.00           H  
ATOM   1230  CA  GLY    86     212.562  19.764 -13.993  1.00  0.00           C  
ATOM   1231  HA2 GLY    86     211.921  19.459 -13.166  1.00  0.00           H  
ATOM   1232  HA3 GLY    86     213.610  19.855 -13.707  1.00  0.00           H  
ATOM   1233  C   GLY    86     212.171  21.148 -14.455  1.00  0.00           C  
ATOM   1234  O   GLY    86     211.166  21.306 -15.171  1.00  0.00           O  
ATOM   1235  N   SER    87     213.007  22.110 -14.003  1.00  0.00           N  
ATOM   1236  H   SER    87     213.901  21.861 -13.606  1.00  0.00           H  
ATOM   1237  CA  SER    87     212.714  23.511 -14.192  1.00  0.00           C  
ATOM   1238  HA  SER    87     211.668  23.558 -14.494  1.00  0.00           H  
ATOM   1239  CB  SER    87     212.827  24.262 -12.851  1.00  0.00           C  
ATOM   1240  HB2 SER    87     213.847  24.108 -12.502  1.00  0.00           H  
ATOM   1241  HB3 SER    87     212.574  25.314 -12.989  1.00  0.00           H  
ATOM   1242  OG  SER    87     211.957  23.616 -11.993  1.00  0.00           O  
ATOM   1243  HG  SER    87     212.127  22.671 -11.982  1.00  0.00           H  
ATOM   1244  C   SER    87     213.532  24.130 -15.348  1.00  0.00           C  
ATOM   1245  O   SER    87     214.722  23.822 -15.527  1.00  0.00           O  
ATOM   1246  N   ILE    88     212.848  24.980 -16.128  1.00  0.00           N  
ATOM   1247  H   ILE    88     211.847  25.078 -16.037  1.00  0.00           H  
ATOM   1248  CA  ILE    88     213.430  25.642 -17.313  1.00  0.00           C  
ATOM   1249  HA  ILE    88     214.319  25.123 -17.673  1.00  0.00           H  
ATOM   1250  CB  ILE    88     212.309  25.666 -18.351  1.00  0.00           C  
ATOM   1251  HB  ILE    88     212.706  26.293 -19.149  1.00  0.00           H  
ATOM   1252  CG2 ILE    88     212.148  24.270 -18.923  1.00  0.00           C  
ATOM   1253 HG21 ILE    88     211.919  23.660 -18.049  1.00  0.00           H  
ATOM   1254 HG22 ILE    88     213.061  23.798 -19.287  1.00  0.00           H  
ATOM   1255 HG23 ILE    88     211.265  24.164 -19.553  1.00  0.00           H  
ATOM   1256  CG1 ILE    88     211.023  26.226 -17.767  1.00  0.00           C  
ATOM   1257 HG12 ILE    88     210.524  25.461 -17.171  1.00  0.00           H  
ATOM   1258 HG13 ILE    88     211.207  27.053 -17.081  1.00  0.00           H  
ATOM   1259  CD1 ILE    88     210.054  26.671 -18.890  1.00  0.00           C  
ATOM   1260 HD11 ILE    88     209.889  25.867 -19.608  1.00  0.00           H  
ATOM   1261 HD12 ILE    88     210.506  27.476 -19.469  1.00  0.00           H  
ATOM   1262 HD13 ILE    88     209.095  26.835 -18.398  1.00  0.00           H  
ATOM   1263  C   ILE    88     213.912  27.036 -16.870  1.00  0.00           C  
ATOM   1264  O   ILE    88     213.626  28.053 -17.488  1.00  0.00           O  
ATOM   1265  N   ALA    89     214.798  26.991 -15.849  1.00  0.00           N  
ATOM   1266  H   ALA    89     215.034  26.081 -15.480  1.00  0.00           H  
ATOM   1267  CA  ALA    89     215.593  28.185 -15.369  1.00  0.00           C  
ATOM   1268  HA  ALA    89     215.636  28.989 -16.104  1.00  0.00           H  
ATOM   1269  CB  ALA    89     214.900  28.676 -14.108  1.00  0.00           C  
ATOM   1270  HB1 ALA    89     215.554  29.422 -13.657  1.00  0.00           H  
ATOM   1271  HB2 ALA    89     214.095  29.328 -14.449  1.00  0.00           H  
ATOM   1272  HB3 ALA    89     214.521  27.922 -13.418  1.00  0.00           H  
ATOM   1273  C   ALA    89     217.039  27.774 -14.996  1.00  0.00           C  
ATOM   1274  O   ALA    89     217.329  26.713 -14.433  1.00  0.00           O  
ATOM   1275  N   ALA    90     217.948  28.680 -15.275  1.00  0.00           N  
ATOM   1276  H   ALA    90     217.636  29.531 -15.720  1.00  0.00           H  
ATOM   1277  CA  ALA    90     219.355  28.494 -14.990  1.00  0.00           C  
ATOM   1278  HA  ALA    90     219.578  27.542 -15.471  1.00  0.00           H  
ATOM   1279  CB  ALA    90     220.263  29.520 -15.664  1.00  0.00           C  
ATOM   1280  HB1 ALA    90     220.220  30.507 -15.204  1.00  0.00           H  
ATOM   1281  HB2 ALA    90     221.271  29.119 -15.557  1.00  0.00           H  
ATOM   1282  HB3 ALA    90     220.085  29.473 -16.739  1.00  0.00           H  
ATOM   1283  C   ALA    90     219.667  28.403 -13.499  1.00  0.00           C  
ATOM   1284  O   ALA    90     219.259  29.316 -12.727  1.00  0.00           O  
ATOM   1285  N   ALA    91     220.501  27.457 -13.110  1.00  0.00           N  
ATOM   1286  H   ALA    91     220.986  26.828 -13.733  1.00  0.00           H  
ATOM   1287  CA  ALA    91     221.045  27.461 -11.779  1.00  0.00           C  
ATOM   1288  HA  ALA    91     220.230  27.410 -11.056  1.00  0.00           H  
ATOM   1289  CB  ALA    91     222.027  26.303 -11.643  1.00  0.00           C  
ATOM   1290  HB1 ALA    91     221.535  25.356 -11.866  1.00  0.00           H  
ATOM   1291  HB2 ALA    91     222.895  26.469 -12.281  1.00  0.00           H  
ATOM   1292  HB3 ALA    91     222.388  26.191 -10.620  1.00  0.00           H  
ATOM   1293  C   ALA    91     221.819  28.745 -11.419  1.00  0.00           C  
ATOM   1294  O   ALA    91     222.059  29.006 -10.247  1.00  0.00           O  
ATOM   1295  N   THR    92     222.178  29.610 -12.365  1.00  0.00           N  
ATOM   1296  H   THR    92     222.126  29.466 -13.363  1.00  0.00           H  
ATOM   1297  CA  THR    92     222.830  30.944 -11.928  1.00  0.00           C  
ATOM   1298  HA  THR    92     223.694  30.688 -11.315  1.00  0.00           H  
ATOM   1299  CB  THR    92     223.388  31.534 -13.157  1.00  0.00           C  
ATOM   1300  HB  THR    92     224.173  30.859 -13.501  1.00  0.00           H  
ATOM   1301  CG2 THR    92     224.080  32.830 -12.955  1.00  0.00           C  
ATOM   1302 HG21 THR    92     224.831  32.790 -12.167  1.00  0.00           H  
ATOM   1303 HG22 THR    92     223.399  33.613 -12.622  1.00  0.00           H  
ATOM   1304 HG23 THR    92     224.479  33.099 -13.934  1.00  0.00           H  
ATOM   1305  OG1 THR    92     222.397  31.820 -14.249  1.00  0.00           O  
ATOM   1306  HG1 THR    92     222.822  31.360 -14.978  1.00  0.00           H  
ATOM   1307  C   THR    92     221.868  31.853 -11.172  1.00  0.00           C  
ATOM   1308  O   THR    92     222.295  32.724 -10.402  1.00  0.00           O  
ATOM   1309  N   GLY    93     220.568  31.609 -11.298  1.00  0.00           N  
ATOM   1310  H   GLY    93     220.217  30.981 -12.007  1.00  0.00           H  
ATOM   1311  CA  GLY    93     219.576  32.366 -10.558  1.00  0.00           C  
ATOM   1312  HA2 GLY    93     219.709  33.442 -10.667  1.00  0.00           H  
ATOM   1313  HA3 GLY    93     218.535  32.222 -10.849  1.00  0.00           H  
ATOM   1314  C   GLY    93     219.686  31.945  -9.073  1.00  0.00           C  
ATOM   1315  O   GLY    93     219.761  32.838  -8.192  1.00  0.00           O  
ATOM   1316  N   PHE    94     219.575  30.669  -8.760  1.00  0.00           N  
ATOM   1317  H   PHE    94     219.615  30.014  -9.528  1.00  0.00           H  
ATOM   1318  CA  PHE    94     219.586  30.035  -7.472  1.00  0.00           C  
ATOM   1319  HA  PHE    94     218.848  30.514  -6.830  1.00  0.00           H  
ATOM   1320  CB  PHE    94     219.439  28.549  -7.643  1.00  0.00           C  
ATOM   1321  HB2 PHE    94     218.473  28.426  -8.132  1.00  0.00           H  
ATOM   1322  HB3 PHE    94     220.158  28.179  -8.373  1.00  0.00           H  
ATOM   1323  CG  PHE    94     219.394  27.860  -6.360  1.00  0.00           C  
ATOM   1324  CD1 PHE    94     218.216  28.119  -5.570  1.00  0.00           C  
ATOM   1325  HD1 PHE    94     217.533  28.919  -5.815  1.00  0.00           H  
ATOM   1326  CE1 PHE    94     217.945  27.300  -4.404  1.00  0.00           C  
ATOM   1327  HE1 PHE    94     217.030  27.414  -3.840  1.00  0.00           H  
ATOM   1328  CZ  PHE    94     218.896  26.305  -4.022  1.00  0.00           C  
ATOM   1329  HZ  PHE    94     218.824  25.787  -3.077  1.00  0.00           H  
ATOM   1330  CE2 PHE    94     220.124  26.192  -4.708  1.00  0.00           C  
ATOM   1331  HE2 PHE    94     220.937  25.618  -4.288  1.00  0.00           H  
ATOM   1332  CD2 PHE    94     220.403  27.011  -5.846  1.00  0.00           C  
ATOM   1333  HD2 PHE    94     221.352  26.975  -6.361  1.00  0.00           H  
ATOM   1334  C   PHE    94     220.937  30.191  -6.690  1.00  0.00           C  
ATOM   1335  O   PHE    94     220.954  30.462  -5.488  1.00  0.00           O  
ATOM   1336  N   VAL    95     222.068  30.104  -7.471  1.00  0.00           N  
ATOM   1337  H   VAL    95     221.983  29.938  -8.464  1.00  0.00           H  
ATOM   1338  CA  VAL    95     223.450  30.066  -6.898  1.00  0.00           C  
ATOM   1339  HA  VAL    95     223.405  29.642  -5.895  1.00  0.00           H  
ATOM   1340  CB  VAL    95     224.379  29.064  -7.629  1.00  0.00           C  
ATOM   1341  HB  VAL    95     224.377  29.382  -8.672  1.00  0.00           H  
ATOM   1342  CG1 VAL    95     223.767  27.674  -7.833  1.00  0.00           C  
ATOM   1343 HG11 VAL    95     222.767  27.687  -8.267  1.00  0.00           H  
ATOM   1344 HG12 VAL    95     223.644  27.172  -6.874  1.00  0.00           H  
ATOM   1345 HG13 VAL    95     224.330  27.036  -8.514  1.00  0.00           H  
ATOM   1346  CG2 VAL    95     225.785  28.990  -7.144  1.00  0.00           C  
ATOM   1347 HG21 VAL    95     226.375  29.849  -7.462  1.00  0.00           H  
ATOM   1348 HG22 VAL    95     226.284  28.166  -7.655  1.00  0.00           H  
ATOM   1349 HG23 VAL    95     225.819  29.001  -6.055  1.00  0.00           H  
ATOM   1350  C   VAL    95     224.081  31.467  -6.846  1.00  0.00           C  
ATOM   1351  O   VAL    95     224.969  31.657  -5.946  1.00  0.00           O  
ATOM   1352  N   LYS    96     223.669  32.403  -7.671  1.00  0.00           N  
ATOM   1353  H   LYS    96     222.957  32.195  -8.357  1.00  0.00           H  
ATOM   1354  CA  LYS    96     224.347  33.724  -7.682  1.00  0.00           C  
ATOM   1355  HA  LYS    96     224.899  33.774  -6.744  1.00  0.00           H  
ATOM   1356  CB  LYS    96     225.385  33.696  -8.736  1.00  0.00           C  
ATOM   1357  HB2 LYS    96     225.872  32.726  -8.641  1.00  0.00           H  
ATOM   1358  HB3 LYS    96     224.967  33.762  -9.741  1.00  0.00           H  
ATOM   1359  CG  LYS    96     226.510  34.800  -8.596  1.00  0.00           C  
ATOM   1360  HG2 LYS    96     226.120  35.737  -8.993  1.00  0.00           H  
ATOM   1361  HG3 LYS    96     226.873  34.866  -7.570  1.00  0.00           H  
ATOM   1362  CD  LYS    96     227.722  34.534  -9.493  1.00  0.00           C  
ATOM   1363  HD2 LYS    96     228.134  33.571  -9.193  1.00  0.00           H  
ATOM   1364  HD3 LYS    96     227.264  34.515 -10.482  1.00  0.00           H  
ATOM   1365  CE  LYS    96     228.672  35.697  -9.350  1.00  0.00           C  
ATOM   1366  HE2 LYS    96     228.201  36.576  -9.790  1.00  0.00           H  
ATOM   1367  HE3 LYS    96     229.091  35.780  -8.347  1.00  0.00           H  
ATOM   1368  NZ  LYS    96     229.844  35.580 -10.192  1.00  0.00           N  
ATOM   1369  HZ1 LYS    96     229.702  35.984 -11.107  1.00  0.00           H  
ATOM   1370  HZ2 LYS    96     230.530  36.136  -9.703  1.00  0.00           H  
ATOM   1371  HZ3 LYS    96     230.105  34.609 -10.290  1.00  0.00           H  
ATOM   1372  C   LYS    96     223.419  34.951  -7.746  1.00  0.00           C  
ATOM   1373  O   LYS    96     223.371  35.729  -6.749  1.00  0.00           O  
ATOM   1374  N   LYS    97     222.625  35.169  -8.820  1.00  0.00           N  
ATOM   1375  H   LYS    97     222.529  34.486  -9.559  1.00  0.00           H  
ATOM   1376  CA  LYS    97     221.804  36.391  -9.025  1.00  0.00           C  
ATOM   1377  HA  LYS    97     222.403  37.283  -9.209  1.00  0.00           H  
ATOM   1378  CB  LYS    97     220.945  36.272 -10.322  1.00  0.00           C  
ATOM   1379  HB2 LYS    97     220.124  35.591 -10.099  1.00  0.00           H  
ATOM   1380  HB3 LYS    97     220.544  37.276 -10.463  1.00  0.00           H  
ATOM   1381  CG  LYS    97     221.705  36.035 -11.669  1.00  0.00           C  
ATOM   1382  HG2 LYS    97     222.622  36.624 -11.659  1.00  0.00           H  
ATOM   1383  HG3 LYS    97     222.066  35.007 -11.681  1.00  0.00           H  
ATOM   1384  CD  LYS    97     220.824  36.160 -12.949  1.00  0.00           C  
ATOM   1385  HD2 LYS    97     221.315  35.872 -13.879  1.00  0.00           H  
ATOM   1386  HD3 LYS    97     220.036  35.409 -12.883  1.00  0.00           H  
ATOM   1387  CE  LYS    97     220.225  37.576 -13.125  1.00  0.00           C  
ATOM   1388  HE2 LYS    97     219.542  37.757 -12.295  1.00  0.00           H  
ATOM   1389  HE3 LYS    97     221.032  38.298 -13.000  1.00  0.00           H  
ATOM   1390  NZ  LYS    97     219.536  37.766 -14.470  1.00  0.00           N  
ATOM   1391  HZ1 LYS    97     219.376  38.727 -14.738  1.00  0.00           H  
ATOM   1392  HZ2 LYS    97     220.070  37.410 -15.250  1.00  0.00           H  
ATOM   1393  HZ3 LYS    97     218.611  37.362 -14.485  1.00  0.00           H  
ATOM   1394  C   LYS    97     220.892  36.676  -7.850  1.00  0.00           C  
ATOM   1395  O   LYS    97     220.792  37.864  -7.560  1.00  0.00           O  
ATOM   1396  N   ASP    98     220.189  35.666  -7.203  1.00  0.00           N  
ATOM   1397  H   ASP    98     220.065  34.796  -7.701  1.00  0.00           H  
ATOM   1398  CA  ASP    98     219.372  35.883  -6.004  1.00  0.00           C  
ATOM   1399  HA  ASP    98     218.970  36.896  -6.026  1.00  0.00           H  
ATOM   1400  CB  ASP    98     218.183  34.892  -6.017  1.00  0.00           C  
ATOM   1401  HB2 ASP    98     218.565  33.871  -6.048  1.00  0.00           H  
ATOM   1402  HB3 ASP    98     217.683  35.202  -5.100  1.00  0.00           H  
ATOM   1403  CG  ASP    98     217.064  34.982  -7.081  1.00  0.00           C  
ATOM   1404  OD1 ASP    98     217.316  35.598  -8.149  1.00  0.00           O  
ATOM   1405  OD2 ASP    98     216.020  34.351  -6.825  1.00  0.00           O  
ATOM   1406  C   ASP    98     220.135  35.707  -4.635  1.00  0.00           C  
ATOM   1407  O   ASP    98     219.599  35.821  -3.492  1.00  0.00           O  
ATOM   1408  N   GLN    99     221.483  35.458  -4.677  1.00  0.00           N  
ATOM   1409  H   GLN    99     221.909  35.440  -5.592  1.00  0.00           H  
ATOM   1410  CA  GLN    99     222.390  35.284  -3.530  1.00  0.00           C  
ATOM   1411  HA  GLN    99     221.820  35.229  -2.603  1.00  0.00           H  
ATOM   1412  CB  GLN    99     223.182  34.027  -3.751  1.00  0.00           C  
ATOM   1413  HB2 GLN    99     223.886  34.153  -4.573  1.00  0.00           H  
ATOM   1414  HB3 GLN    99     223.850  33.871  -2.903  1.00  0.00           H  
ATOM   1415  CG  GLN    99     222.311  32.733  -3.798  1.00  0.00           C  
ATOM   1416  HG2 GLN    99     221.431  32.921  -4.413  1.00  0.00           H  
ATOM   1417  HG3 GLN    99     222.888  31.928  -4.254  1.00  0.00           H  
ATOM   1418  CD  GLN    99     221.683  32.183  -2.533  1.00  0.00           C  
ATOM   1419  OE1 GLN    99     221.979  32.552  -1.401  1.00  0.00           O  
ATOM   1420  NE2 GLN    99     220.757  31.236  -2.649  1.00  0.00           N  
ATOM   1421 HE21 GLN    99     220.610  30.957  -3.608  1.00  0.00           H  
ATOM   1422 HE22 GLN    99     220.378  30.776  -1.834  1.00  0.00           H  
ATOM   1423  C   GLN    99     223.434  36.461  -3.395  1.00  0.00           C  
ATOM   1424  O   GLN    99     223.830  36.770  -2.289  1.00  0.00           O  
ATOM   1425  N   LEU   100     223.611  37.314  -4.437  1.00  0.00           N  
ATOM   1426  H   LEU   100     223.260  37.041  -5.344  1.00  0.00           H  
ATOM   1427  CA  LEU   100     224.510  38.508  -4.434  1.00  0.00           C  
ATOM   1428  HA  LEU   100     225.491  38.167  -4.104  1.00  0.00           H  
ATOM   1429  CB  LEU   100     224.626  39.057  -5.951  1.00  0.00           C  
ATOM   1430  HB2 LEU   100     223.621  38.936  -6.354  1.00  0.00           H  
ATOM   1431  HB3 LEU   100     224.772  40.137  -5.908  1.00  0.00           H  
ATOM   1432  CG  LEU   100     225.620  38.345  -6.888  1.00  0.00           C  
ATOM   1433  HG  LEU   100     225.221  37.335  -6.978  1.00  0.00           H  
ATOM   1434  CD1 LEU   100     227.062  38.291  -6.483  1.00  0.00           C  
ATOM   1435 HD11 LEU   100     227.136  37.956  -5.449  1.00  0.00           H  
ATOM   1436 HD12 LEU   100     227.524  39.260  -6.673  1.00  0.00           H  
ATOM   1437 HD13 LEU   100     227.562  37.526  -7.076  1.00  0.00           H  
ATOM   1438  CD2 LEU   100     225.688  38.891  -8.353  1.00  0.00           C  
ATOM   1439 HD21 LEU   100     224.765  38.764  -8.920  1.00  0.00           H  
ATOM   1440 HD22 LEU   100     226.379  38.276  -8.930  1.00  0.00           H  
ATOM   1441 HD23 LEU   100     226.037  39.921  -8.287  1.00  0.00           H  
ATOM   1442  C   LEU   100     223.966  39.620  -3.541  1.00  0.00           C  
ATOM   1443  O   LEU   100     224.757  40.350  -2.948  1.00  0.00           O  
ATOM   1444  N   GLY   101     222.691  39.632  -3.117  1.00  0.00           N  
ATOM   1445  H   GLY   101     222.016  39.061  -3.605  1.00  0.00           H  
ATOM   1446  CA  GLY   101     222.212  40.438  -1.962  1.00  0.00           C  
ATOM   1447  HA2 GLY   101     222.085  41.490  -2.221  1.00  0.00           H  
ATOM   1448  HA3 GLY   101     221.252  39.944  -1.812  1.00  0.00           H  
ATOM   1449  C   GLY   101     222.905  40.362  -0.594  1.00  0.00           C  
ATOM   1450  O   GLY   101     222.660  41.237   0.203  1.00  0.00           O  
ATOM   1451  N   LYS   102     223.602  39.230  -0.311  1.00  0.00           N  
ATOM   1452  H   LYS   102     223.509  38.494  -0.996  1.00  0.00           H  
ATOM   1453  CA  LYS   102     224.395  39.036   0.879  1.00  0.00           C  
ATOM   1454  HA  LYS   102     224.079  39.791   1.598  1.00  0.00           H  
ATOM   1455  CB  LYS   102     224.058  37.670   1.505  1.00  0.00           C  
ATOM   1456  HB2 LYS   102     224.258  36.972   0.692  1.00  0.00           H  
ATOM   1457  HB3 LYS   102     224.563  37.497   2.456  1.00  0.00           H  
ATOM   1458  CG  LYS   102     222.493  37.501   1.753  1.00  0.00           C  
ATOM   1459  HG2 LYS   102     222.145  38.221   2.495  1.00  0.00           H  
ATOM   1460  HG3 LYS   102     221.906  37.628   0.843  1.00  0.00           H  
ATOM   1461  CD  LYS   102     222.174  36.089   2.345  1.00  0.00           C  
ATOM   1462  HD2 LYS   102     222.869  35.919   3.168  1.00  0.00           H  
ATOM   1463  HD3 LYS   102     221.172  36.123   2.772  1.00  0.00           H  
ATOM   1464  CE  LYS   102     222.229  35.148   1.154  1.00  0.00           C  
ATOM   1465  HE2 LYS   102     222.111  35.620   0.179  1.00  0.00           H  
ATOM   1466  HE3 LYS   102     223.252  34.833   0.950  1.00  0.00           H  
ATOM   1467  NZ  LYS   102     221.293  33.976   1.202  1.00  0.00           N  
ATOM   1468  HZ1 LYS   102     220.365  34.368   1.136  1.00  0.00           H  
ATOM   1469  HZ2 LYS   102     221.444  33.367   0.411  1.00  0.00           H  
ATOM   1470  HZ3 LYS   102     221.422  33.507   2.087  1.00  0.00           H  
ATOM   1471  C   LYS   102     225.945  39.129   0.757  1.00  0.00           C  
ATOM   1472  O   LYS   102     226.667  39.047   1.738  1.00  0.00           O  
ATOM   1473  N   ASN   103     226.457  39.457  -0.383  1.00  0.00           N  
ATOM   1474  H   ASN   103     225.901  39.751  -1.173  1.00  0.00           H  
ATOM   1475  CA  ASN   103     227.905  39.327  -0.744  1.00  0.00           C  
ATOM   1476  HA  ASN   103     227.984  38.240  -0.746  1.00  0.00           H  
ATOM   1477  CB  ASN   103     228.221  39.827  -2.186  1.00  0.00           C  
ATOM   1478  HB2 ASN   103     227.248  39.765  -2.672  1.00  0.00           H  
ATOM   1479  HB3 ASN   103     228.628  40.836  -2.116  1.00  0.00           H  
ATOM   1480  CG  ASN   103     229.297  39.013  -2.923  1.00  0.00           C  
ATOM   1481  OD1 ASN   103     228.998  38.003  -3.604  1.00  0.00           O  
ATOM   1482  ND2 ASN   103     230.544  39.474  -2.874  1.00  0.00           N  
ATOM   1483 HD21 ASN   103     230.653  40.411  -2.511  1.00  0.00           H  
ATOM   1484 HD22 ASN   103     231.290  39.051  -3.407  1.00  0.00           H  
ATOM   1485  C   ASN   103     228.887  39.897   0.298  1.00  0.00           C  
ATOM   1486  O   ASN   103     229.970  39.305   0.452  1.00  0.00           O  
ATOM   1487  N   GLU   104     228.557  40.967   0.951  1.00  0.00           N  
ATOM   1488  H   GLU   104     227.710  41.441   0.671  1.00  0.00           H  
ATOM   1489  CA  GLU   104     229.466  41.617   1.928  1.00  0.00           C  
ATOM   1490  HA  GLU   104     230.499  41.385   1.669  1.00  0.00           H  
ATOM   1491  CB  GLU   104     229.316  43.097   1.776  1.00  0.00           C  
ATOM   1492  HB2 GLU   104     230.304  43.469   2.046  1.00  0.00           H  
ATOM   1493  HB3 GLU   104     229.298  43.433   0.739  1.00  0.00           H  
ATOM   1494  CG  GLU   104     228.256  43.944   2.539  1.00  0.00           C  
ATOM   1495  HG2 GLU   104     228.279  43.597   3.572  1.00  0.00           H  
ATOM   1496  HG3 GLU   104     228.588  44.956   2.306  1.00  0.00           H  
ATOM   1497  CD  GLU   104     226.793  43.758   2.006  1.00  0.00           C  
ATOM   1498  OE1 GLU   104     225.857  44.282   2.638  1.00  0.00           O  
ATOM   1499  OE2 GLU   104     226.633  43.074   0.921  1.00  0.00           O  
ATOM   1500  C   GLU   104     229.214  41.169   3.404  1.00  0.00           C  
ATOM   1501  O   GLU   104     230.129  41.320   4.267  1.00  0.00           O  
ATOM   1502  N   GLU   105     228.138  40.535   3.733  1.00  0.00           N  
ATOM   1503  H   GLU   105     227.498  40.187   3.034  1.00  0.00           H  
ATOM   1504  CA  GLU   105     227.982  39.818   4.974  1.00  0.00           C  
ATOM   1505  HA  GLU   105     228.499  40.281   5.815  1.00  0.00           H  
ATOM   1506  CB  GLU   105     226.473  39.849   5.367  1.00  0.00           C  
ATOM   1507  HB2 GLU   105     225.863  39.467   4.549  1.00  0.00           H  
ATOM   1508  HB3 GLU   105     226.340  39.088   6.136  1.00  0.00           H  
ATOM   1509  CG  GLU   105     225.928  41.188   5.699  1.00  0.00           C  
ATOM   1510  HG2 GLU   105     226.229  41.921   4.951  1.00  0.00           H  
ATOM   1511  HG3 GLU   105     224.845  41.208   5.579  1.00  0.00           H  
ATOM   1512  CD  GLU   105     226.343  41.713   7.110  1.00  0.00           C  
ATOM   1513  OE1 GLU   105     226.774  42.903   7.141  1.00  0.00           O  
ATOM   1514  OE2 GLU   105     226.042  41.015   8.150  1.00  0.00           O  
ATOM   1515  C   GLU   105     228.427  38.381   4.911  1.00  0.00           C  
ATOM   1516  O   GLU   105     228.832  37.776   5.957  1.00  0.00           O  
ATOM   1517  N   GLY   106     228.461  37.773   3.680  1.00  0.00           N  
ATOM   1518  H   GLY   106     228.207  38.358   2.897  1.00  0.00           H  
ATOM   1519  CA  GLY   106     228.934  36.393   3.456  1.00  0.00           C  
ATOM   1520  HA2 GLY   106     230.001  36.521   3.642  1.00  0.00           H  
ATOM   1521  HA3 GLY   106     228.487  35.709   4.177  1.00  0.00           H  
ATOM   1522  C   GLY   106     228.686  35.756   2.096  1.00  0.00           C  
ATOM   1523  O   GLY   106     227.584  36.009   1.616  1.00  0.00           O  
ATOM   1524  N   ALA   107     229.602  35.178   1.386  1.00  0.00           N  
ATOM   1525  H   ALA   107     230.536  35.018   1.737  1.00  0.00           H  
ATOM   1526  CA  ALA   107     229.439  34.686   0.025  1.00  0.00           C  
ATOM   1527  HA  ALA   107     229.028  35.464  -0.618  1.00  0.00           H  
ATOM   1528  CB  ALA   107     230.867  34.534  -0.523  1.00  0.00           C  
ATOM   1529  HB1 ALA   107     230.930  34.047  -1.496  1.00  0.00           H  
ATOM   1530  HB2 ALA   107     231.346  35.504  -0.650  1.00  0.00           H  
ATOM   1531  HB3 ALA   107     231.468  33.947   0.172  1.00  0.00           H  
ATOM   1532  C   ALA   107     228.647  33.321  -0.022  1.00  0.00           C  
ATOM   1533  O   ALA   107     228.776  32.412   0.834  1.00  0.00           O  
ATOM   1534  N   PRO   108     227.823  33.108  -1.054  1.00  0.00           N  
ATOM   1535  CD  PRO   108     227.726  33.983  -2.248  1.00  0.00           C  
ATOM   1536  HD2 PRO   108     228.706  34.330  -2.575  1.00  0.00           H  
ATOM   1537  HD3 PRO   108     227.073  34.783  -1.897  1.00  0.00           H  
ATOM   1538  CG  PRO   108     227.112  33.108  -3.322  1.00  0.00           C  
ATOM   1539  HG2 PRO   108     227.756  32.430  -3.883  1.00  0.00           H  
ATOM   1540  HG3 PRO   108     226.419  33.676  -3.944  1.00  0.00           H  
ATOM   1541  CB  PRO   108     226.211  32.182  -2.560  1.00  0.00           C  
ATOM   1542  HB2 PRO   108     225.995  31.227  -3.040  1.00  0.00           H  
ATOM   1543  HB3 PRO   108     225.330  32.694  -2.172  1.00  0.00           H  
ATOM   1544  CA  PRO   108     227.002  31.893  -1.308  1.00  0.00           C  
ATOM   1545  HA  PRO   108     226.237  31.841  -0.533  1.00  0.00           H  
ATOM   1546  C   PRO   108     227.709  30.574  -1.428  1.00  0.00           C  
ATOM   1547  O   PRO   108     227.222  29.496  -1.086  1.00  0.00           O  
ATOM   1548  N   GLN   109     228.917  30.616  -1.966  1.00  0.00           N  
ATOM   1549  H   GLN   109     229.322  31.485  -2.285  1.00  0.00           H  
ATOM   1550  CA  GLN   109     229.831  29.508  -2.129  1.00  0.00           C  
ATOM   1551  HA  GLN   109     229.214  28.730  -2.578  1.00  0.00           H  
ATOM   1552  CB  GLN   109     231.019  29.999  -3.004  1.00  0.00           C  
ATOM   1553  HB2 GLN   109     230.562  30.490  -3.863  1.00  0.00           H  
ATOM   1554  HB3 GLN   109     231.649  30.680  -2.433  1.00  0.00           H  
ATOM   1555  CG  GLN   109     231.967  28.888  -3.577  1.00  0.00           C  
ATOM   1556  HG2 GLN   109     232.515  28.483  -2.726  1.00  0.00           H  
ATOM   1557  HG3 GLN   109     231.386  28.043  -3.947  1.00  0.00           H  
ATOM   1558  CD  GLN   109     232.839  29.335  -4.736  1.00  0.00           C  
ATOM   1559  OE1 GLN   109     232.777  30.465  -5.206  1.00  0.00           O  
ATOM   1560  NE2 GLN   109     233.813  28.543  -5.141  1.00  0.00           N  
ATOM   1561 HE21 GLN   109     233.871  27.625  -4.724  1.00  0.00           H  
ATOM   1562 HE22 GLN   109     234.358  28.804  -5.950  1.00  0.00           H  
ATOM   1563  C   GLN   109     230.306  28.895  -0.718  1.00  0.00           C  
ATOM   1564  O   GLN   109     230.812  27.778  -0.754  1.00  0.00           O  
ATOM   1565  N   GLU   110     230.111  29.662   0.353  1.00  0.00           N  
ATOM   1566  H   GLU   110     229.655  30.549   0.197  1.00  0.00           H  
ATOM   1567  CA  GLU   110     230.335  29.265   1.754  1.00  0.00           C  
ATOM   1568  HA  GLU   110     230.764  28.270   1.870  1.00  0.00           H  
ATOM   1569  CB  GLU   110     231.304  30.272   2.332  1.00  0.00           C  
ATOM   1570  HB2 GLU   110     232.125  30.428   1.633  1.00  0.00           H  
ATOM   1571  HB3 GLU   110     230.765  31.217   2.278  1.00  0.00           H  
ATOM   1572  CG  GLU   110     231.809  29.839   3.729  1.00  0.00           C  
ATOM   1573  HG2 GLU   110     232.389  30.645   4.177  1.00  0.00           H  
ATOM   1574  HG3 GLU   110     230.974  29.713   4.418  1.00  0.00           H  
ATOM   1575  CD  GLU   110     232.739  28.607   3.581  1.00  0.00           C  
ATOM   1576  OE1 GLU   110     232.710  27.665   4.380  1.00  0.00           O  
ATOM   1577  OE2 GLU   110     233.666  28.596   2.702  1.00  0.00           O  
ATOM   1578  C   GLU   110     229.062  29.236   2.604  1.00  0.00           C  
ATOM   1579  O   GLU   110     228.852  28.337   3.410  1.00  0.00           O  
ATOM   1580  N   GLY   111     228.188  30.241   2.459  1.00  0.00           N  
ATOM   1581  H   GLY   111     228.408  31.019   1.854  1.00  0.00           H  
ATOM   1582  CA  GLY   111     226.891  30.356   3.188  1.00  0.00           C  
ATOM   1583  HA2 GLY   111     226.900  30.083   4.244  1.00  0.00           H  
ATOM   1584  HA3 GLY   111     226.448  31.350   3.127  1.00  0.00           H  
ATOM   1585  C   GLY   111     225.771  29.457   2.644  1.00  0.00           C  
ATOM   1586  O   GLY   111     224.768  29.365   3.347  1.00  0.00           O  
ATOM   1587  N   ILE   112     225.940  28.791   1.431  1.00  0.00           N  
ATOM   1588  H   ILE   112     226.823  28.795   0.940  1.00  0.00           H  
ATOM   1589  CA  ILE   112     224.863  27.927   0.876  1.00  0.00           C  
ATOM   1590  HA  ILE   112     224.117  27.726   1.645  1.00  0.00           H  
ATOM   1591  CB  ILE   112     224.049  28.548  -0.300  1.00  0.00           C  
ATOM   1592  HB  ILE   112     224.854  28.438  -1.026  1.00  0.00           H  
ATOM   1593  CG2 ILE   112     223.726  30.053  -0.138  1.00  0.00           C  
ATOM   1594 HG21 ILE   112     223.510  30.519  -1.099  1.00  0.00           H  
ATOM   1595 HG22 ILE   112     224.500  30.623   0.375  1.00  0.00           H  
ATOM   1596 HG23 ILE   112     222.835  30.194   0.475  1.00  0.00           H  
ATOM   1597  CG1 ILE   112     222.890  27.802  -0.771  1.00  0.00           C  
ATOM   1598 HG12 ILE   112     223.182  26.758  -0.657  1.00  0.00           H  
ATOM   1599 HG13 ILE   112     222.038  28.052  -0.140  1.00  0.00           H  
ATOM   1600  CD1 ILE   112     222.594  27.886  -2.256  1.00  0.00           C  
ATOM   1601 HD11 ILE   112     223.515  27.673  -2.799  1.00  0.00           H  
ATOM   1602 HD12 ILE   112     222.227  28.860  -2.581  1.00  0.00           H  
ATOM   1603 HD13 ILE   112     221.847  27.110  -2.423  1.00  0.00           H  
ATOM   1604  C   ILE   112     225.411  26.511   0.474  1.00  0.00           C  
ATOM   1605  O   ILE   112     224.888  25.513   0.962  1.00  0.00           O  
ATOM   1606  N   LEU   113     226.458  26.547  -0.387  1.00  0.00           N  
ATOM   1607  H   LEU   113     226.878  27.428  -0.646  1.00  0.00           H  
ATOM   1608  CA  LEU   113     227.138  25.361  -0.876  1.00  0.00           C  
ATOM   1609  HA  LEU   113     226.415  24.565  -1.052  1.00  0.00           H  
ATOM   1610  CB  LEU   113     227.773  25.623  -2.289  1.00  0.00           C  
ATOM   1611  HB2 LEU   113     228.531  26.398  -2.167  1.00  0.00           H  
ATOM   1612  HB3 LEU   113     228.189  24.678  -2.638  1.00  0.00           H  
ATOM   1613  CG  LEU   113     226.778  26.134  -3.374  1.00  0.00           C  
ATOM   1614  HG  LEU   113     226.530  27.096  -2.926  1.00  0.00           H  
ATOM   1615  CD1 LEU   113     225.528  25.287  -3.674  1.00  0.00           C  
ATOM   1616 HD11 LEU   113     224.740  25.606  -2.993  1.00  0.00           H  
ATOM   1617 HD12 LEU   113     225.839  24.246  -3.589  1.00  0.00           H  
ATOM   1618 HD13 LEU   113     225.194  25.439  -4.700  1.00  0.00           H  
ATOM   1619  CD2 LEU   113     227.502  26.342  -4.711  1.00  0.00           C  
ATOM   1620 HD21 LEU   113     226.953  27.077  -5.298  1.00  0.00           H  
ATOM   1621 HD22 LEU   113     227.512  25.380  -5.223  1.00  0.00           H  
ATOM   1622 HD23 LEU   113     228.471  26.839  -4.667  1.00  0.00           H  
ATOM   1623  C   LEU   113     228.214  24.921   0.109  1.00  0.00           C  
ATOM   1624  O   LEU   113     228.926  25.772   0.683  1.00  0.00           O  
ATOM   1625  N   GLU   114     228.331  23.632   0.212  1.00  0.00           N  
ATOM   1626  H   GLU   114     227.624  23.053  -0.217  1.00  0.00           H  
ATOM   1627  CA  GLU   114     229.332  22.923   1.099  1.00  0.00           C  
ATOM   1628  HA  GLU   114     229.957  23.651   1.617  1.00  0.00           H  
ATOM   1629  CB  GLU   114     228.564  22.264   2.243  1.00  0.00           C  
ATOM   1630  HB2 GLU   114     227.735  21.658   1.878  1.00  0.00           H  
ATOM   1631  HB3 GLU   114     229.123  21.599   2.901  1.00  0.00           H  
ATOM   1632  CG  GLU   114     227.874  23.294   3.122  1.00  0.00           C  
ATOM   1633  HG2 GLU   114     228.646  23.993   3.446  1.00  0.00           H  
ATOM   1634  HG3 GLU   114     227.130  23.772   2.486  1.00  0.00           H  
ATOM   1635  CD  GLU   114     227.336  22.704   4.448  1.00  0.00           C  
ATOM   1636  OE1 GLU   114     228.109  22.103   5.261  1.00  0.00           O  
ATOM   1637  OE2 GLU   114     226.055  22.715   4.616  1.00  0.00           O  
ATOM   1638  C   GLU   114     230.217  21.951   0.252  1.00  0.00           C  
ATOM   1639  O   GLU   114     231.363  21.756   0.598  1.00  0.00           O  
ATOM   1640  N   ASP   115     229.772  21.447  -0.894  1.00  0.00           N  
ATOM   1641  H   ASP   115     228.794  21.482  -1.142  1.00  0.00           H  
ATOM   1642  CA  ASP   115     230.693  20.679  -1.823  1.00  0.00           C  
ATOM   1643  HA  ASP   115     231.736  20.947  -1.660  1.00  0.00           H  
ATOM   1644  CB  ASP   115     230.624  19.153  -1.494  1.00  0.00           C  
ATOM   1645  HB2 ASP   115     229.583  18.846  -1.595  1.00  0.00           H  
ATOM   1646  HB3 ASP   115     231.260  18.549  -2.141  1.00  0.00           H  
ATOM   1647  CG  ASP   115     230.898  18.747  -0.035  1.00  0.00           C  
ATOM   1648  OD1 ASP   115     232.106  18.525   0.225  1.00  0.00           O  
ATOM   1649  OD2 ASP   115     230.000  18.544   0.838  1.00  0.00           O  
ATOM   1650  C   ASP   115     230.248  20.945  -3.236  1.00  0.00           C  
ATOM   1651  O   ASP   115     229.078  20.651  -3.549  1.00  0.00           O  
ATOM   1652  N   MET   116     231.198  21.377  -4.071  1.00  0.00           N  
ATOM   1653  H   MET   116     232.163  21.410  -3.773  1.00  0.00           H  
ATOM   1654  CA  MET   116     230.934  21.694  -5.465  1.00  0.00           C  
ATOM   1655  HA  MET   116     230.045  21.167  -5.810  1.00  0.00           H  
ATOM   1656  CB  MET   116     230.803  23.216  -5.709  1.00  0.00           C  
ATOM   1657  HB2 MET   116     230.131  23.411  -6.545  1.00  0.00           H  
ATOM   1658  HB3 MET   116     230.171  23.619  -4.918  1.00  0.00           H  
ATOM   1659  CG  MET   116     232.130  24.028  -5.903  1.00  0.00           C  
ATOM   1660  HG2 MET   116     232.875  23.454  -6.452  1.00  0.00           H  
ATOM   1661  HG3 MET   116     231.884  24.953  -6.425  1.00  0.00           H  
ATOM   1662  SD  MET   116     233.221  24.459  -4.541  1.00  0.00           S  
ATOM   1663  CE  MET   116     232.130  25.149  -3.261  1.00  0.00           C  
ATOM   1664  HE1 MET   116     231.361  25.690  -3.812  1.00  0.00           H  
ATOM   1665  HE2 MET   116     231.594  24.296  -2.844  1.00  0.00           H  
ATOM   1666  HE3 MET   116     232.658  25.768  -2.536  1.00  0.00           H  
ATOM   1667  C   MET   116     232.082  21.094  -6.306  1.00  0.00           C  
ATOM   1668  O   MET   116     233.025  20.701  -5.688  1.00  0.00           O  
ATOM   1669  N   PRO   117     231.963  21.030  -7.632  1.00  0.00           N  
ATOM   1670  CD  PRO   117     230.698  21.065  -8.428  1.00  0.00           C  
ATOM   1671  HD2 PRO   117     230.321  22.070  -8.615  1.00  0.00           H  
ATOM   1672  HD3 PRO   117     229.821  20.552  -8.033  1.00  0.00           H  
ATOM   1673  CG  PRO   117     230.953  20.197  -9.651  1.00  0.00           C  
ATOM   1674  HG2 PRO   117     231.139  20.851 -10.503  1.00  0.00           H  
ATOM   1675  HG3 PRO   117     230.139  19.496  -9.835  1.00  0.00           H  
ATOM   1676  CB  PRO   117     232.307  19.500  -9.426  1.00  0.00           C  
ATOM   1677  HB2 PRO   117     232.823  19.310 -10.368  1.00  0.00           H  
ATOM   1678  HB3 PRO   117     232.187  18.543  -8.920  1.00  0.00           H  
ATOM   1679  CA  PRO   117     233.048  20.517  -8.480  1.00  0.00           C  
ATOM   1680  HA  PRO   117     233.612  19.833  -7.847  1.00  0.00           H  
ATOM   1681  C   PRO   117     233.863  21.546  -9.236  1.00  0.00           C  
ATOM   1682  O   PRO   117     235.096  21.454  -9.286  1.00  0.00           O  
ATOM   1683  N   VAL   118     233.250  22.645  -9.687  1.00  0.00           N  
ATOM   1684  H   VAL   118     232.241  22.673  -9.638  1.00  0.00           H  
ATOM   1685  CA  VAL   118     233.876  23.779 -10.378  1.00  0.00           C  
ATOM   1686  HA  VAL   118     234.922  23.825 -10.077  1.00  0.00           H  
ATOM   1687  CB  VAL   118     233.829  23.574 -11.871  1.00  0.00           C  
ATOM   1688  HB  VAL   118     234.373  24.432 -12.266  1.00  0.00           H  
ATOM   1689  CG1 VAL   118     232.512  23.562 -12.595  1.00  0.00           C  
ATOM   1690 HG11 VAL   118     231.876  22.850 -12.069  1.00  0.00           H  
ATOM   1691 HG12 VAL   118     232.610  23.197 -13.617  1.00  0.00           H  
ATOM   1692 HG13 VAL   118     231.981  24.513 -12.610  1.00  0.00           H  
ATOM   1693  CG2 VAL   118     234.564  22.371 -12.351  1.00  0.00           C  
ATOM   1694 HG21 VAL   118     235.543  22.243 -11.890  1.00  0.00           H  
ATOM   1695 HG22 VAL   118     234.736  22.407 -13.427  1.00  0.00           H  
ATOM   1696 HG23 VAL   118     233.978  21.485 -12.106  1.00  0.00           H  
ATOM   1697  C   VAL   118     233.233  25.098  -9.852  1.00  0.00           C  
ATOM   1698  O   VAL   118     232.139  25.255  -9.295  1.00  0.00           O  
ATOM   1699  N   ASP   119     233.985  26.248 -10.043  1.00  0.00           N  
ATOM   1700  H   ASP   119     234.898  26.082 -10.443  1.00  0.00           H  
ATOM   1701  CA  ASP   119     233.571  27.503  -9.547  1.00  0.00           C  
ATOM   1702  HA  ASP   119     233.513  27.349  -8.470  1.00  0.00           H  
ATOM   1703  CB  ASP   119     234.728  28.531  -9.774  1.00  0.00           C  
ATOM   1704  HB2 ASP   119     235.211  28.255 -10.711  1.00  0.00           H  
ATOM   1705  HB3 ASP   119     234.243  29.491  -9.952  1.00  0.00           H  
ATOM   1706  CG  ASP   119     235.813  28.669  -8.675  1.00  0.00           C  
ATOM   1707  OD1 ASP   119     235.620  28.322  -7.529  1.00  0.00           O  
ATOM   1708  OD2 ASP   119     236.827  29.382  -8.957  1.00  0.00           O  
ATOM   1709  C   ASP   119     232.188  28.123 -10.116  1.00  0.00           C  
ATOM   1710  O   ASP   119     232.002  28.043 -11.369  1.00  0.00           O  
ATOM   1711  N   PRO   120     231.340  28.828  -9.341  1.00  0.00           N  
ATOM   1712  CD  PRO   120     231.392  28.710  -7.831  1.00  0.00           C  
ATOM   1713  HD2 PRO   120     231.955  29.569  -7.466  1.00  0.00           H  
ATOM   1714  HD3 PRO   120     231.766  27.752  -7.469  1.00  0.00           H  
ATOM   1715  CG  PRO   120     229.980  29.012  -7.360  1.00  0.00           C  
ATOM   1716  HG2 PRO   120     230.029  29.506  -6.389  1.00  0.00           H  
ATOM   1717  HG3 PRO   120     229.256  28.197  -7.343  1.00  0.00           H  
ATOM   1718  CB  PRO   120     229.462  30.043  -8.519  1.00  0.00           C  
ATOM   1719  HB2 PRO   120     229.854  31.059  -8.483  1.00  0.00           H  
ATOM   1720  HB3 PRO   120     228.372  30.045  -8.553  1.00  0.00           H  
ATOM   1721  CA  PRO   120     230.109  29.438  -9.808  1.00  0.00           C  
ATOM   1722  HA  PRO   120     229.507  28.611 -10.186  1.00  0.00           H  
ATOM   1723  C   PRO   120     230.042  30.376 -11.016  1.00  0.00           C  
ATOM   1724  O   PRO   120     228.988  30.887 -11.363  1.00  0.00           O  
ATOM   1725  N   ASP   121     231.183  30.688 -11.631  1.00  0.00           N  
ATOM   1726  H   ASP   121     232.037  30.322 -11.234  1.00  0.00           H  
ATOM   1727  CA  ASP   121     231.369  31.370 -12.914  1.00  0.00           C  
ATOM   1728  HA  ASP   121     230.570  32.107 -12.999  1.00  0.00           H  
ATOM   1729  CB  ASP   121     232.653  32.178 -12.817  1.00  0.00           C  
ATOM   1730  HB2 ASP   121     233.522  31.558 -12.594  1.00  0.00           H  
ATOM   1731  HB3 ASP   121     232.771  32.694 -13.769  1.00  0.00           H  
ATOM   1732  CG  ASP   121     232.667  33.401 -11.834  1.00  0.00           C  
ATOM   1733  OD1 ASP   121     231.637  34.013 -11.543  1.00  0.00           O  
ATOM   1734  OD2 ASP   121     233.784  33.710 -11.406  1.00  0.00           O  
ATOM   1735  C   ASP   121     231.216  30.475 -14.199  1.00  0.00           C  
ATOM   1736  O   ASP   121     231.282  30.991 -15.351  1.00  0.00           O  
ATOM   1737  N   ASN   122     231.004  29.172 -13.976  1.00  0.00           N  
ATOM   1738  H   ASN   122     231.052  28.856 -13.018  1.00  0.00           H  
ATOM   1739  CA  ASN   122     231.093  28.202 -15.101  1.00  0.00           C  
ATOM   1740  HA  ASN   122     231.755  28.651 -15.842  1.00  0.00           H  
ATOM   1741  CB  ASN   122     231.618  26.867 -14.639  1.00  0.00           C  
ATOM   1742  HB2 ASN   122     231.151  26.490 -13.729  1.00  0.00           H  
ATOM   1743  HB3 ASN   122     231.433  26.162 -15.449  1.00  0.00           H  
ATOM   1744  CG  ASN   122     233.147  26.839 -14.551  1.00  0.00           C  
ATOM   1745  OD1 ASN   122     233.788  26.474 -15.546  1.00  0.00           O  
ATOM   1746  ND2 ASN   122     233.719  27.242 -13.428  1.00  0.00           N  
ATOM   1747 HD21 ASN   122     233.055  27.557 -12.736  1.00  0.00           H  
ATOM   1748 HD22 ASN   122     234.713  27.400 -13.511  1.00  0.00           H  
ATOM   1749  C   ASN   122     229.754  28.159 -15.931  1.00  0.00           C  
ATOM   1750  O   ASN   122     228.686  28.229 -15.320  1.00  0.00           O  
ATOM   1751  N   GLU   123     229.824  27.955 -17.244  1.00  0.00           N  
ATOM   1752  H   GLU   123     230.717  27.909 -17.714  1.00  0.00           H  
ATOM   1753  CA  GLU   123     228.574  27.834 -18.057  1.00  0.00           C  
ATOM   1754  HA  GLU   123     228.015  28.722 -17.763  1.00  0.00           H  
ATOM   1755  CB  GLU   123     229.047  27.977 -19.494  1.00  0.00           C  
ATOM   1756  HB2 GLU   123     228.133  28.173 -20.056  1.00  0.00           H  
ATOM   1757  HB3 GLU   123     229.715  28.837 -19.543  1.00  0.00           H  
ATOM   1758  CG  GLU   123     229.701  26.748 -20.217  1.00  0.00           C  
ATOM   1759  HG2 GLU   123     229.006  25.909 -20.191  1.00  0.00           H  
ATOM   1760  HG3 GLU   123     229.801  26.973 -21.279  1.00  0.00           H  
ATOM   1761  CD  GLU   123     231.052  26.228 -19.572  1.00  0.00           C  
ATOM   1762  OE1 GLU   123     231.762  27.087 -18.992  1.00  0.00           O  
ATOM   1763  OE2 GLU   123     231.431  25.039 -19.665  1.00  0.00           O  
ATOM   1764  C   GLU   123     227.737  26.634 -17.671  1.00  0.00           C  
ATOM   1765  O   GLU   123     226.600  26.470 -18.142  1.00  0.00           O  
ATOM   1766  N   ALA   124     228.207  25.686 -16.850  1.00  0.00           N  
ATOM   1767  H   ALA   124     229.090  25.875 -16.398  1.00  0.00           H  
ATOM   1768  CA  ALA   124     227.448  24.425 -16.553  1.00  0.00           C  
ATOM   1769  HA  ALA   124     227.175  23.843 -17.434  1.00  0.00           H  
ATOM   1770  CB  ALA   124     228.453  23.575 -15.825  1.00  0.00           C  
ATOM   1771  HB1 ALA   124     227.943  22.707 -15.408  1.00  0.00           H  
ATOM   1772  HB2 ALA   124     229.305  23.307 -16.450  1.00  0.00           H  
ATOM   1773  HB3 ALA   124     228.834  24.110 -14.955  1.00  0.00           H  
ATOM   1774  C   ALA   124     226.206  24.825 -15.765  1.00  0.00           C  
ATOM   1775  O   ALA   124     225.187  24.179 -16.014  1.00  0.00           O  
ATOM   1776  N   TYR   125     226.209  25.853 -14.943  1.00  0.00           N  
ATOM   1777  H   TYR   125     227.095  26.308 -14.778  1.00  0.00           H  
ATOM   1778  CA  TYR   125     225.078  26.350 -14.186  1.00  0.00           C  
ATOM   1779  HA  TYR   125     224.612  25.501 -13.686  1.00  0.00           H  
ATOM   1780  CB  TYR   125     225.596  27.277 -13.037  1.00  0.00           C  
ATOM   1781  HB2 TYR   125     226.138  28.148 -13.405  1.00  0.00           H  
ATOM   1782  HB3 TYR   125     224.734  27.572 -12.439  1.00  0.00           H  
ATOM   1783  CG  TYR   125     226.552  26.616 -12.006  1.00  0.00           C  
ATOM   1784  CD1 TYR   125     227.876  27.110 -11.840  1.00  0.00           C  
ATOM   1785  HD1 TYR   125     228.217  27.992 -12.363  1.00  0.00           H  
ATOM   1786  CE1 TYR   125     228.749  26.403 -11.028  1.00  0.00           C  
ATOM   1787  HE1 TYR   125     229.786  26.702 -11.065  1.00  0.00           H  
ATOM   1788  CZ  TYR   125     228.387  25.251 -10.273  1.00  0.00           C  
ATOM   1789  OH  TYR   125     229.269  24.601  -9.476  1.00  0.00           O  
ATOM   1790  HH  TYR   125     230.085  25.085  -9.334  1.00  0.00           H  
ATOM   1791  CE2 TYR   125     227.120  24.767 -10.448  1.00  0.00           C  
ATOM   1792  HE2 TYR   125     226.827  23.897  -9.878  1.00  0.00           H  
ATOM   1793  CD2 TYR   125     226.166  25.414 -11.334  1.00  0.00           C  
ATOM   1794  HD2 TYR   125     225.223  24.930 -11.542  1.00  0.00           H  
ATOM   1795  C   TYR   125     224.029  27.120 -15.015  1.00  0.00           C  
ATOM   1796  O   TYR   125     222.832  27.248 -14.711  1.00  0.00           O  
ATOM   1797  N   GLU   126     224.474  27.615 -16.142  1.00  0.00           N  
ATOM   1798  H   GLU   126     225.436  27.447 -16.398  1.00  0.00           H  
ATOM   1799  CA  GLU   126     223.713  28.413 -17.145  1.00  0.00           C  
ATOM   1800  HA  GLU   126     223.001  29.095 -16.681  1.00  0.00           H  
ATOM   1801  CB  GLU   126     224.651  29.220 -18.089  1.00  0.00           C  
ATOM   1802  HB2 GLU   126     225.383  28.640 -18.651  1.00  0.00           H  
ATOM   1803  HB3 GLU   126     224.022  29.626 -18.881  1.00  0.00           H  
ATOM   1804  CG  GLU   126     225.482  30.359 -17.488  1.00  0.00           C  
ATOM   1805  HG2 GLU   126     226.135  30.000 -16.692  1.00  0.00           H  
ATOM   1806  HG3 GLU   126     226.260  30.677 -18.183  1.00  0.00           H  
ATOM   1807  CD  GLU   126     224.674  31.587 -17.041  1.00  0.00           C  
ATOM   1808  OE1 GLU   126     225.200  32.736 -17.225  1.00  0.00           O  
ATOM   1809  OE2 GLU   126     223.457  31.486 -16.731  1.00  0.00           O  
ATOM   1810  C   GLU   126     222.929  27.487 -18.071  1.00  0.00           C  
ATOM   1811  O   GLU   126     221.728  27.711 -18.195  1.00  0.00           O  
ATOM   1812  N   MET   127     223.484  26.400 -18.581  1.00  0.00           N  
ATOM   1813  H   MET   127     224.381  26.219 -18.155  1.00  0.00           H  
ATOM   1814  CA  MET   127     222.994  25.488 -19.590  1.00  0.00           C  
ATOM   1815  HA  MET   127     223.061  25.917 -20.590  1.00  0.00           H  
ATOM   1816  CB  MET   127     224.022  24.370 -19.517  1.00  0.00           C  
ATOM   1817  HB2 MET   127     225.063  24.692 -19.502  1.00  0.00           H  
ATOM   1818  HB3 MET   127     223.848  23.881 -18.559  1.00  0.00           H  
ATOM   1819  CG  MET   127     223.777  23.339 -20.601  1.00  0.00           C  
ATOM   1820  HG2 MET   127     222.733  23.035 -20.518  1.00  0.00           H  
ATOM   1821  HG3 MET   127     224.067  23.823 -21.534  1.00  0.00           H  
ATOM   1822  SD  MET   127     224.806  21.869 -20.486  1.00  0.00           S  
ATOM   1823  CE  MET   127     226.430  22.577 -20.872  1.00  0.00           C  
ATOM   1824  HE1 MET   127     226.417  23.383 -21.606  1.00  0.00           H  
ATOM   1825  HE2 MET   127     226.988  23.036 -20.055  1.00  0.00           H  
ATOM   1826  HE3 MET   127     227.146  21.833 -21.217  1.00  0.00           H  
ATOM   1827  C   MET   127     221.501  24.968 -19.368  1.00  0.00           C  
ATOM   1828  O   MET   127     220.811  24.729 -20.346  1.00  0.00           O  
ATOM   1829  N   PRO   128     221.002  24.827 -18.104  1.00  0.00           N  
ATOM   1830  CD  PRO   128     221.697  24.480 -16.903  1.00  0.00           C  
ATOM   1831  HD2 PRO   128     221.888  25.361 -16.290  1.00  0.00           H  
ATOM   1832  HD3 PRO   128     222.609  23.922 -17.116  1.00  0.00           H  
ATOM   1833  CG  PRO   128     220.807  23.603 -16.052  1.00  0.00           C  
ATOM   1834  HG2 PRO   128     220.941  23.671 -14.973  1.00  0.00           H  
ATOM   1835  HG3 PRO   128     220.741  22.567 -16.386  1.00  0.00           H  
ATOM   1836  CB  PRO   128     219.527  24.258 -16.335  1.00  0.00           C  
ATOM   1837  HB2 PRO   128     219.483  25.193 -15.777  1.00  0.00           H  
ATOM   1838  HB3 PRO   128     218.671  23.694 -15.963  1.00  0.00           H  
ATOM   1839  CA  PRO   128     219.582  24.626 -17.838  1.00  0.00           C  
ATOM   1840  HA  PRO   128     219.189  23.781 -18.404  1.00  0.00           H  
ATOM   1841  C   PRO   128     218.697  25.784 -18.201  1.00  0.00           C  
ATOM   1842  O   PRO   128     217.494  25.746 -18.125  1.00  0.00           O  
ATOM   1843  N   SER   129     219.251  26.737 -18.931  1.00  0.00           N  
ATOM   1844  H   SER   129     220.259  26.763 -18.872  1.00  0.00           H  
ATOM   1845  CA  SER   129     218.459  27.797 -19.652  1.00  0.00           C  
ATOM   1846  HA  SER   129     217.443  27.857 -19.261  1.00  0.00           H  
ATOM   1847  CB  SER   129     219.109  29.121 -19.433  1.00  0.00           C  
ATOM   1848  HB2 SER   129     218.551  29.840 -20.033  1.00  0.00           H  
ATOM   1849  HB3 SER   129     218.948  29.435 -18.402  1.00  0.00           H  
ATOM   1850  OG  SER   129     220.432  29.228 -19.839  1.00  0.00           O  
ATOM   1851  HG  SER   129     220.902  28.744 -19.155  1.00  0.00           H  
ATOM   1852  C   SER   129     218.289  27.529 -21.210  1.00  0.00           C  
ATOM   1853  O   SER   129     217.461  28.187 -21.836  1.00  0.00           O  
ATOM   1854  N   GLU   130     219.004  26.519 -21.754  1.00  0.00           N  
ATOM   1855  H   GLU   130     219.648  26.087 -21.107  1.00  0.00           H  
ATOM   1856  CA  GLU   130     219.097  26.184 -23.207  1.00  0.00           C  
ATOM   1857  HA  GLU   130     218.216  26.546 -23.736  1.00  0.00           H  
ATOM   1858  CB  GLU   130     220.287  26.924 -23.937  1.00  0.00           C  
ATOM   1859  HB2 GLU   130     220.057  27.987 -23.869  1.00  0.00           H  
ATOM   1860  HB3 GLU   130     221.250  26.691 -23.483  1.00  0.00           H  
ATOM   1861  CG  GLU   130     220.321  26.580 -25.490  1.00  0.00           C  
ATOM   1862  HG2 GLU   130     220.488  25.506 -25.579  1.00  0.00           H  
ATOM   1863  HG3 GLU   130     219.287  26.618 -25.833  1.00  0.00           H  
ATOM   1864  CD  GLU   130     221.373  27.264 -26.324  1.00  0.00           C  
ATOM   1865  OE1 GLU   130     221.533  26.994 -27.557  1.00  0.00           O  
ATOM   1866  OE2 GLU   130     221.967  28.225 -25.849  1.00  0.00           O  
ATOM   1867  C   GLU   130     219.110  24.689 -23.486  1.00  0.00           C  
ATOM   1868  O   GLU   130     218.206  24.246 -24.245  1.00  0.00           O  
ATOM   1869  N   GLU   131     220.048  23.855 -22.989  1.00  0.00           N  
ATOM   1870  H   GLU   131     220.608  24.200 -22.224  1.00  0.00           H  
ATOM   1871  CA  GLU   131     220.253  22.368 -23.288  1.00  0.00           C  
ATOM   1872  HA  GLU   131     219.495  22.195 -24.052  1.00  0.00           H  
ATOM   1873  CB  GLU   131     221.626  22.053 -23.912  1.00  0.00           C  
ATOM   1874  HB2 GLU   131     222.424  22.192 -23.182  1.00  0.00           H  
ATOM   1875  HB3 GLU   131     221.589  21.012 -24.233  1.00  0.00           H  
ATOM   1876  CG  GLU   131     222.068  22.758 -25.177  1.00  0.00           C  
ATOM   1877  HG2 GLU   131     221.288  22.564 -25.913  1.00  0.00           H  
ATOM   1878  HG3 GLU   131     222.134  23.840 -25.064  1.00  0.00           H  
ATOM   1879  CD  GLU   131     223.338  22.304 -25.755  1.00  0.00           C  
ATOM   1880  OE1 GLU   131     223.831  23.028 -26.655  1.00  0.00           O  
ATOM   1881  OE2 GLU   131     223.822  21.249 -25.390  1.00  0.00           O  
ATOM   1882  C   GLU   131     219.907  21.453 -22.042  1.00  0.00           C  
ATOM   1883  O   GLU   131     220.355  20.351 -21.970  1.00  0.00           O  
ATOM   1884  N   GLY   132     219.223  22.007 -21.059  1.00  0.00           N  
ATOM   1885  H   GLY   132     218.863  22.949 -21.005  1.00  0.00           H  
ATOM   1886  CA  GLY   132     218.838  21.202 -19.874  1.00  0.00           C  
ATOM   1887  HA2 GLY   132     218.552  20.204 -20.207  1.00  0.00           H  
ATOM   1888  HA3 GLY   132     219.706  21.121 -19.219  1.00  0.00           H  
ATOM   1889  C   GLY   132     217.697  21.743 -18.968  1.00  0.00           C  
ATOM   1890  O   GLY   132     216.848  22.539 -19.484  1.00  0.00           O  
ATOM   1891  N   TYR   133     217.662  21.214 -17.746  1.00  0.00           N  
ATOM   1892  H   TYR   133     218.409  20.594 -17.470  1.00  0.00           H  
ATOM   1893  CA  TYR   133     216.683  21.515 -16.703  1.00  0.00           C  
ATOM   1894  HA  TYR   133     216.173  22.453 -16.923  1.00  0.00           H  
ATOM   1895  CB  TYR   133     215.570  20.437 -16.683  1.00  0.00           C  
ATOM   1896  HB2 TYR   133     215.914  19.419 -16.504  1.00  0.00           H  
ATOM   1897  HB3 TYR   133     214.859  20.627 -15.879  1.00  0.00           H  
ATOM   1898  CG  TYR   133     214.826  20.245 -17.969  1.00  0.00           C  
ATOM   1899  CD1 TYR   133     215.310  19.214 -18.840  1.00  0.00           C  
ATOM   1900  HD1 TYR   133     216.202  18.669 -18.570  1.00  0.00           H  
ATOM   1901  CE1 TYR   133     214.535  18.665 -19.862  1.00  0.00           C  
ATOM   1902  HE1 TYR   133     214.897  17.803 -20.403  1.00  0.00           H  
ATOM   1903  CZ  TYR   133     213.277  19.306 -20.166  1.00  0.00           C  
ATOM   1904  OH  TYR   133     212.483  18.731 -21.094  1.00  0.00           O  
ATOM   1905  HH  TYR   133     212.436  17.774 -21.142  1.00  0.00           H  
ATOM   1906  CE2 TYR   133     212.819  20.378 -19.343  1.00  0.00           C  
ATOM   1907  HE2 TYR   133     211.878  20.846 -19.592  1.00  0.00           H  
ATOM   1908  CD2 TYR   133     213.642  20.886 -18.318  1.00  0.00           C  
ATOM   1909  HD2 TYR   133     213.318  21.699 -17.685  1.00  0.00           H  
ATOM   1910  C   TYR   133     217.365  21.489 -15.323  1.00  0.00           C  
ATOM   1911  O   TYR   133     218.516  21.065 -15.148  1.00  0.00           O  
ATOM   1912  N   GLN   134     216.741  22.156 -14.289  1.00  0.00           N  
ATOM   1913  H   GLN   134     215.877  22.643 -14.480  1.00  0.00           H  
ATOM   1914  CA  GLN   134     217.325  22.339 -12.960  1.00  0.00           C  
ATOM   1915  HA  GLN   134     218.275  21.808 -12.899  1.00  0.00           H  
ATOM   1916  CB  GLN   134     217.489  23.840 -12.744  1.00  0.00           C  
ATOM   1917  HB2 GLN   134     218.188  24.190 -13.504  1.00  0.00           H  
ATOM   1918  HB3 GLN   134     216.558  24.406 -12.770  1.00  0.00           H  
ATOM   1919  CG  GLN   134     218.139  24.287 -11.436  1.00  0.00           C  
ATOM   1920  HG2 GLN   134     218.047  23.467 -10.723  1.00  0.00           H  
ATOM   1921  HG3 GLN   134     219.180  24.506 -11.673  1.00  0.00           H  
ATOM   1922  CD  GLN   134     217.603  25.564 -10.827  1.00  0.00           C  
ATOM   1923  OE1 GLN   134     217.505  25.627  -9.583  1.00  0.00           O  
ATOM   1924  NE2 GLN   134     217.159  26.478 -11.574  1.00  0.00           N  
ATOM   1925 HE21 GLN   134     217.201  26.401 -12.580  1.00  0.00           H  
ATOM   1926 HE22 GLN   134     216.675  27.309 -11.262  1.00  0.00           H  
ATOM   1927  C   GLN   134     216.374  21.636 -11.969  1.00  0.00           C  
ATOM   1928  O   GLN   134     215.140  21.592 -12.184  1.00  0.00           O  
ATOM   1929  N   ASP   135     216.954  21.020 -10.955  1.00  0.00           N  
ATOM   1930  H   ASP   135     217.957  21.009 -10.836  1.00  0.00           H  
ATOM   1931  CA  ASP   135     216.293  20.105 -10.035  1.00  0.00           C  
ATOM   1932  HA  ASP   135     215.229  20.334  -9.973  1.00  0.00           H  
ATOM   1933  CB  ASP   135     216.385  18.665 -10.617  1.00  0.00           C  
ATOM   1934  HB2 ASP   135     216.282  18.732 -11.700  1.00  0.00           H  
ATOM   1935  HB3 ASP   135     217.363  18.188 -10.547  1.00  0.00           H  
ATOM   1936  CG  ASP   135     215.271  17.659 -10.183  1.00  0.00           C  
ATOM   1937  OD1 ASP   135     215.292  16.515 -10.579  1.00  0.00           O  
ATOM   1938  OD2 ASP   135     214.244  18.072  -9.547  1.00  0.00           O  
ATOM   1939  C   ASP   135     216.952  20.038  -8.624  1.00  0.00           C  
ATOM   1940  O   ASP   135     218.167  20.244  -8.502  1.00  0.00           O  
ATOM   1941  N   TYR   136     216.158  19.721  -7.636  1.00  0.00           N  
ATOM   1942  H   TYR   136     215.197  19.490  -7.845  1.00  0.00           H  
ATOM   1943  CA  TYR   136     216.700  19.459  -6.284  1.00  0.00           C  
ATOM   1944  HA  TYR   136     217.752  19.730  -6.191  1.00  0.00           H  
ATOM   1945  CB  TYR   136     216.000  20.425  -5.286  1.00  0.00           C  
ATOM   1946  HB2 TYR   136     214.970  20.091  -5.159  1.00  0.00           H  
ATOM   1947  HB3 TYR   136     216.413  20.259  -4.291  1.00  0.00           H  
ATOM   1948  CG  TYR   136     215.998  21.862  -5.712  1.00  0.00           C  
ATOM   1949  CD1 TYR   136     217.211  22.584  -5.715  1.00  0.00           C  
ATOM   1950  HD1 TYR   136     218.121  22.174  -5.303  1.00  0.00           H  
ATOM   1951  CE1 TYR   136     217.225  23.932  -6.101  1.00  0.00           C  
ATOM   1952  HE1 TYR   136     218.071  24.569  -5.885  1.00  0.00           H  
ATOM   1953  CZ  TYR   136     215.952  24.499  -6.475  1.00  0.00           C  
ATOM   1954  OH  TYR   136     215.705  25.849  -6.736  1.00  0.00           O  
ATOM   1955  HH  TYR   136     216.554  26.236  -6.965  1.00  0.00           H  
ATOM   1956  CE2 TYR   136     214.824  23.724  -6.635  1.00  0.00           C  
ATOM   1957  HE2 TYR   136     213.900  24.233  -6.869  1.00  0.00           H  
ATOM   1958  CD2 TYR   136     214.811  22.417  -6.210  1.00  0.00           C  
ATOM   1959  HD2 TYR   136     213.922  21.804  -6.174  1.00  0.00           H  
ATOM   1960  C   TYR   136     216.672  17.996  -5.864  1.00  0.00           C  
ATOM   1961  O   TYR   136     215.639  17.304  -6.043  1.00  0.00           O  
ATOM   1962  N   GLU   137     217.700  17.575  -5.082  1.00  0.00           N  
ATOM   1963  H   GLU   137     218.366  18.245  -4.726  1.00  0.00           H  
ATOM   1964  CA  GLU   137     217.849  16.268  -4.589  1.00  0.00           C  
ATOM   1965  HA  GLU   137     217.037  15.633  -4.942  1.00  0.00           H  
ATOM   1966  CB  GLU   137     219.090  15.611  -5.206  1.00  0.00           C  
ATOM   1967  HB2 GLU   137     219.993  16.078  -4.812  1.00  0.00           H  
ATOM   1968  HB3 GLU   137     219.176  14.598  -4.814  1.00  0.00           H  
ATOM   1969  CG  GLU   137     219.152  15.467  -6.765  1.00  0.00           C  
ATOM   1970  HG2 GLU   137     219.119  16.488  -7.144  1.00  0.00           H  
ATOM   1971  HG3 GLU   137     220.143  15.095  -7.026  1.00  0.00           H  
ATOM   1972  CD  GLU   137     218.128  14.573  -7.467  1.00  0.00           C  
ATOM   1973  OE1 GLU   137     218.033  14.687  -8.719  1.00  0.00           O  
ATOM   1974  OE2 GLU   137     217.359  13.738  -6.816  1.00  0.00           O  
ATOM   1975  C   GLU   137     218.021  16.134  -3.051  1.00  0.00           C  
ATOM   1976  O   GLU   137     218.610  16.998  -2.428  1.00  0.00           O  
ATOM   1977  N   PRO   138     217.522  14.988  -2.456  1.00  0.00           N  
ATOM   1978  CD  PRO   138     216.679  14.014  -3.126  1.00  0.00           C  
ATOM   1979  HD2 PRO   138     217.097  13.505  -3.995  1.00  0.00           H  
ATOM   1980  HD3 PRO   138     215.777  14.514  -3.480  1.00  0.00           H  
ATOM   1981  CG  PRO   138     216.349  12.881  -2.122  1.00  0.00           C  
ATOM   1982  HG2 PRO   138     217.095  12.087  -2.164  1.00  0.00           H  
ATOM   1983  HG3 PRO   138     215.346  12.463  -2.206  1.00  0.00           H  
ATOM   1984  CB  PRO   138     216.569  13.636  -0.770  1.00  0.00           C  
ATOM   1985  HB2 PRO   138     216.800  12.882  -0.017  1.00  0.00           H  
ATOM   1986  HB3 PRO   138     215.718  14.248  -0.471  1.00  0.00           H  
ATOM   1987  CA  PRO   138     217.729  14.654  -1.078  1.00  0.00           C  
ATOM   1988  HA  PRO   138     217.508  15.476  -0.397  1.00  0.00           H  
ATOM   1989  C   PRO   138     219.156  14.077  -0.794  1.00  0.00           C  
ATOM   1990  O   PRO   138     219.541  13.154  -1.471  1.00  0.00           O  
ATOM   1991  N   GLU   139     219.794  14.631   0.239  1.00  0.00           N  
ATOM   1992  H   GLU   139     219.392  15.447   0.678  1.00  0.00           H  
ATOM   1993  CA  GLU   139     221.074  14.132   0.873  1.00  0.00           C  
ATOM   1994  HA  GLU   139     221.448  13.330   0.236  1.00  0.00           H  
ATOM   1995  CB  GLU   139     222.242  15.139   0.822  1.00  0.00           C  
ATOM   1996  HB2 GLU   139     221.922  16.039   1.347  1.00  0.00           H  
ATOM   1997  HB3 GLU   139     223.127  14.820   1.372  1.00  0.00           H  
ATOM   1998  CG  GLU   139     222.643  15.489  -0.643  1.00  0.00           C  
ATOM   1999  HG2 GLU   139     221.751  15.634  -1.251  1.00  0.00           H  
ATOM   2000  HG3 GLU   139     223.179  16.434  -0.550  1.00  0.00           H  
ATOM   2001  CD  GLU   139     223.618  14.522  -1.194  1.00  0.00           C  
ATOM   2002  OE1 GLU   139     224.146  14.793  -2.280  1.00  0.00           O  
ATOM   2003  OE2 GLU   139     223.913  13.443  -0.644  1.00  0.00           O  
ATOM   2004  C   GLU   139     220.801  13.591   2.290  1.00  0.00           C  
ATOM   2005  O   GLU   139     221.810  13.201   2.901  1.00  0.00           O  
ATOM   2006  N   ALA   140     219.592  13.455   2.753  1.00  0.00           N  
ATOM   2007  H   ALA   140     218.866  13.599   2.066  1.00  0.00           H  
ATOM   2008  CA  ALA   140     219.275  12.731   3.994  1.00  0.00           C  
ATOM   2009  HA  ALA   140     219.992  12.889   4.800  1.00  0.00           H  
ATOM   2010  CB  ALA   140     217.869  13.202   4.451  1.00  0.00           C  
ATOM   2011  HB1 ALA   140     217.623  12.841   5.449  1.00  0.00           H  
ATOM   2012  HB2 ALA   140     217.759  14.274   4.615  1.00  0.00           H  
ATOM   2013  HB3 ALA   140     217.155  12.915   3.679  1.00  0.00           H  
ATOM   2014  C   ALA   140     219.307  11.196   3.822  1.00  0.00           C  
ATOM   2015  O   ALA   140     220.026  10.591   4.677  1.00  0.00           O  
ATOM   2016  OXT ALA   140     218.687  10.614   2.870  1.00  0.00           O  
TER    2017      ALA   140 
ATOM   2017  N   ASP   141     247.073  -9.753 -13.895  1.00  0.00           N  
ATOM   2018  H1  ASP   141     247.979  -9.739 -14.342  1.00  0.00           H  
ATOM   2019  H2  ASP   141     246.448 -10.299 -14.471  1.00  0.00           H  
ATOM   2020  H3  ASP   141     247.147 -10.285 -13.040  1.00  0.00           H  
ATOM   2021  CA  ASP   141     246.614  -8.385 -13.614  1.00  0.00           C  
ATOM   2022  HA  ASP   141     247.333  -7.881 -12.968  1.00  0.00           H  
ATOM   2023  CB  ASP   141     246.384  -7.557 -14.906  1.00  0.00           C  
ATOM   2024  HB2 ASP   141     245.661  -8.036 -15.567  1.00  0.00           H  
ATOM   2025  HB3 ASP   141     246.008  -6.572 -14.629  1.00  0.00           H  
ATOM   2026  CG  ASP   141     247.580  -7.322 -15.715  1.00  0.00           C  
ATOM   2027  OD1 ASP   141     248.579  -7.985 -15.470  1.00  0.00           O  
ATOM   2028  OD2 ASP   141     247.490  -6.584 -16.665  1.00  0.00           O  
ATOM   2029  C   ASP   141     245.328  -8.393 -12.882  1.00  0.00           C  
ATOM   2030  O   ASP   141     244.513  -9.276 -13.155  1.00  0.00           O  
ATOM   2031  N   ALA   142     245.121  -7.418 -11.951  1.00  0.00           N  
ATOM   2032  H   ALA   142     245.650  -6.560 -11.884  1.00  0.00           H  
ATOM   2033  CA  ALA   142     244.037  -7.396 -11.015  1.00  0.00           C  
ATOM   2034  HA  ALA   142     243.221  -8.019 -11.382  1.00  0.00           H  
ATOM   2035  CB  ALA   142     244.395  -8.023  -9.698  1.00  0.00           C  
ATOM   2036  HB1 ALA   142     243.595  -7.781  -8.999  1.00  0.00           H  
ATOM   2037  HB2 ALA   142     244.378  -9.113  -9.680  1.00  0.00           H  
ATOM   2038  HB3 ALA   142     245.376  -7.790  -9.284  1.00  0.00           H  
ATOM   2039  C   ALA   142     243.521  -5.866 -10.719  1.00  0.00           C  
ATOM   2040  O   ALA   142     244.238  -4.925 -10.595  1.00  0.00           O  
ATOM   2041  N   GLU   143     242.253  -5.686 -10.648  1.00  0.00           N  
ATOM   2042  H   GLU   143     241.552  -6.397 -10.803  1.00  0.00           H  
ATOM   2043  CA  GLU   143     241.626  -4.318 -10.459  1.00  0.00           C  
ATOM   2044  HA  GLU   143     242.392  -3.576 -10.685  1.00  0.00           H  
ATOM   2045  CB  GLU   143     240.483  -4.166 -11.522  1.00  0.00           C  
ATOM   2046  HB2 GLU   143     240.385  -3.087 -11.647  1.00  0.00           H  
ATOM   2047  HB3 GLU   143     240.749  -4.636 -12.469  1.00  0.00           H  
ATOM   2048  CG  GLU   143     239.020  -4.674 -11.062  1.00  0.00           C  
ATOM   2049  HG2 GLU   143     238.695  -4.168 -10.153  1.00  0.00           H  
ATOM   2050  HG3 GLU   143     238.307  -4.328 -11.810  1.00  0.00           H  
ATOM   2051  CD  GLU   143     238.886  -6.226 -11.022  1.00  0.00           C  
ATOM   2052  OE1 GLU   143     237.776  -6.777 -11.110  1.00  0.00           O  
ATOM   2053  OE2 GLU   143     239.878  -6.969 -10.837  1.00  0.00           O  
ATOM   2054  C   GLU   143     241.269  -3.897  -9.042  1.00  0.00           C  
ATOM   2055  O   GLU   143     241.089  -4.834  -8.271  1.00  0.00           O  
ATOM   2056  N   PHE   144     241.063  -2.606  -8.712  1.00  0.00           N  
ATOM   2057  H   PHE   144     241.403  -1.876  -9.322  1.00  0.00           H  
ATOM   2058  CA  PHE   144     240.557  -2.232  -7.437  1.00  0.00           C  
ATOM   2059  HA  PHE   144     240.480  -3.143  -6.844  1.00  0.00           H  
ATOM   2060  CB  PHE   144     241.508  -1.354  -6.549  1.00  0.00           C  
ATOM   2061  HB2 PHE   144     241.623  -0.410  -7.082  1.00  0.00           H  
ATOM   2062  HB3 PHE   144     241.033  -1.195  -5.581  1.00  0.00           H  
ATOM   2063  CG  PHE   144     242.836  -2.014  -6.335  1.00  0.00           C  
ATOM   2064  CD1 PHE   144     244.037  -1.332  -6.741  1.00  0.00           C  
ATOM   2065  HD1 PHE   144     244.038  -0.417  -7.314  1.00  0.00           H  
ATOM   2066  CE1 PHE   144     245.281  -1.924  -6.544  1.00  0.00           C  
ATOM   2067  HE1 PHE   144     246.162  -1.355  -6.800  1.00  0.00           H  
ATOM   2068  CZ  PHE   144     245.341  -3.187  -5.937  1.00  0.00           C  
ATOM   2069  HZ  PHE   144     246.318  -3.610  -5.761  1.00  0.00           H  
ATOM   2070  CE2 PHE   144     244.187  -3.826  -5.564  1.00  0.00           C  
ATOM   2071  HE2 PHE   144     244.237  -4.785  -5.071  1.00  0.00           H  
ATOM   2072  CD2 PHE   144     242.895  -3.202  -5.646  1.00  0.00           C  
ATOM   2073  HD2 PHE   144     242.039  -3.756  -5.289  1.00  0.00           H  
ATOM   2074  C   PHE   144     239.164  -1.678  -7.554  1.00  0.00           C  
ATOM   2075  O   PHE   144     238.985  -0.476  -7.355  1.00  0.00           O  
ATOM   2076  N   ARG   145     238.196  -2.484  -7.836  1.00  0.00           N  
ATOM   2077  H   ARG   145     238.406  -3.468  -7.921  1.00  0.00           H  
ATOM   2078  CA  ARG   145     236.803  -2.132  -8.124  1.00  0.00           C  
ATOM   2079  HA  ARG   145     236.781  -1.651  -9.102  1.00  0.00           H  
ATOM   2080  CB  ARG   145     235.876  -3.371  -8.080  1.00  0.00           C  
ATOM   2081  HB2 ARG   145     235.932  -3.866  -7.110  1.00  0.00           H  
ATOM   2082  HB3 ARG   145     234.823  -3.093  -8.128  1.00  0.00           H  
ATOM   2083  CG  ARG   145     236.023  -4.435  -9.222  1.00  0.00           C  
ATOM   2084  HG2 ARG   145     236.129  -4.019 -10.224  1.00  0.00           H  
ATOM   2085  HG3 ARG   145     236.937  -4.957  -8.940  1.00  0.00           H  
ATOM   2086  CD  ARG   145     234.839  -5.512  -9.204  1.00  0.00           C  
ATOM   2087  HD2 ARG   145     234.817  -5.994  -8.226  1.00  0.00           H  
ATOM   2088  HD3 ARG   145     233.871  -5.067  -9.437  1.00  0.00           H  
ATOM   2089  NE  ARG   145     235.080  -6.583 -10.128  1.00  0.00           N  
ATOM   2090  HE  ARG   145     236.017  -6.797 -10.439  1.00  0.00           H  
ATOM   2091  CZ  ARG   145     234.130  -7.400 -10.637  1.00  0.00           C  
ATOM   2092  NH1 ARG   145     232.886  -7.352 -10.273  1.00  0.00           N  
ATOM   2093 HH11 ARG   145     232.651  -7.036  -9.343  1.00  0.00           H  
ATOM   2094 HH12 ARG   145     232.264  -8.017 -10.709  1.00  0.00           H  
ATOM   2095  NH2 ARG   145     234.443  -8.302 -11.583  1.00  0.00           N  
ATOM   2096 HH21 ARG   145     235.410  -8.483 -11.814  1.00  0.00           H  
ATOM   2097 HH22 ARG   145     233.727  -8.938 -11.902  1.00  0.00           H  
ATOM   2098  C   ARG   145     236.095  -1.102  -7.230  1.00  0.00           C  
ATOM   2099  O   ARG   145     235.462  -0.218  -7.801  1.00  0.00           O  
ATOM   2100  N   HIE   146     236.333  -1.085  -5.918  1.00  0.00           N  
ATOM   2101  H   HIE   146     236.779  -1.901  -5.526  1.00  0.00           H  
ATOM   2102  CA  HIE   146     235.771  -0.079  -4.961  1.00  0.00           C  
ATOM   2103  HA  HIE   146     235.286   0.687  -5.566  1.00  0.00           H  
ATOM   2104  CB  HIE   146     234.652  -0.731  -4.111  1.00  0.00           C  
ATOM   2105  HB2 HIE   146     234.149   0.087  -3.595  1.00  0.00           H  
ATOM   2106  HB3 HIE   146     234.019  -1.252  -4.829  1.00  0.00           H  
ATOM   2107  CG  HIE   146     235.174  -1.818  -3.183  1.00  0.00           C  
ATOM   2108  ND1 HIE   146     235.823  -3.000  -3.643  1.00  0.00           N  
ATOM   2109  CE1 HIE   146     236.019  -3.673  -2.449  1.00  0.00           C  
ATOM   2110  HE1 HIE   146     236.606  -4.577  -2.380  1.00  0.00           H  
ATOM   2111  NE2 HIE   146     235.728  -2.944  -1.381  1.00  0.00           N  
ATOM   2112  HE2 HIE   146     235.865  -3.213  -0.417  1.00  0.00           H  
ATOM   2113  CD2 HIE   146     235.161  -1.756  -1.810  1.00  0.00           C  
ATOM   2114  HD2 HIE   146     234.800  -0.935  -1.209  1.00  0.00           H  
ATOM   2115  C   HIE   146     236.863   0.644  -4.123  1.00  0.00           C  
ATOM   2116  O   HIE   146     236.476   1.594  -3.378  1.00  0.00           O  
ATOM   2117  N   ASP   147     238.178   0.375  -4.227  1.00  0.00           N  
ATOM   2118  H   ASP   147     238.450  -0.508  -4.635  1.00  0.00           H  
ATOM   2119  CA  ASP   147     239.333   0.911  -3.540  1.00  0.00           C  
ATOM   2120  HA  ASP   147     238.967   1.443  -2.661  1.00  0.00           H  
ATOM   2121  CB  ASP   147     240.175  -0.220  -2.887  1.00  0.00           C  
ATOM   2122  HB2 ASP   147     240.571  -0.777  -3.736  1.00  0.00           H  
ATOM   2123  HB3 ASP   147     240.992   0.214  -2.310  1.00  0.00           H  
ATOM   2124  CG  ASP   147     239.374  -1.198  -2.018  1.00  0.00           C  
ATOM   2125  OD1 ASP   147     238.446  -0.741  -1.399  1.00  0.00           O  
ATOM   2126  OD2 ASP   147     239.821  -2.301  -1.791  1.00  0.00           O  
ATOM   2127  C   ASP   147     240.130   1.784  -4.488  1.00  0.00           C  
ATOM   2128  O   ASP   147     241.230   2.263  -4.174  1.00  0.00           O  
ATOM   2129  N   SER   148     239.694   2.075  -5.706  1.00  0.00           N  
ATOM   2130  H   SER   148     238.767   1.698  -5.846  1.00  0.00           H  
ATOM   2131  CA  SER   148     240.346   2.866  -6.786  1.00  0.00           C  
ATOM   2132  HA  SER   148     241.336   2.476  -7.022  1.00  0.00           H  
ATOM   2133  CB  SER   148     239.425   2.909  -8.002  1.00  0.00           C  
ATOM   2134  HB2 SER   148     238.391   3.149  -7.758  1.00  0.00           H  
ATOM   2135  HB3 SER   148     239.882   3.510  -8.788  1.00  0.00           H  
ATOM   2136  OG  SER   148     239.477   1.650  -8.610  1.00  0.00           O  
ATOM   2137  HG  SER   148     239.147   0.980  -8.007  1.00  0.00           H  
ATOM   2138  C   SER   148     240.569   4.348  -6.362  1.00  0.00           C  
ATOM   2139  O   SER   148     241.599   4.915  -6.718  1.00  0.00           O  
ATOM   2140  N   GLY   149     239.678   5.021  -5.597  1.00  0.00           N  
ATOM   2141  H   GLY   149     238.857   4.522  -5.285  1.00  0.00           H  
ATOM   2142  CA  GLY   149     239.956   6.371  -5.054  1.00  0.00           C  
ATOM   2143  HA2 GLY   149     239.946   7.183  -5.782  1.00  0.00           H  
ATOM   2144  HA3 GLY   149     239.144   6.600  -4.364  1.00  0.00           H  
ATOM   2145  C   GLY   149     241.214   6.455  -4.188  1.00  0.00           C  
ATOM   2146  O   GLY   149     241.763   7.560  -4.047  1.00  0.00           O  
ATOM   2147  N   TYR   150     241.744   5.314  -3.734  1.00  0.00           N  
ATOM   2148  H   TYR   150     241.170   4.507  -3.931  1.00  0.00           H  
ATOM   2149  CA  TYR   150     242.896   5.244  -2.827  1.00  0.00           C  
ATOM   2150  HA  TYR   150     243.262   6.247  -2.607  1.00  0.00           H  
ATOM   2151  CB  TYR   150     242.398   4.589  -1.496  1.00  0.00           C  
ATOM   2152  HB2 TYR   150     242.449   3.518  -1.693  1.00  0.00           H  
ATOM   2153  HB3 TYR   150     243.127   4.913  -0.753  1.00  0.00           H  
ATOM   2154  CG  TYR   150     241.050   5.064  -1.013  1.00  0.00           C  
ATOM   2155  CD1 TYR   150     240.907   6.388  -0.556  1.00  0.00           C  
ATOM   2156  HD1 TYR   150     241.720   7.099  -0.536  1.00  0.00           H  
ATOM   2157  CE1 TYR   150     239.660   6.789  -0.032  1.00  0.00           C  
ATOM   2158  HE1 TYR   150     239.577   7.829   0.247  1.00  0.00           H  
ATOM   2159  CZ  TYR   150     238.541   5.904  -0.007  1.00  0.00           C  
ATOM   2160  OH  TYR   150     237.302   6.344   0.290  1.00  0.00           O  
ATOM   2161  HH  TYR   150     236.710   5.589   0.325  1.00  0.00           H  
ATOM   2162  CE2 TYR   150     238.703   4.570  -0.442  1.00  0.00           C  
ATOM   2163  HE2 TYR   150     237.843   3.918  -0.417  1.00  0.00           H  
ATOM   2164  CD2 TYR   150     239.978   4.146  -0.957  1.00  0.00           C  
ATOM   2165  HD2 TYR   150     240.002   3.099  -1.218  1.00  0.00           H  
ATOM   2166  C   TYR   150     244.123   4.478  -3.404  1.00  0.00           C  
ATOM   2167  O   TYR   150     244.953   3.800  -2.763  1.00  0.00           O  
ATOM   2168  N   GLU   151     244.244   4.570  -4.732  1.00  0.00           N  
ATOM   2169  H   GLU   151     243.534   5.106  -5.211  1.00  0.00           H  
ATOM   2170  CA  GLU   151     245.342   4.103  -5.567  1.00  0.00           C  
ATOM   2171  HA  GLU   151     246.271   4.156  -4.999  1.00  0.00           H  
ATOM   2172  CB  GLU   151     245.103   2.658  -5.961  1.00  0.00           C  
ATOM   2173  HB2 GLU   151     244.111   2.488  -6.380  1.00  0.00           H  
ATOM   2174  HB3 GLU   151     245.799   2.503  -6.785  1.00  0.00           H  
ATOM   2175  CG  GLU   151     245.340   1.474  -4.973  1.00  0.00           C  
ATOM   2176  HG2 GLU   151     244.529   1.390  -4.250  1.00  0.00           H  
ATOM   2177  HG3 GLU   151     245.322   0.563  -5.571  1.00  0.00           H  
ATOM   2178  CD  GLU   151     246.591   1.352  -4.148  1.00  0.00           C  
ATOM   2179  OE1 GLU   151     246.604   0.519  -3.225  1.00  0.00           O  
ATOM   2180  OE2 GLU   151     247.596   1.941  -4.578  1.00  0.00           O  
ATOM   2181  C   GLU   151     245.608   4.963  -6.839  1.00  0.00           C  
ATOM   2182  O   GLU   151     246.777   5.018  -7.359  1.00  0.00           O  
ATOM   2183  N   VAL   152     244.548   5.578  -7.345  1.00  0.00           N  
ATOM   2184  H   VAL   152     243.651   5.277  -6.990  1.00  0.00           H  
ATOM   2185  CA  VAL   152     244.546   6.518  -8.468  1.00  0.00           C  
ATOM   2186  HA  VAL   152     244.807   5.927  -9.346  1.00  0.00           H  
ATOM   2187  CB  VAL   152     243.053   6.981  -8.756  1.00  0.00           C  
ATOM   2188  HB  VAL   152     242.469   6.062  -8.809  1.00  0.00           H  
ATOM   2189  CG1 VAL   152     242.466   7.919  -7.689  1.00  0.00           C  
ATOM   2190 HG11 VAL   152     243.215   8.707  -7.614  1.00  0.00           H  
ATOM   2191 HG12 VAL   152     241.522   8.380  -7.979  1.00  0.00           H  
ATOM   2192 HG13 VAL   152     242.401   7.442  -6.711  1.00  0.00           H  
ATOM   2193  CG2 VAL   152     242.856   7.803 -10.009  1.00  0.00           C  
ATOM   2194 HG21 VAL   152     243.199   7.135 -10.799  1.00  0.00           H  
ATOM   2195 HG22 VAL   152     241.799   7.984 -10.204  1.00  0.00           H  
ATOM   2196 HG23 VAL   152     243.421   8.734  -9.962  1.00  0.00           H  
ATOM   2197  C   VAL   152     245.609   7.620  -8.538  1.00  0.00           C  
ATOM   2198  O   VAL   152     245.848   8.079  -9.626  1.00  0.00           O  
ATOM   2199  N   HIE   153     246.177   8.100  -7.363  1.00  0.00           N  
ATOM   2200  H   HIE   153     245.976   7.667  -6.473  1.00  0.00           H  
ATOM   2201  CA  HIE   153     247.269   9.093  -7.229  1.00  0.00           C  
ATOM   2202  HA  HIE   153     247.095   9.893  -7.949  1.00  0.00           H  
ATOM   2203  CB  HIE   153     247.152   9.733  -5.835  1.00  0.00           C  
ATOM   2204  HB2 HIE   153     247.912  10.501  -5.691  1.00  0.00           H  
ATOM   2205  HB3 HIE   153     246.194  10.251  -5.792  1.00  0.00           H  
ATOM   2206  CG  HIE   153     247.153   8.726  -4.677  1.00  0.00           C  
ATOM   2207  ND1 HIE   153     245.998   7.891  -4.297  1.00  0.00           N  
ATOM   2208  CE1 HIE   153     246.399   7.431  -3.105  1.00  0.00           C  
ATOM   2209  HE1 HIE   153     245.785   6.758  -2.526  1.00  0.00           H  
ATOM   2210  NE2 HIE   153     247.602   7.803  -2.785  1.00  0.00           N  
ATOM   2211  HE2 HIE   153     248.007   7.583  -1.887  1.00  0.00           H  
ATOM   2212  CD2 HIE   153     248.107   8.668  -3.702  1.00  0.00           C  
ATOM   2213  HD2 HIE   153     249.022   9.240  -3.682  1.00  0.00           H  
ATOM   2214  C   HIE   153     248.632   8.487  -7.617  1.00  0.00           C  
ATOM   2215  O   HIE   153     249.565   9.325  -7.668  1.00  0.00           O  
ATOM   2216  N   HIE   154     248.874   7.151  -7.878  1.00  0.00           N  
ATOM   2217  H   HIE   154     248.128   6.471  -7.862  1.00  0.00           H  
ATOM   2218  CA  HIE   154     250.147   6.745  -8.565  1.00  0.00           C  
ATOM   2219  HA  HIE   154     250.524   7.663  -9.017  1.00  0.00           H  
ATOM   2220  CB  HIE   154     251.206   6.270  -7.589  1.00  0.00           C  
ATOM   2221  HB2 HIE   154     252.145   6.219  -8.140  1.00  0.00           H  
ATOM   2222  HB3 HIE   154     251.363   7.057  -6.850  1.00  0.00           H  
ATOM   2223  CG  HIE   154     250.907   4.976  -6.926  1.00  0.00           C  
ATOM   2224  ND1 HIE   154     251.960   4.071  -6.436  1.00  0.00           N  
ATOM   2225  CE1 HIE   154     251.376   3.174  -5.608  1.00  0.00           C  
ATOM   2226  HE1 HIE   154     251.770   2.202  -5.353  1.00  0.00           H  
ATOM   2227  NE2 HIE   154     250.082   3.456  -5.526  1.00  0.00           N  
ATOM   2228  HE2 HIE   154     249.294   2.969  -5.124  1.00  0.00           H  
ATOM   2229  CD2 HIE   154     249.826   4.632  -6.202  1.00  0.00           C  
ATOM   2230  HD2 HIE   154     248.934   5.227  -6.071  1.00  0.00           H  
ATOM   2231  C   HIE   154     249.917   5.817  -9.745  1.00  0.00           C  
ATOM   2232  O   HIE   154     250.741   5.557 -10.579  1.00  0.00           O  
ATOM   2233  N   GLN   155     248.748   5.222  -9.786  1.00  0.00           N  
ATOM   2234  H   GLN   155     248.101   5.163  -9.013  1.00  0.00           H  
ATOM   2235  CA  GLN   155     248.462   4.141 -10.678  1.00  0.00           C  
ATOM   2236  HA  GLN   155     249.397   3.644 -10.936  1.00  0.00           H  
ATOM   2237  CB  GLN   155     247.560   3.047 -10.049  1.00  0.00           C  
ATOM   2238  HB2 GLN   155     246.723   3.692  -9.782  1.00  0.00           H  
ATOM   2239  HB3 GLN   155     247.267   2.333 -10.819  1.00  0.00           H  
ATOM   2240  CG  GLN   155     248.229   2.290  -8.883  1.00  0.00           C  
ATOM   2241  HG2 GLN   155     248.769   2.989  -8.245  1.00  0.00           H  
ATOM   2242  HG3 GLN   155     247.398   1.897  -8.296  1.00  0.00           H  
ATOM   2243  CD  GLN   155     249.135   1.157  -9.336  1.00  0.00           C  
ATOM   2244  OE1 GLN   155     249.617   1.052 -10.447  1.00  0.00           O  
ATOM   2245  NE2 GLN   155     249.502   0.222  -8.509  1.00  0.00           N  
ATOM   2246 HE21 GLN   155     250.103  -0.540  -8.790  1.00  0.00           H  
ATOM   2247 HE22 GLN   155     249.212   0.302  -7.545  1.00  0.00           H  
ATOM   2248  C   GLN   155     247.756   4.665 -12.022  1.00  0.00           C  
ATOM   2249  O   GLN   155     247.042   5.691 -11.924  1.00  0.00           O  
ATOM   2250  N   LYS   156     247.857   3.933 -13.155  1.00  0.00           N  
ATOM   2251  H   LYS   156     248.500   3.162 -13.270  1.00  0.00           H  
ATOM   2252  CA  LYS   156     247.050   4.087 -14.383  1.00  0.00           C  
ATOM   2253  HA  LYS   156     247.085   5.104 -14.772  1.00  0.00           H  
ATOM   2254  CB  LYS   156     247.642   3.198 -15.524  1.00  0.00           C  
ATOM   2255  HB2 LYS   156     247.446   2.134 -15.387  1.00  0.00           H  
ATOM   2256  HB3 LYS   156     247.186   3.482 -16.472  1.00  0.00           H  
ATOM   2257  CG  LYS   156     249.131   3.406 -15.703  1.00  0.00           C  
ATOM   2258  HG2 LYS   156     249.358   4.465 -15.586  1.00  0.00           H  
ATOM   2259  HG3 LYS   156     249.650   2.918 -14.878  1.00  0.00           H  
ATOM   2260  CD  LYS   156     249.659   2.801 -17.003  1.00  0.00           C  
ATOM   2261  HD2 LYS   156     249.210   1.825 -17.183  1.00  0.00           H  
ATOM   2262  HD3 LYS   156     249.403   3.389 -17.884  1.00  0.00           H  
ATOM   2263  CE  LYS   156     251.212   2.771 -16.976  1.00  0.00           C  
ATOM   2264  HE2 LYS   156     251.670   3.713 -16.675  1.00  0.00           H  
ATOM   2265  HE3 LYS   156     251.580   2.135 -16.171  1.00  0.00           H  
ATOM   2266  NZ  LYS   156     251.653   2.190 -18.310  1.00  0.00           N  
ATOM   2267  HZ1 LYS   156     252.661   2.216 -18.352  1.00  0.00           H  
ATOM   2268  HZ2 LYS   156     251.420   1.211 -18.395  1.00  0.00           H  
ATOM   2269  HZ3 LYS   156     251.265   2.697 -19.093  1.00  0.00           H  
ATOM   2270  C   LYS   156     245.660   3.587 -14.073  1.00  0.00           C  
ATOM   2271  O   LYS   156     245.459   2.694 -13.239  1.00  0.00           O  
ATOM   2272  N   LEU   157     244.669   4.132 -14.737  1.00  0.00           N  
ATOM   2273  H   LEU   157     244.900   4.772 -15.483  1.00  0.00           H  
ATOM   2274  CA  LEU   157     243.221   3.850 -14.566  1.00  0.00           C  
ATOM   2275  HA  LEU   157     242.980   3.079 -13.834  1.00  0.00           H  
ATOM   2276  CB  LEU   157     242.657   5.154 -13.974  1.00  0.00           C  
ATOM   2277  HB2 LEU   157     243.008   5.223 -12.945  1.00  0.00           H  
ATOM   2278  HB3 LEU   157     243.034   6.084 -14.400  1.00  0.00           H  
ATOM   2279  CG  LEU   157     241.102   5.249 -13.920  1.00  0.00           C  
ATOM   2280  HG  LEU   157     240.541   4.358 -14.204  1.00  0.00           H  
ATOM   2281  CD1 LEU   157     240.463   5.657 -12.598  1.00  0.00           C  
ATOM   2282 HD11 LEU   157     240.513   4.807 -11.918  1.00  0.00           H  
ATOM   2283 HD12 LEU   157     241.029   6.457 -12.123  1.00  0.00           H  
ATOM   2284 HD13 LEU   157     239.450   6.055 -12.657  1.00  0.00           H  
ATOM   2285  CD2 LEU   157     240.640   6.281 -14.992  1.00  0.00           C  
ATOM   2286 HD21 LEU   157     241.226   6.082 -15.889  1.00  0.00           H  
ATOM   2287 HD22 LEU   157     239.570   6.110 -15.109  1.00  0.00           H  
ATOM   2288 HD23 LEU   157     240.721   7.289 -14.586  1.00  0.00           H  
ATOM   2289  C   LEU   157     242.684   3.523 -15.945  1.00  0.00           C  
ATOM   2290  O   LEU   157     243.330   3.922 -16.932  1.00  0.00           O  
ATOM   2291  N   VAL   158     241.578   2.775 -16.056  1.00  0.00           N  
ATOM   2292  H   VAL   158     241.166   2.375 -15.225  1.00  0.00           H  
ATOM   2293  CA  VAL   158     240.799   2.531 -17.291  1.00  0.00           C  
ATOM   2294  HA  VAL   158     241.428   2.816 -18.135  1.00  0.00           H  
ATOM   2295  CB  VAL   158     240.449   1.071 -17.508  1.00  0.00           C  
ATOM   2296  HB  VAL   158     239.782   0.862 -16.671  1.00  0.00           H  
ATOM   2297  CG1 VAL   158     239.606   0.852 -18.781  1.00  0.00           C  
ATOM   2298 HG11 VAL   158     239.951   1.392 -19.663  1.00  0.00           H  
ATOM   2299 HG12 VAL   158     239.570  -0.205 -19.042  1.00  0.00           H  
ATOM   2300 HG13 VAL   158     238.616   1.297 -18.678  1.00  0.00           H  
ATOM   2301  CG2 VAL   158     241.757   0.241 -17.554  1.00  0.00           C  
ATOM   2302 HG21 VAL   158     242.382   0.655 -18.345  1.00  0.00           H  
ATOM   2303 HG22 VAL   158     242.279   0.381 -16.607  1.00  0.00           H  
ATOM   2304 HG23 VAL   158     241.537  -0.807 -17.754  1.00  0.00           H  
ATOM   2305  C   VAL   158     239.521   3.413 -17.160  1.00  0.00           C  
ATOM   2306  O   VAL   158     238.742   3.235 -16.232  1.00  0.00           O  
ATOM   2307  N   PHE   159     239.195   4.282 -18.143  1.00  0.00           N  
ATOM   2308  H   PHE   159     239.830   4.372 -18.923  1.00  0.00           H  
ATOM   2309  CA  PHE   159     237.949   5.100 -18.267  1.00  0.00           C  
ATOM   2310  HA  PHE   159     237.663   5.356 -17.247  1.00  0.00           H  
ATOM   2311  CB  PHE   159     238.182   6.426 -18.961  1.00  0.00           C  
ATOM   2312  HB2 PHE   159     238.517   6.157 -19.963  1.00  0.00           H  
ATOM   2313  HB3 PHE   159     237.225   6.949 -18.955  1.00  0.00           H  
ATOM   2314  CG  PHE   159     239.101   7.411 -18.350  1.00  0.00           C  
ATOM   2315  CD1 PHE   159     238.782   8.125 -17.161  1.00  0.00           C  
ATOM   2316  HD1 PHE   159     237.807   7.883 -16.766  1.00  0.00           H  
ATOM   2317  CE1 PHE   159     239.602   9.084 -16.544  1.00  0.00           C  
ATOM   2318  HE1 PHE   159     239.276   9.569 -15.636  1.00  0.00           H  
ATOM   2319  CZ  PHE   159     240.925   9.352 -17.159  1.00  0.00           C  
ATOM   2320  HZ  PHE   159     241.528  10.134 -16.722  1.00  0.00           H  
ATOM   2321  CE2 PHE   159     241.201   8.671 -18.400  1.00  0.00           C  
ATOM   2322  HE2 PHE   159     242.044   8.966 -19.007  1.00  0.00           H  
ATOM   2323  CD2 PHE   159     240.264   7.754 -19.002  1.00  0.00           C  
ATOM   2324  HD2 PHE   159     240.596   7.338 -19.942  1.00  0.00           H  
ATOM   2325  C   PHE   159     236.836   4.183 -18.773  1.00  0.00           C  
ATOM   2326  O   PHE   159     237.051   3.403 -19.717  1.00  0.00           O  
ATOM   2327  N   PHE   160     235.577   4.323 -18.356  1.00  0.00           N  
ATOM   2328  H   PHE   160     235.363   4.965 -17.607  1.00  0.00           H  
ATOM   2329  CA  PHE   160     234.397   3.683 -19.018  1.00  0.00           C  
ATOM   2330  HA  PHE   160     234.746   3.043 -19.829  1.00  0.00           H  
ATOM   2331  CB  PHE   160     233.549   2.936 -18.037  1.00  0.00           C  
ATOM   2332  HB2 PHE   160     232.931   3.717 -17.596  1.00  0.00           H  
ATOM   2333  HB3 PHE   160     232.933   2.186 -18.533  1.00  0.00           H  
ATOM   2334  CG  PHE   160     234.208   2.158 -16.897  1.00  0.00           C  
ATOM   2335  CD1 PHE   160     233.656   2.275 -15.632  1.00  0.00           C  
ATOM   2336  HD1 PHE   160     232.837   2.962 -15.478  1.00  0.00           H  
ATOM   2337  CE1 PHE   160     234.182   1.585 -14.479  1.00  0.00           C  
ATOM   2338  HE1 PHE   160     233.654   1.651 -13.539  1.00  0.00           H  
ATOM   2339  CZ  PHE   160     235.229   0.625 -14.719  1.00  0.00           C  
ATOM   2340  HZ  PHE   160     235.657   0.150 -13.849  1.00  0.00           H  
ATOM   2341  CE2 PHE   160     235.807   0.610 -15.973  1.00  0.00           C  
ATOM   2342  HE2 PHE   160     236.716   0.039 -16.088  1.00  0.00           H  
ATOM   2343  CD2 PHE   160     235.221   1.218 -17.136  1.00  0.00           C  
ATOM   2344  HD2 PHE   160     235.735   1.227 -18.086  1.00  0.00           H  
ATOM   2345  C   PHE   160     233.527   4.661 -19.825  1.00  0.00           C  
ATOM   2346  O   PHE   160     233.123   5.643 -19.233  1.00  0.00           O  
ATOM   2347  N   ALA   161     233.121   4.269 -20.995  1.00  0.00           N  
ATOM   2348  H   ALA   161     233.670   3.595 -21.509  1.00  0.00           H  
ATOM   2349  CA  ALA   161     232.169   5.088 -21.794  1.00  0.00           C  
ATOM   2350  HA  ALA   161     231.540   5.529 -21.020  1.00  0.00           H  
ATOM   2351  CB  ALA   161     232.972   6.142 -22.589  1.00  0.00           C  
ATOM   2352  HB1 ALA   161     233.837   6.548 -22.064  1.00  0.00           H  
ATOM   2353  HB2 ALA   161     233.306   5.619 -23.485  1.00  0.00           H  
ATOM   2354  HB3 ALA   161     232.322   6.979 -22.844  1.00  0.00           H  
ATOM   2355  C   ALA   161     231.300   4.324 -22.774  1.00  0.00           C  
ATOM   2356  O   ALA   161     231.464   3.154 -23.029  1.00  0.00           O  
ATOM   2357  N   GLU   162     230.336   5.083 -23.360  1.00  0.00           N  
ATOM   2358  H   GLU   162     230.129   6.009 -23.015  1.00  0.00           H  
ATOM   2359  CA  GLU   162     229.298   4.439 -24.197  1.00  0.00           C  
ATOM   2360  HA  GLU   162     228.749   3.749 -23.556  1.00  0.00           H  
ATOM   2361  CB  GLU   162     228.276   5.619 -24.484  1.00  0.00           C  
ATOM   2362  HB2 GLU   162     228.107   6.067 -23.505  1.00  0.00           H  
ATOM   2363  HB3 GLU   162     228.742   6.389 -25.099  1.00  0.00           H  
ATOM   2364  CG  GLU   162     226.866   5.264 -25.100  1.00  0.00           C  
ATOM   2365  HG2 GLU   162     226.311   6.186 -25.276  1.00  0.00           H  
ATOM   2366  HG3 GLU   162     227.033   4.991 -26.142  1.00  0.00           H  
ATOM   2367  CD  GLU   162     226.071   4.181 -24.411  1.00  0.00           C  
ATOM   2368  OE1 GLU   162     225.194   3.530 -25.081  1.00  0.00           O  
ATOM   2369  OE2 GLU   162     226.264   3.940 -23.188  1.00  0.00           O  
ATOM   2370  C   GLU   162     229.657   3.769 -25.530  1.00  0.00           C  
ATOM   2371  O   GLU   162     228.917   2.919 -25.995  1.00  0.00           O  
ATOM   2372  N   ASP   163     230.859   4.138 -26.042  1.00  0.00           N  
ATOM   2373  H   ASP   163     231.256   4.999 -25.694  1.00  0.00           H  
ATOM   2374  CA  ASP   163     231.527   3.400 -27.067  1.00  0.00           C  
ATOM   2375  HA  ASP   163     231.272   2.376 -26.796  1.00  0.00           H  
ATOM   2376  CB  ASP   163     231.002   3.749 -28.520  1.00  0.00           C  
ATOM   2377  HB2 ASP   163     231.407   3.012 -29.213  1.00  0.00           H  
ATOM   2378  HB3 ASP   163     229.917   3.665 -28.568  1.00  0.00           H  
ATOM   2379  CG  ASP   163     231.414   5.051 -29.115  1.00  0.00           C  
ATOM   2380  OD1 ASP   163     231.849   6.059 -28.522  1.00  0.00           O  
ATOM   2381  OD2 ASP   163     231.484   5.036 -30.359  1.00  0.00           O  
ATOM   2382  C   ASP   163     233.129   3.456 -27.021  1.00  0.00           C  
ATOM   2383  O   ASP   163     233.792   4.464 -26.732  1.00  0.00           O  
ATOM   2384  N   VAL   164     233.712   2.251 -27.292  1.00  0.00           N  
ATOM   2385  H   VAL   164     233.100   1.545 -27.675  1.00  0.00           H  
ATOM   2386  CA  VAL   164     235.142   2.000 -27.332  1.00  0.00           C  
ATOM   2387  HA  VAL   164     235.606   2.584 -26.538  1.00  0.00           H  
ATOM   2388  CB  VAL   164     235.518   0.585 -27.055  1.00  0.00           C  
ATOM   2389  HB  VAL   164     235.323   0.306 -26.019  1.00  0.00           H  
ATOM   2390  CG1 VAL   164     234.716  -0.411 -27.941  1.00  0.00           C  
ATOM   2391 HG11 VAL   164     235.241  -0.548 -28.887  1.00  0.00           H  
ATOM   2392 HG12 VAL   164     234.630  -1.347 -27.390  1.00  0.00           H  
ATOM   2393 HG13 VAL   164     233.692  -0.057 -28.054  1.00  0.00           H  
ATOM   2394  CG2 VAL   164     237.028   0.285 -27.208  1.00  0.00           C  
ATOM   2395 HG21 VAL   164     237.428  -0.647 -26.807  1.00  0.00           H  
ATOM   2396 HG22 VAL   164     237.213   0.187 -28.278  1.00  0.00           H  
ATOM   2397 HG23 VAL   164     237.658   1.085 -26.820  1.00  0.00           H  
ATOM   2398  C   VAL   164     235.703   2.584 -28.641  1.00  0.00           C  
ATOM   2399  O   VAL   164     235.164   2.154 -29.664  1.00  0.00           O  
ATOM   2400  N   GLY   165     236.659   3.490 -28.736  1.00  0.00           N  
ATOM   2401  H   GLY   165     237.034   3.800 -27.851  1.00  0.00           H  
ATOM   2402  CA  GLY   165     237.385   3.871 -29.944  1.00  0.00           C  
ATOM   2403  HA2 GLY   165     237.200   3.258 -30.826  1.00  0.00           H  
ATOM   2404  HA3 GLY   165     237.220   4.879 -30.325  1.00  0.00           H  
ATOM   2405  C   GLY   165     238.904   3.792 -29.737  1.00  0.00           C  
ATOM   2406  O   GLY   165     239.432   3.435 -28.668  1.00  0.00           O  
ATOM   2407  N   SER   166     239.642   4.251 -30.789  1.00  0.00           N  
ATOM   2408  H   SER   166     239.142   4.572 -31.606  1.00  0.00           H  
ATOM   2409  CA  SER   166     241.117   4.174 -30.871  1.00  0.00           C  
ATOM   2410  HA  SER   166     241.436   3.173 -30.579  1.00  0.00           H  
ATOM   2411  CB  SER   166     241.511   4.191 -32.401  1.00  0.00           C  
ATOM   2412  HB2 SER   166     242.586   4.063 -32.526  1.00  0.00           H  
ATOM   2413  HB3 SER   166     241.021   3.367 -32.919  1.00  0.00           H  
ATOM   2414  OG  SER   166     241.049   5.369 -33.042  1.00  0.00           O  
ATOM   2415  HG  SER   166     241.767   5.606 -33.633  1.00  0.00           H  
ATOM   2416  C   SER   166     241.883   5.286 -30.199  1.00  0.00           C  
ATOM   2417  O   SER   166     243.127   5.357 -30.140  1.00  0.00           O  
ATOM   2418  N   ASN   167     241.151   6.229 -29.600  1.00  0.00           N  
ATOM   2419  H   ASN   167     240.159   6.057 -29.683  1.00  0.00           H  
ATOM   2420  CA  ASN   167     241.691   7.393 -28.836  1.00  0.00           C  
ATOM   2421  HA  ASN   167     242.659   7.762 -29.175  1.00  0.00           H  
ATOM   2422  CB  ASN   167     240.634   8.553 -29.007  1.00  0.00           C  
ATOM   2423  HB2 ASN   167     239.706   8.155 -28.598  1.00  0.00           H  
ATOM   2424  HB3 ASN   167     240.839   9.461 -28.439  1.00  0.00           H  
ATOM   2425  CG  ASN   167     240.479   9.064 -30.418  1.00  0.00           C  
ATOM   2426  OD1 ASN   167     239.531   9.788 -30.744  1.00  0.00           O  
ATOM   2427  ND2 ASN   167     241.222   8.699 -31.400  1.00  0.00           N  
ATOM   2428 HD21 ASN   167     240.954   9.042 -32.312  1.00  0.00           H  
ATOM   2429 HD22 ASN   167     241.834   7.909 -31.255  1.00  0.00           H  
ATOM   2430  C   ASN   167     241.990   7.184 -27.358  1.00  0.00           C  
ATOM   2431  O   ASN   167     241.251   6.477 -26.703  1.00  0.00           O  
ATOM   2432  N   LYS   168     242.970   7.951 -26.787  1.00  0.00           N  
ATOM   2433  H   LYS   168     243.511   8.457 -27.473  1.00  0.00           H  
ATOM   2434  CA  LYS   168     243.244   8.147 -25.347  1.00  0.00           C  
ATOM   2435  HA  LYS   168     242.835   7.302 -24.794  1.00  0.00           H  
ATOM   2436  CB  LYS   168     244.792   8.129 -25.133  1.00  0.00           C  
ATOM   2437  HB2 LYS   168     245.038   8.039 -24.075  1.00  0.00           H  
ATOM   2438  HB3 LYS   168     245.042   7.235 -25.704  1.00  0.00           H  
ATOM   2439  CG  LYS   168     245.658   9.295 -25.638  1.00  0.00           C  
ATOM   2440  HG2 LYS   168     245.478   9.355 -26.712  1.00  0.00           H  
ATOM   2441  HG3 LYS   168     245.436  10.230 -25.124  1.00  0.00           H  
ATOM   2442  CD  LYS   168     247.127   8.949 -25.212  1.00  0.00           C  
ATOM   2443  HD2 LYS   168     247.133   8.626 -24.171  1.00  0.00           H  
ATOM   2444  HD3 LYS   168     247.563   8.115 -25.761  1.00  0.00           H  
ATOM   2445  CE  LYS   168     247.846  10.310 -25.367  1.00  0.00           C  
ATOM   2446  HE2 LYS   168     247.809  10.555 -26.428  1.00  0.00           H  
ATOM   2447  HE3 LYS   168     247.295  11.122 -24.893  1.00  0.00           H  
ATOM   2448  NZ  LYS   168     249.232  10.301 -24.820  1.00  0.00           N  
ATOM   2449  HZ1 LYS   168     249.690  11.174 -25.039  1.00  0.00           H  
ATOM   2450  HZ2 LYS   168     249.201  10.285 -23.810  1.00  0.00           H  
ATOM   2451  HZ3 LYS   168     249.838   9.616 -25.249  1.00  0.00           H  
ATOM   2452  C   LYS   168     242.505   9.329 -24.744  1.00  0.00           C  
ATOM   2453  O   LYS   168     242.042  10.174 -25.454  1.00  0.00           O  
ATOM   2454  N   GLY   169     242.427   9.347 -23.422  1.00  0.00           N  
ATOM   2455  H   GLY   169     243.058   8.716 -22.949  1.00  0.00           H  
ATOM   2456  CA  GLY   169     241.401  10.168 -22.658  1.00  0.00           C  
ATOM   2457  HA2 GLY   169     241.546  10.089 -21.581  1.00  0.00           H  
ATOM   2458  HA3 GLY   169     241.645  11.187 -22.956  1.00  0.00           H  
ATOM   2459  C   GLY   169     239.867   9.990 -23.048  1.00  0.00           C  
ATOM   2460  O   GLY   169     239.638   9.333 -24.036  1.00  0.00           O  
ATOM   2461  N   ALA   170     238.909  10.364 -22.217  1.00  0.00           N  
ATOM   2462  H   ALA   170     239.096  10.800 -21.325  1.00  0.00           H  
ATOM   2463  CA  ALA   170     237.521  10.165 -22.514  1.00  0.00           C  
ATOM   2464  HA  ALA   170     237.217  10.125 -23.560  1.00  0.00           H  
ATOM   2465  CB  ALA   170     237.005   8.916 -21.724  1.00  0.00           C  
ATOM   2466  HB1 ALA   170     237.469   7.975 -22.020  1.00  0.00           H  
ATOM   2467  HB2 ALA   170     237.171   8.958 -20.647  1.00  0.00           H  
ATOM   2468  HB3 ALA   170     235.922   8.807 -21.789  1.00  0.00           H  
ATOM   2469  C   ALA   170     236.760  11.408 -21.982  1.00  0.00           C  
ATOM   2470  O   ALA   170     237.151  11.988 -20.988  1.00  0.00           O  
ATOM   2471  N   ILE   171     235.652  11.772 -22.642  1.00  0.00           N  
ATOM   2472  H   ILE   171     235.548  11.433 -23.588  1.00  0.00           H  
ATOM   2473  CA  ILE   171     234.798  12.911 -22.230  1.00  0.00           C  
ATOM   2474  HA  ILE   171     235.334  13.281 -21.357  1.00  0.00           H  
ATOM   2475  CB  ILE   171     234.477  13.854 -23.344  1.00  0.00           C  
ATOM   2476  HB  ILE   171     233.717  14.475 -22.870  1.00  0.00           H  
ATOM   2477  CG2 ILE   171     235.602  14.758 -23.741  1.00  0.00           C  
ATOM   2478 HG21 ILE   171     235.113  15.547 -24.312  1.00  0.00           H  
ATOM   2479 HG22 ILE   171     236.153  15.169 -22.894  1.00  0.00           H  
ATOM   2480 HG23 ILE   171     236.351  14.407 -24.451  1.00  0.00           H  
ATOM   2481  CG1 ILE   171     233.857  13.088 -24.569  1.00  0.00           C  
ATOM   2482 HG12 ILE   171     234.519  12.387 -25.077  1.00  0.00           H  
ATOM   2483 HG13 ILE   171     233.061  12.481 -24.138  1.00  0.00           H  
ATOM   2484  CD1 ILE   171     233.308  14.024 -25.679  1.00  0.00           C  
ATOM   2485 HD11 ILE   171     233.987  14.770 -26.091  1.00  0.00           H  
ATOM   2486 HD12 ILE   171     232.991  13.405 -26.518  1.00  0.00           H  
ATOM   2487 HD13 ILE   171     232.411  14.499 -25.281  1.00  0.00           H  
ATOM   2488  C   ILE   171     233.460  12.546 -21.547  1.00  0.00           C  
ATOM   2489  O   ILE   171     232.777  11.562 -21.911  1.00  0.00           O  
ATOM   2490  N   ILE   172     233.035  13.427 -20.613  1.00  0.00           N  
ATOM   2491  H   ILE   172     233.607  14.246 -20.463  1.00  0.00           H  
ATOM   2492  CA  ILE   172     231.759  13.480 -19.891  1.00  0.00           C  
ATOM   2493  HA  ILE   172     231.720  12.641 -19.196  1.00  0.00           H  
ATOM   2494  CB  ILE   172     231.637  14.737 -19.041  1.00  0.00           C  
ATOM   2495  HB  ILE   172     231.599  15.560 -19.755  1.00  0.00           H  
ATOM   2496  CG2 ILE   172     230.255  15.106 -18.438  1.00  0.00           C  
ATOM   2497 HG21 ILE   172     229.552  15.344 -19.236  1.00  0.00           H  
ATOM   2498 HG22 ILE   172     229.888  14.344 -17.750  1.00  0.00           H  
ATOM   2499 HG23 ILE   172     230.341  16.082 -17.960  1.00  0.00           H  
ATOM   2500  CG1 ILE   172     232.674  14.916 -17.913  1.00  0.00           C  
ATOM   2501 HG12 ILE   172     233.676  14.773 -18.318  1.00  0.00           H  
ATOM   2502 HG13 ILE   172     232.745  15.913 -17.478  1.00  0.00           H  
ATOM   2503  CD1 ILE   172     232.594  14.022 -16.707  1.00  0.00           C  
ATOM   2504 HD11 ILE   172     232.322  13.001 -16.977  1.00  0.00           H  
ATOM   2505 HD12 ILE   172     233.589  14.018 -16.262  1.00  0.00           H  
ATOM   2506 HD13 ILE   172     231.896  14.458 -15.993  1.00  0.00           H  
ATOM   2507  C   ILE   172     230.475  13.260 -20.804  1.00  0.00           C  
ATOM   2508  O   ILE   172     229.497  12.653 -20.362  1.00  0.00           O  
ATOM   2509  N   GLY   173     230.563  13.742 -22.039  1.00  0.00           N  
ATOM   2510  H   GLY   173     231.300  14.400 -22.251  1.00  0.00           H  
ATOM   2511  CA  GLY   173     229.566  13.437 -23.081  1.00  0.00           C  
ATOM   2512  HA2 GLY   173     228.674  13.924 -22.688  1.00  0.00           H  
ATOM   2513  HA3 GLY   173     229.747  13.887 -24.058  1.00  0.00           H  
ATOM   2514  C   GLY   173     229.235  11.957 -23.147  1.00  0.00           C  
ATOM   2515  O   GLY   173     228.128  11.665 -23.416  1.00  0.00           O  
ATOM   2516  N   LEU   174     230.180  11.018 -22.962  1.00  0.00           N  
ATOM   2517  H   LEU   174     231.136  11.332 -22.867  1.00  0.00           H  
ATOM   2518  CA  LEU   174     230.053   9.600 -23.133  1.00  0.00           C  
ATOM   2519  HA  LEU   174     228.984   9.409 -23.224  1.00  0.00           H  
ATOM   2520  CB  LEU   174     230.870   9.217 -24.413  1.00  0.00           C  
ATOM   2521  HB2 LEU   174     231.878   9.611 -24.284  1.00  0.00           H  
ATOM   2522  HB3 LEU   174     230.996   8.135 -24.456  1.00  0.00           H  
ATOM   2523  CG  LEU   174     230.186   9.745 -25.700  1.00  0.00           C  
ATOM   2524  HG  LEU   174     230.051  10.814 -25.536  1.00  0.00           H  
ATOM   2525  CD1 LEU   174     230.996   9.604 -26.974  1.00  0.00           C  
ATOM   2526 HD11 LEU   174     231.264   8.578 -27.228  1.00  0.00           H  
ATOM   2527 HD12 LEU   174     230.477   9.991 -27.851  1.00  0.00           H  
ATOM   2528 HD13 LEU   174     231.951  10.117 -26.867  1.00  0.00           H  
ATOM   2529  CD2 LEU   174     228.814   9.099 -26.035  1.00  0.00           C  
ATOM   2530 HD21 LEU   174     228.154   9.100 -25.167  1.00  0.00           H  
ATOM   2531 HD22 LEU   174     228.310   9.727 -26.770  1.00  0.00           H  
ATOM   2532 HD23 LEU   174     228.998   8.108 -26.449  1.00  0.00           H  
ATOM   2533  C   LEU   174     230.515   8.769 -21.885  1.00  0.00           C  
ATOM   2534  O   LEU   174     230.050   7.640 -21.701  1.00  0.00           O  
ATOM   2535  N   MET   175     231.375   9.356 -21.106  1.00  0.00           N  
ATOM   2536  H   MET   175     231.769  10.235 -21.409  1.00  0.00           H  
ATOM   2537  CA  MET   175     232.010   8.620 -19.997  1.00  0.00           C  
ATOM   2538  HA  MET   175     232.263   7.637 -20.394  1.00  0.00           H  
ATOM   2539  CB  MET   175     233.312   9.422 -19.837  1.00  0.00           C  
ATOM   2540  HB2 MET   175     233.945   9.466 -20.723  1.00  0.00           H  
ATOM   2541  HB3 MET   175     233.032  10.450 -19.607  1.00  0.00           H  
ATOM   2542  CG  MET   175     234.299   8.939 -18.740  1.00  0.00           C  
ATOM   2543  HG2 MET   175     233.712   8.888 -17.823  1.00  0.00           H  
ATOM   2544  HG3 MET   175     234.681   7.929 -18.887  1.00  0.00           H  
ATOM   2545  SD  MET   175     235.546  10.193 -18.453  1.00  0.00           S  
ATOM   2546  CE  MET   175     234.759  10.700 -16.873  1.00  0.00           C  
ATOM   2547  HE1 MET   175     235.300  11.465 -16.316  1.00  0.00           H  
ATOM   2548  HE2 MET   175     233.714  10.979 -17.006  1.00  0.00           H  
ATOM   2549  HE3 MET   175     234.793   9.855 -16.185  1.00  0.00           H  
ATOM   2550  C   MET   175     231.205   8.449 -18.701  1.00  0.00           C  
ATOM   2551  O   MET   175     230.580   9.398 -18.228  1.00  0.00           O  
ATOM   2552  N   VAL   176     231.285   7.274 -18.157  1.00  0.00           N  
ATOM   2553  H   VAL   176     231.834   6.561 -18.616  1.00  0.00           H  
ATOM   2554  CA  VAL   176     230.357   6.792 -17.107  1.00  0.00           C  
ATOM   2555  HA  VAL   176     229.513   7.465 -16.952  1.00  0.00           H  
ATOM   2556  CB  VAL   176     229.815   5.420 -17.584  1.00  0.00           C  
ATOM   2557  HB  VAL   176     230.625   4.722 -17.798  1.00  0.00           H  
ATOM   2558  CG1 VAL   176     228.774   4.846 -16.642  1.00  0.00           C  
ATOM   2559 HG11 VAL   176     227.910   5.496 -16.501  1.00  0.00           H  
ATOM   2560 HG12 VAL   176     228.452   3.881 -17.034  1.00  0.00           H  
ATOM   2561 HG13 VAL   176     229.252   4.552 -15.708  1.00  0.00           H  
ATOM   2562  CG2 VAL   176     229.008   5.637 -18.851  1.00  0.00           C  
ATOM   2563 HG21 VAL   176     229.639   5.938 -19.687  1.00  0.00           H  
ATOM   2564 HG22 VAL   176     228.483   4.711 -19.083  1.00  0.00           H  
ATOM   2565 HG23 VAL   176     228.240   6.401 -18.725  1.00  0.00           H  
ATOM   2566  C   VAL   176     231.126   6.629 -15.768  1.00  0.00           C  
ATOM   2567  O   VAL   176     230.492   7.036 -14.818  1.00  0.00           O  
ATOM   2568  N   GLY   177     232.339   6.034 -15.804  1.00  0.00           N  
ATOM   2569  H   GLY   177     232.768   5.924 -16.712  1.00  0.00           H  
ATOM   2570  CA  GLY   177     233.197   6.107 -14.572  1.00  0.00           C  
ATOM   2571  HA2 GLY   177     233.237   7.109 -14.146  1.00  0.00           H  
ATOM   2572  HA3 GLY   177     232.729   5.540 -13.767  1.00  0.00           H  
ATOM   2573  C   GLY   177     234.651   5.582 -14.818  1.00  0.00           C  
ATOM   2574  O   GLY   177     235.107   5.786 -15.985  1.00  0.00           O  
ATOM   2575  N   GLY   178     235.361   5.016 -13.835  1.00  0.00           N  
ATOM   2576  H   GLY   178     234.943   4.971 -12.916  1.00  0.00           H  
ATOM   2577  CA  GLY   178     236.644   4.356 -14.138  1.00  0.00           C  
ATOM   2578  HA2 GLY   178     236.524   3.764 -15.045  1.00  0.00           H  
ATOM   2579  HA3 GLY   178     237.391   5.117 -14.365  1.00  0.00           H  
ATOM   2580  C   GLY   178     237.167   3.485 -13.047  1.00  0.00           C  
ATOM   2581  O   GLY   178     236.518   3.458 -11.983  1.00  0.00           O  
ATOM   2582  N   VAL   179     238.268   2.687 -13.168  1.00  0.00           N  
ATOM   2583  H   VAL   179     238.661   2.691 -14.098  1.00  0.00           H  
ATOM   2584  CA  VAL   179     238.783   1.722 -12.155  1.00  0.00           C  
ATOM   2585  HA  VAL   179     238.407   1.969 -11.163  1.00  0.00           H  
ATOM   2586  CB  VAL   179     238.230   0.236 -12.222  1.00  0.00           C  
ATOM   2587  HB  VAL   179     237.141   0.254 -12.241  1.00  0.00           H  
ATOM   2588  CG1 VAL   179     238.641  -0.444 -13.508  1.00  0.00           C  
ATOM   2589 HG11 VAL   179     238.074  -0.028 -14.341  1.00  0.00           H  
ATOM   2590 HG12 VAL   179     239.671  -0.285 -13.828  1.00  0.00           H  
ATOM   2591 HG13 VAL   179     238.366  -1.497 -13.447  1.00  0.00           H  
ATOM   2592  CG2 VAL   179     238.555  -0.650 -11.054  1.00  0.00           C  
ATOM   2593 HG21 VAL   179     237.979  -1.559 -11.228  1.00  0.00           H  
ATOM   2594 HG22 VAL   179     239.633  -0.796 -10.983  1.00  0.00           H  
ATOM   2595 HG23 VAL   179     238.251  -0.151 -10.134  1.00  0.00           H  
ATOM   2596  C   VAL   179     240.306   1.672 -12.210  1.00  0.00           C  
ATOM   2597  O   VAL   179     240.913   1.887 -13.260  1.00  0.00           O  
ATOM   2598  N   VAL   180     240.917   1.633 -11.060  1.00  0.00           N  
ATOM   2599  H   VAL   180     240.439   1.314 -10.229  1.00  0.00           H  
ATOM   2600  CA  VAL   180     242.391   1.487 -10.939  1.00  0.00           C  
ATOM   2601  HA  VAL   180     242.797   2.096 -11.747  1.00  0.00           H  
ATOM   2602  CB  VAL   180     242.795   1.994  -9.624  1.00  0.00           C  
ATOM   2603  HB  VAL   180     242.234   1.517  -8.820  1.00  0.00           H  
ATOM   2604  CG1 VAL   180     244.285   1.781  -9.340  1.00  0.00           C  
ATOM   2605 HG11 VAL   180     244.606   2.539  -8.625  1.00  0.00           H  
ATOM   2606 HG12 VAL   180     244.461   0.750  -9.033  1.00  0.00           H  
ATOM   2607 HG13 VAL   180     244.905   1.872 -10.232  1.00  0.00           H  
ATOM   2608  CG2 VAL   180     242.656   3.561  -9.605  1.00  0.00           C  
ATOM   2609 HG21 VAL   180     241.611   3.861  -9.691  1.00  0.00           H  
ATOM   2610 HG22 VAL   180     242.881   4.106  -8.689  1.00  0.00           H  
ATOM   2611 HG23 VAL   180     243.270   4.096 -10.328  1.00  0.00           H  
ATOM   2612  C   VAL   180     242.677   0.061 -11.206  1.00  0.00           C  
ATOM   2613  O   VAL   180     242.159  -0.895 -10.578  1.00  0.00           O  
ATOM   2614  N   ILE   181     243.604  -0.124 -12.130  1.00  0.00           N  
ATOM   2615  H   ILE   181     243.895   0.660 -12.696  1.00  0.00           H  
ATOM   2616  CA  ILE   181     244.105  -1.495 -12.594  1.00  0.00           C  
ATOM   2617  HA  ILE   181     243.692  -2.216 -11.889  1.00  0.00           H  
ATOM   2618  CB  ILE   181     243.598  -1.961 -13.989  1.00  0.00           C  
ATOM   2619  HB  ILE   181     243.862  -3.015 -13.897  1.00  0.00           H  
ATOM   2620  CG2 ILE   181     242.064  -1.741 -14.131  1.00  0.00           C  
ATOM   2621 HG21 ILE   181     241.874  -0.722 -14.469  1.00  0.00           H  
ATOM   2622 HG22 ILE   181     241.769  -2.317 -15.008  1.00  0.00           H  
ATOM   2623 HG23 ILE   181     241.509  -1.957 -13.218  1.00  0.00           H  
ATOM   2624  CG1 ILE   181     244.379  -1.439 -15.238  1.00  0.00           C  
ATOM   2625 HG12 ILE   181     243.918  -0.465 -15.403  1.00  0.00           H  
ATOM   2626 HG13 ILE   181     245.455  -1.328 -15.104  1.00  0.00           H  
ATOM   2627  CD1 ILE   181     244.122  -2.289 -16.560  1.00  0.00           C  
ATOM   2628 HD11 ILE   181     244.648  -1.732 -17.336  1.00  0.00           H  
ATOM   2629 HD12 ILE   181     244.689  -3.188 -16.318  1.00  0.00           H  
ATOM   2630 HD13 ILE   181     243.061  -2.420 -16.772  1.00  0.00           H  
ATOM   2631  C   ILE   181     245.651  -1.628 -12.480  1.00  0.00           C  
ATOM   2632  O   ILE   181     246.240  -0.635 -12.863  1.00  0.00           O  
ATOM   2633  N   ALA   182     246.118  -2.805 -12.059  1.00  0.00           N  
ATOM   2634  H   ALA   182     245.438  -3.485 -11.751  1.00  0.00           H  
ATOM   2635  CA  ALA   182     247.567  -3.097 -11.873  1.00  0.00           C  
ATOM   2636  HA  ALA   182     248.148  -2.315 -12.361  1.00  0.00           H  
ATOM   2637  CB  ALA   182     247.928  -3.021 -10.404  1.00  0.00           C  
ATOM   2638  HB1 ALA   182     247.550  -3.872  -9.838  1.00  0.00           H  
ATOM   2639  HB2 ALA   182     249.014  -2.972 -10.329  1.00  0.00           H  
ATOM   2640  HB3 ALA   182     247.642  -2.077  -9.940  1.00  0.00           H  
ATOM   2641  C   ALA   182     248.016  -4.428 -12.533  1.00  0.00           C  
ATOM   2642  O   ALA   182     248.949  -4.427 -13.352  1.00  0.00           O  
ATOM   2643  OXT ALA   182     247.344  -5.461 -12.308  1.00  0.00           O  
TER    2644      ALA   182 
END   
