# Supplementary material for: Exploring Structural Insights of Aβ42 and α-Synuclein Monomers and Heterodimer: A Comparative Study Using Implicit and Explicit Solvent Simulations
Source: J Phys Chem B. 2024 May 3;128(19):4655–69. doi: 10.1021/acs.jpcb.4c00503 (PMC11103699; doi:10.1021/acs.jpcb.4c00503)
Supplement: Supplementary file 3 — jp4c00503_si_003.zip [file jp4c00503_si_003.zip]

Archive with 137 entries (136 files):
- rep/
- rep/1_ab42_FINAL01.pdb
- rep/1_ab42_FINAL02.pdb
- rep/1_ab42_FINAL03.pdb
- rep/1_ab42_FINAL04.pdb
- rep/1_ab42_FINAL05.pdb
- rep/1_ab42_FINAL06.pdb
- rep/1_ab42_FINAL07.pdb
- rep/1_ab42_FINAL08.pdb
- rep/1_ab42_FINAL09.pdb
- rep/1_ab42_FINAL10.pdb
- rep/1_ab42_FINAL11.pdb
- rep/1_ab42_FINAL12.pdb
- rep/1_ab42_FINAL13.pdb
- rep/1_ab42_FINAL14.pdb
- rep/1_ab42_FINAL15.pdb
- rep/1_ab42_FINAL16.pdb
- rep/1_ab42_FINAL17.pdb
- rep/1_ab42_FINAL18.pdb
- rep/1_ab42_FINAL19.pdb
- rep/1_ab42_FINAL20.pdb
- rep/1_ab42_STARTING.pdb
- rep/2_asyn_FINAL01.pdb
- rep/2_asyn_FINAL02.pdb
- rep/2_asyn_FINAL03.pdb
- rep/2_asyn_FINAL04.pdb
- rep/2_asyn_FINAL05.pdb
- rep/2_asyn_FINAL06.pdb
- rep/2_asyn_FINAL07.pdb
- rep/2_asyn_FINAL08.pdb
- rep/2_asyn_FINAL09.pdb
- rep/2_asyn_FINAL10.pdb
- rep/2_asyn_FINAL11.pdb
- rep/2_asyn_FINAL12.pdb
- rep/2_asyn_FINAL13.pdb
- rep/2_asyn_FINAL14.pdb
- rep/2_asyn_FINAL15.pdb
- rep/2_asyn_FINAL16.pdb
- rep/2_asyn_FINAL17.pdb
- rep/2_asyn_FINAL18.pdb
- rep/2_asyn_FINAL19.pdb
- rep/2_asyn_FINAL20.pdb
- rep/2_asyn_STARTING.pdb
- rep/3_ab42_asyn_FINAL01.pdb
- rep/3_ab42_asyn_FINAL02.pdb
- rep/3_ab42_asyn_FINAL03.pdb
- rep/3_ab42_asyn_FINAL04.pdb
- rep/3_ab42_asyn_FINAL05.pdb
- rep/3_ab42_asyn_FINAL06.pdb
- rep/3_ab42_asyn_FINAL07.pdb
- rep/3_ab42_asyn_FINAL08.pdb
- rep/3_ab42_asyn_FINAL09.pdb
- rep/3_ab42_asyn_FINAL10.pdb
- rep/3_ab42_asyn_FINAL11.pdb
- rep/3_ab42_asyn_FINAL12.pdb
- rep/3_ab42_asyn_FINAL13.pdb
- rep/3_ab42_asyn_FINAL14.pdb
- rep/3_ab42_asyn_FINAL15.pdb
- rep/3_ab42_asyn_FINAL16.pdb
- rep/3_ab42_asyn_FINAL17.pdb
- rep/3_ab42_asyn_FINAL18.pdb
- rep/3_ab42_asyn_FINAL19.pdb
- rep/3_ab42_asyn_FINAL20.pdb
- rep/3_ab42_asyn_STARTING01.pdb
- rep/3_ab42_asyn_STARTING02.pdb
- rep/3_ab42_asyn_STARTING03.pdb
- rep/3_ab42_asyn_STARTING04.pdb
- rep/3_ab42_asyn_STARTING05.pdb
- rep/3_ab42_asyn_STARTING06.pdb
- rep/3_ab42_asyn_STARTING07.pdb
- rep/3_ab42_asyn_STARTING08.pdb
- rep/3_ab42_asyn_STARTING09.pdb
- rep/3_ab42_asyn_STARTING10.pdb
- rep/3_ab42_asyn_STARTING11.pdb
- rep/3_ab42_asyn_STARTING12.pdb
- rep/3_ab42_asyn_STARTING13.pdb
- rep/3_ab42_asyn_STARTING14.pdb
- rep/3_ab42_asyn_STARTING15.pdb
- rep/3_ab42_asyn_STARTING16.pdb
- rep/3_ab42_asyn_STARTING17.pdb
- rep/3_ab42_asyn_STARTING18.pdb
- rep/3_ab42_asyn_STARTING19.pdb
- rep/3_ab42_asyn_STARTING20.pdb
- rep/4_5_monomer_asyn_1XQ8_STARTING.pdb
- rep/4_asyn_FINAL1.pdb
- rep/4_asyn_FINAL2.pdb
- rep/4_asyn_FINAL3.pdb
- rep/5_asyn_FINAL1.pdb
- rep/5_asyn_FINAL2.pdb
- rep/5_asyn_FINAL3.pdb
- rep/6_7_ab42_asyn_STARTING.pdb
- rep/6_asyn_abeta_FINAL1.pdb
- rep/6_asyn_abeta_FINAL2.pdb
- rep/6_asyn_abeta_FINAL3.pdb
- rep/6_asyn_abeta_FINAL4.pdb
- rep/6_asyn_abeta_FINAL5.pdb
- rep/7_asyn_abeta_FINAL1.pdb
- rep/7_asyn_abeta_FINAL2.pdb
- rep/7_asyn_abeta_FINAL3.pdb
- rep/7_asyn_abeta_FINAL4.pdb
- rep/7_asyn_abeta_FINAL5.pdb
- rep/8_asyn_dimerWT_1_FINAL1.pdb
- rep/8_asyn_dimerWT_1_FINAL2.pdb
- rep/8_asyn_dimerWT_1_FINAL3.pdb
- rep/8_asyn_dimerWT_1_FINAL4.pdb
- rep/8_asyn_dimerWT_1_FINAL5.pdb
- rep/8_asyn_dimerWT_1_STARTING.pdb
- rep/8_asyn_dimerWT_2_FINAL1.pdb
- rep/8_asyn_dimerWT_2_FINAL2.pdb
- rep/8_asyn_dimerWT_2_FINAL3.pdb
- rep/8_asyn_dimerWT_2_FINAL4.pdb
- rep/8_asyn_dimerWT_2_FINAL5.pdb
- rep/8_asyn_dimerWT_2_STARTING.pdb
- rep/8_asyn_dimerWT_3_FINAL1.pdb
- rep/8_asyn_dimerWT_3_FINAL2.pdb
- rep/8_asyn_dimerWT_3_FINAL3.pdb
- rep/8_asyn_dimerWT_3_FINAL4.pdb
- rep/8_asyn_dimerWT_3_FINAL5.pdb
- rep/8_asyn_dimerWT_3_STARTING.pdb
- rep/9_ab42_dimer_1_FINAL1.pdb
- rep/9_ab42_dimer_1_FINAL2.pdb
- rep/9_ab42_dimer_1_FINAL3.pdb
- rep/9_ab42_dimer_1_FINAL4.pdb
- rep/9_ab42_dimer_1_FINAL5.pdb
- rep/9_ab42_dimer_1_STARTING.pdb
- rep/9_ab42_dimer_2_FINAL1.pdb
- rep/9_ab42_dimer_2_FINAL2.pdb
- rep/9_ab42_dimer_2_FINAL3.pdb
- rep/9_ab42_dimer_2_FINAL4.pdb
- rep/9_ab42_dimer_2_FINAL5.pdb
- rep/9_ab42_dimer_2_STARTING.pdb
- rep/9_ab42_dimer_3_FINAL1.pdb
- rep/9_ab42_dimer_3_FINAL2.pdb
- rep/9_ab42_dimer_3_FINAL3.pdb
- rep/9_ab42_dimer_3_FINAL4.pdb
- rep/9_ab42_dimer_3_FINAL5.pdb
- rep/9_ab42_dimer_3_STARTING.pdb
