# Supplementary material for: Exploring Structural Insights of Aβ42 and α-Synuclein Monomers and Heterodimer: A Comparative Study Using Implicit and Explicit Solvent Simulations
Source: J Phys Chem B. 2024 May 3;128(19):4655–69. doi: 10.1021/acs.jpcb.4c00503 (PMC11103699; doi:10.1021/acs.jpcb.4c00503)
Supplement: Supplementary file 3 — jp4c00503_si_003.zip [file jp4c00503_si_003.zip › rep/1_ab42_FINAL01.pdb]

ATOM      1  N   ASP     1      45.059  18.895  28.487  1.00  0.00           N  
ATOM      2  H1  ASP     1      45.892  18.554  28.945  1.00  0.00           H  
ATOM      3  H2  ASP     1      44.688  18.205  27.849  1.00  0.00           H  
ATOM      4  H3  ASP     1      44.312  18.911  29.167  1.00  0.00           H  
ATOM      5  CA  ASP     1      45.534  20.161  27.749  1.00  0.00           C  
ATOM      6  HA  ASP     1      46.380  20.001  27.082  1.00  0.00           H  
ATOM      7  CB  ASP     1      44.463  20.665  26.719  1.00  0.00           C  
ATOM      8  HB2 ASP     1      43.761  21.152  27.396  1.00  0.00           H  
ATOM      9  HB3 ASP     1      44.885  21.393  26.027  1.00  0.00           H  
ATOM     10  CG  ASP     1      43.814  19.531  25.921  1.00  0.00           C  
ATOM     11  OD1 ASP     1      44.507  18.464  25.827  1.00  0.00           O  
ATOM     12  OD2 ASP     1      42.592  19.656  25.795  1.00  0.00           O  
ATOM     13  C   ASP     1      45.835  21.207  28.852  1.00  0.00           C  
ATOM     14  O   ASP     1      45.858  20.966  30.059  1.00  0.00           O  
ATOM     15  N   ALA     2      45.994  22.474  28.475  1.00  0.00           N  
ATOM     16  H   ALA     2      45.825  22.740  27.515  1.00  0.00           H  
ATOM     17  CA  ALA     2      46.363  23.586  29.397  1.00  0.00           C  
ATOM     18  HA  ALA     2      46.950  23.177  30.220  1.00  0.00           H  
ATOM     19  CB  ALA     2      47.251  24.591  28.636  1.00  0.00           C  
ATOM     20  HB1 ALA     2      46.737  24.951  27.745  1.00  0.00           H  
ATOM     21  HB2 ALA     2      47.536  25.394  29.316  1.00  0.00           H  
ATOM     22  HB3 ALA     2      48.201  24.209  28.264  1.00  0.00           H  
ATOM     23  C   ALA     2      45.159  24.282  30.159  1.00  0.00           C  
ATOM     24  O   ALA     2      44.003  24.100  29.787  1.00  0.00           O  
ATOM     25  N   GLU     3      45.451  24.895  31.325  1.00  0.00           N  
ATOM     26  H   GLU     3      46.425  25.066  31.529  1.00  0.00           H  
ATOM     27  CA  GLU     3      44.429  25.425  32.286  1.00  0.00           C  
ATOM     28  HA  GLU     3      43.531  25.491  31.672  1.00  0.00           H  
ATOM     29  CB  GLU     3      44.300  24.571  33.559  1.00  0.00           C  
ATOM     30  HB2 GLU     3      45.252  24.660  34.082  1.00  0.00           H  
ATOM     31  HB3 GLU     3      43.555  25.079  34.173  1.00  0.00           H  
ATOM     32  CG  GLU     3      43.966  23.064  33.484  1.00  0.00           C  
ATOM     33  HG2 GLU     3      42.877  23.019  33.448  1.00  0.00           H  
ATOM     34  HG3 GLU     3      44.448  22.673  32.588  1.00  0.00           H  
ATOM     35  CD  GLU     3      44.474  22.242  34.694  1.00  0.00           C  
ATOM     36  OE1 GLU     3      44.600  22.779  35.852  1.00  0.00           O  
ATOM     37  OE2 GLU     3      44.719  21.007  34.546  1.00  0.00           O  
ATOM     38  C   GLU     3      44.740  26.953  32.629  1.00  0.00           C  
ATOM     39  O   GLU     3      45.860  27.495  32.373  1.00  0.00           O  
ATOM     40  N   PHE     4      43.752  27.529  33.215  1.00  0.00           N  
ATOM     41  H   PHE     4      42.897  26.991  33.251  1.00  0.00           H  
ATOM     42  CA  PHE     4      43.685  28.907  33.654  1.00  0.00           C  
ATOM     43  HA  PHE     4      44.704  29.218  33.884  1.00  0.00           H  
ATOM     44  CB  PHE     4      43.177  29.763  32.477  1.00  0.00           C  
ATOM     45  HB2 PHE     4      43.840  29.675  31.616  1.00  0.00           H  
ATOM     46  HB3 PHE     4      42.351  29.152  32.114  1.00  0.00           H  
ATOM     47  CG  PHE     4      42.967  31.238  32.808  1.00  0.00           C  
ATOM     48  CD1 PHE     4      44.028  32.127  32.530  1.00  0.00           C  
ATOM     49  HD1 PHE     4      44.947  31.793  32.071  1.00  0.00           H  
ATOM     50  CE1 PHE     4      43.918  33.494  33.008  1.00  0.00           C  
ATOM     51  HE1 PHE     4      44.789  34.092  32.785  1.00  0.00           H  
ATOM     52  CZ  PHE     4      42.786  33.884  33.672  1.00  0.00           C  
ATOM     53  HZ  PHE     4      42.578  34.906  33.953  1.00  0.00           H  
ATOM     54  CE2 PHE     4      41.676  33.016  33.912  1.00  0.00           C  
ATOM     55  HE2 PHE     4      40.865  33.385  34.523  1.00  0.00           H  
ATOM     56  CD2 PHE     4      41.844  31.651  33.549  1.00  0.00           C  
ATOM     57  HD2 PHE     4      41.141  30.874  33.809  1.00  0.00           H  
ATOM     58  C   PHE     4      42.792  29.120  34.862  1.00  0.00           C  
ATOM     59  O   PHE     4      41.704  28.585  34.930  1.00  0.00           O  
ATOM     60  N   ARG     5      43.223  29.942  35.818  1.00  0.00           N  
ATOM     61  H   ARG     5      44.021  30.508  35.570  1.00  0.00           H  
ATOM     62  CA  ARG     5      42.490  30.227  37.080  1.00  0.00           C  
ATOM     63  HA  ARG     5      41.422  30.014  37.037  1.00  0.00           H  
ATOM     64  CB  ARG     5      43.134  29.324  38.237  1.00  0.00           C  
ATOM     65  HB2 ARG     5      44.172  29.640  38.132  1.00  0.00           H  
ATOM     66  HB3 ARG     5      42.763  29.671  39.202  1.00  0.00           H  
ATOM     67  CG  ARG     5      43.028  27.831  37.979  1.00  0.00           C  
ATOM     68  HG2 ARG     5      42.071  27.557  37.534  1.00  0.00           H  
ATOM     69  HG3 ARG     5      43.779  27.737  37.195  1.00  0.00           H  
ATOM     70  CD  ARG     5      43.382  26.959  39.200  1.00  0.00           C  
ATOM     71  HD2 ARG     5      44.378  27.215  39.561  1.00  0.00           H  
ATOM     72  HD3 ARG     5      42.772  27.186  40.074  1.00  0.00           H  
ATOM     73  NE  ARG     5      43.287  25.433  39.047  1.00  0.00           N  
ATOM     74  HE  ARG     5      42.668  24.917  39.656  1.00  0.00           H  
ATOM     75  CZ  ARG     5      44.083  24.678  38.313  1.00  0.00           C  
ATOM     76  NH1 ARG     5      44.062  23.404  38.411  1.00  0.00           N  
ATOM     77 HH11 ARG     5      43.266  23.066  38.933  1.00  0.00           H  
ATOM     78 HH12 ARG     5      44.366  22.826  37.640  1.00  0.00           H  
ATOM     79  NH2 ARG     5      44.891  25.139  37.409  1.00  0.00           N  
ATOM     80 HH21 ARG     5      45.413  24.512  36.814  1.00  0.00           H  
ATOM     81 HH22 ARG     5      44.841  26.108  37.129  1.00  0.00           H  
ATOM     82  C   ARG     5      42.572  31.708  37.434  1.00  0.00           C  
ATOM     83  O   ARG     5      43.281  32.489  36.792  1.00  0.00           O  
ATOM     84  N   HIE     6      41.683  32.177  38.296  1.00  0.00           N  
ATOM     85  H   HIE     6      41.200  31.473  38.836  1.00  0.00           H  
ATOM     86  CA  HIE     6      41.733  33.533  38.898  1.00  0.00           C  
ATOM     87  HA  HIE     6      42.669  34.064  38.725  1.00  0.00           H  
ATOM     88  CB  HIE     6      40.752  34.492  38.246  1.00  0.00           C  
ATOM     89  HB2 HIE     6      40.806  34.364  37.165  1.00  0.00           H  
ATOM     90  HB3 HIE     6      39.734  34.267  38.564  1.00  0.00           H  
ATOM     91  CG  HIE     6      40.840  35.947  38.673  1.00  0.00           C  
ATOM     92  ND1 HIE     6      41.916  36.788  38.469  1.00  0.00           N  
ATOM     93  CE1 HIE     6      41.620  37.923  39.165  1.00  0.00           C  
ATOM     94  HE1 HIE     6      42.311  38.753  39.204  1.00  0.00           H  
ATOM     95  NE2 HIE     6      40.345  37.885  39.538  1.00  0.00           N  
ATOM     96  HE2 HIE     6      39.919  38.650  40.041  1.00  0.00           H  
ATOM     97  CD2 HIE     6      39.849  36.641  39.294  1.00  0.00           C  
ATOM     98  HD2 HIE     6      38.933  36.204  39.664  1.00  0.00           H  
ATOM     99  C   HIE     6      41.449  33.424  40.463  1.00  0.00           C  
ATOM    100  O   HIE     6      41.064  32.371  40.965  1.00  0.00           O  
ATOM    101  N   ASP     7      41.803  34.516  41.217  1.00  0.00           N  
ATOM    102  H   ASP     7      42.127  35.369  40.783  1.00  0.00           H  
ATOM    103  CA  ASP     7      41.709  34.506  42.746  1.00  0.00           C  
ATOM    104  HA  ASP     7      42.440  33.855  43.227  1.00  0.00           H  
ATOM    105  CB  ASP     7      41.956  35.941  43.237  1.00  0.00           C  
ATOM    106  HB2 ASP     7      41.235  36.627  42.792  1.00  0.00           H  
ATOM    107  HB3 ASP     7      41.758  35.954  44.309  1.00  0.00           H  
ATOM    108  CG  ASP     7      43.437  36.516  43.075  1.00  0.00           C  
ATOM    109  OD1 ASP     7      43.642  37.750  43.294  1.00  0.00           O  
ATOM    110  OD2 ASP     7      44.310  35.773  42.548  1.00  0.00           O  
ATOM    111  C   ASP     7      40.337  34.066  43.321  1.00  0.00           C  
ATOM    112  O   ASP     7      40.319  33.480  44.418  1.00  0.00           O  
ATOM    113  N   SER     8      39.205  34.161  42.586  1.00  0.00           N  
ATOM    114  H   SER     8      39.310  34.692  41.733  1.00  0.00           H  
ATOM    115  CA  SER     8      37.914  33.514  42.990  1.00  0.00           C  
ATOM    116  HA  SER     8      37.738  33.788  44.030  1.00  0.00           H  
ATOM    117  CB  SER     8      36.717  33.858  42.068  1.00  0.00           C  
ATOM    118  HB2 SER     8      36.799  33.430  41.069  1.00  0.00           H  
ATOM    119  HB3 SER     8      35.800  33.450  42.493  1.00  0.00           H  
ATOM    120  OG  SER     8      36.435  35.305  41.977  1.00  0.00           O  
ATOM    121  HG  SER     8      36.421  35.625  42.882  1.00  0.00           H  
ATOM    122  C   SER     8      37.907  32.030  43.061  1.00  0.00           C  
ATOM    123  O   SER     8      36.884  31.417  43.145  1.00  0.00           O  
ATOM    124  N   GLY     9      39.026  31.317  42.798  1.00  0.00           N  
ATOM    125  H   GLY     9      39.647  31.907  42.263  1.00  0.00           H  
ATOM    126  CA  GLY     9      39.268  29.890  42.775  1.00  0.00           C  
ATOM    127  HA2 GLY     9      40.331  29.647  42.754  1.00  0.00           H  
ATOM    128  HA3 GLY     9      38.808  29.439  43.654  1.00  0.00           H  
ATOM    129  C   GLY     9      38.719  29.061  41.628  1.00  0.00           C  
ATOM    130  O   GLY     9      38.959  27.818  41.606  1.00  0.00           O  
ATOM    131  N   TYR    10      38.100  29.722  40.684  1.00  0.00           N  
ATOM    132  H   TYR    10      37.943  30.712  40.809  1.00  0.00           H  
ATOM    133  CA  TYR    10      37.590  29.049  39.510  1.00  0.00           C  
ATOM    134  HA  TYR    10      37.067  28.136  39.793  1.00  0.00           H  
ATOM    135  CB  TYR    10      36.531  29.854  38.697  1.00  0.00           C  
ATOM    136  HB2 TYR    10      36.026  29.230  37.960  1.00  0.00           H  
ATOM    137  HB3 TYR    10      35.735  30.060  39.411  1.00  0.00           H  
ATOM    138  CG  TYR    10      36.909  31.236  38.078  1.00  0.00           C  
ATOM    139  CD1 TYR    10      37.788  31.293  37.021  1.00  0.00           C  
ATOM    140  HD1 TYR    10      38.231  30.399  36.607  1.00  0.00           H  
ATOM    141  CE1 TYR    10      38.081  32.565  36.401  1.00  0.00           C  
ATOM    142  HE1 TYR    10      38.680  32.612  35.504  1.00  0.00           H  
ATOM    143  CZ  TYR    10      37.532  33.751  36.897  1.00  0.00           C  
ATOM    144  OH  TYR    10      37.919  34.952  36.338  1.00  0.00           O  
ATOM    145  HH  TYR    10      37.604  35.745  36.777  1.00  0.00           H  
ATOM    146  CE2 TYR    10      36.535  33.652  37.910  1.00  0.00           C  
ATOM    147  HE2 TYR    10      36.128  34.546  38.360  1.00  0.00           H  
ATOM    148  CD2 TYR    10      36.304  32.415  38.524  1.00  0.00           C  
ATOM    149  HD2 TYR    10      35.584  32.387  39.329  1.00  0.00           H  
ATOM    150  C   TYR    10      38.706  28.519  38.572  1.00  0.00           C  
ATOM    151  O   TYR    10      39.835  29.004  38.584  1.00  0.00           O  
ATOM    152  N   GLU    11      38.386  27.581  37.695  1.00  0.00           N  
ATOM    153  H   GLU    11      37.437  27.256  37.817  1.00  0.00           H  
ATOM    154  CA  GLU    11      39.224  26.808  36.800  1.00  0.00           C  
ATOM    155  HA  GLU    11      40.204  27.259  36.645  1.00  0.00           H  
ATOM    156  CB  GLU    11      39.571  25.491  37.490  1.00  0.00           C  
ATOM    157  HB2 GLU    11      40.056  25.638  38.456  1.00  0.00           H  
ATOM    158  HB3 GLU    11      38.596  25.022  37.619  1.00  0.00           H  
ATOM    159  CG  GLU    11      40.385  24.502  36.607  1.00  0.00           C  
ATOM    160  HG2 GLU    11      39.840  24.189  35.716  1.00  0.00           H  
ATOM    161  HG3 GLU    11      41.308  24.933  36.219  1.00  0.00           H  
ATOM    162  CD  GLU    11      40.686  23.144  37.356  1.00  0.00           C  
ATOM    163  OE1 GLU    11      40.261  22.070  36.872  1.00  0.00           O  
ATOM    164  OE2 GLU    11      41.244  23.257  38.472  1.00  0.00           O  
ATOM    165  C   GLU    11      38.571  26.667  35.407  1.00  0.00           C  
ATOM    166  O   GLU    11      37.377  26.224  35.285  1.00  0.00           O  
ATOM    167  N   VAL    12      39.328  26.925  34.310  1.00  0.00           N  
ATOM    168  H   VAL    12      40.226  27.360  34.470  1.00  0.00           H  
ATOM    169  CA  VAL    12      38.955  26.802  32.896  1.00  0.00           C  
ATOM    170  HA  VAL    12      38.027  26.232  32.848  1.00  0.00           H  
ATOM    171  CB  VAL    12      38.674  28.164  32.234  1.00  0.00           C  
ATOM    172  HB  VAL    12      39.577  28.759  32.096  1.00  0.00           H  
ATOM    173  CG1 VAL    12      38.030  28.077  30.820  1.00  0.00           C  
ATOM    174 HG11 VAL    12      38.123  28.986  30.226  1.00  0.00           H  
ATOM    175 HG12 VAL    12      38.405  27.241  30.230  1.00  0.00           H  
ATOM    176 HG13 VAL    12      36.958  27.881  30.858  1.00  0.00           H  
ATOM    177  CG2 VAL    12      37.764  28.995  33.127  1.00  0.00           C  
ATOM    178 HG21 VAL    12      37.423  29.861  32.559  1.00  0.00           H  
ATOM    179 HG22 VAL    12      36.931  28.361  33.432  1.00  0.00           H  
ATOM    180 HG23 VAL    12      38.314  29.344  34.001  1.00  0.00           H  
ATOM    181  C   VAL    12      40.101  26.060  32.164  1.00  0.00           C  
ATOM    182  O   VAL    12      41.284  26.322  32.259  1.00  0.00           O  
ATOM    183  N   HIE    13      39.688  25.007  31.448  1.00  0.00           N  
ATOM    184  H   HIE    13      38.689  24.857  31.424  1.00  0.00           H  
ATOM    185  CA  HIE    13      40.525  24.211  30.518  1.00  0.00           C  
ATOM    186  HA  HIE    13      41.544  24.482  30.795  1.00  0.00           H  
ATOM    187  CB  HIE    13      40.316  22.749  30.751  1.00  0.00           C  
ATOM    188  HB2 HIE    13      41.066  22.178  30.204  1.00  0.00           H  
ATOM    189  HB3 HIE    13      40.417  22.493  31.806  1.00  0.00           H  
ATOM    190  CG  HIE    13      38.971  22.213  30.284  1.00  0.00           C  
ATOM    191  ND1 HIE    13      37.679  22.557  30.774  1.00  0.00           N  
ATOM    192  CE1 HIE    13      36.899  21.839  29.918  1.00  0.00           C  
ATOM    193  HE1 HIE    13      35.822  21.772  29.969  1.00  0.00           H  
ATOM    194  NE2 HIE    13      37.543  21.209  28.916  1.00  0.00           N  
ATOM    195  HE2 HIE    13      37.063  20.483  28.403  1.00  0.00           H  
ATOM    196  CD2 HIE    13      38.851  21.372  29.176  1.00  0.00           C  
ATOM    197  HD2 HIE    13      39.660  20.995  28.568  1.00  0.00           H  
ATOM    198  C   HIE    13      40.410  24.621  29.087  1.00  0.00           C  
ATOM    199  O   HIE    13      39.372  25.079  28.565  1.00  0.00           O  
ATOM    200  N   HIE    14      41.468  24.423  28.302  1.00  0.00           N  
ATOM    201  H   HIE    14      42.323  24.088  28.721  1.00  0.00           H  
ATOM    202  CA  HIE    14      41.619  24.984  26.987  1.00  0.00           C  
ATOM    203  HA  HIE    14      41.896  26.037  27.033  1.00  0.00           H  
ATOM    204  CB  HIE    14      42.831  24.244  26.265  1.00  0.00           C  
ATOM    205  HB2 HIE    14      43.652  24.074  26.962  1.00  0.00           H  
ATOM    206  HB3 HIE    14      42.534  23.294  25.822  1.00  0.00           H  
ATOM    207  CG  HIE    14      43.313  25.071  24.985  1.00  0.00           C  
ATOM    208  ND1 HIE    14      44.217  26.098  25.086  1.00  0.00           N  
ATOM    209  CE1 HIE    14      44.562  26.478  23.848  1.00  0.00           C  
ATOM    210  HE1 HIE    14      45.215  27.306  23.617  1.00  0.00           H  
ATOM    211  NE2 HIE    14      43.876  25.659  22.946  1.00  0.00           N  
ATOM    212  HE2 HIE    14      44.009  25.780  21.952  1.00  0.00           H  
ATOM    213  CD2 HIE    14      43.100  24.830  23.639  1.00  0.00           C  
ATOM    214  HD2 HIE    14      42.470  24.055  23.228  1.00  0.00           H  
ATOM    215  C   HIE    14      40.397  24.955  26.036  1.00  0.00           C  
ATOM    216  O   HIE    14      40.061  25.954  25.433  1.00  0.00           O  
ATOM    217  N   GLN    15      39.648  23.832  25.957  1.00  0.00           N  
ATOM    218  H   GLN    15      39.933  23.062  26.544  1.00  0.00           H  
ATOM    219  CA  GLN    15      38.562  23.573  25.095  1.00  0.00           C  
ATOM    220  HA  GLN    15      38.897  23.676  24.062  1.00  0.00           H  
ATOM    221  CB  GLN    15      38.097  22.133  25.248  1.00  0.00           C  
ATOM    222  HB2 GLN    15      37.757  21.930  26.264  1.00  0.00           H  
ATOM    223  HB3 GLN    15      37.225  21.988  24.611  1.00  0.00           H  
ATOM    224  CG  GLN    15      39.213  21.069  24.919  1.00  0.00           C  
ATOM    225  HG2 GLN    15      39.911  21.410  24.155  1.00  0.00           H  
ATOM    226  HG3 GLN    15      39.743  20.984  25.868  1.00  0.00           H  
ATOM    227  CD  GLN    15      38.633  19.717  24.516  1.00  0.00           C  
ATOM    228  OE1 GLN    15      37.439  19.432  24.617  1.00  0.00           O  
ATOM    229  NE2 GLN    15      39.499  18.771  24.065  1.00  0.00           N  
ATOM    230 HE21 GLN    15      39.029  17.941  23.733  1.00  0.00           H  
ATOM    231 HE22 GLN    15      40.475  19.021  23.995  1.00  0.00           H  
ATOM    232  C   GLN    15      37.392  24.592  25.362  1.00  0.00           C  
ATOM    233  O   GLN    15      36.627  24.698  24.392  1.00  0.00           O  
ATOM    234  N   LYS    16      37.381  25.313  26.494  1.00  0.00           N  
ATOM    235  H   LYS    16      38.037  25.103  27.232  1.00  0.00           H  
ATOM    236  CA  LYS    16      36.459  26.471  26.726  1.00  0.00           C  
ATOM    237  HA  LYS    16      35.724  26.336  25.932  1.00  0.00           H  
ATOM    238  CB  LYS    16      35.758  26.275  28.045  1.00  0.00           C  
ATOM    239  HB2 LYS    16      36.572  26.137  28.757  1.00  0.00           H  
ATOM    240  HB3 LYS    16      35.140  27.115  28.361  1.00  0.00           H  
ATOM    241  CG  LYS    16      34.769  25.081  28.122  1.00  0.00           C  
ATOM    242  HG2 LYS    16      34.083  25.065  27.276  1.00  0.00           H  
ATOM    243  HG3 LYS    16      35.348  24.160  28.049  1.00  0.00           H  
ATOM    244  CD  LYS    16      34.028  25.012  29.536  1.00  0.00           C  
ATOM    245  HD2 LYS    16      34.855  24.857  30.229  1.00  0.00           H  
ATOM    246  HD3 LYS    16      33.510  25.952  29.732  1.00  0.00           H  
ATOM    247  CE  LYS    16      33.084  23.855  29.715  1.00  0.00           C  
ATOM    248  HE2 LYS    16      33.716  22.989  29.914  1.00  0.00           H  
ATOM    249  HE3 LYS    16      32.469  24.166  30.560  1.00  0.00           H  
ATOM    250  NZ  LYS    16      32.115  23.583  28.583  1.00  0.00           N  
ATOM    251  HZ1 LYS    16      31.602  22.725  28.724  1.00  0.00           H  
ATOM    252  HZ2 LYS    16      31.387  24.273  28.470  1.00  0.00           H  
ATOM    253  HZ3 LYS    16      32.498  23.437  27.659  1.00  0.00           H  
ATOM    254  C   LYS    16      37.113  27.805  26.598  1.00  0.00           C  
ATOM    255  O   LYS    16      36.637  28.644  25.817  1.00  0.00           O  
ATOM    256  N   LEU    17      38.383  27.904  27.074  1.00  0.00           N  
ATOM    257  H   LEU    17      38.751  27.026  27.410  1.00  0.00           H  
ATOM    258  CA  LEU    17      39.276  29.017  26.997  1.00  0.00           C  
ATOM    259  HA  LEU    17      38.703  29.832  27.440  1.00  0.00           H  
ATOM    260  CB  LEU    17      40.629  28.808  27.702  1.00  0.00           C  
ATOM    261  HB2 LEU    17      40.474  28.456  28.722  1.00  0.00           H  
ATOM    262  HB3 LEU    17      41.025  27.971  27.127  1.00  0.00           H  
ATOM    263  CG  LEU    17      41.728  29.894  27.575  1.00  0.00           C  
ATOM    264  HG  LEU    17      41.987  29.951  26.517  1.00  0.00           H  
ATOM    265  CD1 LEU    17      41.126  31.184  28.229  1.00  0.00           C  
ATOM    266 HD11 LEU    17      41.809  32.022  28.084  1.00  0.00           H  
ATOM    267 HD12 LEU    17      40.165  31.483  27.811  1.00  0.00           H  
ATOM    268 HD13 LEU    17      41.021  31.118  29.312  1.00  0.00           H  
ATOM    269  CD2 LEU    17      42.987  29.440  28.308  1.00  0.00           C  
ATOM    270 HD21 LEU    17      43.799  30.165  28.371  1.00  0.00           H  
ATOM    271 HD22 LEU    17      42.808  29.012  29.294  1.00  0.00           H  
ATOM    272 HD23 LEU    17      43.395  28.529  27.870  1.00  0.00           H  
ATOM    273  C   LEU    17      39.592  29.494  25.546  1.00  0.00           C  
ATOM    274  O   LEU    17      39.843  30.695  25.380  1.00  0.00           O  
ATOM    275  N   VAL    18      39.464  28.634  24.555  1.00  0.00           N  
ATOM    276  H   VAL    18      39.489  27.646  24.762  1.00  0.00           H  
ATOM    277  CA  VAL    18      39.819  28.954  23.135  1.00  0.00           C  
ATOM    278  HA  VAL    18      40.763  29.490  23.233  1.00  0.00           H  
ATOM    279  CB  VAL    18      39.929  27.709  22.194  1.00  0.00           C  
ATOM    280  HB  VAL    18      40.220  26.924  22.891  1.00  0.00           H  
ATOM    281  CG1 VAL    18      38.588  27.249  21.581  1.00  0.00           C  
ATOM    282 HG11 VAL    18      37.829  27.353  22.357  1.00  0.00           H  
ATOM    283 HG12 VAL    18      38.215  27.886  20.778  1.00  0.00           H  
ATOM    284 HG13 VAL    18      38.699  26.199  21.311  1.00  0.00           H  
ATOM    285  CG2 VAL    18      41.171  27.739  21.327  1.00  0.00           C  
ATOM    286 HG21 VAL    18      41.472  26.738  21.018  1.00  0.00           H  
ATOM    287 HG22 VAL    18      41.067  28.454  20.511  1.00  0.00           H  
ATOM    288 HG23 VAL    18      41.980  28.035  21.995  1.00  0.00           H  
ATOM    289  C   VAL    18      38.913  29.941  22.411  1.00  0.00           C  
ATOM    290  O   VAL    18      39.391  30.679  21.516  1.00  0.00           O  
ATOM    291  N   PHE    19      37.665  30.118  22.854  1.00  0.00           N  
ATOM    292  H   PHE    19      37.320  29.520  23.591  1.00  0.00           H  
ATOM    293  CA  PHE    19      36.798  31.233  22.445  1.00  0.00           C  
ATOM    294  HA  PHE    19      36.848  31.231  21.356  1.00  0.00           H  
ATOM    295  CB  PHE    19      35.415  30.849  22.973  1.00  0.00           C  
ATOM    296  HB2 PHE    19      35.507  30.727  24.052  1.00  0.00           H  
ATOM    297  HB3 PHE    19      34.670  31.629  22.813  1.00  0.00           H  
ATOM    298  CG  PHE    19      34.939  29.537  22.361  1.00  0.00           C  
ATOM    299  CD1 PHE    19      34.293  28.598  23.149  1.00  0.00           C  
ATOM    300  HD1 PHE    19      34.239  28.792  24.210  1.00  0.00           H  
ATOM    301  CE1 PHE    19      33.817  27.351  22.660  1.00  0.00           C  
ATOM    302  HE1 PHE    19      33.328  26.570  23.224  1.00  0.00           H  
ATOM    303  CZ  PHE    19      33.870  27.192  21.309  1.00  0.00           C  
ATOM    304  HZ  PHE    19      33.467  26.268  20.919  1.00  0.00           H  
ATOM    305  CE2 PHE    19      34.468  28.106  20.493  1.00  0.00           C  
ATOM    306  HE2 PHE    19      34.600  27.834  19.456  1.00  0.00           H  
ATOM    307  CD2 PHE    19      35.043  29.257  20.994  1.00  0.00           C  
ATOM    308  HD2 PHE    19      35.585  29.925  20.340  1.00  0.00           H  
ATOM    309  C   PHE    19      37.222  32.618  23.017  1.00  0.00           C  
ATOM    310  O   PHE    19      36.714  33.669  22.583  1.00  0.00           O  
ATOM    311  N   PHE    20      38.289  32.688  23.840  1.00  0.00           N  
ATOM    312  H   PHE    20      38.575  31.795  24.215  1.00  0.00           H  
ATOM    313  CA  PHE    20      38.688  33.946  24.396  1.00  0.00           C  
ATOM    314  HA  PHE    20      38.141  34.744  23.893  1.00  0.00           H  
ATOM    315  CB  PHE    20      38.316  34.084  25.943  1.00  0.00           C  
ATOM    316  HB2 PHE    20      39.085  33.525  26.476  1.00  0.00           H  
ATOM    317  HB3 PHE    20      38.358  35.124  26.270  1.00  0.00           H  
ATOM    318  CG  PHE    20      36.956  33.662  26.410  1.00  0.00           C  
ATOM    319  CD1 PHE    20      35.831  34.348  25.963  1.00  0.00           C  
ATOM    320  HD1 PHE    20      35.865  35.191  25.290  1.00  0.00           H  
ATOM    321  CE1 PHE    20      34.577  33.786  26.139  1.00  0.00           C  
ATOM    322  HE1 PHE    20      33.736  34.244  25.639  1.00  0.00           H  
ATOM    323  CZ  PHE    20      34.351  32.591  26.868  1.00  0.00           C  
ATOM    324  HZ  PHE    20      33.354  32.221  27.053  1.00  0.00           H  
ATOM    325  CE2 PHE    20      35.470  32.001  27.481  1.00  0.00           C  
ATOM    326  HE2 PHE    20      35.435  31.022  27.936  1.00  0.00           H  
ATOM    327  CD2 PHE    20      36.789  32.531  27.213  1.00  0.00           C  
ATOM    328  HD2 PHE    20      37.650  31.959  27.528  1.00  0.00           H  
ATOM    329  C   PHE    20      40.202  34.170  24.273  1.00  0.00           C  
ATOM    330  O   PHE    20      40.742  35.265  24.434  1.00  0.00           O  
ATOM    331  N   ALA    21      40.924  33.144  23.866  1.00  0.00           N  
ATOM    332  H   ALA    21      40.394  32.309  23.658  1.00  0.00           H  
ATOM    333  CA  ALA    21      42.414  33.157  23.902  1.00  0.00           C  
ATOM    334  HA  ALA    21      42.633  33.399  24.942  1.00  0.00           H  
ATOM    335  CB  ALA    21      43.018  31.746  23.617  1.00  0.00           C  
ATOM    336  HB1 ALA    21      42.862  31.437  22.584  1.00  0.00           H  
ATOM    337  HB2 ALA    21      44.094  31.799  23.787  1.00  0.00           H  
ATOM    338  HB3 ALA    21      42.510  31.030  24.263  1.00  0.00           H  
ATOM    339  C   ALA    21      43.051  34.337  23.094  1.00  0.00           C  
ATOM    340  O   ALA    21      44.052  34.879  23.521  1.00  0.00           O  
ATOM    341  N   GLU    22      42.463  34.669  21.952  1.00  0.00           N  
ATOM    342  H   GLU    22      41.638  34.168  21.655  1.00  0.00           H  
ATOM    343  CA  GLU    22      42.970  35.745  21.034  1.00  0.00           C  
ATOM    344  HA  GLU    22      44.057  35.669  21.004  1.00  0.00           H  
ATOM    345  CB  GLU    22      42.283  35.480  19.683  1.00  0.00           C  
ATOM    346  HB2 GLU    22      42.529  34.462  19.383  1.00  0.00           H  
ATOM    347  HB3 GLU    22      41.198  35.411  19.756  1.00  0.00           H  
ATOM    348  CG  GLU    22      42.628  36.476  18.577  1.00  0.00           C  
ATOM    349  HG2 GLU    22      42.016  36.191  17.722  1.00  0.00           H  
ATOM    350  HG3 GLU    22      42.448  37.499  18.910  1.00  0.00           H  
ATOM    351  CD  GLU    22      44.097  36.344  18.106  1.00  0.00           C  
ATOM    352  OE1 GLU    22      44.859  35.545  18.689  1.00  0.00           O  
ATOM    353  OE2 GLU    22      44.514  37.045  17.219  1.00  0.00           O  
ATOM    354  C   GLU    22      42.584  37.181  21.561  1.00  0.00           C  
ATOM    355  O   GLU    22      43.195  38.171  21.180  1.00  0.00           O  
ATOM    356  N   ASP    23      41.694  37.260  22.479  1.00  0.00           N  
ATOM    357  H   ASP    23      41.437  36.387  22.916  1.00  0.00           H  
ATOM    358  CA  ASP    23      41.262  38.572  23.032  1.00  0.00           C  
ATOM    359  HA  ASP    23      41.513  39.372  22.335  1.00  0.00           H  
ATOM    360  CB  ASP    23      39.737  38.290  23.007  1.00  0.00           C  
ATOM    361  HB2 ASP    23      39.535  37.823  22.043  1.00  0.00           H  
ATOM    362  HB3 ASP    23      39.386  37.436  23.586  1.00  0.00           H  
ATOM    363  CG  ASP    23      38.861  39.479  23.234  1.00  0.00           C  
ATOM    364  OD1 ASP    23      37.613  39.225  23.354  1.00  0.00           O  
ATOM    365  OD2 ASP    23      39.311  40.738  23.196  1.00  0.00           O  
ATOM    366  C   ASP    23      41.795  38.949  24.417  1.00  0.00           C  
ATOM    367  O   ASP    23      42.013  40.153  24.717  1.00  0.00           O  
ATOM    368  N   VAL    24      42.094  37.905  25.213  1.00  0.00           N  
ATOM    369  H   VAL    24      42.101  36.957  24.867  1.00  0.00           H  
ATOM    370  CA  VAL    24      42.566  38.167  26.615  1.00  0.00           C  
ATOM    371  HA  VAL    24      41.875  38.976  26.852  1.00  0.00           H  
ATOM    372  CB  VAL    24      42.179  37.016  27.544  1.00  0.00           C  
ATOM    373  HB  VAL    24      42.428  37.325  28.559  1.00  0.00           H  
ATOM    374  CG1 VAL    24      40.687  36.734  27.553  1.00  0.00           C  
ATOM    375 HG11 VAL    24      40.167  37.660  27.307  1.00  0.00           H  
ATOM    376 HG12 VAL    24      40.557  36.069  26.699  1.00  0.00           H  
ATOM    377 HG13 VAL    24      40.377  36.439  28.555  1.00  0.00           H  
ATOM    378  CG2 VAL    24      42.851  35.649  27.186  1.00  0.00           C  
ATOM    379 HG21 VAL    24      42.327  34.911  27.795  1.00  0.00           H  
ATOM    380 HG22 VAL    24      42.771  35.495  26.110  1.00  0.00           H  
ATOM    381 HG23 VAL    24      43.906  35.679  27.455  1.00  0.00           H  
ATOM    382  C   VAL    24      44.072  38.624  26.662  1.00  0.00           C  
ATOM    383  O   VAL    24      45.003  37.848  26.389  1.00  0.00           O  
ATOM    384  N   GLY    25      44.236  39.869  27.008  1.00  0.00           N  
ATOM    385  H   GLY    25      43.426  40.472  27.008  1.00  0.00           H  
ATOM    386  CA  GLY    25      45.514  40.480  27.295  1.00  0.00           C  
ATOM    387  HA2 GLY    25      46.391  39.926  26.962  1.00  0.00           H  
ATOM    388  HA3 GLY    25      45.541  41.482  26.867  1.00  0.00           H  
ATOM    389  C   GLY    25      45.716  40.499  28.808  1.00  0.00           C  
ATOM    390  O   GLY    25      44.827  40.289  29.643  1.00  0.00           O  
ATOM    391  N   SER    26      46.941  40.867  29.170  1.00  0.00           N  
ATOM    392  H   SER    26      47.646  41.071  28.477  1.00  0.00           H  
ATOM    393  CA  SER    26      47.373  40.814  30.547  1.00  0.00           C  
ATOM    394  HA  SER    26      47.460  39.776  30.868  1.00  0.00           H  
ATOM    395  CB  SER    26      48.733  41.429  30.549  1.00  0.00           C  
ATOM    396  HB2 SER    26      49.172  41.554  31.539  1.00  0.00           H  
ATOM    397  HB3 SER    26      49.245  40.682  29.943  1.00  0.00           H  
ATOM    398  OG  SER    26      48.772  42.740  29.993  1.00  0.00           O  
ATOM    399  HG  SER    26      49.629  43.169  30.044  1.00  0.00           H  
ATOM    400  C   SER    26      46.442  41.554  31.546  1.00  0.00           C  
ATOM    401  O   SER    26      46.114  41.060  32.633  1.00  0.00           O  
ATOM    402  N   ASN    27      45.802  42.667  31.146  1.00  0.00           N  
ATOM    403  H   ASN    27      46.072  43.115  30.282  1.00  0.00           H  
ATOM    404  CA  ASN    27      44.989  43.662  31.884  1.00  0.00           C  
ATOM    405  HA  ASN    27      45.376  43.740  32.901  1.00  0.00           H  
ATOM    406  CB  ASN    27      45.228  45.081  31.293  1.00  0.00           C  
ATOM    407  HB2 ASN    27      44.860  45.850  31.972  1.00  0.00           H  
ATOM    408  HB3 ASN    27      46.300  45.274  31.272  1.00  0.00           H  
ATOM    409  CG  ASN    27      44.559  45.283  29.960  1.00  0.00           C  
ATOM    410  OD1 ASN    27      44.203  44.449  29.122  1.00  0.00           O  
ATOM    411  ND2 ASN    27      44.241  46.508  29.665  1.00  0.00           N  
ATOM    412 HD21 ASN    27      44.468  47.207  30.357  1.00  0.00           H  
ATOM    413 HD22 ASN    27      43.818  46.809  28.799  1.00  0.00           H  
ATOM    414  C   ASN    27      43.484  43.207  31.923  1.00  0.00           C  
ATOM    415  O   ASN    27      42.657  43.695  32.669  1.00  0.00           O  
ATOM    416  N   LYS    28      43.119  42.275  31.035  1.00  0.00           N  
ATOM    417  H   LYS    28      43.866  41.898  30.470  1.00  0.00           H  
ATOM    418  CA  LYS    28      41.776  41.823  30.793  1.00  0.00           C  
ATOM    419  HA  LYS    28      41.151  42.427  31.451  1.00  0.00           H  
ATOM    420  CB  LYS    28      41.421  41.983  29.351  1.00  0.00           C  
ATOM    421  HB2 LYS    28      42.257  41.768  28.685  1.00  0.00           H  
ATOM    422  HB3 LYS    28      40.615  41.318  29.039  1.00  0.00           H  
ATOM    423  CG  LYS    28      41.061  43.440  28.917  1.00  0.00           C  
ATOM    424  HG2 LYS    28      41.652  44.109  29.543  1.00  0.00           H  
ATOM    425  HG3 LYS    28      41.336  43.634  27.881  1.00  0.00           H  
ATOM    426  CD  LYS    28      39.570  43.829  29.052  1.00  0.00           C  
ATOM    427  HD2 LYS    28      39.065  43.260  28.271  1.00  0.00           H  
ATOM    428  HD3 LYS    28      39.177  43.533  30.024  1.00  0.00           H  
ATOM    429  CE  LYS    28      39.483  45.402  28.969  1.00  0.00           C  
ATOM    430  HE2 LYS    28      40.199  45.891  29.630  1.00  0.00           H  
ATOM    431  HE3 LYS    28      39.743  45.655  27.941  1.00  0.00           H  
ATOM    432  NZ  LYS    28      38.086  45.839  29.357  1.00  0.00           N  
ATOM    433  HZ1 LYS    28      38.044  46.093  30.333  1.00  0.00           H  
ATOM    434  HZ2 LYS    28      37.912  46.691  28.843  1.00  0.00           H  
ATOM    435  HZ3 LYS    28      37.464  45.093  29.078  1.00  0.00           H  
ATOM    436  C   LYS    28      41.443  40.408  31.260  1.00  0.00           C  
ATOM    437  O   LYS    28      40.329  39.849  31.006  1.00  0.00           O  
ATOM    438  N   GLY    29      42.426  39.721  31.977  1.00  0.00           N  
ATOM    439  H   GLY    29      43.202  40.240  32.361  1.00  0.00           H  
ATOM    440  CA  GLY    29      42.432  38.318  32.285  1.00  0.00           C  
ATOM    441  HA2 GLY    29      42.602  37.772  31.357  1.00  0.00           H  
ATOM    442  HA3 GLY    29      43.306  38.146  32.914  1.00  0.00           H  
ATOM    443  C   GLY    29      41.194  37.838  33.106  1.00  0.00           C  
ATOM    444  O   GLY    29      40.874  36.656  33.038  1.00  0.00           O  
ATOM    445  N   ALA    30      40.488  38.641  33.830  1.00  0.00           N  
ATOM    446  H   ALA    30      40.839  39.573  34.001  1.00  0.00           H  
ATOM    447  CA  ALA    30      39.408  38.194  34.715  1.00  0.00           C  
ATOM    448  HA  ALA    30      39.469  37.160  35.056  1.00  0.00           H  
ATOM    449  CB  ALA    30      39.501  39.113  35.961  1.00  0.00           C  
ATOM    450  HB1 ALA    30      39.208  40.120  35.664  1.00  0.00           H  
ATOM    451  HB2 ALA    30      38.642  38.904  36.598  1.00  0.00           H  
ATOM    452  HB3 ALA    30      40.513  39.083  36.365  1.00  0.00           H  
ATOM    453  C   ALA    30      38.015  38.129  34.062  1.00  0.00           C  
ATOM    454  O   ALA    30      37.055  37.667  34.695  1.00  0.00           O  
ATOM    455  N   ILE    31      37.839  38.507  32.809  1.00  0.00           N  
ATOM    456  H   ILE    31      38.622  38.880  32.290  1.00  0.00           H  
ATOM    457  CA  ILE    31      36.506  38.608  32.079  1.00  0.00           C  
ATOM    458  HA  ILE    31      35.788  39.093  32.740  1.00  0.00           H  
ATOM    459  CB  ILE    31      36.663  39.567  30.902  1.00  0.00           C  
ATOM    460  HB  ILE    31      37.254  40.416  31.244  1.00  0.00           H  
ATOM    461  CG2 ILE    31      37.378  38.948  29.697  1.00  0.00           C  
ATOM    462 HG21 ILE    31      37.429  39.732  28.942  1.00  0.00           H  
ATOM    463 HG22 ILE    31      38.411  38.676  29.911  1.00  0.00           H  
ATOM    464 HG23 ILE    31      36.915  38.064  29.259  1.00  0.00           H  
ATOM    465  CG1 ILE    31      35.199  39.974  30.583  1.00  0.00           C  
ATOM    466 HG12 ILE    31      34.630  39.219  30.041  1.00  0.00           H  
ATOM    467 HG13 ILE    31      34.673  40.399  31.438  1.00  0.00           H  
ATOM    468  CD1 ILE    31      35.103  41.237  29.749  1.00  0.00           C  
ATOM    469 HD11 ILE    31      34.162  41.786  29.756  1.00  0.00           H  
ATOM    470 HD12 ILE    31      35.768  42.063  30.002  1.00  0.00           H  
ATOM    471 HD13 ILE    31      35.320  41.032  28.700  1.00  0.00           H  
ATOM    472  C   ILE    31      35.888  37.262  31.830  1.00  0.00           C  
ATOM    473  O   ILE    31      34.651  37.092  31.710  1.00  0.00           O  
ATOM    474  N   ILE    32      36.695  36.222  31.827  1.00  0.00           N  
ATOM    475  H   ILE    32      37.702  36.298  31.865  1.00  0.00           H  
ATOM    476  CA  ILE    32      36.159  34.845  31.556  1.00  0.00           C  
ATOM    477  HA  ILE    32      35.720  34.798  30.560  1.00  0.00           H  
ATOM    478  CB  ILE    32      37.457  33.886  31.545  1.00  0.00           C  
ATOM    479  HB  ILE    32      37.920  34.037  32.520  1.00  0.00           H  
ATOM    480  CG2 ILE    32      37.066  32.407  31.191  1.00  0.00           C  
ATOM    481 HG21 ILE    32      36.220  32.073  31.793  1.00  0.00           H  
ATOM    482 HG22 ILE    32      36.650  32.406  30.183  1.00  0.00           H  
ATOM    483 HG23 ILE    32      37.897  31.706  31.263  1.00  0.00           H  
ATOM    484  CG1 ILE    32      38.468  34.507  30.476  1.00  0.00           C  
ATOM    485 HG12 ILE    32      38.291  34.131  29.469  1.00  0.00           H  
ATOM    486 HG13 ILE    32      38.541  35.591  30.390  1.00  0.00           H  
ATOM    487  CD1 ILE    32      39.960  33.977  30.746  1.00  0.00           C  
ATOM    488 HD11 ILE    32      40.000  32.896  30.874  1.00  0.00           H  
ATOM    489 HD12 ILE    32      40.689  34.331  30.017  1.00  0.00           H  
ATOM    490 HD13 ILE    32      40.206  34.355  31.738  1.00  0.00           H  
ATOM    491  C   ILE    32      35.108  34.352  32.586  1.00  0.00           C  
ATOM    492  O   ILE    32      34.179  33.554  32.317  1.00  0.00           O  
ATOM    493  N   GLY    33      35.265  34.885  33.807  1.00  0.00           N  
ATOM    494  H   GLY    33      35.995  35.576  33.909  1.00  0.00           H  
ATOM    495  CA  GLY    33      34.417  34.563  34.956  1.00  0.00           C  
ATOM    496  HA2 GLY    33      34.424  33.497  35.184  1.00  0.00           H  
ATOM    497  HA3 GLY    33      34.895  35.055  35.803  1.00  0.00           H  
ATOM    498  C   GLY    33      32.926  35.038  34.841  1.00  0.00           C  
ATOM    499  O   GLY    33      32.125  34.899  35.815  1.00  0.00           O  
ATOM    500  N   LEU    34      32.597  35.708  33.714  1.00  0.00           N  
ATOM    501  H   LEU    34      33.152  35.655  32.871  1.00  0.00           H  
ATOM    502  CA  LEU    34      31.280  35.997  33.416  1.00  0.00           C  
ATOM    503  HA  LEU    34      30.626  35.779  34.260  1.00  0.00           H  
ATOM    504  CB  LEU    34      31.108  37.491  33.139  1.00  0.00           C  
ATOM    505  HB2 LEU    34      31.719  37.728  32.268  1.00  0.00           H  
ATOM    506  HB3 LEU    34      30.072  37.740  32.910  1.00  0.00           H  
ATOM    507  CG  LEU    34      31.459  38.445  34.260  1.00  0.00           C  
ATOM    508  HG  LEU    34      32.461  38.314  34.669  1.00  0.00           H  
ATOM    509  CD1 LEU    34      31.562  39.866  33.730  1.00  0.00           C  
ATOM    510 HD11 LEU    34      30.653  40.176  33.214  1.00  0.00           H  
ATOM    511 HD12 LEU    34      31.609  40.542  34.584  1.00  0.00           H  
ATOM    512 HD13 LEU    34      32.457  39.899  33.109  1.00  0.00           H  
ATOM    513  CD2 LEU    34      30.471  38.432  35.463  1.00  0.00           C  
ATOM    514 HD21 LEU    34      29.468  38.660  35.105  1.00  0.00           H  
ATOM    515 HD22 LEU    34      30.508  37.458  35.953  1.00  0.00           H  
ATOM    516 HD23 LEU    34      30.778  39.205  36.167  1.00  0.00           H  
ATOM    517  C   LEU    34      30.641  35.171  32.287  1.00  0.00           C  
ATOM    518  O   LEU    34      29.444  35.333  32.155  1.00  0.00           O  
ATOM    519  N   MET    35      31.458  34.458  31.480  1.00  0.00           N  
ATOM    520  H   MET    35      32.459  34.562  31.567  1.00  0.00           H  
ATOM    521  CA  MET    35      31.150  33.797  30.192  1.00  0.00           C  
ATOM    522  HA  MET    35      30.090  33.858  29.944  1.00  0.00           H  
ATOM    523  CB  MET    35      31.913  34.513  29.053  1.00  0.00           C  
ATOM    524  HB2 MET    35      32.996  34.395  29.031  1.00  0.00           H  
ATOM    525  HB3 MET    35      31.780  34.119  28.046  1.00  0.00           H  
ATOM    526  CG  MET    35      31.617  35.987  29.003  1.00  0.00           C  
ATOM    527  HG2 MET    35      30.567  36.268  28.934  1.00  0.00           H  
ATOM    528  HG3 MET    35      32.077  36.397  29.902  1.00  0.00           H  
ATOM    529  SD  MET    35      32.368  36.904  27.648  1.00  0.00           S  
ATOM    530  CE  MET    35      31.463  38.503  27.740  1.00  0.00           C  
ATOM    531  HE1 MET    35      31.784  38.950  28.681  1.00  0.00           H  
ATOM    532  HE2 MET    35      31.570  39.184  26.895  1.00  0.00           H  
ATOM    533  HE3 MET    35      30.389  38.408  27.896  1.00  0.00           H  
ATOM    534  C   MET    35      31.286  32.240  30.110  1.00  0.00           C  
ATOM    535  O   MET    35      31.074  31.626  29.055  1.00  0.00           O  
ATOM    536  N   VAL    36      31.724  31.589  31.194  1.00  0.00           N  
ATOM    537  H   VAL    36      32.141  32.132  31.936  1.00  0.00           H  
ATOM    538  CA  VAL    36      31.729  30.135  31.297  1.00  0.00           C  
ATOM    539  HA  VAL    36      32.050  29.670  30.365  1.00  0.00           H  
ATOM    540  CB  VAL    36      32.780  29.659  32.342  1.00  0.00           C  
ATOM    541  HB  VAL    36      32.563  28.633  32.640  1.00  0.00           H  
ATOM    542  CG1 VAL    36      34.156  29.627  31.802  1.00  0.00           C  
ATOM    543 HG11 VAL    36      34.270  30.528  31.199  1.00  0.00           H  
ATOM    544 HG12 VAL    36      34.810  29.588  32.674  1.00  0.00           H  
ATOM    545 HG13 VAL    36      34.257  28.756  31.155  1.00  0.00           H  
ATOM    546  CG2 VAL    36      32.836  30.447  33.643  1.00  0.00           C  
ATOM    547 HG21 VAL    36      31.857  30.312  34.102  1.00  0.00           H  
ATOM    548 HG22 VAL    36      33.524  29.990  34.355  1.00  0.00           H  
ATOM    549 HG23 VAL    36      33.040  31.496  33.429  1.00  0.00           H  
ATOM    550  C   VAL    36      30.330  29.520  31.578  1.00  0.00           C  
ATOM    551  O   VAL    36      30.146  28.824  32.608  1.00  0.00           O  
ATOM    552  N   GLY    37      29.355  29.704  30.727  1.00  0.00           N  
ATOM    553  H   GLY    37      29.509  30.191  29.856  1.00  0.00           H  
ATOM    554  CA  GLY    37      27.919  29.418  31.008  1.00  0.00           C  
ATOM    555  HA2 GLY    37      27.506  29.597  30.016  1.00  0.00           H  
ATOM    556  HA3 GLY    37      27.799  28.369  31.278  1.00  0.00           H  
ATOM    557  C   GLY    37      27.247  30.362  32.024  1.00  0.00           C  
ATOM    558  O   GLY    37      26.026  30.305  32.139  1.00  0.00           O  
ATOM    559  N   GLY    38      27.947  31.219  32.751  1.00  0.00           N  
ATOM    560  H   GLY    38      28.955  31.192  32.702  1.00  0.00           H  
ATOM    561  CA  GLY    38      27.341  32.101  33.818  1.00  0.00           C  
ATOM    562  HA2 GLY    38      26.672  32.778  33.287  1.00  0.00           H  
ATOM    563  HA3 GLY    38      26.700  31.403  34.357  1.00  0.00           H  
ATOM    564  C   GLY    38      28.330  32.817  34.682  1.00  0.00           C  
ATOM    565  O   GLY    38      29.505  32.945  34.264  1.00  0.00           O  
ATOM    566  N   VAL    39      27.903  33.253  35.877  1.00  0.00           N  
ATOM    567  H   VAL    39      26.926  33.173  36.121  1.00  0.00           H  
ATOM    568  CA  VAL    39      28.748  34.103  36.758  1.00  0.00           C  
ATOM    569  HA  VAL    39      29.534  34.551  36.151  1.00  0.00           H  
ATOM    570  CB  VAL    39      27.909  35.238  37.447  1.00  0.00           C  
ATOM    571  HB  VAL    39      26.941  34.852  37.767  1.00  0.00           H  
ATOM    572  CG1 VAL    39      28.633  36.106  38.509  1.00  0.00           C  
ATOM    573 HG11 VAL    39      29.452  36.701  38.106  1.00  0.00           H  
ATOM    574 HG12 VAL    39      27.948  36.859  38.898  1.00  0.00           H  
ATOM    575 HG13 VAL    39      28.988  35.467  39.318  1.00  0.00           H  
ATOM    576  CG2 VAL    39      27.551  36.310  36.478  1.00  0.00           C  
ATOM    577 HG21 VAL    39      28.422  36.743  35.987  1.00  0.00           H  
ATOM    578 HG22 VAL    39      26.882  35.843  35.754  1.00  0.00           H  
ATOM    579 HG23 VAL    39      27.022  37.125  36.971  1.00  0.00           H  
ATOM    580  C   VAL    39      29.362  33.214  37.786  1.00  0.00           C  
ATOM    581  O   VAL    39      28.700  32.612  38.649  1.00  0.00           O  
ATOM    582  N   VAL    40      30.773  33.173  37.761  1.00  0.00           N  
ATOM    583  H   VAL    40      31.099  33.673  36.947  1.00  0.00           H  
ATOM    584  CA  VAL    40      31.564  32.483  38.888  1.00  0.00           C  
ATOM    585  HA  VAL    40      30.926  31.934  39.581  1.00  0.00           H  
ATOM    586  CB  VAL    40      32.460  31.407  38.248  1.00  0.00           C  
ATOM    587  HB  VAL    40      33.071  30.954  39.029  1.00  0.00           H  
ATOM    588  CG1 VAL    40      31.754  30.162  37.730  1.00  0.00           C  
ATOM    589 HG11 VAL    40      32.475  29.614  37.124  1.00  0.00           H  
ATOM    590 HG12 VAL    40      31.338  29.483  38.474  1.00  0.00           H  
ATOM    591 HG13 VAL    40      30.882  30.457  37.145  1.00  0.00           H  
ATOM    592  CG2 VAL    40      33.413  31.873  37.128  1.00  0.00           C  
ATOM    593 HG21 VAL    40      33.985  32.733  37.477  1.00  0.00           H  
ATOM    594 HG22 VAL    40      34.140  31.109  36.852  1.00  0.00           H  
ATOM    595 HG23 VAL    40      32.993  32.156  36.163  1.00  0.00           H  
ATOM    596  C   VAL    40      32.468  33.472  39.683  1.00  0.00           C  
ATOM    597  O   VAL    40      33.286  33.042  40.503  1.00  0.00           O  
ATOM    598  N   ILE    41      32.312  34.818  39.554  1.00  0.00           N  
ATOM    599  H   ILE    41      31.482  35.134  39.073  1.00  0.00           H  
ATOM    600  CA  ILE    41      32.926  35.873  40.402  1.00  0.00           C  
ATOM    601  HA  ILE    41      34.015  35.822  40.419  1.00  0.00           H  
ATOM    602  CB  ILE    41      32.514  37.260  39.779  1.00  0.00           C  
ATOM    603  HB  ILE    41      31.425  37.307  39.775  1.00  0.00           H  
ATOM    604  CG2 ILE    41      33.058  38.329  40.753  1.00  0.00           C  
ATOM    605 HG21 ILE    41      32.718  38.207  41.781  1.00  0.00           H  
ATOM    606 HG22 ILE    41      34.146  38.326  40.683  1.00  0.00           H  
ATOM    607 HG23 ILE    41      32.644  39.249  40.341  1.00  0.00           H  
ATOM    608  CG1 ILE    41      32.873  37.566  38.296  1.00  0.00           C  
ATOM    609 HG12 ILE    41      32.179  37.028  37.651  1.00  0.00           H  
ATOM    610 HG13 ILE    41      32.655  38.632  38.242  1.00  0.00           H  
ATOM    611  CD1 ILE    41      34.319  37.129  38.087  1.00  0.00           C  
ATOM    612 HD11 ILE    41      34.431  36.045  38.110  1.00  0.00           H  
ATOM    613 HD12 ILE    41      34.780  37.559  37.198  1.00  0.00           H  
ATOM    614 HD13 ILE    41      34.845  37.430  38.993  1.00  0.00           H  
ATOM    615  C   ILE    41      32.553  35.763  41.855  1.00  0.00           C  
ATOM    616  O   ILE    41      31.394  35.788  42.230  1.00  0.00           O  
ATOM    617  N   ALA    42      33.494  35.371  42.656  1.00  0.00           N  
ATOM    618  H   ALA    42      34.406  35.147  42.285  1.00  0.00           H  
ATOM    619  CA  ALA    42      33.442  35.309  44.132  1.00  0.00           C  
ATOM    620  HA  ALA    42      32.567  35.842  44.503  1.00  0.00           H  
ATOM    621  CB  ALA    42      33.143  33.765  44.518  1.00  0.00           C  
ATOM    622  HB1 ALA    42      32.344  33.369  43.892  1.00  0.00           H  
ATOM    623  HB2 ALA    42      34.116  33.274  44.535  1.00  0.00           H  
ATOM    624  HB3 ALA    42      32.836  33.777  45.563  1.00  0.00           H  
ATOM    625  C   ALA    42      34.621  35.843  44.987  1.00  0.00           C  
ATOM    626  O   ALA    42      34.460  36.242  46.184  1.00  0.00           O  
ATOM    627  OXT ALA    42      35.738  36.077  44.455  1.00  0.00           O  
TER     628      ALA    42 
END   
