# Supplementary material for: Exploring Structural Insights of Aβ42 and α-Synuclein Monomers and Heterodimer: A Comparative Study Using Implicit and Explicit Solvent Simulations
Source: J Phys Chem B. 2024 May 3;128(19):4655–69. doi: 10.1021/acs.jpcb.4c00503 (PMC11103699; doi:10.1021/acs.jpcb.4c00503)
Supplement: Supplementary file 3 — jp4c00503_si_003.zip [file jp4c00503_si_003.zip › rep/1_ab42_FINAL02.pdb]

ATOM      1  N   ASP     1      52.413  36.283  38.892  1.00  0.00           N  
ATOM      2  H1  ASP     1      52.574  37.241  39.166  1.00  0.00           H  
ATOM      3  H2  ASP     1      52.747  35.648  39.603  1.00  0.00           H  
ATOM      4  H3  ASP     1      51.446  36.044  38.723  1.00  0.00           H  
ATOM      5  CA  ASP     1      53.112  36.182  37.587  1.00  0.00           C  
ATOM      6  HA  ASP     1      54.081  36.632  37.804  1.00  0.00           H  
ATOM      7  CB  ASP     1      53.419  34.757  37.022  1.00  0.00           C  
ATOM      8  HB2 ASP     1      52.434  34.327  36.843  1.00  0.00           H  
ATOM      9  HB3 ASP     1      54.037  34.899  36.136  1.00  0.00           H  
ATOM     10  CG  ASP     1      54.175  33.933  38.001  1.00  0.00           C  
ATOM     11  OD1 ASP     1      54.486  34.309  39.121  1.00  0.00           O  
ATOM     12  OD2 ASP     1      54.414  32.773  37.611  1.00  0.00           O  
ATOM     13  C   ASP     1      52.395  37.103  36.581  1.00  0.00           C  
ATOM     14  O   ASP     1      51.137  37.121  36.563  1.00  0.00           O  
ATOM     15  N   ALA     2      53.270  37.641  35.725  1.00  0.00           N  
ATOM     16  H   ALA     2      54.254  37.733  35.933  1.00  0.00           H  
ATOM     17  CA  ALA     2      52.658  38.500  34.676  1.00  0.00           C  
ATOM     18  HA  ALA     2      51.733  38.113  34.247  1.00  0.00           H  
ATOM     19  CB  ALA     2      52.314  39.840  35.321  1.00  0.00           C  
ATOM     20  HB1 ALA     2      53.065  40.495  35.762  1.00  0.00           H  
ATOM     21  HB2 ALA     2      51.932  40.490  34.534  1.00  0.00           H  
ATOM     22  HB3 ALA     2      51.438  39.801  35.969  1.00  0.00           H  
ATOM     23  C   ALA     2      53.627  38.672  33.463  1.00  0.00           C  
ATOM     24  O   ALA     2      54.815  38.504  33.678  1.00  0.00           O  
ATOM     25  N   GLU     3      53.122  38.894  32.257  1.00  0.00           N  
ATOM     26  H   GLU     3      52.126  38.959  32.101  1.00  0.00           H  
ATOM     27  CA  GLU     3      53.939  39.340  31.074  1.00  0.00           C  
ATOM     28  HA  GLU     3      55.022  39.358  31.189  1.00  0.00           H  
ATOM     29  CB  GLU     3      53.622  38.615  29.765  1.00  0.00           C  
ATOM     30  HB2 GLU     3      52.600  38.284  29.949  1.00  0.00           H  
ATOM     31  HB3 GLU     3      53.562  39.331  28.946  1.00  0.00           H  
ATOM     32  CG  GLU     3      54.526  37.401  29.422  1.00  0.00           C  
ATOM     33  HG2 GLU     3      54.270  36.998  28.442  1.00  0.00           H  
ATOM     34  HG3 GLU     3      55.527  37.787  29.233  1.00  0.00           H  
ATOM     35  CD  GLU     3      54.535  36.327  30.591  1.00  0.00           C  
ATOM     36  OE1 GLU     3      53.392  35.928  31.050  1.00  0.00           O  
ATOM     37  OE2 GLU     3      55.641  35.862  30.943  1.00  0.00           O  
ATOM     38  C   GLU     3      53.403  40.769  30.733  1.00  0.00           C  
ATOM     39  O   GLU     3      52.184  41.013  30.717  1.00  0.00           O  
ATOM     40  N   PHE     4      54.336  41.690  30.680  1.00  0.00           N  
ATOM     41  H   PHE     4      55.268  41.360  30.886  1.00  0.00           H  
ATOM     42  CA  PHE     4      54.116  43.087  30.523  1.00  0.00           C  
ATOM     43  HA  PHE     4      53.235  43.340  31.112  1.00  0.00           H  
ATOM     44  CB  PHE     4      55.217  43.864  31.159  1.00  0.00           C  
ATOM     45  HB2 PHE     4      55.476  43.236  32.011  1.00  0.00           H  
ATOM     46  HB3 PHE     4      56.029  43.855  30.432  1.00  0.00           H  
ATOM     47  CG  PHE     4      54.928  45.237  31.674  1.00  0.00           C  
ATOM     48  CD1 PHE     4      54.405  45.324  33.035  1.00  0.00           C  
ATOM     49  HD1 PHE     4      54.345  44.410  33.607  1.00  0.00           H  
ATOM     50  CE1 PHE     4      53.952  46.612  33.539  1.00  0.00           C  
ATOM     51  HE1 PHE     4      53.673  46.658  34.581  1.00  0.00           H  
ATOM     52  CZ  PHE     4      53.961  47.746  32.655  1.00  0.00           C  
ATOM     53  HZ  PHE     4      53.539  48.652  33.064  1.00  0.00           H  
ATOM     54  CE2 PHE     4      54.481  47.614  31.327  1.00  0.00           C  
ATOM     55  HE2 PHE     4      54.666  48.488  30.721  1.00  0.00           H  
ATOM     56  CD2 PHE     4      55.005  46.406  30.891  1.00  0.00           C  
ATOM     57  HD2 PHE     4      55.444  46.371  29.904  1.00  0.00           H  
ATOM     58  C   PHE     4      53.764  43.558  29.129  1.00  0.00           C  
ATOM     59  O   PHE     4      54.117  42.773  28.191  1.00  0.00           O  
ATOM     60  N   ARG     5      53.109  44.683  28.948  1.00  0.00           N  
ATOM     61  H   ARG     5      52.777  45.195  29.753  1.00  0.00           H  
ATOM     62  CA  ARG     5      52.655  45.236  27.693  1.00  0.00           C  
ATOM     63  HA  ARG     5      51.994  46.004  28.095  1.00  0.00           H  
ATOM     64  CB  ARG     5      53.690  46.173  26.988  1.00  0.00           C  
ATOM     65  HB2 ARG     5      53.029  46.754  26.344  1.00  0.00           H  
ATOM     66  HB3 ARG     5      54.060  46.854  27.754  1.00  0.00           H  
ATOM     67  CG  ARG     5      54.741  45.434  26.145  1.00  0.00           C  
ATOM     68  HG2 ARG     5      55.325  44.773  26.785  1.00  0.00           H  
ATOM     69  HG3 ARG     5      54.205  44.823  25.419  1.00  0.00           H  
ATOM     70  CD  ARG     5      55.739  46.476  25.524  1.00  0.00           C  
ATOM     71  HD2 ARG     5      56.603  45.955  25.110  1.00  0.00           H  
ATOM     72  HD3 ARG     5      55.263  46.984  24.685  1.00  0.00           H  
ATOM     73  NE  ARG     5      56.419  47.543  26.434  1.00  0.00           N  
ATOM     74  HE  ARG     5      56.132  48.454  26.104  1.00  0.00           H  
ATOM     75  CZ  ARG     5      57.282  47.463  27.387  1.00  0.00           C  
ATOM     76  NH1 ARG     5      57.859  48.490  27.852  1.00  0.00           N  
ATOM     77 HH11 ARG     5      58.814  48.407  28.171  1.00  0.00           H  
ATOM     78 HH12 ARG     5      57.597  49.455  27.709  1.00  0.00           H  
ATOM     79  NH2 ARG     5      57.739  46.321  27.810  1.00  0.00           N  
ATOM     80 HH21 ARG     5      57.482  45.510  27.266  1.00  0.00           H  
ATOM     81 HH22 ARG     5      58.419  46.365  28.555  1.00  0.00           H  
ATOM     82  C   ARG     5      51.784  44.387  26.744  1.00  0.00           C  
ATOM     83  O   ARG     5      51.664  44.837  25.559  1.00  0.00           O  
ATOM     84  N   HIE     6      51.110  43.300  27.169  1.00  0.00           N  
ATOM     85  H   HIE     6      51.346  43.023  28.111  1.00  0.00           H  
ATOM     86  CA  HIE     6      50.050  42.496  26.559  1.00  0.00           C  
ATOM     87  HA  HIE     6      49.693  42.984  25.652  1.00  0.00           H  
ATOM     88  CB  HIE     6      50.732  41.240  26.093  1.00  0.00           C  
ATOM     89  HB2 HIE     6      51.151  40.693  26.938  1.00  0.00           H  
ATOM     90  HB3 HIE     6      50.032  40.661  25.492  1.00  0.00           H  
ATOM     91  CG  HIE     6      51.789  41.601  25.056  1.00  0.00           C  
ATOM     92  ND1 HIE     6      51.660  42.166  23.743  1.00  0.00           N  
ATOM     93  CE1 HIE     6      52.886  42.289  23.273  1.00  0.00           C  
ATOM     94  HE1 HIE     6      53.152  42.628  22.283  1.00  0.00           H  
ATOM     95  NE2 HIE     6      53.797  41.855  24.088  1.00  0.00           N  
ATOM     96  HE2 HIE     6      54.796  41.902  23.947  1.00  0.00           H  
ATOM     97  CD2 HIE     6      53.109  41.460  25.224  1.00  0.00           C  
ATOM     98  HD2 HIE     6      53.552  41.083  26.134  1.00  0.00           H  
ATOM     99  C   HIE     6      48.833  42.132  27.526  1.00  0.00           C  
ATOM    100  O   HIE     6      49.005  42.299  28.752  1.00  0.00           O  
ATOM    101  N   ASP     7      47.673  41.793  26.865  1.00  0.00           N  
ATOM    102  H   ASP     7      47.739  41.942  25.868  1.00  0.00           H  
ATOM    103  CA  ASP     7      46.464  41.352  27.620  1.00  0.00           C  
ATOM    104  HA  ASP     7      46.752  41.199  28.661  1.00  0.00           H  
ATOM    105  CB  ASP     7      45.424  42.522  27.563  1.00  0.00           C  
ATOM    106  HB2 ASP     7      44.615  42.291  28.256  1.00  0.00           H  
ATOM    107  HB3 ASP     7      45.845  43.467  27.905  1.00  0.00           H  
ATOM    108  CG  ASP     7      44.779  42.802  26.178  1.00  0.00           C  
ATOM    109  OD1 ASP     7      43.651  43.407  26.238  1.00  0.00           O  
ATOM    110  OD2 ASP     7      45.360  42.608  25.110  1.00  0.00           O  
ATOM    111  C   ASP     7      45.890  39.974  27.262  1.00  0.00           C  
ATOM    112  O   ASP     7      46.303  39.524  26.196  1.00  0.00           O  
ATOM    113  N   SER     8      45.139  39.280  28.140  1.00  0.00           N  
ATOM    114  H   SER     8      45.135  39.590  29.102  1.00  0.00           H  
ATOM    115  CA  SER     8      44.454  38.049  27.764  1.00  0.00           C  
ATOM    116  HA  SER     8      45.225  37.284  27.859  1.00  0.00           H  
ATOM    117  CB  SER     8      43.332  37.590  28.734  1.00  0.00           C  
ATOM    118  HB2 SER     8      43.838  37.698  29.693  1.00  0.00           H  
ATOM    119  HB3 SER     8      42.486  38.267  28.611  1.00  0.00           H  
ATOM    120  OG  SER     8      42.937  36.235  28.470  1.00  0.00           O  
ATOM    121  HG  SER     8      43.007  35.756  29.299  1.00  0.00           H  
ATOM    122  C   SER     8      43.877  38.052  26.389  1.00  0.00           C  
ATOM    123  O   SER     8      43.390  39.063  25.912  1.00  0.00           O  
ATOM    124  N   GLY     9      43.822  36.869  25.758  1.00  0.00           N  
ATOM    125  H   GLY     9      44.553  36.227  26.030  1.00  0.00           H  
ATOM    126  CA  GLY     9      43.089  36.468  24.615  1.00  0.00           C  
ATOM    127  HA2 GLY     9      43.274  37.228  23.856  1.00  0.00           H  
ATOM    128  HA3 GLY     9      43.417  35.511  24.209  1.00  0.00           H  
ATOM    129  C   GLY     9      41.497  36.444  24.828  1.00  0.00           C  
ATOM    130  O   GLY     9      40.680  36.352  23.886  1.00  0.00           O  
ATOM    131  N   TYR    10      41.020  36.612  26.045  1.00  0.00           N  
ATOM    132  H   TYR    10      41.743  36.846  26.710  1.00  0.00           H  
ATOM    133  CA  TYR    10      39.650  36.659  26.342  1.00  0.00           C  
ATOM    134  HA  TYR    10      39.100  36.012  25.658  1.00  0.00           H  
ATOM    135  CB  TYR    10      39.574  35.918  27.728  1.00  0.00           C  
ATOM    136  HB2 TYR    10      39.941  34.895  27.646  1.00  0.00           H  
ATOM    137  HB3 TYR    10      40.110  36.550  28.436  1.00  0.00           H  
ATOM    138  CG  TYR    10      38.142  35.787  28.243  1.00  0.00           C  
ATOM    139  CD1 TYR    10      37.770  36.275  29.512  1.00  0.00           C  
ATOM    140  HD1 TYR    10      38.535  36.820  30.046  1.00  0.00           H  
ATOM    141  CE1 TYR    10      36.471  35.999  30.017  1.00  0.00           C  
ATOM    142  HE1 TYR    10      36.247  36.285  31.034  1.00  0.00           H  
ATOM    143  CZ  TYR    10      35.597  35.240  29.231  1.00  0.00           C  
ATOM    144  OH  TYR    10      34.360  35.174  29.688  1.00  0.00           O  
ATOM    145  HH  TYR    10      34.103  35.761  30.402  1.00  0.00           H  
ATOM    146  CE2 TYR    10      35.995  34.663  28.053  1.00  0.00           C  
ATOM    147  HE2 TYR    10      35.405  33.899  27.568  1.00  0.00           H  
ATOM    148  CD2 TYR    10      37.283  34.975  27.554  1.00  0.00           C  
ATOM    149  HD2 TYR    10      37.588  34.516  26.626  1.00  0.00           H  
ATOM    150  C   TYR    10      39.085  38.070  26.537  1.00  0.00           C  
ATOM    151  O   TYR    10      39.863  38.970  26.833  1.00  0.00           O  
ATOM    152  N   GLU    11      37.725  38.317  26.441  1.00  0.00           N  
ATOM    153  H   GLU    11      37.108  37.537  26.269  1.00  0.00           H  
ATOM    154  CA  GLU    11      37.180  39.678  26.458  1.00  0.00           C  
ATOM    155  HA  GLU    11      37.842  40.189  27.157  1.00  0.00           H  
ATOM    156  CB  GLU    11      37.327  40.255  25.015  1.00  0.00           C  
ATOM    157  HB2 GLU    11      38.311  39.959  24.652  1.00  0.00           H  
ATOM    158  HB3 GLU    11      36.672  39.605  24.435  1.00  0.00           H  
ATOM    159  CG  GLU    11      37.069  41.718  24.853  1.00  0.00           C  
ATOM    160  HG2 GLU    11      37.158  41.941  23.789  1.00  0.00           H  
ATOM    161  HG3 GLU    11      36.045  42.013  25.081  1.00  0.00           H  
ATOM    162  CD  GLU    11      37.957  42.606  25.783  1.00  0.00           C  
ATOM    163  OE1 GLU    11      37.378  43.173  26.677  1.00  0.00           O  
ATOM    164  OE2 GLU    11      39.220  42.672  25.719  1.00  0.00           O  
ATOM    165  C   GLU    11      35.698  39.759  27.008  1.00  0.00           C  
ATOM    166  O   GLU    11      34.730  39.600  26.206  1.00  0.00           O  
ATOM    167  N   VAL    12      35.584  40.174  28.260  1.00  0.00           N  
ATOM    168  H   VAL    12      36.433  40.278  28.796  1.00  0.00           H  
ATOM    169  CA  VAL    12      34.384  39.935  29.122  1.00  0.00           C  
ATOM    170  HA  VAL    12      33.979  38.995  28.749  1.00  0.00           H  
ATOM    171  CB  VAL    12      34.849  39.574  30.546  1.00  0.00           C  
ATOM    172  HB  VAL    12      35.787  39.035  30.413  1.00  0.00           H  
ATOM    173  CG1 VAL    12      35.147  40.725  31.353  1.00  0.00           C  
ATOM    174 HG11 VAL    12      36.114  41.085  31.003  1.00  0.00           H  
ATOM    175 HG12 VAL    12      34.365  41.481  31.282  1.00  0.00           H  
ATOM    176 HG13 VAL    12      35.338  40.485  32.399  1.00  0.00           H  
ATOM    177  CG2 VAL    12      33.944  38.774  31.425  1.00  0.00           C  
ATOM    178 HG21 VAL    12      33.037  39.313  31.699  1.00  0.00           H  
ATOM    179 HG22 VAL    12      33.744  37.786  31.010  1.00  0.00           H  
ATOM    180 HG23 VAL    12      34.419  38.648  32.398  1.00  0.00           H  
ATOM    181  C   VAL    12      33.243  40.898  28.961  1.00  0.00           C  
ATOM    182  O   VAL    12      32.155  40.640  29.476  1.00  0.00           O  
ATOM    183  N   HIE    13      33.492  41.942  28.155  1.00  0.00           N  
ATOM    184  H   HIE    13      34.467  42.089  27.935  1.00  0.00           H  
ATOM    185  CA  HIE    13      32.515  42.968  27.706  1.00  0.00           C  
ATOM    186  HA  HIE    13      31.643  43.079  28.351  1.00  0.00           H  
ATOM    187  CB  HIE    13      33.076  44.379  27.827  1.00  0.00           C  
ATOM    188  HB2 HIE    13      33.633  44.561  26.907  1.00  0.00           H  
ATOM    189  HB3 HIE    13      32.253  45.093  27.869  1.00  0.00           H  
ATOM    190  CG  HIE    13      33.946  44.703  29.096  1.00  0.00           C  
ATOM    191  ND1 HIE    13      35.346  44.861  29.119  1.00  0.00           N  
ATOM    192  CE1 HIE    13      35.635  45.089  30.435  1.00  0.00           C  
ATOM    193  HE1 HIE    13      36.633  45.303  30.789  1.00  0.00           H  
ATOM    194  NE2 HIE    13      34.569  44.810  31.225  1.00  0.00           N  
ATOM    195  HE2 HIE    13      34.570  44.844  32.235  1.00  0.00           H  
ATOM    196  CD2 HIE    13      33.460  44.576  30.329  1.00  0.00           C  
ATOM    197  HD2 HIE    13      32.571  44.028  30.602  1.00  0.00           H  
ATOM    198  C   HIE    13      31.830  42.759  26.336  1.00  0.00           C  
ATOM    199  O   HIE    13      30.825  43.410  26.073  1.00  0.00           O  
ATOM    200  N   HIE    14      32.339  41.864  25.545  1.00  0.00           N  
ATOM    201  H   HIE    14      33.092  41.295  25.904  1.00  0.00           H  
ATOM    202  CA  HIE    14      31.795  41.640  24.221  1.00  0.00           C  
ATOM    203  HA  HIE    14      30.765  41.984  24.132  1.00  0.00           H  
ATOM    204  CB  HIE    14      32.786  42.292  23.267  1.00  0.00           C  
ATOM    205  HB2 HIE    14      32.634  43.364  23.395  1.00  0.00           H  
ATOM    206  HB3 HIE    14      33.756  41.896  23.569  1.00  0.00           H  
ATOM    207  CG  HIE    14      32.567  41.932  21.800  1.00  0.00           C  
ATOM    208  ND1 HIE    14      32.907  40.702  21.117  1.00  0.00           N  
ATOM    209  CE1 HIE    14      32.692  40.906  19.806  1.00  0.00           C  
ATOM    210  HE1 HIE    14      32.696  40.119  19.067  1.00  0.00           H  
ATOM    211  NE2 HIE    14      32.241  42.160  19.584  1.00  0.00           N  
ATOM    212  HE2 HIE    14      32.031  42.491  18.653  1.00  0.00           H  
ATOM    213  CD2 HIE    14      32.172  42.842  20.804  1.00  0.00           C  
ATOM    214  HD2 HIE    14      31.749  43.798  21.076  1.00  0.00           H  
ATOM    215  C   HIE    14      31.619  40.151  23.881  1.00  0.00           C  
ATOM    216  O   HIE    14      30.640  39.791  23.135  1.00  0.00           O  
ATOM    217  N   GLN    15      32.455  39.257  24.362  1.00  0.00           N  
ATOM    218  H   GLN    15      33.194  39.617  24.950  1.00  0.00           H  
ATOM    219  CA  GLN    15      32.405  37.810  24.080  1.00  0.00           C  
ATOM    220  HA  GLN    15      32.088  37.685  23.045  1.00  0.00           H  
ATOM    221  CB  GLN    15      33.832  37.242  24.144  1.00  0.00           C  
ATOM    222  HB2 GLN    15      34.473  37.997  23.689  1.00  0.00           H  
ATOM    223  HB3 GLN    15      34.096  37.131  25.196  1.00  0.00           H  
ATOM    224  CG  GLN    15      34.058  35.764  23.661  1.00  0.00           C  
ATOM    225  HG2 GLN    15      35.045  35.500  24.040  1.00  0.00           H  
ATOM    226  HG3 GLN    15      33.277  35.094  24.021  1.00  0.00           H  
ATOM    227  CD  GLN    15      34.082  35.704  22.099  1.00  0.00           C  
ATOM    228  OE1 GLN    15      33.052  35.613  21.416  1.00  0.00           O  
ATOM    229  NE2 GLN    15      35.291  35.667  21.395  1.00  0.00           N  
ATOM    230 HE21 GLN    15      36.148  35.741  21.924  1.00  0.00           H  
ATOM    231 HE22 GLN    15      35.355  35.350  20.438  1.00  0.00           H  
ATOM    232  C   GLN    15      31.356  37.003  24.953  1.00  0.00           C  
ATOM    233  O   GLN    15      31.538  35.893  25.464  1.00  0.00           O  
ATOM    234  N   LYS    16      30.136  37.559  24.961  1.00  0.00           N  
ATOM    235  H   LYS    16      29.989  38.429  24.470  1.00  0.00           H  
ATOM    236  CA  LYS    16      28.879  37.025  25.591  1.00  0.00           C  
ATOM    237  HA  LYS    16      29.007  36.902  26.666  1.00  0.00           H  
ATOM    238  CB  LYS    16      27.668  37.935  25.303  1.00  0.00           C  
ATOM    239  HB2 LYS    16      27.656  37.946  24.213  1.00  0.00           H  
ATOM    240  HB3 LYS    16      26.746  37.431  25.594  1.00  0.00           H  
ATOM    241  CG  LYS    16      27.801  39.314  25.863  1.00  0.00           C  
ATOM    242  HG2 LYS    16      27.591  39.063  26.903  1.00  0.00           H  
ATOM    243  HG3 LYS    16      28.794  39.733  25.701  1.00  0.00           H  
ATOM    244  CD  LYS    16      26.802  40.377  25.287  1.00  0.00           C  
ATOM    245  HD2 LYS    16      25.745  40.116  25.236  1.00  0.00           H  
ATOM    246  HD3 LYS    16      26.970  41.243  25.927  1.00  0.00           H  
ATOM    247  CE  LYS    16      27.153  40.785  23.830  1.00  0.00           C  
ATOM    248  HE2 LYS    16      28.242  40.783  23.778  1.00  0.00           H  
ATOM    249  HE3 LYS    16      26.856  39.941  23.208  1.00  0.00           H  
ATOM    250  NZ  LYS    16      26.540  42.104  23.546  1.00  0.00           N  
ATOM    251  HZ1 LYS    16      26.704  42.437  22.607  1.00  0.00           H  
ATOM    252  HZ2 LYS    16      25.533  42.143  23.617  1.00  0.00           H  
ATOM    253  HZ3 LYS    16      26.970  42.836  24.093  1.00  0.00           H  
ATOM    254  C   LYS    16      28.520  35.573  25.129  1.00  0.00           C  
ATOM    255  O   LYS    16      28.547  35.158  23.984  1.00  0.00           O  
ATOM    256  N   LEU    17      27.902  34.786  26.086  1.00  0.00           N  
ATOM    257  H   LEU    17      27.818  35.184  27.010  1.00  0.00           H  
ATOM    258  CA  LEU    17      27.174  33.532  25.758  1.00  0.00           C  
ATOM    259  HA  LEU    17      27.435  33.288  24.728  1.00  0.00           H  
ATOM    260  CB  LEU    17      27.819  32.282  26.517  1.00  0.00           C  
ATOM    261  HB2 LEU    17      28.765  32.020  26.044  1.00  0.00           H  
ATOM    262  HB3 LEU    17      28.084  32.662  27.504  1.00  0.00           H  
ATOM    263  CG  LEU    17      27.120  30.905  26.662  1.00  0.00           C  
ATOM    264  HG  LEU    17      26.138  31.116  27.085  1.00  0.00           H  
ATOM    265  CD1 LEU    17      26.963  30.299  25.312  1.00  0.00           C  
ATOM    266 HD11 LEU    17      27.929  30.187  24.821  1.00  0.00           H  
ATOM    267 HD12 LEU    17      26.585  29.292  25.489  1.00  0.00           H  
ATOM    268 HD13 LEU    17      26.257  30.895  24.733  1.00  0.00           H  
ATOM    269  CD2 LEU    17      27.966  29.960  27.486  1.00  0.00           C  
ATOM    270 HD21 LEU    17      27.523  28.968  27.570  1.00  0.00           H  
ATOM    271 HD22 LEU    17      28.931  29.890  26.983  1.00  0.00           H  
ATOM    272 HD23 LEU    17      28.223  30.294  28.492  1.00  0.00           H  
ATOM    273  C   LEU    17      25.668  33.702  25.951  1.00  0.00           C  
ATOM    274  O   LEU    17      25.133  33.973  27.036  1.00  0.00           O  
ATOM    275  N   VAL    18      24.924  33.438  24.890  1.00  0.00           N  
ATOM    276  H   VAL    18      25.241  32.893  24.100  1.00  0.00           H  
ATOM    277  CA  VAL    18      23.487  33.527  24.885  1.00  0.00           C  
ATOM    278  HA  VAL    18      23.248  34.582  25.024  1.00  0.00           H  
ATOM    279  CB  VAL    18      22.802  33.337  23.478  1.00  0.00           C  
ATOM    280  HB  VAL    18      21.722  33.486  23.486  1.00  0.00           H  
ATOM    281  CG1 VAL    18      23.469  34.293  22.503  1.00  0.00           C  
ATOM    282 HG11 VAL    18      23.087  35.313  22.456  1.00  0.00           H  
ATOM    283 HG12 VAL    18      24.548  34.306  22.656  1.00  0.00           H  
ATOM    284 HG13 VAL    18      23.226  34.069  21.464  1.00  0.00           H  
ATOM    285  CG2 VAL    18      23.099  31.955  22.853  1.00  0.00           C  
ATOM    286 HG21 VAL    18      22.688  31.193  23.515  1.00  0.00           H  
ATOM    287 HG22 VAL    18      22.568  31.823  21.910  1.00  0.00           H  
ATOM    288 HG23 VAL    18      24.152  31.678  22.848  1.00  0.00           H  
ATOM    289  C   VAL    18      22.699  32.729  26.021  1.00  0.00           C  
ATOM    290  O   VAL    18      21.922  33.344  26.809  1.00  0.00           O  
ATOM    291  N   PHE    19      23.087  31.401  26.220  1.00  0.00           N  
ATOM    292  H   PHE    19      23.508  30.841  25.493  1.00  0.00           H  
ATOM    293  CA  PHE    19      22.601  30.674  27.401  1.00  0.00           C  
ATOM    294  HA  PHE    19      21.556  30.939  27.562  1.00  0.00           H  
ATOM    295  CB  PHE    19      22.734  29.161  27.233  1.00  0.00           C  
ATOM    296  HB2 PHE    19      23.787  28.878  27.252  1.00  0.00           H  
ATOM    297  HB3 PHE    19      22.346  28.687  28.134  1.00  0.00           H  
ATOM    298  CG  PHE    19      22.147  28.558  25.884  1.00  0.00           C  
ATOM    299  CD1 PHE    19      23.061  28.183  24.877  1.00  0.00           C  
ATOM    300  HD1 PHE    19      24.121  28.104  25.068  1.00  0.00           H  
ATOM    301  CE1 PHE    19      22.487  27.758  23.653  1.00  0.00           C  
ATOM    302  HE1 PHE    19      23.153  27.368  22.897  1.00  0.00           H  
ATOM    303  CZ  PHE    19      21.151  27.921  23.369  1.00  0.00           C  
ATOM    304  HZ  PHE    19      20.828  27.781  22.348  1.00  0.00           H  
ATOM    305  CE2 PHE    19      20.214  28.385  24.299  1.00  0.00           C  
ATOM    306  HE2 PHE    19      19.154  28.469  24.110  1.00  0.00           H  
ATOM    307  CD2 PHE    19      20.772  28.518  25.591  1.00  0.00           C  
ATOM    308  HD2 PHE    19      20.027  28.814  26.315  1.00  0.00           H  
ATOM    309  C   PHE    19      23.145  31.093  28.794  1.00  0.00           C  
ATOM    310  O   PHE    19      23.170  30.211  29.703  1.00  0.00           O  
ATOM    311  N   PHE    20      23.604  32.303  28.959  1.00  0.00           N  
ATOM    312  H   PHE    20      23.501  32.895  28.147  1.00  0.00           H  
ATOM    313  CA  PHE    20      24.269  32.717  30.185  1.00  0.00           C  
ATOM    314  HA  PHE    20      23.968  32.087  31.022  1.00  0.00           H  
ATOM    315  CB  PHE    20      25.792  32.448  30.000  1.00  0.00           C  
ATOM    316  HB2 PHE    20      25.907  31.498  29.480  1.00  0.00           H  
ATOM    317  HB3 PHE    20      26.270  33.062  29.237  1.00  0.00           H  
ATOM    318  CG  PHE    20      26.632  32.491  31.190  1.00  0.00           C  
ATOM    319  CD1 PHE    20      26.806  31.324  31.973  1.00  0.00           C  
ATOM    320  HD1 PHE    20      26.209  30.452  31.751  1.00  0.00           H  
ATOM    321  CE1 PHE    20      27.629  31.408  33.153  1.00  0.00           C  
ATOM    322  HE1 PHE    20      27.709  30.680  33.946  1.00  0.00           H  
ATOM    323  CZ  PHE    20      28.404  32.597  33.414  1.00  0.00           C  
ATOM    324  HZ  PHE    20      29.012  32.665  34.304  1.00  0.00           H  
ATOM    325  CE2 PHE    20      28.140  33.711  32.621  1.00  0.00           C  
ATOM    326  HE2 PHE    20      28.766  34.584  32.734  1.00  0.00           H  
ATOM    327  CD2 PHE    20      27.243  33.685  31.560  1.00  0.00           C  
ATOM    328  HD2 PHE    20      26.994  34.609  31.060  1.00  0.00           H  
ATOM    329  C   PHE    20      23.930  34.209  30.446  1.00  0.00           C  
ATOM    330  O   PHE    20      23.691  34.661  31.617  1.00  0.00           O  
ATOM    331  N   ALA    21      23.766  34.955  29.331  1.00  0.00           N  
ATOM    332  H   ALA    21      24.172  34.669  28.452  1.00  0.00           H  
ATOM    333  CA  ALA    21      23.625  36.362  29.358  1.00  0.00           C  
ATOM    334  HA  ALA    21      23.691  36.752  30.373  1.00  0.00           H  
ATOM    335  CB  ALA    21      24.620  37.028  28.318  1.00  0.00           C  
ATOM    336  HB1 ALA    21      24.515  36.698  27.284  1.00  0.00           H  
ATOM    337  HB2 ALA    21      24.693  38.095  28.528  1.00  0.00           H  
ATOM    338  HB3 ALA    21      25.612  36.663  28.583  1.00  0.00           H  
ATOM    339  C   ALA    21      22.226  36.790  28.912  1.00  0.00           C  
ATOM    340  O   ALA    21      21.875  37.960  28.887  1.00  0.00           O  
ATOM    341  N   GLU    22      21.374  35.851  28.529  1.00  0.00           N  
ATOM    342  H   GLU    22      21.745  34.946  28.281  1.00  0.00           H  
ATOM    343  CA  GLU    22      19.897  35.986  28.283  1.00  0.00           C  
ATOM    344  HA  GLU    22      19.689  37.032  28.510  1.00  0.00           H  
ATOM    345  CB  GLU    22      19.616  35.925  26.754  1.00  0.00           C  
ATOM    346  HB2 GLU    22      19.884  34.890  26.537  1.00  0.00           H  
ATOM    347  HB3 GLU    22      18.545  36.021  26.580  1.00  0.00           H  
ATOM    348  CG  GLU    22      20.224  37.005  25.895  1.00  0.00           C  
ATOM    349  HG2 GLU    22      21.298  36.915  26.061  1.00  0.00           H  
ATOM    350  HG3 GLU    22      19.990  36.721  24.869  1.00  0.00           H  
ATOM    351  CD  GLU    22      19.703  38.463  26.168  1.00  0.00           C  
ATOM    352  OE1 GLU    22      18.820  38.795  26.959  1.00  0.00           O  
ATOM    353  OE2 GLU    22      20.188  39.441  25.513  1.00  0.00           O  
ATOM    354  C   GLU    22      19.081  35.094  29.143  1.00  0.00           C  
ATOM    355  O   GLU    22      17.846  35.122  29.147  1.00  0.00           O  
ATOM    356  N   ASP    23      19.777  34.125  29.846  1.00  0.00           N  
ATOM    357  H   ASP    23      20.774  34.172  29.999  1.00  0.00           H  
ATOM    358  CA  ASP    23      19.037  33.053  30.522  1.00  0.00           C  
ATOM    359  HA  ASP    23      18.054  33.416  30.821  1.00  0.00           H  
ATOM    360  CB  ASP    23      18.745  31.897  29.576  1.00  0.00           C  
ATOM    361  HB2 ASP    23      18.418  32.364  28.648  1.00  0.00           H  
ATOM    362  HB3 ASP    23      19.691  31.403  29.359  1.00  0.00           H  
ATOM    363  CG  ASP    23      17.772  30.881  30.087  1.00  0.00           C  
ATOM    364  OD1 ASP    23      16.841  31.219  30.850  1.00  0.00           O  
ATOM    365  OD2 ASP    23      17.649  29.898  29.327  1.00  0.00           O  
ATOM    366  C   ASP    23      19.808  32.635  31.779  1.00  0.00           C  
ATOM    367  O   ASP    23      21.077  32.802  31.813  1.00  0.00           O  
ATOM    368  N   VAL    24      19.187  32.180  32.909  1.00  0.00           N  
ATOM    369  H   VAL    24      18.204  31.953  32.865  1.00  0.00           H  
ATOM    370  CA  VAL    24      20.006  31.674  34.104  1.00  0.00           C  
ATOM    371  HA  VAL    24      20.819  32.372  34.305  1.00  0.00           H  
ATOM    372  CB  VAL    24      18.992  31.806  35.322  1.00  0.00           C  
ATOM    373  HB  VAL    24      18.081  31.241  35.124  1.00  0.00           H  
ATOM    374  CG1 VAL    24      19.684  31.200  36.610  1.00  0.00           C  
ATOM    375 HG11 VAL    24      18.906  31.299  37.367  1.00  0.00           H  
ATOM    376 HG12 VAL    24      19.982  30.160  36.476  1.00  0.00           H  
ATOM    377 HG13 VAL    24      20.620  31.709  36.839  1.00  0.00           H  
ATOM    378  CG2 VAL    24      18.703  33.323  35.470  1.00  0.00           C  
ATOM    379 HG21 VAL    24      18.297  33.458  36.472  1.00  0.00           H  
ATOM    380 HG22 VAL    24      19.683  33.786  35.585  1.00  0.00           H  
ATOM    381 HG23 VAL    24      18.066  33.613  34.635  1.00  0.00           H  
ATOM    382  C   VAL    24      20.435  30.215  33.874  1.00  0.00           C  
ATOM    383  O   VAL    24      19.797  29.277  33.419  1.00  0.00           O  
ATOM    384  N   GLY    25      21.753  30.090  33.965  1.00  0.00           N  
ATOM    385  H   GLY    25      22.237  30.853  34.416  1.00  0.00           H  
ATOM    386  CA  GLY    25      22.501  28.791  33.661  1.00  0.00           C  
ATOM    387  HA2 GLY    25      22.346  28.370  32.667  1.00  0.00           H  
ATOM    388  HA3 GLY    25      23.551  29.052  33.798  1.00  0.00           H  
ATOM    389  C   GLY    25      22.121  27.622  34.572  1.00  0.00           C  
ATOM    390  O   GLY    25      21.453  27.783  35.626  1.00  0.00           O  
ATOM    391  N   SER    26      22.538  26.390  34.148  1.00  0.00           N  
ATOM    392  H   SER    26      23.193  26.332  33.381  1.00  0.00           H  
ATOM    393  CA  SER    26      22.092  25.168  34.831  1.00  0.00           C  
ATOM    394  HA  SER    26      21.066  25.287  35.179  1.00  0.00           H  
ATOM    395  CB  SER    26      22.071  24.100  33.740  1.00  0.00           C  
ATOM    396  HB2 SER    26      21.421  23.270  34.017  1.00  0.00           H  
ATOM    397  HB3 SER    26      21.599  24.562  32.873  1.00  0.00           H  
ATOM    398  OG  SER    26      23.337  23.624  33.388  1.00  0.00           O  
ATOM    399  HG  SER    26      23.175  22.978  32.697  1.00  0.00           H  
ATOM    400  C   SER    26      22.819  24.881  36.216  1.00  0.00           C  
ATOM    401  O   SER    26      22.621  23.875  36.855  1.00  0.00           O  
ATOM    402  N   ASN    27      23.611  25.814  36.690  1.00  0.00           N  
ATOM    403  H   ASN    27      23.730  26.696  36.213  1.00  0.00           H  
ATOM    404  CA  ASN    27      24.395  25.568  37.872  1.00  0.00           C  
ATOM    405  HA  ASN    27      23.743  25.001  38.536  1.00  0.00           H  
ATOM    406  CB  ASN    27      25.717  24.794  37.555  1.00  0.00           C  
ATOM    407  HB2 ASN    27      25.937  24.708  36.491  1.00  0.00           H  
ATOM    408  HB3 ASN    27      26.433  25.453  38.047  1.00  0.00           H  
ATOM    409  CG  ASN    27      25.722  23.435  38.133  1.00  0.00           C  
ATOM    410  OD1 ASN    27      25.269  23.126  39.158  1.00  0.00           O  
ATOM    411  ND2 ASN    27      26.401  22.535  37.477  1.00  0.00           N  
ATOM    412 HD21 ASN    27      26.856  22.776  36.607  1.00  0.00           H  
ATOM    413 HD22 ASN    27      26.455  21.601  37.856  1.00  0.00           H  
ATOM    414  C   ASN    27      24.641  26.920  38.646  1.00  0.00           C  
ATOM    415  O   ASN    27      24.314  27.948  38.147  1.00  0.00           O  
ATOM    416  N   LYS    28      25.123  26.861  39.922  1.00  0.00           N  
ATOM    417  H   LYS    28      25.456  25.922  40.090  1.00  0.00           H  
ATOM    418  CA  LYS    28      25.428  27.990  40.844  1.00  0.00           C  
ATOM    419  HA  LYS    28      24.679  28.761  40.665  1.00  0.00           H  
ATOM    420  CB  LYS    28      25.311  27.509  42.309  1.00  0.00           C  
ATOM    421  HB2 LYS    28      25.804  26.558  42.509  1.00  0.00           H  
ATOM    422  HB3 LYS    28      25.637  28.279  43.008  1.00  0.00           H  
ATOM    423  CG  LYS    28      23.840  27.257  42.543  1.00  0.00           C  
ATOM    424  HG2 LYS    28      23.092  27.993  42.247  1.00  0.00           H  
ATOM    425  HG3 LYS    28      23.551  26.420  41.908  1.00  0.00           H  
ATOM    426  CD  LYS    28      23.695  26.915  44.021  1.00  0.00           C  
ATOM    427  HD2 LYS    28      23.970  25.872  44.181  1.00  0.00           H  
ATOM    428  HD3 LYS    28      24.314  27.550  44.655  1.00  0.00           H  
ATOM    429  CE  LYS    28      22.257  27.149  44.536  1.00  0.00           C  
ATOM    430  HE2 LYS    28      22.207  26.884  45.592  1.00  0.00           H  
ATOM    431  HE3 LYS    28      22.035  28.198  44.340  1.00  0.00           H  
ATOM    432  NZ  LYS    28      21.333  26.255  43.888  1.00  0.00           N  
ATOM    433  HZ1 LYS    28      21.826  25.422  43.602  1.00  0.00           H  
ATOM    434  HZ2 LYS    28      20.517  26.073  44.455  1.00  0.00           H  
ATOM    435  HZ3 LYS    28      21.132  26.668  42.988  1.00  0.00           H  
ATOM    436  C   LYS    28      26.722  28.511  40.601  1.00  0.00           C  
ATOM    437  O   LYS    28      27.622  27.777  40.010  1.00  0.00           O  
ATOM    438  N   GLY    29      27.015  29.743  40.926  1.00  0.00           N  
ATOM    439  H   GLY    29      26.396  30.358  41.434  1.00  0.00           H  
ATOM    440  CA  GLY    29      28.430  30.152  40.968  1.00  0.00           C  
ATOM    441  HA2 GLY    29      28.373  30.986  41.667  1.00  0.00           H  
ATOM    442  HA3 GLY    29      29.054  29.406  41.461  1.00  0.00           H  
ATOM    443  C   GLY    29      28.872  30.601  39.585  1.00  0.00           C  
ATOM    444  O   GLY    29      28.069  30.695  38.702  1.00  0.00           O  
ATOM    445  N   ALA    30      30.133  30.820  39.353  1.00  0.00           N  
ATOM    446  H   ALA    30      30.697  30.602  40.163  1.00  0.00           H  
ATOM    447  CA  ALA    30      30.735  30.942  38.056  1.00  0.00           C  
ATOM    448  HA  ALA    30      30.231  31.621  37.369  1.00  0.00           H  
ATOM    449  CB  ALA    30      32.207  31.347  38.234  1.00  0.00           C  
ATOM    450  HB1 ALA    30      32.692  30.454  38.628  1.00  0.00           H  
ATOM    451  HB2 ALA    30      32.617  31.655  37.272  1.00  0.00           H  
ATOM    452  HB3 ALA    30      32.361  32.146  38.960  1.00  0.00           H  
ATOM    453  C   ALA    30      30.670  29.642  37.312  1.00  0.00           C  
ATOM    454  O   ALA    30      30.859  28.614  38.002  1.00  0.00           O  
ATOM    455  N   ILE    31      30.547  29.645  35.983  1.00  0.00           N  
ATOM    456  H   ILE    31      30.342  30.497  35.480  1.00  0.00           H  
ATOM    457  CA  ILE    31      30.663  28.391  35.168  1.00  0.00           C  
ATOM    458  HA  ILE    31      30.956  27.604  35.863  1.00  0.00           H  
ATOM    459  CB  ILE    31      29.349  28.152  34.376  1.00  0.00           C  
ATOM    460  HB  ILE    31      28.846  29.068  34.068  1.00  0.00           H  
ATOM    461  CG2 ILE    31      29.571  27.076  33.281  1.00  0.00           C  
ATOM    462 HG21 ILE    31      29.990  26.141  33.654  1.00  0.00           H  
ATOM    463 HG22 ILE    31      28.656  26.845  32.736  1.00  0.00           H  
ATOM    464 HG23 ILE    31      30.248  27.428  32.502  1.00  0.00           H  
ATOM    465  CG1 ILE    31      28.336  27.667  35.452  1.00  0.00           C  
ATOM    466 HG12 ILE    31      28.687  26.665  35.701  1.00  0.00           H  
ATOM    467 HG13 ILE    31      28.335  28.261  36.365  1.00  0.00           H  
ATOM    468  CD1 ILE    31      26.879  27.313  34.957  1.00  0.00           C  
ATOM    469 HD11 ILE    31      26.415  28.113  34.380  1.00  0.00           H  
ATOM    470 HD12 ILE    31      26.906  26.465  34.273  1.00  0.00           H  
ATOM    471 HD13 ILE    31      26.229  27.095  35.805  1.00  0.00           H  
ATOM    472  C   ILE    31      31.845  28.659  34.089  1.00  0.00           C  
ATOM    473  O   ILE    31      31.847  29.738  33.487  1.00  0.00           O  
ATOM    474  N   ILE    32      32.709  27.634  33.799  1.00  0.00           N  
ATOM    475  H   ILE    32      32.416  26.682  33.963  1.00  0.00           H  
ATOM    476  CA  ILE    32      33.882  27.686  32.920  1.00  0.00           C  
ATOM    477  HA  ILE    32      34.489  28.577  33.080  1.00  0.00           H  
ATOM    478  CB  ILE    32      34.860  26.387  33.104  1.00  0.00           C  
ATOM    479  HB  ILE    32      34.354  25.614  32.524  1.00  0.00           H  
ATOM    480  CG2 ILE    32      36.187  26.606  32.336  1.00  0.00           C  
ATOM    481 HG21 ILE    32      36.978  25.911  32.618  1.00  0.00           H  
ATOM    482 HG22 ILE    32      36.047  26.364  31.282  1.00  0.00           H  
ATOM    483 HG23 ILE    32      36.575  27.603  32.546  1.00  0.00           H  
ATOM    484  CG1 ILE    32      35.149  26.126  34.583  1.00  0.00           C  
ATOM    485 HG12 ILE    32      34.191  26.059  35.099  1.00  0.00           H  
ATOM    486 HG13 ILE    32      35.647  25.172  34.756  1.00  0.00           H  
ATOM    487  CD1 ILE    32      35.986  27.199  35.235  1.00  0.00           C  
ATOM    488 HD11 ILE    32      37.047  27.031  35.050  1.00  0.00           H  
ATOM    489 HD12 ILE    32      35.634  28.177  34.908  1.00  0.00           H  
ATOM    490 HD13 ILE    32      35.935  27.151  36.322  1.00  0.00           H  
ATOM    491  C   ILE    32      33.400  27.690  31.442  1.00  0.00           C  
ATOM    492  O   ILE    32      32.642  26.812  31.106  1.00  0.00           O  
ATOM    493  N   GLY    33      33.799  28.696  30.662  1.00  0.00           N  
ATOM    494  H   GLY    33      34.324  29.484  31.012  1.00  0.00           H  
ATOM    495  CA  GLY    33      33.425  28.784  29.200  1.00  0.00           C  
ATOM    496  HA2 GLY    33      32.366  28.563  29.065  1.00  0.00           H  
ATOM    497  HA3 GLY    33      33.414  29.819  28.859  1.00  0.00           H  
ATOM    498  C   GLY    33      34.244  27.955  28.141  1.00  0.00           C  
ATOM    499  O   GLY    33      34.309  28.329  26.969  1.00  0.00           O  
ATOM    500  N   LEU    34      35.057  26.933  28.582  1.00  0.00           N  
ATOM    501  H   LEU    34      34.834  26.642  29.523  1.00  0.00           H  
ATOM    502  CA  LEU    34      36.020  26.047  27.748  1.00  0.00           C  
ATOM    503  HA  LEU    34      36.188  26.633  26.845  1.00  0.00           H  
ATOM    504  CB  LEU    34      37.265  25.692  28.508  1.00  0.00           C  
ATOM    505  HB2 LEU    34      37.124  25.079  29.398  1.00  0.00           H  
ATOM    506  HB3 LEU    34      37.899  25.135  27.817  1.00  0.00           H  
ATOM    507  CG  LEU    34      38.108  26.965  28.889  1.00  0.00           C  
ATOM    508  HG  LEU    34      37.545  27.775  29.353  1.00  0.00           H  
ATOM    509  CD1 LEU    34      39.221  26.484  29.777  1.00  0.00           C  
ATOM    510 HD11 LEU    34      39.901  25.750  29.343  1.00  0.00           H  
ATOM    511 HD12 LEU    34      39.819  27.351  30.059  1.00  0.00           H  
ATOM    512 HD13 LEU    34      38.794  25.997  30.653  1.00  0.00           H  
ATOM    513  CD2 LEU    34      38.843  27.453  27.646  1.00  0.00           C  
ATOM    514 HD21 LEU    34      39.512  28.297  27.816  1.00  0.00           H  
ATOM    515 HD22 LEU    34      39.252  26.622  27.072  1.00  0.00           H  
ATOM    516 HD23 LEU    34      38.078  27.885  27.001  1.00  0.00           H  
ATOM    517  C   LEU    34      35.357  24.794  27.131  1.00  0.00           C  
ATOM    518  O   LEU    34      35.839  24.170  26.200  1.00  0.00           O  
ATOM    519  N   MET    35      34.130  24.503  27.572  1.00  0.00           N  
ATOM    520  H   MET    35      33.854  24.978  28.419  1.00  0.00           H  
ATOM    521  CA  MET    35      33.149  23.411  27.138  1.00  0.00           C  
ATOM    522  HA  MET    35      33.152  23.238  26.062  1.00  0.00           H  
ATOM    523  CB  MET    35      33.522  22.176  27.946  1.00  0.00           C  
ATOM    524  HB2 MET    35      33.111  21.296  27.450  1.00  0.00           H  
ATOM    525  HB3 MET    35      34.593  21.974  27.976  1.00  0.00           H  
ATOM    526  CG  MET    35      33.078  22.228  29.465  1.00  0.00           C  
ATOM    527  HG2 MET    35      31.988  22.223  29.442  1.00  0.00           H  
ATOM    528  HG3 MET    35      33.343  21.284  29.941  1.00  0.00           H  
ATOM    529  SD  MET    35      33.873  23.460  30.577  1.00  0.00           S  
ATOM    530  CE  MET    35      35.481  22.646  30.654  1.00  0.00           C  
ATOM    531  HE1 MET    35      35.940  22.609  29.666  1.00  0.00           H  
ATOM    532  HE2 MET    35      35.904  23.387  31.332  1.00  0.00           H  
ATOM    533  HE3 MET    35      35.355  21.615  30.985  1.00  0.00           H  
ATOM    534  C   MET    35      31.678  23.838  27.261  1.00  0.00           C  
ATOM    535  O   MET    35      31.363  24.523  28.231  1.00  0.00           O  
ATOM    536  N   VAL    36      30.758  23.130  26.463  1.00  0.00           N  
ATOM    537  H   VAL    36      31.249  22.502  25.843  1.00  0.00           H  
ATOM    538  CA  VAL    36      29.312  23.201  26.313  1.00  0.00           C  
ATOM    539  HA  VAL    36      28.993  23.780  27.180  1.00  0.00           H  
ATOM    540  CB  VAL    36      29.092  24.004  24.993  1.00  0.00           C  
ATOM    541  HB  VAL    36      29.845  24.777  25.149  1.00  0.00           H  
ATOM    542  CG1 VAL    36      29.240  23.225  23.661  1.00  0.00           C  
ATOM    543 HG11 VAL    36      30.295  22.980  23.543  1.00  0.00           H  
ATOM    544 HG12 VAL    36      28.626  22.330  23.561  1.00  0.00           H  
ATOM    545 HG13 VAL    36      28.956  23.850  22.813  1.00  0.00           H  
ATOM    546  CG2 VAL    36      27.725  24.728  24.960  1.00  0.00           C  
ATOM    547 HG21 VAL    36      27.363  24.949  25.964  1.00  0.00           H  
ATOM    548 HG22 VAL    36      27.940  25.693  24.503  1.00  0.00           H  
ATOM    549 HG23 VAL    36      26.963  24.156  24.430  1.00  0.00           H  
ATOM    550  C   VAL    36      28.724  21.827  26.361  1.00  0.00           C  
ATOM    551  O   VAL    36      29.309  20.864  25.733  1.00  0.00           O  
ATOM    552  N   GLY    37      27.681  21.621  27.131  1.00  0.00           N  
ATOM    553  H   GLY    37      27.078  22.322  27.539  1.00  0.00           H  
ATOM    554  CA  GLY    37      27.035  20.281  27.149  1.00  0.00           C  
ATOM    555  HA2 GLY    37      26.113  20.291  27.729  1.00  0.00           H  
ATOM    556  HA3 GLY    37      26.607  20.081  26.167  1.00  0.00           H  
ATOM    557  C   GLY    37      27.841  19.048  27.638  1.00  0.00           C  
ATOM    558  O   GLY    37      27.326  17.914  27.598  1.00  0.00           O  
ATOM    559  N   GLY    38      29.051  19.182  28.033  1.00  0.00           N  
ATOM    560  H   GLY    38      29.383  20.133  27.959  1.00  0.00           H  
ATOM    561  CA  GLY    38      29.957  18.071  28.320  1.00  0.00           C  
ATOM    562  HA2 GLY    38      30.208  18.441  29.315  1.00  0.00           H  
ATOM    563  HA3 GLY    38      29.510  17.078  28.295  1.00  0.00           H  
ATOM    564  C   GLY    38      31.155  17.899  27.391  1.00  0.00           C  
ATOM    565  O   GLY    38      32.143  17.244  27.695  1.00  0.00           O  
ATOM    566  N   VAL    39      31.205  18.595  26.284  1.00  0.00           N  
ATOM    567  H   VAL    39      30.504  19.284  26.050  1.00  0.00           H  
ATOM    568  CA  VAL    39      32.142  18.499  25.107  1.00  0.00           C  
ATOM    569  HA  VAL    39      32.871  17.797  25.511  1.00  0.00           H  
ATOM    570  CB  VAL    39      31.614  17.805  23.896  1.00  0.00           C  
ATOM    571  HB  VAL    39      30.834  18.474  23.532  1.00  0.00           H  
ATOM    572  CG1 VAL    39      32.503  17.687  22.717  1.00  0.00           C  
ATOM    573 HG11 VAL    39      31.908  17.195  21.947  1.00  0.00           H  
ATOM    574 HG12 VAL    39      32.976  18.627  22.433  1.00  0.00           H  
ATOM    575 HG13 VAL    39      33.307  16.988  22.946  1.00  0.00           H  
ATOM    576  CG2 VAL    39      31.159  16.365  24.191  1.00  0.00           C  
ATOM    577 HG21 VAL    39      30.677  16.293  25.166  1.00  0.00           H  
ATOM    578 HG22 VAL    39      30.508  15.836  23.495  1.00  0.00           H  
ATOM    579 HG23 VAL    39      31.978  15.694  24.449  1.00  0.00           H  
ATOM    580  C   VAL    39      32.827  19.898  24.909  1.00  0.00           C  
ATOM    581  O   VAL    39      32.228  20.933  24.882  1.00  0.00           O  
ATOM    582  N   VAL    40      34.164  19.885  24.624  1.00  0.00           N  
ATOM    583  H   VAL    40      34.618  19.012  24.396  1.00  0.00           H  
ATOM    584  CA  VAL    40      35.082  20.989  24.682  1.00  0.00           C  
ATOM    585  HA  VAL    40      34.760  21.572  25.545  1.00  0.00           H  
ATOM    586  CB  VAL    40      36.507  20.638  25.050  1.00  0.00           C  
ATOM    587  HB  VAL    40      37.188  21.419  24.713  1.00  0.00           H  
ATOM    588  CG1 VAL    40      36.782  20.239  26.572  1.00  0.00           C  
ATOM    589 HG11 VAL    40      36.275  20.938  27.238  1.00  0.00           H  
ATOM    590 HG12 VAL    40      36.411  19.230  26.752  1.00  0.00           H  
ATOM    591 HG13 VAL    40      37.831  20.326  26.855  1.00  0.00           H  
ATOM    592  CG2 VAL    40      36.954  19.416  24.180  1.00  0.00           C  
ATOM    593 HG21 VAL    40      36.950  19.694  23.126  1.00  0.00           H  
ATOM    594 HG22 VAL    40      38.007  19.236  24.392  1.00  0.00           H  
ATOM    595 HG23 VAL    40      36.328  18.532  24.295  1.00  0.00           H  
ATOM    596  C   VAL    40      35.064  21.830  23.410  1.00  0.00           C  
ATOM    597  O   VAL    40      34.985  21.401  22.262  1.00  0.00           O  
ATOM    598  N   ILE    41      35.302  23.098  23.626  1.00  0.00           N  
ATOM    599  H   ILE    41      35.441  23.393  24.582  1.00  0.00           H  
ATOM    600  CA  ILE    41      35.480  24.116  22.665  1.00  0.00           C  
ATOM    601  HA  ILE    41      34.825  23.941  21.811  1.00  0.00           H  
ATOM    602  CB  ILE    41      34.798  25.368  23.155  1.00  0.00           C  
ATOM    603  HB  ILE    41      35.184  25.684  24.124  1.00  0.00           H  
ATOM    604  CG2 ILE    41      35.122  26.532  22.193  1.00  0.00           C  
ATOM    605 HG21 ILE    41      34.632  26.187  21.282  1.00  0.00           H  
ATOM    606 HG22 ILE    41      34.603  27.451  22.465  1.00  0.00           H  
ATOM    607 HG23 ILE    41      36.186  26.756  22.110  1.00  0.00           H  
ATOM    608  CG1 ILE    41      33.214  25.304  23.256  1.00  0.00           C  
ATOM    609 HG12 ILE    41      33.050  24.535  24.011  1.00  0.00           H  
ATOM    610 HG13 ILE    41      33.016  26.168  23.891  1.00  0.00           H  
ATOM    611  CD1 ILE    41      32.334  25.110  22.028  1.00  0.00           C  
ATOM    612 HD11 ILE    41      32.726  24.273  21.448  1.00  0.00           H  
ATOM    613 HD12 ILE    41      31.328  24.850  22.356  1.00  0.00           H  
ATOM    614 HD13 ILE    41      32.223  26.061  21.507  1.00  0.00           H  
ATOM    615  C   ILE    41      36.880  24.099  22.008  1.00  0.00           C  
ATOM    616  O   ILE    41      37.896  23.606  22.543  1.00  0.00           O  
ATOM    617  N   ALA    42      37.004  24.473  20.674  1.00  0.00           N  
ATOM    618  H   ALA    42      36.202  24.789  20.149  1.00  0.00           H  
ATOM    619  CA  ALA    42      38.310  24.568  19.944  1.00  0.00           C  
ATOM    620  HA  ALA    42      38.895  23.671  20.150  1.00  0.00           H  
ATOM    621  CB  ALA    42      37.843  24.445  18.499  1.00  0.00           C  
ATOM    622  HB1 ALA    42      37.356  23.498  18.264  1.00  0.00           H  
ATOM    623  HB2 ALA    42      37.280  25.275  18.074  1.00  0.00           H  
ATOM    624  HB3 ALA    42      38.685  24.379  17.810  1.00  0.00           H  
ATOM    625  C   ALA    42      39.223  25.690  20.320  1.00  0.00           C  
ATOM    626  O   ALA    42      38.894  26.830  19.892  1.00  0.00           O  
ATOM    627  OXT ALA    42      40.144  25.511  21.154  1.00  0.00           O  
TER     628      ALA    42 
END   
