# Supplementary material for: Exploring Structural Insights of Aβ42 and α-Synuclein Monomers and Heterodimer: A Comparative Study Using Implicit and Explicit Solvent Simulations
Source: J Phys Chem B. 2024 May 3;128(19):4655–69. doi: 10.1021/acs.jpcb.4c00503 (PMC11103699; doi:10.1021/acs.jpcb.4c00503)
Supplement: Supplementary file 3 — jp4c00503_si_003.zip [file jp4c00503_si_003.zip › rep/1_ab42_FINAL03.pdb]

ATOM      1  N   ASP     1      25.486  11.684  19.236  1.00  0.00           N  
ATOM      2  H1  ASP     1      25.693  11.950  20.189  1.00  0.00           H  
ATOM      3  H2  ASP     1      26.182  12.012  18.582  1.00  0.00           H  
ATOM      4  H3  ASP     1      25.609  10.685  19.160  1.00  0.00           H  
ATOM      5  CA  ASP     1      24.030  11.940  18.951  1.00  0.00           C  
ATOM      6  HA  ASP     1      23.875  12.993  19.188  1.00  0.00           H  
ATOM      7  CB  ASP     1      23.756  11.561  17.502  1.00  0.00           C  
ATOM      8  HB2 ASP     1      24.039  10.509  17.473  1.00  0.00           H  
ATOM      9  HB3 ASP     1      22.741  11.897  17.290  1.00  0.00           H  
ATOM     10  CG  ASP     1      24.538  12.308  16.484  1.00  0.00           C  
ATOM     11  OD1 ASP     1      25.258  11.722  15.601  1.00  0.00           O  
ATOM     12  OD2 ASP     1      24.386  13.551  16.486  1.00  0.00           O  
ATOM     13  C   ASP     1      23.098  11.175  19.934  1.00  0.00           C  
ATOM     14  O   ASP     1      23.678  10.188  20.475  1.00  0.00           O  
ATOM     15  N   ALA     2      21.846  11.547  19.975  1.00  0.00           N  
ATOM     16  H   ALA     2      21.576  12.321  19.385  1.00  0.00           H  
ATOM     17  CA  ALA     2      20.711  10.968  20.689  1.00  0.00           C  
ATOM     18  HA  ALA     2      21.026  10.505  21.625  1.00  0.00           H  
ATOM     19  CB  ALA     2      19.683  12.100  21.049  1.00  0.00           C  
ATOM     20  HB1 ALA     2      18.718  11.663  21.306  1.00  0.00           H  
ATOM     21  HB2 ALA     2      20.067  12.425  22.016  1.00  0.00           H  
ATOM     22  HB3 ALA     2      19.719  12.861  20.270  1.00  0.00           H  
ATOM     23  C   ALA     2      19.981   9.757  19.950  1.00  0.00           C  
ATOM     24  O   ALA     2      20.052   9.678  18.714  1.00  0.00           O  
ATOM     25  N   GLU     3      19.153   8.936  20.580  1.00  0.00           N  
ATOM     26  H   GLU     3      19.197   8.979  21.588  1.00  0.00           H  
ATOM     27  CA  GLU     3      18.352   7.886  19.998  1.00  0.00           C  
ATOM     28  HA  GLU     3      18.445   8.035  18.922  1.00  0.00           H  
ATOM     29  CB  GLU     3      19.026   6.482  20.205  1.00  0.00           C  
ATOM     30  HB2 GLU     3      19.120   6.287  21.274  1.00  0.00           H  
ATOM     31  HB3 GLU     3      18.301   5.725  19.906  1.00  0.00           H  
ATOM     32  CG  GLU     3      20.320   6.240  19.515  1.00  0.00           C  
ATOM     33  HG2 GLU     3      20.039   6.538  18.505  1.00  0.00           H  
ATOM     34  HG3 GLU     3      20.994   7.074  19.710  1.00  0.00           H  
ATOM     35  CD  GLU     3      20.825   4.756  19.679  1.00  0.00           C  
ATOM     36  OE1 GLU     3      20.048   3.960  20.234  1.00  0.00           O  
ATOM     37  OE2 GLU     3      21.782   4.291  18.999  1.00  0.00           O  
ATOM     38  C   GLU     3      16.950   8.063  20.505  1.00  0.00           C  
ATOM     39  O   GLU     3      16.853   8.536  21.668  1.00  0.00           O  
ATOM     40  N   PHE     4      15.783   7.825  19.745  1.00  0.00           N  
ATOM     41  H   PHE     4      15.932   7.708  18.753  1.00  0.00           H  
ATOM     42  CA  PHE     4      14.395   8.236  20.035  1.00  0.00           C  
ATOM     43  HA  PHE     4      14.377   9.263  20.401  1.00  0.00           H  
ATOM     44  CB  PHE     4      13.569   8.172  18.680  1.00  0.00           C  
ATOM     45  HB2 PHE     4      14.069   8.826  17.966  1.00  0.00           H  
ATOM     46  HB3 PHE     4      13.633   7.219  18.155  1.00  0.00           H  
ATOM     47  CG  PHE     4      12.144   8.594  18.740  1.00  0.00           C  
ATOM     48  CD1 PHE     4      11.596   9.425  19.765  1.00  0.00           C  
ATOM     49  HD1 PHE     4      12.164   9.993  20.487  1.00  0.00           H  
ATOM     50  CE1 PHE     4      10.221   9.578  19.906  1.00  0.00           C  
ATOM     51  HE1 PHE     4       9.717  10.084  20.716  1.00  0.00           H  
ATOM     52  CZ  PHE     4       9.294   9.004  18.925  1.00  0.00           C  
ATOM     53  HZ  PHE     4       8.221   8.974  19.040  1.00  0.00           H  
ATOM     54  CE2 PHE     4       9.745   8.177  17.952  1.00  0.00           C  
ATOM     55  HE2 PHE     4       8.986   7.631  17.411  1.00  0.00           H  
ATOM     56  CD2 PHE     4      11.159   8.040  17.820  1.00  0.00           C  
ATOM     57  HD2 PHE     4      11.583   7.400  17.061  1.00  0.00           H  
ATOM     58  C   PHE     4      13.758   7.450  21.132  1.00  0.00           C  
ATOM     59  O   PHE     4      12.876   6.548  20.874  1.00  0.00           O  
ATOM     60  N   ARG     5      14.338   7.468  22.381  1.00  0.00           N  
ATOM     61  H   ARG     5      15.049   8.177  22.486  1.00  0.00           H  
ATOM     62  CA  ARG     5      13.996   6.553  23.478  1.00  0.00           C  
ATOM     63  HA  ARG     5      12.911   6.459  23.437  1.00  0.00           H  
ATOM     64  CB  ARG     5      14.822   5.317  23.345  1.00  0.00           C  
ATOM     65  HB2 ARG     5      14.755   4.988  22.308  1.00  0.00           H  
ATOM     66  HB3 ARG     5      15.807   5.711  23.596  1.00  0.00           H  
ATOM     67  CG  ARG     5      14.503   4.062  24.226  1.00  0.00           C  
ATOM     68  HG2 ARG     5      15.147   3.273  23.838  1.00  0.00           H  
ATOM     69  HG3 ARG     5      14.835   4.320  25.232  1.00  0.00           H  
ATOM     70  CD  ARG     5      12.984   3.717  24.144  1.00  0.00           C  
ATOM     71  HD2 ARG     5      12.428   4.627  23.920  1.00  0.00           H  
ATOM     72  HD3 ARG     5      12.910   3.050  23.284  1.00  0.00           H  
ATOM     73  NE  ARG     5      12.466   3.281  25.380  1.00  0.00           N  
ATOM     74  HE  ARG     5      13.101   2.818  26.014  1.00  0.00           H  
ATOM     75  CZ  ARG     5      11.299   3.605  25.901  1.00  0.00           C  
ATOM     76  NH1 ARG     5      11.158   3.378  27.153  1.00  0.00           N  
ATOM     77 HH11 ARG     5      10.238   3.530  27.540  1.00  0.00           H  
ATOM     78 HH12 ARG     5      11.985   3.068  27.644  1.00  0.00           H  
ATOM     79  NH2 ARG     5      10.351   4.008  25.084  1.00  0.00           N  
ATOM     80 HH21 ARG     5      10.553   4.247  24.124  1.00  0.00           H  
ATOM     81 HH22 ARG     5       9.680   4.510  25.648  1.00  0.00           H  
ATOM     82  C   ARG     5      14.256   7.183  24.866  1.00  0.00           C  
ATOM     83  O   ARG     5      13.304   7.259  25.688  1.00  0.00           O  
ATOM     84  N   HIE     6      15.458   7.739  25.067  1.00  0.00           N  
ATOM     85  H   HIE     6      16.235   7.479  24.475  1.00  0.00           H  
ATOM     86  CA  HIE     6      15.989   8.587  26.166  1.00  0.00           C  
ATOM     87  HA  HIE     6      15.195   8.687  26.906  1.00  0.00           H  
ATOM     88  CB  HIE     6      17.166   7.857  26.807  1.00  0.00           C  
ATOM     89  HB2 HIE     6      17.681   8.455  27.558  1.00  0.00           H  
ATOM     90  HB3 HIE     6      16.633   7.035  27.286  1.00  0.00           H  
ATOM     91  CG  HIE     6      18.215   7.297  25.878  1.00  0.00           C  
ATOM     92  ND1 HIE     6      19.270   8.185  25.483  1.00  0.00           N  
ATOM     93  CE1 HIE     6      20.060   7.442  24.709  1.00  0.00           C  
ATOM     94  HE1 HIE     6      20.740   7.846  23.974  1.00  0.00           H  
ATOM     95  NE2 HIE     6      19.509   6.245  24.546  1.00  0.00           N  
ATOM     96  HE2 HIE     6      19.975   5.534  24.000  1.00  0.00           H  
ATOM     97  CD2 HIE     6      18.385   6.105  25.327  1.00  0.00           C  
ATOM     98  HD2 HIE     6      17.662   5.309  25.232  1.00  0.00           H  
ATOM     99  C   HIE     6      16.139  10.105  25.952  1.00  0.00           C  
ATOM    100  O   HIE     6      17.212  10.591  26.315  1.00  0.00           O  
ATOM    101  N   ASP     7      15.182  10.717  25.219  1.00  0.00           N  
ATOM    102  H   ASP     7      14.377  10.139  25.024  1.00  0.00           H  
ATOM    103  CA  ASP     7      15.227  12.183  24.865  1.00  0.00           C  
ATOM    104  HA  ASP     7      16.183  12.550  25.238  1.00  0.00           H  
ATOM    105  CB  ASP     7      15.347  12.310  23.273  1.00  0.00           C  
ATOM    106  HB2 ASP     7      16.385  12.081  23.033  1.00  0.00           H  
ATOM    107  HB3 ASP     7      14.693  11.601  22.765  1.00  0.00           H  
ATOM    108  CG  ASP     7      15.039  13.813  22.978  1.00  0.00           C  
ATOM    109  OD1 ASP     7      13.871  14.084  22.677  1.00  0.00           O  
ATOM    110  OD2 ASP     7      15.812  14.768  23.190  1.00  0.00           O  
ATOM    111  C   ASP     7      14.130  12.865  25.680  1.00  0.00           C  
ATOM    112  O   ASP     7      13.205  12.213  26.032  1.00  0.00           O  
ATOM    113  N   SER     8      14.314  14.095  26.087  1.00  0.00           N  
ATOM    114  H   SER     8      15.090  14.624  25.716  1.00  0.00           H  
ATOM    115  CA  SER     8      13.593  14.840  27.230  1.00  0.00           C  
ATOM    116  HA  SER     8      12.864  14.121  27.602  1.00  0.00           H  
ATOM    117  CB  SER     8      14.545  14.966  28.345  1.00  0.00           C  
ATOM    118  HB2 SER     8      15.104  14.071  28.617  1.00  0.00           H  
ATOM    119  HB3 SER     8      15.265  15.727  28.044  1.00  0.00           H  
ATOM    120  OG  SER     8      14.014  15.517  29.530  1.00  0.00           O  
ATOM    121  HG  SER     8      13.426  14.869  29.926  1.00  0.00           H  
ATOM    122  C   SER     8      12.823  16.111  26.910  1.00  0.00           C  
ATOM    123  O   SER     8      11.664  16.107  27.086  1.00  0.00           O  
ATOM    124  N   GLY     9      13.434  17.232  26.539  1.00  0.00           N  
ATOM    125  H   GLY     9      14.411  17.185  26.287  1.00  0.00           H  
ATOM    126  CA  GLY     9      12.710  18.427  26.175  1.00  0.00           C  
ATOM    127  HA2 GLY     9      12.219  18.262  25.216  1.00  0.00           H  
ATOM    128  HA3 GLY     9      11.972  18.751  26.909  1.00  0.00           H  
ATOM    129  C   GLY     9      13.592  19.682  25.876  1.00  0.00           C  
ATOM    130  O   GLY     9      14.895  19.518  25.955  1.00  0.00           O  
ATOM    131  N   TYR    10      12.828  20.740  25.516  1.00  0.00           N  
ATOM    132  H   TYR    10      11.835  20.655  25.680  1.00  0.00           H  
ATOM    133  CA  TYR    10      13.357  22.102  25.445  1.00  0.00           C  
ATOM    134  HA  TYR    10      14.422  22.105  25.679  1.00  0.00           H  
ATOM    135  CB  TYR    10      13.276  22.567  23.959  1.00  0.00           C  
ATOM    136  HB2 TYR    10      12.258  22.494  23.576  1.00  0.00           H  
ATOM    137  HB3 TYR    10      13.610  23.598  23.841  1.00  0.00           H  
ATOM    138  CG  TYR    10      14.141  21.779  22.893  1.00  0.00           C  
ATOM    139  CD1 TYR    10      13.518  20.648  22.202  1.00  0.00           C  
ATOM    140  HD1 TYR    10      12.440  20.710  22.229  1.00  0.00           H  
ATOM    141  CE1 TYR    10      14.253  19.878  21.332  1.00  0.00           C  
ATOM    142  HE1 TYR    10      13.888  19.180  20.593  1.00  0.00           H  
ATOM    143  CZ  TYR    10      15.693  20.159  21.292  1.00  0.00           C  
ATOM    144  OH  TYR    10      16.482  19.153  20.721  1.00  0.00           O  
ATOM    145  HH  TYR    10      16.459  18.378  21.287  1.00  0.00           H  
ATOM    146  CE2 TYR    10      16.312  21.137  22.083  1.00  0.00           C  
ATOM    147  HE2 TYR    10      17.380  21.156  22.239  1.00  0.00           H  
ATOM    148  CD2 TYR    10      15.525  21.995  22.838  1.00  0.00           C  
ATOM    149  HD2 TYR    10      16.021  22.778  23.393  1.00  0.00           H  
ATOM    150  C   TYR    10      12.598  23.012  26.361  1.00  0.00           C  
ATOM    151  O   TYR    10      11.433  22.722  26.718  1.00  0.00           O  
ATOM    152  N   GLU    11      13.097  24.086  26.900  1.00  0.00           N  
ATOM    153  H   GLU    11      13.945  24.459  26.497  1.00  0.00           H  
ATOM    154  CA  GLU    11      12.447  24.916  28.004  1.00  0.00           C  
ATOM    155  HA  GLU    11      11.368  24.818  27.883  1.00  0.00           H  
ATOM    156  CB  GLU    11      12.984  24.490  29.417  1.00  0.00           C  
ATOM    157  HB2 GLU    11      14.073  24.466  29.449  1.00  0.00           H  
ATOM    158  HB3 GLU    11      12.561  25.214  30.113  1.00  0.00           H  
ATOM    159  CG  GLU    11      12.382  23.122  29.841  1.00  0.00           C  
ATOM    160  HG2 GLU    11      12.713  22.380  29.114  1.00  0.00           H  
ATOM    161  HG3 GLU    11      12.813  23.004  30.835  1.00  0.00           H  
ATOM    162  CD  GLU    11      10.810  23.045  30.072  1.00  0.00           C  
ATOM    163  OE1 GLU    11      10.407  21.833  30.391  1.00  0.00           O  
ATOM    164  OE2 GLU    11      10.209  24.128  30.181  1.00  0.00           O  
ATOM    165  C   GLU    11      12.770  26.366  27.812  1.00  0.00           C  
ATOM    166  O   GLU    11      13.811  26.770  27.401  1.00  0.00           O  
ATOM    167  N   VAL    12      11.784  27.156  28.222  1.00  0.00           N  
ATOM    168  H   VAL    12      10.875  26.732  28.344  1.00  0.00           H  
ATOM    169  CA  VAL    12      11.809  28.675  28.220  1.00  0.00           C  
ATOM    170  HA  VAL    12      12.588  28.860  27.481  1.00  0.00           H  
ATOM    171  CB  VAL    12      10.529  29.369  27.593  1.00  0.00           C  
ATOM    172  HB  VAL    12      10.445  28.784  26.677  1.00  0.00           H  
ATOM    173  CG1 VAL    12       9.133  29.186  28.219  1.00  0.00           C  
ATOM    174 HG11 VAL    12       8.358  29.264  27.457  1.00  0.00           H  
ATOM    175 HG12 VAL    12       9.001  28.209  28.684  1.00  0.00           H  
ATOM    176 HG13 VAL    12       9.003  29.970  28.966  1.00  0.00           H  
ATOM    177  CG2 VAL    12      10.843  30.844  27.178  1.00  0.00           C  
ATOM    178 HG21 VAL    12      10.183  31.045  26.334  1.00  0.00           H  
ATOM    179 HG22 VAL    12      10.509  31.634  27.852  1.00  0.00           H  
ATOM    180 HG23 VAL    12      11.860  31.012  26.824  1.00  0.00           H  
ATOM    181  C   VAL    12      12.170  29.373  29.459  1.00  0.00           C  
ATOM    182  O   VAL    12      12.501  30.571  29.533  1.00  0.00           O  
ATOM    183  N   HIE    13      12.228  28.666  30.589  1.00  0.00           N  
ATOM    184  H   HIE    13      12.023  27.677  30.577  1.00  0.00           H  
ATOM    185  CA  HIE    13      12.151  29.335  31.922  1.00  0.00           C  
ATOM    186  HA  HIE    13      11.556  30.246  31.873  1.00  0.00           H  
ATOM    187  CB  HIE    13      11.614  28.195  32.965  1.00  0.00           C  
ATOM    188  HB2 HIE    13      12.109  27.233  32.833  1.00  0.00           H  
ATOM    189  HB3 HIE    13      11.750  28.505  34.001  1.00  0.00           H  
ATOM    190  CG  HIE    13      10.138  28.036  32.629  1.00  0.00           C  
ATOM    191  ND1 HIE    13       9.115  28.770  33.090  1.00  0.00           N  
ATOM    192  CE1 HIE    13       7.974  28.135  32.761  1.00  0.00           C  
ATOM    193  HE1 HIE    13       6.972  28.350  33.102  1.00  0.00           H  
ATOM    194  NE2 HIE    13       8.287  27.002  32.237  1.00  0.00           N  
ATOM    195  HE2 HIE    13       7.703  26.226  31.959  1.00  0.00           H  
ATOM    196  CD2 HIE    13       9.642  26.886  32.137  1.00  0.00           C  
ATOM    197  HD2 HIE    13      10.230  26.027  31.848  1.00  0.00           H  
ATOM    198  C   HIE    13      13.536  29.696  32.435  1.00  0.00           C  
ATOM    199  O   HIE    13      13.831  29.293  33.532  1.00  0.00           O  
ATOM    200  N   HIE    14      14.415  30.440  31.688  1.00  0.00           N  
ATOM    201  H   HIE    14      14.060  30.550  30.749  1.00  0.00           H  
ATOM    202  CA  HIE    14      15.757  30.952  32.101  1.00  0.00           C  
ATOM    203  HA  HIE    14      16.245  30.205  32.728  1.00  0.00           H  
ATOM    204  CB  HIE    14      16.559  31.140  30.868  1.00  0.00           C  
ATOM    205  HB2 HIE    14      16.076  31.899  30.253  1.00  0.00           H  
ATOM    206  HB3 HIE    14      17.547  31.563  31.049  1.00  0.00           H  
ATOM    207  CG  HIE    14      16.727  29.928  30.004  1.00  0.00           C  
ATOM    208  ND1 HIE    14      17.642  28.920  30.245  1.00  0.00           N  
ATOM    209  CE1 HIE    14      17.238  27.828  29.515  1.00  0.00           C  
ATOM    210  HE1 HIE    14      17.667  26.841  29.600  1.00  0.00           H  
ATOM    211  NE2 HIE    14      16.104  28.203  28.862  1.00  0.00           N  
ATOM    212  HE2 HIE    14      15.468  27.501  28.513  1.00  0.00           H  
ATOM    213  CD2 HIE    14      15.830  29.495  29.126  1.00  0.00           C  
ATOM    214  HD2 HIE    14      15.017  30.111  28.771  1.00  0.00           H  
ATOM    215  C   HIE    14      15.601  32.253  32.890  1.00  0.00           C  
ATOM    216  O   HIE    14      16.633  32.858  33.314  1.00  0.00           O  
ATOM    217  N   GLN    15      14.398  32.845  32.965  1.00  0.00           N  
ATOM    218  H   GLN    15      13.645  32.223  32.707  1.00  0.00           H  
ATOM    219  CA  GLN    15      14.100  34.127  33.586  1.00  0.00           C  
ATOM    220  HA  GLN    15      14.700  34.894  33.096  1.00  0.00           H  
ATOM    221  CB  GLN    15      12.554  34.517  33.148  1.00  0.00           C  
ATOM    222  HB2 GLN    15      12.397  35.584  33.307  1.00  0.00           H  
ATOM    223  HB3 GLN    15      12.396  34.326  32.087  1.00  0.00           H  
ATOM    224  CG  GLN    15      11.424  33.740  33.885  1.00  0.00           C  
ATOM    225  HG2 GLN    15      11.605  32.688  33.661  1.00  0.00           H  
ATOM    226  HG3 GLN    15      11.554  33.914  34.953  1.00  0.00           H  
ATOM    227  CD  GLN    15       9.920  33.832  33.457  1.00  0.00           C  
ATOM    228  OE1 GLN    15       9.482  33.635  32.305  1.00  0.00           O  
ATOM    229  NE2 GLN    15       9.029  34.103  34.410  1.00  0.00           N  
ATOM    230 HE21 GLN    15       8.040  34.061  34.206  1.00  0.00           H  
ATOM    231 HE22 GLN    15       9.230  34.166  35.398  1.00  0.00           H  
ATOM    232  C   GLN    15      14.386  34.280  35.101  1.00  0.00           C  
ATOM    233  O   GLN    15      14.376  33.230  35.810  1.00  0.00           O  
ATOM    234  N   LYS    16      14.618  35.550  35.521  1.00  0.00           N  
ATOM    235  H   LYS    16      14.601  36.343  34.896  1.00  0.00           H  
ATOM    236  CA  LYS    16      14.725  35.839  36.998  1.00  0.00           C  
ATOM    237  HA  LYS    16      14.610  34.842  37.422  1.00  0.00           H  
ATOM    238  CB  LYS    16      16.201  36.255  37.199  1.00  0.00           C  
ATOM    239  HB2 LYS    16      16.364  37.148  36.596  1.00  0.00           H  
ATOM    240  HB3 LYS    16      16.355  36.444  38.261  1.00  0.00           H  
ATOM    241  CG  LYS    16      17.207  35.146  36.875  1.00  0.00           C  
ATOM    242  HG2 LYS    16      17.671  34.850  37.816  1.00  0.00           H  
ATOM    243  HG3 LYS    16      16.682  34.319  36.398  1.00  0.00           H  
ATOM    244  CD  LYS    16      18.129  35.811  35.783  1.00  0.00           C  
ATOM    245  HD2 LYS    16      17.571  36.074  34.884  1.00  0.00           H  
ATOM    246  HD3 LYS    16      18.457  36.818  36.042  1.00  0.00           H  
ATOM    247  CE  LYS    16      19.262  34.868  35.467  1.00  0.00           C  
ATOM    248  HE2 LYS    16      20.006  35.578  35.107  1.00  0.00           H  
ATOM    249  HE3 LYS    16      19.638  34.446  36.400  1.00  0.00           H  
ATOM    250  NZ  LYS    16      18.980  33.812  34.480  1.00  0.00           N  
ATOM    251  HZ1 LYS    16      19.803  33.384  34.081  1.00  0.00           H  
ATOM    252  HZ2 LYS    16      18.521  33.083  35.008  1.00  0.00           H  
ATOM    253  HZ3 LYS    16      18.426  34.149  33.706  1.00  0.00           H  
ATOM    254  C   LYS    16      13.823  36.960  37.539  1.00  0.00           C  
ATOM    255  O   LYS    16      13.361  37.819  36.763  1.00  0.00           O  
ATOM    256  N   LEU    17      13.507  36.920  38.852  1.00  0.00           N  
ATOM    257  H   LEU    17      14.176  36.501  39.482  1.00  0.00           H  
ATOM    258  CA  LEU    17      12.643  37.847  39.594  1.00  0.00           C  
ATOM    259  HA  LEU    17      11.603  37.731  39.286  1.00  0.00           H  
ATOM    260  CB  LEU    17      12.442  37.178  40.994  1.00  0.00           C  
ATOM    261  HB2 LEU    17      13.322  37.542  41.523  1.00  0.00           H  
ATOM    262  HB3 LEU    17      11.614  37.742  41.423  1.00  0.00           H  
ATOM    263  CG  LEU    17      12.259  35.654  41.179  1.00  0.00           C  
ATOM    264  HG  LEU    17      11.667  35.347  40.318  1.00  0.00           H  
ATOM    265  CD1 LEU    17      13.533  34.882  41.359  1.00  0.00           C  
ATOM    266 HD11 LEU    17      13.358  33.977  41.942  1.00  0.00           H  
ATOM    267 HD12 LEU    17      13.867  34.644  40.349  1.00  0.00           H  
ATOM    268 HD13 LEU    17      14.257  35.380  42.005  1.00  0.00           H  
ATOM    269  CD2 LEU    17      11.306  35.451  42.372  1.00  0.00           C  
ATOM    270 HD21 LEU    17      10.313  35.902  42.374  1.00  0.00           H  
ATOM    271 HD22 LEU    17      10.989  34.409  42.425  1.00  0.00           H  
ATOM    272 HD23 LEU    17      11.682  35.818  43.326  1.00  0.00           H  
ATOM    273  C   LEU    17      12.976  39.350  39.495  1.00  0.00           C  
ATOM    274  O   LEU    17      13.764  39.903  38.753  1.00  0.00           O  
ATOM    275  N   VAL    18      12.292  40.199  40.225  1.00  0.00           N  
ATOM    276  H   VAL    18      11.617  39.767  40.839  1.00  0.00           H  
ATOM    277  CA  VAL    18      12.435  41.694  40.420  1.00  0.00           C  
ATOM    278  HA  VAL    18      12.867  42.101  39.506  1.00  0.00           H  
ATOM    279  CB  VAL    18      11.024  42.404  40.549  1.00  0.00           C  
ATOM    280  HB  VAL    18      11.104  43.463  40.798  1.00  0.00           H  
ATOM    281  CG1 VAL    18      10.389  42.200  39.130  1.00  0.00           C  
ATOM    282 HG11 VAL    18      10.966  42.827  38.450  1.00  0.00           H  
ATOM    283 HG12 VAL    18      10.421  41.170  38.776  1.00  0.00           H  
ATOM    284 HG13 VAL    18       9.356  42.547  39.115  1.00  0.00           H  
ATOM    285  CG2 VAL    18      10.002  41.776  41.517  1.00  0.00           C  
ATOM    286 HG21 VAL    18      10.145  40.729  41.785  1.00  0.00           H  
ATOM    287 HG22 VAL    18      10.141  42.202  42.511  1.00  0.00           H  
ATOM    288 HG23 VAL    18       8.947  41.944  41.301  1.00  0.00           H  
ATOM    289  C   VAL    18      13.386  42.073  41.576  1.00  0.00           C  
ATOM    290  O   VAL    18      13.055  42.662  42.629  1.00  0.00           O  
ATOM    291  N   PHE    19      14.649  41.683  41.290  1.00  0.00           N  
ATOM    292  H   PHE    19      14.632  41.303  40.355  1.00  0.00           H  
ATOM    293  CA  PHE    19      15.943  42.009  41.915  1.00  0.00           C  
ATOM    294  HA  PHE    19      15.672  42.852  42.551  1.00  0.00           H  
ATOM    295  CB  PHE    19      16.585  40.780  42.636  1.00  0.00           C  
ATOM    296  HB2 PHE    19      16.928  39.950  42.019  1.00  0.00           H  
ATOM    297  HB3 PHE    19      17.511  41.228  42.997  1.00  0.00           H  
ATOM    298  CG  PHE    19      15.762  40.341  43.871  1.00  0.00           C  
ATOM    299  CD1 PHE    19      16.203  40.686  45.212  1.00  0.00           C  
ATOM    300  HD1 PHE    19      17.072  41.300  45.399  1.00  0.00           H  
ATOM    301  CE1 PHE    19      15.493  40.231  46.332  1.00  0.00           C  
ATOM    302  HE1 PHE    19      15.752  40.545  47.332  1.00  0.00           H  
ATOM    303  CZ  PHE    19      14.522  39.258  46.182  1.00  0.00           C  
ATOM    304  HZ  PHE    19      13.973  38.832  47.008  1.00  0.00           H  
ATOM    305  CE2 PHE    19      13.997  38.994  44.861  1.00  0.00           C  
ATOM    306  HE2 PHE    19      13.154  38.342  44.690  1.00  0.00           H  
ATOM    307  CD2 PHE    19      14.623  39.530  43.777  1.00  0.00           C  
ATOM    308  HD2 PHE    19      14.404  39.378  42.730  1.00  0.00           H  
ATOM    309  C   PHE    19      16.897  42.350  40.793  1.00  0.00           C  
ATOM    310  O   PHE    19      17.059  41.529  39.797  1.00  0.00           O  
ATOM    311  N   PHE    20      17.369  43.647  40.827  1.00  0.00           N  
ATOM    312  H   PHE    20      16.925  44.086  41.622  1.00  0.00           H  
ATOM    313  CA  PHE    20      18.363  44.311  39.966  1.00  0.00           C  
ATOM    314  HA  PHE    20      18.108  43.891  38.993  1.00  0.00           H  
ATOM    315  CB  PHE    20      18.032  45.874  39.967  1.00  0.00           C  
ATOM    316  HB2 PHE    20      19.001  46.370  39.905  1.00  0.00           H  
ATOM    317  HB3 PHE    20      17.314  46.136  39.190  1.00  0.00           H  
ATOM    318  CG  PHE    20      17.501  46.490  41.271  1.00  0.00           C  
ATOM    319  CD1 PHE    20      18.010  45.840  42.429  1.00  0.00           C  
ATOM    320  HD1 PHE    20      18.848  45.159  42.428  1.00  0.00           H  
ATOM    321  CE1 PHE    20      17.547  46.319  43.685  1.00  0.00           C  
ATOM    322  HE1 PHE    20      17.971  45.868  44.571  1.00  0.00           H  
ATOM    323  CZ  PHE    20      16.740  47.532  43.753  1.00  0.00           C  
ATOM    324  HZ  PHE    20      16.429  47.984  44.683  1.00  0.00           H  
ATOM    325  CE2 PHE    20      16.329  48.130  42.530  1.00  0.00           C  
ATOM    326  HE2 PHE    20      15.641  48.962  42.529  1.00  0.00           H  
ATOM    327  CD2 PHE    20      16.660  47.580  41.340  1.00  0.00           C  
ATOM    328  HD2 PHE    20      16.249  47.917  40.400  1.00  0.00           H  
ATOM    329  C   PHE    20      19.903  44.025  40.299  1.00  0.00           C  
ATOM    330  O   PHE    20      20.378  43.804  41.433  1.00  0.00           O  
ATOM    331  N   ALA    21      20.714  44.231  39.309  1.00  0.00           N  
ATOM    332  H   ALA    21      20.358  44.592  38.436  1.00  0.00           H  
ATOM    333  CA  ALA    21      22.152  43.865  39.151  1.00  0.00           C  
ATOM    334  HA  ALA    21      22.127  42.792  39.341  1.00  0.00           H  
ATOM    335  CB  ALA    21      22.655  44.039  37.680  1.00  0.00           C  
ATOM    336  HB1 ALA    21      23.492  43.344  37.618  1.00  0.00           H  
ATOM    337  HB2 ALA    21      21.843  43.783  36.999  1.00  0.00           H  
ATOM    338  HB3 ALA    21      22.844  45.109  37.595  1.00  0.00           H  
ATOM    339  C   ALA    21      23.183  44.666  40.013  1.00  0.00           C  
ATOM    340  O   ALA    21      23.182  45.843  40.149  1.00  0.00           O  
ATOM    341  N   GLU    22      24.164  44.019  40.611  1.00  0.00           N  
ATOM    342  H   GLU    22      24.170  43.029  40.413  1.00  0.00           H  
ATOM    343  CA  GLU    22      25.329  44.570  41.297  1.00  0.00           C  
ATOM    344  HA  GLU    22      24.899  44.943  42.227  1.00  0.00           H  
ATOM    345  CB  GLU    22      26.295  43.366  41.519  1.00  0.00           C  
ATOM    346  HB2 GLU    22      25.787  42.442  41.798  1.00  0.00           H  
ATOM    347  HB3 GLU    22      26.628  43.157  40.503  1.00  0.00           H  
ATOM    348  CG  GLU    22      27.533  43.538  42.457  1.00  0.00           C  
ATOM    349  HG2 GLU    22      28.098  42.635  42.228  1.00  0.00           H  
ATOM    350  HG3 GLU    22      28.098  44.444  42.236  1.00  0.00           H  
ATOM    351  CD  GLU    22      27.279  43.419  44.090  1.00  0.00           C  
ATOM    352  OE1 GLU    22      26.782  42.335  44.555  1.00  0.00           O  
ATOM    353  OE2 GLU    22      27.524  44.399  44.877  1.00  0.00           O  
ATOM    354  C   GLU    22      26.124  45.677  40.545  1.00  0.00           C  
ATOM    355  O   GLU    22      26.837  46.440  41.228  1.00  0.00           O  
ATOM    356  N   ASP    23      25.933  45.795  39.203  1.00  0.00           N  
ATOM    357  H   ASP    23      25.477  45.035  38.718  1.00  0.00           H  
ATOM    358  CA  ASP    23      26.358  46.887  38.347  1.00  0.00           C  
ATOM    359  HA  ASP    23      27.360  47.138  38.697  1.00  0.00           H  
ATOM    360  CB  ASP    23      26.349  46.259  36.844  1.00  0.00           C  
ATOM    361  HB2 ASP    23      25.403  45.719  36.809  1.00  0.00           H  
ATOM    362  HB3 ASP    23      26.283  47.035  36.080  1.00  0.00           H  
ATOM    363  CG  ASP    23      27.472  45.209  36.553  1.00  0.00           C  
ATOM    364  OD1 ASP    23      28.647  45.532  36.595  1.00  0.00           O  
ATOM    365  OD2 ASP    23      27.170  44.164  35.990  1.00  0.00           O  
ATOM    366  C   ASP    23      25.640  48.301  38.564  1.00  0.00           C  
ATOM    367  O   ASP    23      25.497  49.128  37.628  1.00  0.00           O  
ATOM    368  N   VAL    24      25.317  48.580  39.824  1.00  0.00           N  
ATOM    369  H   VAL    24      25.086  47.785  40.402  1.00  0.00           H  
ATOM    370  CA  VAL    24      24.923  49.862  40.330  1.00  0.00           C  
ATOM    371  HA  VAL    24      25.340  50.589  39.634  1.00  0.00           H  
ATOM    372  CB  VAL    24      23.439  49.918  40.447  1.00  0.00           C  
ATOM    373  HB  VAL    24      23.257  50.908  40.865  1.00  0.00           H  
ATOM    374  CG1 VAL    24      22.716  50.028  39.191  1.00  0.00           C  
ATOM    375 HG11 VAL    24      22.929  49.089  38.680  1.00  0.00           H  
ATOM    376 HG12 VAL    24      21.635  50.062  39.327  1.00  0.00           H  
ATOM    377 HG13 VAL    24      23.041  50.932  38.676  1.00  0.00           H  
ATOM    378  CG2 VAL    24      22.663  48.955  41.336  1.00  0.00           C  
ATOM    379 HG21 VAL    24      22.918  47.982  40.917  1.00  0.00           H  
ATOM    380 HG22 VAL    24      23.026  49.119  42.350  1.00  0.00           H  
ATOM    381 HG23 VAL    24      21.618  49.142  41.091  1.00  0.00           H  
ATOM    382  C   VAL    24      25.661  50.084  41.629  1.00  0.00           C  
ATOM    383  O   VAL    24      25.580  51.233  42.088  1.00  0.00           O  
ATOM    384  N   GLY    25      26.430  49.139  42.174  1.00  0.00           N  
ATOM    385  H   GLY    25      26.698  48.290  41.696  1.00  0.00           H  
ATOM    386  CA  GLY    25      27.158  49.447  43.445  1.00  0.00           C  
ATOM    387  HA2 GLY    25      27.143  50.522  43.625  1.00  0.00           H  
ATOM    388  HA3 GLY    25      26.927  48.993  44.408  1.00  0.00           H  
ATOM    389  C   GLY    25      28.559  49.255  43.312  1.00  0.00           C  
ATOM    390  O   GLY    25      29.179  48.898  44.400  1.00  0.00           O  
ATOM    391  N   SER    26      29.102  49.214  42.053  1.00  0.00           N  
ATOM    392  H   SER    26      28.546  49.367  41.225  1.00  0.00           H  
ATOM    393  CA  SER    26      30.476  48.805  41.710  1.00  0.00           C  
ATOM    394  HA  SER    26      31.158  49.031  42.530  1.00  0.00           H  
ATOM    395  CB  SER    26      30.576  47.212  41.562  1.00  0.00           C  
ATOM    396  HB2 SER    26      31.520  46.947  41.087  1.00  0.00           H  
ATOM    397  HB3 SER    26      30.415  46.736  42.529  1.00  0.00           H  
ATOM    398  OG  SER    26      29.452  46.889  40.695  1.00  0.00           O  
ATOM    399  HG  SER    26      28.849  46.247  41.077  1.00  0.00           H  
ATOM    400  C   SER    26      31.023  49.511  40.448  1.00  0.00           C  
ATOM    401  O   SER    26      30.136  49.885  39.630  1.00  0.00           O  
ATOM    402  N   ASN    27      32.277  49.703  40.286  1.00  0.00           N  
ATOM    403  H   ASN    27      32.903  49.474  41.045  1.00  0.00           H  
ATOM    404  CA  ASN    27      32.862  50.496  39.211  1.00  0.00           C  
ATOM    405  HA  ASN    27      33.832  50.816  39.592  1.00  0.00           H  
ATOM    406  CB  ASN    27      32.884  49.522  37.981  1.00  0.00           C  
ATOM    407  HB2 ASN    27      31.912  49.384  37.507  1.00  0.00           H  
ATOM    408  HB3 ASN    27      33.528  49.982  37.231  1.00  0.00           H  
ATOM    409  CG  ASN    27      33.436  48.143  38.272  1.00  0.00           C  
ATOM    410  OD1 ASN    27      34.324  47.968  39.035  1.00  0.00           O  
ATOM    411  ND2 ASN    27      32.761  47.088  37.861  1.00  0.00           N  
ATOM    412 HD21 ASN    27      31.938  47.152  37.279  1.00  0.00           H  
ATOM    413 HD22 ASN    27      32.898  46.190  38.304  1.00  0.00           H  
ATOM    414  C   ASN    27      32.205  51.814  38.732  1.00  0.00           C  
ATOM    415  O   ASN    27      31.748  52.033  37.612  1.00  0.00           O  
ATOM    416  N   LYS    28      32.203  52.905  39.504  1.00  0.00           N  
ATOM    417  H   LYS    28      32.423  52.666  40.460  1.00  0.00           H  
ATOM    418  CA  LYS    28      31.619  54.297  39.263  1.00  0.00           C  
ATOM    419  HA  LYS    28      30.749  54.040  38.658  1.00  0.00           H  
ATOM    420  CB  LYS    28      31.199  54.947  40.624  1.00  0.00           C  
ATOM    421  HB2 LYS    28      30.553  54.182  41.054  1.00  0.00           H  
ATOM    422  HB3 LYS    28      32.033  55.216  41.272  1.00  0.00           H  
ATOM    423  CG  LYS    28      30.263  56.100  40.369  1.00  0.00           C  
ATOM    424  HG2 LYS    28      29.828  56.181  41.365  1.00  0.00           H  
ATOM    425  HG3 LYS    28      30.773  57.015  40.066  1.00  0.00           H  
ATOM    426  CD  LYS    28      29.012  55.654  39.501  1.00  0.00           C  
ATOM    427  HD2 LYS    28      29.336  55.537  38.467  1.00  0.00           H  
ATOM    428  HD3 LYS    28      28.632  54.698  39.860  1.00  0.00           H  
ATOM    429  CE  LYS    28      27.889  56.579  39.397  1.00  0.00           C  
ATOM    430  HE2 LYS    28      28.191  57.547  38.998  1.00  0.00           H  
ATOM    431  HE3 LYS    28      27.224  56.180  38.631  1.00  0.00           H  
ATOM    432  NZ  LYS    28      27.233  56.618  40.695  1.00  0.00           N  
ATOM    433  HZ1 LYS    28      27.784  57.127  41.371  1.00  0.00           H  
ATOM    434  HZ2 LYS    28      26.310  57.015  40.588  1.00  0.00           H  
ATOM    435  HZ3 LYS    28      26.874  55.712  40.958  1.00  0.00           H  
ATOM    436  C   LYS    28      32.369  55.167  38.318  1.00  0.00           C  
ATOM    437  O   LYS    28      31.867  56.084  37.695  1.00  0.00           O  
ATOM    438  N   GLY    29      33.611  54.767  38.028  1.00  0.00           N  
ATOM    439  H   GLY    29      33.902  53.995  38.611  1.00  0.00           H  
ATOM    440  CA  GLY    29      34.607  55.308  37.035  1.00  0.00           C  
ATOM    441  HA2 GLY    29      35.167  54.442  36.681  1.00  0.00           H  
ATOM    442  HA3 GLY    29      34.132  55.887  36.243  1.00  0.00           H  
ATOM    443  C   GLY    29      35.499  56.308  37.675  1.00  0.00           C  
ATOM    444  O   GLY    29      35.326  56.693  38.872  1.00  0.00           O  
ATOM    445  N   ALA    30      36.460  56.766  36.950  1.00  0.00           N  
ATOM    446  H   ALA    30      36.485  56.429  35.999  1.00  0.00           H  
ATOM    447  CA  ALA    30      37.319  57.917  37.314  1.00  0.00           C  
ATOM    448  HA  ALA    30      38.007  58.067  36.482  1.00  0.00           H  
ATOM    449  CB  ALA    30      36.547  59.254  37.209  1.00  0.00           C  
ATOM    450  HB1 ALA    30      37.076  60.202  37.105  1.00  0.00           H  
ATOM    451  HB2 ALA    30      35.789  59.172  36.431  1.00  0.00           H  
ATOM    452  HB3 ALA    30      36.014  59.348  38.155  1.00  0.00           H  
ATOM    453  C   ALA    30      38.233  57.896  38.621  1.00  0.00           C  
ATOM    454  O   ALA    30      38.722  58.919  39.180  1.00  0.00           O  
ATOM    455  N   ILE    31      38.666  56.664  39.110  1.00  0.00           N  
ATOM    456  H   ILE    31      38.443  55.774  38.688  1.00  0.00           H  
ATOM    457  CA  ILE    31      39.398  56.534  40.401  1.00  0.00           C  
ATOM    458  HA  ILE    31      39.487  57.500  40.898  1.00  0.00           H  
ATOM    459  CB  ILE    31      38.656  55.527  41.316  1.00  0.00           C  
ATOM    460  HB  ILE    31      38.659  54.568  40.798  1.00  0.00           H  
ATOM    461  CG2 ILE    31      39.344  55.160  42.683  1.00  0.00           C  
ATOM    462 HG21 ILE    31      40.340  54.774  42.467  1.00  0.00           H  
ATOM    463 HG22 ILE    31      39.398  55.941  43.442  1.00  0.00           H  
ATOM    464 HG23 ILE    31      38.804  54.398  43.244  1.00  0.00           H  
ATOM    465  CG1 ILE    31      37.231  56.014  41.690  1.00  0.00           C  
ATOM    466 HG12 ILE    31      36.702  55.867  40.748  1.00  0.00           H  
ATOM    467 HG13 ILE    31      36.800  55.410  42.488  1.00  0.00           H  
ATOM    468  CD1 ILE    31      37.031  57.506  42.124  1.00  0.00           C  
ATOM    469 HD11 ILE    31      36.003  57.749  41.855  1.00  0.00           H  
ATOM    470 HD12 ILE    31      37.120  57.487  43.210  1.00  0.00           H  
ATOM    471 HD13 ILE    31      37.572  58.337  41.671  1.00  0.00           H  
ATOM    472  C   ILE    31      40.816  56.037  40.001  1.00  0.00           C  
ATOM    473  O   ILE    31      40.870  54.958  39.311  1.00  0.00           O  
ATOM    474  N   ILE    32      41.901  56.662  40.451  1.00  0.00           N  
ATOM    475  H   ILE    32      41.828  57.631  40.723  1.00  0.00           H  
ATOM    476  CA  ILE    32      43.272  56.177  40.297  1.00  0.00           C  
ATOM    477  HA  ILE    32      43.305  55.157  39.912  1.00  0.00           H  
ATOM    478  CB  ILE    32      43.846  56.963  39.064  1.00  0.00           C  
ATOM    479  HB  ILE    32      43.497  57.994  39.120  1.00  0.00           H  
ATOM    480  CG2 ILE    32      45.345  56.849  39.057  1.00  0.00           C  
ATOM    481 HG21 ILE    32      45.833  57.147  38.129  1.00  0.00           H  
ATOM    482 HG22 ILE    32      45.771  57.323  39.941  1.00  0.00           H  
ATOM    483 HG23 ILE    32      45.467  55.792  39.295  1.00  0.00           H  
ATOM    484  CG1 ILE    32      43.311  56.299  37.740  1.00  0.00           C  
ATOM    485 HG12 ILE    32      43.641  55.260  37.760  1.00  0.00           H  
ATOM    486 HG13 ILE    32      42.229  56.432  37.730  1.00  0.00           H  
ATOM    487  CD1 ILE    32      43.870  57.051  36.447  1.00  0.00           C  
ATOM    488 HD11 ILE    32      44.592  56.471  35.871  1.00  0.00           H  
ATOM    489 HD12 ILE    32      43.158  57.243  35.643  1.00  0.00           H  
ATOM    490 HD13 ILE    32      44.478  57.904  36.748  1.00  0.00           H  
ATOM    491  C   ILE    32      44.080  56.159  41.667  1.00  0.00           C  
ATOM    492  O   ILE    32      44.374  57.219  42.250  1.00  0.00           O  
ATOM    493  N   GLY    33      44.410  55.010  42.263  1.00  0.00           N  
ATOM    494  H   GLY    33      44.478  54.269  41.580  1.00  0.00           H  
ATOM    495  CA  GLY    33      45.100  54.880  43.606  1.00  0.00           C  
ATOM    496  HA2 GLY    33      44.630  55.549  44.327  1.00  0.00           H  
ATOM    497  HA3 GLY    33      44.862  53.852  43.878  1.00  0.00           H  
ATOM    498  C   GLY    33      46.596  55.061  43.436  1.00  0.00           C  
ATOM    499  O   GLY    33      47.111  54.168  42.718  1.00  0.00           O  
ATOM    500  N   LEU    34      47.111  56.194  43.936  1.00  0.00           N  
ATOM    501  H   LEU    34      46.329  56.714  44.307  1.00  0.00           H  
ATOM    502  CA  LEU    34      48.499  56.673  44.030  1.00  0.00           C  
ATOM    503  HA  LEU    34      48.461  57.763  44.015  1.00  0.00           H  
ATOM    504  CB  LEU    34      49.065  56.223  45.372  1.00  0.00           C  
ATOM    505  HB2 LEU    34      48.401  56.638  46.129  1.00  0.00           H  
ATOM    506  HB3 LEU    34      49.231  55.152  45.495  1.00  0.00           H  
ATOM    507  CG  LEU    34      50.432  56.824  45.676  1.00  0.00           C  
ATOM    508  HG  LEU    34      51.113  56.242  45.056  1.00  0.00           H  
ATOM    509  CD1 LEU    34      50.509  58.329  45.408  1.00  0.00           C  
ATOM    510 HD11 LEU    34      50.131  58.705  44.457  1.00  0.00           H  
ATOM    511 HD12 LEU    34      49.805  58.724  46.140  1.00  0.00           H  
ATOM    512 HD13 LEU    34      51.529  58.711  45.446  1.00  0.00           H  
ATOM    513  CD2 LEU    34      50.800  56.560  47.149  1.00  0.00           C  
ATOM    514 HD21 LEU    34      51.780  57.016  47.286  1.00  0.00           H  
ATOM    515 HD22 LEU    34      49.964  56.816  47.801  1.00  0.00           H  
ATOM    516 HD23 LEU    34      50.991  55.490  47.222  1.00  0.00           H  
ATOM    517  C   LEU    34      49.451  56.279  42.915  1.00  0.00           C  
ATOM    518  O   LEU    34      49.817  55.116  42.867  1.00  0.00           O  
ATOM    519  N   MET    35      49.900  57.178  42.032  1.00  0.00           N  
ATOM    520  H   MET    35      49.558  58.108  42.228  1.00  0.00           H  
ATOM    521  CA  MET    35      50.828  56.957  41.003  1.00  0.00           C  
ATOM    522  HA  MET    35      50.967  55.877  40.938  1.00  0.00           H  
ATOM    523  CB  MET    35      50.272  57.314  39.630  1.00  0.00           C  
ATOM    524  HB2 MET    35      49.257  56.925  39.552  1.00  0.00           H  
ATOM    525  HB3 MET    35      50.311  58.388  39.449  1.00  0.00           H  
ATOM    526  CG  MET    35      50.761  56.877  38.212  1.00  0.00           C  
ATOM    527  HG2 MET    35      50.162  57.405  37.469  1.00  0.00           H  
ATOM    528  HG3 MET    35      51.783  57.239  38.098  1.00  0.00           H  
ATOM    529  SD  MET    35      50.894  55.028  37.931  1.00  0.00           S  
ATOM    530  CE  MET    35      49.114  54.689  38.106  1.00  0.00           C  
ATOM    531  HE1 MET    35      48.899  54.805  39.168  1.00  0.00           H  
ATOM    532  HE2 MET    35      48.486  55.450  37.642  1.00  0.00           H  
ATOM    533  HE3 MET    35      48.734  53.691  37.888  1.00  0.00           H  
ATOM    534  C   MET    35      52.127  57.735  41.240  1.00  0.00           C  
ATOM    535  O   MET    35      52.122  58.691  42.103  1.00  0.00           O  
ATOM    536  N   VAL    36      53.204  57.281  40.581  1.00  0.00           N  
ATOM    537  H   VAL    36      53.092  56.594  39.850  1.00  0.00           H  
ATOM    538  CA  VAL    36      54.450  58.210  40.621  1.00  0.00           C  
ATOM    539  HA  VAL    36      54.116  59.238  40.757  1.00  0.00           H  
ATOM    540  CB  VAL    36      55.377  57.796  41.887  1.00  0.00           C  
ATOM    541  HB  VAL    36      54.718  57.385  42.652  1.00  0.00           H  
ATOM    542  CG1 VAL    36      56.411  56.694  41.545  1.00  0.00           C  
ATOM    543 HG11 VAL    36      56.082  55.841  40.951  1.00  0.00           H  
ATOM    544 HG12 VAL    36      57.349  57.052  41.122  1.00  0.00           H  
ATOM    545 HG13 VAL    36      56.584  56.165  42.481  1.00  0.00           H  
ATOM    546  CG2 VAL    36      56.091  59.086  42.488  1.00  0.00           C  
ATOM    547 HG21 VAL    36      55.400  59.815  42.914  1.00  0.00           H  
ATOM    548 HG22 VAL    36      56.906  58.827  43.164  1.00  0.00           H  
ATOM    549 HG23 VAL    36      56.569  59.710  41.733  1.00  0.00           H  
ATOM    550  C   VAL    36      55.322  58.160  39.295  1.00  0.00           C  
ATOM    551  O   VAL    36      54.977  57.469  38.287  1.00  0.00           O  
ATOM    552  N   GLY    37      56.436  58.935  39.203  1.00  0.00           N  
ATOM    553  H   GLY    37      56.756  59.419  40.029  1.00  0.00           H  
ATOM    554  CA  GLY    37      57.249  59.233  37.966  1.00  0.00           C  
ATOM    555  HA2 GLY    37      57.460  58.285  37.470  1.00  0.00           H  
ATOM    556  HA3 GLY    37      56.605  59.771  37.270  1.00  0.00           H  
ATOM    557  C   GLY    37      58.477  60.165  38.196  1.00  0.00           C  
ATOM    558  O   GLY    37      58.839  60.296  39.393  1.00  0.00           O  
ATOM    559  N   GLY    38      59.070  60.648  37.083  1.00  0.00           N  
ATOM    560  H   GLY    38      58.563  60.550  36.215  1.00  0.00           H  
ATOM    561  CA  GLY    38      60.102  61.642  37.165  1.00  0.00           C  
ATOM    562  HA2 GLY    38      60.260  62.099  36.188  1.00  0.00           H  
ATOM    563  HA3 GLY    38      59.797  62.331  37.953  1.00  0.00           H  
ATOM    564  C   GLY    38      61.486  61.203  37.527  1.00  0.00           C  
ATOM    565  O   GLY    38      62.306  62.069  37.720  1.00  0.00           O  
ATOM    566  N   VAL    39      61.763  59.915  37.601  1.00  0.00           N  
ATOM    567  H   VAL    39      61.054  59.282  37.260  1.00  0.00           H  
ATOM    568  CA  VAL    39      63.174  59.348  37.487  1.00  0.00           C  
ATOM    569  HA  VAL    39      63.907  60.154  37.522  1.00  0.00           H  
ATOM    570  CB  VAL    39      63.606  58.621  38.729  1.00  0.00           C  
ATOM    571  HB  VAL    39      63.520  59.196  39.651  1.00  0.00           H  
ATOM    572  CG1 VAL    39      62.626  57.489  38.923  1.00  0.00           C  
ATOM    573 HG11 VAL    39      62.768  56.958  37.982  1.00  0.00           H  
ATOM    574 HG12 VAL    39      62.856  56.848  39.774  1.00  0.00           H  
ATOM    575 HG13 VAL    39      61.600  57.801  39.120  1.00  0.00           H  
ATOM    576  CG2 VAL    39      65.001  58.071  38.723  1.00  0.00           C  
ATOM    577 HG21 VAL    39      65.262  57.769  39.737  1.00  0.00           H  
ATOM    578 HG22 VAL    39      65.155  57.168  38.131  1.00  0.00           H  
ATOM    579 HG23 VAL    39      65.770  58.813  38.507  1.00  0.00           H  
ATOM    580  C   VAL    39      63.262  58.615  36.174  1.00  0.00           C  
ATOM    581  O   VAL    39      62.349  57.870  35.739  1.00  0.00           O  
ATOM    582  N   VAL    40      64.376  58.798  35.447  1.00  0.00           N  
ATOM    583  H   VAL    40      65.190  59.285  35.794  1.00  0.00           H  
ATOM    584  CA  VAL    40      64.464  58.271  34.115  1.00  0.00           C  
ATOM    585  HA  VAL    40      63.503  58.536  33.674  1.00  0.00           H  
ATOM    586  CB  VAL    40      65.614  58.868  33.290  1.00  0.00           C  
ATOM    587  HB  VAL    40      65.472  58.319  32.359  1.00  0.00           H  
ATOM    588  CG1 VAL    40      65.349  60.416  33.029  1.00  0.00           C  
ATOM    589 HG11 VAL    40      64.621  60.398  32.218  1.00  0.00           H  
ATOM    590 HG12 VAL    40      64.879  60.947  33.857  1.00  0.00           H  
ATOM    591 HG13 VAL    40      66.204  60.856  32.516  1.00  0.00           H  
ATOM    592  CG2 VAL    40      67.175  58.714  33.409  1.00  0.00           C  
ATOM    593 HG21 VAL    40      67.457  57.737  33.802  1.00  0.00           H  
ATOM    594 HG22 VAL    40      67.518  58.874  32.386  1.00  0.00           H  
ATOM    595 HG23 VAL    40      67.600  59.452  34.089  1.00  0.00           H  
ATOM    596  C   VAL    40      64.560  56.734  33.990  1.00  0.00           C  
ATOM    597  O   VAL    40      64.173  56.094  32.978  1.00  0.00           O  
ATOM    598  N   ILE    41      65.085  56.048  35.049  1.00  0.00           N  
ATOM    599  H   ILE    41      65.477  56.520  35.851  1.00  0.00           H  
ATOM    600  CA  ILE    41      65.096  54.614  35.109  1.00  0.00           C  
ATOM    601  HA  ILE    41      64.651  54.055  34.286  1.00  0.00           H  
ATOM    602  CB  ILE    41      66.587  54.161  35.207  1.00  0.00           C  
ATOM    603  HB  ILE    41      66.678  53.115  35.502  1.00  0.00           H  
ATOM    604  CG2 ILE    41      67.151  54.031  33.784  1.00  0.00           C  
ATOM    605 HG21 ILE    41      66.455  53.326  33.330  1.00  0.00           H  
ATOM    606 HG22 ILE    41      67.317  54.945  33.213  1.00  0.00           H  
ATOM    607 HG23 ILE    41      68.168  53.648  33.867  1.00  0.00           H  
ATOM    608  CG1 ILE    41      67.647  54.964  36.124  1.00  0.00           C  
ATOM    609 HG12 ILE    41      68.683  54.904  35.790  1.00  0.00           H  
ATOM    610 HG13 ILE    41      67.487  56.028  35.950  1.00  0.00           H  
ATOM    611  CD1 ILE    41      67.646  54.749  37.643  1.00  0.00           C  
ATOM    612 HD11 ILE    41      66.817  55.284  38.106  1.00  0.00           H  
ATOM    613 HD12 ILE    41      67.454  53.701  37.872  1.00  0.00           H  
ATOM    614 HD13 ILE    41      68.637  54.988  38.028  1.00  0.00           H  
ATOM    615  C   ILE    41      64.303  54.188  36.348  1.00  0.00           C  
ATOM    616  O   ILE    41      64.349  54.704  37.492  1.00  0.00           O  
ATOM    617  N   ALA    42      63.839  52.898  36.115  1.00  0.00           N  
ATOM    618  H   ALA    42      63.743  52.629  35.146  1.00  0.00           H  
ATOM    619  CA  ALA    42      63.217  52.072  37.177  1.00  0.00           C  
ATOM    620  HA  ALA    42      63.828  52.463  37.991  1.00  0.00           H  
ATOM    621  CB  ALA    42      61.724  52.413  37.495  1.00  0.00           C  
ATOM    622  HB1 ALA    42      61.651  53.445  37.839  1.00  0.00           H  
ATOM    623  HB2 ALA    42      61.067  52.163  36.662  1.00  0.00           H  
ATOM    624  HB3 ALA    42      61.542  51.716  38.314  1.00  0.00           H  
ATOM    625  C   ALA    42      63.442  50.610  36.904  1.00  0.00           C  
ATOM    626  O   ALA    42      63.456  50.243  35.717  1.00  0.00           O  
ATOM    627  OXT ALA    42      63.982  49.840  37.817  1.00  0.00           O  
TER     628      ALA    42 
END   
