# Supplementary material for: Exploring Structural Insights of Aβ42 and α-Synuclein Monomers and Heterodimer: A Comparative Study Using Implicit and Explicit Solvent Simulations
Source: J Phys Chem B. 2024 May 3;128(19):4655–69. doi: 10.1021/acs.jpcb.4c00503 (PMC11103699; doi:10.1021/acs.jpcb.4c00503)
Supplement: Supplementary file 3 — jp4c00503_si_003.zip [file jp4c00503_si_003.zip › rep/1_ab42_FINAL04.pdb]

ATOM      1  N   ASP     1      26.217  12.449  22.739  1.00  0.00           N  
ATOM      2  H1  ASP     1      25.536  12.235  22.025  1.00  0.00           H  
ATOM      3  H2  ASP     1      26.126  13.360  23.165  1.00  0.00           H  
ATOM      4  H3  ASP     1      26.313  11.608  23.291  1.00  0.00           H  
ATOM      5  CA  ASP     1      27.457  12.694  21.977  1.00  0.00           C  
ATOM      6  HA  ASP     1      27.787  11.800  21.448  1.00  0.00           H  
ATOM      7  CB  ASP     1      27.251  13.758  20.834  1.00  0.00           C  
ATOM      8  HB2 ASP     1      27.156  14.691  21.390  1.00  0.00           H  
ATOM      9  HB3 ASP     1      28.127  14.112  20.291  1.00  0.00           H  
ATOM     10  CG  ASP     1      25.923  13.506  19.927  1.00  0.00           C  
ATOM     11  OD1 ASP     1      25.070  12.613  20.237  1.00  0.00           O  
ATOM     12  OD2 ASP     1      25.663  14.256  18.951  1.00  0.00           O  
ATOM     13  C   ASP     1      28.611  13.236  22.869  1.00  0.00           C  
ATOM     14  O   ASP     1      28.272  13.887  23.903  1.00  0.00           O  
ATOM     15  N   ALA     2      29.889  12.965  22.441  1.00  0.00           N  
ATOM     16  H   ALA     2      29.956  12.427  21.588  1.00  0.00           H  
ATOM     17  CA  ALA     2      31.113  13.406  23.132  1.00  0.00           C  
ATOM     18  HA  ALA     2      30.984  13.588  24.199  1.00  0.00           H  
ATOM     19  CB  ALA     2      32.123  12.150  23.056  1.00  0.00           C  
ATOM     20  HB1 ALA     2      32.955  12.460  23.688  1.00  0.00           H  
ATOM     21  HB2 ALA     2      31.647  11.338  23.607  1.00  0.00           H  
ATOM     22  HB3 ALA     2      32.233  11.886  22.004  1.00  0.00           H  
ATOM     23  C   ALA     2      31.839  14.568  22.475  1.00  0.00           C  
ATOM     24  O   ALA     2      31.326  14.988  21.498  1.00  0.00           O  
ATOM     25  N   GLU     3      32.758  15.198  23.162  1.00  0.00           N  
ATOM     26  H   GLU     3      33.036  14.754  24.025  1.00  0.00           H  
ATOM     27  CA  GLU     3      33.324  16.606  22.881  1.00  0.00           C  
ATOM     28  HA  GLU     3      34.120  16.654  23.624  1.00  0.00           H  
ATOM     29  CB  GLU     3      34.100  16.673  21.535  1.00  0.00           C  
ATOM     30  HB2 GLU     3      33.399  16.628  20.701  1.00  0.00           H  
ATOM     31  HB3 GLU     3      34.908  17.402  21.587  1.00  0.00           H  
ATOM     32  CG  GLU     3      34.885  15.237  21.395  1.00  0.00           C  
ATOM     33  HG2 GLU     3      35.283  15.006  22.383  1.00  0.00           H  
ATOM     34  HG3 GLU     3      34.128  14.508  21.106  1.00  0.00           H  
ATOM     35  CD  GLU     3      35.954  15.309  20.172  1.00  0.00           C  
ATOM     36  OE1 GLU     3      36.716  14.342  20.049  1.00  0.00           O  
ATOM     37  OE2 GLU     3      36.175  16.225  19.329  1.00  0.00           O  
ATOM     38  C   GLU     3      32.324  17.839  22.943  1.00  0.00           C  
ATOM     39  O   GLU     3      31.258  17.848  22.344  1.00  0.00           O  
ATOM     40  N   PHE     4      32.850  18.885  23.619  1.00  0.00           N  
ATOM     41  H   PHE     4      33.724  18.874  24.125  1.00  0.00           H  
ATOM     42  CA  PHE     4      32.028  20.088  23.854  1.00  0.00           C  
ATOM     43  HA  PHE     4      31.092  19.665  24.219  1.00  0.00           H  
ATOM     44  CB  PHE     4      32.596  21.058  24.927  1.00  0.00           C  
ATOM     45  HB2 PHE     4      33.411  21.630  24.483  1.00  0.00           H  
ATOM     46  HB3 PHE     4      31.794  21.764  25.145  1.00  0.00           H  
ATOM     47  CG  PHE     4      33.066  20.486  26.327  1.00  0.00           C  
ATOM     48  CD1 PHE     4      32.199  19.759  27.095  1.00  0.00           C  
ATOM     49  HD1 PHE     4      31.188  19.577  26.763  1.00  0.00           H  
ATOM     50  CE1 PHE     4      32.503  19.379  28.441  1.00  0.00           C  
ATOM     51  HE1 PHE     4      31.790  18.686  28.864  1.00  0.00           H  
ATOM     52  CZ  PHE     4      33.802  19.655  28.895  1.00  0.00           C  
ATOM     53  HZ  PHE     4      34.147  19.274  29.845  1.00  0.00           H  
ATOM     54  CE2 PHE     4      34.734  20.408  28.147  1.00  0.00           C  
ATOM     55  HE2 PHE     4      35.737  20.697  28.426  1.00  0.00           H  
ATOM     56  CD2 PHE     4      34.305  20.816  26.891  1.00  0.00           C  
ATOM     57  HD2 PHE     4      34.957  21.489  26.355  1.00  0.00           H  
ATOM     58  C   PHE     4      31.706  20.710  22.528  1.00  0.00           C  
ATOM     59  O   PHE     4      32.483  20.796  21.573  1.00  0.00           O  
ATOM     60  N   ARG     5      30.547  21.403  22.448  1.00  0.00           N  
ATOM     61  H   ARG     5      29.831  21.205  23.133  1.00  0.00           H  
ATOM     62  CA  ARG     5      30.204  22.349  21.317  1.00  0.00           C  
ATOM     63  HA  ARG     5      31.126  22.845  21.014  1.00  0.00           H  
ATOM     64  CB  ARG     5      29.608  21.564  20.118  1.00  0.00           C  
ATOM     65  HB2 ARG     5      30.500  21.123  19.672  1.00  0.00           H  
ATOM     66  HB3 ARG     5      29.028  20.688  20.409  1.00  0.00           H  
ATOM     67  CG  ARG     5      28.764  22.337  19.055  1.00  0.00           C  
ATOM     68  HG2 ARG     5      29.288  23.268  18.842  1.00  0.00           H  
ATOM     69  HG3 ARG     5      28.886  21.720  18.164  1.00  0.00           H  
ATOM     70  CD  ARG     5      27.307  22.679  19.303  1.00  0.00           C  
ATOM     71  HD2 ARG     5      26.734  21.773  19.505  1.00  0.00           H  
ATOM     72  HD3 ARG     5      27.301  23.365  20.149  1.00  0.00           H  
ATOM     73  NE  ARG     5      26.630  23.554  18.334  1.00  0.00           N  
ATOM     74  HE  ARG     5      27.089  23.679  17.443  1.00  0.00           H  
ATOM     75  CZ  ARG     5      25.361  23.837  18.345  1.00  0.00           C  
ATOM     76  NH1 ARG     5      24.451  23.654  19.296  1.00  0.00           N  
ATOM     77 HH11 ARG     5      23.491  23.901  19.104  1.00  0.00           H  
ATOM     78 HH12 ARG     5      24.678  23.272  20.203  1.00  0.00           H  
ATOM     79  NH2 ARG     5      24.815  24.468  17.298  1.00  0.00           N  
ATOM     80 HH21 ARG     5      25.412  24.734  16.528  1.00  0.00           H  
ATOM     81 HH22 ARG     5      23.866  24.800  17.395  1.00  0.00           H  
ATOM     82  C   ARG     5      29.252  23.374  21.876  1.00  0.00           C  
ATOM     83  O   ARG     5      28.334  23.072  22.748  1.00  0.00           O  
ATOM     84  N   HIE     6      29.628  24.584  21.533  1.00  0.00           N  
ATOM     85  H   HIE     6      30.263  24.710  20.757  1.00  0.00           H  
ATOM     86  CA  HIE     6      29.031  25.791  22.009  1.00  0.00           C  
ATOM     87  HA  HIE     6      28.215  25.670  22.721  1.00  0.00           H  
ATOM     88  CB  HIE     6      30.216  26.504  22.693  1.00  0.00           C  
ATOM     89  HB2 HIE     6      29.656  27.287  23.204  1.00  0.00           H  
ATOM     90  HB3 HIE     6      30.600  25.725  23.351  1.00  0.00           H  
ATOM     91  CG  HIE     6      31.320  27.121  21.885  1.00  0.00           C  
ATOM     92  ND1 HIE     6      32.223  26.352  21.179  1.00  0.00           N  
ATOM     93  CE1 HIE     6      33.221  27.116  20.759  1.00  0.00           C  
ATOM     94  HE1 HIE     6      33.973  26.884  20.019  1.00  0.00           H  
ATOM     95  NE2 HIE     6      32.850  28.408  21.011  1.00  0.00           N  
ATOM     96  HE2 HIE     6      33.255  29.263  20.658  1.00  0.00           H  
ATOM     97  CD2 HIE     6      31.656  28.458  21.785  1.00  0.00           C  
ATOM     98  HD2 HIE     6      31.059  29.327  22.021  1.00  0.00           H  
ATOM     99  C   HIE     6      28.614  26.595  20.777  1.00  0.00           C  
ATOM    100  O   HIE     6      29.200  26.458  19.694  1.00  0.00           O  
ATOM    101  N   ASP     7      27.536  27.315  20.923  1.00  0.00           N  
ATOM    102  H   ASP     7      27.110  27.250  21.837  1.00  0.00           H  
ATOM    103  CA  ASP     7      27.023  28.278  19.939  1.00  0.00           C  
ATOM    104  HA  ASP     7      27.641  28.137  19.053  1.00  0.00           H  
ATOM    105  CB  ASP     7      25.605  28.028  19.488  1.00  0.00           C  
ATOM    106  HB2 ASP     7      25.303  28.920  18.938  1.00  0.00           H  
ATOM    107  HB3 ASP     7      25.609  27.159  18.830  1.00  0.00           H  
ATOM    108  CG  ASP     7      24.474  27.656  20.578  1.00  0.00           C  
ATOM    109  OD1 ASP     7      23.341  27.429  20.189  1.00  0.00           O  
ATOM    110  OD2 ASP     7      24.703  27.672  21.825  1.00  0.00           O  
ATOM    111  C   ASP     7      27.212  29.751  20.321  1.00  0.00           C  
ATOM    112  O   ASP     7      27.499  30.082  21.501  1.00  0.00           O  
ATOM    113  N   SER     8      27.205  30.568  19.281  1.00  0.00           N  
ATOM    114  H   SER     8      26.888  30.166  18.410  1.00  0.00           H  
ATOM    115  CA  SER     8      27.103  32.013  19.364  1.00  0.00           C  
ATOM    116  HA  SER     8      27.977  32.441  19.856  1.00  0.00           H  
ATOM    117  CB  SER     8      27.072  32.588  17.942  1.00  0.00           C  
ATOM    118  HB2 SER     8      27.794  32.221  17.213  1.00  0.00           H  
ATOM    119  HB3 SER     8      26.146  32.228  17.493  1.00  0.00           H  
ATOM    120  OG  SER     8      27.020  34.036  18.011  1.00  0.00           O  
ATOM    121  HG  SER     8      27.837  34.473  17.759  1.00  0.00           H  
ATOM    122  C   SER     8      25.836  32.406  20.052  1.00  0.00           C  
ATOM    123  O   SER     8      24.968  31.561  20.253  1.00  0.00           O  
ATOM    124  N   GLY     9      25.842  33.658  20.560  1.00  0.00           N  
ATOM    125  H   GLY     9      26.431  34.423  20.264  1.00  0.00           H  
ATOM    126  CA  GLY     9      24.767  34.187  21.364  1.00  0.00           C  
ATOM    127  HA2 GLY     9      23.991  34.692  20.789  1.00  0.00           H  
ATOM    128  HA3 GLY     9      24.337  33.436  22.027  1.00  0.00           H  
ATOM    129  C   GLY     9      25.277  35.258  22.422  1.00  0.00           C  
ATOM    130  O   GLY     9      26.095  36.095  21.977  1.00  0.00           O  
ATOM    131  N   TYR    10      24.624  35.320  23.571  1.00  0.00           N  
ATOM    132  H   TYR    10      23.864  34.668  23.702  1.00  0.00           H  
ATOM    133  CA  TYR    10      24.718  36.411  24.544  1.00  0.00           C  
ATOM    134  HA  TYR    10      25.418  37.162  24.178  1.00  0.00           H  
ATOM    135  CB  TYR    10      23.314  37.106  24.811  1.00  0.00           C  
ATOM    136  HB2 TYR    10      22.972  37.564  23.884  1.00  0.00           H  
ATOM    137  HB3 TYR    10      22.721  36.202  24.956  1.00  0.00           H  
ATOM    138  CG  TYR    10      23.233  38.044  25.995  1.00  0.00           C  
ATOM    139  CD1 TYR    10      22.859  37.544  27.226  1.00  0.00           C  
ATOM    140  HD1 TYR    10      22.668  36.500  27.424  1.00  0.00           H  
ATOM    141  CE1 TYR    10      22.800  38.411  28.377  1.00  0.00           C  
ATOM    142  HE1 TYR    10      22.497  38.079  29.359  1.00  0.00           H  
ATOM    143  CZ  TYR    10      23.126  39.792  28.181  1.00  0.00           C  
ATOM    144  OH  TYR    10      23.183  40.596  29.282  1.00  0.00           O  
ATOM    145  HH  TYR    10      23.000  40.125  30.099  1.00  0.00           H  
ATOM    146  CE2 TYR    10      23.248  40.389  26.889  1.00  0.00           C  
ATOM    147  HE2 TYR    10      23.377  41.445  26.699  1.00  0.00           H  
ATOM    148  CD2 TYR    10      23.416  39.449  25.746  1.00  0.00           C  
ATOM    149  HD2 TYR    10      23.820  39.793  24.805  1.00  0.00           H  
ATOM    150  C   TYR    10      25.470  36.027  25.884  1.00  0.00           C  
ATOM    151  O   TYR    10      26.261  36.820  26.434  1.00  0.00           O  
ATOM    152  N   GLU    11      25.162  34.792  26.318  1.00  0.00           N  
ATOM    153  H   GLU    11      24.491  34.216  25.830  1.00  0.00           H  
ATOM    154  CA  GLU    11      25.580  34.205  27.523  1.00  0.00           C  
ATOM    155  HA  GLU    11      25.351  34.940  28.296  1.00  0.00           H  
ATOM    156  CB  GLU    11      24.855  32.868  27.830  1.00  0.00           C  
ATOM    157  HB2 GLU    11      23.974  32.607  27.245  1.00  0.00           H  
ATOM    158  HB3 GLU    11      25.516  32.013  27.687  1.00  0.00           H  
ATOM    159  CG  GLU    11      24.279  32.886  29.225  1.00  0.00           C  
ATOM    160  HG2 GLU    11      25.164  32.943  29.859  1.00  0.00           H  
ATOM    161  HG3 GLU    11      23.650  33.760  29.398  1.00  0.00           H  
ATOM    162  CD  GLU    11      23.506  31.701  29.778  1.00  0.00           C  
ATOM    163  OE1 GLU    11      23.028  31.804  30.933  1.00  0.00           O  
ATOM    164  OE2 GLU    11      23.424  30.651  29.144  1.00  0.00           O  
ATOM    165  C   GLU    11      27.072  34.032  27.696  1.00  0.00           C  
ATOM    166  O   GLU    11      27.606  34.337  28.770  1.00  0.00           O  
ATOM    167  N   VAL    12      27.797  33.399  26.742  1.00  0.00           N  
ATOM    168  H   VAL    12      27.405  32.897  25.958  1.00  0.00           H  
ATOM    169  CA  VAL    12      29.202  33.181  26.803  1.00  0.00           C  
ATOM    170  HA  VAL    12      29.367  32.860  27.831  1.00  0.00           H  
ATOM    171  CB  VAL    12      29.677  32.166  25.756  1.00  0.00           C  
ATOM    172  HB  VAL    12      30.754  32.028  25.847  1.00  0.00           H  
ATOM    173  CG1 VAL    12      28.874  30.807  25.891  1.00  0.00           C  
ATOM    174 HG11 VAL    12      28.649  30.643  26.944  1.00  0.00           H  
ATOM    175 HG12 VAL    12      27.910  30.862  25.386  1.00  0.00           H  
ATOM    176 HG13 VAL    12      29.355  29.909  25.503  1.00  0.00           H  
ATOM    177  CG2 VAL    12      29.643  32.671  24.347  1.00  0.00           C  
ATOM    178 HG21 VAL    12      29.758  31.824  23.670  1.00  0.00           H  
ATOM    179 HG22 VAL    12      28.690  33.191  24.248  1.00  0.00           H  
ATOM    180 HG23 VAL    12      30.383  33.447  24.152  1.00  0.00           H  
ATOM    181  C   VAL    12      30.042  34.554  26.638  1.00  0.00           C  
ATOM    182  O   VAL    12      31.196  34.628  27.193  1.00  0.00           O  
ATOM    183  N   HIE    13      29.501  35.491  25.869  1.00  0.00           N  
ATOM    184  H   HIE    13      28.563  35.390  25.510  1.00  0.00           H  
ATOM    185  CA  HIE    13      30.169  36.787  25.754  1.00  0.00           C  
ATOM    186  HA  HIE    13      31.211  36.617  25.483  1.00  0.00           H  
ATOM    187  CB  HIE    13      29.514  37.455  24.571  1.00  0.00           C  
ATOM    188  HB2 HIE    13      29.601  36.849  23.669  1.00  0.00           H  
ATOM    189  HB3 HIE    13      28.430  37.491  24.674  1.00  0.00           H  
ATOM    190  CG  HIE    13      30.079  38.821  24.199  1.00  0.00           C  
ATOM    191  ND1 HIE    13      31.415  39.010  23.806  1.00  0.00           N  
ATOM    192  CE1 HIE    13      31.452  40.284  23.438  1.00  0.00           C  
ATOM    193  HE1 HIE    13      32.191  40.686  22.761  1.00  0.00           H  
ATOM    194  NE2 HIE    13      30.281  40.920  23.788  1.00  0.00           N  
ATOM    195  HE2 HIE    13      30.005  41.888  23.706  1.00  0.00           H  
ATOM    196  CD2 HIE    13      29.368  39.986  24.210  1.00  0.00           C  
ATOM    197  HD2 HIE    13      28.298  40.073  24.328  1.00  0.00           H  
ATOM    198  C   HIE    13      30.071  37.596  27.064  1.00  0.00           C  
ATOM    199  O   HIE    13      31.020  38.178  27.509  1.00  0.00           O  
ATOM    200  N   HIE    14      29.013  37.416  27.823  1.00  0.00           N  
ATOM    201  H   HIE    14      28.181  36.995  27.436  1.00  0.00           H  
ATOM    202  CA  HIE    14      28.819  38.164  29.087  1.00  0.00           C  
ATOM    203  HA  HIE    14      29.197  39.186  29.051  1.00  0.00           H  
ATOM    204  CB  HIE    14      27.394  38.329  29.418  1.00  0.00           C  
ATOM    205  HB2 HIE    14      26.832  38.940  28.711  1.00  0.00           H  
ATOM    206  HB3 HIE    14      26.816  37.408  29.337  1.00  0.00           H  
ATOM    207  CG  HIE    14      27.146  38.711  30.797  1.00  0.00           C  
ATOM    208  ND1 HIE    14      26.791  37.875  31.895  1.00  0.00           N  
ATOM    209  CE1 HIE    14      26.681  38.638  32.930  1.00  0.00           C  
ATOM    210  HE1 HIE    14      26.632  38.214  33.922  1.00  0.00           H  
ATOM    211  NE2 HIE    14      27.065  39.913  32.649  1.00  0.00           N  
ATOM    212  HE2 HIE    14      27.119  40.701  33.279  1.00  0.00           H  
ATOM    213  CD2 HIE    14      27.311  39.982  31.251  1.00  0.00           C  
ATOM    214  HD2 HIE    14      27.410  40.867  30.640  1.00  0.00           H  
ATOM    215  C   HIE    14      29.753  37.686  30.179  1.00  0.00           C  
ATOM    216  O   HIE    14      30.086  38.452  31.063  1.00  0.00           O  
ATOM    217  N   GLN    15      30.129  36.381  30.115  1.00  0.00           N  
ATOM    218  H   GLN    15      29.857  35.841  29.307  1.00  0.00           H  
ATOM    219  CA  GLN    15      31.136  35.882  30.958  1.00  0.00           C  
ATOM    220  HA  GLN    15      30.713  35.851  31.962  1.00  0.00           H  
ATOM    221  CB  GLN    15      31.547  34.436  30.601  1.00  0.00           C  
ATOM    222  HB2 GLN    15      31.934  34.521  29.585  1.00  0.00           H  
ATOM    223  HB3 GLN    15      32.236  34.171  31.403  1.00  0.00           H  
ATOM    224  CG  GLN    15      30.365  33.382  30.530  1.00  0.00           C  
ATOM    225  HG2 GLN    15      29.939  33.114  31.497  1.00  0.00           H  
ATOM    226  HG3 GLN    15      29.613  33.907  29.940  1.00  0.00           H  
ATOM    227  CD  GLN    15      30.723  32.020  29.945  1.00  0.00           C  
ATOM    228  OE1 GLN    15      31.825  31.869  29.475  1.00  0.00           O  
ATOM    229  NE2 GLN    15      29.860  31.078  29.937  1.00  0.00           N  
ATOM    230 HE21 GLN    15      30.018  30.215  29.436  1.00  0.00           H  
ATOM    231 HE22 GLN    15      28.960  31.283  30.346  1.00  0.00           H  
ATOM    232  C   GLN    15      32.488  36.596  30.934  1.00  0.00           C  
ATOM    233  O   GLN    15      33.077  36.612  31.925  1.00  0.00           O  
ATOM    234  N   LYS    16      32.758  37.381  29.887  1.00  0.00           N  
ATOM    235  H   LYS    16      32.144  37.272  29.092  1.00  0.00           H  
ATOM    236  CA  LYS    16      34.049  38.066  29.389  1.00  0.00           C  
ATOM    237  HA  LYS    16      34.815  37.723  30.085  1.00  0.00           H  
ATOM    238  CB  LYS    16      34.517  37.598  27.930  1.00  0.00           C  
ATOM    239  HB2 LYS    16      33.688  37.757  27.241  1.00  0.00           H  
ATOM    240  HB3 LYS    16      35.536  37.877  27.661  1.00  0.00           H  
ATOM    241  CG  LYS    16      34.506  36.037  27.933  1.00  0.00           C  
ATOM    242  HG2 LYS    16      34.895  35.542  28.823  1.00  0.00           H  
ATOM    243  HG3 LYS    16      33.468  35.706  27.903  1.00  0.00           H  
ATOM    244  CD  LYS    16      34.947  35.481  26.598  1.00  0.00           C  
ATOM    245  HD2 LYS    16      34.572  36.059  25.753  1.00  0.00           H  
ATOM    246  HD3 LYS    16      36.035  35.439  26.638  1.00  0.00           H  
ATOM    247  CE  LYS    16      34.398  34.041  26.665  1.00  0.00           C  
ATOM    248  HE2 LYS    16      34.840  33.495  27.498  1.00  0.00           H  
ATOM    249  HE3 LYS    16      33.356  34.018  26.986  1.00  0.00           H  
ATOM    250  NZ  LYS    16      34.567  33.196  25.487  1.00  0.00           N  
ATOM    251  HZ1 LYS    16      34.290  33.590  24.599  1.00  0.00           H  
ATOM    252  HZ2 LYS    16      35.398  32.623  25.481  1.00  0.00           H  
ATOM    253  HZ3 LYS    16      33.864  32.479  25.595  1.00  0.00           H  
ATOM    254  C   LYS    16      34.100  39.586  29.300  1.00  0.00           C  
ATOM    255  O   LYS    16      35.236  40.153  29.130  1.00  0.00           O  
ATOM    256  N   LEU    17      32.988  40.186  29.663  1.00  0.00           N  
ATOM    257  H   LEU    17      32.184  39.648  29.956  1.00  0.00           H  
ATOM    258  CA  LEU    17      32.914  41.625  29.889  1.00  0.00           C  
ATOM    259  HA  LEU    17      33.072  42.204  28.979  1.00  0.00           H  
ATOM    260  CB  LEU    17      31.562  42.030  30.505  1.00  0.00           C  
ATOM    261  HB2 LEU    17      30.904  41.525  29.798  1.00  0.00           H  
ATOM    262  HB3 LEU    17      31.491  41.429  31.412  1.00  0.00           H  
ATOM    263  CG  LEU    17      31.224  43.546  30.600  1.00  0.00           C  
ATOM    264  HG  LEU    17      32.049  44.069  31.084  1.00  0.00           H  
ATOM    265  CD1 LEU    17      30.994  44.171  29.237  1.00  0.00           C  
ATOM    266 HD11 LEU    17      30.491  45.137  29.200  1.00  0.00           H  
ATOM    267 HD12 LEU    17      31.999  44.258  28.824  1.00  0.00           H  
ATOM    268 HD13 LEU    17      30.459  43.533  28.533  1.00  0.00           H  
ATOM    269  CD2 LEU    17      30.105  43.770  31.507  1.00  0.00           C  
ATOM    270 HD21 LEU    17      30.357  43.405  32.503  1.00  0.00           H  
ATOM    271 HD22 LEU    17      29.758  44.800  31.428  1.00  0.00           H  
ATOM    272 HD23 LEU    17      29.295  43.197  31.054  1.00  0.00           H  
ATOM    273  C   LEU    17      34.046  42.205  30.773  1.00  0.00           C  
ATOM    274  O   LEU    17      34.965  42.950  30.372  1.00  0.00           O  
ATOM    275  N   VAL    18      33.949  41.706  32.007  1.00  0.00           N  
ATOM    276  H   VAL    18      33.276  40.997  32.260  1.00  0.00           H  
ATOM    277  CA  VAL    18      34.691  42.214  33.188  1.00  0.00           C  
ATOM    278  HA  VAL    18      35.468  42.914  32.881  1.00  0.00           H  
ATOM    279  CB  VAL    18      33.734  42.788  34.288  1.00  0.00           C  
ATOM    280  HB  VAL    18      34.306  42.951  35.202  1.00  0.00           H  
ATOM    281  CG1 VAL    18      33.311  44.178  33.818  1.00  0.00           C  
ATOM    282 HG11 VAL    18      32.771  44.750  34.572  1.00  0.00           H  
ATOM    283 HG12 VAL    18      34.152  44.802  33.516  1.00  0.00           H  
ATOM    284 HG13 VAL    18      32.606  44.012  33.004  1.00  0.00           H  
ATOM    285  CG2 VAL    18      32.483  41.996  34.733  1.00  0.00           C  
ATOM    286 HG21 VAL    18      32.784  40.975  34.967  1.00  0.00           H  
ATOM    287 HG22 VAL    18      32.146  42.702  35.491  1.00  0.00           H  
ATOM    288 HG23 VAL    18      31.816  41.904  33.875  1.00  0.00           H  
ATOM    289  C   VAL    18      35.627  41.206  33.836  1.00  0.00           C  
ATOM    290  O   VAL    18      36.517  41.713  34.495  1.00  0.00           O  
ATOM    291  N   PHE    19      35.359  39.883  33.845  1.00  0.00           N  
ATOM    292  H   PHE    19      34.427  39.586  33.591  1.00  0.00           H  
ATOM    293  CA  PHE    19      36.287  38.824  34.276  1.00  0.00           C  
ATOM    294  HA  PHE    19      37.185  39.211  34.757  1.00  0.00           H  
ATOM    295  CB  PHE    19      35.617  38.069  35.327  1.00  0.00           C  
ATOM    296  HB2 PHE    19      34.617  37.714  35.081  1.00  0.00           H  
ATOM    297  HB3 PHE    19      36.232  37.203  35.570  1.00  0.00           H  
ATOM    298  CG  PHE    19      35.421  38.853  36.647  1.00  0.00           C  
ATOM    299  CD1 PHE    19      36.510  38.844  37.487  1.00  0.00           C  
ATOM    300  HD1 PHE    19      37.463  38.364  37.322  1.00  0.00           H  
ATOM    301  CE1 PHE    19      36.405  39.416  38.788  1.00  0.00           C  
ATOM    302  HE1 PHE    19      37.257  39.459  39.451  1.00  0.00           H  
ATOM    303  CZ  PHE    19      35.304  40.093  39.173  1.00  0.00           C  
ATOM    304  HZ  PHE    19      35.199  40.431  40.194  1.00  0.00           H  
ATOM    305  CE2 PHE    19      34.135  40.070  38.393  1.00  0.00           C  
ATOM    306  HE2 PHE    19      33.163  40.406  38.722  1.00  0.00           H  
ATOM    307  CD2 PHE    19      34.223  39.393  37.140  1.00  0.00           C  
ATOM    308  HD2 PHE    19      33.314  39.382  36.557  1.00  0.00           H  
ATOM    309  C   PHE    19      36.559  37.947  33.089  1.00  0.00           C  
ATOM    310  O   PHE    19      35.805  37.931  32.060  1.00  0.00           O  
ATOM    311  N   PHE    20      37.592  37.171  33.266  1.00  0.00           N  
ATOM    312  H   PHE    20      38.153  37.333  34.090  1.00  0.00           H  
ATOM    313  CA  PHE    20      38.083  36.236  32.219  1.00  0.00           C  
ATOM    314  HA  PHE    20      37.675  36.422  31.226  1.00  0.00           H  
ATOM    315  CB  PHE    20      39.539  36.393  32.003  1.00  0.00           C  
ATOM    316  HB2 PHE    20      40.173  35.648  32.483  1.00  0.00           H  
ATOM    317  HB3 PHE    20      39.724  36.038  30.989  1.00  0.00           H  
ATOM    318  CG  PHE    20      40.098  37.831  32.232  1.00  0.00           C  
ATOM    319  CD1 PHE    20      40.992  38.052  33.274  1.00  0.00           C  
ATOM    320  HD1 PHE    20      41.396  37.209  33.815  1.00  0.00           H  
ATOM    321  CE1 PHE    20      41.408  39.387  33.602  1.00  0.00           C  
ATOM    322  HE1 PHE    20      42.032  39.593  34.459  1.00  0.00           H  
ATOM    323  CZ  PHE    20      41.121  40.372  32.682  1.00  0.00           C  
ATOM    324  HZ  PHE    20      41.531  41.342  32.924  1.00  0.00           H  
ATOM    325  CE2 PHE    20      40.186  40.180  31.577  1.00  0.00           C  
ATOM    326  HE2 PHE    20      39.961  41.007  30.920  1.00  0.00           H  
ATOM    327  CD2 PHE    20      39.658  38.872  31.425  1.00  0.00           C  
ATOM    328  HD2 PHE    20      38.928  38.643  30.662  1.00  0.00           H  
ATOM    329  C   PHE    20      37.929  34.703  32.671  1.00  0.00           C  
ATOM    330  O   PHE    20      38.003  34.449  33.907  1.00  0.00           O  
ATOM    331  N   ALA    21      37.608  33.782  31.800  1.00  0.00           N  
ATOM    332  H   ALA    21      37.559  33.971  30.809  1.00  0.00           H  
ATOM    333  CA  ALA    21      37.641  32.304  32.043  1.00  0.00           C  
ATOM    334  HA  ALA    21      37.020  32.180  32.931  1.00  0.00           H  
ATOM    335  CB  ALA    21      37.216  31.494  30.875  1.00  0.00           C  
ATOM    336  HB1 ALA    21      36.921  30.484  31.161  1.00  0.00           H  
ATOM    337  HB2 ALA    21      36.384  31.925  30.320  1.00  0.00           H  
ATOM    338  HB3 ALA    21      38.025  31.229  30.194  1.00  0.00           H  
ATOM    339  C   ALA    21      39.047  31.822  32.446  1.00  0.00           C  
ATOM    340  O   ALA    21      40.007  31.941  31.721  1.00  0.00           O  
ATOM    341  N   GLU    22      39.107  31.194  33.627  1.00  0.00           N  
ATOM    342  H   GLU    22      38.207  31.170  34.084  1.00  0.00           H  
ATOM    343  CA  GLU    22      40.296  30.855  34.468  1.00  0.00           C  
ATOM    344  HA  GLU    22      41.112  30.569  33.805  1.00  0.00           H  
ATOM    345  CB  GLU    22      40.731  32.067  35.361  1.00  0.00           C  
ATOM    346  HB2 GLU    22      39.917  32.422  35.992  1.00  0.00           H  
ATOM    347  HB3 GLU    22      41.461  31.717  36.091  1.00  0.00           H  
ATOM    348  CG  GLU    22      41.276  33.377  34.801  1.00  0.00           C  
ATOM    349  HG2 GLU    22      40.568  33.845  34.117  1.00  0.00           H  
ATOM    350  HG3 GLU    22      41.447  34.115  35.585  1.00  0.00           H  
ATOM    351  CD  GLU    22      42.574  33.243  34.030  1.00  0.00           C  
ATOM    352  OE1 GLU    22      43.070  32.181  33.766  1.00  0.00           O  
ATOM    353  OE2 GLU    22      43.070  34.286  33.615  1.00  0.00           O  
ATOM    354  C   GLU    22      40.051  29.606  35.436  1.00  0.00           C  
ATOM    355  O   GLU    22      38.807  29.305  35.721  1.00  0.00           O  
ATOM    356  N   ASP    23      41.059  28.958  35.986  1.00  0.00           N  
ATOM    357  H   ASP    23      42.027  29.240  35.929  1.00  0.00           H  
ATOM    358  CA  ASP    23      40.931  27.703  36.770  1.00  0.00           C  
ATOM    359  HA  ASP    23      39.917  27.719  37.170  1.00  0.00           H  
ATOM    360  CB  ASP    23      41.196  26.428  36.010  1.00  0.00           C  
ATOM    361  HB2 ASP    23      41.758  26.673  35.108  1.00  0.00           H  
ATOM    362  HB3 ASP    23      41.845  25.770  36.587  1.00  0.00           H  
ATOM    363  CG  ASP    23      39.916  25.688  35.569  1.00  0.00           C  
ATOM    364  OD1 ASP    23      39.167  25.366  36.500  1.00  0.00           O  
ATOM    365  OD2 ASP    23      39.901  25.334  34.368  1.00  0.00           O  
ATOM    366  C   ASP    23      41.791  27.876  38.107  1.00  0.00           C  
ATOM    367  O   ASP    23      42.791  28.665  38.094  1.00  0.00           O  
ATOM    368  N   VAL    24      41.539  27.104  39.161  1.00  0.00           N  
ATOM    369  H   VAL    24      40.676  26.586  39.072  1.00  0.00           H  
ATOM    370  CA  VAL    24      42.331  27.066  40.370  1.00  0.00           C  
ATOM    371  HA  VAL    24      42.857  28.020  40.366  1.00  0.00           H  
ATOM    372  CB  VAL    24      41.546  27.043  41.669  1.00  0.00           C  
ATOM    373  HB  VAL    24      42.246  26.936  42.498  1.00  0.00           H  
ATOM    374  CG1 VAL    24      40.716  28.331  41.987  1.00  0.00           C  
ATOM    375 HG11 VAL    24      39.911  28.377  41.254  1.00  0.00           H  
ATOM    376 HG12 VAL    24      40.457  28.314  43.046  1.00  0.00           H  
ATOM    377 HG13 VAL    24      41.423  29.150  41.854  1.00  0.00           H  
ATOM    378  CG2 VAL    24      40.555  25.834  41.739  1.00  0.00           C  
ATOM    379 HG21 VAL    24      40.030  25.917  42.691  1.00  0.00           H  
ATOM    380 HG22 VAL    24      39.809  25.623  40.972  1.00  0.00           H  
ATOM    381 HG23 VAL    24      41.017  24.856  41.872  1.00  0.00           H  
ATOM    382  C   VAL    24      43.383  26.011  40.326  1.00  0.00           C  
ATOM    383  O   VAL    24      43.262  24.949  39.742  1.00  0.00           O  
ATOM    384  N   GLY    25      44.384  26.199  41.276  1.00  0.00           N  
ATOM    385  H   GLY    25      44.320  26.950  41.948  1.00  0.00           H  
ATOM    386  CA  GLY    25      45.360  25.086  41.633  1.00  0.00           C  
ATOM    387  HA2 GLY    25      44.824  24.263  42.106  1.00  0.00           H  
ATOM    388  HA3 GLY    25      45.761  24.646  40.720  1.00  0.00           H  
ATOM    389  C   GLY    25      46.393  25.613  42.682  1.00  0.00           C  
ATOM    390  O   GLY    25      47.051  26.680  42.544  1.00  0.00           O  
ATOM    391  N   SER    26      46.540  24.782  43.769  1.00  0.00           N  
ATOM    392  H   SER    26      46.272  23.812  43.683  1.00  0.00           H  
ATOM    393  CA  SER    26      47.338  25.220  44.878  1.00  0.00           C  
ATOM    394  HA  SER    26      46.685  25.962  45.336  1.00  0.00           H  
ATOM    395  CB  SER    26      47.399  24.145  45.921  1.00  0.00           C  
ATOM    396  HB2 SER    26      47.744  24.546  46.874  1.00  0.00           H  
ATOM    397  HB3 SER    26      46.437  23.710  46.192  1.00  0.00           H  
ATOM    398  OG  SER    26      48.090  23.051  45.448  1.00  0.00           O  
ATOM    399  HG  SER    26      49.032  23.176  45.583  1.00  0.00           H  
ATOM    400  C   SER    26      48.833  25.669  44.771  1.00  0.00           C  
ATOM    401  O   SER    26      49.339  26.268  45.713  1.00  0.00           O  
ATOM    402  N   ASN    27      49.519  25.353  43.667  1.00  0.00           N  
ATOM    403  H   ASN    27      49.172  24.580  43.119  1.00  0.00           H  
ATOM    404  CA  ASN    27      50.906  25.799  43.356  1.00  0.00           C  
ATOM    405  HA  ASN    27      51.297  26.188  44.296  1.00  0.00           H  
ATOM    406  CB  ASN    27      51.759  24.635  42.802  1.00  0.00           C  
ATOM    407  HB2 ASN    27      51.357  24.281  41.853  1.00  0.00           H  
ATOM    408  HB3 ASN    27      52.760  25.065  42.792  1.00  0.00           H  
ATOM    409  CG  ASN    27      51.722  23.420  43.701  1.00  0.00           C  
ATOM    410  OD1 ASN    27      50.999  22.493  43.514  1.00  0.00           O  
ATOM    411  ND2 ASN    27      52.497  23.399  44.837  1.00  0.00           N  
ATOM    412 HD21 ASN    27      52.345  22.595  45.429  1.00  0.00           H  
ATOM    413 HD22 ASN    27      53.158  24.087  45.168  1.00  0.00           H  
ATOM    414  C   ASN    27      50.921  26.996  42.410  1.00  0.00           C  
ATOM    415  O   ASN    27      52.000  27.526  42.033  1.00  0.00           O  
ATOM    416  N   LYS    28      49.700  27.533  42.027  1.00  0.00           N  
ATOM    417  H   LYS    28      48.908  26.956  42.269  1.00  0.00           H  
ATOM    418  CA  LYS    28      49.469  28.830  41.363  1.00  0.00           C  
ATOM    419  HA  LYS    28      50.380  29.274  40.961  1.00  0.00           H  
ATOM    420  CB  LYS    28      48.575  28.648  40.147  1.00  0.00           C  
ATOM    421  HB2 LYS    28      47.573  28.942  40.459  1.00  0.00           H  
ATOM    422  HB3 LYS    28      48.989  29.262  39.346  1.00  0.00           H  
ATOM    423  CG  LYS    28      48.520  27.276  39.393  1.00  0.00           C  
ATOM    424  HG2 LYS    28      48.071  26.464  39.966  1.00  0.00           H  
ATOM    425  HG3 LYS    28      47.754  27.543  38.665  1.00  0.00           H  
ATOM    426  CD  LYS    28      49.851  26.985  38.626  1.00  0.00           C  
ATOM    427  HD2 LYS    28      49.739  27.493  37.668  1.00  0.00           H  
ATOM    428  HD3 LYS    28      50.752  27.423  39.055  1.00  0.00           H  
ATOM    429  CE  LYS    28      50.126  25.467  38.600  1.00  0.00           C  
ATOM    430  HE2 LYS    28      51.071  25.397  38.061  1.00  0.00           H  
ATOM    431  HE3 LYS    28      50.212  25.172  39.646  1.00  0.00           H  
ATOM    432  NZ  LYS    28      49.069  24.769  37.842  1.00  0.00           N  
ATOM    433  HZ1 LYS    28      48.368  24.333  38.424  1.00  0.00           H  
ATOM    434  HZ2 LYS    28      48.544  25.477  37.348  1.00  0.00           H  
ATOM    435  HZ3 LYS    28      49.410  24.075  37.192  1.00  0.00           H  
ATOM    436  C   LYS    28      48.864  29.828  42.385  1.00  0.00           C  
ATOM    437  O   LYS    28      49.392  29.836  43.475  1.00  0.00           O  
ATOM    438  N   GLY    29      47.914  30.715  42.055  1.00  0.00           N  
ATOM    439  H   GLY    29      47.487  30.761  41.141  1.00  0.00           H  
ATOM    440  CA  GLY    29      47.439  31.611  43.054  1.00  0.00           C  
ATOM    441  HA2 GLY    29      47.021  31.069  43.901  1.00  0.00           H  
ATOM    442  HA3 GLY    29      48.258  32.186  43.485  1.00  0.00           H  
ATOM    443  C   GLY    29      46.467  32.701  42.508  1.00  0.00           C  
ATOM    444  O   GLY    29      46.367  32.825  41.297  1.00  0.00           O  
ATOM    445  N   ALA    30      45.798  33.422  43.388  1.00  0.00           N  
ATOM    446  H   ALA    30      46.036  33.263  44.356  1.00  0.00           H  
ATOM    447  CA  ALA    30      44.692  34.317  43.076  1.00  0.00           C  
ATOM    448  HA  ALA    30      44.172  34.057  42.154  1.00  0.00           H  
ATOM    449  CB  ALA    30      43.606  34.199  44.196  1.00  0.00           C  
ATOM    450  HB1 ALA    30      42.861  34.978  44.035  1.00  0.00           H  
ATOM    451  HB2 ALA    30      43.097  33.251  44.023  1.00  0.00           H  
ATOM    452  HB3 ALA    30      43.878  34.379  45.236  1.00  0.00           H  
ATOM    453  C   ALA    30      45.125  35.764  42.736  1.00  0.00           C  
ATOM    454  O   ALA    30      44.485  36.364  41.903  1.00  0.00           O  
ATOM    455  N   ILE    31      46.184  36.360  43.349  1.00  0.00           N  
ATOM    456  H   ILE    31      46.582  35.862  44.132  1.00  0.00           H  
ATOM    457  CA  ILE    31      46.579  37.802  42.905  1.00  0.00           C  
ATOM    458  HA  ILE    31      46.178  38.230  41.986  1.00  0.00           H  
ATOM    459  CB  ILE    31      46.294  38.885  43.903  1.00  0.00           C  
ATOM    460  HB  ILE    31      46.999  38.796  44.729  1.00  0.00           H  
ATOM    461  CG2 ILE    31      46.277  40.321  43.311  1.00  0.00           C  
ATOM    462 HG21 ILE    31      45.761  40.967  44.021  1.00  0.00           H  
ATOM    463 HG22 ILE    31      47.327  40.584  43.178  1.00  0.00           H  
ATOM    464 HG23 ILE    31      45.780  40.325  42.341  1.00  0.00           H  
ATOM    465  CG1 ILE    31      44.965  38.760  44.768  1.00  0.00           C  
ATOM    466 HG12 ILE    31      44.929  37.770  45.222  1.00  0.00           H  
ATOM    467 HG13 ILE    31      44.998  39.513  45.556  1.00  0.00           H  
ATOM    468  CD1 ILE    31      43.646  38.927  43.894  1.00  0.00           C  
ATOM    469 HD11 ILE    31      42.743  38.659  44.444  1.00  0.00           H  
ATOM    470 HD12 ILE    31      43.443  39.918  43.489  1.00  0.00           H  
ATOM    471 HD13 ILE    31      43.731  38.235  43.057  1.00  0.00           H  
ATOM    472  C   ILE    31      48.136  37.645  42.549  1.00  0.00           C  
ATOM    473  O   ILE    31      48.904  38.596  42.785  1.00  0.00           O  
ATOM    474  N   ILE    32      48.514  36.445  42.129  1.00  0.00           N  
ATOM    475  H   ILE    32      47.692  35.926  41.856  1.00  0.00           H  
ATOM    476  CA  ILE    32      49.748  35.945  41.550  1.00  0.00           C  
ATOM    477  HA  ILE    32      50.376  36.799  41.298  1.00  0.00           H  
ATOM    478  CB  ILE    32      50.634  35.096  42.497  1.00  0.00           C  
ATOM    479  HB  ILE    32      49.950  34.735  43.265  1.00  0.00           H  
ATOM    480  CG2 ILE    32      51.495  33.942  41.883  1.00  0.00           C  
ATOM    481 HG21 ILE    32      52.274  34.288  41.203  1.00  0.00           H  
ATOM    482 HG22 ILE    32      52.065  33.421  42.652  1.00  0.00           H  
ATOM    483 HG23 ILE    32      50.769  33.259  41.442  1.00  0.00           H  
ATOM    484  CG1 ILE    32      51.479  36.066  43.236  1.00  0.00           C  
ATOM    485 HG12 ILE    32      52.327  36.211  42.566  1.00  0.00           H  
ATOM    486 HG13 ILE    32      50.933  36.994  43.405  1.00  0.00           H  
ATOM    487  CD1 ILE    32      51.884  35.522  44.666  1.00  0.00           C  
ATOM    488 HD11 ILE    32      52.474  36.250  45.222  1.00  0.00           H  
ATOM    489 HD12 ILE    32      50.972  35.460  45.261  1.00  0.00           H  
ATOM    490 HD13 ILE    32      52.423  34.575  44.653  1.00  0.00           H  
ATOM    491  C   ILE    32      49.618  35.411  40.146  1.00  0.00           C  
ATOM    492  O   ILE    32      48.590  34.807  39.951  1.00  0.00           O  
ATOM    493  N   GLY    33      50.531  35.630  39.223  1.00  0.00           N  
ATOM    494  H   GLY    33      51.345  36.127  39.554  1.00  0.00           H  
ATOM    495  CA  GLY    33      50.508  35.015  37.920  1.00  0.00           C  
ATOM    496  HA2 GLY    33      51.453  35.330  37.477  1.00  0.00           H  
ATOM    497  HA3 GLY    33      50.434  33.931  38.009  1.00  0.00           H  
ATOM    498  C   GLY    33      49.464  35.416  36.909  1.00  0.00           C  
ATOM    499  O   GLY    33      49.393  34.870  35.817  1.00  0.00           O  
ATOM    500  N   LEU    34      48.715  36.472  37.178  1.00  0.00           N  
ATOM    501  H   LEU    34      49.107  36.996  37.947  1.00  0.00           H  
ATOM    502  CA  LEU    34      47.677  36.931  36.288  1.00  0.00           C  
ATOM    503  HA  LEU    34      47.336  36.165  35.590  1.00  0.00           H  
ATOM    504  CB  LEU    34      46.482  37.410  37.069  1.00  0.00           C  
ATOM    505  HB2 LEU    34      45.799  37.717  36.277  1.00  0.00           H  
ATOM    506  HB3 LEU    34      45.999  36.645  37.678  1.00  0.00           H  
ATOM    507  CG  LEU    34      46.908  38.683  37.945  1.00  0.00           C  
ATOM    508  HG  LEU    34      47.461  39.419  37.362  1.00  0.00           H  
ATOM    509  CD1 LEU    34      45.558  39.254  38.114  1.00  0.00           C  
ATOM    510 HD11 LEU    34      45.614  40.155  38.724  1.00  0.00           H  
ATOM    511 HD12 LEU    34      45.070  39.554  37.187  1.00  0.00           H  
ATOM    512 HD13 LEU    34      44.803  38.587  38.531  1.00  0.00           H  
ATOM    513  CD2 LEU    34      47.462  38.471  39.291  1.00  0.00           C  
ATOM    514 HD21 LEU    34      47.510  39.437  39.795  1.00  0.00           H  
ATOM    515 HD22 LEU    34      46.827  37.690  39.710  1.00  0.00           H  
ATOM    516 HD23 LEU    34      48.444  38.015  39.170  1.00  0.00           H  
ATOM    517  C   LEU    34      48.277  37.968  35.331  1.00  0.00           C  
ATOM    518  O   LEU    34      49.328  38.482  35.609  1.00  0.00           O  
ATOM    519  N   MET    35      47.544  38.447  34.272  1.00  0.00           N  
ATOM    520  H   MET    35      46.710  38.002  33.915  1.00  0.00           H  
ATOM    521  CA  MET    35      48.014  39.546  33.478  1.00  0.00           C  
ATOM    522  HA  MET    35      48.608  40.276  34.030  1.00  0.00           H  
ATOM    523  CB  MET    35      48.741  38.962  32.284  1.00  0.00           C  
ATOM    524  HB2 MET    35      49.407  38.178  32.643  1.00  0.00           H  
ATOM    525  HB3 MET    35      48.044  38.306  31.763  1.00  0.00           H  
ATOM    526  CG  MET    35      49.384  39.992  31.329  1.00  0.00           C  
ATOM    527  HG2 MET    35      48.629  40.714  31.019  1.00  0.00           H  
ATOM    528  HG3 MET    35      50.197  40.547  31.798  1.00  0.00           H  
ATOM    529  SD  MET    35      50.117  39.023  29.914  1.00  0.00           S  
ATOM    530  CE  MET    35      51.834  39.744  29.741  1.00  0.00           C  
ATOM    531  HE1 MET    35      51.726  40.699  30.255  1.00  0.00           H  
ATOM    532  HE2 MET    35      52.596  39.146  30.241  1.00  0.00           H  
ATOM    533  HE3 MET    35      52.172  39.941  28.723  1.00  0.00           H  
ATOM    534  C   MET    35      46.722  40.291  33.011  1.00  0.00           C  
ATOM    535  O   MET    35      45.647  39.676  32.740  1.00  0.00           O  
ATOM    536  N   VAL    36      46.830  41.686  32.951  1.00  0.00           N  
ATOM    537  H   VAL    36      47.660  42.164  33.273  1.00  0.00           H  
ATOM    538  CA  VAL    36      45.810  42.607  32.575  1.00  0.00           C  
ATOM    539  HA  VAL    36      45.228  42.150  31.775  1.00  0.00           H  
ATOM    540  CB  VAL    36      44.796  42.916  33.739  1.00  0.00           C  
ATOM    541  HB  VAL    36      44.288  41.986  33.996  1.00  0.00           H  
ATOM    542  CG1 VAL    36      45.389  43.392  35.019  1.00  0.00           C  
ATOM    543 HG11 VAL    36      46.120  44.196  34.926  1.00  0.00           H  
ATOM    544 HG12 VAL    36      44.539  43.609  35.666  1.00  0.00           H  
ATOM    545 HG13 VAL    36      45.998  42.618  35.485  1.00  0.00           H  
ATOM    546  CG2 VAL    36      43.783  44.016  33.350  1.00  0.00           C  
ATOM    547 HG21 VAL    36      43.353  43.609  32.435  1.00  0.00           H  
ATOM    548 HG22 VAL    36      43.058  43.990  34.162  1.00  0.00           H  
ATOM    549 HG23 VAL    36      44.270  44.982  33.215  1.00  0.00           H  
ATOM    550  C   VAL    36      46.428  43.891  31.888  1.00  0.00           C  
ATOM    551  O   VAL    36      47.579  44.141  32.258  1.00  0.00           O  
ATOM    552  N   GLY    37      45.810  44.432  30.844  1.00  0.00           N  
ATOM    553  H   GLY    37      44.998  44.007  30.421  1.00  0.00           H  
ATOM    554  CA  GLY    37      46.437  45.551  30.073  1.00  0.00           C  
ATOM    555  HA2 GLY    37      46.834  46.264  30.795  1.00  0.00           H  
ATOM    556  HA3 GLY    37      47.364  45.236  29.593  1.00  0.00           H  
ATOM    557  C   GLY    37      45.430  46.347  29.156  1.00  0.00           C  
ATOM    558  O   GLY    37      44.255  46.360  29.201  1.00  0.00           O  
ATOM    559  N   GLY    38      46.091  47.239  28.332  1.00  0.00           N  
ATOM    560  H   GLY    38      47.085  47.116  28.201  1.00  0.00           H  
ATOM    561  CA  GLY    38      45.318  48.119  27.456  1.00  0.00           C  
ATOM    562  HA2 GLY    38      45.995  48.550  26.718  1.00  0.00           H  
ATOM    563  HA3 GLY    38      44.495  47.655  26.912  1.00  0.00           H  
ATOM    564  C   GLY    38      44.607  49.245  28.183  1.00  0.00           C  
ATOM    565  O   GLY    38      45.153  49.788  29.130  1.00  0.00           O  
ATOM    566  N   VAL    39      43.563  49.733  27.561  1.00  0.00           N  
ATOM    567  H   VAL    39      43.250  49.269  26.720  1.00  0.00           H  
ATOM    568  CA  VAL    39      42.777  50.880  27.930  1.00  0.00           C  
ATOM    569  HA  VAL    39      43.246  51.318  28.811  1.00  0.00           H  
ATOM    570  CB  VAL    39      42.802  51.912  26.724  1.00  0.00           C  
ATOM    571  HB  VAL    39      42.260  52.811  27.016  1.00  0.00           H  
ATOM    572  CG1 VAL    39      44.168  52.476  26.396  1.00  0.00           C  
ATOM    573 HG11 VAL    39      43.966  53.229  25.635  1.00  0.00           H  
ATOM    574 HG12 VAL    39      44.800  52.863  27.195  1.00  0.00           H  
ATOM    575 HG13 VAL    39      44.758  51.698  25.910  1.00  0.00           H  
ATOM    576  CG2 VAL    39      42.206  51.300  25.414  1.00  0.00           C  
ATOM    577 HG21 VAL    39      41.188  50.994  25.654  1.00  0.00           H  
ATOM    578 HG22 VAL    39      42.147  52.023  24.601  1.00  0.00           H  
ATOM    579 HG23 VAL    39      42.880  50.526  25.049  1.00  0.00           H  
ATOM    580  C   VAL    39      41.368  50.414  28.315  1.00  0.00           C  
ATOM    581  O   VAL    39      40.377  51.145  28.212  1.00  0.00           O  
ATOM    582  N   VAL    40      41.169  49.204  28.816  1.00  0.00           N  
ATOM    583  H   VAL    40      41.953  48.620  29.069  1.00  0.00           H  
ATOM    584  CA  VAL    40      39.742  48.673  29.165  1.00  0.00           C  
ATOM    585  HA  VAL    40      39.246  48.781  28.201  1.00  0.00           H  
ATOM    586  CB  VAL    40      39.694  47.180  29.700  1.00  0.00           C  
ATOM    587  HB  VAL    40      38.657  46.844  29.670  1.00  0.00           H  
ATOM    588  CG1 VAL    40      40.400  46.286  28.784  1.00  0.00           C  
ATOM    589 HG11 VAL    40      41.488  46.253  28.849  1.00  0.00           H  
ATOM    590 HG12 VAL    40      40.110  45.308  29.170  1.00  0.00           H  
ATOM    591 HG13 VAL    40      39.983  46.556  27.814  1.00  0.00           H  
ATOM    592  CG2 VAL    40      40.166  46.872  31.113  1.00  0.00           C  
ATOM    593 HG21 VAL    40      41.230  46.647  31.188  1.00  0.00           H  
ATOM    594 HG22 VAL    40      40.019  47.774  31.706  1.00  0.00           H  
ATOM    595 HG23 VAL    40      39.461  46.144  31.515  1.00  0.00           H  
ATOM    596  C   VAL    40      39.040  49.588  30.232  1.00  0.00           C  
ATOM    597  O   VAL    40      39.609  50.483  30.917  1.00  0.00           O  
ATOM    598  N   ILE    41      37.733  49.317  30.472  1.00  0.00           N  
ATOM    599  H   ILE    41      37.250  48.844  29.721  1.00  0.00           H  
ATOM    600  CA  ILE    41      36.942  49.774  31.576  1.00  0.00           C  
ATOM    601  HA  ILE    41      37.589  50.295  32.282  1.00  0.00           H  
ATOM    602  CB  ILE    41      35.810  50.637  30.942  1.00  0.00           C  
ATOM    603  HB  ILE    41      35.348  50.305  30.012  1.00  0.00           H  
ATOM    604  CG2 ILE    41      34.681  50.900  31.969  1.00  0.00           C  
ATOM    605 HG21 ILE    41      34.043  51.718  31.637  1.00  0.00           H  
ATOM    606 HG22 ILE    41      33.956  50.094  32.082  1.00  0.00           H  
ATOM    607 HG23 ILE    41      35.077  51.075  32.970  1.00  0.00           H  
ATOM    608  CG1 ILE    41      36.532  51.946  30.594  1.00  0.00           C  
ATOM    609 HG12 ILE    41      36.669  52.516  31.513  1.00  0.00           H  
ATOM    610 HG13 ILE    41      37.505  51.668  30.190  1.00  0.00           H  
ATOM    611  CD1 ILE    41      35.757  52.747  29.559  1.00  0.00           C  
ATOM    612 HD11 ILE    41      35.966  53.810  29.676  1.00  0.00           H  
ATOM    613 HD12 ILE    41      36.091  52.500  28.551  1.00  0.00           H  
ATOM    614 HD13 ILE    41      34.684  52.562  29.505  1.00  0.00           H  
ATOM    615  C   ILE    41      36.333  48.487  32.269  1.00  0.00           C  
ATOM    616  O   ILE    41      35.633  47.746  31.598  1.00  0.00           O  
ATOM    617  N   ALA    42      36.882  48.202  33.520  1.00  0.00           N  
ATOM    618  H   ALA    42      37.421  48.904  34.007  1.00  0.00           H  
ATOM    619  CA  ALA    42      36.406  47.088  34.365  1.00  0.00           C  
ATOM    620  HA  ALA    42      35.505  46.712  33.880  1.00  0.00           H  
ATOM    621  CB  ALA    42      37.487  46.028  34.261  1.00  0.00           C  
ATOM    622  HB1 ALA    42      37.465  45.778  33.200  1.00  0.00           H  
ATOM    623  HB2 ALA    42      38.531  46.315  34.381  1.00  0.00           H  
ATOM    624  HB3 ALA    42      37.378  45.209  34.972  1.00  0.00           H  
ATOM    625  C   ALA    42      36.188  47.383  35.884  1.00  0.00           C  
ATOM    626  O   ALA    42      37.066  48.012  36.438  1.00  0.00           O  
ATOM    627  OXT ALA    42      35.129  47.004  36.401  1.00  0.00           O  
TER     628      ALA    42 
END   
