# Supplementary material for: Exploring Structural Insights of Aβ42 and α-Synuclein Monomers and Heterodimer: A Comparative Study Using Implicit and Explicit Solvent Simulations
Source: J Phys Chem B. 2024 May 3;128(19):4655–69. doi: 10.1021/acs.jpcb.4c00503 (PMC11103699; doi:10.1021/acs.jpcb.4c00503)
Supplement: Supplementary file 3 — jp4c00503_si_003.zip [file jp4c00503_si_003.zip › rep/1_ab42_FINAL05.pdb]

ATOM      1  N   ASP     1      46.308  37.695  21.125  1.00  0.00           N  
ATOM      2  H1  ASP     1      47.188  37.404  20.724  1.00  0.00           H  
ATOM      3  H2  ASP     1      46.247  37.236  22.023  1.00  0.00           H  
ATOM      4  H3  ASP     1      46.301  38.684  21.331  1.00  0.00           H  
ATOM      5  CA  ASP     1      45.133  37.289  20.306  1.00  0.00           C  
ATOM      6  HA  ASP     1      44.584  38.162  19.952  1.00  0.00           H  
ATOM      7  CB  ASP     1      45.492  36.208  19.163  1.00  0.00           C  
ATOM      8  HB2 ASP     1      44.594  35.917  18.617  1.00  0.00           H  
ATOM      9  HB3 ASP     1      46.199  36.718  18.508  1.00  0.00           H  
ATOM     10  CG  ASP     1      46.159  34.943  19.677  1.00  0.00           C  
ATOM     11  OD1 ASP     1      46.731  34.967  20.825  1.00  0.00           O  
ATOM     12  OD2 ASP     1      46.164  33.920  18.977  1.00  0.00           O  
ATOM     13  C   ASP     1      44.172  36.602  21.344  1.00  0.00           C  
ATOM     14  O   ASP     1      44.519  36.249  22.442  1.00  0.00           O  
ATOM     15  N   ALA     2      42.891  36.640  21.027  1.00  0.00           N  
ATOM     16  H   ALA     2      42.663  36.937  20.089  1.00  0.00           H  
ATOM     17  CA  ALA     2      41.784  36.201  21.863  1.00  0.00           C  
ATOM     18  HA  ALA     2      41.906  36.714  22.817  1.00  0.00           H  
ATOM     19  CB  ALA     2      40.432  36.533  21.249  1.00  0.00           C  
ATOM     20  HB1 ALA     2      39.610  35.987  21.712  1.00  0.00           H  
ATOM     21  HB2 ALA     2      40.345  37.604  21.434  1.00  0.00           H  
ATOM     22  HB3 ALA     2      40.489  36.487  20.162  1.00  0.00           H  
ATOM     23  C   ALA     2      41.920  34.610  22.098  1.00  0.00           C  
ATOM     24  O   ALA     2      42.366  33.781  21.255  1.00  0.00           O  
ATOM     25  N   GLU     3      41.626  34.082  23.299  1.00  0.00           N  
ATOM     26  H   GLU     3      40.982  34.601  23.879  1.00  0.00           H  
ATOM     27  CA  GLU     3      41.782  32.653  23.654  1.00  0.00           C  
ATOM     28  HA  GLU     3      41.917  32.102  22.724  1.00  0.00           H  
ATOM     29  CB  GLU     3      43.137  32.368  24.343  1.00  0.00           C  
ATOM     30  HB2 GLU     3      43.893  32.726  23.645  1.00  0.00           H  
ATOM     31  HB3 GLU     3      43.148  33.059  25.186  1.00  0.00           H  
ATOM     32  CG  GLU     3      43.397  31.014  24.943  1.00  0.00           C  
ATOM     33  HG2 GLU     3      44.254  31.075  25.614  1.00  0.00           H  
ATOM     34  HG3 GLU     3      42.575  30.683  25.578  1.00  0.00           H  
ATOM     35  CD  GLU     3      43.545  29.998  23.824  1.00  0.00           C  
ATOM     36  OE1 GLU     3      44.677  29.918  23.306  1.00  0.00           O  
ATOM     37  OE2 GLU     3      42.547  29.390  23.340  1.00  0.00           O  
ATOM     38  C   GLU     3      40.548  32.130  24.451  1.00  0.00           C  
ATOM     39  O   GLU     3      39.949  32.902  25.212  1.00  0.00           O  
ATOM     40  N   PHE     4      40.071  30.902  24.072  1.00  0.00           N  
ATOM     41  H   PHE     4      40.661  30.318  23.498  1.00  0.00           H  
ATOM     42  CA  PHE     4      38.762  30.377  24.459  1.00  0.00           C  
ATOM     43  HA  PHE     4      38.208  31.021  25.143  1.00  0.00           H  
ATOM     44  CB  PHE     4      37.956  30.225  23.080  1.00  0.00           C  
ATOM     45  HB2 PHE     4      38.452  29.630  22.314  1.00  0.00           H  
ATOM     46  HB3 PHE     4      37.014  29.741  23.338  1.00  0.00           H  
ATOM     47  CG  PHE     4      37.728  31.544  22.477  1.00  0.00           C  
ATOM     48  CD1 PHE     4      36.700  32.353  22.916  1.00  0.00           C  
ATOM     49  HD1 PHE     4      36.218  32.112  23.853  1.00  0.00           H  
ATOM     50  CE1 PHE     4      36.359  33.508  22.268  1.00  0.00           C  
ATOM     51  HE1 PHE     4      35.611  34.173  22.675  1.00  0.00           H  
ATOM     52  CZ  PHE     4      36.925  33.800  20.997  1.00  0.00           C  
ATOM     53  HZ  PHE     4      36.649  34.665  20.412  1.00  0.00           H  
ATOM     54  CE2 PHE     4      37.973  33.031  20.512  1.00  0.00           C  
ATOM     55  HE2 PHE     4      38.433  33.212  19.551  1.00  0.00           H  
ATOM     56  CD2 PHE     4      38.427  31.943  21.283  1.00  0.00           C  
ATOM     57  HD2 PHE     4      39.206  31.251  21.001  1.00  0.00           H  
ATOM     58  C   PHE     4      38.882  28.996  25.176  1.00  0.00           C  
ATOM     59  O   PHE     4      39.249  27.978  24.596  1.00  0.00           O  
ATOM     60  N   ARG     5      38.581  29.011  26.488  1.00  0.00           N  
ATOM     61  H   ARG     5      38.411  29.909  26.918  1.00  0.00           H  
ATOM     62  CA  ARG     5      38.407  27.904  27.404  1.00  0.00           C  
ATOM     63  HA  ARG     5      38.966  27.075  26.969  1.00  0.00           H  
ATOM     64  CB  ARG     5      39.130  28.242  28.718  1.00  0.00           C  
ATOM     65  HB2 ARG     5      40.088  28.714  28.504  1.00  0.00           H  
ATOM     66  HB3 ARG     5      38.486  28.943  29.248  1.00  0.00           H  
ATOM     67  CG  ARG     5      39.512  27.032  29.532  1.00  0.00           C  
ATOM     68  HG2 ARG     5      38.643  26.374  29.558  1.00  0.00           H  
ATOM     69  HG3 ARG     5      40.355  26.460  29.144  1.00  0.00           H  
ATOM     70  CD  ARG     5      39.851  27.497  30.934  1.00  0.00           C  
ATOM     71  HD2 ARG     5      40.670  28.212  30.857  1.00  0.00           H  
ATOM     72  HD3 ARG     5      38.992  27.915  31.459  1.00  0.00           H  
ATOM     73  NE  ARG     5      40.434  26.413  31.825  1.00  0.00           N  
ATOM     74  HE  ARG     5      41.171  26.717  32.444  1.00  0.00           H  
ATOM     75  CZ  ARG     5      40.054  25.126  31.973  1.00  0.00           C  
ATOM     76  NH1 ARG     5      40.796  24.404  32.744  1.00  0.00           N  
ATOM     77 HH11 ARG     5      41.721  24.736  32.980  1.00  0.00           H  
ATOM     78 HH12 ARG     5      40.580  23.434  32.920  1.00  0.00           H  
ATOM     79  NH2 ARG     5      38.969  24.583  31.557  1.00  0.00           N  
ATOM     80 HH21 ARG     5      38.629  23.704  31.920  1.00  0.00           H  
ATOM     81 HH22 ARG     5      38.271  25.098  31.040  1.00  0.00           H  
ATOM     82  C   ARG     5      36.996  27.425  27.507  1.00  0.00           C  
ATOM     83  O   ARG     5      36.113  28.279  27.407  1.00  0.00           O  
ATOM     84  N   HIE     6      36.694  26.142  27.624  1.00  0.00           N  
ATOM     85  H   HIE     6      37.555  25.620  27.698  1.00  0.00           H  
ATOM     86  CA  HIE     6      35.356  25.470  27.863  1.00  0.00           C  
ATOM     87  HA  HIE     6      34.581  26.235  27.822  1.00  0.00           H  
ATOM     88  CB  HIE     6      35.154  24.374  26.771  1.00  0.00           C  
ATOM     89  HB2 HIE     6      35.615  24.675  25.830  1.00  0.00           H  
ATOM     90  HB3 HIE     6      35.806  23.544  27.041  1.00  0.00           H  
ATOM     91  CG  HIE     6      33.729  23.858  26.604  1.00  0.00           C  
ATOM     92  ND1 HIE     6      33.056  22.882  27.349  1.00  0.00           N  
ATOM     93  CE1 HIE     6      31.838  22.689  26.820  1.00  0.00           C  
ATOM     94  HE1 HIE     6      31.031  22.142  27.285  1.00  0.00           H  
ATOM     95  NE2 HIE     6      31.722  23.595  25.883  1.00  0.00           N  
ATOM     96  HE2 HIE     6      30.868  23.760  25.370  1.00  0.00           H  
ATOM     97  CD2 HIE     6      32.908  24.297  25.637  1.00  0.00           C  
ATOM     98  HD2 HIE     6      33.153  24.867  24.754  1.00  0.00           H  
ATOM     99  C   HIE     6      35.264  24.921  29.304  1.00  0.00           C  
ATOM    100  O   HIE     6      36.270  24.945  30.019  1.00  0.00           O  
ATOM    101  N   ASP     7      34.192  24.244  29.688  1.00  0.00           N  
ATOM    102  H   ASP     7      33.593  23.908  28.947  1.00  0.00           H  
ATOM    103  CA  ASP     7      33.910  23.767  31.057  1.00  0.00           C  
ATOM    104  HA  ASP     7      34.636  24.237  31.722  1.00  0.00           H  
ATOM    105  CB  ASP     7      32.597  24.357  31.546  1.00  0.00           C  
ATOM    106  HB2 ASP     7      32.563  24.309  32.635  1.00  0.00           H  
ATOM    107  HB3 ASP     7      32.615  25.424  31.328  1.00  0.00           H  
ATOM    108  CG  ASP     7      31.203  23.964  30.929  1.00  0.00           C  
ATOM    109  OD1 ASP     7      30.195  24.577  31.357  1.00  0.00           O  
ATOM    110  OD2 ASP     7      31.180  22.920  30.183  1.00  0.00           O  
ATOM    111  C   ASP     7      34.066  22.245  31.200  1.00  0.00           C  
ATOM    112  O   ASP     7      34.026  21.771  32.322  1.00  0.00           O  
ATOM    113  N   SER     8      34.048  21.496  30.104  1.00  0.00           N  
ATOM    114  H   SER     8      33.858  22.019  29.261  1.00  0.00           H  
ATOM    115  CA  SER     8      34.114  20.049  29.993  1.00  0.00           C  
ATOM    116  HA  SER     8      34.067  19.817  28.929  1.00  0.00           H  
ATOM    117  CB  SER     8      35.551  19.617  30.350  1.00  0.00           C  
ATOM    118  HB2 SER     8      35.633  19.811  31.420  1.00  0.00           H  
ATOM    119  HB3 SER     8      35.593  18.557  30.100  1.00  0.00           H  
ATOM    120  OG  SER     8      36.649  20.151  29.730  1.00  0.00           O  
ATOM    121  HG  SER     8      37.275  20.500  30.368  1.00  0.00           H  
ATOM    122  C   SER     8      33.149  19.115  30.681  1.00  0.00           C  
ATOM    123  O   SER     8      33.221  17.869  30.703  1.00  0.00           O  
ATOM    124  N   GLY     9      32.135  19.845  31.208  1.00  0.00           N  
ATOM    125  H   GLY     9      32.211  20.846  31.103  1.00  0.00           H  
ATOM    126  CA  GLY     9      31.022  19.380  32.022  1.00  0.00           C  
ATOM    127  HA2 GLY     9      30.042  19.817  31.830  1.00  0.00           H  
ATOM    128  HA3 GLY     9      30.933  18.331  31.740  1.00  0.00           H  
ATOM    129  C   GLY     9      31.292  19.396  33.580  1.00  0.00           C  
ATOM    130  O   GLY     9      30.384  19.078  34.224  1.00  0.00           O  
ATOM    131  N   TYR    10      32.406  19.909  34.121  1.00  0.00           N  
ATOM    132  H   TYR    10      33.146  20.287  33.545  1.00  0.00           H  
ATOM    133  CA  TYR    10      32.663  19.855  35.575  1.00  0.00           C  
ATOM    134  HA  TYR    10      31.745  19.936  36.157  1.00  0.00           H  
ATOM    135  CB  TYR    10      33.181  18.482  35.976  1.00  0.00           C  
ATOM    136  HB2 TYR    10      32.907  18.329  37.020  1.00  0.00           H  
ATOM    137  HB3 TYR    10      32.473  17.782  35.532  1.00  0.00           H  
ATOM    138  CG  TYR    10      34.549  18.086  35.527  1.00  0.00           C  
ATOM    139  CD1 TYR    10      34.797  17.654  34.201  1.00  0.00           C  
ATOM    140  HD1 TYR    10      33.924  17.517  33.580  1.00  0.00           H  
ATOM    141  CE1 TYR    10      36.105  17.570  33.761  1.00  0.00           C  
ATOM    142  HE1 TYR    10      36.319  17.312  32.734  1.00  0.00           H  
ATOM    143  CZ  TYR    10      37.232  17.895  34.590  1.00  0.00           C  
ATOM    144  OH  TYR    10      38.534  17.835  34.184  1.00  0.00           O  
ATOM    145  HH  TYR    10      38.642  17.403  33.334  1.00  0.00           H  
ATOM    146  CE2 TYR    10      36.942  18.276  35.912  1.00  0.00           C  
ATOM    147  HE2 TYR    10      37.789  18.512  36.540  1.00  0.00           H  
ATOM    148  CD2 TYR    10      35.630  18.215  36.430  1.00  0.00           C  
ATOM    149  HD2 TYR    10      35.382  18.376  37.469  1.00  0.00           H  
ATOM    150  C   TYR    10      33.631  20.932  36.082  1.00  0.00           C  
ATOM    151  O   TYR    10      33.826  21.041  37.308  1.00  0.00           O  
ATOM    152  N   GLU    11      34.237  21.742  35.184  1.00  0.00           N  
ATOM    153  H   GLU    11      34.037  21.509  34.222  1.00  0.00           H  
ATOM    154  CA  GLU    11      35.386  22.682  35.487  1.00  0.00           C  
ATOM    155  HA  GLU    11      35.866  22.261  36.371  1.00  0.00           H  
ATOM    156  CB  GLU    11      36.502  22.788  34.423  1.00  0.00           C  
ATOM    157  HB2 GLU    11      36.071  23.147  33.489  1.00  0.00           H  
ATOM    158  HB3 GLU    11      37.246  23.529  34.712  1.00  0.00           H  
ATOM    159  CG  GLU    11      37.231  21.429  34.207  1.00  0.00           C  
ATOM    160  HG2 GLU    11      37.655  21.282  35.200  1.00  0.00           H  
ATOM    161  HG3 GLU    11      36.537  20.624  33.967  1.00  0.00           H  
ATOM    162  CD  GLU    11      38.380  21.511  33.288  1.00  0.00           C  
ATOM    163  OE1 GLU    11      38.260  21.063  32.136  1.00  0.00           O  
ATOM    164  OE2 GLU    11      39.392  22.225  33.559  1.00  0.00           O  
ATOM    165  C   GLU    11      34.989  24.111  35.825  1.00  0.00           C  
ATOM    166  O   GLU    11      35.836  24.856  36.303  1.00  0.00           O  
ATOM    167  N   VAL    12      33.745  24.621  35.588  1.00  0.00           N  
ATOM    168  H   VAL    12      33.100  24.067  35.043  1.00  0.00           H  
ATOM    169  CA  VAL    12      33.199  25.911  35.998  1.00  0.00           C  
ATOM    170  HA  VAL    12      33.853  26.753  35.769  1.00  0.00           H  
ATOM    171  CB  VAL    12      31.875  26.226  35.271  1.00  0.00           C  
ATOM    172  HB  VAL    12      32.125  25.987  34.237  1.00  0.00           H  
ATOM    173  CG1 VAL    12      30.664  25.314  35.693  1.00  0.00           C  
ATOM    174 HG11 VAL    12      30.167  25.788  36.539  1.00  0.00           H  
ATOM    175 HG12 VAL    12      29.904  25.163  34.926  1.00  0.00           H  
ATOM    176 HG13 VAL    12      31.026  24.335  36.007  1.00  0.00           H  
ATOM    177  CG2 VAL    12      31.383  27.652  35.373  1.00  0.00           C  
ATOM    178 HG21 VAL    12      32.138  28.408  35.159  1.00  0.00           H  
ATOM    179 HG22 VAL    12      30.486  27.646  34.753  1.00  0.00           H  
ATOM    180 HG23 VAL    12      30.973  27.860  36.361  1.00  0.00           H  
ATOM    181  C   VAL    12      33.039  26.016  37.535  1.00  0.00           C  
ATOM    182  O   VAL    12      32.735  27.097  38.022  1.00  0.00           O  
ATOM    183  N   HIE    13      33.277  24.915  38.320  1.00  0.00           N  
ATOM    184  H   HIE    13      33.542  24.031  37.909  1.00  0.00           H  
ATOM    185  CA  HIE    13      33.170  24.901  39.785  1.00  0.00           C  
ATOM    186  HA  HIE    13      32.287  25.471  40.074  1.00  0.00           H  
ATOM    187  CB  HIE    13      32.911  23.552  40.314  1.00  0.00           C  
ATOM    188  HB2 HIE    13      33.733  22.948  39.929  1.00  0.00           H  
ATOM    189  HB3 HIE    13      32.949  23.503  41.402  1.00  0.00           H  
ATOM    190  CG  HIE    13      31.688  22.755  39.860  1.00  0.00           C  
ATOM    191  ND1 HIE    13      30.348  23.219  40.047  1.00  0.00           N  
ATOM    192  CE1 HIE    13      29.540  22.155  39.715  1.00  0.00           C  
ATOM    193  HE1 HIE    13      28.467  22.180  39.598  1.00  0.00           H  
ATOM    194  NE2 HIE    13      30.304  21.069  39.419  1.00  0.00           N  
ATOM    195  HE2 HIE    13      29.902  20.142  39.420  1.00  0.00           H  
ATOM    196  CD2 HIE    13      31.655  21.412  39.648  1.00  0.00           C  
ATOM    197  HD2 HIE    13      32.558  20.820  39.640  1.00  0.00           H  
ATOM    198  C   HIE    13      34.382  25.595  40.482  1.00  0.00           C  
ATOM    199  O   HIE    13      34.346  25.733  41.710  1.00  0.00           O  
ATOM    200  N   HIE    14      35.484  25.795  39.722  1.00  0.00           N  
ATOM    201  H   HIE    14      35.472  25.635  38.725  1.00  0.00           H  
ATOM    202  CA  HIE    14      36.729  26.271  40.248  1.00  0.00           C  
ATOM    203  HA  HIE    14      36.641  26.608  41.281  1.00  0.00           H  
ATOM    204  CB  HIE    14      37.818  25.154  40.305  1.00  0.00           C  
ATOM    205  HB2 HIE    14      38.195  24.925  39.308  1.00  0.00           H  
ATOM    206  HB3 HIE    14      38.654  25.477  40.925  1.00  0.00           H  
ATOM    207  CG  HIE    14      37.356  23.779  40.683  1.00  0.00           C  
ATOM    208  ND1 HIE    14      37.258  23.327  42.054  1.00  0.00           N  
ATOM    209  CE1 HIE    14      36.710  22.095  41.887  1.00  0.00           C  
ATOM    210  HE1 HIE    14      36.625  21.382  42.694  1.00  0.00           H  
ATOM    211  NE2 HIE    14      36.493  21.739  40.594  1.00  0.00           N  
ATOM    212  HE2 HIE    14      36.229  20.818  40.275  1.00  0.00           H  
ATOM    213  CD2 HIE    14      36.995  22.779  39.842  1.00  0.00           C  
ATOM    214  HD2 HIE    14      36.927  22.998  38.787  1.00  0.00           H  
ATOM    215  C   HIE    14      37.378  27.531  39.603  1.00  0.00           C  
ATOM    216  O   HIE    14      38.559  27.746  39.736  1.00  0.00           O  
ATOM    217  N   GLN    15      36.594  28.338  38.908  1.00  0.00           N  
ATOM    218  H   GLN    15      35.616  28.089  38.951  1.00  0.00           H  
ATOM    219  CA  GLN    15      36.983  29.470  38.081  1.00  0.00           C  
ATOM    220  HA  GLN    15      38.028  29.753  37.949  1.00  0.00           H  
ATOM    221  CB  GLN    15      36.451  29.243  36.616  1.00  0.00           C  
ATOM    222  HB2 GLN    15      35.388  29.485  36.601  1.00  0.00           H  
ATOM    223  HB3 GLN    15      36.916  29.949  35.928  1.00  0.00           H  
ATOM    224  CG  GLN    15      36.707  27.845  36.047  1.00  0.00           C  
ATOM    225  HG2 GLN    15      36.660  27.114  36.855  1.00  0.00           H  
ATOM    226  HG3 GLN    15      35.867  27.514  35.437  1.00  0.00           H  
ATOM    227  CD  GLN    15      38.017  27.672  35.262  1.00  0.00           C  
ATOM    228  OE1 GLN    15      38.364  28.417  34.377  1.00  0.00           O  
ATOM    229  NE2 GLN    15      38.950  26.855  35.743  1.00  0.00           N  
ATOM    230 HE21 GLN    15      38.692  26.282  36.534  1.00  0.00           H  
ATOM    231 HE22 GLN    15      39.831  26.765  35.257  1.00  0.00           H  
ATOM    232  C   GLN    15      36.343  30.769  38.633  1.00  0.00           C  
ATOM    233  O   GLN    15      35.448  30.696  39.506  1.00  0.00           O  
ATOM    234  N   LYS    16      36.781  31.876  38.135  1.00  0.00           N  
ATOM    235  H   LYS    16      37.612  31.997  37.574  1.00  0.00           H  
ATOM    236  CA  LYS    16      36.159  33.144  38.370  1.00  0.00           C  
ATOM    237  HA  LYS    16      35.110  33.000  38.629  1.00  0.00           H  
ATOM    238  CB  LYS    16      36.840  33.853  39.612  1.00  0.00           C  
ATOM    239  HB2 LYS    16      37.754  34.391  39.359  1.00  0.00           H  
ATOM    240  HB3 LYS    16      36.191  34.661  39.948  1.00  0.00           H  
ATOM    241  CG  LYS    16      37.165  32.971  40.846  1.00  0.00           C  
ATOM    242  HG2 LYS    16      36.217  32.679  41.296  1.00  0.00           H  
ATOM    243  HG3 LYS    16      37.779  32.132  40.518  1.00  0.00           H  
ATOM    244  CD  LYS    16      37.931  33.888  41.746  1.00  0.00           C  
ATOM    245  HD2 LYS    16      38.849  34.228  41.267  1.00  0.00           H  
ATOM    246  HD3 LYS    16      37.274  34.753  41.843  1.00  0.00           H  
ATOM    247  CE  LYS    16      38.170  33.250  43.145  1.00  0.00           C  
ATOM    248  HE2 LYS    16      37.215  33.231  43.671  1.00  0.00           H  
ATOM    249  HE3 LYS    16      38.401  32.191  43.029  1.00  0.00           H  
ATOM    250  NZ  LYS    16      39.155  33.971  43.900  1.00  0.00           N  
ATOM    251  HZ1 LYS    16      40.044  33.602  43.592  1.00  0.00           H  
ATOM    252  HZ2 LYS    16      38.976  34.961  43.818  1.00  0.00           H  
ATOM    253  HZ3 LYS    16      39.026  33.850  44.894  1.00  0.00           H  
ATOM    254  C   LYS    16      36.235  34.015  37.091  1.00  0.00           C  
ATOM    255  O   LYS    16      37.260  34.017  36.351  1.00  0.00           O  
ATOM    256  N   LEU    17      35.310  34.938  36.925  1.00  0.00           N  
ATOM    257  H   LEU    17      34.466  34.864  37.475  1.00  0.00           H  
ATOM    258  CA  LEU    17      35.321  35.858  35.779  1.00  0.00           C  
ATOM    259  HA  LEU    17      35.860  35.408  34.945  1.00  0.00           H  
ATOM    260  CB  LEU    17      33.851  35.975  35.292  1.00  0.00           C  
ATOM    261  HB2 LEU    17      33.565  35.055  34.781  1.00  0.00           H  
ATOM    262  HB3 LEU    17      33.207  35.984  36.171  1.00  0.00           H  
ATOM    263  CG  LEU    17      33.456  37.104  34.384  1.00  0.00           C  
ATOM    264  HG  LEU    17      34.267  37.459  33.748  1.00  0.00           H  
ATOM    265  CD1 LEU    17      32.270  36.739  33.526  1.00  0.00           C  
ATOM    266 HD11 LEU    17      31.959  37.477  32.787  1.00  0.00           H  
ATOM    267 HD12 LEU    17      32.397  35.791  33.002  1.00  0.00           H  
ATOM    268 HD13 LEU    17      31.345  36.665  34.097  1.00  0.00           H  
ATOM    269  CD2 LEU    17      33.102  38.367  35.176  1.00  0.00           C  
ATOM    270 HD21 LEU    17      33.919  38.685  35.825  1.00  0.00           H  
ATOM    271 HD22 LEU    17      32.880  39.184  34.489  1.00  0.00           H  
ATOM    272 HD23 LEU    17      32.223  38.149  35.782  1.00  0.00           H  
ATOM    273  C   LEU    17      35.977  37.198  36.221  1.00  0.00           C  
ATOM    274  O   LEU    17      35.769  37.767  37.307  1.00  0.00           O  
ATOM    275  N   VAL    18      36.718  37.810  35.278  1.00  0.00           N  
ATOM    276  H   VAL    18      36.652  37.497  34.320  1.00  0.00           H  
ATOM    277  CA  VAL    18      37.657  38.975  35.480  1.00  0.00           C  
ATOM    278  HA  VAL    18      37.827  39.096  36.550  1.00  0.00           H  
ATOM    279  CB  VAL    18      39.043  38.703  35.008  1.00  0.00           C  
ATOM    280  HB  VAL    18      39.161  38.955  33.954  1.00  0.00           H  
ATOM    281  CG1 VAL    18      40.068  39.590  35.681  1.00  0.00           C  
ATOM    282 HG11 VAL    18      40.229  40.527  35.148  1.00  0.00           H  
ATOM    283 HG12 VAL    18      39.724  39.855  36.681  1.00  0.00           H  
ATOM    284 HG13 VAL    18      41.042  39.129  35.843  1.00  0.00           H  
ATOM    285  CG2 VAL    18      39.439  37.216  35.197  1.00  0.00           C  
ATOM    286 HG21 VAL    18      38.689  36.430  35.103  1.00  0.00           H  
ATOM    287 HG22 VAL    18      40.342  37.000  34.627  1.00  0.00           H  
ATOM    288 HG23 VAL    18      39.683  37.114  36.254  1.00  0.00           H  
ATOM    289  C   VAL    18      37.093  40.300  34.881  1.00  0.00           C  
ATOM    290  O   VAL    18      37.002  41.257  35.654  1.00  0.00           O  
ATOM    291  N   PHE    19      36.694  40.203  33.637  1.00  0.00           N  
ATOM    292  H   PHE    19      36.602  39.263  33.279  1.00  0.00           H  
ATOM    293  CA  PHE    19      36.025  41.314  32.873  1.00  0.00           C  
ATOM    294  HA  PHE    19      35.700  41.935  33.708  1.00  0.00           H  
ATOM    295  CB  PHE    19      36.944  42.146  31.888  1.00  0.00           C  
ATOM    296  HB2 PHE    19      37.376  41.484  31.138  1.00  0.00           H  
ATOM    297  HB3 PHE    19      36.407  42.916  31.333  1.00  0.00           H  
ATOM    298  CG  PHE    19      38.207  42.670  32.542  1.00  0.00           C  
ATOM    299  CD1 PHE    19      39.431  42.021  32.358  1.00  0.00           C  
ATOM    300  HD1 PHE    19      39.545  41.220  31.643  1.00  0.00           H  
ATOM    301  CE1 PHE    19      40.599  42.421  33.141  1.00  0.00           C  
ATOM    302  HE1 PHE    19      41.534  41.887  33.066  1.00  0.00           H  
ATOM    303  CZ  PHE    19      40.420  43.432  34.137  1.00  0.00           C  
ATOM    304  HZ  PHE    19      41.306  43.763  34.658  1.00  0.00           H  
ATOM    305  CE2 PHE    19      39.303  44.275  34.150  1.00  0.00           C  
ATOM    306  HE2 PHE    19      39.353  45.173  34.749  1.00  0.00           H  
ATOM    307  CD2 PHE    19      38.159  43.827  33.381  1.00  0.00           C  
ATOM    308  HD2 PHE    19      37.229  44.351  33.544  1.00  0.00           H  
ATOM    309  C   PHE    19      34.814  40.767  32.055  1.00  0.00           C  
ATOM    310  O   PHE    19      34.994  39.679  31.469  1.00  0.00           O  
ATOM    311  N   PHE    20      33.701  41.563  31.957  1.00  0.00           N  
ATOM    312  H   PHE    20      33.660  42.400  32.520  1.00  0.00           H  
ATOM    313  CA  PHE    20      32.532  41.124  31.155  1.00  0.00           C  
ATOM    314  HA  PHE    20      32.334  40.071  31.357  1.00  0.00           H  
ATOM    315  CB  PHE    20      31.240  41.938  31.722  1.00  0.00           C  
ATOM    316  HB2 PHE    20      31.256  42.904  31.219  1.00  0.00           H  
ATOM    317  HB3 PHE    20      30.319  41.438  31.422  1.00  0.00           H  
ATOM    318  CG  PHE    20      31.180  42.068  33.248  1.00  0.00           C  
ATOM    319  CD1 PHE    20      31.623  43.172  33.921  1.00  0.00           C  
ATOM    320  HD1 PHE    20      32.012  44.025  33.386  1.00  0.00           H  
ATOM    321  CE1 PHE    20      31.490  43.300  35.287  1.00  0.00           C  
ATOM    322  HE1 PHE    20      31.787  44.163  35.864  1.00  0.00           H  
ATOM    323  CZ  PHE    20      30.932  42.271  36.038  1.00  0.00           C  
ATOM    324  HZ  PHE    20      30.910  42.226  37.117  1.00  0.00           H  
ATOM    325  CE2 PHE    20      30.444  41.132  35.401  1.00  0.00           C  
ATOM    326  HE2 PHE    20      30.012  40.366  36.028  1.00  0.00           H  
ATOM    327  CD2 PHE    20      30.581  41.031  34.008  1.00  0.00           C  
ATOM    328  HD2 PHE    20      30.350  40.088  33.533  1.00  0.00           H  
ATOM    329  C   PHE    20      32.654  41.342  29.614  1.00  0.00           C  
ATOM    330  O   PHE    20      31.753  40.989  28.888  1.00  0.00           O  
ATOM    331  N   ALA    21      33.662  42.034  29.128  1.00  0.00           N  
ATOM    332  H   ALA    21      34.425  42.289  29.740  1.00  0.00           H  
ATOM    333  CA  ALA    21      33.803  42.511  27.728  1.00  0.00           C  
ATOM    334  HA  ALA    21      32.987  42.167  27.092  1.00  0.00           H  
ATOM    335  CB  ALA    21      33.801  44.054  27.793  1.00  0.00           C  
ATOM    336  HB1 ALA    21      32.904  44.507  28.216  1.00  0.00           H  
ATOM    337  HB2 ALA    21      34.664  44.417  28.353  1.00  0.00           H  
ATOM    338  HB3 ALA    21      34.033  44.532  26.841  1.00  0.00           H  
ATOM    339  C   ALA    21      35.121  42.039  27.068  1.00  0.00           C  
ATOM    340  O   ALA    21      36.281  42.127  27.511  1.00  0.00           O  
ATOM    341  N   GLU    22      34.954  41.353  25.992  1.00  0.00           N  
ATOM    342  H   GLU    22      33.984  41.211  25.749  1.00  0.00           H  
ATOM    343  CA  GLU    22      36.007  40.709  25.204  1.00  0.00           C  
ATOM    344  HA  GLU    22      36.645  40.125  25.868  1.00  0.00           H  
ATOM    345  CB  GLU    22      35.374  39.717  24.246  1.00  0.00           C  
ATOM    346  HB2 GLU    22      36.271  39.383  23.725  1.00  0.00           H  
ATOM    347  HB3 GLU    22      34.870  38.902  24.767  1.00  0.00           H  
ATOM    348  CG  GLU    22      34.499  40.408  23.190  1.00  0.00           C  
ATOM    349  HG2 GLU    22      34.975  41.364  22.973  1.00  0.00           H  
ATOM    350  HG3 GLU    22      34.585  39.816  22.278  1.00  0.00           H  
ATOM    351  CD  GLU    22      32.990  40.511  23.470  1.00  0.00           C  
ATOM    352  OE1 GLU    22      32.574  40.962  24.516  1.00  0.00           O  
ATOM    353  OE2 GLU    22      32.165  40.172  22.581  1.00  0.00           O  
ATOM    354  C   GLU    22      36.910  41.724  24.484  1.00  0.00           C  
ATOM    355  O   GLU    22      38.026  41.319  24.189  1.00  0.00           O  
ATOM    356  N   ASP    23      36.579  43.039  24.400  1.00  0.00           N  
ATOM    357  H   ASP    23      35.638  43.345  24.600  1.00  0.00           H  
ATOM    358  CA  ASP    23      37.403  44.053  23.809  1.00  0.00           C  
ATOM    359  HA  ASP    23      37.837  43.637  22.900  1.00  0.00           H  
ATOM    360  CB  ASP    23      36.692  45.322  23.299  1.00  0.00           C  
ATOM    361  HB2 ASP    23      37.248  45.736  22.458  1.00  0.00           H  
ATOM    362  HB3 ASP    23      35.741  44.991  22.882  1.00  0.00           H  
ATOM    363  CG  ASP    23      36.473  46.507  24.294  1.00  0.00           C  
ATOM    364  OD1 ASP    23      36.269  46.280  25.506  1.00  0.00           O  
ATOM    365  OD2 ASP    23      36.263  47.672  23.929  1.00  0.00           O  
ATOM    366  C   ASP    23      38.705  44.328  24.746  1.00  0.00           C  
ATOM    367  O   ASP    23      39.800  44.576  24.295  1.00  0.00           O  
ATOM    368  N   VAL    24      38.581  44.188  26.011  1.00  0.00           N  
ATOM    369  H   VAL    24      37.656  44.004  26.373  1.00  0.00           H  
ATOM    370  CA  VAL    24      39.594  44.324  27.089  1.00  0.00           C  
ATOM    371  HA  VAL    24      40.293  45.139  26.903  1.00  0.00           H  
ATOM    372  CB  VAL    24      39.004  44.503  28.455  1.00  0.00           C  
ATOM    373  HB  VAL    24      38.200  43.766  28.455  1.00  0.00           H  
ATOM    374  CG1 VAL    24      39.954  44.403  29.644  1.00  0.00           C  
ATOM    375 HG11 VAL    24      40.384  43.415  29.806  1.00  0.00           H  
ATOM    376 HG12 VAL    24      40.772  45.123  29.615  1.00  0.00           H  
ATOM    377 HG13 VAL    24      39.269  44.504  30.486  1.00  0.00           H  
ATOM    378  CG2 VAL    24      38.364  45.956  28.623  1.00  0.00           C  
ATOM    379 HG21 VAL    24      39.112  46.749  28.638  1.00  0.00           H  
ATOM    380 HG22 VAL    24      37.564  46.159  27.912  1.00  0.00           H  
ATOM    381 HG23 VAL    24      37.892  45.917  29.605  1.00  0.00           H  
ATOM    382  C   VAL    24      40.340  43.015  27.109  1.00  0.00           C  
ATOM    383  O   VAL    24      41.507  43.021  27.192  1.00  0.00           O  
ATOM    384  N   GLY    25      39.651  41.859  26.925  1.00  0.00           N  
ATOM    385  H   GLY    25      38.696  41.972  26.614  1.00  0.00           H  
ATOM    386  CA  GLY    25      40.201  40.499  26.979  1.00  0.00           C  
ATOM    387  HA2 GLY    25      40.836  40.320  27.846  1.00  0.00           H  
ATOM    388  HA3 GLY    25      39.379  39.793  26.865  1.00  0.00           H  
ATOM    389  C   GLY    25      41.105  40.237  25.818  1.00  0.00           C  
ATOM    390  O   GLY    25      42.122  39.548  26.012  1.00  0.00           O  
ATOM    391  N   SER    26      40.807  40.814  24.674  1.00  0.00           N  
ATOM    392  H   SER    26      39.970  41.375  24.605  1.00  0.00           H  
ATOM    393  CA  SER    26      41.570  40.779  23.456  1.00  0.00           C  
ATOM    394  HA  SER    26      42.063  39.814  23.337  1.00  0.00           H  
ATOM    395  CB  SER    26      40.660  41.002  22.219  1.00  0.00           C  
ATOM    396  HB2 SER    26      40.060  40.135  21.940  1.00  0.00           H  
ATOM    397  HB3 SER    26      40.118  41.942  22.320  1.00  0.00           H  
ATOM    398  OG  SER    26      41.490  41.263  21.096  1.00  0.00           O  
ATOM    399  HG  SER    26      41.823  40.399  20.842  1.00  0.00           H  
ATOM    400  C   SER    26      42.688  41.859  23.515  1.00  0.00           C  
ATOM    401  O   SER    26      43.845  41.538  23.235  1.00  0.00           O  
ATOM    402  N   ASN    27      42.502  43.084  24.035  1.00  0.00           N  
ATOM    403  H   ASN    27      41.573  43.263  24.390  1.00  0.00           H  
ATOM    404  CA  ASN    27      43.638  44.018  24.174  1.00  0.00           C  
ATOM    405  HA  ASN    27      44.063  43.983  23.171  1.00  0.00           H  
ATOM    406  CB  ASN    27      43.242  45.463  24.508  1.00  0.00           C  
ATOM    407  HB2 ASN    27      42.760  45.529  25.483  1.00  0.00           H  
ATOM    408  HB3 ASN    27      44.101  46.116  24.355  1.00  0.00           H  
ATOM    409  CG  ASN    27      42.255  46.131  23.454  1.00  0.00           C  
ATOM    410  OD1 ASN    27      41.979  45.662  22.369  1.00  0.00           O  
ATOM    411  ND2 ASN    27      41.698  47.276  23.797  1.00  0.00           N  
ATOM    412 HD21 ASN    27      41.878  47.599  24.737  1.00  0.00           H  
ATOM    413 HD22 ASN    27      41.195  47.836  23.124  1.00  0.00           H  
ATOM    414  C   ASN    27      44.671  43.556  25.202  1.00  0.00           C  
ATOM    415  O   ASN    27      45.847  43.723  24.924  1.00  0.00           O  
ATOM    416  N   LYS    28      44.334  43.005  26.425  1.00  0.00           N  
ATOM    417  H   LYS    28      43.353  43.014  26.665  1.00  0.00           H  
ATOM    418  CA  LYS    28      45.204  42.333  27.429  1.00  0.00           C  
ATOM    419  HA  LYS    28      46.185  42.794  27.542  1.00  0.00           H  
ATOM    420  CB  LYS    28      44.583  42.419  28.823  1.00  0.00           C  
ATOM    421  HB2 LYS    28      43.544  42.102  28.913  1.00  0.00           H  
ATOM    422  HB3 LYS    28      45.119  41.697  29.439  1.00  0.00           H  
ATOM    423  CG  LYS    28      44.764  43.833  29.476  1.00  0.00           C  
ATOM    424  HG2 LYS    28      45.846  43.960  29.481  1.00  0.00           H  
ATOM    425  HG3 LYS    28      44.409  44.603  28.792  1.00  0.00           H  
ATOM    426  CD  LYS    28      44.247  44.069  30.890  1.00  0.00           C  
ATOM    427  HD2 LYS    28      44.506  45.104  31.112  1.00  0.00           H  
ATOM    428  HD3 LYS    28      43.158  44.030  30.900  1.00  0.00           H  
ATOM    429  CE  LYS    28      44.899  43.168  31.968  1.00  0.00           C  
ATOM    430  HE2 LYS    28      44.533  42.151  31.825  1.00  0.00           H  
ATOM    431  HE3 LYS    28      45.986  43.183  31.883  1.00  0.00           H  
ATOM    432  NZ  LYS    28      44.575  43.762  33.322  1.00  0.00           N  
ATOM    433  HZ1 LYS    28      43.701  43.433  33.706  1.00  0.00           H  
ATOM    434  HZ2 LYS    28      45.270  43.437  33.979  1.00  0.00           H  
ATOM    435  HZ3 LYS    28      44.556  44.771  33.348  1.00  0.00           H  
ATOM    436  C   LYS    28      45.624  40.937  27.001  1.00  0.00           C  
ATOM    437  O   LYS    28      46.499  40.298  27.615  1.00  0.00           O  
ATOM    438  N   GLY    29      45.081  40.393  25.888  1.00  0.00           N  
ATOM    439  H   GLY    29      44.427  40.958  25.365  1.00  0.00           H  
ATOM    440  CA  GLY    29      45.174  38.964  25.489  1.00  0.00           C  
ATOM    441  HA2 GLY    29      44.306  38.704  24.883  1.00  0.00           H  
ATOM    442  HA3 GLY    29      46.032  38.830  24.830  1.00  0.00           H  
ATOM    443  C   GLY    29      45.114  37.927  26.684  1.00  0.00           C  
ATOM    444  O   GLY    29      46.089  37.162  26.815  1.00  0.00           O  
ATOM    445  N   ALA    30      44.039  38.015  27.482  1.00  0.00           N  
ATOM    446  H   ALA    30      43.302  38.651  27.215  1.00  0.00           H  
ATOM    447  CA  ALA    30      43.563  37.034  28.436  1.00  0.00           C  
ATOM    448  HA  ALA    30      44.448  36.493  28.770  1.00  0.00           H  
ATOM    449  CB  ALA    30      43.016  37.814  29.671  1.00  0.00           C  
ATOM    450  HB1 ALA    30      42.804  37.201  30.548  1.00  0.00           H  
ATOM    451  HB2 ALA    30      43.713  38.591  29.987  1.00  0.00           H  
ATOM    452  HB3 ALA    30      42.017  38.192  29.453  1.00  0.00           H  
ATOM    453  C   ALA    30      42.571  36.053  27.790  1.00  0.00           C  
ATOM    454  O   ALA    30      42.063  36.275  26.690  1.00  0.00           O  
ATOM    455  N   ILE    31      42.182  35.080  28.561  1.00  0.00           N  
ATOM    456  H   ILE    31      42.519  35.219  29.503  1.00  0.00           H  
ATOM    457  CA  ILE    31      41.379  33.887  28.206  1.00  0.00           C  
ATOM    458  HA  ILE    31      41.466  33.575  27.165  1.00  0.00           H  
ATOM    459  CB  ILE    31      41.891  32.629  28.972  1.00  0.00           C  
ATOM    460  HB  ILE    31      41.776  32.777  30.046  1.00  0.00           H  
ATOM    461  CG2 ILE    31      41.100  31.380  28.560  1.00  0.00           C  
ATOM    462 HG21 ILE    31      41.121  31.273  27.476  1.00  0.00           H  
ATOM    463 HG22 ILE    31      41.549  30.510  29.040  1.00  0.00           H  
ATOM    464 HG23 ILE    31      40.085  31.369  28.957  1.00  0.00           H  
ATOM    465  CG1 ILE    31      43.380  32.379  28.623  1.00  0.00           C  
ATOM    466 HG12 ILE    31      43.452  31.483  28.006  1.00  0.00           H  
ATOM    467 HG13 ILE    31      43.727  33.203  28.000  1.00  0.00           H  
ATOM    468  CD1 ILE    31      44.200  32.013  29.872  1.00  0.00           C  
ATOM    469 HD11 ILE    31      45.184  31.736  29.496  1.00  0.00           H  
ATOM    470 HD12 ILE    31      44.349  32.964  30.382  1.00  0.00           H  
ATOM    471 HD13 ILE    31      43.896  31.217  30.551  1.00  0.00           H  
ATOM    472  C   ILE    31      39.958  34.150  28.514  1.00  0.00           C  
ATOM    473  O   ILE    31      39.613  34.557  29.609  1.00  0.00           O  
ATOM    474  N   ILE    32      39.023  33.982  27.588  1.00  0.00           N  
ATOM    475  H   ILE    32      39.353  33.670  26.685  1.00  0.00           H  
ATOM    476  CA  ILE    32      37.560  33.940  27.695  1.00  0.00           C  
ATOM    477  HA  ILE    32      37.302  34.670  28.463  1.00  0.00           H  
ATOM    478  CB  ILE    32      36.907  34.471  26.333  1.00  0.00           C  
ATOM    479  HB  ILE    32      37.394  33.962  25.501  1.00  0.00           H  
ATOM    480  CG2 ILE    32      35.440  34.124  26.349  1.00  0.00           C  
ATOM    481 HG21 ILE    32      34.927  34.114  27.310  1.00  0.00           H  
ATOM    482 HG22 ILE    32      34.943  34.817  25.670  1.00  0.00           H  
ATOM    483 HG23 ILE    32      35.239  33.134  25.940  1.00  0.00           H  
ATOM    484  CG1 ILE    32      37.181  36.000  26.054  1.00  0.00           C  
ATOM    485 HG12 ILE    32      36.608  36.584  26.774  1.00  0.00           H  
ATOM    486 HG13 ILE    32      38.251  36.134  26.213  1.00  0.00           H  
ATOM    487  CD1 ILE    32      36.863  36.575  24.654  1.00  0.00           C  
ATOM    488 HD11 ILE    32      37.195  35.985  23.800  1.00  0.00           H  
ATOM    489 HD12 ILE    32      35.783  36.690  24.553  1.00  0.00           H  
ATOM    490 HD13 ILE    32      37.291  37.577  24.626  1.00  0.00           H  
ATOM    491  C   ILE    32      37.076  32.561  28.066  1.00  0.00           C  
ATOM    492  O   ILE    32      37.593  31.457  27.712  1.00  0.00           O  
ATOM    493  N   GLY    33      36.131  32.513  29.064  1.00  0.00           N  
ATOM    494  H   GLY    33      35.667  33.376  29.306  1.00  0.00           H  
ATOM    495  CA  GLY    33      35.354  31.289  29.424  1.00  0.00           C  
ATOM    496  HA2 GLY    33      35.972  30.399  29.306  1.00  0.00           H  
ATOM    497  HA3 GLY    33      34.963  31.358  30.439  1.00  0.00           H  
ATOM    498  C   GLY    33      34.080  31.194  28.565  1.00  0.00           C  
ATOM    499  O   GLY    33      33.235  32.021  28.761  1.00  0.00           O  
ATOM    500  N   LEU    34      33.967  30.227  27.624  1.00  0.00           N  
ATOM    501  H   LEU    34      34.754  29.631  27.410  1.00  0.00           H  
ATOM    502  CA  LEU    34      32.731  30.019  26.854  1.00  0.00           C  
ATOM    503  HA  LEU    34      32.554  30.956  26.326  1.00  0.00           H  
ATOM    504  CB  LEU    34      32.957  28.862  25.885  1.00  0.00           C  
ATOM    505  HB2 LEU    34      33.003  27.913  26.420  1.00  0.00           H  
ATOM    506  HB3 LEU    34      32.016  28.748  25.346  1.00  0.00           H  
ATOM    507  CG  LEU    34      34.084  28.948  24.874  1.00  0.00           C  
ATOM    508  HG  LEU    34      34.920  29.411  25.398  1.00  0.00           H  
ATOM    509  CD1 LEU    34      34.530  27.533  24.415  1.00  0.00           C  
ATOM    510 HD11 LEU    34      33.797  27.311  23.639  1.00  0.00           H  
ATOM    511 HD12 LEU    34      35.495  27.497  23.910  1.00  0.00           H  
ATOM    512 HD13 LEU    34      34.357  26.806  25.208  1.00  0.00           H  
ATOM    513  CD2 LEU    34      33.737  29.754  23.647  1.00  0.00           C  
ATOM    514 HD21 LEU    34      34.183  29.484  22.690  1.00  0.00           H  
ATOM    515 HD22 LEU    34      32.666  29.687  23.453  1.00  0.00           H  
ATOM    516 HD23 LEU    34      33.955  30.804  23.841  1.00  0.00           H  
ATOM    517  C   LEU    34      31.505  29.813  27.682  1.00  0.00           C  
ATOM    518  O   LEU    34      30.427  30.193  27.310  1.00  0.00           O  
ATOM    519  N   MET    35      31.632  29.178  28.905  1.00  0.00           N  
ATOM    520  H   MET    35      32.586  28.903  29.090  1.00  0.00           H  
ATOM    521  CA  MET    35      30.509  28.972  29.913  1.00  0.00           C  
ATOM    522  HA  MET    35      29.657  28.523  29.403  1.00  0.00           H  
ATOM    523  CB  MET    35      31.148  27.960  30.906  1.00  0.00           C  
ATOM    524  HB2 MET    35      30.509  27.792  31.773  1.00  0.00           H  
ATOM    525  HB3 MET    35      31.365  27.019  30.400  1.00  0.00           H  
ATOM    526  CG  MET    35      32.519  28.461  31.474  1.00  0.00           C  
ATOM    527  HG2 MET    35      32.526  29.530  31.687  1.00  0.00           H  
ATOM    528  HG3 MET    35      32.737  27.876  32.367  1.00  0.00           H  
ATOM    529  SD  MET    35      34.013  28.092  30.490  1.00  0.00           S  
ATOM    530  CE  MET    35      35.351  28.257  31.780  1.00  0.00           C  
ATOM    531  HE1 MET    35      35.316  29.261  32.205  1.00  0.00           H  
ATOM    532  HE2 MET    35      35.275  27.542  32.599  1.00  0.00           H  
ATOM    533  HE3 MET    35      36.299  28.098  31.265  1.00  0.00           H  
ATOM    534  C   MET    35      29.926  30.244  30.562  1.00  0.00           C  
ATOM    535  O   MET    35      28.765  30.223  30.959  1.00  0.00           O  
ATOM    536  N   VAL    36      30.623  31.336  30.643  1.00  0.00           N  
ATOM    537  H   VAL    36      31.596  31.101  30.512  1.00  0.00           H  
ATOM    538  CA  VAL    36      30.304  32.582  31.328  1.00  0.00           C  
ATOM    539  HA  VAL    36      29.274  32.390  31.631  1.00  0.00           H  
ATOM    540  CB  VAL    36      31.244  32.864  32.588  1.00  0.00           C  
ATOM    541  HB  VAL    36      31.087  33.874  32.966  1.00  0.00           H  
ATOM    542  CG1 VAL    36      31.033  31.836  33.672  1.00  0.00           C  
ATOM    543 HG11 VAL    36      31.403  30.876  33.312  1.00  0.00           H  
ATOM    544 HG12 VAL    36      31.626  32.077  34.554  1.00  0.00           H  
ATOM    545 HG13 VAL    36      29.962  31.853  33.876  1.00  0.00           H  
ATOM    546  CG2 VAL    36      32.793  32.855  32.241  1.00  0.00           C  
ATOM    547 HG21 VAL    36      33.295  33.411  33.033  1.00  0.00           H  
ATOM    548 HG22 VAL    36      33.045  31.798  32.155  1.00  0.00           H  
ATOM    549 HG23 VAL    36      33.033  33.339  31.295  1.00  0.00           H  
ATOM    550  C   VAL    36      30.289  33.864  30.529  1.00  0.00           C  
ATOM    551  O   VAL    36      29.988  34.933  31.096  1.00  0.00           O  
ATOM    552  N   GLY    37      30.612  33.784  29.248  1.00  0.00           N  
ATOM    553  H   GLY    37      30.872  32.844  28.986  1.00  0.00           H  
ATOM    554  CA  GLY    37      30.551  34.815  28.196  1.00  0.00           C  
ATOM    555  HA2 GLY    37      30.856  34.395  27.237  1.00  0.00           H  
ATOM    556  HA3 GLY    37      29.516  35.137  28.082  1.00  0.00           H  
ATOM    557  C   GLY    37      31.458  36.006  28.402  1.00  0.00           C  
ATOM    558  O   GLY    37      31.234  37.086  27.978  1.00  0.00           O  
ATOM    559  N   GLY    38      32.622  35.802  29.071  1.00  0.00           N  
ATOM    560  H   GLY    38      32.919  34.837  29.109  1.00  0.00           H  
ATOM    561  CA  GLY    38      33.576  36.809  29.564  1.00  0.00           C  
ATOM    562  HA2 GLY    38      33.651  37.591  28.808  1.00  0.00           H  
ATOM    563  HA3 GLY    38      33.205  37.147  30.531  1.00  0.00           H  
ATOM    564  C   GLY    38      34.974  36.261  29.864  1.00  0.00           C  
ATOM    565  O   GLY    38      35.133  35.055  29.819  1.00  0.00           O  
ATOM    566  N   VAL    39      35.952  37.046  30.330  1.00  0.00           N  
ATOM    567  H   VAL    39      35.698  38.020  30.410  1.00  0.00           H  
ATOM    568  CA  VAL    39      37.330  36.702  30.685  1.00  0.00           C  
ATOM    569  HA  VAL    39      37.733  36.135  29.845  1.00  0.00           H  
ATOM    570  CB  VAL    39      38.169  37.945  30.761  1.00  0.00           C  
ATOM    571  HB  VAL    39      37.885  38.670  31.523  1.00  0.00           H  
ATOM    572  CG1 VAL    39      39.614  37.739  31.163  1.00  0.00           C  
ATOM    573 HG11 VAL    39      40.125  38.690  31.009  1.00  0.00           H  
ATOM    574 HG12 VAL    39      39.583  37.410  32.202  1.00  0.00           H  
ATOM    575 HG13 VAL    39      40.095  36.890  30.678  1.00  0.00           H  
ATOM    576  CG2 VAL    39      38.225  38.674  29.418  1.00  0.00           C  
ATOM    577 HG21 VAL    39      38.721  39.639  29.526  1.00  0.00           H  
ATOM    578 HG22 VAL    39      38.776  38.009  28.752  1.00  0.00           H  
ATOM    579 HG23 VAL    39      37.194  38.922  29.165  1.00  0.00           H  
ATOM    580  C   VAL    39      37.377  35.885  31.981  1.00  0.00           C  
ATOM    581  O   VAL    39      36.758  36.395  32.970  1.00  0.00           O  
ATOM    582  N   VAL    40      38.189  34.813  31.975  1.00  0.00           N  
ATOM    583  H   VAL    40      38.584  34.527  31.090  1.00  0.00           H  
ATOM    584  CA  VAL    40      38.270  33.999  33.185  1.00  0.00           C  
ATOM    585  HA  VAL    40      37.715  34.460  34.001  1.00  0.00           H  
ATOM    586  CB  VAL    40      37.687  32.571  32.824  1.00  0.00           C  
ATOM    587  HB  VAL    40      37.865  31.892  33.657  1.00  0.00           H  
ATOM    588  CG1 VAL    40      36.174  32.672  32.845  1.00  0.00           C  
ATOM    589 HG11 VAL    40      35.720  31.682  32.901  1.00  0.00           H  
ATOM    590 HG12 VAL    40      35.772  33.256  33.673  1.00  0.00           H  
ATOM    591 HG13 VAL    40      35.861  33.189  31.938  1.00  0.00           H  
ATOM    592  CG2 VAL    40      38.165  31.875  31.564  1.00  0.00           C  
ATOM    593 HG21 VAL    40      37.503  31.060  31.272  1.00  0.00           H  
ATOM    594 HG22 VAL    40      38.327  32.468  30.664  1.00  0.00           H  
ATOM    595 HG23 VAL    40      39.202  31.569  31.706  1.00  0.00           H  
ATOM    596  C   VAL    40      39.757  33.783  33.753  1.00  0.00           C  
ATOM    597  O   VAL    40      40.774  34.149  33.092  1.00  0.00           O  
ATOM    598  N   ILE    41      39.791  33.366  34.982  1.00  0.00           N  
ATOM    599  H   ILE    41      38.945  33.449  35.529  1.00  0.00           H  
ATOM    600  CA  ILE    41      41.021  33.049  35.725  1.00  0.00           C  
ATOM    601  HA  ILE    41      41.766  32.761  34.984  1.00  0.00           H  
ATOM    602  CB  ILE    41      41.639  34.268  36.499  1.00  0.00           C  
ATOM    603  HB  ILE    41      41.707  35.139  35.846  1.00  0.00           H  
ATOM    604  CG2 ILE    41      40.684  34.604  37.656  1.00  0.00           C  
ATOM    605 HG21 ILE    41      39.599  34.574  37.552  1.00  0.00           H  
ATOM    606 HG22 ILE    41      40.761  33.771  38.355  1.00  0.00           H  
ATOM    607 HG23 ILE    41      40.899  35.541  38.170  1.00  0.00           H  
ATOM    608  CG1 ILE    41      43.100  34.041  36.976  1.00  0.00           C  
ATOM    609 HG12 ILE    41      43.171  33.138  37.583  1.00  0.00           H  
ATOM    610 HG13 ILE    41      43.721  33.779  36.120  1.00  0.00           H  
ATOM    611  CD1 ILE    41      43.720  35.299  37.582  1.00  0.00           C  
ATOM    612 HD11 ILE    41      43.396  36.209  37.077  1.00  0.00           H  
ATOM    613 HD12 ILE    41      43.457  35.405  38.635  1.00  0.00           H  
ATOM    614 HD13 ILE    41      44.788  35.388  37.383  1.00  0.00           H  
ATOM    615  C   ILE    41      40.730  31.857  36.619  1.00  0.00           C  
ATOM    616  O   ILE    41      39.610  31.422  36.791  1.00  0.00           O  
ATOM    617  N   ALA    42      41.794  31.108  36.917  1.00  0.00           N  
ATOM    618  H   ALA    42      42.701  31.447  36.630  1.00  0.00           H  
ATOM    619  CA  ALA    42      41.648  29.885  37.805  1.00  0.00           C  
ATOM    620  HA  ALA    42      40.627  29.888  38.185  1.00  0.00           H  
ATOM    621  CB  ALA    42      41.874  28.688  36.908  1.00  0.00           C  
ATOM    622  HB1 ALA    42      41.912  27.755  37.470  1.00  0.00           H  
ATOM    623  HB2 ALA    42      41.118  28.630  36.124  1.00  0.00           H  
ATOM    624  HB3 ALA    42      42.794  28.823  36.339  1.00  0.00           H  
ATOM    625  C   ALA    42      42.476  29.823  39.079  1.00  0.00           C  
ATOM    626  O   ALA    42      43.460  30.587  39.292  1.00  0.00           O  
ATOM    627  OXT ALA    42      42.087  28.964  39.851  1.00  0.00           O  
TER     628      ALA    42 
END   
