# Supplementary material for: Exploring Structural Insights of Aβ42 and α-Synuclein Monomers and Heterodimer: A Comparative Study Using Implicit and Explicit Solvent Simulations
Source: J Phys Chem B. 2024 May 3;128(19):4655–69. doi: 10.1021/acs.jpcb.4c00503 (PMC11103699; doi:10.1021/acs.jpcb.4c00503)
Supplement: Supplementary file 3 — jp4c00503_si_003.zip [file jp4c00503_si_003.zip › rep/1_ab42_FINAL06.pdb]

ATOM      1  N   ASP     1      44.226  36.129  52.721  1.00  0.00           N  
ATOM      2  H1  ASP     1      44.078  36.893  52.077  1.00  0.00           H  
ATOM      3  H2  ASP     1      44.790  36.582  53.427  1.00  0.00           H  
ATOM      4  H3  ASP     1      43.452  35.912  53.333  1.00  0.00           H  
ATOM      5  CA  ASP     1      44.710  34.927  52.081  1.00  0.00           C  
ATOM      6  HA  ASP     1      44.810  35.261  51.049  1.00  0.00           H  
ATOM      7  CB  ASP     1      46.028  34.467  52.579  1.00  0.00           C  
ATOM      8  HB2 ASP     1      45.945  33.818  53.450  1.00  0.00           H  
ATOM      9  HB3 ASP     1      46.460  33.874  51.773  1.00  0.00           H  
ATOM     10  CG  ASP     1      47.146  35.506  52.827  1.00  0.00           C  
ATOM     11  OD1 ASP     1      46.893  36.761  52.843  1.00  0.00           O  
ATOM     12  OD2 ASP     1      48.385  35.096  52.987  1.00  0.00           O  
ATOM     13  C   ASP     1      43.625  33.853  52.076  1.00  0.00           C  
ATOM     14  O   ASP     1      42.528  33.963  52.718  1.00  0.00           O  
ATOM     15  N   ALA     2      43.928  32.749  51.424  1.00  0.00           N  
ATOM     16  H   ALA     2      44.853  32.832  51.028  1.00  0.00           H  
ATOM     17  CA  ALA     2      43.070  31.579  51.310  1.00  0.00           C  
ATOM     18  HA  ALA     2      42.077  31.751  51.726  1.00  0.00           H  
ATOM     19  CB  ALA     2      42.853  31.417  49.760  1.00  0.00           C  
ATOM     20  HB1 ALA     2      42.437  32.243  49.183  1.00  0.00           H  
ATOM     21  HB2 ALA     2      43.766  31.147  49.230  1.00  0.00           H  
ATOM     22  HB3 ALA     2      42.254  30.527  49.570  1.00  0.00           H  
ATOM     23  C   ALA     2      43.837  30.228  51.681  1.00  0.00           C  
ATOM     24  O   ALA     2      45.080  30.102  51.773  1.00  0.00           O  
ATOM     25  N   GLU     3      43.080  29.105  51.720  1.00  0.00           N  
ATOM     26  H   GLU     3      42.097  29.206  51.514  1.00  0.00           H  
ATOM     27  CA  GLU     3      43.625  27.804  51.998  1.00  0.00           C  
ATOM     28  HA  GLU     3      44.379  27.805  52.785  1.00  0.00           H  
ATOM     29  CB  GLU     3      42.485  26.935  52.507  1.00  0.00           C  
ATOM     30  HB2 GLU     3      43.043  26.307  53.202  1.00  0.00           H  
ATOM     31  HB3 GLU     3      41.735  27.511  53.050  1.00  0.00           H  
ATOM     32  CG  GLU     3      41.747  25.950  51.581  1.00  0.00           C  
ATOM     33  HG2 GLU     3      41.188  26.526  50.843  1.00  0.00           H  
ATOM     34  HG3 GLU     3      42.401  25.283  51.020  1.00  0.00           H  
ATOM     35  CD  GLU     3      40.650  25.114  52.368  1.00  0.00           C  
ATOM     36  OE1 GLU     3      40.254  24.065  51.826  1.00  0.00           O  
ATOM     37  OE2 GLU     3      40.226  25.407  53.505  1.00  0.00           O  
ATOM     38  C   GLU     3      44.291  27.089  50.727  1.00  0.00           C  
ATOM     39  O   GLU     3      44.633  25.897  50.886  1.00  0.00           O  
ATOM     40  N   PHE     4      44.337  27.818  49.586  1.00  0.00           N  
ATOM     41  H   PHE     4      44.123  28.802  49.662  1.00  0.00           H  
ATOM     42  CA  PHE     4      44.777  27.183  48.309  1.00  0.00           C  
ATOM     43  HA  PHE     4      44.237  26.243  48.200  1.00  0.00           H  
ATOM     44  CB  PHE     4      44.460  28.084  47.061  1.00  0.00           C  
ATOM     45  HB2 PHE     4      44.588  29.100  47.434  1.00  0.00           H  
ATOM     46  HB3 PHE     4      45.234  28.020  46.296  1.00  0.00           H  
ATOM     47  CG  PHE     4      43.134  27.851  46.352  1.00  0.00           C  
ATOM     48  CD1 PHE     4      43.074  26.609  45.666  1.00  0.00           C  
ATOM     49  HD1 PHE     4      44.013  26.077  45.682  1.00  0.00           H  
ATOM     50  CE1 PHE     4      41.951  26.333  44.918  1.00  0.00           C  
ATOM     51  HE1 PHE     4      41.838  25.473  44.274  1.00  0.00           H  
ATOM     52  CZ  PHE     4      40.888  27.265  44.791  1.00  0.00           C  
ATOM     53  HZ  PHE     4      40.135  27.029  44.053  1.00  0.00           H  
ATOM     54  CE2 PHE     4      40.994  28.487  45.472  1.00  0.00           C  
ATOM     55  HE2 PHE     4      40.226  29.246  45.503  1.00  0.00           H  
ATOM     56  CD2 PHE     4      42.077  28.828  46.217  1.00  0.00           C  
ATOM     57  HD2 PHE     4      42.063  29.793  46.701  1.00  0.00           H  
ATOM     58  C   PHE     4      46.243  26.722  48.274  1.00  0.00           C  
ATOM     59  O   PHE     4      46.633  26.270  47.212  1.00  0.00           O  
ATOM     60  N   ARG     5      47.090  26.994  49.297  1.00  0.00           N  
ATOM     61  H   ARG     5      46.603  27.359  50.103  1.00  0.00           H  
ATOM     62  CA  ARG     5      48.567  26.823  49.249  1.00  0.00           C  
ATOM     63  HA  ARG     5      48.899  26.162  48.448  1.00  0.00           H  
ATOM     64  CB  ARG     5      49.298  28.232  48.934  1.00  0.00           C  
ATOM     65  HB2 ARG     5      49.066  28.963  49.709  1.00  0.00           H  
ATOM     66  HB3 ARG     5      50.351  27.972  49.036  1.00  0.00           H  
ATOM     67  CG  ARG     5      49.154  28.821  47.507  1.00  0.00           C  
ATOM     68  HG2 ARG     5      50.085  29.318  47.236  1.00  0.00           H  
ATOM     69  HG3 ARG     5      49.041  28.065  46.730  1.00  0.00           H  
ATOM     70  CD  ARG     5      48.064  29.833  47.399  1.00  0.00           C  
ATOM     71  HD2 ARG     5      47.844  29.884  46.333  1.00  0.00           H  
ATOM     72  HD3 ARG     5      47.178  29.495  47.938  1.00  0.00           H  
ATOM     73  NE  ARG     5      48.649  31.097  47.785  1.00  0.00           N  
ATOM     74  HE  ARG     5      49.613  31.099  48.087  1.00  0.00           H  
ATOM     75  CZ  ARG     5      48.146  32.260  47.539  1.00  0.00           C  
ATOM     76  NH1 ARG     5      46.944  32.426  47.057  1.00  0.00           N  
ATOM     77 HH11 ARG     5      46.636  33.314  46.685  1.00  0.00           H  
ATOM     78 HH12 ARG     5      46.630  31.552  46.661  1.00  0.00           H  
ATOM     79  NH2 ARG     5      48.706  33.337  47.894  1.00  0.00           N  
ATOM     80 HH21 ARG     5      48.210  34.211  47.795  1.00  0.00           H  
ATOM     81 HH22 ARG     5      49.627  33.264  48.300  1.00  0.00           H  
ATOM     82  C   ARG     5      49.113  26.271  50.582  1.00  0.00           C  
ATOM     83  O   ARG     5      49.112  26.957  51.661  1.00  0.00           O  
ATOM     84  N   HIE     6      49.455  24.950  50.581  1.00  0.00           N  
ATOM     85  H   HIE     6      49.465  24.476  49.689  1.00  0.00           H  
ATOM     86  CA  HIE     6      50.130  24.290  51.687  1.00  0.00           C  
ATOM     87  HA  HIE     6      49.411  24.484  52.483  1.00  0.00           H  
ATOM     88  CB  HIE     6      50.193  22.825  51.310  1.00  0.00           C  
ATOM     89  HB2 HIE     6      50.349  22.268  52.234  1.00  0.00           H  
ATOM     90  HB3 HIE     6      49.248  22.483  50.889  1.00  0.00           H  
ATOM     91  CG  HIE     6      51.255  22.461  50.274  1.00  0.00           C  
ATOM     92  ND1 HIE     6      51.723  23.107  49.096  1.00  0.00           N  
ATOM     93  CE1 HIE     6      52.749  22.476  48.575  1.00  0.00           C  
ATOM     94  HE1 HIE     6      53.325  22.753  47.704  1.00  0.00           H  
ATOM     95  NE2 HIE     6      53.036  21.460  49.350  1.00  0.00           N  
ATOM     96  HE2 HIE     6      53.849  20.862  49.299  1.00  0.00           H  
ATOM     97  CD2 HIE     6      52.061  21.362  50.382  1.00  0.00           C  
ATOM     98  HD2 HIE     6      51.977  20.620  51.163  1.00  0.00           H  
ATOM     99  C   HIE     6      51.546  24.874  52.024  1.00  0.00           C  
ATOM    100  O   HIE     6      52.107  25.817  51.475  1.00  0.00           O  
ATOM    101  N   ASP     7      52.105  24.355  53.129  1.00  0.00           N  
ATOM    102  H   ASP     7      51.727  23.532  53.578  1.00  0.00           H  
ATOM    103  CA  ASP     7      53.358  24.815  53.760  1.00  0.00           C  
ATOM    104  HA  ASP     7      53.417  25.887  53.568  1.00  0.00           H  
ATOM    105  CB  ASP     7      53.099  24.637  55.291  1.00  0.00           C  
ATOM    106  HB2 ASP     7      52.757  23.616  55.463  1.00  0.00           H  
ATOM    107  HB3 ASP     7      54.089  24.656  55.748  1.00  0.00           H  
ATOM    108  CG  ASP     7      52.044  25.493  55.918  1.00  0.00           C  
ATOM    109  OD1 ASP     7      52.032  25.566  57.162  1.00  0.00           O  
ATOM    110  OD2 ASP     7      51.459  26.289  55.162  1.00  0.00           O  
ATOM    111  C   ASP     7      54.669  24.200  53.142  1.00  0.00           C  
ATOM    112  O   ASP     7      54.741  22.988  52.978  1.00  0.00           O  
ATOM    113  N   SER     8      55.638  25.035  52.650  1.00  0.00           N  
ATOM    114  H   SER     8      55.498  26.035  52.678  1.00  0.00           H  
ATOM    115  CA  SER     8      56.793  24.626  51.814  1.00  0.00           C  
ATOM    116  HA  SER     8      57.014  23.566  51.937  1.00  0.00           H  
ATOM    117  CB  SER     8      56.471  24.723  50.365  1.00  0.00           C  
ATOM    118  HB2 SER     8      55.464  24.464  50.039  1.00  0.00           H  
ATOM    119  HB3 SER     8      56.678  25.747  50.053  1.00  0.00           H  
ATOM    120  OG  SER     8      57.293  23.812  49.693  1.00  0.00           O  
ATOM    121  HG  SER     8      56.936  22.932  49.828  1.00  0.00           H  
ATOM    122  C   SER     8      58.020  25.476  52.209  1.00  0.00           C  
ATOM    123  O   SER     8      57.854  26.540  52.789  1.00  0.00           O  
ATOM    124  N   GLY     9      59.244  25.003  51.876  1.00  0.00           N  
ATOM    125  H   GLY     9      59.336  24.024  51.647  1.00  0.00           H  
ATOM    126  CA  GLY     9      60.433  25.822  51.970  1.00  0.00           C  
ATOM    127  HA2 GLY     9      60.493  26.455  52.855  1.00  0.00           H  
ATOM    128  HA3 GLY     9      61.292  25.160  51.853  1.00  0.00           H  
ATOM    129  C   GLY     9      60.523  26.782  50.783  1.00  0.00           C  
ATOM    130  O   GLY     9      59.928  26.691  49.687  1.00  0.00           O  
ATOM    131  N   TYR    10      61.303  27.857  50.925  1.00  0.00           N  
ATOM    132  H   TYR    10      61.612  27.975  51.880  1.00  0.00           H  
ATOM    133  CA  TYR    10      61.864  28.852  49.886  1.00  0.00           C  
ATOM    134  HA  TYR    10      61.033  28.991  49.194  1.00  0.00           H  
ATOM    135  CB  TYR    10      62.223  30.165  50.653  1.00  0.00           C  
ATOM    136  HB2 TYR    10      61.574  30.267  51.523  1.00  0.00           H  
ATOM    137  HB3 TYR    10      63.267  30.050  50.945  1.00  0.00           H  
ATOM    138  CG  TYR    10      61.875  31.477  49.938  1.00  0.00           C  
ATOM    139  CD1 TYR    10      62.899  32.048  49.131  1.00  0.00           C  
ATOM    140  HD1 TYR    10      63.753  31.430  48.891  1.00  0.00           H  
ATOM    141  CE1 TYR    10      62.787  33.374  48.627  1.00  0.00           C  
ATOM    142  HE1 TYR    10      63.488  33.768  47.905  1.00  0.00           H  
ATOM    143  CZ  TYR    10      61.667  34.127  49.084  1.00  0.00           C  
ATOM    144  OH  TYR    10      61.403  35.448  48.622  1.00  0.00           O  
ATOM    145  HH  TYR    10      62.049  35.544  47.918  1.00  0.00           H  
ATOM    146  CE2 TYR    10      60.710  33.626  49.898  1.00  0.00           C  
ATOM    147  HE2 TYR    10      59.871  34.195  50.272  1.00  0.00           H  
ATOM    148  CD2 TYR    10      60.734  32.231  50.216  1.00  0.00           C  
ATOM    149  HD2 TYR    10      59.830  31.945  50.734  1.00  0.00           H  
ATOM    150  C   TYR    10      63.096  28.363  49.094  1.00  0.00           C  
ATOM    151  O   TYR    10      63.469  28.982  48.088  1.00  0.00           O  
ATOM    152  N   GLU    11      63.667  27.213  49.505  1.00  0.00           N  
ATOM    153  H   GLU    11      63.263  26.767  50.316  1.00  0.00           H  
ATOM    154  CA  GLU    11      64.760  26.429  48.784  1.00  0.00           C  
ATOM    155  HA  GLU    11      65.597  27.115  48.653  1.00  0.00           H  
ATOM    156  CB  GLU    11      65.045  25.136  49.577  1.00  0.00           C  
ATOM    157  HB2 GLU    11      64.200  24.448  49.586  1.00  0.00           H  
ATOM    158  HB3 GLU    11      65.834  24.601  49.047  1.00  0.00           H  
ATOM    159  CG  GLU    11      65.629  25.189  50.926  1.00  0.00           C  
ATOM    160  HG2 GLU    11      66.274  24.310  50.917  1.00  0.00           H  
ATOM    161  HG3 GLU    11      66.391  25.965  50.857  1.00  0.00           H  
ATOM    162  CD  GLU    11      64.692  25.361  52.195  1.00  0.00           C  
ATOM    163  OE1 GLU    11      63.506  25.841  52.129  1.00  0.00           O  
ATOM    164  OE2 GLU    11      65.251  25.074  53.266  1.00  0.00           O  
ATOM    165  C   GLU    11      64.404  26.042  47.324  1.00  0.00           C  
ATOM    166  O   GLU    11      65.219  25.843  46.440  1.00  0.00           O  
ATOM    167  N   VAL    12      63.087  25.988  47.017  1.00  0.00           N  
ATOM    168  H   VAL    12      62.486  26.386  47.724  1.00  0.00           H  
ATOM    169  CA  VAL    12      62.535  25.361  45.732  1.00  0.00           C  
ATOM    170  HA  VAL    12      63.359  25.138  45.053  1.00  0.00           H  
ATOM    171  CB  VAL    12      61.707  24.044  46.112  1.00  0.00           C  
ATOM    172  HB  VAL    12      62.380  23.475  46.753  1.00  0.00           H  
ATOM    173  CG1 VAL    12      60.392  24.100  46.913  1.00  0.00           C  
ATOM    174 HG11 VAL    12      60.043  23.067  46.912  1.00  0.00           H  
ATOM    175 HG12 VAL    12      60.646  24.604  47.846  1.00  0.00           H  
ATOM    176 HG13 VAL    12      59.632  24.681  46.390  1.00  0.00           H  
ATOM    177  CG2 VAL    12      61.593  23.247  44.921  1.00  0.00           C  
ATOM    178 HG21 VAL    12      61.429  22.242  45.311  1.00  0.00           H  
ATOM    179 HG22 VAL    12      60.843  23.606  44.216  1.00  0.00           H  
ATOM    180 HG23 VAL    12      62.510  23.215  44.333  1.00  0.00           H  
ATOM    181  C   VAL    12      61.730  26.361  44.945  1.00  0.00           C  
ATOM    182  O   VAL    12      60.903  27.111  45.506  1.00  0.00           O  
ATOM    183  N   HIE    13      62.045  26.589  43.696  1.00  0.00           N  
ATOM    184  H   HIE    13      62.829  26.036  43.381  1.00  0.00           H  
ATOM    185  CA  HIE    13      61.663  27.633  42.781  1.00  0.00           C  
ATOM    186  HA  HIE    13      61.755  28.547  43.368  1.00  0.00           H  
ATOM    187  CB  HIE    13      62.734  27.670  41.692  1.00  0.00           C  
ATOM    188  HB2 HIE    13      63.775  27.785  41.995  1.00  0.00           H  
ATOM    189  HB3 HIE    13      62.768  26.719  41.159  1.00  0.00           H  
ATOM    190  CG  HIE    13      62.430  28.755  40.691  1.00  0.00           C  
ATOM    191  ND1 HIE    13      62.438  30.160  40.962  1.00  0.00           N  
ATOM    192  CE1 HIE    13      61.839  30.705  39.913  1.00  0.00           C  
ATOM    193  HE1 HIE    13      61.863  31.768  39.729  1.00  0.00           H  
ATOM    194  NE2 HIE    13      61.733  29.849  38.895  1.00  0.00           N  
ATOM    195  HE2 HIE    13      61.319  29.993  37.985  1.00  0.00           H  
ATOM    196  CD2 HIE    13      61.993  28.614  39.389  1.00  0.00           C  
ATOM    197  HD2 HIE    13      61.888  27.660  38.893  1.00  0.00           H  
ATOM    198  C   HIE    13      60.202  27.659  42.185  1.00  0.00           C  
ATOM    199  O   HIE    13      59.620  28.743  41.974  1.00  0.00           O  
ATOM    200  N   HIE    14      59.642  26.515  41.842  1.00  0.00           N  
ATOM    201  H   HIE    14      60.156  25.665  42.024  1.00  0.00           H  
ATOM    202  CA  HIE    14      58.298  26.408  41.212  1.00  0.00           C  
ATOM    203  HA  HIE    14      58.205  27.143  40.413  1.00  0.00           H  
ATOM    204  CB  HIE    14      57.913  25.006  40.630  1.00  0.00           C  
ATOM    205  HB2 HIE    14      58.040  24.224  41.379  1.00  0.00           H  
ATOM    206  HB3 HIE    14      56.840  25.117  40.477  1.00  0.00           H  
ATOM    207  CG  HIE    14      58.685  24.845  39.317  1.00  0.00           C  
ATOM    208  ND1 HIE    14      60.055  24.809  39.090  1.00  0.00           N  
ATOM    209  CE1 HIE    14      60.227  24.721  37.805  1.00  0.00           C  
ATOM    210  HE1 HIE    14      61.085  24.903  37.176  1.00  0.00           H  
ATOM    211  NE2 HIE    14      59.028  24.580  37.270  1.00  0.00           N  
ATOM    212  HE2 HIE    14      58.870  24.565  36.273  1.00  0.00           H  
ATOM    213  CD2 HIE    14      58.052  24.638  38.195  1.00  0.00           C  
ATOM    214  HD2 HIE    14      57.033  24.372  37.953  1.00  0.00           H  
ATOM    215  C   HIE    14      57.221  26.708  42.314  1.00  0.00           C  
ATOM    216  O   HIE    14      57.057  25.962  43.234  1.00  0.00           O  
ATOM    217  N   GLN    15      56.584  27.872  42.234  1.00  0.00           N  
ATOM    218  H   GLN    15      56.944  28.526  41.553  1.00  0.00           H  
ATOM    219  CA  GLN    15      55.599  28.360  43.116  1.00  0.00           C  
ATOM    220  HA  GLN    15      55.514  27.612  43.906  1.00  0.00           H  
ATOM    221  CB  GLN    15      56.103  29.652  43.801  1.00  0.00           C  
ATOM    222  HB2 GLN    15      56.164  30.423  43.032  1.00  0.00           H  
ATOM    223  HB3 GLN    15      55.369  29.986  44.534  1.00  0.00           H  
ATOM    224  CG  GLN    15      57.481  29.524  44.423  1.00  0.00           C  
ATOM    225  HG2 GLN    15      57.971  28.644  44.007  1.00  0.00           H  
ATOM    226  HG3 GLN    15      58.079  30.391  44.140  1.00  0.00           H  
ATOM    227  CD  GLN    15      57.594  29.352  45.941  1.00  0.00           C  
ATOM    228  OE1 GLN    15      56.540  29.513  46.678  1.00  0.00           O  
ATOM    229  NE2 GLN    15      58.710  29.212  46.623  1.00  0.00           N  
ATOM    230 HE21 GLN    15      59.583  29.092  46.129  1.00  0.00           H  
ATOM    231 HE22 GLN    15      58.699  29.209  47.633  1.00  0.00           H  
ATOM    232  C   GLN    15      54.225  28.546  42.445  1.00  0.00           C  
ATOM    233  O   GLN    15      54.086  29.015  41.366  1.00  0.00           O  
ATOM    234  N   LYS    16      53.209  28.065  43.164  1.00  0.00           N  
ATOM    235  H   LYS    16      53.489  28.099  44.134  1.00  0.00           H  
ATOM    236  CA  LYS    16      51.789  27.848  42.708  1.00  0.00           C  
ATOM    237  HA  LYS    16      51.737  27.881  41.620  1.00  0.00           H  
ATOM    238  CB  LYS    16      51.289  26.489  43.323  1.00  0.00           C  
ATOM    239  HB2 LYS    16      52.164  25.841  43.265  1.00  0.00           H  
ATOM    240  HB3 LYS    16      51.177  26.534  44.407  1.00  0.00           H  
ATOM    241  CG  LYS    16      50.082  25.803  42.585  1.00  0.00           C  
ATOM    242  HG2 LYS    16      49.498  25.423  43.423  1.00  0.00           H  
ATOM    243  HG3 LYS    16      49.549  26.631  42.120  1.00  0.00           H  
ATOM    244  CD  LYS    16      50.417  24.696  41.708  1.00  0.00           C  
ATOM    245  HD2 LYS    16      51.117  25.055  40.955  1.00  0.00           H  
ATOM    246  HD3 LYS    16      51.082  24.056  42.287  1.00  0.00           H  
ATOM    247  CE  LYS    16      49.284  23.864  41.032  1.00  0.00           C  
ATOM    248  HE2 LYS    16      48.366  23.835  41.619  1.00  0.00           H  
ATOM    249  HE3 LYS    16      49.062  24.374  40.094  1.00  0.00           H  
ATOM    250  NZ  LYS    16      49.658  22.373  40.728  1.00  0.00           N  
ATOM    251  HZ1 LYS    16      48.915  21.913  40.221  1.00  0.00           H  
ATOM    252  HZ2 LYS    16      50.440  22.371  40.090  1.00  0.00           H  
ATOM    253  HZ3 LYS    16      49.703  21.856  41.594  1.00  0.00           H  
ATOM    254  C   LYS    16      50.811  28.907  43.246  1.00  0.00           C  
ATOM    255  O   LYS    16      50.601  28.899  44.472  1.00  0.00           O  
ATOM    256  N   LEU    17      50.453  29.875  42.385  1.00  0.00           N  
ATOM    257  H   LEU    17      50.820  29.842  41.444  1.00  0.00           H  
ATOM    258  CA  LEU    17      49.731  31.020  42.627  1.00  0.00           C  
ATOM    259  HA  LEU    17      49.386  30.901  43.654  1.00  0.00           H  
ATOM    260  CB  LEU    17      50.806  32.170  42.625  1.00  0.00           C  
ATOM    261  HB2 LEU    17      51.565  32.034  43.394  1.00  0.00           H  
ATOM    262  HB3 LEU    17      51.336  32.101  41.675  1.00  0.00           H  
ATOM    263  CG  LEU    17      50.289  33.607  42.594  1.00  0.00           C  
ATOM    264  HG  LEU    17      49.663  33.705  41.708  1.00  0.00           H  
ATOM    265  CD1 LEU    17      49.650  33.908  43.867  1.00  0.00           C  
ATOM    266 HD11 LEU    17      49.273  32.981  44.299  1.00  0.00           H  
ATOM    267 HD12 LEU    17      50.253  34.490  44.563  1.00  0.00           H  
ATOM    268 HD13 LEU    17      48.735  34.474  43.690  1.00  0.00           H  
ATOM    269  CD2 LEU    17      51.550  34.463  42.467  1.00  0.00           C  
ATOM    270 HD21 LEU    17      52.164  34.190  41.609  1.00  0.00           H  
ATOM    271 HD22 LEU    17      51.362  35.533  42.377  1.00  0.00           H  
ATOM    272 HD23 LEU    17      52.000  34.411  43.459  1.00  0.00           H  
ATOM    273  C   LEU    17      48.548  31.309  41.650  1.00  0.00           C  
ATOM    274  O   LEU    17      48.837  31.580  40.430  1.00  0.00           O  
ATOM    275  N   VAL    18      47.357  30.908  42.129  1.00  0.00           N  
ATOM    276  H   VAL    18      47.327  30.463  43.035  1.00  0.00           H  
ATOM    277  CA  VAL    18      46.129  30.792  41.375  1.00  0.00           C  
ATOM    278  HA  VAL    18      46.415  30.662  40.331  1.00  0.00           H  
ATOM    279  CB  VAL    18      45.445  29.451  41.856  1.00  0.00           C  
ATOM    280  HB  VAL    18      44.423  29.446  41.478  1.00  0.00           H  
ATOM    281  CG1 VAL    18      46.121  28.276  41.262  1.00  0.00           C  
ATOM    282 HG11 VAL    18      45.850  27.329  41.728  1.00  0.00           H  
ATOM    283 HG12 VAL    18      45.948  28.252  40.186  1.00  0.00           H  
ATOM    284 HG13 VAL    18      47.194  28.344  41.445  1.00  0.00           H  
ATOM    285  CG2 VAL    18      45.242  29.440  43.391  1.00  0.00           C  
ATOM    286 HG21 VAL    18      45.015  30.477  43.638  1.00  0.00           H  
ATOM    287 HG22 VAL    18      44.465  28.839  43.863  1.00  0.00           H  
ATOM    288 HG23 VAL    18      46.173  29.260  43.929  1.00  0.00           H  
ATOM    289  C   VAL    18      45.295  32.131  41.408  1.00  0.00           C  
ATOM    290  O   VAL    18      45.112  32.793  42.437  1.00  0.00           O  
ATOM    291  N   PHE    19      44.905  32.635  40.262  1.00  0.00           N  
ATOM    292  H   PHE    19      45.293  32.238  39.418  1.00  0.00           H  
ATOM    293  CA  PHE    19      44.225  33.895  40.222  1.00  0.00           C  
ATOM    294  HA  PHE    19      43.678  33.995  41.160  1.00  0.00           H  
ATOM    295  CB  PHE    19      45.336  34.962  40.029  1.00  0.00           C  
ATOM    296  HB2 PHE    19      46.118  34.874  40.783  1.00  0.00           H  
ATOM    297  HB3 PHE    19      45.876  34.819  39.093  1.00  0.00           H  
ATOM    298  CG  PHE    19      45.038  36.419  40.142  1.00  0.00           C  
ATOM    299  CD1 PHE    19      45.457  37.262  39.144  1.00  0.00           C  
ATOM    300  HD1 PHE    19      45.987  36.851  38.298  1.00  0.00           H  
ATOM    301  CE1 PHE    19      45.215  38.652  39.236  1.00  0.00           C  
ATOM    302  HE1 PHE    19      45.436  39.120  38.288  1.00  0.00           H  
ATOM    303  CZ  PHE    19      44.537  39.187  40.428  1.00  0.00           C  
ATOM    304  HZ  PHE    19      44.309  40.242  40.411  1.00  0.00           H  
ATOM    305  CE2 PHE    19      44.146  38.294  41.489  1.00  0.00           C  
ATOM    306  HE2 PHE    19      43.665  38.680  42.375  1.00  0.00           H  
ATOM    307  CD2 PHE    19      44.407  36.932  41.300  1.00  0.00           C  
ATOM    308  HD2 PHE    19      44.149  36.302  42.139  1.00  0.00           H  
ATOM    309  C   PHE    19      43.186  33.876  39.073  1.00  0.00           C  
ATOM    310  O   PHE    19      42.900  32.963  38.350  1.00  0.00           O  
ATOM    311  N   PHE    20      42.471  34.993  38.926  1.00  0.00           N  
ATOM    312  H   PHE    20      42.910  35.826  39.293  1.00  0.00           H  
ATOM    313  CA  PHE    20      41.299  35.289  38.130  1.00  0.00           C  
ATOM    314  HA  PHE    20      40.755  34.345  38.167  1.00  0.00           H  
ATOM    315  CB  PHE    20      40.590  36.447  38.793  1.00  0.00           C  
ATOM    316  HB2 PHE    20      41.156  37.375  38.712  1.00  0.00           H  
ATOM    317  HB3 PHE    20      39.661  36.460  38.224  1.00  0.00           H  
ATOM    318  CG  PHE    20      40.090  36.189  40.154  1.00  0.00           C  
ATOM    319  CD1 PHE    20      40.554  36.908  41.242  1.00  0.00           C  
ATOM    320  HD1 PHE    20      41.279  37.695  41.094  1.00  0.00           H  
ATOM    321  CE1 PHE    20      40.093  36.753  42.535  1.00  0.00           C  
ATOM    322  HE1 PHE    20      40.474  37.363  43.340  1.00  0.00           H  
ATOM    323  CZ  PHE    20      39.151  35.705  42.855  1.00  0.00           C  
ATOM    324  HZ  PHE    20      38.749  35.503  43.837  1.00  0.00           H  
ATOM    325  CE2 PHE    20      38.646  34.995  41.756  1.00  0.00           C  
ATOM    326  HE2 PHE    20      37.926  34.207  41.921  1.00  0.00           H  
ATOM    327  CD2 PHE    20      39.045  35.230  40.425  1.00  0.00           C  
ATOM    328  HD2 PHE    20      38.644  34.653  39.605  1.00  0.00           H  
ATOM    329  C   PHE    20      41.617  35.569  36.587  1.00  0.00           C  
ATOM    330  O   PHE    20      41.192  36.616  36.072  1.00  0.00           O  
ATOM    331  N   ALA    21      42.296  34.675  35.885  1.00  0.00           N  
ATOM    332  H   ALA    21      42.690  33.945  36.461  1.00  0.00           H  
ATOM    333  CA  ALA    21      42.603  34.702  34.394  1.00  0.00           C  
ATOM    334  HA  ALA    21      42.955  35.652  33.993  1.00  0.00           H  
ATOM    335  CB  ALA    21      43.584  33.529  34.089  1.00  0.00           C  
ATOM    336  HB1 ALA    21      43.834  33.486  33.029  1.00  0.00           H  
ATOM    337  HB2 ALA    21      44.522  33.469  34.640  1.00  0.00           H  
ATOM    338  HB3 ALA    21      43.147  32.559  34.330  1.00  0.00           H  
ATOM    339  C   ALA    21      41.335  34.352  33.554  1.00  0.00           C  
ATOM    340  O   ALA    21      41.180  34.857  32.409  1.00  0.00           O  
ATOM    341  N   GLU    22      40.377  33.679  34.095  1.00  0.00           N  
ATOM    342  H   GLU    22      40.576  33.278  35.001  1.00  0.00           H  
ATOM    343  CA  GLU    22      39.169  33.380  33.382  1.00  0.00           C  
ATOM    344  HA  GLU    22      38.612  32.756  34.081  1.00  0.00           H  
ATOM    345  CB  GLU    22      38.294  34.600  33.164  1.00  0.00           C  
ATOM    346  HB2 GLU    22      38.538  35.180  32.274  1.00  0.00           H  
ATOM    347  HB3 GLU    22      37.270  34.310  32.927  1.00  0.00           H  
ATOM    348  CG  GLU    22      38.127  35.489  34.458  1.00  0.00           C  
ATOM    349  HG2 GLU    22      37.679  34.864  35.230  1.00  0.00           H  
ATOM    350  HG3 GLU    22      39.092  35.880  34.781  1.00  0.00           H  
ATOM    351  CD  GLU    22      37.168  36.617  34.125  1.00  0.00           C  
ATOM    352  OE1 GLU    22      35.951  36.413  34.032  1.00  0.00           O  
ATOM    353  OE2 GLU    22      37.671  37.733  33.797  1.00  0.00           O  
ATOM    354  C   GLU    22      39.446  32.456  32.138  1.00  0.00           C  
ATOM    355  O   GLU    22      40.531  31.954  31.903  1.00  0.00           O  
ATOM    356  N   ASP    23      38.403  32.184  31.305  1.00  0.00           N  
ATOM    357  H   ASP    23      37.454  32.325  31.622  1.00  0.00           H  
ATOM    358  CA  ASP    23      38.549  31.412  30.039  1.00  0.00           C  
ATOM    359  HA  ASP    23      39.574  31.068  29.903  1.00  0.00           H  
ATOM    360  CB  ASP    23      37.907  30.074  30.242  1.00  0.00           C  
ATOM    361  HB2 ASP    23      38.101  29.343  29.456  1.00  0.00           H  
ATOM    362  HB3 ASP    23      38.424  29.578  31.063  1.00  0.00           H  
ATOM    363  CG  ASP    23      36.392  30.081  30.402  1.00  0.00           C  
ATOM    364  OD1 ASP    23      35.811  28.959  30.579  1.00  0.00           O  
ATOM    365  OD2 ASP    23      35.599  31.067  30.322  1.00  0.00           O  
ATOM    366  C   ASP    23      38.037  32.154  28.772  1.00  0.00           C  
ATOM    367  O   ASP    23      37.821  31.409  27.802  1.00  0.00           O  
ATOM    368  N   VAL    24      37.806  33.437  28.842  1.00  0.00           N  
ATOM    369  H   VAL    24      37.683  33.965  29.694  1.00  0.00           H  
ATOM    370  CA  VAL    24      37.585  34.191  27.578  1.00  0.00           C  
ATOM    371  HA  VAL    24      37.027  33.555  26.891  1.00  0.00           H  
ATOM    372  CB  VAL    24      36.877  35.542  27.973  1.00  0.00           C  
ATOM    373  HB  VAL    24      35.958  35.255  28.484  1.00  0.00           H  
ATOM    374  CG1 VAL    24      37.684  36.340  29.094  1.00  0.00           C  
ATOM    375 HG11 VAL    24      37.069  37.114  29.554  1.00  0.00           H  
ATOM    376 HG12 VAL    24      38.293  35.681  29.713  1.00  0.00           H  
ATOM    377 HG13 VAL    24      38.381  36.869  28.445  1.00  0.00           H  
ATOM    378  CG2 VAL    24      36.442  36.433  26.765  1.00  0.00           C  
ATOM    379 HG21 VAL    24      37.341  36.866  26.327  1.00  0.00           H  
ATOM    380 HG22 VAL    24      35.851  35.871  26.042  1.00  0.00           H  
ATOM    381 HG23 VAL    24      35.884  37.249  27.224  1.00  0.00           H  
ATOM    382  C   VAL    24      38.901  34.438  26.807  1.00  0.00           C  
ATOM    383  O   VAL    24      40.035  34.686  27.383  1.00  0.00           O  
ATOM    384  N   GLY    25      38.809  34.349  25.451  1.00  0.00           N  
ATOM    385  H   GLY    25      37.936  34.236  24.956  1.00  0.00           H  
ATOM    386  CA  GLY    25      39.895  34.658  24.514  1.00  0.00           C  
ATOM    387  HA2 GLY    25      40.327  35.629  24.756  1.00  0.00           H  
ATOM    388  HA3 GLY    25      40.688  33.914  24.588  1.00  0.00           H  
ATOM    389  C   GLY    25      39.258  34.807  23.127  1.00  0.00           C  
ATOM    390  O   GLY    25      39.591  34.074  22.239  1.00  0.00           O  
ATOM    391  N   SER    26      38.242  35.633  23.049  1.00  0.00           N  
ATOM    392  H   SER    26      38.122  36.318  23.781  1.00  0.00           H  
ATOM    393  CA  SER    26      37.433  35.873  21.853  1.00  0.00           C  
ATOM    394  HA  SER    26      38.034  35.711  20.958  1.00  0.00           H  
ATOM    395  CB  SER    26      36.373  34.751  21.872  1.00  0.00           C  
ATOM    396  HB2 SER    26      36.893  33.813  21.676  1.00  0.00           H  
ATOM    397  HB3 SER    26      35.644  34.624  22.672  1.00  0.00           H  
ATOM    398  OG  SER    26      35.660  35.047  20.681  1.00  0.00           O  
ATOM    399  HG  SER    26      35.056  34.321  20.512  1.00  0.00           H  
ATOM    400  C   SER    26      36.750  37.286  21.875  1.00  0.00           C  
ATOM    401  O   SER    26      36.076  37.694  22.833  1.00  0.00           O  
ATOM    402  N   ASN    27      36.902  37.997  20.765  1.00  0.00           N  
ATOM    403  H   ASN    27      37.414  37.561  20.012  1.00  0.00           H  
ATOM    404  CA  ASN    27      36.261  39.334  20.519  1.00  0.00           C  
ATOM    405  HA  ASN    27      36.503  39.891  21.424  1.00  0.00           H  
ATOM    406  CB  ASN    27      36.810  39.931  19.216  1.00  0.00           C  
ATOM    407  HB2 ASN    27      37.793  39.494  19.037  1.00  0.00           H  
ATOM    408  HB3 ASN    27      36.177  39.713  18.357  1.00  0.00           H  
ATOM    409  CG  ASN    27      37.141  41.432  19.371  1.00  0.00           C  
ATOM    410  OD1 ASN    27      38.316  41.850  19.294  1.00  0.00           O  
ATOM    411  ND2 ASN    27      36.209  42.273  19.657  1.00  0.00           N  
ATOM    412 HD21 ASN    27      36.458  43.239  19.499  1.00  0.00           H  
ATOM    413 HD22 ASN    27      35.238  42.075  19.853  1.00  0.00           H  
ATOM    414  C   ASN    27      34.701  39.345  20.372  1.00  0.00           C  
ATOM    415  O   ASN    27      34.169  40.266  20.916  1.00  0.00           O  
ATOM    416  N   LYS    28      33.986  38.340  19.873  1.00  0.00           N  
ATOM    417  H   LYS    28      34.504  37.569  19.476  1.00  0.00           H  
ATOM    418  CA  LYS    28      32.542  38.505  19.496  1.00  0.00           C  
ATOM    419  HA  LYS    28      32.006  38.946  20.336  1.00  0.00           H  
ATOM    420  CB  LYS    28      32.526  39.419  18.300  1.00  0.00           C  
ATOM    421  HB2 LYS    28      32.975  40.363  18.607  1.00  0.00           H  
ATOM    422  HB3 LYS    28      33.152  38.947  17.542  1.00  0.00           H  
ATOM    423  CG  LYS    28      31.090  39.702  17.786  1.00  0.00           C  
ATOM    424  HG2 LYS    28      30.407  38.855  17.845  1.00  0.00           H  
ATOM    425  HG3 LYS    28      30.639  40.539  18.320  1.00  0.00           H  
ATOM    426  CD  LYS    28      31.232  40.083  16.264  1.00  0.00           C  
ATOM    427  HD2 LYS    28      31.809  40.998  16.129  1.00  0.00           H  
ATOM    428  HD3 LYS    28      31.560  39.175  15.757  1.00  0.00           H  
ATOM    429  CE  LYS    28      29.740  40.344  15.698  1.00  0.00           C  
ATOM    430  HE2 LYS    28      29.315  41.225  16.179  1.00  0.00           H  
ATOM    431  HE3 LYS    28      29.991  40.609  14.671  1.00  0.00           H  
ATOM    432  NZ  LYS    28      28.784  39.213  15.677  1.00  0.00           N  
ATOM    433  HZ1 LYS    28      27.968  39.428  15.122  1.00  0.00           H  
ATOM    434  HZ2 LYS    28      29.179  38.421  15.192  1.00  0.00           H  
ATOM    435  HZ3 LYS    28      28.404  39.076  16.603  1.00  0.00           H  
ATOM    436  C   LYS    28      31.857  37.176  19.329  1.00  0.00           C  
ATOM    437  O   LYS    28      32.335  36.446  18.493  1.00  0.00           O  
ATOM    438  N   GLY    29      30.753  36.953  20.089  1.00  0.00           N  
ATOM    439  H   GLY    29      30.617  37.453  20.956  1.00  0.00           H  
ATOM    440  CA  GLY    29      29.972  35.746  19.923  1.00  0.00           C  
ATOM    441  HA2 GLY    29      30.514  34.817  19.748  1.00  0.00           H  
ATOM    442  HA3 GLY    29      29.249  35.706  20.738  1.00  0.00           H  
ATOM    443  C   GLY    29      29.077  35.924  18.673  1.00  0.00           C  
ATOM    444  O   GLY    29      29.439  36.596  17.681  1.00  0.00           O  
ATOM    445  N   ALA    30      27.897  35.313  18.783  1.00  0.00           N  
ATOM    446  H   ALA    30      27.854  34.791  19.646  1.00  0.00           H  
ATOM    447  CA  ALA    30      26.659  35.467  18.027  1.00  0.00           C  
ATOM    448  HA  ALA    30      26.612  36.501  17.685  1.00  0.00           H  
ATOM    449  CB  ALA    30      26.931  34.771  16.695  1.00  0.00           C  
ATOM    450  HB1 ALA    30      27.939  34.933  16.314  1.00  0.00           H  
ATOM    451  HB2 ALA    30      26.615  33.738  16.845  1.00  0.00           H  
ATOM    452  HB3 ALA    30      26.222  35.155  15.961  1.00  0.00           H  
ATOM    453  C   ALA    30      25.326  35.059  18.721  1.00  0.00           C  
ATOM    454  O   ALA    30      25.342  34.175  19.541  1.00  0.00           O  
ATOM    455  N   ILE    31      24.129  35.687  18.528  1.00  0.00           N  
ATOM    456  H   ILE    31      24.077  36.292  17.721  1.00  0.00           H  
ATOM    457  CA  ILE    31      22.836  35.427  19.222  1.00  0.00           C  
ATOM    458  HA  ILE    31      22.851  34.399  19.585  1.00  0.00           H  
ATOM    459  CB  ILE    31      22.652  36.344  20.504  1.00  0.00           C  
ATOM    460  HB  ILE    31      22.512  37.365  20.146  1.00  0.00           H  
ATOM    461  CG2 ILE    31      21.405  36.024  21.254  1.00  0.00           C  
ATOM    462 HG21 ILE    31      21.558  35.166  21.909  1.00  0.00           H  
ATOM    463 HG22 ILE    31      21.022  36.805  21.910  1.00  0.00           H  
ATOM    464 HG23 ILE    31      20.508  36.064  20.636  1.00  0.00           H  
ATOM    465  CG1 ILE    31      23.810  36.556  21.521  1.00  0.00           C  
ATOM    466 HG12 ILE    31      23.357  36.839  22.472  1.00  0.00           H  
ATOM    467 HG13 ILE    31      24.336  35.617  21.693  1.00  0.00           H  
ATOM    468  CD1 ILE    31      24.921  37.571  21.283  1.00  0.00           C  
ATOM    469 HD11 ILE    31      24.493  38.574  21.291  1.00  0.00           H  
ATOM    470 HD12 ILE    31      25.636  37.403  22.089  1.00  0.00           H  
ATOM    471 HD13 ILE    31      25.384  37.446  20.304  1.00  0.00           H  
ATOM    472  C   ILE    31      21.784  35.514  18.103  1.00  0.00           C  
ATOM    473  O   ILE    31      21.981  36.236  17.104  1.00  0.00           O  
ATOM    474  N   ILE    32      20.538  34.978  18.244  1.00  0.00           N  
ATOM    475  H   ILE    32      20.327  34.429  19.064  1.00  0.00           H  
ATOM    476  CA  ILE    32      19.434  35.235  17.210  1.00  0.00           C  
ATOM    477  HA  ILE    32      19.867  35.649  16.299  1.00  0.00           H  
ATOM    478  CB  ILE    32      18.779  33.921  16.836  1.00  0.00           C  
ATOM    479  HB  ILE    32      18.242  33.509  17.690  1.00  0.00           H  
ATOM    480  CG2 ILE    32      17.625  33.958  15.798  1.00  0.00           C  
ATOM    481 HG21 ILE    32      17.998  34.221  14.808  1.00  0.00           H  
ATOM    482 HG22 ILE    32      17.098  33.005  15.750  1.00  0.00           H  
ATOM    483 HG23 ILE    32      16.787  34.526  16.201  1.00  0.00           H  
ATOM    484  CG1 ILE    32      19.787  32.870  16.592  1.00  0.00           C  
ATOM    485 HG12 ILE    32      20.535  32.680  17.363  1.00  0.00           H  
ATOM    486 HG13 ILE    32      19.160  31.980  16.546  1.00  0.00           H  
ATOM    487  CD1 ILE    32      20.528  33.054  15.338  1.00  0.00           C  
ATOM    488 HD11 ILE    32      20.337  32.189  14.702  1.00  0.00           H  
ATOM    489 HD12 ILE    32      20.059  33.947  14.926  1.00  0.00           H  
ATOM    490 HD13 ILE    32      21.597  33.179  15.507  1.00  0.00           H  
ATOM    491  C   ILE    32      18.440  36.351  17.606  1.00  0.00           C  
ATOM    492  O   ILE    32      17.949  36.310  18.748  1.00  0.00           O  
ATOM    493  N   GLY    33      18.168  37.358  16.778  1.00  0.00           N  
ATOM    494  H   GLY    33      18.812  37.257  16.007  1.00  0.00           H  
ATOM    495  CA  GLY    33      17.256  38.433  17.015  1.00  0.00           C  
ATOM    496  HA2 GLY    33      17.326  38.860  18.016  1.00  0.00           H  
ATOM    497  HA3 GLY    33      17.406  39.210  16.265  1.00  0.00           H  
ATOM    498  C   GLY    33      15.791  37.998  16.937  1.00  0.00           C  
ATOM    499  O   GLY    33      15.490  37.029  16.236  1.00  0.00           O  
ATOM    500  N   LEU    34      14.940  38.781  17.555  1.00  0.00           N  
ATOM    501  H   LEU    34      15.289  39.638  17.958  1.00  0.00           H  
ATOM    502  CA  LEU    34      13.455  38.343  17.654  1.00  0.00           C  
ATOM    503  HA  LEU    34      13.379  37.295  17.944  1.00  0.00           H  
ATOM    504  CB  LEU    34      12.887  39.061  18.910  1.00  0.00           C  
ATOM    505  HB2 LEU    34      12.985  40.147  18.877  1.00  0.00           H  
ATOM    506  HB3 LEU    34      11.850  38.725  18.897  1.00  0.00           H  
ATOM    507  CG  LEU    34      13.494  38.742  20.334  1.00  0.00           C  
ATOM    508  HG  LEU    34      14.575  38.735  20.192  1.00  0.00           H  
ATOM    509  CD1 LEU    34      13.209  39.900  21.365  1.00  0.00           C  
ATOM    510 HD11 LEU    34      13.981  39.902  22.134  1.00  0.00           H  
ATOM    511 HD12 LEU    34      13.315  40.868  20.876  1.00  0.00           H  
ATOM    512 HD13 LEU    34      12.213  39.932  21.807  1.00  0.00           H  
ATOM    513  CD2 LEU    34      12.989  37.462  20.989  1.00  0.00           C  
ATOM    514 HD21 LEU    34      13.292  37.412  22.035  1.00  0.00           H  
ATOM    515 HD22 LEU    34      11.901  37.456  20.929  1.00  0.00           H  
ATOM    516 HD23 LEU    34      13.368  36.520  20.593  1.00  0.00           H  
ATOM    517  C   LEU    34      12.603  38.680  16.363  1.00  0.00           C  
ATOM    518  O   LEU    34      11.554  38.053  16.051  1.00  0.00           O  
ATOM    519  N   MET    35      13.111  39.677  15.591  1.00  0.00           N  
ATOM    520  H   MET    35      14.055  39.943  15.834  1.00  0.00           H  
ATOM    521  CA  MET    35      12.555  40.094  14.282  1.00  0.00           C  
ATOM    522  HA  MET    35      11.510  39.794  14.363  1.00  0.00           H  
ATOM    523  CB  MET    35      12.401  41.623  14.352  1.00  0.00           C  
ATOM    524  HB2 MET    35      12.559  42.038  15.347  1.00  0.00           H  
ATOM    525  HB3 MET    35      13.245  42.082  13.837  1.00  0.00           H  
ATOM    526  CG  MET    35      11.186  42.345  13.740  1.00  0.00           C  
ATOM    527  HG2 MET    35      10.361  42.062  14.394  1.00  0.00           H  
ATOM    528  HG3 MET    35      11.493  43.383  13.866  1.00  0.00           H  
ATOM    529  SD  MET    35      10.870  42.216  11.973  1.00  0.00           S  
ATOM    530  CE  MET    35      10.268  43.827  11.529  1.00  0.00           C  
ATOM    531  HE1 MET    35      10.312  44.120  10.480  1.00  0.00           H  
ATOM    532  HE2 MET    35       9.264  43.764  11.949  1.00  0.00           H  
ATOM    533  HE3 MET    35      10.734  44.528  12.222  1.00  0.00           H  
ATOM    534  C   MET    35      13.327  39.515  13.030  1.00  0.00           C  
ATOM    535  O   MET    35      12.647  39.222  11.980  1.00  0.00           O  
ATOM    536  N   VAL    36      14.614  39.401  13.113  1.00  0.00           N  
ATOM    537  H   VAL    36      15.117  39.615  13.962  1.00  0.00           H  
ATOM    538  CA  VAL    36      15.340  39.081  11.874  1.00  0.00           C  
ATOM    539  HA  VAL    36      14.689  39.372  11.050  1.00  0.00           H  
ATOM    540  CB  VAL    36      16.697  39.803  11.846  1.00  0.00           C  
ATOM    541  HB  VAL    36      16.966  39.712  10.794  1.00  0.00           H  
ATOM    542  CG1 VAL    36      16.499  41.315  12.002  1.00  0.00           C  
ATOM    543 HG11 VAL    36      15.471  41.532  11.711  1.00  0.00           H  
ATOM    544 HG12 VAL    36      16.708  41.470  13.060  1.00  0.00           H  
ATOM    545 HG13 VAL    36      17.208  41.890  11.407  1.00  0.00           H  
ATOM    546  CG2 VAL    36      17.840  39.217  12.700  1.00  0.00           C  
ATOM    547 HG21 VAL    36      18.159  38.278  12.247  1.00  0.00           H  
ATOM    548 HG22 VAL    36      18.702  39.862  12.528  1.00  0.00           H  
ATOM    549 HG23 VAL    36      17.495  39.088  13.726  1.00  0.00           H  
ATOM    550  C   VAL    36      15.581  37.593  11.729  1.00  0.00           C  
ATOM    551  O   VAL    36      15.759  37.050  10.667  1.00  0.00           O  
ATOM    552  N   GLY    37      15.485  36.822  12.816  1.00  0.00           N  
ATOM    553  H   GLY    37      15.199  37.309  13.654  1.00  0.00           H  
ATOM    554  CA  GLY    37      15.840  35.365  12.926  1.00  0.00           C  
ATOM    555  HA2 GLY    37      16.825  35.285  12.465  1.00  0.00           H  
ATOM    556  HA3 GLY    37      15.745  34.959  13.933  1.00  0.00           H  
ATOM    557  C   GLY    37      14.868  34.529  12.029  1.00  0.00           C  
ATOM    558  O   GLY    37      15.208  33.376  11.622  1.00  0.00           O  
ATOM    559  N   GLY    38      13.629  35.060  11.673  1.00  0.00           N  
ATOM    560  H   GLY    38      13.362  35.990  11.960  1.00  0.00           H  
ATOM    561  CA  GLY    38      12.556  34.327  10.983  1.00  0.00           C  
ATOM    562  HA2 GLY    38      12.174  33.420  11.452  1.00  0.00           H  
ATOM    563  HA3 GLY    38      11.785  35.097  10.960  1.00  0.00           H  
ATOM    564  C   GLY    38      12.845  33.796   9.604  1.00  0.00           C  
ATOM    565  O   GLY    38      12.127  32.938   9.012  1.00  0.00           O  
ATOM    566  N   VAL    39      13.887  34.341   8.941  1.00  0.00           N  
ATOM    567  H   VAL    39      14.485  35.033   9.367  1.00  0.00           H  
ATOM    568  CA  VAL    39      14.508  33.862   7.701  1.00  0.00           C  
ATOM    569  HA  VAL    39      13.675  33.859   6.997  1.00  0.00           H  
ATOM    570  CB  VAL    39      15.568  34.931   7.286  1.00  0.00           C  
ATOM    571  HB  VAL    39      15.834  34.783   6.240  1.00  0.00           H  
ATOM    572  CG1 VAL    39      15.040  36.336   7.263  1.00  0.00           C  
ATOM    573 HG11 VAL    39      14.156  36.300   6.626  1.00  0.00           H  
ATOM    574 HG12 VAL    39      14.795  36.725   8.252  1.00  0.00           H  
ATOM    575 HG13 VAL    39      15.716  36.952   6.671  1.00  0.00           H  
ATOM    576  CG2 VAL    39      16.700  34.962   8.345  1.00  0.00           C  
ATOM    577 HG21 VAL    39      16.327  34.984   9.369  1.00  0.00           H  
ATOM    578 HG22 VAL    39      17.331  34.084   8.481  1.00  0.00           H  
ATOM    579 HG23 VAL    39      17.513  35.638   8.081  1.00  0.00           H  
ATOM    580  C   VAL    39      15.059  32.438   7.721  1.00  0.00           C  
ATOM    581  O   VAL    39      14.825  31.744   6.784  1.00  0.00           O  
ATOM    582  N   VAL    40      15.538  31.989   8.856  1.00  0.00           N  
ATOM    583  H   VAL    40      15.660  32.598   9.653  1.00  0.00           H  
ATOM    584  CA  VAL    40      16.007  30.597   9.088  1.00  0.00           C  
ATOM    585  HA  VAL    40      15.647  30.003   8.248  1.00  0.00           H  
ATOM    586  CB  VAL    40      17.508  30.591   9.534  1.00  0.00           C  
ATOM    587  HB  VAL    40      17.644  31.321  10.333  1.00  0.00           H  
ATOM    588  CG1 VAL    40      17.937  29.224   9.994  1.00  0.00           C  
ATOM    589 HG11 VAL    40      17.449  28.897  10.912  1.00  0.00           H  
ATOM    590 HG12 VAL    40      17.670  28.454   9.271  1.00  0.00           H  
ATOM    591 HG13 VAL    40      19.021  29.272  10.105  1.00  0.00           H  
ATOM    592  CG2 VAL    40      18.451  31.103   8.488  1.00  0.00           C  
ATOM    593 HG21 VAL    40      18.044  31.872   7.832  1.00  0.00           H  
ATOM    594 HG22 VAL    40      19.262  31.619   9.002  1.00  0.00           H  
ATOM    595 HG23 VAL    40      18.972  30.374   7.867  1.00  0.00           H  
ATOM    596  C   VAL    40      15.061  29.931  10.042  1.00  0.00           C  
ATOM    597  O   VAL    40      14.840  30.343  11.180  1.00  0.00           O  
ATOM    598  N   ILE    41      14.597  28.672   9.660  1.00  0.00           N  
ATOM    599  H   ILE    41      14.919  28.243   8.805  1.00  0.00           H  
ATOM    600  CA  ILE    41      13.556  27.877  10.373  1.00  0.00           C  
ATOM    601  HA  ILE    41      12.803  28.584  10.721  1.00  0.00           H  
ATOM    602  CB  ILE    41      12.843  26.998   9.332  1.00  0.00           C  
ATOM    603  HB  ILE    41      13.613  26.336   8.936  1.00  0.00           H  
ATOM    604  CG2 ILE    41      11.860  26.055   9.942  1.00  0.00           C  
ATOM    605 HG21 ILE    41      11.356  25.462   9.179  1.00  0.00           H  
ATOM    606 HG22 ILE    41      12.323  25.317  10.596  1.00  0.00           H  
ATOM    607 HG23 ILE    41      11.138  26.600  10.551  1.00  0.00           H  
ATOM    608  CG1 ILE    41      12.236  27.727   8.146  1.00  0.00           C  
ATOM    609 HG12 ILE    41      12.998  28.289   7.606  1.00  0.00           H  
ATOM    610 HG13 ILE    41      11.748  27.102   7.398  1.00  0.00           H  
ATOM    611  CD1 ILE    41      11.149  28.770   8.606  1.00  0.00           C  
ATOM    612 HD11 ILE    41      11.603  29.589   9.165  1.00  0.00           H  
ATOM    613 HD12 ILE    41      10.539  29.148   7.785  1.00  0.00           H  
ATOM    614 HD13 ILE    41      10.424  28.282   9.258  1.00  0.00           H  
ATOM    615  C   ILE    41      13.871  27.205  11.701  1.00  0.00           C  
ATOM    616  O   ILE    41      14.981  26.668  11.830  1.00  0.00           O  
ATOM    617  N   ALA    42      12.922  27.095  12.558  1.00  0.00           N  
ATOM    618  H   ALA    42      12.071  27.564  12.282  1.00  0.00           H  
ATOM    619  CA  ALA    42      13.017  26.563  13.961  1.00  0.00           C  
ATOM    620  HA  ALA    42      12.219  27.143  14.424  1.00  0.00           H  
ATOM    621  CB  ALA    42      12.678  25.131  13.928  1.00  0.00           C  
ATOM    622  HB1 ALA    42      12.151  24.809  14.826  1.00  0.00           H  
ATOM    623  HB2 ALA    42      11.997  24.989  13.089  1.00  0.00           H  
ATOM    624  HB3 ALA    42      13.524  24.489  13.683  1.00  0.00           H  
ATOM    625  C   ALA    42      14.309  26.940  14.836  1.00  0.00           C  
ATOM    626  O   ALA    42      15.384  26.317  14.704  1.00  0.00           O  
ATOM    627  OXT ALA    42      14.205  27.931  15.550  1.00  0.00           O  
TER     628      ALA    42 
END   
