# Supplementary material for: Exploring Structural Insights of Aβ42 and α-Synuclein Monomers and Heterodimer: A Comparative Study Using Implicit and Explicit Solvent Simulations
Source: J Phys Chem B. 2024 May 3;128(19):4655–69. doi: 10.1021/acs.jpcb.4c00503 (PMC11103699; doi:10.1021/acs.jpcb.4c00503)
Supplement: Supplementary file 3 — jp4c00503_si_003.zip [file jp4c00503_si_003.zip › rep/1_ab42_FINAL07.pdb]

ATOM      1  N   ASP     1      42.507  22.023  19.994  1.00  0.00           N  
ATOM      2  H1  ASP     1      42.067  22.500  19.220  1.00  0.00           H  
ATOM      3  H2  ASP     1      43.370  21.719  19.566  1.00  0.00           H  
ATOM      4  H3  ASP     1      42.519  22.681  20.761  1.00  0.00           H  
ATOM      5  CA  ASP     1      41.809  20.831  20.550  1.00  0.00           C  
ATOM      6  HA  ASP     1      40.942  21.246  21.063  1.00  0.00           H  
ATOM      7  CB  ASP     1      41.492  19.749  19.503  1.00  0.00           C  
ATOM      8  HB2 ASP     1      42.400  19.586  18.923  1.00  0.00           H  
ATOM      9  HB3 ASP     1      41.257  18.791  19.968  1.00  0.00           H  
ATOM     10  CG  ASP     1      40.271  20.007  18.509  1.00  0.00           C  
ATOM     11  OD1 ASP     1      39.780  19.073  17.847  1.00  0.00           O  
ATOM     12  OD2 ASP     1      39.861  21.185  18.513  1.00  0.00           O  
ATOM     13  C   ASP     1      42.576  20.164  21.684  1.00  0.00           C  
ATOM     14  O   ASP     1      43.783  20.233  21.720  1.00  0.00           O  
ATOM     15  N   ALA     2      41.884  19.513  22.633  1.00  0.00           N  
ATOM     16  H   ALA     2      40.936  19.215  22.456  1.00  0.00           H  
ATOM     17  CA  ALA     2      42.533  18.680  23.617  1.00  0.00           C  
ATOM     18  HA  ALA     2      43.310  19.194  24.183  1.00  0.00           H  
ATOM     19  CB  ALA     2      41.603  18.301  24.714  1.00  0.00           C  
ATOM     20  HB1 ALA     2      40.983  17.498  24.315  1.00  0.00           H  
ATOM     21  HB2 ALA     2      42.208  17.789  25.462  1.00  0.00           H  
ATOM     22  HB3 ALA     2      41.040  19.150  25.101  1.00  0.00           H  
ATOM     23  C   ALA     2      43.188  17.462  22.948  1.00  0.00           C  
ATOM     24  O   ALA     2      42.746  17.006  21.932  1.00  0.00           O  
ATOM     25  N   GLU     3      44.102  16.935  23.705  1.00  0.00           N  
ATOM     26  H   GLU     3      44.387  17.412  24.548  1.00  0.00           H  
ATOM     27  CA  GLU     3      44.855  15.712  23.310  1.00  0.00           C  
ATOM     28  HA  GLU     3      44.676  15.550  22.247  1.00  0.00           H  
ATOM     29  CB  GLU     3      46.347  15.946  23.669  1.00  0.00           C  
ATOM     30  HB2 GLU     3      46.633  16.958  23.382  1.00  0.00           H  
ATOM     31  HB3 GLU     3      46.476  15.837  24.746  1.00  0.00           H  
ATOM     32  CG  GLU     3      47.243  14.914  22.961  1.00  0.00           C  
ATOM     33  HG2 GLU     3      46.820  13.914  22.860  1.00  0.00           H  
ATOM     34  HG3 GLU     3      47.461  15.247  21.946  1.00  0.00           H  
ATOM     35  CD  GLU     3      48.607  14.548  23.627  1.00  0.00           C  
ATOM     36  OE1 GLU     3      49.299  13.695  23.107  1.00  0.00           O  
ATOM     37  OE2 GLU     3      49.043  15.207  24.574  1.00  0.00           O  
ATOM     38  C   GLU     3      44.220  14.459  23.975  1.00  0.00           C  
ATOM     39  O   GLU     3      44.760  13.884  24.905  1.00  0.00           O  
ATOM     40  N   PHE     4      42.956  14.157  23.498  1.00  0.00           N  
ATOM     41  H   PHE     4      42.555  14.699  22.745  1.00  0.00           H  
ATOM     42  CA  PHE     4      41.999  13.240  24.093  1.00  0.00           C  
ATOM     43  HA  PHE     4      41.079  13.429  23.540  1.00  0.00           H  
ATOM     44  CB  PHE     4      42.381  11.812  23.779  1.00  0.00           C  
ATOM     45  HB2 PHE     4      43.219  11.426  24.360  1.00  0.00           H  
ATOM     46  HB3 PHE     4      41.612  11.113  24.110  1.00  0.00           H  
ATOM     47  CG  PHE     4      42.678  11.476  22.342  1.00  0.00           C  
ATOM     48  CD1 PHE     4      44.061  11.621  21.936  1.00  0.00           C  
ATOM     49  HD1 PHE     4      44.783  11.824  22.713  1.00  0.00           H  
ATOM     50  CE1 PHE     4      44.425  11.352  20.596  1.00  0.00           C  
ATOM     51  HE1 PHE     4      45.462  11.304  20.297  1.00  0.00           H  
ATOM     52  CZ  PHE     4      43.487  11.056  19.636  1.00  0.00           C  
ATOM     53  HZ  PHE     4      43.811  10.925  18.614  1.00  0.00           H  
ATOM     54  CE2 PHE     4      42.135  10.900  19.966  1.00  0.00           C  
ATOM     55  HE2 PHE     4      41.374  10.695  19.229  1.00  0.00           H  
ATOM     56  CD2 PHE     4      41.737  11.170  21.395  1.00  0.00           C  
ATOM     57  HD2 PHE     4      40.757  11.054  21.833  1.00  0.00           H  
ATOM     58  C   PHE     4      41.686  13.503  25.594  1.00  0.00           C  
ATOM     59  O   PHE     4      41.081  12.626  26.188  1.00  0.00           O  
ATOM     60  N   ARG     5      42.086  14.650  26.185  1.00  0.00           N  
ATOM     61  H   ARG     5      42.801  15.142  25.669  1.00  0.00           H  
ATOM     62  CA  ARG     5      41.592  15.111  27.554  1.00  0.00           C  
ATOM     63  HA  ARG     5      41.530  14.215  28.172  1.00  0.00           H  
ATOM     64  CB  ARG     5      42.596  16.206  28.129  1.00  0.00           C  
ATOM     65  HB2 ARG     5      42.473  17.224  27.759  1.00  0.00           H  
ATOM     66  HB3 ARG     5      42.285  16.419  29.152  1.00  0.00           H  
ATOM     67  CG  ARG     5      44.070  15.858  28.193  1.00  0.00           C  
ATOM     68  HG2 ARG     5      44.398  15.384  27.268  1.00  0.00           H  
ATOM     69  HG3 ARG     5      44.653  16.778  28.224  1.00  0.00           H  
ATOM     70  CD  ARG     5      44.514  15.095  29.421  1.00  0.00           C  
ATOM     71  HD2 ARG     5      43.814  14.338  29.775  1.00  0.00           H  
ATOM     72  HD3 ARG     5      45.450  14.617  29.132  1.00  0.00           H  
ATOM     73  NE  ARG     5      44.795  15.998  30.589  1.00  0.00           N  
ATOM     74  HE  ARG     5      45.028  16.961  30.393  1.00  0.00           H  
ATOM     75  CZ  ARG     5      45.058  15.593  31.809  1.00  0.00           C  
ATOM     76  NH1 ARG     5      45.384  16.399  32.758  1.00  0.00           N  
ATOM     77 HH11 ARG     5      45.461  15.949  33.658  1.00  0.00           H  
ATOM     78 HH12 ARG     5      45.388  17.409  32.788  1.00  0.00           H  
ATOM     79  NH2 ARG     5      45.004  14.329  32.119  1.00  0.00           N  
ATOM     80 HH21 ARG     5      45.190  13.956  33.039  1.00  0.00           H  
ATOM     81 HH22 ARG     5      44.928  13.616  31.408  1.00  0.00           H  
ATOM     82  C   ARG     5      40.217  15.636  27.372  1.00  0.00           C  
ATOM     83  O   ARG     5      39.768  16.186  26.318  1.00  0.00           O  
ATOM     84  N   HIE     6      39.327  15.444  28.419  1.00  0.00           N  
ATOM     85  H   HIE     6      39.794  15.148  29.264  1.00  0.00           H  
ATOM     86  CA  HIE     6      38.005  16.052  28.578  1.00  0.00           C  
ATOM     87  HA  HIE     6      37.595  16.078  27.569  1.00  0.00           H  
ATOM     88  CB  HIE     6      37.025  15.243  29.385  1.00  0.00           C  
ATOM     89  HB2 HIE     6      37.400  15.301  30.407  1.00  0.00           H  
ATOM     90  HB3 HIE     6      36.083  15.791  29.422  1.00  0.00           H  
ATOM     91  CG  HIE     6      36.704  13.913  28.989  1.00  0.00           C  
ATOM     92  ND1 HIE     6      35.793  13.669  27.991  1.00  0.00           N  
ATOM     93  CE1 HIE     6      36.045  12.339  27.745  1.00  0.00           C  
ATOM     94  HE1 HIE     6      35.585  11.855  26.896  1.00  0.00           H  
ATOM     95  NE2 HIE     6      36.730  11.757  28.754  1.00  0.00           N  
ATOM     96  HE2 HIE     6      36.980  10.800  28.958  1.00  0.00           H  
ATOM     97  CD2 HIE     6      37.296  12.787  29.451  1.00  0.00           C  
ATOM     98  HD2 HIE     6      38.172  12.711  30.078  1.00  0.00           H  
ATOM     99  C   HIE     6      37.990  17.519  29.003  1.00  0.00           C  
ATOM    100  O   HIE     6      38.964  17.984  29.531  1.00  0.00           O  
ATOM    101  N   ASP     7      37.091  18.423  28.544  1.00  0.00           N  
ATOM    102  H   ASP     7      36.333  18.072  27.977  1.00  0.00           H  
ATOM    103  CA  ASP     7      37.206  19.898  28.646  1.00  0.00           C  
ATOM    104  HA  ASP     7      38.219  20.151  28.333  1.00  0.00           H  
ATOM    105  CB  ASP     7      36.152  20.592  27.697  1.00  0.00           C  
ATOM    106  HB2 ASP     7      36.046  19.953  26.820  1.00  0.00           H  
ATOM    107  HB3 ASP     7      35.189  20.611  28.207  1.00  0.00           H  
ATOM    108  CG  ASP     7      36.619  21.971  27.288  1.00  0.00           C  
ATOM    109  OD1 ASP     7      37.809  22.351  27.429  1.00  0.00           O  
ATOM    110  OD2 ASP     7      35.774  22.814  26.892  1.00  0.00           O  
ATOM    111  C   ASP     7      36.911  20.366  30.075  1.00  0.00           C  
ATOM    112  O   ASP     7      36.361  19.670  30.883  1.00  0.00           O  
ATOM    113  N   SER     8      37.461  21.573  30.380  1.00  0.00           N  
ATOM    114  H   SER     8      37.962  22.072  29.658  1.00  0.00           H  
ATOM    115  CA  SER     8      37.510  22.265  31.692  1.00  0.00           C  
ATOM    116  HA  SER     8      36.520  22.163  32.138  1.00  0.00           H  
ATOM    117  CB  SER     8      38.536  21.717  32.671  1.00  0.00           C  
ATOM    118  HB2 SER     8      38.429  22.170  33.657  1.00  0.00           H  
ATOM    119  HB3 SER     8      38.323  20.650  32.730  1.00  0.00           H  
ATOM    120  OG  SER     8      39.811  22.082  32.111  1.00  0.00           O  
ATOM    121  HG  SER     8      40.538  21.764  32.652  1.00  0.00           H  
ATOM    122  C   SER     8      37.630  23.805  31.521  1.00  0.00           C  
ATOM    123  O   SER     8      37.921  24.536  32.451  1.00  0.00           O  
ATOM    124  N   GLY     9      37.620  24.350  30.332  1.00  0.00           N  
ATOM    125  H   GLY     9      37.220  23.781  29.599  1.00  0.00           H  
ATOM    126  CA  GLY     9      37.946  25.658  29.852  1.00  0.00           C  
ATOM    127  HA2 GLY     9      38.852  25.902  30.407  1.00  0.00           H  
ATOM    128  HA3 GLY     9      38.166  25.672  28.784  1.00  0.00           H  
ATOM    129  C   GLY     9      37.026  26.850  30.061  1.00  0.00           C  
ATOM    130  O   GLY     9      37.294  27.925  29.530  1.00  0.00           O  
ATOM    131  N   TYR    10      35.865  26.676  30.644  1.00  0.00           N  
ATOM    132  H   TYR    10      35.419  25.774  30.724  1.00  0.00           H  
ATOM    133  CA  TYR    10      34.933  27.781  31.042  1.00  0.00           C  
ATOM    134  HA  TYR    10      35.175  28.730  30.564  1.00  0.00           H  
ATOM    135  CB  TYR    10      33.426  27.672  30.786  1.00  0.00           C  
ATOM    136  HB2 TYR    10      33.003  26.846  31.358  1.00  0.00           H  
ATOM    137  HB3 TYR    10      32.847  28.525  31.139  1.00  0.00           H  
ATOM    138  CG  TYR    10      33.063  27.462  29.393  1.00  0.00           C  
ATOM    139  CD1 TYR    10      32.608  26.208  28.908  1.00  0.00           C  
ATOM    140  HD1 TYR    10      32.505  25.467  29.686  1.00  0.00           H  
ATOM    141  CE1 TYR    10      32.190  26.090  27.507  1.00  0.00           C  
ATOM    142  HE1 TYR    10      31.919  25.136  27.080  1.00  0.00           H  
ATOM    143  CZ  TYR    10      32.295  27.108  26.616  1.00  0.00           C  
ATOM    144  OH  TYR    10      32.154  26.973  25.280  1.00  0.00           O  
ATOM    145  HH  TYR    10      32.699  27.668  24.904  1.00  0.00           H  
ATOM    146  CE2 TYR    10      32.761  28.349  27.104  1.00  0.00           C  
ATOM    147  HE2 TYR    10      32.898  29.151  26.393  1.00  0.00           H  
ATOM    148  CD2 TYR    10      33.140  28.556  28.453  1.00  0.00           C  
ATOM    149  HD2 TYR    10      33.460  29.524  28.809  1.00  0.00           H  
ATOM    150  C   TYR    10      35.109  28.189  32.488  1.00  0.00           C  
ATOM    151  O   TYR    10      34.401  29.110  32.939  1.00  0.00           O  
ATOM    152  N   GLU    11      35.938  27.539  33.274  1.00  0.00           N  
ATOM    153  H   GLU    11      36.514  26.768  32.970  1.00  0.00           H  
ATOM    154  CA  GLU    11      36.025  27.839  34.705  1.00  0.00           C  
ATOM    155  HA  GLU    11      35.438  28.694  35.038  1.00  0.00           H  
ATOM    156  CB  GLU    11      35.457  26.616  35.422  1.00  0.00           C  
ATOM    157  HB2 GLU    11      34.483  26.346  35.012  1.00  0.00           H  
ATOM    158  HB3 GLU    11      36.090  25.733  35.340  1.00  0.00           H  
ATOM    159  CG  GLU    11      35.120  26.883  36.884  1.00  0.00           C  
ATOM    160  HG2 GLU    11      35.139  25.884  37.320  1.00  0.00           H  
ATOM    161  HG3 GLU    11      35.813  27.580  37.355  1.00  0.00           H  
ATOM    162  CD  GLU    11      33.669  27.431  37.019  1.00  0.00           C  
ATOM    163  OE1 GLU    11      33.331  28.554  36.621  1.00  0.00           O  
ATOM    164  OE2 GLU    11      32.861  26.762  37.799  1.00  0.00           O  
ATOM    165  C   GLU    11      37.488  28.233  35.094  1.00  0.00           C  
ATOM    166  O   GLU    11      37.860  28.096  36.265  1.00  0.00           O  
ATOM    167  N   VAL    12      38.113  28.839  34.070  1.00  0.00           N  
ATOM    168  H   VAL    12      37.544  28.911  33.238  1.00  0.00           H  
ATOM    169  CA  VAL    12      39.560  29.168  34.112  1.00  0.00           C  
ATOM    170  HA  VAL    12      39.988  28.798  35.044  1.00  0.00           H  
ATOM    171  CB  VAL    12      40.465  28.425  33.155  1.00  0.00           C  
ATOM    172  HB  VAL    12      41.483  28.473  33.541  1.00  0.00           H  
ATOM    173  CG1 VAL    12      40.163  26.908  33.179  1.00  0.00           C  
ATOM    174 HG11 VAL    12      40.510  26.508  34.132  1.00  0.00           H  
ATOM    175 HG12 VAL    12      39.126  26.682  32.930  1.00  0.00           H  
ATOM    176 HG13 VAL    12      40.734  26.465  32.364  1.00  0.00           H  
ATOM    177  CG2 VAL    12      40.299  28.994  31.779  1.00  0.00           C  
ATOM    178 HG21 VAL    12      40.738  29.984  31.661  1.00  0.00           H  
ATOM    179 HG22 VAL    12      40.914  28.334  31.165  1.00  0.00           H  
ATOM    180 HG23 VAL    12      39.299  29.155  31.376  1.00  0.00           H  
ATOM    181  C   VAL    12      39.754  30.678  34.153  1.00  0.00           C  
ATOM    182  O   VAL    12      40.861  31.120  34.001  1.00  0.00           O  
ATOM    183  N   HIE    13      38.661  31.487  34.232  1.00  0.00           N  
ATOM    184  H   HIE    13      37.787  31.020  34.428  1.00  0.00           H  
ATOM    185  CA  HIE    13      38.639  32.897  34.053  1.00  0.00           C  
ATOM    186  HA  HIE    13      39.537  33.329  33.611  1.00  0.00           H  
ATOM    187  CB  HIE    13      37.408  33.241  33.142  1.00  0.00           C  
ATOM    188  HB2 HIE    13      36.615  32.670  33.626  1.00  0.00           H  
ATOM    189  HB3 HIE    13      37.135  34.288  33.014  1.00  0.00           H  
ATOM    190  CG  HIE    13      37.542  32.740  31.696  1.00  0.00           C  
ATOM    191  ND1 HIE    13      38.550  33.010  30.898  1.00  0.00           N  
ATOM    192  CE1 HIE    13      38.215  32.537  29.682  1.00  0.00           C  
ATOM    193  HE1 HIE    13      38.656  32.842  28.745  1.00  0.00           H  
ATOM    194  NE2 HIE    13      37.001  31.996  29.708  1.00  0.00           N  
ATOM    195  HE2 HIE    13      36.430  31.784  28.903  1.00  0.00           H  
ATOM    196  CD2 HIE    13      36.539  32.094  30.975  1.00  0.00           C  
ATOM    197  HD2 HIE    13      35.531  31.963  31.340  1.00  0.00           H  
ATOM    198  C   HIE    13      38.537  33.486  35.450  1.00  0.00           C  
ATOM    199  O   HIE    13      37.404  33.532  35.966  1.00  0.00           O  
ATOM    200  N   HIE    14      39.625  33.853  36.092  1.00  0.00           N  
ATOM    201  H   HIE    14      40.495  33.534  35.690  1.00  0.00           H  
ATOM    202  CA  HIE    14      39.709  34.588  37.394  1.00  0.00           C  
ATOM    203  HA  HIE    14      38.739  34.831  37.827  1.00  0.00           H  
ATOM    204  CB  HIE    14      40.326  33.682  38.437  1.00  0.00           C  
ATOM    205  HB2 HIE    14      41.411  33.705  38.337  1.00  0.00           H  
ATOM    206  HB3 HIE    14      40.291  34.048  39.464  1.00  0.00           H  
ATOM    207  CG  HIE    14      39.895  32.221  38.481  1.00  0.00           C  
ATOM    208  ND1 HIE    14      38.725  31.572  38.997  1.00  0.00           N  
ATOM    209  CE1 HIE    14      38.933  30.242  38.719  1.00  0.00           C  
ATOM    210  HE1 HIE    14      38.188  29.477  38.886  1.00  0.00           H  
ATOM    211  NE2 HIE    14      40.028  30.082  38.056  1.00  0.00           N  
ATOM    212  HE2 HIE    14      40.324  29.279  37.521  1.00  0.00           H  
ATOM    213  CD2 HIE    14      40.696  31.260  37.930  1.00  0.00           C  
ATOM    214  HD2 HIE    14      41.663  31.286  37.448  1.00  0.00           H  
ATOM    215  C   HIE    14      40.416  35.958  37.513  1.00  0.00           C  
ATOM    216  O   HIE    14      41.303  36.180  36.661  1.00  0.00           O  
ATOM    217  N   GLN    15      39.974  36.858  38.465  1.00  0.00           N  
ATOM    218  H   GLN    15      39.079  36.548  38.816  1.00  0.00           H  
ATOM    219  CA  GLN    15      40.548  38.188  38.596  1.00  0.00           C  
ATOM    220  HA  GLN    15      40.623  38.669  37.621  1.00  0.00           H  
ATOM    221  CB  GLN    15      39.510  39.048  39.363  1.00  0.00           C  
ATOM    222  HB2 GLN    15      39.589  40.130  39.254  1.00  0.00           H  
ATOM    223  HB3 GLN    15      38.536  38.813  38.932  1.00  0.00           H  
ATOM    224  CG  GLN    15      39.490  38.770  40.819  1.00  0.00           C  
ATOM    225  HG2 GLN    15      39.624  37.696  40.950  1.00  0.00           H  
ATOM    226  HG3 GLN    15      40.305  39.331  41.277  1.00  0.00           H  
ATOM    227  CD  GLN    15      38.185  38.967  41.650  1.00  0.00           C  
ATOM    228  OE1 GLN    15      37.250  39.686  41.228  1.00  0.00           O  
ATOM    229  NE2 GLN    15      38.240  38.518  42.844  1.00  0.00           N  
ATOM    230 HE21 GLN    15      39.012  38.015  43.257  1.00  0.00           H  
ATOM    231 HE22 GLN    15      37.389  38.490  43.387  1.00  0.00           H  
ATOM    232  C   GLN    15      41.977  38.009  39.181  1.00  0.00           C  
ATOM    233  O   GLN    15      42.244  37.078  39.896  1.00  0.00           O  
ATOM    234  N   LYS    16      42.824  39.044  38.922  1.00  0.00           N  
ATOM    235  H   LYS    16      42.609  39.771  38.254  1.00  0.00           H  
ATOM    236  CA  LYS    16      44.313  39.075  39.132  1.00  0.00           C  
ATOM    237  HA  LYS    16      44.756  40.002  38.769  1.00  0.00           H  
ATOM    238  CB  LYS    16      44.475  39.176  40.660  1.00  0.00           C  
ATOM    239  HB2 LYS    16      44.177  40.158  41.028  1.00  0.00           H  
ATOM    240  HB3 LYS    16      43.858  38.433  41.166  1.00  0.00           H  
ATOM    241  CG  LYS    16      45.919  39.151  41.158  1.00  0.00           C  
ATOM    242  HG2 LYS    16      46.458  38.286  40.773  1.00  0.00           H  
ATOM    243  HG3 LYS    16      46.499  39.945  40.688  1.00  0.00           H  
ATOM    244  CD  LYS    16      46.300  39.363  42.661  1.00  0.00           C  
ATOM    245  HD2 LYS    16      47.388  39.412  42.717  1.00  0.00           H  
ATOM    246  HD3 LYS    16      45.942  40.330  43.012  1.00  0.00           H  
ATOM    247  CE  LYS    16      45.627  38.315  43.585  1.00  0.00           C  
ATOM    248  HE2 LYS    16      44.588  38.397  43.266  1.00  0.00           H  
ATOM    249  HE3 LYS    16      45.980  37.294  43.444  1.00  0.00           H  
ATOM    250  NZ  LYS    16      45.644  38.674  44.992  1.00  0.00           N  
ATOM    251  HZ1 LYS    16      44.955  39.392  45.166  1.00  0.00           H  
ATOM    252  HZ2 LYS    16      45.332  37.896  45.556  1.00  0.00           H  
ATOM    253  HZ3 LYS    16      46.562  38.964  45.298  1.00  0.00           H  
ATOM    254  C   LYS    16      45.087  37.902  38.396  1.00  0.00           C  
ATOM    255  O   LYS    16      46.140  38.176  37.833  1.00  0.00           O  
ATOM    256  N   LEU    17      44.557  36.676  38.293  1.00  0.00           N  
ATOM    257  H   LEU    17      43.668  36.518  38.745  1.00  0.00           H  
ATOM    258  CA  LEU    17      45.164  35.669  37.478  1.00  0.00           C  
ATOM    259  HA  LEU    17      46.231  35.536  37.659  1.00  0.00           H  
ATOM    260  CB  LEU    17      44.485  34.320  37.845  1.00  0.00           C  
ATOM    261  HB2 LEU    17      44.550  34.195  38.926  1.00  0.00           H  
ATOM    262  HB3 LEU    17      43.482  34.362  37.421  1.00  0.00           H  
ATOM    263  CG  LEU    17      45.092  33.101  37.203  1.00  0.00           C  
ATOM    264  HG  LEU    17      45.180  33.263  36.129  1.00  0.00           H  
ATOM    265  CD1 LEU    17      46.467  32.792  37.945  1.00  0.00           C  
ATOM    266 HD11 LEU    17      46.192  32.509  38.962  1.00  0.00           H  
ATOM    267 HD12 LEU    17      47.015  31.973  37.481  1.00  0.00           H  
ATOM    268 HD13 LEU    17      47.034  33.723  37.924  1.00  0.00           H  
ATOM    269  CD2 LEU    17      44.258  31.924  37.275  1.00  0.00           C  
ATOM    270 HD21 LEU    17      44.911  31.051  37.238  1.00  0.00           H  
ATOM    271 HD22 LEU    17      43.745  31.888  38.236  1.00  0.00           H  
ATOM    272 HD23 LEU    17      43.530  31.871  36.465  1.00  0.00           H  
ATOM    273  C   LEU    17      45.035  35.967  35.941  1.00  0.00           C  
ATOM    274  O   LEU    17      46.033  36.014  35.247  1.00  0.00           O  
ATOM    275  N   VAL    18      43.837  36.247  35.473  1.00  0.00           N  
ATOM    276  H   VAL    18      43.095  35.853  36.034  1.00  0.00           H  
ATOM    277  CA  VAL    18      43.584  36.621  34.066  1.00  0.00           C  
ATOM    278  HA  VAL    18      44.488  36.593  33.458  1.00  0.00           H  
ATOM    279  CB  VAL    18      42.560  35.787  33.314  1.00  0.00           C  
ATOM    280  HB  VAL    18      41.621  35.768  33.867  1.00  0.00           H  
ATOM    281  CG1 VAL    18      42.544  36.103  31.823  1.00  0.00           C  
ATOM    282 HG11 VAL    18      41.859  35.435  31.300  1.00  0.00           H  
ATOM    283 HG12 VAL    18      42.188  37.131  31.763  1.00  0.00           H  
ATOM    284 HG13 VAL    18      43.500  36.059  31.302  1.00  0.00           H  
ATOM    285  CG2 VAL    18      43.032  34.297  33.387  1.00  0.00           C  
ATOM    286 HG21 VAL    18      43.979  34.350  32.851  1.00  0.00           H  
ATOM    287 HG22 VAL    18      43.368  33.954  34.365  1.00  0.00           H  
ATOM    288 HG23 VAL    18      42.198  33.740  32.958  1.00  0.00           H  
ATOM    289  C   VAL    18      43.000  38.029  34.001  1.00  0.00           C  
ATOM    290  O   VAL    18      43.499  38.754  33.159  1.00  0.00           O  
ATOM    291  N   PHE    19      42.055  38.352  34.901  1.00  0.00           N  
ATOM    292  H   PHE    19      41.802  37.779  35.693  1.00  0.00           H  
ATOM    293  CA  PHE    19      41.319  39.557  34.619  1.00  0.00           C  
ATOM    294  HA  PHE    19      41.458  39.983  33.626  1.00  0.00           H  
ATOM    295  CB  PHE    19      39.789  39.399  34.823  1.00  0.00           C  
ATOM    296  HB2 PHE    19      39.631  38.782  35.707  1.00  0.00           H  
ATOM    297  HB3 PHE    19      39.285  40.345  35.022  1.00  0.00           H  
ATOM    298  CG  PHE    19      39.141  38.701  33.691  1.00  0.00           C  
ATOM    299  CD1 PHE    19      39.276  37.328  33.598  1.00  0.00           C  
ATOM    300  HD1 PHE    19      39.618  36.761  34.451  1.00  0.00           H  
ATOM    301  CE1 PHE    19      38.836  36.647  32.352  1.00  0.00           C  
ATOM    302  HE1 PHE    19      38.858  35.575  32.223  1.00  0.00           H  
ATOM    303  CZ  PHE    19      38.353  37.487  31.266  1.00  0.00           C  
ATOM    304  HZ  PHE    19      38.023  37.125  30.303  1.00  0.00           H  
ATOM    305  CE2 PHE    19      38.061  38.802  31.481  1.00  0.00           C  
ATOM    306  HE2 PHE    19      37.459  39.285  30.726  1.00  0.00           H  
ATOM    307  CD2 PHE    19      38.533  39.460  32.630  1.00  0.00           C  
ATOM    308  HD2 PHE    19      38.472  40.525  32.798  1.00  0.00           H  
ATOM    309  C   PHE    19      41.826  40.647  35.634  1.00  0.00           C  
ATOM    310  O   PHE    19      42.316  40.351  36.707  1.00  0.00           O  
ATOM    311  N   PHE    20      41.567  41.939  35.351  1.00  0.00           N  
ATOM    312  H   PHE    20      41.309  42.168  34.402  1.00  0.00           H  
ATOM    313  CA  PHE    20      41.934  43.063  36.212  1.00  0.00           C  
ATOM    314  HA  PHE    20      42.992  43.013  36.472  1.00  0.00           H  
ATOM    315  CB  PHE    20      41.907  44.383  35.358  1.00  0.00           C  
ATOM    316  HB2 PHE    20      42.422  44.271  34.403  1.00  0.00           H  
ATOM    317  HB3 PHE    20      40.854  44.569  35.147  1.00  0.00           H  
ATOM    318  CG  PHE    20      42.471  45.654  35.958  1.00  0.00           C  
ATOM    319  CD1 PHE    20      43.688  45.700  36.739  1.00  0.00           C  
ATOM    320  HD1 PHE    20      44.228  44.795  36.977  1.00  0.00           H  
ATOM    321  CE1 PHE    20      44.174  46.934  37.353  1.00  0.00           C  
ATOM    322  HE1 PHE    20      45.059  46.970  37.971  1.00  0.00           H  
ATOM    323  CZ  PHE    20      43.467  48.075  37.012  1.00  0.00           C  
ATOM    324  HZ  PHE    20      43.797  49.025  37.405  1.00  0.00           H  
ATOM    325  CE2 PHE    20      42.224  48.087  36.321  1.00  0.00           C  
ATOM    326  HE2 PHE    20      41.599  48.964  36.233  1.00  0.00           H  
ATOM    327  CD2 PHE    20      41.756  46.907  35.762  1.00  0.00           C  
ATOM    328  HD2 PHE    20      40.875  46.790  35.149  1.00  0.00           H  
ATOM    329  C   PHE    20      41.154  42.985  37.570  1.00  0.00           C  
ATOM    330  O   PHE    20      40.003  42.662  37.627  1.00  0.00           O  
ATOM    331  N   ALA    21      41.834  43.300  38.664  1.00  0.00           N  
ATOM    332  H   ALA    21      42.703  43.808  38.579  1.00  0.00           H  
ATOM    333  CA  ALA    21      41.350  43.163  40.091  1.00  0.00           C  
ATOM    334  HA  ALA    21      40.330  42.806  39.955  1.00  0.00           H  
ATOM    335  CB  ALA    21      42.158  41.982  40.770  1.00  0.00           C  
ATOM    336  HB1 ALA    21      41.923  41.120  40.146  1.00  0.00           H  
ATOM    337  HB2 ALA    21      43.196  42.313  40.784  1.00  0.00           H  
ATOM    338  HB3 ALA    21      41.778  41.859  41.785  1.00  0.00           H  
ATOM    339  C   ALA    21      41.382  44.505  40.866  1.00  0.00           C  
ATOM    340  O   ALA    21      41.316  44.514  42.074  1.00  0.00           O  
ATOM    341  N   GLU    22      41.501  45.691  40.232  1.00  0.00           N  
ATOM    342  H   GLU    22      41.355  45.659  39.233  1.00  0.00           H  
ATOM    343  CA  GLU    22      41.513  47.008  40.745  1.00  0.00           C  
ATOM    344  HA  GLU    22      41.005  47.056  41.708  1.00  0.00           H  
ATOM    345  CB  GLU    22      42.927  47.585  41.063  1.00  0.00           C  
ATOM    346  HB2 GLU    22      43.531  47.738  40.168  1.00  0.00           H  
ATOM    347  HB3 GLU    22      42.716  48.568  41.482  1.00  0.00           H  
ATOM    348  CG  GLU    22      43.836  46.739  42.019  1.00  0.00           C  
ATOM    349  HG2 GLU    22      43.166  46.319  42.770  1.00  0.00           H  
ATOM    350  HG3 GLU    22      44.212  45.830  41.549  1.00  0.00           H  
ATOM    351  CD  GLU    22      45.108  47.449  42.616  1.00  0.00           C  
ATOM    352  OE1 GLU    22      45.250  48.730  42.506  1.00  0.00           O  
ATOM    353  OE2 GLU    22      46.047  46.725  43.088  1.00  0.00           O  
ATOM    354  C   GLU    22      40.582  47.959  39.795  1.00  0.00           C  
ATOM    355  O   GLU    22      40.484  47.606  38.634  1.00  0.00           O  
ATOM    356  N   ASP    23      40.104  49.076  40.293  1.00  0.00           N  
ATOM    357  H   ASP    23      40.461  49.430  41.169  1.00  0.00           H  
ATOM    358  CA  ASP    23      39.499  50.150  39.525  1.00  0.00           C  
ATOM    359  HA  ASP    23      39.083  50.854  40.246  1.00  0.00           H  
ATOM    360  CB  ASP    23      40.622  50.803  38.700  1.00  0.00           C  
ATOM    361  HB2 ASP    23      41.189  49.985  38.254  1.00  0.00           H  
ATOM    362  HB3 ASP    23      40.302  51.420  37.860  1.00  0.00           H  
ATOM    363  CG  ASP    23      41.725  51.523  39.604  1.00  0.00           C  
ATOM    364  OD1 ASP    23      42.838  51.956  39.056  1.00  0.00           O  
ATOM    365  OD2 ASP    23      41.570  51.662  40.874  1.00  0.00           O  
ATOM    366  C   ASP    23      38.273  49.774  38.677  1.00  0.00           C  
ATOM    367  O   ASP    23      37.924  50.585  37.795  1.00  0.00           O  
ATOM    368  N   VAL    24      37.788  48.566  38.698  1.00  0.00           N  
ATOM    369  H   VAL    24      38.145  47.850  39.314  1.00  0.00           H  
ATOM    370  CA  VAL    24      36.760  48.080  37.613  1.00  0.00           C  
ATOM    371  HA  VAL    24      37.140  48.303  36.616  1.00  0.00           H  
ATOM    372  CB  VAL    24      36.540  46.524  37.633  1.00  0.00           C  
ATOM    373  HB  VAL    24      35.819  46.307  36.845  1.00  0.00           H  
ATOM    374  CG1 VAL    24      37.857  45.733  37.393  1.00  0.00           C  
ATOM    375 HG11 VAL    24      38.217  45.800  36.366  1.00  0.00           H  
ATOM    376 HG12 VAL    24      38.664  45.979  38.082  1.00  0.00           H  
ATOM    377 HG13 VAL    24      37.616  44.683  37.564  1.00  0.00           H  
ATOM    378  CG2 VAL    24      35.838  46.251  38.942  1.00  0.00           C  
ATOM    379 HG21 VAL    24      36.496  46.527  39.766  1.00  0.00           H  
ATOM    380 HG22 VAL    24      34.961  46.865  39.148  1.00  0.00           H  
ATOM    381 HG23 VAL    24      35.497  45.217  38.997  1.00  0.00           H  
ATOM    382  C   VAL    24      35.373  48.833  37.602  1.00  0.00           C  
ATOM    383  O   VAL    24      34.677  48.713  36.573  1.00  0.00           O  
ATOM    384  N   GLY    25      35.070  49.642  38.602  1.00  0.00           N  
ATOM    385  H   GLY    25      35.735  49.736  39.356  1.00  0.00           H  
ATOM    386  CA  GLY    25      33.754  50.184  38.955  1.00  0.00           C  
ATOM    387  HA2 GLY    25      33.056  49.347  38.982  1.00  0.00           H  
ATOM    388  HA3 GLY    25      33.712  50.638  39.945  1.00  0.00           H  
ATOM    389  C   GLY    25      33.193  51.194  37.991  1.00  0.00           C  
ATOM    390  O   GLY    25      32.022  51.500  38.299  1.00  0.00           O  
ATOM    391  N   SER    26      33.843  51.675  36.940  1.00  0.00           N  
ATOM    392  H   SER    26      34.810  51.426  36.787  1.00  0.00           H  
ATOM    393  CA  SER    26      33.174  52.417  35.891  1.00  0.00           C  
ATOM    394  HA  SER    26      32.212  52.797  36.236  1.00  0.00           H  
ATOM    395  CB  SER    26      34.051  53.636  35.611  1.00  0.00           C  
ATOM    396  HB2 SER    26      33.579  54.207  34.812  1.00  0.00           H  
ATOM    397  HB3 SER    26      34.071  54.454  36.331  1.00  0.00           H  
ATOM    398  OG  SER    26      35.325  53.158  35.152  1.00  0.00           O  
ATOM    399  HG  SER    26      35.830  53.973  35.107  1.00  0.00           H  
ATOM    400  C   SER    26      32.878  51.641  34.546  1.00  0.00           C  
ATOM    401  O   SER    26      32.017  52.205  33.805  1.00  0.00           O  
ATOM    402  N   ASN    27      33.391  50.420  34.211  1.00  0.00           N  
ATOM    403  H   ASN    27      33.997  49.974  34.883  1.00  0.00           H  
ATOM    404  CA  ASN    27      33.190  49.738  32.846  1.00  0.00           C  
ATOM    405  HA  ASN    27      33.355  50.400  31.996  1.00  0.00           H  
ATOM    406  CB  ASN    27      34.190  48.581  32.635  1.00  0.00           C  
ATOM    407  HB2 ASN    27      34.314  48.329  31.582  1.00  0.00           H  
ATOM    408  HB3 ASN    27      35.182  48.870  32.983  1.00  0.00           H  
ATOM    409  CG  ASN    27      34.000  47.251  33.226  1.00  0.00           C  
ATOM    410  OD1 ASN    27      33.398  46.381  32.609  1.00  0.00           O  
ATOM    411  ND2 ASN    27      34.497  46.914  34.361  1.00  0.00           N  
ATOM    412 HD21 ASN    27      34.593  45.935  34.589  1.00  0.00           H  
ATOM    413 HD22 ASN    27      34.788  47.688  34.940  1.00  0.00           H  
ATOM    414  C   ASN    27      31.735  49.265  32.629  1.00  0.00           C  
ATOM    415  O   ASN    27      30.989  49.060  33.572  1.00  0.00           O  
ATOM    416  N   LYS    28      31.375  48.887  31.424  1.00  0.00           N  
ATOM    417  H   LYS    28      32.036  49.169  30.714  1.00  0.00           H  
ATOM    418  CA  LYS    28      30.046  48.535  30.918  1.00  0.00           C  
ATOM    419  HA  LYS    28      29.376  49.092  31.573  1.00  0.00           H  
ATOM    420  CB  LYS    28      29.825  49.045  29.462  1.00  0.00           C  
ATOM    421  HB2 LYS    28      30.640  48.856  28.764  1.00  0.00           H  
ATOM    422  HB3 LYS    28      28.975  48.520  29.026  1.00  0.00           H  
ATOM    423  CG  LYS    28      29.541  50.541  29.507  1.00  0.00           C  
ATOM    424  HG2 LYS    28      28.456  50.599  29.588  1.00  0.00           H  
ATOM    425  HG3 LYS    28      30.059  51.005  30.346  1.00  0.00           H  
ATOM    426  CD  LYS    28      29.953  51.432  28.283  1.00  0.00           C  
ATOM    427  HD2 LYS    28      31.038  51.335  28.291  1.00  0.00           H  
ATOM    428  HD3 LYS    28      29.558  50.964  27.381  1.00  0.00           H  
ATOM    429  CE  LYS    28      29.510  52.934  28.470  1.00  0.00           C  
ATOM    430  HE2 LYS    28      29.698  53.291  29.482  1.00  0.00           H  
ATOM    431  HE3 LYS    28      30.206  53.511  27.861  1.00  0.00           H  
ATOM    432  NZ  LYS    28      28.091  53.047  28.113  1.00  0.00           N  
ATOM    433  HZ1 LYS    28      27.731  53.990  28.097  1.00  0.00           H  
ATOM    434  HZ2 LYS    28      28.073  52.823  27.128  1.00  0.00           H  
ATOM    435  HZ3 LYS    28      27.429  52.484  28.627  1.00  0.00           H  
ATOM    436  C   LYS    28      29.674  47.038  31.018  1.00  0.00           C  
ATOM    437  O   LYS    28      28.483  46.807  31.182  1.00  0.00           O  
ATOM    438  N   GLY    29      30.600  46.074  31.005  1.00  0.00           N  
ATOM    439  H   GLY    29      31.587  46.260  31.110  1.00  0.00           H  
ATOM    440  CA  GLY    29      30.230  44.641  31.219  1.00  0.00           C  
ATOM    441  HA2 GLY    29      29.419  44.244  30.609  1.00  0.00           H  
ATOM    442  HA3 GLY    29      31.132  44.060  31.026  1.00  0.00           H  
ATOM    443  C   GLY    29      29.769  44.364  32.721  1.00  0.00           C  
ATOM    444  O   GLY    29      30.358  44.978  33.614  1.00  0.00           O  
ATOM    445  N   ALA    30      28.718  43.563  32.894  1.00  0.00           N  
ATOM    446  H   ALA    30      28.291  43.256  32.032  1.00  0.00           H  
ATOM    447  CA  ALA    30      28.278  43.093  34.227  1.00  0.00           C  
ATOM    448  HA  ALA    30      28.596  43.810  34.984  1.00  0.00           H  
ATOM    449  CB  ALA    30      26.709  42.951  34.266  1.00  0.00           C  
ATOM    450  HB1 ALA    30      26.356  43.745  33.608  1.00  0.00           H  
ATOM    451  HB2 ALA    30      26.470  41.925  33.985  1.00  0.00           H  
ATOM    452  HB3 ALA    30      26.439  43.010  35.320  1.00  0.00           H  
ATOM    453  C   ALA    30      29.108  41.771  34.385  1.00  0.00           C  
ATOM    454  O   ALA    30      28.629  40.698  34.616  1.00  0.00           O  
ATOM    455  N   ILE    31      30.454  41.858  34.224  1.00  0.00           N  
ATOM    456  H   ILE    31      30.831  42.734  33.892  1.00  0.00           H  
ATOM    457  CA  ILE    31      31.459  40.780  34.405  1.00  0.00           C  
ATOM    458  HA  ILE    31      30.973  39.866  34.744  1.00  0.00           H  
ATOM    459  CB  ILE    31      32.073  40.378  33.045  1.00  0.00           C  
ATOM    460  HB  ILE    31      32.771  39.556  33.205  1.00  0.00           H  
ATOM    461  CG2 ILE    31      30.857  39.954  32.120  1.00  0.00           C  
ATOM    462 HG21 ILE    31      30.255  39.292  32.744  1.00  0.00           H  
ATOM    463 HG22 ILE    31      30.191  40.763  31.822  1.00  0.00           H  
ATOM    464 HG23 ILE    31      31.244  39.379  31.279  1.00  0.00           H  
ATOM    465  CG1 ILE    31      32.912  41.656  32.453  1.00  0.00           C  
ATOM    466 HG12 ILE    31      32.084  42.357  32.349  1.00  0.00           H  
ATOM    467 HG13 ILE    31      33.639  41.910  33.224  1.00  0.00           H  
ATOM    468  CD1 ILE    31      33.579  41.548  31.184  1.00  0.00           C  
ATOM    469 HD11 ILE    31      32.844  41.371  30.399  1.00  0.00           H  
ATOM    470 HD12 ILE    31      34.255  42.398  31.098  1.00  0.00           H  
ATOM    471 HD13 ILE    31      34.189  40.645  31.168  1.00  0.00           H  
ATOM    472  C   ILE    31      32.464  41.112  35.616  1.00  0.00           C  
ATOM    473  O   ILE    31      32.200  42.029  36.444  1.00  0.00           O  
ATOM    474  N   ILE    32      33.547  40.338  35.752  1.00  0.00           N  
ATOM    475  H   ILE    32      33.635  39.574  35.097  1.00  0.00           H  
ATOM    476  CA  ILE    32      34.640  40.581  36.810  1.00  0.00           C  
ATOM    477  HA  ILE    32      34.212  41.182  37.613  1.00  0.00           H  
ATOM    478  CB  ILE    32      35.050  39.189  37.379  1.00  0.00           C  
ATOM    479  HB  ILE    32      35.736  39.438  38.188  1.00  0.00           H  
ATOM    480  CG2 ILE    32      33.819  38.404  38.016  1.00  0.00           C  
ATOM    481 HG21 ILE    32      34.068  37.410  38.387  1.00  0.00           H  
ATOM    482 HG22 ILE    32      33.335  38.933  38.838  1.00  0.00           H  
ATOM    483 HG23 ILE    32      32.992  38.289  37.315  1.00  0.00           H  
ATOM    484  CG1 ILE    32      35.908  38.321  36.395  1.00  0.00           C  
ATOM    485 HG12 ILE    32      35.247  37.972  35.602  1.00  0.00           H  
ATOM    486 HG13 ILE    32      36.767  38.881  36.024  1.00  0.00           H  
ATOM    487  CD1 ILE    32      36.518  37.150  37.129  1.00  0.00           C  
ATOM    488 HD11 ILE    32      36.985  37.553  38.027  1.00  0.00           H  
ATOM    489 HD12 ILE    32      35.713  36.474  37.419  1.00  0.00           H  
ATOM    490 HD13 ILE    32      37.204  36.642  36.451  1.00  0.00           H  
ATOM    491  C   ILE    32      35.874  41.521  36.505  1.00  0.00           C  
ATOM    492  O   ILE    32      36.737  41.742  37.392  1.00  0.00           O  
ATOM    493  N   GLY    33      36.023  42.009  35.303  1.00  0.00           N  
ATOM    494  H   GLY    33      35.676  41.453  34.535  1.00  0.00           H  
ATOM    495  CA  GLY    33      37.020  43.126  34.937  1.00  0.00           C  
ATOM    496  HA2 GLY    33      36.523  44.088  35.058  1.00  0.00           H  
ATOM    497  HA3 GLY    33      37.986  42.955  35.412  1.00  0.00           H  
ATOM    498  C   GLY    33      37.320  43.050  33.480  1.00  0.00           C  
ATOM    499  O   GLY    33      36.540  42.624  32.600  1.00  0.00           O  
ATOM    500  N   LEU    34      38.457  43.554  33.081  1.00  0.00           N  
ATOM    501  H   LEU    34      39.061  43.888  33.820  1.00  0.00           H  
ATOM    502  CA  LEU    34      38.975  43.548  31.737  1.00  0.00           C  
ATOM    503  HA  LEU    34      38.218  43.208  31.030  1.00  0.00           H  
ATOM    504  CB  LEU    34      39.451  45.002  31.306  1.00  0.00           C  
ATOM    505  HB2 LEU    34      40.286  45.326  31.928  1.00  0.00           H  
ATOM    506  HB3 LEU    34      39.734  44.878  30.261  1.00  0.00           H  
ATOM    507  CG  LEU    34      38.365  46.165  31.269  1.00  0.00           C  
ATOM    508  HG  LEU    34      37.876  46.086  32.240  1.00  0.00           H  
ATOM    509  CD1 LEU    34      39.054  47.521  31.011  1.00  0.00           C  
ATOM    510 HD11 LEU    34      39.432  47.516  29.989  1.00  0.00           H  
ATOM    511 HD12 LEU    34      38.313  48.295  31.212  1.00  0.00           H  
ATOM    512 HD13 LEU    34      39.876  47.679  31.710  1.00  0.00           H  
ATOM    513  CD2 LEU    34      37.271  46.035  30.251  1.00  0.00           C  
ATOM    514 HD21 LEU    34      36.689  45.176  30.583  1.00  0.00           H  
ATOM    515 HD22 LEU    34      36.585  46.878  30.327  1.00  0.00           H  
ATOM    516 HD23 LEU    34      37.640  45.811  29.250  1.00  0.00           H  
ATOM    517  C   LEU    34      40.104  42.481  31.697  1.00  0.00           C  
ATOM    518  O   LEU    34      40.840  42.298  32.704  1.00  0.00           O  
ATOM    519  N   MET    35      40.232  41.792  30.546  1.00  0.00           N  
ATOM    520  H   MET    35      39.550  41.942  29.817  1.00  0.00           H  
ATOM    521  CA  MET    35      41.298  40.839  30.331  1.00  0.00           C  
ATOM    522  HA  MET    35      41.469  40.187  31.187  1.00  0.00           H  
ATOM    523  CB  MET    35      41.083  39.879  29.238  1.00  0.00           C  
ATOM    524  HB2 MET    35      40.279  39.157  29.375  1.00  0.00           H  
ATOM    525  HB3 MET    35      40.758  40.356  28.313  1.00  0.00           H  
ATOM    526  CG  MET    35      42.367  39.113  28.938  1.00  0.00           C  
ATOM    527  HG2 MET    35      42.986  39.821  28.387  1.00  0.00           H  
ATOM    528  HG3 MET    35      42.878  38.933  29.883  1.00  0.00           H  
ATOM    529  SD  MET    35      42.408  37.637  27.849  1.00  0.00           S  
ATOM    530  CE  MET    35      41.201  36.506  28.485  1.00  0.00           C  
ATOM    531  HE1 MET    35      41.127  36.513  29.572  1.00  0.00           H  
ATOM    532  HE2 MET    35      40.270  36.808  28.006  1.00  0.00           H  
ATOM    533  HE3 MET    35      41.433  35.500  28.134  1.00  0.00           H  
ATOM    534  C   MET    35      42.625  41.611  30.264  1.00  0.00           C  
ATOM    535  O   MET    35      42.923  42.426  29.392  1.00  0.00           O  
ATOM    536  N   VAL    36      43.415  41.398  31.290  1.00  0.00           N  
ATOM    537  H   VAL    36      43.197  40.633  31.913  1.00  0.00           H  
ATOM    538  CA  VAL    36      44.639  42.113  31.665  1.00  0.00           C  
ATOM    539  HA  VAL    36      44.774  43.005  31.053  1.00  0.00           H  
ATOM    540  CB  VAL    36      44.607  42.576  33.101  1.00  0.00           C  
ATOM    541  HB  VAL    36      43.582  42.873  33.322  1.00  0.00           H  
ATOM    542  CG1 VAL    36      45.183  41.664  34.145  1.00  0.00           C  
ATOM    543 HG11 VAL    36      44.485  40.868  34.402  1.00  0.00           H  
ATOM    544 HG12 VAL    36      46.172  41.345  33.817  1.00  0.00           H  
ATOM    545 HG13 VAL    36      45.271  42.180  35.102  1.00  0.00           H  
ATOM    546  CG2 VAL    36      45.294  43.992  33.139  1.00  0.00           C  
ATOM    547 HG21 VAL    36      46.368  43.812  33.092  1.00  0.00           H  
ATOM    548 HG22 VAL    36      44.930  44.612  32.320  1.00  0.00           H  
ATOM    549 HG23 VAL    36      44.927  44.616  33.953  1.00  0.00           H  
ATOM    550  C   VAL    36      45.895  41.382  31.271  1.00  0.00           C  
ATOM    551  O   VAL    36      47.014  41.873  31.352  1.00  0.00           O  
ATOM    552  N   GLY    37      45.752  40.109  30.909  1.00  0.00           N  
ATOM    553  H   GLY    37      44.861  39.635  30.943  1.00  0.00           H  
ATOM    554  CA  GLY    37      46.847  39.234  30.520  1.00  0.00           C  
ATOM    555  HA2 GLY    37      47.440  39.631  29.696  1.00  0.00           H  
ATOM    556  HA3 GLY    37      47.584  39.277  31.321  1.00  0.00           H  
ATOM    557  C   GLY    37      46.374  37.787  30.276  1.00  0.00           C  
ATOM    558  O   GLY    37      45.244  37.570  29.761  1.00  0.00           O  
ATOM    559  N   GLY    38      47.282  36.804  30.513  1.00  0.00           N  
ATOM    560  H   GLY    38      48.158  37.035  30.959  1.00  0.00           H  
ATOM    561  CA  GLY    38      47.040  35.350  30.414  1.00  0.00           C  
ATOM    562  HA2 GLY    38      47.809  34.806  30.962  1.00  0.00           H  
ATOM    563  HA3 GLY    38      46.023  35.135  30.741  1.00  0.00           H  
ATOM    564  C   GLY    38      46.957  34.814  28.952  1.00  0.00           C  
ATOM    565  O   GLY    38      46.901  35.520  27.923  1.00  0.00           O  
ATOM    566  N   VAL    39      46.905  33.495  28.885  1.00  0.00           N  
ATOM    567  H   VAL    39      46.935  32.978  29.753  1.00  0.00           H  
ATOM    568  CA  VAL    39      46.671  32.671  27.689  1.00  0.00           C  
ATOM    569  HA  VAL    39      47.244  33.096  26.864  1.00  0.00           H  
ATOM    570  CB  VAL    39      47.216  31.280  27.801  1.00  0.00           C  
ATOM    571  HB  VAL    39      46.965  30.879  28.783  1.00  0.00           H  
ATOM    572  CG1 VAL    39      46.835  30.391  26.674  1.00  0.00           C  
ATOM    573 HG11 VAL    39      47.177  30.856  25.750  1.00  0.00           H  
ATOM    574 HG12 VAL    39      47.204  29.367  26.726  1.00  0.00           H  
ATOM    575 HG13 VAL    39      45.752  30.273  26.730  1.00  0.00           H  
ATOM    576  CG2 VAL    39      48.784  31.251  27.797  1.00  0.00           C  
ATOM    577 HG21 VAL    39      49.129  30.251  27.531  1.00  0.00           H  
ATOM    578 HG22 VAL    39      49.197  31.826  26.969  1.00  0.00           H  
ATOM    579 HG23 VAL    39      49.265  31.558  28.726  1.00  0.00           H  
ATOM    580  C   VAL    39      45.182  32.781  27.319  1.00  0.00           C  
ATOM    581  O   VAL    39      44.247  32.690  28.125  1.00  0.00           O  
ATOM    582  N   VAL    40      44.881  32.763  25.998  1.00  0.00           N  
ATOM    583  H   VAL    40      45.703  32.932  25.436  1.00  0.00           H  
ATOM    584  CA  VAL    40      43.499  32.998  25.376  1.00  0.00           C  
ATOM    585  HA  VAL    40      42.784  33.296  26.143  1.00  0.00           H  
ATOM    586  CB  VAL    40      43.710  34.268  24.511  1.00  0.00           C  
ATOM    587  HB  VAL    40      44.621  34.350  23.918  1.00  0.00           H  
ATOM    588  CG1 VAL    40      42.512  34.449  23.563  1.00  0.00           C  
ATOM    589 HG11 VAL    40      41.550  34.566  24.063  1.00  0.00           H  
ATOM    590 HG12 VAL    40      42.519  35.332  22.924  1.00  0.00           H  
ATOM    591 HG13 VAL    40      42.644  33.675  22.808  1.00  0.00           H  
ATOM    592  CG2 VAL    40      43.775  35.626  25.426  1.00  0.00           C  
ATOM    593 HG21 VAL    40      42.800  36.043  25.677  1.00  0.00           H  
ATOM    594 HG22 VAL    40      44.310  35.561  26.373  1.00  0.00           H  
ATOM    595 HG23 VAL    40      44.367  36.387  24.918  1.00  0.00           H  
ATOM    596  C   VAL    40      43.097  31.780  24.596  1.00  0.00           C  
ATOM    597  O   VAL    40      43.925  31.121  23.952  1.00  0.00           O  
ATOM    598  N   ILE    41      41.794  31.384  24.759  1.00  0.00           N  
ATOM    599  H   ILE    41      41.124  32.021  25.166  1.00  0.00           H  
ATOM    600  CA  ILE    41      41.144  30.265  24.125  1.00  0.00           C  
ATOM    601  HA  ILE    41      41.915  29.830  23.489  1.00  0.00           H  
ATOM    602  CB  ILE    41      40.760  29.164  25.125  1.00  0.00           C  
ATOM    603  HB  ILE    41      41.749  28.864  25.471  1.00  0.00           H  
ATOM    604  CG2 ILE    41      39.840  29.646  26.281  1.00  0.00           C  
ATOM    605 HG21 ILE    41      39.455  28.740  26.749  1.00  0.00           H  
ATOM    606 HG22 ILE    41      40.435  30.275  26.943  1.00  0.00           H  
ATOM    607 HG23 ILE    41      38.942  30.143  25.915  1.00  0.00           H  
ATOM    608  CG1 ILE    41      40.241  27.905  24.357  1.00  0.00           C  
ATOM    609 HG12 ILE    41      39.165  28.077  24.325  1.00  0.00           H  
ATOM    610 HG13 ILE    41      40.489  27.826  23.299  1.00  0.00           H  
ATOM    611  CD1 ILE    41      40.592  26.533  24.983  1.00  0.00           C  
ATOM    612 HD11 ILE    41      39.978  25.813  24.441  1.00  0.00           H  
ATOM    613 HD12 ILE    41      41.656  26.308  24.911  1.00  0.00           H  
ATOM    614 HD13 ILE    41      40.358  26.378  26.037  1.00  0.00           H  
ATOM    615  C   ILE    41      40.094  30.783  23.053  1.00  0.00           C  
ATOM    616  O   ILE    41      39.262  31.570  23.431  1.00  0.00           O  
ATOM    617  N   ALA    42      40.118  30.248  21.828  1.00  0.00           N  
ATOM    618  H   ALA    42      40.854  29.578  21.659  1.00  0.00           H  
ATOM    619  CA  ALA    42      39.156  30.387  20.726  1.00  0.00           C  
ATOM    620  HA  ALA    42      38.486  31.209  20.976  1.00  0.00           H  
ATOM    621  CB  ALA    42      39.928  30.822  19.461  1.00  0.00           C  
ATOM    622  HB1 ALA    42      40.628  30.084  19.069  1.00  0.00           H  
ATOM    623  HB2 ALA    42      39.165  31.041  18.715  1.00  0.00           H  
ATOM    624  HB3 ALA    42      40.534  31.706  19.659  1.00  0.00           H  
ATOM    625  C   ALA    42      38.347  29.058  20.555  1.00  0.00           C  
ATOM    626  O   ALA    42      37.142  28.989  20.842  1.00  0.00           O  
ATOM    627  OXT ALA    42      39.012  28.046  20.203  1.00  0.00           O  
TER     628      ALA    42 
END   
