# Supplementary material for: Exploring Structural Insights of Aβ42 and α-Synuclein Monomers and Heterodimer: A Comparative Study Using Implicit and Explicit Solvent Simulations
Source: J Phys Chem B. 2024 May 3;128(19):4655–69. doi: 10.1021/acs.jpcb.4c00503 (PMC11103699; doi:10.1021/acs.jpcb.4c00503)
Supplement: Supplementary file 3 — jp4c00503_si_003.zip [file jp4c00503_si_003.zip › rep/1_ab42_FINAL08.pdb]

ATOM      1  N   ASP     1      48.309  -3.959  32.818  1.00  0.00           N  
ATOM      2  H1  ASP     1      49.075  -4.601  32.673  1.00  0.00           H  
ATOM      3  H2  ASP     1      47.419  -4.385  32.598  1.00  0.00           H  
ATOM      4  H3  ASP     1      48.379  -3.520  33.725  1.00  0.00           H  
ATOM      5  CA  ASP     1      48.308  -2.815  31.871  1.00  0.00           C  
ATOM      6  HA  ASP     1      49.285  -2.359  31.711  1.00  0.00           H  
ATOM      7  CB  ASP     1      47.741  -3.325  30.554  1.00  0.00           C  
ATOM      8  HB2 ASP     1      46.748  -3.717  30.771  1.00  0.00           H  
ATOM      9  HB3 ASP     1      47.520  -2.440  29.956  1.00  0.00           H  
ATOM     10  CG  ASP     1      48.485  -4.360  29.705  1.00  0.00           C  
ATOM     11  OD1 ASP     1      49.392  -4.988  30.337  1.00  0.00           O  
ATOM     12  OD2 ASP     1      48.255  -4.316  28.478  1.00  0.00           O  
ATOM     13  C   ASP     1      47.436  -1.795  32.521  1.00  0.00           C  
ATOM     14  O   ASP     1      46.512  -2.056  33.319  1.00  0.00           O  
ATOM     15  N   ALA     2      47.568  -0.528  31.990  1.00  0.00           N  
ATOM     16  H   ALA     2      48.140  -0.471  31.160  1.00  0.00           H  
ATOM     17  CA  ALA     2      46.779   0.644  32.426  1.00  0.00           C  
ATOM     18  HA  ALA     2      46.369   0.516  33.428  1.00  0.00           H  
ATOM     19  CB  ALA     2      47.495   2.003  32.196  1.00  0.00           C  
ATOM     20  HB1 ALA     2      46.991   2.814  32.722  1.00  0.00           H  
ATOM     21  HB2 ALA     2      48.479   2.164  32.636  1.00  0.00           H  
ATOM     22  HB3 ALA     2      47.556   2.116  31.114  1.00  0.00           H  
ATOM     23  C   ALA     2      45.567   0.701  31.491  1.00  0.00           C  
ATOM     24  O   ALA     2      45.454   0.132  30.406  1.00  0.00           O  
ATOM     25  N   GLU     3      44.464   1.407  31.839  1.00  0.00           N  
ATOM     26  H   GLU     3      44.554   2.019  32.637  1.00  0.00           H  
ATOM     27  CA  GLU     3      43.173   1.509  31.144  1.00  0.00           C  
ATOM     28  HA  GLU     3      43.028   0.641  30.502  1.00  0.00           H  
ATOM     29  CB  GLU     3      41.966   1.590  32.062  1.00  0.00           C  
ATOM     30  HB2 GLU     3      42.088   2.347  32.837  1.00  0.00           H  
ATOM     31  HB3 GLU     3      41.035   1.899  31.587  1.00  0.00           H  
ATOM     32  CG  GLU     3      41.690   0.266  32.685  1.00  0.00           C  
ATOM     33  HG2 GLU     3      41.574  -0.465  31.885  1.00  0.00           H  
ATOM     34  HG3 GLU     3      42.552   0.180  33.347  1.00  0.00           H  
ATOM     35  CD  GLU     3      40.413   0.182  33.555  1.00  0.00           C  
ATOM     36  OE1 GLU     3      40.007   1.216  34.122  1.00  0.00           O  
ATOM     37  OE2 GLU     3      39.787  -0.857  33.709  1.00  0.00           O  
ATOM     38  C   GLU     3      43.102   2.711  30.171  1.00  0.00           C  
ATOM     39  O   GLU     3      43.836   3.678  30.260  1.00  0.00           O  
ATOM     40  N   PHE     4      42.223   2.555  29.090  1.00  0.00           N  
ATOM     41  H   PHE     4      41.616   1.753  28.989  1.00  0.00           H  
ATOM     42  CA  PHE     4      42.170   3.414  27.926  1.00  0.00           C  
ATOM     43  HA  PHE     4      43.173   3.835  27.862  1.00  0.00           H  
ATOM     44  CB  PHE     4      41.944   2.722  26.599  1.00  0.00           C  
ATOM     45  HB2 PHE     4      41.029   2.139  26.699  1.00  0.00           H  
ATOM     46  HB3 PHE     4      41.825   3.476  25.821  1.00  0.00           H  
ATOM     47  CG  PHE     4      43.010   1.696  26.059  1.00  0.00           C  
ATOM     48  CD1 PHE     4      42.723   0.352  25.742  1.00  0.00           C  
ATOM     49  HD1 PHE     4      41.704   0.010  25.842  1.00  0.00           H  
ATOM     50  CE1 PHE     4      43.814  -0.534  25.538  1.00  0.00           C  
ATOM     51  HE1 PHE     4      43.510  -1.567  25.459  1.00  0.00           H  
ATOM     52  CZ  PHE     4      45.177  -0.180  25.521  1.00  0.00           C  
ATOM     53  HZ  PHE     4      45.888  -0.968  25.324  1.00  0.00           H  
ATOM     54  CE2 PHE     4      45.479   1.232  25.709  1.00  0.00           C  
ATOM     55  HE2 PHE     4      46.436   1.686  25.495  1.00  0.00           H  
ATOM     56  CD2 PHE     4      44.371   2.049  26.025  1.00  0.00           C  
ATOM     57  HD2 PHE     4      44.629   3.088  26.166  1.00  0.00           H  
ATOM     58  C   PHE     4      41.095   4.488  28.038  1.00  0.00           C  
ATOM     59  O   PHE     4      40.632   5.098  27.081  1.00  0.00           O  
ATOM     60  N   ARG     5      40.809   4.901  29.242  1.00  0.00           N  
ATOM     61  H   ARG     5      41.391   4.498  29.962  1.00  0.00           H  
ATOM     62  CA  ARG     5      40.021   6.116  29.540  1.00  0.00           C  
ATOM     63  HA  ARG     5      39.424   6.286  28.643  1.00  0.00           H  
ATOM     64  CB  ARG     5      39.123   5.909  30.748  1.00  0.00           C  
ATOM     65  HB2 ARG     5      38.613   6.857  30.919  1.00  0.00           H  
ATOM     66  HB3 ARG     5      38.385   5.153  30.478  1.00  0.00           H  
ATOM     67  CG  ARG     5      39.734   5.349  32.054  1.00  0.00           C  
ATOM     68  HG2 ARG     5      40.037   4.334  31.799  1.00  0.00           H  
ATOM     69  HG3 ARG     5      40.639   5.827  32.430  1.00  0.00           H  
ATOM     70  CD  ARG     5      38.683   5.397  33.197  1.00  0.00           C  
ATOM     71  HD2 ARG     5      38.910   6.283  33.790  1.00  0.00           H  
ATOM     72  HD3 ARG     5      37.693   5.508  32.753  1.00  0.00           H  
ATOM     73  NE  ARG     5      38.735   4.188  34.084  1.00  0.00           N  
ATOM     74  HE  ARG     5      39.127   3.378  33.625  1.00  0.00           H  
ATOM     75  CZ  ARG     5      38.273   4.127  35.255  1.00  0.00           C  
ATOM     76  NH1 ARG     5      37.725   5.100  35.830  1.00  0.00           N  
ATOM     77 HH11 ARG     5      37.608   5.932  35.269  1.00  0.00           H  
ATOM     78 HH12 ARG     5      37.246   4.894  36.695  1.00  0.00           H  
ATOM     79  NH2 ARG     5      38.206   3.019  35.843  1.00  0.00           N  
ATOM     80 HH21 ARG     5      37.781   3.014  36.759  1.00  0.00           H  
ATOM     81 HH22 ARG     5      38.645   2.269  35.329  1.00  0.00           H  
ATOM     82  C   ARG     5      40.878   7.378  29.656  1.00  0.00           C  
ATOM     83  O   ARG     5      42.035   7.306  30.043  1.00  0.00           O  
ATOM     84  N   HIE     6      40.307   8.518  29.268  1.00  0.00           N  
ATOM     85  H   HIE     6      39.314   8.582  29.097  1.00  0.00           H  
ATOM     86  CA  HIE     6      41.060   9.801  29.186  1.00  0.00           C  
ATOM     87  HA  HIE     6      42.113   9.621  28.967  1.00  0.00           H  
ATOM     88  CB  HIE     6      40.613  10.675  27.924  1.00  0.00           C  
ATOM     89  HB2 HIE     6      40.667  10.004  27.066  1.00  0.00           H  
ATOM     90  HB3 HIE     6      39.577  10.992  28.044  1.00  0.00           H  
ATOM     91  CG  HIE     6      41.600  11.795  27.661  1.00  0.00           C  
ATOM     92  ND1 HIE     6      42.959  11.731  27.244  1.00  0.00           N  
ATOM     93  CE1 HIE     6      43.374  13.038  27.099  1.00  0.00           C  
ATOM     94  HE1 HIE     6      44.342  13.238  26.664  1.00  0.00           H  
ATOM     95  NE2 HIE     6      42.383  13.889  27.470  1.00  0.00           N  
ATOM     96  HE2 HIE     6      42.484  14.889  27.370  1.00  0.00           H  
ATOM     97  CD2 HIE     6      41.250  13.157  27.724  1.00  0.00           C  
ATOM     98  HD2 HIE     6      40.245  13.519  27.882  1.00  0.00           H  
ATOM     99  C   HIE     6      41.063  10.531  30.522  1.00  0.00           C  
ATOM    100  O   HIE     6      40.281  11.440  30.808  1.00  0.00           O  
ATOM    101  N   ASP     7      42.019  10.117  31.374  1.00  0.00           N  
ATOM    102  H   ASP     7      42.578   9.341  31.051  1.00  0.00           H  
ATOM    103  CA  ASP     7      42.254  10.654  32.799  1.00  0.00           C  
ATOM    104  HA  ASP     7      41.595  11.518  32.889  1.00  0.00           H  
ATOM    105  CB  ASP     7      41.834   9.615  33.820  1.00  0.00           C  
ATOM    106  HB2 ASP     7      41.070   9.031  33.306  1.00  0.00           H  
ATOM    107  HB3 ASP     7      42.589   8.836  33.928  1.00  0.00           H  
ATOM    108  CG  ASP     7      41.362  10.254  35.125  1.00  0.00           C  
ATOM    109  OD1 ASP     7      41.729  11.407  35.366  1.00  0.00           O  
ATOM    110  OD2 ASP     7      40.545   9.687  35.924  1.00  0.00           O  
ATOM    111  C   ASP     7      43.793  11.126  32.843  1.00  0.00           C  
ATOM    112  O   ASP     7      44.666  10.272  32.553  1.00  0.00           O  
ATOM    113  N   SER     8      44.067  12.270  33.414  1.00  0.00           N  
ATOM    114  H   SER     8      43.311  12.796  33.830  1.00  0.00           H  
ATOM    115  CA  SER     8      45.463  12.836  33.439  1.00  0.00           C  
ATOM    116  HA  SER     8      46.027  12.084  32.887  1.00  0.00           H  
ATOM    117  CB  SER     8      45.619  14.135  32.555  1.00  0.00           C  
ATOM    118  HB2 SER     8      46.649  14.489  32.535  1.00  0.00           H  
ATOM    119  HB3 SER     8      45.322  13.875  31.539  1.00  0.00           H  
ATOM    120  OG  SER     8      44.854  15.276  32.979  1.00  0.00           O  
ATOM    121  HG  SER     8      43.950  15.159  32.677  1.00  0.00           H  
ATOM    122  C   SER     8      46.281  12.937  34.694  1.00  0.00           C  
ATOM    123  O   SER     8      47.377  13.394  34.691  1.00  0.00           O  
ATOM    124  N   GLY     9      45.713  12.525  35.891  1.00  0.00           N  
ATOM    125  H   GLY     9      44.752  12.216  35.871  1.00  0.00           H  
ATOM    126  CA  GLY     9      46.373  12.478  37.205  1.00  0.00           C  
ATOM    127  HA2 GLY     9      45.792  11.829  37.860  1.00  0.00           H  
ATOM    128  HA3 GLY     9      47.402  12.117  37.232  1.00  0.00           H  
ATOM    129  C   GLY     9      46.490  13.869  37.906  1.00  0.00           C  
ATOM    130  O   GLY     9      46.834  13.896  39.117  1.00  0.00           O  
ATOM    131  N   TYR    10      46.159  14.959  37.261  1.00  0.00           N  
ATOM    132  H   TYR    10      45.882  14.705  36.323  1.00  0.00           H  
ATOM    133  CA  TYR    10      46.277  16.368  37.681  1.00  0.00           C  
ATOM    134  HA  TYR    10      46.360  16.458  38.764  1.00  0.00           H  
ATOM    135  CB  TYR    10      47.543  16.965  37.044  1.00  0.00           C  
ATOM    136  HB2 TYR    10      48.259  16.189  37.314  1.00  0.00           H  
ATOM    137  HB3 TYR    10      47.269  16.831  35.998  1.00  0.00           H  
ATOM    138  CG  TYR    10      48.162  18.287  37.550  1.00  0.00           C  
ATOM    139  CD1 TYR    10      48.119  19.350  36.624  1.00  0.00           C  
ATOM    140  HD1 TYR    10      47.669  19.278  35.645  1.00  0.00           H  
ATOM    141  CE1 TYR    10      48.763  20.602  36.961  1.00  0.00           C  
ATOM    142  HE1 TYR    10      48.702  21.446  36.291  1.00  0.00           H  
ATOM    143  CZ  TYR    10      49.489  20.690  38.166  1.00  0.00           C  
ATOM    144  OH  TYR    10      50.148  21.824  38.401  1.00  0.00           O  
ATOM    145  HH  TYR    10      50.813  21.786  39.092  1.00  0.00           H  
ATOM    146  CE2 TYR    10      49.391  19.636  39.064  1.00  0.00           C  
ATOM    147  HE2 TYR    10      49.926  19.778  39.992  1.00  0.00           H  
ATOM    148  CD2 TYR    10      48.824  18.442  38.749  1.00  0.00           C  
ATOM    149  HD2 TYR    10      48.831  17.607  39.434  1.00  0.00           H  
ATOM    150  C   TYR    10      44.976  17.146  37.435  1.00  0.00           C  
ATOM    151  O   TYR    10      44.419  17.036  36.346  1.00  0.00           O  
ATOM    152  N   GLU    11      44.496  17.886  38.427  1.00  0.00           N  
ATOM    153  H   GLU    11      45.082  17.915  39.249  1.00  0.00           H  
ATOM    154  CA  GLU    11      43.228  18.661  38.452  1.00  0.00           C  
ATOM    155  HA  GLU    11      42.830  18.570  37.441  1.00  0.00           H  
ATOM    156  CB  GLU    11      42.424  17.991  39.497  1.00  0.00           C  
ATOM    157  HB2 GLU    11      42.297  16.933  39.269  1.00  0.00           H  
ATOM    158  HB3 GLU    11      42.858  17.994  40.496  1.00  0.00           H  
ATOM    159  CG  GLU    11      41.039  18.311  39.795  1.00  0.00           C  
ATOM    160  HG2 GLU    11      40.727  17.867  40.740  1.00  0.00           H  
ATOM    161  HG3 GLU    11      40.859  19.380  39.906  1.00  0.00           H  
ATOM    162  CD  GLU    11      40.050  17.820  38.726  1.00  0.00           C  
ATOM    163  OE1 GLU    11      39.630  16.657  38.794  1.00  0.00           O  
ATOM    164  OE2 GLU    11      39.686  18.651  37.806  1.00  0.00           O  
ATOM    165  C   GLU    11      43.364  20.194  38.773  1.00  0.00           C  
ATOM    166  O   GLU    11      44.024  20.536  39.722  1.00  0.00           O  
ATOM    167  N   VAL    12      42.704  21.111  37.983  1.00  0.00           N  
ATOM    168  H   VAL    12      42.234  20.766  37.158  1.00  0.00           H  
ATOM    169  CA  VAL    12      42.791  22.565  38.101  1.00  0.00           C  
ATOM    170  HA  VAL    12      43.806  22.784  38.432  1.00  0.00           H  
ATOM    171  CB  VAL    12      42.314  23.348  36.872  1.00  0.00           C  
ATOM    172  HB  VAL    12      42.637  22.763  36.010  1.00  0.00           H  
ATOM    173  CG1 VAL    12      40.874  23.732  36.679  1.00  0.00           C  
ATOM    174 HG11 VAL    12      40.339  23.180  35.906  1.00  0.00           H  
ATOM    175 HG12 VAL    12      40.279  23.864  37.583  1.00  0.00           H  
ATOM    176 HG13 VAL    12      40.811  24.727  36.240  1.00  0.00           H  
ATOM    177  CG2 VAL    12      43.145  24.649  36.730  1.00  0.00           C  
ATOM    178 HG21 VAL    12      42.973  24.985  35.707  1.00  0.00           H  
ATOM    179 HG22 VAL    12      42.839  25.415  37.442  1.00  0.00           H  
ATOM    180 HG23 VAL    12      44.213  24.474  36.859  1.00  0.00           H  
ATOM    181  C   VAL    12      41.923  22.959  39.284  1.00  0.00           C  
ATOM    182  O   VAL    12      40.930  22.358  39.712  1.00  0.00           O  
ATOM    183  N   HIE    13      42.407  23.990  40.006  1.00  0.00           N  
ATOM    184  H   HIE    13      43.210  24.444  39.596  1.00  0.00           H  
ATOM    185  CA  HIE    13      41.711  24.581  41.157  1.00  0.00           C  
ATOM    186  HA  HIE    13      40.673  24.262  41.250  1.00  0.00           H  
ATOM    187  CB  HIE    13      42.365  24.121  42.445  1.00  0.00           C  
ATOM    188  HB2 HIE    13      42.541  23.051  42.333  1.00  0.00           H  
ATOM    189  HB3 HIE    13      43.335  24.557  42.683  1.00  0.00           H  
ATOM    190  CG  HIE    13      41.635  24.296  43.757  1.00  0.00           C  
ATOM    191  ND1 HIE    13      41.422  25.492  44.377  1.00  0.00           N  
ATOM    192  CE1 HIE    13      40.609  25.213  45.413  1.00  0.00           C  
ATOM    193  HE1 HIE    13      40.126  25.961  46.024  1.00  0.00           H  
ATOM    194  NE2 HIE    13      40.322  23.905  45.443  1.00  0.00           N  
ATOM    195  HE2 HIE    13      39.586  23.609  46.067  1.00  0.00           H  
ATOM    196  CD2 HIE    13      40.964  23.310  44.396  1.00  0.00           C  
ATOM    197  HD2 HIE    13      40.848  22.296  44.043  1.00  0.00           H  
ATOM    198  C   HIE    13      41.676  26.127  41.052  1.00  0.00           C  
ATOM    199  O   HIE    13      42.381  26.883  40.351  1.00  0.00           O  
ATOM    200  N   HIE    14      40.602  26.609  41.761  1.00  0.00           N  
ATOM    201  H   HIE    14      40.229  25.899  42.375  1.00  0.00           H  
ATOM    202  CA  HIE    14      40.204  28.024  41.781  1.00  0.00           C  
ATOM    203  HA  HIE    14      39.865  28.239  40.768  1.00  0.00           H  
ATOM    204  CB  HIE    14      38.994  28.424  42.652  1.00  0.00           C  
ATOM    205  HB2 HIE    14      39.300  28.184  43.670  1.00  0.00           H  
ATOM    206  HB3 HIE    14      38.857  29.495  42.499  1.00  0.00           H  
ATOM    207  CG  HIE    14      37.712  27.738  42.380  1.00  0.00           C  
ATOM    208  ND1 HIE    14      37.528  26.342  42.563  1.00  0.00           N  
ATOM    209  CE1 HIE    14      36.303  26.130  42.049  1.00  0.00           C  
ATOM    210  HE1 HIE    14      35.890  25.133  42.017  1.00  0.00           H  
ATOM    211  NE2 HIE    14      35.718  27.221  41.650  1.00  0.00           N  
ATOM    212  HE2 HIE    14      34.829  27.064  41.197  1.00  0.00           H  
ATOM    213  CD2 HIE    14      36.593  28.265  41.889  1.00  0.00           C  
ATOM    214  HD2 HIE    14      36.436  29.321  41.728  1.00  0.00           H  
ATOM    215  C   HIE    14      41.442  28.869  42.216  1.00  0.00           C  
ATOM    216  O   HIE    14      41.548  30.047  41.840  1.00  0.00           O  
ATOM    217  N   GLN    15      42.363  28.324  43.085  1.00  0.00           N  
ATOM    218  H   GLN    15      42.069  27.439  43.472  1.00  0.00           H  
ATOM    219  CA  GLN    15      43.519  29.080  43.631  1.00  0.00           C  
ATOM    220  HA  GLN    15      43.197  30.026  44.067  1.00  0.00           H  
ATOM    221  CB  GLN    15      44.249  28.285  44.736  1.00  0.00           C  
ATOM    222  HB2 GLN    15      44.611  27.378  44.250  1.00  0.00           H  
ATOM    223  HB3 GLN    15      45.079  28.863  45.142  1.00  0.00           H  
ATOM    224  CG  GLN    15      43.441  27.984  45.992  1.00  0.00           C  
ATOM    225  HG2 GLN    15      43.376  28.949  46.495  1.00  0.00           H  
ATOM    226  HG3 GLN    15      42.441  27.647  45.722  1.00  0.00           H  
ATOM    227  CD  GLN    15      44.200  26.916  46.833  1.00  0.00           C  
ATOM    228  OE1 GLN    15      45.411  26.696  46.627  1.00  0.00           O  
ATOM    229  NE2 GLN    15      43.537  26.291  47.780  1.00  0.00           N  
ATOM    230 HE21 GLN    15      43.913  25.616  48.429  1.00  0.00           H  
ATOM    231 HE22 GLN    15      42.571  26.556  47.905  1.00  0.00           H  
ATOM    232  C   GLN    15      44.570  29.508  42.577  1.00  0.00           C  
ATOM    233  O   GLN    15      45.448  30.307  42.921  1.00  0.00           O  
ATOM    234  N   LYS    16      44.697  28.882  41.469  1.00  0.00           N  
ATOM    235  H   LYS    16      44.046  28.152  41.217  1.00  0.00           H  
ATOM    236  CA  LYS    16      45.584  29.287  40.354  1.00  0.00           C  
ATOM    237  HA  LYS    16      46.529  29.669  40.740  1.00  0.00           H  
ATOM    238  CB  LYS    16      45.879  28.029  39.554  1.00  0.00           C  
ATOM    239  HB2 LYS    16      45.502  27.132  40.045  1.00  0.00           H  
ATOM    240  HB3 LYS    16      45.525  28.200  38.538  1.00  0.00           H  
ATOM    241  CG  LYS    16      47.430  27.833  39.323  1.00  0.00           C  
ATOM    242  HG2 LYS    16      47.427  27.105  38.512  1.00  0.00           H  
ATOM    243  HG3 LYS    16      47.932  28.675  38.846  1.00  0.00           H  
ATOM    244  CD  LYS    16      48.325  27.198  40.387  1.00  0.00           C  
ATOM    245  HD2 LYS    16      48.537  27.825  41.253  1.00  0.00           H  
ATOM    246  HD3 LYS    16      47.795  26.271  40.604  1.00  0.00           H  
ATOM    247  CE  LYS    16      49.611  26.864  39.646  1.00  0.00           C  
ATOM    248  HE2 LYS    16      49.342  26.093  38.923  1.00  0.00           H  
ATOM    249  HE3 LYS    16      49.993  27.699  39.058  1.00  0.00           H  
ATOM    250  NZ  LYS    16      50.642  26.443  40.670  1.00  0.00           N  
ATOM    251  HZ1 LYS    16      50.321  25.688  41.259  1.00  0.00           H  
ATOM    252  HZ2 LYS    16      51.534  26.160  40.292  1.00  0.00           H  
ATOM    253  HZ3 LYS    16      50.813  27.246  41.258  1.00  0.00           H  
ATOM    254  C   LYS    16      44.910  30.225  39.338  1.00  0.00           C  
ATOM    255  O   LYS    16      45.580  30.672  38.359  1.00  0.00           O  
ATOM    256  N   LEU    17      43.603  30.545  39.584  1.00  0.00           N  
ATOM    257  H   LEU    17      43.220  30.304  40.487  1.00  0.00           H  
ATOM    258  CA  LEU    17      42.603  31.286  38.691  1.00  0.00           C  
ATOM    259  HA  LEU    17      43.076  31.464  37.725  1.00  0.00           H  
ATOM    260  CB  LEU    17      41.398  30.444  38.589  1.00  0.00           C  
ATOM    261  HB2 LEU    17      40.930  30.267  39.557  1.00  0.00           H  
ATOM    262  HB3 LEU    17      40.785  31.053  37.925  1.00  0.00           H  
ATOM    263  CG  LEU    17      41.460  29.118  37.854  1.00  0.00           C  
ATOM    264  HG  LEU    17      41.878  28.403  38.562  1.00  0.00           H  
ATOM    265  CD1 LEU    17      39.951  28.662  37.419  1.00  0.00           C  
ATOM    266 HD11 LEU    17      39.450  29.326  36.714  1.00  0.00           H  
ATOM    267 HD12 LEU    17      39.971  27.669  36.970  1.00  0.00           H  
ATOM    268 HD13 LEU    17      39.300  28.441  38.264  1.00  0.00           H  
ATOM    269  CD2 LEU    17      42.192  29.147  36.504  1.00  0.00           C  
ATOM    270 HD21 LEU    17      41.869  28.283  35.923  1.00  0.00           H  
ATOM    271 HD22 LEU    17      41.890  30.077  36.022  1.00  0.00           H  
ATOM    272 HD23 LEU    17      43.281  29.110  36.472  1.00  0.00           H  
ATOM    273  C   LEU    17      42.241  32.711  39.244  1.00  0.00           C  
ATOM    274  O   LEU    17      42.424  33.667  38.495  1.00  0.00           O  
ATOM    275  N   VAL    18      41.663  32.616  40.447  1.00  0.00           N  
ATOM    276  H   VAL    18      41.613  31.679  40.820  1.00  0.00           H  
ATOM    277  CA  VAL    18      40.926  33.777  40.939  1.00  0.00           C  
ATOM    278  HA  VAL    18      40.395  34.306  40.148  1.00  0.00           H  
ATOM    279  CB  VAL    18      39.652  33.292  41.748  1.00  0.00           C  
ATOM    280  HB  VAL    18      39.955  32.599  42.532  1.00  0.00           H  
ATOM    281  CG1 VAL    18      38.878  34.445  42.307  1.00  0.00           C  
ATOM    282 HG11 VAL    18      38.180  34.044  43.041  1.00  0.00           H  
ATOM    283 HG12 VAL    18      39.472  35.108  42.937  1.00  0.00           H  
ATOM    284 HG13 VAL    18      38.306  34.971  41.542  1.00  0.00           H  
ATOM    285  CG2 VAL    18      38.685  32.491  40.828  1.00  0.00           C  
ATOM    286 HG21 VAL    18      39.291  31.846  40.192  1.00  0.00           H  
ATOM    287 HG22 VAL    18      38.031  31.863  41.433  1.00  0.00           H  
ATOM    288 HG23 VAL    18      38.194  33.182  40.143  1.00  0.00           H  
ATOM    289  C   VAL    18      41.746  34.772  41.710  1.00  0.00           C  
ATOM    290  O   VAL    18      42.764  34.415  42.289  1.00  0.00           O  
ATOM    291  N   PHE    19      41.385  35.975  41.400  1.00  0.00           N  
ATOM    292  H   PHE    19      40.665  36.088  40.700  1.00  0.00           H  
ATOM    293  CA  PHE    19      42.088  37.226  41.711  1.00  0.00           C  
ATOM    294  HA  PHE    19      41.731  38.126  41.210  1.00  0.00           H  
ATOM    295  CB  PHE    19      42.045  37.570  43.228  1.00  0.00           C  
ATOM    296  HB2 PHE    19      42.799  36.943  43.705  1.00  0.00           H  
ATOM    297  HB3 PHE    19      42.306  38.604  43.455  1.00  0.00           H  
ATOM    298  CG  PHE    19      40.773  37.156  44.031  1.00  0.00           C  
ATOM    299  CD1 PHE    19      39.619  37.996  43.788  1.00  0.00           C  
ATOM    300  HD1 PHE    19      39.662  38.789  43.057  1.00  0.00           H  
ATOM    301  CE1 PHE    19      38.517  37.835  44.607  1.00  0.00           C  
ATOM    302  HE1 PHE    19      37.669  38.464  44.379  1.00  0.00           H  
ATOM    303  CZ  PHE    19      38.536  36.748  45.544  1.00  0.00           C  
ATOM    304  HZ  PHE    19      37.712  36.547  46.213  1.00  0.00           H  
ATOM    305  CE2 PHE    19      39.675  35.873  45.631  1.00  0.00           C  
ATOM    306  HE2 PHE    19      39.759  35.093  46.373  1.00  0.00           H  
ATOM    307  CD2 PHE    19      40.824  36.157  44.936  1.00  0.00           C  
ATOM    308  HD2 PHE    19      41.618  35.425  44.914  1.00  0.00           H  
ATOM    309  C   PHE    19      43.494  37.403  41.033  1.00  0.00           C  
ATOM    310  O   PHE    19      44.395  38.086  41.570  1.00  0.00           O  
ATOM    311  N   PHE    20      43.681  36.645  39.952  1.00  0.00           N  
ATOM    312  H   PHE    20      42.951  35.991  39.710  1.00  0.00           H  
ATOM    313  CA  PHE    20      44.899  36.628  39.123  1.00  0.00           C  
ATOM    314  HA  PHE    20      45.572  37.452  39.363  1.00  0.00           H  
ATOM    315  CB  PHE    20      45.832  35.435  39.563  1.00  0.00           C  
ATOM    316  HB2 PHE    20      46.157  35.559  40.597  1.00  0.00           H  
ATOM    317  HB3 PHE    20      45.155  34.606  39.357  1.00  0.00           H  
ATOM    318  CG  PHE    20      47.116  35.163  38.790  1.00  0.00           C  
ATOM    319  CD1 PHE    20      48.217  36.076  38.655  1.00  0.00           C  
ATOM    320  HD1 PHE    20      48.252  37.014  39.189  1.00  0.00           H  
ATOM    321  CE1 PHE    20      49.302  35.812  37.865  1.00  0.00           C  
ATOM    322  HE1 PHE    20      49.992  36.621  37.671  1.00  0.00           H  
ATOM    323  CZ  PHE    20      49.299  34.669  37.031  1.00  0.00           C  
ATOM    324  HZ  PHE    20      50.174  34.542  36.410  1.00  0.00           H  
ATOM    325  CE2 PHE    20      48.215  33.761  37.094  1.00  0.00           C  
ATOM    326  HE2 PHE    20      48.329  32.853  36.520  1.00  0.00           H  
ATOM    327  CD2 PHE    20      47.105  34.020  37.934  1.00  0.00           C  
ATOM    328  HD2 PHE    20      46.254  33.356  37.952  1.00  0.00           H  
ATOM    329  C   PHE    20      44.671  36.676  37.597  1.00  0.00           C  
ATOM    330  O   PHE    20      45.353  37.510  36.942  1.00  0.00           O  
ATOM    331  N   ALA    21      43.813  35.854  37.034  1.00  0.00           N  
ATOM    332  H   ALA    21      43.509  35.049  37.562  1.00  0.00           H  
ATOM    333  CA  ALA    21      43.342  35.722  35.615  1.00  0.00           C  
ATOM    334  HA  ALA    21      43.651  36.583  35.023  1.00  0.00           H  
ATOM    335  CB  ALA    21      43.836  34.357  35.102  1.00  0.00           C  
ATOM    336  HB1 ALA    21      43.298  33.596  35.668  1.00  0.00           H  
ATOM    337  HB2 ALA    21      43.518  34.257  34.064  1.00  0.00           H  
ATOM    338  HB3 ALA    21      44.922  34.270  35.083  1.00  0.00           H  
ATOM    339  C   ALA    21      41.787  35.756  35.444  1.00  0.00           C  
ATOM    340  O   ALA    21      41.358  36.287  34.450  1.00  0.00           O  
ATOM    341  N   GLU    22      40.967  35.179  36.399  1.00  0.00           N  
ATOM    342  H   GLU    22      41.499  34.940  37.224  1.00  0.00           H  
ATOM    343  CA  GLU    22      39.538  35.037  36.472  1.00  0.00           C  
ATOM    344  HA  GLU    22      39.084  35.200  35.494  1.00  0.00           H  
ATOM    345  CB  GLU    22      39.168  33.521  36.813  1.00  0.00           C  
ATOM    346  HB2 GLU    22      39.694  32.911  36.078  1.00  0.00           H  
ATOM    347  HB3 GLU    22      39.450  33.203  37.816  1.00  0.00           H  
ATOM    348  CG  GLU    22      37.750  33.267  36.735  1.00  0.00           C  
ATOM    349  HG2 GLU    22      37.411  32.337  37.192  1.00  0.00           H  
ATOM    350  HG3 GLU    22      37.338  34.045  37.378  1.00  0.00           H  
ATOM    351  CD  GLU    22      37.098  33.396  35.337  1.00  0.00           C  
ATOM    352  OE1 GLU    22      36.871  34.500  34.918  1.00  0.00           O  
ATOM    353  OE2 GLU    22      37.026  32.441  34.560  1.00  0.00           O  
ATOM    354  C   GLU    22      38.835  36.052  37.521  1.00  0.00           C  
ATOM    355  O   GLU    22      39.367  36.215  38.614  1.00  0.00           O  
ATOM    356  N   ASP    23      37.693  36.593  37.229  1.00  0.00           N  
ATOM    357  H   ASP    23      37.104  36.218  36.500  1.00  0.00           H  
ATOM    358  CA  ASP    23      36.907  37.622  38.018  1.00  0.00           C  
ATOM    359  HA  ASP    23      36.216  38.272  37.482  1.00  0.00           H  
ATOM    360  CB  ASP    23      35.974  36.936  39.028  1.00  0.00           C  
ATOM    361  HB2 ASP    23      36.530  36.290  39.708  1.00  0.00           H  
ATOM    362  HB3 ASP    23      35.418  37.696  39.576  1.00  0.00           H  
ATOM    363  CG  ASP    23      34.841  36.053  38.252  1.00  0.00           C  
ATOM    364  OD1 ASP    23      34.641  36.320  37.033  1.00  0.00           O  
ATOM    365  OD2 ASP    23      34.033  35.279  38.848  1.00  0.00           O  
ATOM    366  C   ASP    23      37.649  38.857  38.696  1.00  0.00           C  
ATOM    367  O   ASP    23      37.593  39.176  39.941  1.00  0.00           O  
ATOM    368  N   VAL    24      38.424  39.570  37.951  1.00  0.00           N  
ATOM    369  H   VAL    24      38.397  39.263  36.989  1.00  0.00           H  
ATOM    370  CA  VAL    24      39.253  40.770  38.223  1.00  0.00           C  
ATOM    371  HA  VAL    24      39.375  40.980  39.286  1.00  0.00           H  
ATOM    372  CB  VAL    24      40.771  40.497  37.884  1.00  0.00           C  
ATOM    373  HB  VAL    24      41.269  41.427  38.158  1.00  0.00           H  
ATOM    374  CG1 VAL    24      41.330  39.196  38.600  1.00  0.00           C  
ATOM    375 HG11 VAL    24      41.147  39.293  39.670  1.00  0.00           H  
ATOM    376 HG12 VAL    24      40.701  38.350  38.323  1.00  0.00           H  
ATOM    377 HG13 VAL    24      42.420  39.183  38.568  1.00  0.00           H  
ATOM    378  CG2 VAL    24      40.922  40.346  36.342  1.00  0.00           C  
ATOM    379 HG21 VAL    24      40.048  39.977  35.804  1.00  0.00           H  
ATOM    380 HG22 VAL    24      41.191  41.310  35.910  1.00  0.00           H  
ATOM    381 HG23 VAL    24      41.848  39.789  36.196  1.00  0.00           H  
ATOM    382  C   VAL    24      38.790  42.118  37.499  1.00  0.00           C  
ATOM    383  O   VAL    24      38.117  42.127  36.482  1.00  0.00           O  
ATOM    384  N   GLY    25      39.039  43.229  38.139  1.00  0.00           N  
ATOM    385  H   GLY    25      39.418  43.167  39.073  1.00  0.00           H  
ATOM    386  CA  GLY    25      38.910  44.567  37.568  1.00  0.00           C  
ATOM    387  HA2 GLY    25      37.843  44.554  37.348  1.00  0.00           H  
ATOM    388  HA3 GLY    25      38.882  45.520  38.098  1.00  0.00           H  
ATOM    389  C   GLY    25      39.643  44.614  36.144  1.00  0.00           C  
ATOM    390  O   GLY    25      40.826  44.368  35.999  1.00  0.00           O  
ATOM    391  N   SER    26      38.993  45.180  35.153  1.00  0.00           N  
ATOM    392  H   SER    26      38.070  45.514  35.391  1.00  0.00           H  
ATOM    393  CA  SER    26      39.536  45.435  33.815  1.00  0.00           C  
ATOM    394  HA  SER    26      40.174  44.589  33.558  1.00  0.00           H  
ATOM    395  CB  SER    26      38.444  45.245  32.785  1.00  0.00           C  
ATOM    396  HB2 SER    26      37.645  45.965  32.962  1.00  0.00           H  
ATOM    397  HB3 SER    26      38.832  45.249  31.766  1.00  0.00           H  
ATOM    398  OG  SER    26      37.857  43.920  32.879  1.00  0.00           O  
ATOM    399  HG  SER    26      37.382  43.655  32.088  1.00  0.00           H  
ATOM    400  C   SER    26      40.256  46.817  33.673  1.00  0.00           C  
ATOM    401  O   SER    26      39.925  47.792  34.390  1.00  0.00           O  
ATOM    402  N   ASN    27      41.259  46.818  32.732  1.00  0.00           N  
ATOM    403  H   ASN    27      41.384  45.928  32.272  1.00  0.00           H  
ATOM    404  CA  ASN    27      42.225  47.858  32.363  1.00  0.00           C  
ATOM    405  HA  ASN    27      42.448  48.523  33.197  1.00  0.00           H  
ATOM    406  CB  ASN    27      43.646  47.104  32.037  1.00  0.00           C  
ATOM    407  HB2 ASN    27      44.401  47.858  31.811  1.00  0.00           H  
ATOM    408  HB3 ASN    27      43.972  46.573  32.931  1.00  0.00           H  
ATOM    409  CG  ASN    27      43.580  46.155  30.850  1.00  0.00           C  
ATOM    410  OD1 ASN    27      42.624  45.386  30.731  1.00  0.00           O  
ATOM    411  ND2 ASN    27      44.523  46.131  29.931  1.00  0.00           N  
ATOM    412 HD21 ASN    27      45.291  46.780  30.026  1.00  0.00           H  
ATOM    413 HD22 ASN    27      44.407  45.647  29.052  1.00  0.00           H  
ATOM    414  C   ASN    27      41.836  48.785  31.182  1.00  0.00           C  
ATOM    415  O   ASN    27      42.761  49.422  30.690  1.00  0.00           O  
ATOM    416  N   LYS    28      40.578  48.646  30.806  1.00  0.00           N  
ATOM    417  H   LYS    28      39.974  47.942  31.205  1.00  0.00           H  
ATOM    418  CA  LYS    28      39.971  49.581  29.838  1.00  0.00           C  
ATOM    419  HA  LYS    28      40.483  50.541  29.890  1.00  0.00           H  
ATOM    420  CB  LYS    28      40.139  48.894  28.438  1.00  0.00           C  
ATOM    421  HB2 LYS    28      41.129  48.437  28.447  1.00  0.00           H  
ATOM    422  HB3 LYS    28      39.406  48.090  28.384  1.00  0.00           H  
ATOM    423  CG  LYS    28      40.198  49.911  27.273  1.00  0.00           C  
ATOM    424  HG2 LYS    28      39.348  50.591  27.327  1.00  0.00           H  
ATOM    425  HG3 LYS    28      41.196  50.350  27.287  1.00  0.00           H  
ATOM    426  CD  LYS    28      40.087  48.929  26.018  1.00  0.00           C  
ATOM    427  HD2 LYS    28      40.671  48.010  26.068  1.00  0.00           H  
ATOM    428  HD3 LYS    28      39.059  48.760  25.697  1.00  0.00           H  
ATOM    429  CE  LYS    28      40.855  49.701  24.901  1.00  0.00           C  
ATOM    430  HE2 LYS    28      40.356  50.649  24.701  1.00  0.00           H  
ATOM    431  HE3 LYS    28      41.884  49.883  25.210  1.00  0.00           H  
ATOM    432  NZ  LYS    28      40.784  48.950  23.627  1.00  0.00           N  
ATOM    433  HZ1 LYS    28      40.942  47.966  23.792  1.00  0.00           H  
ATOM    434  HZ2 LYS    28      39.874  48.918  23.189  1.00  0.00           H  
ATOM    435  HZ3 LYS    28      41.424  49.340  22.950  1.00  0.00           H  
ATOM    436  C   LYS    28      38.508  49.825  30.261  1.00  0.00           C  
ATOM    437  O   LYS    28      37.906  49.003  30.930  1.00  0.00           O  
ATOM    438  N   GLY    29      37.967  50.908  29.689  1.00  0.00           N  
ATOM    439  H   GLY    29      38.519  51.236  28.908  1.00  0.00           H  
ATOM    440  CA  GLY    29      36.584  51.380  29.923  1.00  0.00           C  
ATOM    441  HA2 GLY    29      36.346  51.353  30.986  1.00  0.00           H  
ATOM    442  HA3 GLY    29      36.484  52.403  29.559  1.00  0.00           H  
ATOM    443  C   GLY    29      35.688  50.444  29.067  1.00  0.00           C  
ATOM    444  O   GLY    29      36.039  50.047  27.918  1.00  0.00           O  
ATOM    445  N   ALA    30      34.577  50.088  29.667  1.00  0.00           N  
ATOM    446  H   ALA    30      34.331  50.599  30.502  1.00  0.00           H  
ATOM    447  CA  ALA    30      33.611  49.139  29.113  1.00  0.00           C  
ATOM    448  HA  ALA    30      34.148  48.536  28.381  1.00  0.00           H  
ATOM    449  CB  ALA    30      33.040  48.228  30.226  1.00  0.00           C  
ATOM    450  HB1 ALA    30      32.510  48.746  31.024  1.00  0.00           H  
ATOM    451  HB2 ALA    30      32.328  47.633  29.655  1.00  0.00           H  
ATOM    452  HB3 ALA    30      33.901  47.662  30.582  1.00  0.00           H  
ATOM    453  C   ALA    30      32.631  49.987  28.289  1.00  0.00           C  
ATOM    454  O   ALA    30      31.787  50.739  28.868  1.00  0.00           O  
ATOM    455  N   ILE    31      32.688  49.977  27.007  1.00  0.00           N  
ATOM    456  H   ILE    31      33.425  49.395  26.634  1.00  0.00           H  
ATOM    457  CA  ILE    31      31.973  50.864  26.091  1.00  0.00           C  
ATOM    458  HA  ILE    31      31.383  51.617  26.613  1.00  0.00           H  
ATOM    459  CB  ILE    31      33.019  51.719  25.236  1.00  0.00           C  
ATOM    460  HB  ILE    31      32.382  52.350  24.616  1.00  0.00           H  
ATOM    461  CG2 ILE    31      33.828  52.668  26.165  1.00  0.00           C  
ATOM    462 HG21 ILE    31      34.389  52.133  26.931  1.00  0.00           H  
ATOM    463 HG22 ILE    31      34.483  53.283  25.547  1.00  0.00           H  
ATOM    464 HG23 ILE    31      33.065  53.340  26.558  1.00  0.00           H  
ATOM    465  CG1 ILE    31      33.877  50.650  24.445  1.00  0.00           C  
ATOM    466 HG12 ILE    31      34.599  50.227  25.144  1.00  0.00           H  
ATOM    467 HG13 ILE    31      33.329  49.755  24.148  1.00  0.00           H  
ATOM    468  CD1 ILE    31      34.523  51.225  23.227  1.00  0.00           C  
ATOM    469 HD11 ILE    31      34.968  52.184  23.492  1.00  0.00           H  
ATOM    470 HD12 ILE    31      35.231  50.494  22.837  1.00  0.00           H  
ATOM    471 HD13 ILE    31      33.638  51.406  22.616  1.00  0.00           H  
ATOM    472  C   ILE    31      30.827  50.219  25.224  1.00  0.00           C  
ATOM    473  O   ILE    31      30.510  50.758  24.168  1.00  0.00           O  
ATOM    474  N   ILE    32      30.228  49.087  25.628  1.00  0.00           N  
ATOM    475  H   ILE    32      30.653  48.697  26.457  1.00  0.00           H  
ATOM    476  CA  ILE    32      29.117  48.307  24.902  1.00  0.00           C  
ATOM    477  HA  ILE    32      29.491  47.774  24.028  1.00  0.00           H  
ATOM    478  CB  ILE    32      28.699  47.151  25.881  1.00  0.00           C  
ATOM    479  HB  ILE    32      28.617  47.510  26.907  1.00  0.00           H  
ATOM    480  CG2 ILE    32      27.344  46.471  25.483  1.00  0.00           C  
ATOM    481 HG21 ILE    32      27.138  45.400  25.474  1.00  0.00           H  
ATOM    482 HG22 ILE    32      26.572  46.832  26.162  1.00  0.00           H  
ATOM    483 HG23 ILE    32      27.014  46.786  24.493  1.00  0.00           H  
ATOM    484  CG1 ILE    32      29.945  46.144  25.930  1.00  0.00           C  
ATOM    485 HG12 ILE    32      29.857  45.324  25.218  1.00  0.00           H  
ATOM    486 HG13 ILE    32      30.887  46.693  25.919  1.00  0.00           H  
ATOM    487  CD1 ILE    32      30.052  45.396  27.275  1.00  0.00           C  
ATOM    488 HD11 ILE    32      29.043  45.089  27.549  1.00  0.00           H  
ATOM    489 HD12 ILE    32      30.716  44.531  27.269  1.00  0.00           H  
ATOM    490 HD13 ILE    32      30.327  45.978  28.155  1.00  0.00           H  
ATOM    491  C   ILE    32      27.895  49.284  24.539  1.00  0.00           C  
ATOM    492  O   ILE    32      27.410  49.976  25.436  1.00  0.00           O  
ATOM    493  N   GLY    33      27.502  49.284  23.302  1.00  0.00           N  
ATOM    494  H   GLY    33      27.949  48.701  22.609  1.00  0.00           H  
ATOM    495  CA  GLY    33      26.504  50.185  22.674  1.00  0.00           C  
ATOM    496  HA2 GLY    33      25.523  49.727  22.802  1.00  0.00           H  
ATOM    497  HA3 GLY    33      26.442  51.084  23.288  1.00  0.00           H  
ATOM    498  C   GLY    33      26.844  50.610  21.185  1.00  0.00           C  
ATOM    499  O   GLY    33      27.442  49.778  20.530  1.00  0.00           O  
ATOM    500  N   LEU    34      26.517  51.868  20.710  1.00  0.00           N  
ATOM    501  H   LEU    34      25.999  52.581  21.203  1.00  0.00           H  
ATOM    502  CA  LEU    34      26.893  52.522  19.417  1.00  0.00           C  
ATOM    503  HA  LEU    34      27.834  52.253  18.938  1.00  0.00           H  
ATOM    504  CB  LEU    34      25.917  52.257  18.241  1.00  0.00           C  
ATOM    505  HB2 LEU    34      24.919  52.352  18.668  1.00  0.00           H  
ATOM    506  HB3 LEU    34      25.869  53.129  17.589  1.00  0.00           H  
ATOM    507  CG  LEU    34      26.025  50.965  17.408  1.00  0.00           C  
ATOM    508  HG  LEU    34      25.682  50.035  17.862  1.00  0.00           H  
ATOM    509  CD1 LEU    34      25.125  51.234  16.226  1.00  0.00           C  
ATOM    510 HD11 LEU    34      24.121  51.562  16.496  1.00  0.00           H  
ATOM    511 HD12 LEU    34      25.405  52.184  15.771  1.00  0.00           H  
ATOM    512 HD13 LEU    34      24.965  50.312  15.668  1.00  0.00           H  
ATOM    513  CD2 LEU    34      27.352  50.696  16.786  1.00  0.00           C  
ATOM    514 HD21 LEU    34      27.705  51.508  16.151  1.00  0.00           H  
ATOM    515 HD22 LEU    34      28.115  50.396  17.504  1.00  0.00           H  
ATOM    516 HD23 LEU    34      27.224  49.775  16.218  1.00  0.00           H  
ATOM    517  C   LEU    34      26.955  54.077  19.726  1.00  0.00           C  
ATOM    518  O   LEU    34      26.347  54.585  20.737  1.00  0.00           O  
ATOM    519  N   MET    35      27.763  54.808  18.951  1.00  0.00           N  
ATOM    520  H   MET    35      28.045  54.288  18.132  1.00  0.00           H  
ATOM    521  CA  MET    35      28.065  56.246  19.054  1.00  0.00           C  
ATOM    522  HA  MET    35      27.584  56.658  19.942  1.00  0.00           H  
ATOM    523  CB  MET    35      29.572  56.535  19.309  1.00  0.00           C  
ATOM    524  HB2 MET    35      30.089  55.932  18.562  1.00  0.00           H  
ATOM    525  HB3 MET    35      29.817  57.545  18.980  1.00  0.00           H  
ATOM    526  CG  MET    35      30.095  56.347  20.716  1.00  0.00           C  
ATOM    527  HG2 MET    35      29.881  57.310  21.180  1.00  0.00           H  
ATOM    528  HG3 MET    35      29.643  55.441  21.120  1.00  0.00           H  
ATOM    529  SD  MET    35      31.971  56.094  20.566  1.00  0.00           S  
ATOM    530  CE  MET    35      32.507  57.741  20.045  1.00  0.00           C  
ATOM    531  HE1 MET    35      32.108  58.444  20.776  1.00  0.00           H  
ATOM    532  HE2 MET    35      33.583  57.902  20.116  1.00  0.00           H  
ATOM    533  HE3 MET    35      32.239  57.836  18.993  1.00  0.00           H  
ATOM    534  C   MET    35      27.562  56.999  17.846  1.00  0.00           C  
ATOM    535  O   MET    35      27.298  56.343  16.864  1.00  0.00           O  
ATOM    536  N   VAL    36      27.565  58.352  17.947  1.00  0.00           N  
ATOM    537  H   VAL    36      27.783  58.683  18.876  1.00  0.00           H  
ATOM    538  CA  VAL    36      27.204  59.368  16.900  1.00  0.00           C  
ATOM    539  HA  VAL    36      27.590  59.084  15.921  1.00  0.00           H  
ATOM    540  CB  VAL    36      25.692  59.524  16.675  1.00  0.00           C  
ATOM    541  HB  VAL    36      25.175  59.554  17.634  1.00  0.00           H  
ATOM    542  CG1 VAL    36      25.432  60.892  16.069  1.00  0.00           C  
ATOM    543 HG11 VAL    36      25.717  60.952  15.018  1.00  0.00           H  
ATOM    544 HG12 VAL    36      24.367  61.092  16.182  1.00  0.00           H  
ATOM    545 HG13 VAL    36      25.908  61.568  16.779  1.00  0.00           H  
ATOM    546  CG2 VAL    36      25.137  58.369  15.725  1.00  0.00           C  
ATOM    547 HG21 VAL    36      25.878  58.099  14.973  1.00  0.00           H  
ATOM    548 HG22 VAL    36      24.999  57.518  16.393  1.00  0.00           H  
ATOM    549 HG23 VAL    36      24.240  58.784  15.266  1.00  0.00           H  
ATOM    550  C   VAL    36      28.017  60.656  17.225  1.00  0.00           C  
ATOM    551  O   VAL    36      28.124  61.048  18.418  1.00  0.00           O  
ATOM    552  N   GLY    37      28.556  61.331  16.229  1.00  0.00           N  
ATOM    553  H   GLY    37      28.577  60.821  15.357  1.00  0.00           H  
ATOM    554  CA  GLY    37      29.228  62.644  16.306  1.00  0.00           C  
ATOM    555  HA2 GLY    37      29.499  63.029  15.323  1.00  0.00           H  
ATOM    556  HA3 GLY    37      28.542  63.384  16.718  1.00  0.00           H  
ATOM    557  C   GLY    37      30.544  62.851  17.118  1.00  0.00           C  
ATOM    558  O   GLY    37      31.029  61.947  17.812  1.00  0.00           O  
ATOM    559  N   GLY    38      31.044  64.106  17.002  1.00  0.00           N  
ATOM    560  H   GLY    38      30.543  64.740  16.395  1.00  0.00           H  
ATOM    561  CA  GLY    38      32.372  64.470  17.481  1.00  0.00           C  
ATOM    562  HA2 GLY    38      33.076  63.842  16.935  1.00  0.00           H  
ATOM    563  HA3 GLY    38      32.588  65.533  17.366  1.00  0.00           H  
ATOM    564  C   GLY    38      32.550  64.085  18.989  1.00  0.00           C  
ATOM    565  O   GLY    38      31.541  64.015  19.743  1.00  0.00           O  
ATOM    566  N   VAL    39      33.776  63.859  19.304  1.00  0.00           N  
ATOM    567  H   VAL    39      34.459  63.847  18.560  1.00  0.00           H  
ATOM    568  CA  VAL    39      34.274  63.763  20.688  1.00  0.00           C  
ATOM    569  HA  VAL    39      33.402  63.739  21.342  1.00  0.00           H  
ATOM    570  CB  VAL    39      34.967  62.398  20.939  1.00  0.00           C  
ATOM    571  HB  VAL    39      35.296  62.508  21.972  1.00  0.00           H  
ATOM    572  CG1 VAL    39      33.861  61.314  20.926  1.00  0.00           C  
ATOM    573 HG11 VAL    39      33.307  61.192  19.996  1.00  0.00           H  
ATOM    574 HG12 VAL    39      34.280  60.319  21.079  1.00  0.00           H  
ATOM    575 HG13 VAL    39      33.074  61.576  21.633  1.00  0.00           H  
ATOM    576  CG2 VAL    39      36.196  62.063  20.115  1.00  0.00           C  
ATOM    577 HG21 VAL    39      36.938  62.851  20.245  1.00  0.00           H  
ATOM    578 HG22 VAL    39      36.789  61.218  20.466  1.00  0.00           H  
ATOM    579 HG23 VAL    39      36.011  62.021  19.042  1.00  0.00           H  
ATOM    580  C   VAL    39      35.085  65.044  21.157  1.00  0.00           C  
ATOM    581  O   VAL    39      35.133  66.009  20.381  1.00  0.00           O  
ATOM    582  N   VAL    40      35.652  65.054  22.435  1.00  0.00           N  
ATOM    583  H   VAL    40      35.649  64.183  22.946  1.00  0.00           H  
ATOM    584  CA  VAL    40      36.566  66.076  22.923  1.00  0.00           C  
ATOM    585  HA  VAL    40      36.770  66.706  22.057  1.00  0.00           H  
ATOM    586  CB  VAL    40      35.913  66.943  24.101  1.00  0.00           C  
ATOM    587  HB  VAL    40      35.909  66.246  24.938  1.00  0.00           H  
ATOM    588  CG1 VAL    40      36.700  68.171  24.504  1.00  0.00           C  
ATOM    589 HG11 VAL    40      36.512  68.899  23.714  1.00  0.00           H  
ATOM    590 HG12 VAL    40      36.352  68.555  25.463  1.00  0.00           H  
ATOM    591 HG13 VAL    40      37.742  67.866  24.598  1.00  0.00           H  
ATOM    592  CG2 VAL    40      34.477  67.430  23.771  1.00  0.00           C  
ATOM    593 HG21 VAL    40      34.442  68.268  23.074  1.00  0.00           H  
ATOM    594 HG22 VAL    40      33.833  66.590  23.509  1.00  0.00           H  
ATOM    595 HG23 VAL    40      34.188  67.730  24.778  1.00  0.00           H  
ATOM    596  C   VAL    40      37.871  65.484  23.381  1.00  0.00           C  
ATOM    597  O   VAL    40      37.850  64.486  23.998  1.00  0.00           O  
ATOM    598  N   ILE    41      39.009  66.148  23.116  1.00  0.00           N  
ATOM    599  H   ILE    41      38.920  66.928  22.481  1.00  0.00           H  
ATOM    600  CA  ILE    41      40.321  65.828  23.690  1.00  0.00           C  
ATOM    601  HA  ILE    41      40.425  65.328  24.653  1.00  0.00           H  
ATOM    602  CB  ILE    41      41.316  65.137  22.747  1.00  0.00           C  
ATOM    603  HB  ILE    41      42.340  65.294  23.086  1.00  0.00           H  
ATOM    604  CG2 ILE    41      41.115  63.565  22.702  1.00  0.00           C  
ATOM    605 HG21 ILE    41      41.376  63.230  23.706  1.00  0.00           H  
ATOM    606 HG22 ILE    41      40.066  63.349  22.500  1.00  0.00           H  
ATOM    607 HG23 ILE    41      41.653  63.000  21.940  1.00  0.00           H  
ATOM    608  CG1 ILE    41      41.268  65.564  21.275  1.00  0.00           C  
ATOM    609 HG12 ILE    41      40.224  65.493  20.968  1.00  0.00           H  
ATOM    610 HG13 ILE    41      41.393  66.646  21.301  1.00  0.00           H  
ATOM    611  CD1 ILE    41      42.201  65.141  20.179  1.00  0.00           C  
ATOM    612 HD11 ILE    41      42.260  64.077  19.950  1.00  0.00           H  
ATOM    613 HD12 ILE    41      41.954  65.756  19.314  1.00  0.00           H  
ATOM    614 HD13 ILE    41      43.233  65.471  20.300  1.00  0.00           H  
ATOM    615  C   ILE    41      40.978  67.179  24.037  1.00  0.00           C  
ATOM    616  O   ILE    41      40.655  68.232  23.423  1.00  0.00           O  
ATOM    617  N   ALA    42      41.959  67.210  24.956  1.00  0.00           N  
ATOM    618  H   ALA    42      42.187  66.319  25.373  1.00  0.00           H  
ATOM    619  CA  ALA    42      42.804  68.394  25.170  1.00  0.00           C  
ATOM    620  HA  ALA    42      42.869  68.947  24.233  1.00  0.00           H  
ATOM    621  CB  ALA    42      42.041  69.251  26.192  1.00  0.00           C  
ATOM    622  HB1 ALA    42      41.932  68.660  27.102  1.00  0.00           H  
ATOM    623  HB2 ALA    42      42.578  70.136  26.532  1.00  0.00           H  
ATOM    624  HB3 ALA    42      41.086  69.563  25.768  1.00  0.00           H  
ATOM    625  C   ALA    42      44.250  68.058  25.587  1.00  0.00           C  
ATOM    626  O   ALA    42      44.844  68.599  26.571  1.00  0.00           O  
ATOM    627  OXT ALA    42      44.847  67.302  24.777  1.00  0.00           O  
TER     628      ALA    42 
END   
