# Supplementary material for: Exploring Structural Insights of Aβ42 and α-Synuclein Monomers and Heterodimer: A Comparative Study Using Implicit and Explicit Solvent Simulations
Source: J Phys Chem B. 2024 May 3;128(19):4655–69. doi: 10.1021/acs.jpcb.4c00503 (PMC11103699; doi:10.1021/acs.jpcb.4c00503)
Supplement: Supplementary file 3 — jp4c00503_si_003.zip [file jp4c00503_si_003.zip › rep/1_ab42_FINAL09.pdb]

ATOM      1  N   ASP     1      45.226  32.450  19.798  1.00  0.00           N  
ATOM      2  H1  ASP     1      44.751  31.936  20.525  1.00  0.00           H  
ATOM      3  H2  ASP     1      45.806  31.768  19.329  1.00  0.00           H  
ATOM      4  H3  ASP     1      44.700  32.833  19.025  1.00  0.00           H  
ATOM      5  CA  ASP     1      46.152  33.450  20.373  1.00  0.00           C  
ATOM      6  HA  ASP     1      46.403  34.209  19.633  1.00  0.00           H  
ATOM      7  CB  ASP     1      45.500  34.249  21.459  1.00  0.00           C  
ATOM      8  HB2 ASP     1      45.055  33.666  22.265  1.00  0.00           H  
ATOM      9  HB3 ASP     1      46.302  34.768  21.984  1.00  0.00           H  
ATOM     10  CG  ASP     1      44.433  35.295  20.866  1.00  0.00           C  
ATOM     11  OD1 ASP     1      44.516  35.367  19.603  1.00  0.00           O  
ATOM     12  OD2 ASP     1      43.761  36.016  21.640  1.00  0.00           O  
ATOM     13  C   ASP     1      47.383  32.724  20.858  1.00  0.00           C  
ATOM     14  O   ASP     1      48.212  32.244  20.049  1.00  0.00           O  
ATOM     15  N   ALA     2      47.754  32.882  22.159  1.00  0.00           N  
ATOM     16  H   ALA     2      47.062  33.272  22.784  1.00  0.00           H  
ATOM     17  CA  ALA     2      48.854  32.114  22.846  1.00  0.00           C  
ATOM     18  HA  ALA     2      49.531  31.848  22.034  1.00  0.00           H  
ATOM     19  CB  ALA     2      49.694  33.009  23.749  1.00  0.00           C  
ATOM     20  HB1 ALA     2      50.711  32.645  23.896  1.00  0.00           H  
ATOM     21  HB2 ALA     2      49.555  33.987  23.288  1.00  0.00           H  
ATOM     22  HB3 ALA     2      49.263  33.026  24.750  1.00  0.00           H  
ATOM     23  C   ALA     2      48.301  30.849  23.493  1.00  0.00           C  
ATOM     24  O   ALA     2      47.170  30.857  23.963  1.00  0.00           O  
ATOM     25  N   GLU     3      49.029  29.747  23.585  1.00  0.00           N  
ATOM     26  H   GLU     3      50.025  29.754  23.415  1.00  0.00           H  
ATOM     27  CA  GLU     3      48.629  28.480  24.254  1.00  0.00           C  
ATOM     28  HA  GLU     3      47.548  28.348  24.247  1.00  0.00           H  
ATOM     29  CB  GLU     3      49.288  27.273  23.596  1.00  0.00           C  
ATOM     30  HB2 GLU     3      50.306  27.654  23.520  1.00  0.00           H  
ATOM     31  HB3 GLU     3      49.302  26.347  24.171  1.00  0.00           H  
ATOM     32  CG  GLU     3      48.484  26.818  22.350  1.00  0.00           C  
ATOM     33  HG2 GLU     3      47.429  26.652  22.568  1.00  0.00           H  
ATOM     34  HG3 GLU     3      48.487  27.661  21.659  1.00  0.00           H  
ATOM     35  CD  GLU     3      49.061  25.548  21.578  1.00  0.00           C  
ATOM     36  OE1 GLU     3      49.991  24.827  22.082  1.00  0.00           O  
ATOM     37  OE2 GLU     3      48.612  25.085  20.496  1.00  0.00           O  
ATOM     38  C   GLU     3      49.111  28.581  25.814  1.00  0.00           C  
ATOM     39  O   GLU     3      50.069  29.269  26.133  1.00  0.00           O  
ATOM     40  N   PHE     4      48.392  27.900  26.731  1.00  0.00           N  
ATOM     41  H   PHE     4      47.744  27.207  26.386  1.00  0.00           H  
ATOM     42  CA  PHE     4      48.656  27.875  28.113  1.00  0.00           C  
ATOM     43  HA  PHE     4      49.634  28.297  28.340  1.00  0.00           H  
ATOM     44  CB  PHE     4      47.579  28.716  28.797  1.00  0.00           C  
ATOM     45  HB2 PHE     4      47.859  28.943  29.826  1.00  0.00           H  
ATOM     46  HB3 PHE     4      47.572  29.654  28.242  1.00  0.00           H  
ATOM     47  CG  PHE     4      46.161  28.187  28.762  1.00  0.00           C  
ATOM     48  CD1 PHE     4      45.800  27.281  29.744  1.00  0.00           C  
ATOM     49  HD1 PHE     4      46.482  27.154  30.572  1.00  0.00           H  
ATOM     50  CE1 PHE     4      44.446  26.819  29.914  1.00  0.00           C  
ATOM     51  HE1 PHE     4      44.084  26.385  30.834  1.00  0.00           H  
ATOM     52  CZ  PHE     4      43.517  27.125  28.946  1.00  0.00           C  
ATOM     53  HZ  PHE     4      42.485  26.862  29.126  1.00  0.00           H  
ATOM     54  CE2 PHE     4      43.893  28.062  27.949  1.00  0.00           C  
ATOM     55  HE2 PHE     4      43.177  28.204  27.154  1.00  0.00           H  
ATOM     56  CD2 PHE     4      45.172  28.703  27.919  1.00  0.00           C  
ATOM     57  HD2 PHE     4      45.310  29.430  27.133  1.00  0.00           H  
ATOM     58  C   PHE     4      48.634  26.494  28.667  1.00  0.00           C  
ATOM     59  O   PHE     4      48.052  25.564  28.071  1.00  0.00           O  
ATOM     60  N   ARG     5      49.402  26.211  29.756  1.00  0.00           N  
ATOM     61  H   ARG     5      49.890  26.931  30.270  1.00  0.00           H  
ATOM     62  CA  ARG     5      49.647  24.809  30.198  1.00  0.00           C  
ATOM     63  HA  ARG     5      49.313  24.174  29.377  1.00  0.00           H  
ATOM     64  CB  ARG     5      51.198  24.587  30.311  1.00  0.00           C  
ATOM     65  HB2 ARG     5      51.730  25.242  31.001  1.00  0.00           H  
ATOM     66  HB3 ARG     5      51.276  23.588  30.739  1.00  0.00           H  
ATOM     67  CG  ARG     5      51.838  24.662  28.919  1.00  0.00           C  
ATOM     68  HG2 ARG     5      51.372  23.830  28.390  1.00  0.00           H  
ATOM     69  HG3 ARG     5      51.729  25.626  28.422  1.00  0.00           H  
ATOM     70  CD  ARG     5      53.388  24.547  29.031  1.00  0.00           C  
ATOM     71  HD2 ARG     5      53.899  25.292  29.639  1.00  0.00           H  
ATOM     72  HD3 ARG     5      53.677  23.606  29.500  1.00  0.00           H  
ATOM     73  NE  ARG     5      53.889  24.409  27.679  1.00  0.00           N  
ATOM     74  HE  ARG     5      53.378  23.740  27.119  1.00  0.00           H  
ATOM     75  CZ  ARG     5      54.936  25.077  27.120  1.00  0.00           C  
ATOM     76  NH1 ARG     5      55.223  24.991  25.904  1.00  0.00           N  
ATOM     77 HH11 ARG     5      56.062  25.465  25.602  1.00  0.00           H  
ATOM     78 HH12 ARG     5      54.589  24.626  25.208  1.00  0.00           H  
ATOM     79  NH2 ARG     5      55.780  25.777  27.721  1.00  0.00           N  
ATOM     80 HH21 ARG     5      55.964  25.709  28.712  1.00  0.00           H  
ATOM     81 HH22 ARG     5      56.394  26.367  27.178  1.00  0.00           H  
ATOM     82  C   ARG     5      48.889  24.408  31.432  1.00  0.00           C  
ATOM     83  O   ARG     5      48.769  25.227  32.362  1.00  0.00           O  
ATOM     84  N   HIE     6      48.348  23.188  31.482  1.00  0.00           N  
ATOM     85  H   HIE     6      48.602  22.561  30.732  1.00  0.00           H  
ATOM     86  CA  HIE     6      47.585  22.605  32.653  1.00  0.00           C  
ATOM     87  HA  HIE     6      47.100  23.374  33.255  1.00  0.00           H  
ATOM     88  CB  HIE     6      46.469  21.708  32.099  1.00  0.00           C  
ATOM     89  HB2 HIE     6      46.752  21.024  31.300  1.00  0.00           H  
ATOM     90  HB3 HIE     6      46.284  21.002  32.909  1.00  0.00           H  
ATOM     91  CG  HIE     6      45.221  22.442  31.691  1.00  0.00           C  
ATOM     92  ND1 HIE     6      44.009  22.531  32.405  1.00  0.00           N  
ATOM     93  CE1 HIE     6      43.292  23.409  31.687  1.00  0.00           C  
ATOM     94  HE1 HIE     6      42.324  23.790  31.974  1.00  0.00           H  
ATOM     95  NE2 HIE     6      43.800  23.563  30.454  1.00  0.00           N  
ATOM     96  HE2 HIE     6      43.386  24.091  29.699  1.00  0.00           H  
ATOM     97  CD2 HIE     6      45.101  23.101  30.504  1.00  0.00           C  
ATOM     98  HD2 HIE     6      45.890  23.163  29.769  1.00  0.00           H  
ATOM     99  C   HIE     6      48.503  21.949  33.616  1.00  0.00           C  
ATOM    100  O   HIE     6      49.641  21.537  33.254  1.00  0.00           O  
ATOM    101  N   ASP     7      48.078  21.960  34.867  1.00  0.00           N  
ATOM    102  H   ASP     7      47.243  22.504  35.031  1.00  0.00           H  
ATOM    103  CA  ASP     7      48.903  21.665  36.117  1.00  0.00           C  
ATOM    104  HA  ASP     7      48.229  21.900  36.942  1.00  0.00           H  
ATOM    105  CB  ASP     7      49.311  20.232  36.266  1.00  0.00           C  
ATOM    106  HB2 ASP     7      49.988  19.946  35.462  1.00  0.00           H  
ATOM    107  HB3 ASP     7      49.957  20.134  37.139  1.00  0.00           H  
ATOM    108  CG  ASP     7      48.130  19.229  36.499  1.00  0.00           C  
ATOM    109  OD1 ASP     7      46.936  19.559  36.458  1.00  0.00           O  
ATOM    110  OD2 ASP     7      48.296  18.014  36.525  1.00  0.00           O  
ATOM    111  C   ASP     7      50.016  22.738  36.434  1.00  0.00           C  
ATOM    112  O   ASP     7      49.934  23.249  37.585  1.00  0.00           O  
ATOM    113  N   SER     8      50.939  23.000  35.506  1.00  0.00           N  
ATOM    114  H   SER     8      50.971  22.495  34.631  1.00  0.00           H  
ATOM    115  CA  SER     8      52.161  23.824  35.585  1.00  0.00           C  
ATOM    116  HA  SER     8      52.594  23.518  36.537  1.00  0.00           H  
ATOM    117  CB  SER     8      53.119  23.421  34.361  1.00  0.00           C  
ATOM    118  HB2 SER     8      52.516  23.480  33.455  1.00  0.00           H  
ATOM    119  HB3 SER     8      53.927  24.153  34.349  1.00  0.00           H  
ATOM    120  OG  SER     8      53.611  22.059  34.448  1.00  0.00           O  
ATOM    121  HG  SER     8      53.945  21.892  35.333  1.00  0.00           H  
ATOM    122  C   SER     8      51.987  25.319  35.729  1.00  0.00           C  
ATOM    123  O   SER     8      52.883  26.116  35.468  1.00  0.00           O  
ATOM    124  N   GLY     9      50.898  25.759  36.323  1.00  0.00           N  
ATOM    125  H   GLY     9      50.199  25.115  36.665  1.00  0.00           H  
ATOM    126  CA  GLY     9      50.602  27.187  36.368  1.00  0.00           C  
ATOM    127  HA2 GLY     9      50.720  27.649  35.388  1.00  0.00           H  
ATOM    128  HA3 GLY     9      49.559  27.090  36.673  1.00  0.00           H  
ATOM    129  C   GLY     9      51.328  27.996  37.415  1.00  0.00           C  
ATOM    130  O   GLY     9      51.487  29.239  37.331  1.00  0.00           O  
ATOM    131  N   TYR    10      51.898  27.319  38.428  1.00  0.00           N  
ATOM    132  H   TYR    10      51.682  26.350  38.613  1.00  0.00           H  
ATOM    133  CA  TYR    10      52.515  28.108  39.476  1.00  0.00           C  
ATOM    134  HA  TYR    10      51.713  28.793  39.752  1.00  0.00           H  
ATOM    135  CB  TYR    10      52.671  27.201  40.684  1.00  0.00           C  
ATOM    136  HB2 TYR    10      53.444  26.442  40.567  1.00  0.00           H  
ATOM    137  HB3 TYR    10      53.012  27.903  41.445  1.00  0.00           H  
ATOM    138  CG  TYR    10      51.499  26.547  41.181  1.00  0.00           C  
ATOM    139  CD1 TYR    10      50.602  27.368  41.836  1.00  0.00           C  
ATOM    140  HD1 TYR    10      50.834  28.409  42.003  1.00  0.00           H  
ATOM    141  CE1 TYR    10      49.379  26.782  42.149  1.00  0.00           C  
ATOM    142  HE1 TYR    10      48.636  27.406  42.626  1.00  0.00           H  
ATOM    143  CZ  TYR    10      49.165  25.434  42.100  1.00  0.00           C  
ATOM    144  OH  TYR    10      48.154  24.819  42.820  1.00  0.00           O  
ATOM    145  HH  TYR    10      48.474  24.010  43.225  1.00  0.00           H  
ATOM    146  CE2 TYR    10      50.080  24.569  41.553  1.00  0.00           C  
ATOM    147  HE2 TYR    10      49.981  23.496  41.482  1.00  0.00           H  
ATOM    148  CD2 TYR    10      51.242  25.201  40.953  1.00  0.00           C  
ATOM    149  HD2 TYR    10      52.008  24.537  40.581  1.00  0.00           H  
ATOM    150  C   TYR    10      53.796  28.827  39.127  1.00  0.00           C  
ATOM    151  O   TYR    10      54.344  29.457  39.984  1.00  0.00           O  
ATOM    152  N   GLU    11      54.309  28.637  37.891  1.00  0.00           N  
ATOM    153  H   GLU    11      53.675  28.133  37.288  1.00  0.00           H  
ATOM    154  CA  GLU    11      55.531  29.253  37.427  1.00  0.00           C  
ATOM    155  HA  GLU    11      55.925  29.939  38.177  1.00  0.00           H  
ATOM    156  CB  GLU    11      56.602  28.093  37.121  1.00  0.00           C  
ATOM    157  HB2 GLU    11      56.277  27.528  36.248  1.00  0.00           H  
ATOM    158  HB3 GLU    11      57.611  28.465  36.943  1.00  0.00           H  
ATOM    159  CG  GLU    11      56.860  27.221  38.293  1.00  0.00           C  
ATOM    160  HG2 GLU    11      56.537  27.720  39.206  1.00  0.00           H  
ATOM    161  HG3 GLU    11      56.240  26.330  38.191  1.00  0.00           H  
ATOM    162  CD  GLU    11      58.237  26.819  38.496  1.00  0.00           C  
ATOM    163  OE1 GLU    11      58.701  26.863  39.648  1.00  0.00           O  
ATOM    164  OE2 GLU    11      58.867  26.300  37.583  1.00  0.00           O  
ATOM    165  C   GLU    11      55.209  30.175  36.169  1.00  0.00           C  
ATOM    166  O   GLU    11      56.125  30.686  35.501  1.00  0.00           O  
ATOM    167  N   VAL    12      53.894  30.412  35.805  1.00  0.00           N  
ATOM    168  H   VAL    12      53.195  29.788  36.183  1.00  0.00           H  
ATOM    169  CA  VAL    12      53.567  31.382  34.739  1.00  0.00           C  
ATOM    170  HA  VAL    12      54.424  32.036  34.581  1.00  0.00           H  
ATOM    171  CB  VAL    12      53.316  30.664  33.435  1.00  0.00           C  
ATOM    172  HB  VAL    12      53.085  31.493  32.766  1.00  0.00           H  
ATOM    173  CG1 VAL    12      54.601  29.900  32.937  1.00  0.00           C  
ATOM    174 HG11 VAL    12      54.561  29.644  31.879  1.00  0.00           H  
ATOM    175 HG12 VAL    12      55.464  30.502  33.222  1.00  0.00           H  
ATOM    176 HG13 VAL    12      54.784  28.991  33.510  1.00  0.00           H  
ATOM    177  CG2 VAL    12      52.080  29.776  33.469  1.00  0.00           C  
ATOM    178 HG21 VAL    12      52.377  28.856  33.972  1.00  0.00           H  
ATOM    179 HG22 VAL    12      51.288  30.164  34.109  1.00  0.00           H  
ATOM    180 HG23 VAL    12      51.677  29.340  32.554  1.00  0.00           H  
ATOM    181  C   VAL    12      52.475  32.352  35.069  1.00  0.00           C  
ATOM    182  O   VAL    12      52.116  33.251  34.315  1.00  0.00           O  
ATOM    183  N   HIE    13      52.013  32.279  36.373  1.00  0.00           N  
ATOM    184  H   HIE    13      52.203  31.419  36.868  1.00  0.00           H  
ATOM    185  CA  HIE    13      51.148  33.177  37.068  1.00  0.00           C  
ATOM    186  HA  HIE    13      50.387  33.433  36.330  1.00  0.00           H  
ATOM    187  CB  HIE    13      50.714  32.483  38.398  1.00  0.00           C  
ATOM    188  HB2 HIE    13      50.451  31.443  38.208  1.00  0.00           H  
ATOM    189  HB3 HIE    13      51.428  32.519  39.221  1.00  0.00           H  
ATOM    190  CG  HIE    13      49.521  33.083  39.101  1.00  0.00           C  
ATOM    191  ND1 HIE    13      48.829  32.512  40.135  1.00  0.00           N  
ATOM    192  CE1 HIE    13      47.846  33.392  40.487  1.00  0.00           C  
ATOM    193  HE1 HIE    13      47.075  33.244  41.229  1.00  0.00           H  
ATOM    194  NE2 HIE    13      47.873  34.455  39.711  1.00  0.00           N  
ATOM    195  HE2 HIE    13      47.169  35.146  39.928  1.00  0.00           H  
ATOM    196  CD2 HIE    13      48.900  34.253  38.766  1.00  0.00           C  
ATOM    197  HD2 HIE    13      49.059  34.894  37.911  1.00  0.00           H  
ATOM    198  C   HIE    13      51.798  34.538  37.389  1.00  0.00           C  
ATOM    199  O   HIE    13      51.224  35.586  37.102  1.00  0.00           O  
ATOM    200  N   HIE    14      53.090  34.613  37.674  1.00  0.00           N  
ATOM    201  H   HIE    14      53.646  33.778  37.791  1.00  0.00           H  
ATOM    202  CA  HIE    14      53.826  35.863  37.925  1.00  0.00           C  
ATOM    203  HA  HIE    14      53.308  36.448  38.685  1.00  0.00           H  
ATOM    204  CB  HIE    14      55.220  35.653  38.422  1.00  0.00           C  
ATOM    205  HB2 HIE    14      55.788  35.215  37.602  1.00  0.00           H  
ATOM    206  HB3 HIE    14      55.609  36.625  38.727  1.00  0.00           H  
ATOM    207  CG  HIE    14      55.251  34.728  39.556  1.00  0.00           C  
ATOM    208  ND1 HIE    14      55.195  33.318  39.487  1.00  0.00           N  
ATOM    209  CE1 HIE    14      55.001  32.809  40.781  1.00  0.00           C  
ATOM    210  HE1 HIE    14      54.922  31.740  40.907  1.00  0.00           H  
ATOM    211  NE2 HIE    14      54.799  33.819  41.588  1.00  0.00           N  
ATOM    212  HE2 HIE    14      54.610  33.848  42.580  1.00  0.00           H  
ATOM    213  CD2 HIE    14      55.021  35.003  40.861  1.00  0.00           C  
ATOM    214  HD2 HIE    14      55.045  36.043  41.153  1.00  0.00           H  
ATOM    215  C   HIE    14      53.796  36.679  36.589  1.00  0.00           C  
ATOM    216  O   HIE    14      53.860  37.944  36.640  1.00  0.00           O  
ATOM    217  N   GLN    15      53.721  35.978  35.389  1.00  0.00           N  
ATOM    218  H   GLN    15      53.778  34.972  35.468  1.00  0.00           H  
ATOM    219  CA  GLN    15      53.817  36.564  34.063  1.00  0.00           C  
ATOM    220  HA  GLN    15      53.985  37.627  34.236  1.00  0.00           H  
ATOM    221  CB  GLN    15      54.991  36.104  33.205  1.00  0.00           C  
ATOM    222  HB2 GLN    15      54.738  35.121  32.807  1.00  0.00           H  
ATOM    223  HB3 GLN    15      54.997  36.781  32.350  1.00  0.00           H  
ATOM    224  CG  GLN    15      56.380  35.999  33.897  1.00  0.00           C  
ATOM    225  HG2 GLN    15      56.332  35.465  34.846  1.00  0.00           H  
ATOM    226  HG3 GLN    15      56.924  35.331  33.229  1.00  0.00           H  
ATOM    227  CD  GLN    15      57.058  37.298  34.055  1.00  0.00           C  
ATOM    228  OE1 GLN    15      56.588  38.501  33.981  1.00  0.00           O  
ATOM    229  NE2 GLN    15      58.345  37.125  34.312  1.00  0.00           N  
ATOM    230 HE21 GLN    15      58.948  37.936  34.297  1.00  0.00           H  
ATOM    231 HE22 GLN    15      58.673  36.179  34.442  1.00  0.00           H  
ATOM    232  C   GLN    15      52.500  36.563  33.310  1.00  0.00           C  
ATOM    233  O   GLN    15      52.514  36.945  32.127  1.00  0.00           O  
ATOM    234  N   LYS    16      51.367  36.097  34.007  1.00  0.00           N  
ATOM    235  H   LYS    16      51.505  35.856  34.977  1.00  0.00           H  
ATOM    236  CA  LYS    16      49.942  36.098  33.573  1.00  0.00           C  
ATOM    237  HA  LYS    16      49.354  35.618  34.356  1.00  0.00           H  
ATOM    238  CB  LYS    16      49.389  37.552  33.418  1.00  0.00           C  
ATOM    239  HB2 LYS    16      49.843  37.944  32.507  1.00  0.00           H  
ATOM    240  HB3 LYS    16      48.310  37.690  33.345  1.00  0.00           H  
ATOM    241  CG  LYS    16      49.929  38.541  34.522  1.00  0.00           C  
ATOM    242  HG2 LYS    16      49.553  38.106  35.448  1.00  0.00           H  
ATOM    243  HG3 LYS    16      51.005  38.605  34.684  1.00  0.00           H  
ATOM    244  CD  LYS    16      49.392  39.952  34.402  1.00  0.00           C  
ATOM    245  HD2 LYS    16      49.897  40.337  33.516  1.00  0.00           H  
ATOM    246  HD3 LYS    16      48.327  39.995  34.171  1.00  0.00           H  
ATOM    247  CE  LYS    16      49.870  40.931  35.522  1.00  0.00           C  
ATOM    248  HE2 LYS    16      49.513  40.519  36.466  1.00  0.00           H  
ATOM    249  HE3 LYS    16      50.946  41.078  35.428  1.00  0.00           H  
ATOM    250  NZ  LYS    16      49.208  42.232  35.492  1.00  0.00           N  
ATOM    251  HZ1 LYS    16      48.586  42.369  34.708  1.00  0.00           H  
ATOM    252  HZ2 LYS    16      48.557  42.406  36.245  1.00  0.00           H  
ATOM    253  HZ3 LYS    16      49.789  43.056  35.541  1.00  0.00           H  
ATOM    254  C   LYS    16      49.768  35.154  32.423  1.00  0.00           C  
ATOM    255  O   LYS    16      48.672  35.113  31.860  1.00  0.00           O  
ATOM    256  N   LEU    17      50.713  34.358  31.943  1.00  0.00           N  
ATOM    257  H   LEU    17      51.525  34.233  32.531  1.00  0.00           H  
ATOM    258  CA  LEU    17      50.535  33.507  30.842  1.00  0.00           C  
ATOM    259  HA  LEU    17      50.061  34.192  30.139  1.00  0.00           H  
ATOM    260  CB  LEU    17      51.871  33.044  30.272  1.00  0.00           C  
ATOM    261  HB2 LEU    17      52.304  32.373  31.015  1.00  0.00           H  
ATOM    262  HB3 LEU    17      51.676  32.398  29.416  1.00  0.00           H  
ATOM    263  CG  LEU    17      52.777  34.249  29.850  1.00  0.00           C  
ATOM    264  HG  LEU    17      52.853  34.974  30.661  1.00  0.00           H  
ATOM    265  CD1 LEU    17      54.225  33.768  29.640  1.00  0.00           C  
ATOM    266 HD11 LEU    17      54.854  34.631  29.422  1.00  0.00           H  
ATOM    267 HD12 LEU    17      54.619  33.212  30.491  1.00  0.00           H  
ATOM    268 HD13 LEU    17      54.144  33.062  28.813  1.00  0.00           H  
ATOM    269  CD2 LEU    17      52.550  35.093  28.588  1.00  0.00           C  
ATOM    270 HD21 LEU    17      53.196  35.969  28.528  1.00  0.00           H  
ATOM    271 HD22 LEU    17      52.755  34.363  27.805  1.00  0.00           H  
ATOM    272 HD23 LEU    17      51.501  35.386  28.588  1.00  0.00           H  
ATOM    273  C   LEU    17      49.538  32.221  30.904  1.00  0.00           C  
ATOM    274  O   LEU    17      49.414  31.390  29.978  1.00  0.00           O  
ATOM    275  N   VAL    18      48.770  32.110  32.049  1.00  0.00           N  
ATOM    276  H   VAL    18      48.958  32.793  32.769  1.00  0.00           H  
ATOM    277  CA  VAL    18      47.692  31.110  32.155  1.00  0.00           C  
ATOM    278  HA  VAL    18      47.794  30.204  31.558  1.00  0.00           H  
ATOM    279  CB  VAL    18      47.727  30.471  33.572  1.00  0.00           C  
ATOM    280  HB  VAL    18      48.748  30.089  33.561  1.00  0.00           H  
ATOM    281  CG1 VAL    18      47.482  31.393  34.843  1.00  0.00           C  
ATOM    282 HG11 VAL    18      46.814  31.014  35.617  1.00  0.00           H  
ATOM    283 HG12 VAL    18      48.447  31.607  35.303  1.00  0.00           H  
ATOM    284 HG13 VAL    18      47.018  32.292  34.438  1.00  0.00           H  
ATOM    285  CG2 VAL    18      46.722  29.243  33.699  1.00  0.00           C  
ATOM    286 HG21 VAL    18      46.403  28.883  32.721  1.00  0.00           H  
ATOM    287 HG22 VAL    18      47.228  28.529  34.349  1.00  0.00           H  
ATOM    288 HG23 VAL    18      45.875  29.593  34.289  1.00  0.00           H  
ATOM    289  C   VAL    18      46.266  31.746  31.884  1.00  0.00           C  
ATOM    290  O   VAL    18      45.352  30.910  31.664  1.00  0.00           O  
ATOM    291  N   PHE    19      46.151  33.049  32.030  1.00  0.00           N  
ATOM    292  H   PHE    19      46.966  33.568  32.325  1.00  0.00           H  
ATOM    293  CA  PHE    19      44.948  33.824  32.079  1.00  0.00           C  
ATOM    294  HA  PHE    19      44.273  33.388  32.815  1.00  0.00           H  
ATOM    295  CB  PHE    19      45.233  35.309  32.596  1.00  0.00           C  
ATOM    296  HB2 PHE    19      45.938  35.277  33.427  1.00  0.00           H  
ATOM    297  HB3 PHE    19      45.525  35.868  31.707  1.00  0.00           H  
ATOM    298  CG  PHE    19      44.103  36.055  33.254  1.00  0.00           C  
ATOM    299  CD1 PHE    19      43.421  35.563  34.367  1.00  0.00           C  
ATOM    300  HD1 PHE    19      43.655  34.676  34.937  1.00  0.00           H  
ATOM    301  CE1 PHE    19      42.361  36.381  34.888  1.00  0.00           C  
ATOM    302  HE1 PHE    19      42.025  36.135  35.885  1.00  0.00           H  
ATOM    303  CZ  PHE    19      42.094  37.660  34.302  1.00  0.00           C  
ATOM    304  HZ  PHE    19      41.288  38.245  34.720  1.00  0.00           H  
ATOM    305  CE2 PHE    19      42.853  38.133  33.216  1.00  0.00           C  
ATOM    306  HE2 PHE    19      42.692  39.149  32.890  1.00  0.00           H  
ATOM    307  CD2 PHE    19      43.799  37.307  32.669  1.00  0.00           C  
ATOM    308  HD2 PHE    19      44.302  37.618  31.766  1.00  0.00           H  
ATOM    309  C   PHE    19      44.195  33.780  30.719  1.00  0.00           C  
ATOM    310  O   PHE    19      44.691  33.768  29.593  1.00  0.00           O  
ATOM    311  N   PHE    20      42.927  33.824  30.831  1.00  0.00           N  
ATOM    312  H   PHE    20      42.537  34.191  31.687  1.00  0.00           H  
ATOM    313  CA  PHE    20      41.875  33.683  29.776  1.00  0.00           C  
ATOM    314  HA  PHE    20      42.268  33.965  28.799  1.00  0.00           H  
ATOM    315  CB  PHE    20      41.365  32.285  29.629  1.00  0.00           C  
ATOM    316  HB2 PHE    20      42.265  31.749  29.326  1.00  0.00           H  
ATOM    317  HB3 PHE    20      41.084  31.797  30.563  1.00  0.00           H  
ATOM    318  CG  PHE    20      40.299  32.112  28.571  1.00  0.00           C  
ATOM    319  CD1 PHE    20      38.949  31.778  28.863  1.00  0.00           C  
ATOM    320  HD1 PHE    20      38.557  31.662  29.863  1.00  0.00           H  
ATOM    321  CE1 PHE    20      38.075  31.631  27.810  1.00  0.00           C  
ATOM    322  HE1 PHE    20      37.042  31.450  28.067  1.00  0.00           H  
ATOM    323  CZ  PHE    20      38.533  31.592  26.472  1.00  0.00           C  
ATOM    324  HZ  PHE    20      37.721  31.465  25.771  1.00  0.00           H  
ATOM    325  CE2 PHE    20      39.846  31.891  26.110  1.00  0.00           C  
ATOM    326  HE2 PHE    20      40.129  31.927  25.069  1.00  0.00           H  
ATOM    327  CD2 PHE    20      40.724  32.195  27.190  1.00  0.00           C  
ATOM    328  HD2 PHE    20      41.778  32.330  26.996  1.00  0.00           H  
ATOM    329  C   PHE    20      40.678  34.670  30.036  1.00  0.00           C  
ATOM    330  O   PHE    20      40.107  34.697  31.120  1.00  0.00           O  
ATOM    331  N   ALA    21      40.199  35.330  28.977  1.00  0.00           N  
ATOM    332  H   ALA    21      40.644  35.120  28.096  1.00  0.00           H  
ATOM    333  CA  ALA    21      39.019  36.255  29.062  1.00  0.00           C  
ATOM    334  HA  ALA    21      38.208  35.840  29.661  1.00  0.00           H  
ATOM    335  CB  ALA    21      39.513  37.601  29.665  1.00  0.00           C  
ATOM    336  HB1 ALA    21      40.402  38.098  29.275  1.00  0.00           H  
ATOM    337  HB2 ALA    21      38.772  38.383  29.503  1.00  0.00           H  
ATOM    338  HB3 ALA    21      39.694  37.384  30.718  1.00  0.00           H  
ATOM    339  C   ALA    21      38.348  36.475  27.655  1.00  0.00           C  
ATOM    340  O   ALA    21      39.107  36.519  26.718  1.00  0.00           O  
ATOM    341  N   GLU    22      37.029  36.601  27.440  1.00  0.00           N  
ATOM    342  H   GLU    22      36.435  36.428  28.238  1.00  0.00           H  
ATOM    343  CA  GLU    22      36.417  36.616  26.103  1.00  0.00           C  
ATOM    344  HA  GLU    22      36.921  35.897  25.456  1.00  0.00           H  
ATOM    345  CB  GLU    22      34.929  36.339  26.131  1.00  0.00           C  
ATOM    346  HB2 GLU    22      34.449  37.170  26.648  1.00  0.00           H  
ATOM    347  HB3 GLU    22      34.535  36.446  25.120  1.00  0.00           H  
ATOM    348  CG  GLU    22      34.569  34.943  26.684  1.00  0.00           C  
ATOM    349  HG2 GLU    22      35.215  34.238  26.162  1.00  0.00           H  
ATOM    350  HG3 GLU    22      34.712  34.822  27.758  1.00  0.00           H  
ATOM    351  CD  GLU    22      33.183  34.464  26.349  1.00  0.00           C  
ATOM    352  OE1 GLU    22      33.142  33.266  26.180  1.00  0.00           O  
ATOM    353  OE2 GLU    22      32.313  35.354  26.299  1.00  0.00           O  
ATOM    354  C   GLU    22      36.599  37.939  25.269  1.00  0.00           C  
ATOM    355  O   GLU    22      36.455  37.956  24.112  1.00  0.00           O  
ATOM    356  N   ASP    23      36.874  39.009  25.930  1.00  0.00           N  
ATOM    357  H   ASP    23      36.982  38.930  26.931  1.00  0.00           H  
ATOM    358  CA  ASP    23      37.341  40.181  25.282  1.00  0.00           C  
ATOM    359  HA  ASP    23      37.773  39.897  24.322  1.00  0.00           H  
ATOM    360  CB  ASP    23      36.180  41.069  24.936  1.00  0.00           C  
ATOM    361  HB2 ASP    23      35.411  40.437  24.492  1.00  0.00           H  
ATOM    362  HB3 ASP    23      35.711  41.412  25.859  1.00  0.00           H  
ATOM    363  CG  ASP    23      36.545  42.179  23.850  1.00  0.00           C  
ATOM    364  OD1 ASP    23      37.777  42.428  23.669  1.00  0.00           O  
ATOM    365  OD2 ASP    23      35.652  42.923  23.332  1.00  0.00           O  
ATOM    366  C   ASP    23      38.394  40.984  26.144  1.00  0.00           C  
ATOM    367  O   ASP    23      38.181  41.575  27.197  1.00  0.00           O  
ATOM    368  N   VAL    24      39.567  41.005  25.610  1.00  0.00           N  
ATOM    369  H   VAL    24      39.747  40.585  24.709  1.00  0.00           H  
ATOM    370  CA  VAL    24      40.758  41.823  26.032  1.00  0.00           C  
ATOM    371  HA  VAL    24      40.739  41.868  27.121  1.00  0.00           H  
ATOM    372  CB  VAL    24      42.134  41.293  25.556  1.00  0.00           C  
ATOM    373  HB  VAL    24      43.009  41.738  26.031  1.00  0.00           H  
ATOM    374  CG1 VAL    24      42.247  39.796  25.760  1.00  0.00           C  
ATOM    375 HG11 VAL    24      41.299  39.262  25.687  1.00  0.00           H  
ATOM    376 HG12 VAL    24      42.903  39.381  24.995  1.00  0.00           H  
ATOM    377 HG13 VAL    24      42.650  39.410  26.696  1.00  0.00           H  
ATOM    378  CG2 VAL    24      42.165  41.501  23.958  1.00  0.00           C  
ATOM    379 HG21 VAL    24      43.162  41.298  23.567  1.00  0.00           H  
ATOM    380 HG22 VAL    24      41.522  40.764  23.477  1.00  0.00           H  
ATOM    381 HG23 VAL    24      41.893  42.527  23.713  1.00  0.00           H  
ATOM    382  C   VAL    24      40.599  43.379  25.850  1.00  0.00           C  
ATOM    383  O   VAL    24      41.381  44.140  26.469  1.00  0.00           O  
ATOM    384  N   GLY    25      39.509  43.762  25.252  1.00  0.00           N  
ATOM    385  H   GLY    25      38.852  43.051  24.965  1.00  0.00           H  
ATOM    386  CA  GLY    25      39.151  45.160  25.164  1.00  0.00           C  
ATOM    387  HA2 GLY    25      39.962  45.742  24.725  1.00  0.00           H  
ATOM    388  HA3 GLY    25      38.251  45.335  24.575  1.00  0.00           H  
ATOM    389  C   GLY    25      38.557  45.793  26.505  1.00  0.00           C  
ATOM    390  O   GLY    25      38.558  47.010  26.528  1.00  0.00           O  
ATOM    391  N   SER    26      37.763  45.029  27.277  1.00  0.00           N  
ATOM    392  H   SER    26      37.803  44.044  27.059  1.00  0.00           H  
ATOM    393  CA  SER    26      36.966  45.395  28.459  1.00  0.00           C  
ATOM    394  HA  SER    26      37.416  46.095  29.163  1.00  0.00           H  
ATOM    395  CB  SER    26      35.663  46.081  27.989  1.00  0.00           C  
ATOM    396  HB2 SER    26      34.892  46.304  28.727  1.00  0.00           H  
ATOM    397  HB3 SER    26      35.855  47.151  27.900  1.00  0.00           H  
ATOM    398  OG  SER    26      35.105  45.370  26.927  1.00  0.00           O  
ATOM    399  HG  SER    26      34.345  45.757  26.487  1.00  0.00           H  
ATOM    400  C   SER    26      36.692  44.005  29.278  1.00  0.00           C  
ATOM    401  O   SER    26      36.276  43.024  28.698  1.00  0.00           O  
ATOM    402  N   ASN    27      37.013  43.943  30.566  1.00  0.00           N  
ATOM    403  H   ASN    27      37.465  44.728  31.013  1.00  0.00           H  
ATOM    404  CA  ASN    27      36.869  42.863  31.510  1.00  0.00           C  
ATOM    405  HA  ASN    27      36.013  42.285  31.161  1.00  0.00           H  
ATOM    406  CB  ASN    27      38.196  41.984  31.749  1.00  0.00           C  
ATOM    407  HB2 ASN    27      38.687  41.427  30.951  1.00  0.00           H  
ATOM    408  HB3 ASN    27      38.919  42.750  32.031  1.00  0.00           H  
ATOM    409  CG  ASN    27      38.255  41.089  32.981  1.00  0.00           C  
ATOM    410  OD1 ASN    27      37.371  40.349  33.182  1.00  0.00           O  
ATOM    411  ND2 ASN    27      39.217  41.211  33.846  1.00  0.00           N  
ATOM    412 HD21 ASN    27      39.956  41.891  33.736  1.00  0.00           H  
ATOM    413 HD22 ASN    27      39.246  40.563  34.621  1.00  0.00           H  
ATOM    414  C   ASN    27      36.413  43.476  32.862  1.00  0.00           C  
ATOM    415  O   ASN    27      36.779  44.598  33.271  1.00  0.00           O  
ATOM    416  N   LYS    28      35.638  42.692  33.605  1.00  0.00           N  
ATOM    417  H   LYS    28      35.435  41.757  33.282  1.00  0.00           H  
ATOM    418  CA  LYS    28      35.365  43.025  34.981  1.00  0.00           C  
ATOM    419  HA  LYS    28      35.502  44.091  35.164  1.00  0.00           H  
ATOM    420  CB  LYS    28      33.885  42.557  35.431  1.00  0.00           C  
ATOM    421  HB2 LYS    28      33.722  41.487  35.295  1.00  0.00           H  
ATOM    422  HB3 LYS    28      33.835  42.658  36.516  1.00  0.00           H  
ATOM    423  CG  LYS    28      32.703  43.305  34.812  1.00  0.00           C  
ATOM    424  HG2 LYS    28      32.720  44.346  35.135  1.00  0.00           H  
ATOM    425  HG3 LYS    28      32.822  43.151  33.739  1.00  0.00           H  
ATOM    426  CD  LYS    28      31.293  42.903  35.270  1.00  0.00           C  
ATOM    427  HD2 LYS    28      30.567  43.636  34.917  1.00  0.00           H  
ATOM    428  HD3 LYS    28      31.081  41.879  34.963  1.00  0.00           H  
ATOM    429  CE  LYS    28      31.323  43.118  36.779  1.00  0.00           C  
ATOM    430  HE2 LYS    28      32.117  42.745  37.425  1.00  0.00           H  
ATOM    431  HE3 LYS    28      31.434  44.193  36.924  1.00  0.00           H  
ATOM    432  NZ  LYS    28      30.095  42.714  37.510  1.00  0.00           N  
ATOM    433  HZ1 LYS    28      30.176  42.838  38.509  1.00  0.00           H  
ATOM    434  HZ2 LYS    28      29.208  43.019  37.134  1.00  0.00           H  
ATOM    435  HZ3 LYS    28      29.827  41.741  37.551  1.00  0.00           H  
ATOM    436  C   LYS    28      36.366  42.365  35.989  1.00  0.00           C  
ATOM    437  O   LYS    28      36.948  43.081  36.789  1.00  0.00           O  
ATOM    438  N   GLY    29      36.690  41.019  35.889  1.00  0.00           N  
ATOM    439  H   GLY    29      36.342  40.534  35.074  1.00  0.00           H  
ATOM    440  CA  GLY    29      37.466  40.187  36.777  1.00  0.00           C  
ATOM    441  HA2 GLY    29      37.772  39.208  36.409  1.00  0.00           H  
ATOM    442  HA3 GLY    29      38.388  40.680  37.084  1.00  0.00           H  
ATOM    443  C   GLY    29      36.716  39.715  37.969  1.00  0.00           C  
ATOM    444  O   GLY    29      36.752  40.454  38.967  1.00  0.00           O  
ATOM    445  N   ALA    30      36.139  38.533  37.904  1.00  0.00           N  
ATOM    446  H   ALA    30      36.273  37.960  37.084  1.00  0.00           H  
ATOM    447  CA  ALA    30      35.180  37.925  38.835  1.00  0.00           C  
ATOM    448  HA  ALA    30      35.417  38.184  39.867  1.00  0.00           H  
ATOM    449  CB  ALA    30      33.774  38.317  38.624  1.00  0.00           C  
ATOM    450  HB1 ALA    30      33.086  37.740  39.242  1.00  0.00           H  
ATOM    451  HB2 ALA    30      33.674  39.398  38.524  1.00  0.00           H  
ATOM    452  HB3 ALA    30      33.498  38.052  37.603  1.00  0.00           H  
ATOM    453  C   ALA    30      35.246  36.354  38.550  1.00  0.00           C  
ATOM    454  O   ALA    30      35.505  35.915  37.424  1.00  0.00           O  
ATOM    455  N   ILE    31      34.916  35.558  39.613  1.00  0.00           N  
ATOM    456  H   ILE    31      35.013  35.873  40.568  1.00  0.00           H  
ATOM    457  CA  ILE    31      34.718  34.080  39.477  1.00  0.00           C  
ATOM    458  HA  ILE    31      35.716  33.719  39.227  1.00  0.00           H  
ATOM    459  CB  ILE    31      34.399  33.708  40.888  1.00  0.00           C  
ATOM    460  HB  ILE    31      34.904  34.428  41.531  1.00  0.00           H  
ATOM    461  CG2 ILE    31      32.902  33.788  41.389  1.00  0.00           C  
ATOM    462 HG21 ILE    31      32.588  34.772  41.038  1.00  0.00           H  
ATOM    463 HG22 ILE    31      32.302  33.016  40.907  1.00  0.00           H  
ATOM    464 HG23 ILE    31      32.810  33.899  42.470  1.00  0.00           H  
ATOM    465  CG1 ILE    31      34.869  32.347  41.317  1.00  0.00           C  
ATOM    466 HG12 ILE    31      34.607  32.115  42.349  1.00  0.00           H  
ATOM    467 HG13 ILE    31      34.444  31.624  40.621  1.00  0.00           H  
ATOM    468  CD1 ILE    31      36.391  32.180  41.199  1.00  0.00           C  
ATOM    469 HD11 ILE    31      36.722  31.231  41.622  1.00  0.00           H  
ATOM    470 HD12 ILE    31      36.802  32.231  40.191  1.00  0.00           H  
ATOM    471 HD13 ILE    31      36.980  32.870  41.802  1.00  0.00           H  
ATOM    472  C   ILE    31      33.546  33.606  38.558  1.00  0.00           C  
ATOM    473  O   ILE    31      33.371  32.368  38.354  1.00  0.00           O  
ATOM    474  N   ILE    32      32.902  34.494  37.831  1.00  0.00           N  
ATOM    475  H   ILE    32      33.187  35.458  37.924  1.00  0.00           H  
ATOM    476  CA  ILE    32      31.806  34.206  36.821  1.00  0.00           C  
ATOM    477  HA  ILE    32      31.007  33.725  37.384  1.00  0.00           H  
ATOM    478  CB  ILE    32      31.206  35.491  36.140  1.00  0.00           C  
ATOM    479  HB  ILE    32      31.926  35.926  35.448  1.00  0.00           H  
ATOM    480  CG2 ILE    32      30.039  35.062  35.287  1.00  0.00           C  
ATOM    481 HG21 ILE    32      29.425  34.316  35.791  1.00  0.00           H  
ATOM    482 HG22 ILE    32      29.410  35.931  35.090  1.00  0.00           H  
ATOM    483 HG23 ILE    32      30.349  34.581  34.359  1.00  0.00           H  
ATOM    484  CG1 ILE    32      30.674  36.558  37.151  1.00  0.00           C  
ATOM    485 HG12 ILE    32      31.373  36.606  37.985  1.00  0.00           H  
ATOM    486 HG13 ILE    32      30.539  37.569  36.766  1.00  0.00           H  
ATOM    487  CD1 ILE    32      29.411  36.106  38.006  1.00  0.00           C  
ATOM    488 HD11 ILE    32      29.292  35.025  38.065  1.00  0.00           H  
ATOM    489 HD12 ILE    32      29.461  36.513  39.016  1.00  0.00           H  
ATOM    490 HD13 ILE    32      28.546  36.376  37.400  1.00  0.00           H  
ATOM    491  C   ILE    32      32.288  33.104  35.858  1.00  0.00           C  
ATOM    492  O   ILE    32      33.410  33.071  35.415  1.00  0.00           O  
ATOM    493  N   GLY    33      31.302  32.240  35.446  1.00  0.00           N  
ATOM    494  H   GLY    33      30.371  32.161  35.829  1.00  0.00           H  
ATOM    495  CA  GLY    33      31.394  31.165  34.375  1.00  0.00           C  
ATOM    496  HA2 GLY    33      30.421  30.762  34.096  1.00  0.00           H  
ATOM    497  HA3 GLY    33      31.977  31.575  33.550  1.00  0.00           H  
ATOM    498  C   GLY    33      32.009  29.803  34.862  1.00  0.00           C  
ATOM    499  O   GLY    33      31.712  28.698  34.442  1.00  0.00           O  
ATOM    500  N   LEU    34      33.074  29.883  35.647  1.00  0.00           N  
ATOM    501  H   LEU    34      33.377  30.795  35.958  1.00  0.00           H  
ATOM    502  CA  LEU    34      33.959  28.791  36.097  1.00  0.00           C  
ATOM    503  HA  LEU    34      34.172  28.322  35.137  1.00  0.00           H  
ATOM    504  CB  LEU    34      35.116  29.392  36.919  1.00  0.00           C  
ATOM    505  HB2 LEU    34      34.881  30.423  37.182  1.00  0.00           H  
ATOM    506  HB3 LEU    34      35.287  28.865  37.858  1.00  0.00           H  
ATOM    507  CG  LEU    34      36.469  29.645  36.188  1.00  0.00           C  
ATOM    508  HG  LEU    34      36.446  29.061  35.268  1.00  0.00           H  
ATOM    509  CD1 LEU    34      36.727  31.141  35.825  1.00  0.00           C  
ATOM    510 HD11 LEU    34      36.057  31.425  35.014  1.00  0.00           H  
ATOM    511 HD12 LEU    34      36.718  31.707  36.757  1.00  0.00           H  
ATOM    512 HD13 LEU    34      37.719  31.403  35.458  1.00  0.00           H  
ATOM    513  CD2 LEU    34      37.617  29.104  37.051  1.00  0.00           C  
ATOM    514 HD21 LEU    34      37.668  29.711  37.955  1.00  0.00           H  
ATOM    515 HD22 LEU    34      37.543  28.063  37.364  1.00  0.00           H  
ATOM    516 HD23 LEU    34      38.605  29.255  36.614  1.00  0.00           H  
ATOM    517  C   LEU    34      33.156  27.720  36.861  1.00  0.00           C  
ATOM    518  O   LEU    34      33.076  26.530  36.477  1.00  0.00           O  
ATOM    519  N   MET    35      32.508  28.021  37.978  1.00  0.00           N  
ATOM    520  H   MET    35      32.517  29.005  38.203  1.00  0.00           H  
ATOM    521  CA  MET    35      31.739  27.164  38.919  1.00  0.00           C  
ATOM    522  HA  MET    35      32.247  26.209  39.045  1.00  0.00           H  
ATOM    523  CB  MET    35      31.634  27.855  40.266  1.00  0.00           C  
ATOM    524  HB2 MET    35      32.584  28.172  40.696  1.00  0.00           H  
ATOM    525  HB3 MET    35      30.917  28.636  40.011  1.00  0.00           H  
ATOM    526  CG  MET    35      30.851  27.073  41.367  1.00  0.00           C  
ATOM    527  HG2 MET    35      30.402  27.766  42.078  1.00  0.00           H  
ATOM    528  HG3 MET    35      29.959  26.617  40.938  1.00  0.00           H  
ATOM    529  SD  MET    35      31.925  25.819  42.246  1.00  0.00           S  
ATOM    530  CE  MET    35      32.265  26.656  43.877  1.00  0.00           C  
ATOM    531  HE1 MET    35      32.954  25.975  44.377  1.00  0.00           H  
ATOM    532  HE2 MET    35      32.794  27.608  43.849  1.00  0.00           H  
ATOM    533  HE3 MET    35      31.258  26.648  44.296  1.00  0.00           H  
ATOM    534  C   MET    35      30.383  26.845  38.191  1.00  0.00           C  
ATOM    535  O   MET    35      29.459  27.568  38.337  1.00  0.00           O  
ATOM    536  N   VAL    36      30.293  25.760  37.412  1.00  0.00           N  
ATOM    537  H   VAL    36      31.149  25.223  37.406  1.00  0.00           H  
ATOM    538  CA  VAL    36      29.083  25.342  36.634  1.00  0.00           C  
ATOM    539  HA  VAL    36      28.720  26.240  36.134  1.00  0.00           H  
ATOM    540  CB  VAL    36      29.499  24.413  35.378  1.00  0.00           C  
ATOM    541  HB  VAL    36      30.537  24.654  35.149  1.00  0.00           H  
ATOM    542  CG1 VAL    36      29.341  22.963  35.631  1.00  0.00           C  
ATOM    543 HG11 VAL    36      28.283  22.803  35.837  1.00  0.00           H  
ATOM    544 HG12 VAL    36      29.805  22.377  34.837  1.00  0.00           H  
ATOM    545 HG13 VAL    36      29.997  22.665  36.448  1.00  0.00           H  
ATOM    546  CG2 VAL    36      28.657  24.804  34.157  1.00  0.00           C  
ATOM    547 HG21 VAL    36      28.877  24.229  33.257  1.00  0.00           H  
ATOM    548 HG22 VAL    36      27.610  24.519  34.256  1.00  0.00           H  
ATOM    549 HG23 VAL    36      28.764  25.863  33.922  1.00  0.00           H  
ATOM    550  C   VAL    36      27.889  24.746  37.401  1.00  0.00           C  
ATOM    551  O   VAL    36      26.798  24.866  36.913  1.00  0.00           O  
ATOM    552  N   GLY    37      28.084  24.142  38.610  1.00  0.00           N  
ATOM    553  H   GLY    37      29.050  23.928  38.810  1.00  0.00           H  
ATOM    554  CA  GLY    37      26.969  23.615  39.414  1.00  0.00           C  
ATOM    555  HA2 GLY    37      26.562  22.724  38.937  1.00  0.00           H  
ATOM    556  HA3 GLY    37      27.430  23.272  40.341  1.00  0.00           H  
ATOM    557  C   GLY    37      25.886  24.599  39.735  1.00  0.00           C  
ATOM    558  O   GLY    37      24.859  24.336  40.426  1.00  0.00           O  
ATOM    559  N   GLY    38      26.147  25.853  39.526  1.00  0.00           N  
ATOM    560  H   GLY    38      27.028  26.093  39.096  1.00  0.00           H  
ATOM    561  CA  GLY    38      25.245  27.069  39.553  1.00  0.00           C  
ATOM    562  HA2 GLY    38      24.667  27.148  40.474  1.00  0.00           H  
ATOM    563  HA3 GLY    38      25.927  27.918  39.592  1.00  0.00           H  
ATOM    564  C   GLY    38      24.188  27.137  38.386  1.00  0.00           C  
ATOM    565  O   GLY    38      23.240  27.965  38.613  1.00  0.00           O  
ATOM    566  N   VAL    39      24.424  26.474  37.281  1.00  0.00           N  
ATOM    567  H   VAL    39      25.231  25.867  37.290  1.00  0.00           H  
ATOM    568  CA  VAL    39      23.560  26.486  36.066  1.00  0.00           C  
ATOM    569  HA  VAL    39      22.678  27.036  36.394  1.00  0.00           H  
ATOM    570  CB  VAL    39      24.314  27.169  34.841  1.00  0.00           C  
ATOM    571  HB  VAL    39      24.795  28.047  35.272  1.00  0.00           H  
ATOM    572  CG1 VAL    39      25.343  26.213  34.139  1.00  0.00           C  
ATOM    573 HG11 VAL    39      25.594  26.540  33.130  1.00  0.00           H  
ATOM    574 HG12 VAL    39      26.293  26.161  34.671  1.00  0.00           H  
ATOM    575 HG13 VAL    39      24.839  25.281  33.884  1.00  0.00           H  
ATOM    576  CG2 VAL    39      23.374  27.690  33.838  1.00  0.00           C  
ATOM    577 HG21 VAL    39      23.886  28.478  33.287  1.00  0.00           H  
ATOM    578 HG22 VAL    39      23.054  27.067  33.003  1.00  0.00           H  
ATOM    579 HG23 VAL    39      22.582  28.124  34.448  1.00  0.00           H  
ATOM    580  C   VAL    39      22.901  25.152  35.637  1.00  0.00           C  
ATOM    581  O   VAL    39      22.058  25.103  34.748  1.00  0.00           O  
ATOM    582  N   VAL    40      23.307  24.033  36.291  1.00  0.00           N  
ATOM    583  H   VAL    40      24.049  24.099  36.973  1.00  0.00           H  
ATOM    584  CA  VAL    40      22.886  22.674  36.068  1.00  0.00           C  
ATOM    585  HA  VAL    40      22.731  22.495  35.005  1.00  0.00           H  
ATOM    586  CB  VAL    40      23.995  21.616  36.268  1.00  0.00           C  
ATOM    587  HB  VAL    40      24.333  21.449  37.291  1.00  0.00           H  
ATOM    588  CG1 VAL    40      23.536  20.235  35.773  1.00  0.00           C  
ATOM    589 HG11 VAL    40      22.741  19.853  36.413  1.00  0.00           H  
ATOM    590 HG12 VAL    40      23.319  20.346  34.711  1.00  0.00           H  
ATOM    591 HG13 VAL    40      24.322  19.498  35.939  1.00  0.00           H  
ATOM    592  CG2 VAL    40      25.295  21.980  35.466  1.00  0.00           C  
ATOM    593 HG21 VAL    40      25.814  22.931  35.586  1.00  0.00           H  
ATOM    594 HG22 VAL    40      26.016  21.212  35.746  1.00  0.00           H  
ATOM    595 HG23 VAL    40      25.061  21.937  34.402  1.00  0.00           H  
ATOM    596  C   VAL    40      21.649  22.419  36.828  1.00  0.00           C  
ATOM    597  O   VAL    40      21.637  22.729  38.033  1.00  0.00           O  
ATOM    598  N   ILE    41      20.698  21.709  36.173  1.00  0.00           N  
ATOM    599  H   ILE    41      20.786  21.415  35.211  1.00  0.00           H  
ATOM    600  CA  ILE    41      19.503  21.267  36.879  1.00  0.00           C  
ATOM    601  HA  ILE    41      19.027  22.173  37.256  1.00  0.00           H  
ATOM    602  CB  ILE    41      18.527  20.576  35.918  1.00  0.00           C  
ATOM    603  HB  ILE    41      19.136  19.742  35.571  1.00  0.00           H  
ATOM    604  CG2 ILE    41      17.327  19.897  36.569  1.00  0.00           C  
ATOM    605 HG21 ILE    41      17.649  19.005  37.106  1.00  0.00           H  
ATOM    606 HG22 ILE    41      16.834  20.648  37.187  1.00  0.00           H  
ATOM    607 HG23 ILE    41      16.741  19.593  35.701  1.00  0.00           H  
ATOM    608  CG1 ILE    41      18.077  21.409  34.723  1.00  0.00           C  
ATOM    609 HG12 ILE    41      17.113  21.894  34.873  1.00  0.00           H  
ATOM    610 HG13 ILE    41      18.711  22.286  34.592  1.00  0.00           H  
ATOM    611  CD1 ILE    41      18.021  20.476  33.395  1.00  0.00           C  
ATOM    612 HD11 ILE    41      17.222  19.739  33.484  1.00  0.00           H  
ATOM    613 HD12 ILE    41      17.703  21.095  32.555  1.00  0.00           H  
ATOM    614 HD13 ILE    41      19.041  20.179  33.156  1.00  0.00           H  
ATOM    615  C   ILE    41      19.901  20.421  38.119  1.00  0.00           C  
ATOM    616  O   ILE    41      20.998  19.768  38.079  1.00  0.00           O  
ATOM    617  N   ALA    42      19.020  20.396  39.113  1.00  0.00           N  
ATOM    618  H   ALA    42      18.202  20.982  39.023  1.00  0.00           H  
ATOM    619  CA  ALA    42      19.128  19.691  40.424  1.00  0.00           C  
ATOM    620  HA  ALA    42      19.872  18.909  40.275  1.00  0.00           H  
ATOM    621  CB  ALA    42      19.716  20.773  41.382  1.00  0.00           C  
ATOM    622  HB1 ALA    42      19.576  20.392  42.394  1.00  0.00           H  
ATOM    623  HB2 ALA    42      20.771  20.962  41.186  1.00  0.00           H  
ATOM    624  HB3 ALA    42      19.086  21.662  41.361  1.00  0.00           H  
ATOM    625  C   ALA    42      17.728  19.182  40.808  1.00  0.00           C  
ATOM    626  O   ALA    42      16.707  19.866  40.557  1.00  0.00           O  
ATOM    627  OXT ALA    42      17.585  17.998  40.981  1.00  0.00           O  
TER     628      ALA    42 
END   
