# Supplementary material for: Exploring Structural Insights of Aβ42 and α-Synuclein Monomers and Heterodimer: A Comparative Study Using Implicit and Explicit Solvent Simulations
Source: J Phys Chem B. 2024 May 3;128(19):4655–69. doi: 10.1021/acs.jpcb.4c00503 (PMC11103699; doi:10.1021/acs.jpcb.4c00503)
Supplement: Supplementary file 3 — jp4c00503_si_003.zip [file jp4c00503_si_003.zip › rep/1_ab42_FINAL10.pdb]

ATOM      1  N   ASP     1      24.806  47.552  32.962  1.00  0.00           N  
ATOM      2  H1  ASP     1      25.254  47.703  32.069  1.00  0.00           H  
ATOM      3  H2  ASP     1      24.685  48.432  33.444  1.00  0.00           H  
ATOM      4  H3  ASP     1      23.944  47.030  32.895  1.00  0.00           H  
ATOM      5  CA  ASP     1      25.653  46.545  33.628  1.00  0.00           C  
ATOM      6  HA  ASP     1      26.665  46.949  33.664  1.00  0.00           H  
ATOM      7  CB  ASP     1      25.070  46.185  35.044  1.00  0.00           C  
ATOM      8  HB2 ASP     1      24.205  45.552  34.846  1.00  0.00           H  
ATOM      9  HB3 ASP     1      25.790  45.538  35.545  1.00  0.00           H  
ATOM     10  CG  ASP     1      24.683  47.433  35.856  1.00  0.00           C  
ATOM     11  OD1 ASP     1      23.879  47.348  36.838  1.00  0.00           O  
ATOM     12  OD2 ASP     1      25.080  48.570  35.585  1.00  0.00           O  
ATOM     13  C   ASP     1      25.736  45.328  32.800  1.00  0.00           C  
ATOM     14  O   ASP     1      24.661  44.765  32.519  1.00  0.00           O  
ATOM     15  N   ALA     2      26.944  44.792  32.485  1.00  0.00           N  
ATOM     16  H   ALA     2      27.820  45.226  32.739  1.00  0.00           H  
ATOM     17  CA  ALA     2      27.139  43.569  31.639  1.00  0.00           C  
ATOM     18  HA  ALA     2      26.252  42.942  31.717  1.00  0.00           H  
ATOM     19  CB  ALA     2      27.239  44.118  30.252  1.00  0.00           C  
ATOM     20  HB1 ALA     2      26.247  44.535  30.077  1.00  0.00           H  
ATOM     21  HB2 ALA     2      27.965  44.896  30.015  1.00  0.00           H  
ATOM     22  HB3 ALA     2      27.434  43.261  29.608  1.00  0.00           H  
ATOM     23  C   ALA     2      28.327  42.789  32.069  1.00  0.00           C  
ATOM     24  O   ALA     2      29.473  43.241  31.968  1.00  0.00           O  
ATOM     25  N   GLU     3      28.223  41.607  32.717  1.00  0.00           N  
ATOM     26  H   GLU     3      27.301  41.228  32.876  1.00  0.00           H  
ATOM     27  CA  GLU     3      29.332  40.843  33.481  1.00  0.00           C  
ATOM     28  HA  GLU     3      30.329  41.018  33.078  1.00  0.00           H  
ATOM     29  CB  GLU     3      29.535  41.637  34.800  1.00  0.00           C  
ATOM     30  HB2 GLU     3      29.862  42.637  34.517  1.00  0.00           H  
ATOM     31  HB3 GLU     3      28.549  41.650  35.265  1.00  0.00           H  
ATOM     32  CG  GLU     3      30.532  41.102  35.885  1.00  0.00           C  
ATOM     33  HG2 GLU     3      30.438  41.659  36.818  1.00  0.00           H  
ATOM     34  HG3 GLU     3      30.204  40.066  35.973  1.00  0.00           H  
ATOM     35  CD  GLU     3      32.068  41.125  35.523  1.00  0.00           C  
ATOM     36  OE1 GLU     3      32.829  41.711  36.303  1.00  0.00           O  
ATOM     37  OE2 GLU     3      32.430  40.557  34.412  1.00  0.00           O  
ATOM     38  C   GLU     3      28.966  39.422  33.572  1.00  0.00           C  
ATOM     39  O   GLU     3      27.808  39.092  33.646  1.00  0.00           O  
ATOM     40  N   PHE     4      29.922  38.491  33.447  1.00  0.00           N  
ATOM     41  H   PHE     4      30.856  38.858  33.564  1.00  0.00           H  
ATOM     42  CA  PHE     4      29.764  37.029  33.201  1.00  0.00           C  
ATOM     43  HA  PHE     4      28.871  36.832  32.607  1.00  0.00           H  
ATOM     44  CB  PHE     4      31.038  36.639  32.486  1.00  0.00           C  
ATOM     45  HB2 PHE     4      31.913  36.581  33.133  1.00  0.00           H  
ATOM     46  HB3 PHE     4      30.889  35.611  32.157  1.00  0.00           H  
ATOM     47  CG  PHE     4      31.239  37.399  31.172  1.00  0.00           C  
ATOM     48  CD1 PHE     4      30.378  37.340  30.105  1.00  0.00           C  
ATOM     49  HD1 PHE     4      29.479  36.741  30.083  1.00  0.00           H  
ATOM     50  CE1 PHE     4      30.588  38.158  28.962  1.00  0.00           C  
ATOM     51  HE1 PHE     4      29.909  38.141  28.122  1.00  0.00           H  
ATOM     52  CZ  PHE     4      31.639  39.065  28.846  1.00  0.00           C  
ATOM     53  HZ  PHE     4      31.800  39.681  27.974  1.00  0.00           H  
ATOM     54  CE2 PHE     4      32.655  38.976  29.814  1.00  0.00           C  
ATOM     55  HE2 PHE     4      33.550  39.570  29.703  1.00  0.00           H  
ATOM     56  CD2 PHE     4      32.417  38.274  31.085  1.00  0.00           C  
ATOM     57  HD2 PHE     4      33.057  38.415  31.944  1.00  0.00           H  
ATOM     58  C   PHE     4      29.569  36.152  34.444  1.00  0.00           C  
ATOM     59  O   PHE     4      29.924  34.996  34.538  1.00  0.00           O  
ATOM     60  N   ARG     5      28.801  36.658  35.446  1.00  0.00           N  
ATOM     61  H   ARG     5      28.393  37.550  35.204  1.00  0.00           H  
ATOM     62  CA  ARG     5      28.448  35.982  36.722  1.00  0.00           C  
ATOM     63  HA  ARG     5      29.344  35.488  37.098  1.00  0.00           H  
ATOM     64  CB  ARG     5      27.851  36.902  37.824  1.00  0.00           C  
ATOM     65  HB2 ARG     5      27.151  37.598  37.360  1.00  0.00           H  
ATOM     66  HB3 ARG     5      27.254  36.364  38.561  1.00  0.00           H  
ATOM     67  CG  ARG     5      29.025  37.740  38.467  1.00  0.00           C  
ATOM     68  HG2 ARG     5      29.669  37.116  39.088  1.00  0.00           H  
ATOM     69  HG3 ARG     5      29.593  38.212  37.665  1.00  0.00           H  
ATOM     70  CD  ARG     5      28.597  38.829  39.508  1.00  0.00           C  
ATOM     71  HD2 ARG     5      27.812  39.459  39.090  1.00  0.00           H  
ATOM     72  HD3 ARG     5      28.392  38.353  40.467  1.00  0.00           H  
ATOM     73  NE  ARG     5      29.712  39.723  39.892  1.00  0.00           N  
ATOM     74  HE  ARG     5      30.620  39.437  39.556  1.00  0.00           H  
ATOM     75  CZ  ARG     5      29.571  40.869  40.495  1.00  0.00           C  
ATOM     76  NH1 ARG     5      30.584  41.658  40.541  1.00  0.00           N  
ATOM     77 HH11 ARG     5      31.417  41.540  39.982  1.00  0.00           H  
ATOM     78 HH12 ARG     5      30.509  42.532  41.043  1.00  0.00           H  
ATOM     79  NH2 ARG     5      28.410  41.249  41.017  1.00  0.00           N  
ATOM     80 HH21 ARG     5      28.177  42.184  41.319  1.00  0.00           H  
ATOM     81 HH22 ARG     5      27.685  40.549  40.963  1.00  0.00           H  
ATOM     82  C   ARG     5      27.440  34.884  36.508  1.00  0.00           C  
ATOM     83  O   ARG     5      27.676  33.851  37.093  1.00  0.00           O  
ATOM     84  N   HIE     6      26.298  35.019  35.763  1.00  0.00           N  
ATOM     85  H   HIE     6      26.100  35.869  35.255  1.00  0.00           H  
ATOM     86  CA  HIE     6      25.342  33.979  35.509  1.00  0.00           C  
ATOM     87  HA  HIE     6      24.617  34.000  36.323  1.00  0.00           H  
ATOM     88  CB  HIE     6      24.430  34.407  34.342  1.00  0.00           C  
ATOM     89  HB2 HIE     6      24.998  34.825  33.511  1.00  0.00           H  
ATOM     90  HB3 HIE     6      23.912  33.509  34.003  1.00  0.00           H  
ATOM     91  CG  HIE     6      23.391  35.485  34.806  1.00  0.00           C  
ATOM     92  ND1 HIE     6      22.259  35.139  35.504  1.00  0.00           N  
ATOM     93  CE1 HIE     6      21.641  36.306  35.854  1.00  0.00           C  
ATOM     94  HE1 HIE     6      20.821  36.493  36.532  1.00  0.00           H  
ATOM     95  NE2 HIE     6      22.378  37.353  35.391  1.00  0.00           N  
ATOM     96  HE2 HIE     6      22.140  38.312  35.599  1.00  0.00           H  
ATOM     97  CD2 HIE     6      23.483  36.862  34.742  1.00  0.00           C  
ATOM     98  HD2 HIE     6      24.208  37.421  34.170  1.00  0.00           H  
ATOM     99  C   HIE     6      25.734  32.479  35.556  1.00  0.00           C  
ATOM    100  O   HIE     6      26.540  31.971  34.723  1.00  0.00           O  
ATOM    101  N   ASP     7      25.306  31.788  36.565  1.00  0.00           N  
ATOM    102  H   ASP     7      24.582  32.109  37.191  1.00  0.00           H  
ATOM    103  CA  ASP     7      25.785  30.382  36.780  1.00  0.00           C  
ATOM    104  HA  ASP     7      26.865  30.387  36.925  1.00  0.00           H  
ATOM    105  CB  ASP     7      25.195  29.844  38.119  1.00  0.00           C  
ATOM    106  HB2 ASP     7      24.219  29.369  38.015  1.00  0.00           H  
ATOM    107  HB3 ASP     7      25.745  28.936  38.366  1.00  0.00           H  
ATOM    108  CG  ASP     7      25.344  30.866  39.266  1.00  0.00           C  
ATOM    109  OD1 ASP     7      26.415  30.847  39.945  1.00  0.00           O  
ATOM    110  OD2 ASP     7      24.375  31.558  39.630  1.00  0.00           O  
ATOM    111  C   ASP     7      25.282  29.431  35.665  1.00  0.00           C  
ATOM    112  O   ASP     7      25.712  28.267  35.611  1.00  0.00           O  
ATOM    113  N   SER     8      24.484  29.897  34.667  1.00  0.00           N  
ATOM    114  H   SER     8      24.322  30.893  34.635  1.00  0.00           H  
ATOM    115  CA  SER     8      23.938  29.169  33.537  1.00  0.00           C  
ATOM    116  HA  SER     8      24.590  28.317  33.340  1.00  0.00           H  
ATOM    117  CB  SER     8      22.527  28.599  33.921  1.00  0.00           C  
ATOM    118  HB2 SER     8      22.616  27.860  34.717  1.00  0.00           H  
ATOM    119  HB3 SER     8      21.869  29.435  34.161  1.00  0.00           H  
ATOM    120  OG  SER     8      21.834  28.017  32.818  1.00  0.00           O  
ATOM    121  HG  SER     8      20.963  27.767  33.136  1.00  0.00           H  
ATOM    122  C   SER     8      23.954  29.996  32.260  1.00  0.00           C  
ATOM    123  O   SER     8      23.861  31.212  32.363  1.00  0.00           O  
ATOM    124  N   GLY     9      23.936  29.322  31.088  1.00  0.00           N  
ATOM    125  H   GLY     9      23.959  28.312  31.105  1.00  0.00           H  
ATOM    126  CA  GLY     9      23.936  29.974  29.807  1.00  0.00           C  
ATOM    127  HA2 GLY     9      22.899  30.213  29.573  1.00  0.00           H  
ATOM    128  HA3 GLY     9      24.540  30.870  29.668  1.00  0.00           H  
ATOM    129  C   GLY     9      24.468  28.984  28.771  1.00  0.00           C  
ATOM    130  O   GLY     9      25.225  28.160  29.129  1.00  0.00           O  
ATOM    131  N   TYR    10      24.334  29.203  27.427  1.00  0.00           N  
ATOM    132  H   TYR    10      23.738  29.956  27.112  1.00  0.00           H  
ATOM    133  CA  TYR    10      24.849  28.278  26.374  1.00  0.00           C  
ATOM    134  HA  TYR    10      24.190  27.410  26.385  1.00  0.00           H  
ATOM    135  CB  TYR    10      24.664  28.982  25.031  1.00  0.00           C  
ATOM    136  HB2 TYR    10      23.611  29.249  24.940  1.00  0.00           H  
ATOM    137  HB3 TYR    10      25.210  29.916  24.898  1.00  0.00           H  
ATOM    138  CG  TYR    10      24.835  28.096  23.834  1.00  0.00           C  
ATOM    139  CD1 TYR    10      25.918  28.116  22.964  1.00  0.00           C  
ATOM    140  HD1 TYR    10      26.714  28.842  23.030  1.00  0.00           H  
ATOM    141  CE1 TYR    10      26.065  27.140  21.963  1.00  0.00           C  
ATOM    142  HE1 TYR    10      26.850  27.240  21.228  1.00  0.00           H  
ATOM    143  CZ  TYR    10      25.110  26.171  21.705  1.00  0.00           C  
ATOM    144  OH  TYR    10      25.215  25.315  20.731  1.00  0.00           O  
ATOM    145  HH  TYR    10      26.114  25.088  20.480  1.00  0.00           H  
ATOM    146  CE2 TYR    10      23.974  26.217  22.567  1.00  0.00           C  
ATOM    147  HE2 TYR    10      23.248  25.424  22.462  1.00  0.00           H  
ATOM    148  CD2 TYR    10      23.857  27.168  23.583  1.00  0.00           C  
ATOM    149  HD2 TYR    10      23.145  27.009  24.380  1.00  0.00           H  
ATOM    150  C   TYR    10      26.262  27.743  26.459  1.00  0.00           C  
ATOM    151  O   TYR    10      26.627  26.562  26.576  1.00  0.00           O  
ATOM    152  N   GLU    11      27.196  28.724  26.674  1.00  0.00           N  
ATOM    153  H   GLU    11      26.763  29.614  26.876  1.00  0.00           H  
ATOM    154  CA  GLU    11      28.614  28.599  26.806  1.00  0.00           C  
ATOM    155  HA  GLU    11      28.884  27.770  26.151  1.00  0.00           H  
ATOM    156  CB  GLU    11      29.279  29.961  26.417  1.00  0.00           C  
ATOM    157  HB2 GLU    11      29.092  30.740  27.156  1.00  0.00           H  
ATOM    158  HB3 GLU    11      30.353  29.839  26.280  1.00  0.00           H  
ATOM    159  CG  GLU    11      28.693  30.634  25.155  1.00  0.00           C  
ATOM    160  HG2 GLU    11      29.487  31.099  24.570  1.00  0.00           H  
ATOM    161  HG3 GLU    11      28.263  29.869  24.508  1.00  0.00           H  
ATOM    162  CD  GLU    11      27.621  31.657  25.502  1.00  0.00           C  
ATOM    163  OE1 GLU    11      27.663  32.713  24.895  1.00  0.00           O  
ATOM    164  OE2 GLU    11      26.694  31.376  26.283  1.00  0.00           O  
ATOM    165  C   GLU    11      29.114  28.147  28.135  1.00  0.00           C  
ATOM    166  O   GLU    11      30.076  27.423  28.260  1.00  0.00           O  
ATOM    167  N   VAL    12      28.257  28.116  29.089  1.00  0.00           N  
ATOM    168  H   VAL    12      27.324  28.417  28.848  1.00  0.00           H  
ATOM    169  CA  VAL    12      28.399  27.489  30.406  1.00  0.00           C  
ATOM    170  HA  VAL    12      29.444  27.490  30.718  1.00  0.00           H  
ATOM    171  CB  VAL    12      27.580  28.440  31.397  1.00  0.00           C  
ATOM    172  HB  VAL    12      26.524  28.321  31.154  1.00  0.00           H  
ATOM    173  CG1 VAL    12      27.774  27.860  32.808  1.00  0.00           C  
ATOM    174 HG11 VAL    12      28.800  27.581  33.050  1.00  0.00           H  
ATOM    175 HG12 VAL    12      27.499  28.603  33.556  1.00  0.00           H  
ATOM    176 HG13 VAL    12      27.228  26.917  32.840  1.00  0.00           H  
ATOM    177  CG2 VAL    12      28.061  29.922  31.321  1.00  0.00           C  
ATOM    178 HG21 VAL    12      27.972  30.329  30.314  1.00  0.00           H  
ATOM    179 HG22 VAL    12      27.436  30.473  32.023  1.00  0.00           H  
ATOM    180 HG23 VAL    12      29.115  29.988  31.589  1.00  0.00           H  
ATOM    181  C   VAL    12      27.952  26.041  30.407  1.00  0.00           C  
ATOM    182  O   VAL    12      28.528  25.138  30.996  1.00  0.00           O  
ATOM    183  N   HIE    13      26.896  25.773  29.597  1.00  0.00           N  
ATOM    184  H   HIE    13      26.635  26.490  28.935  1.00  0.00           H  
ATOM    185  CA  HIE    13      26.258  24.459  29.401  1.00  0.00           C  
ATOM    186  HA  HIE    13      26.202  24.010  30.392  1.00  0.00           H  
ATOM    187  CB  HIE    13      24.845  24.685  28.766  1.00  0.00           C  
ATOM    188  HB2 HIE    13      24.272  25.419  29.333  1.00  0.00           H  
ATOM    189  HB3 HIE    13      24.994  25.068  27.756  1.00  0.00           H  
ATOM    190  CG  HIE    13      24.036  23.406  28.820  1.00  0.00           C  
ATOM    191  ND1 HIE    13      23.105  22.980  29.805  1.00  0.00           N  
ATOM    192  CE1 HIE    13      22.580  21.832  29.332  1.00  0.00           C  
ATOM    193  HE1 HIE    13      21.762  21.369  29.863  1.00  0.00           H  
ATOM    194  NE2 HIE    13      23.178  21.451  28.218  1.00  0.00           N  
ATOM    195  HE2 HIE    13      22.907  20.592  27.761  1.00  0.00           H  
ATOM    196  CD2 HIE    13      24.014  22.484  27.807  1.00  0.00           C  
ATOM    197  HD2 HIE    13      24.586  22.519  26.891  1.00  0.00           H  
ATOM    198  C   HIE    13      27.148  23.451  28.625  1.00  0.00           C  
ATOM    199  O   HIE    13      27.082  22.306  28.996  1.00  0.00           O  
ATOM    200  N   HIE    14      27.959  24.001  27.731  1.00  0.00           N  
ATOM    201  H   HIE    14      27.589  24.880  27.399  1.00  0.00           H  
ATOM    202  CA  HIE    14      29.111  23.328  27.039  1.00  0.00           C  
ATOM    203  HA  HIE    14      28.997  22.251  27.167  1.00  0.00           H  
ATOM    204  CB  HIE    14      28.863  23.501  25.553  1.00  0.00           C  
ATOM    205  HB2 HIE    14      28.966  24.549  25.272  1.00  0.00           H  
ATOM    206  HB3 HIE    14      29.622  23.065  24.903  1.00  0.00           H  
ATOM    207  CG  HIE    14      27.564  22.954  25.062  1.00  0.00           C  
ATOM    208  ND1 HIE    14      27.085  21.612  25.166  1.00  0.00           N  
ATOM    209  CE1 HIE    14      25.921  21.570  24.519  1.00  0.00           C  
ATOM    210  HE1 HIE    14      25.329  20.690  24.315  1.00  0.00           H  
ATOM    211  NE2 HIE    14      25.658  22.844  24.015  1.00  0.00           N  
ATOM    212  HE2 HIE    14      24.792  23.218  23.654  1.00  0.00           H  
ATOM    213  CD2 HIE    14      26.641  23.692  24.384  1.00  0.00           C  
ATOM    214  HD2 HIE    14      26.713  24.744  24.151  1.00  0.00           H  
ATOM    215  C   HIE    14      30.455  23.786  27.457  1.00  0.00           C  
ATOM    216  O   HIE    14      31.453  23.349  26.870  1.00  0.00           O  
ATOM    217  N   GLN    15      30.576  24.460  28.604  1.00  0.00           N  
ATOM    218  H   GLN    15      29.713  24.811  28.995  1.00  0.00           H  
ATOM    219  CA  GLN    15      31.910  24.886  29.083  1.00  0.00           C  
ATOM    220  HA  GLN    15      31.722  25.755  29.713  1.00  0.00           H  
ATOM    221  CB  GLN    15      32.518  23.825  30.035  1.00  0.00           C  
ATOM    222  HB2 GLN    15      32.717  22.928  29.449  1.00  0.00           H  
ATOM    223  HB3 GLN    15      33.501  24.134  30.390  1.00  0.00           H  
ATOM    224  CG  GLN    15      31.597  23.495  31.210  1.00  0.00           C  
ATOM    225  HG2 GLN    15      31.511  24.424  31.774  1.00  0.00           H  
ATOM    226  HG3 GLN    15      30.580  23.251  30.902  1.00  0.00           H  
ATOM    227  CD  GLN    15      32.133  22.490  32.156  1.00  0.00           C  
ATOM    228  OE1 GLN    15      33.341  22.225  32.248  1.00  0.00           O  
ATOM    229  NE2 GLN    15      31.275  21.851  32.956  1.00  0.00           N  
ATOM    230 HE21 GLN    15      31.661  21.128  33.545  1.00  0.00           H  
ATOM    231 HE22 GLN    15      30.296  22.065  32.826  1.00  0.00           H  
ATOM    232  C   GLN    15      32.971  25.392  28.111  1.00  0.00           C  
ATOM    233  O   GLN    15      34.018  24.845  27.844  1.00  0.00           O  
ATOM    234  N   LYS    16      32.719  26.564  27.634  1.00  0.00           N  
ATOM    235  H   LYS    16      31.855  27.012  27.904  1.00  0.00           H  
ATOM    236  CA  LYS    16      33.567  27.335  26.730  1.00  0.00           C  
ATOM    237  HA  LYS    16      34.488  26.781  26.546  1.00  0.00           H  
ATOM    238  CB  LYS    16      32.848  27.622  25.384  1.00  0.00           C  
ATOM    239  HB2 LYS    16      31.875  28.006  25.691  1.00  0.00           H  
ATOM    240  HB3 LYS    16      33.404  28.357  24.803  1.00  0.00           H  
ATOM    241  CG  LYS    16      32.582  26.270  24.670  1.00  0.00           C  
ATOM    242  HG2 LYS    16      33.288  25.484  24.935  1.00  0.00           H  
ATOM    243  HG3 LYS    16      31.558  25.951  24.862  1.00  0.00           H  
ATOM    244  CD  LYS    16      32.651  26.534  23.208  1.00  0.00           C  
ATOM    245  HD2 LYS    16      31.833  27.189  22.905  1.00  0.00           H  
ATOM    246  HD3 LYS    16      33.625  26.949  22.951  1.00  0.00           H  
ATOM    247  CE  LYS    16      32.476  25.148  22.517  1.00  0.00           C  
ATOM    248  HE2 LYS    16      33.415  24.599  22.445  1.00  0.00           H  
ATOM    249  HE3 LYS    16      31.789  24.605  23.165  1.00  0.00           H  
ATOM    250  NZ  LYS    16      31.937  25.278  21.134  1.00  0.00           N  
ATOM    251  HZ1 LYS    16      31.943  24.374  20.682  1.00  0.00           H  
ATOM    252  HZ2 LYS    16      30.984  25.612  21.123  1.00  0.00           H  
ATOM    253  HZ3 LYS    16      32.444  25.934  20.557  1.00  0.00           H  
ATOM    254  C   LYS    16      33.871  28.658  27.390  1.00  0.00           C  
ATOM    255  O   LYS    16      34.991  29.153  27.069  1.00  0.00           O  
ATOM    256  N   LEU    17      33.009  29.377  28.166  1.00  0.00           N  
ATOM    257  H   LEU    17      32.140  28.903  28.368  1.00  0.00           H  
ATOM    258  CA  LEU    17      33.299  30.665  28.809  1.00  0.00           C  
ATOM    259  HA  LEU    17      34.339  30.896  28.575  1.00  0.00           H  
ATOM    260  CB  LEU    17      32.406  31.868  28.260  1.00  0.00           C  
ATOM    261  HB2 LEU    17      31.349  31.811  28.522  1.00  0.00           H  
ATOM    262  HB3 LEU    17      32.767  32.765  28.762  1.00  0.00           H  
ATOM    263  CG  LEU    17      32.559  32.081  26.777  1.00  0.00           C  
ATOM    264  HG  LEU    17      32.338  31.103  26.349  1.00  0.00           H  
ATOM    265  CD1 LEU    17      31.563  33.157  26.295  1.00  0.00           C  
ATOM    266 HD11 LEU    17      30.579  32.692  26.236  1.00  0.00           H  
ATOM    267 HD12 LEU    17      31.536  34.028  26.950  1.00  0.00           H  
ATOM    268 HD13 LEU    17      31.899  33.353  25.277  1.00  0.00           H  
ATOM    269  CD2 LEU    17      33.966  32.576  26.411  1.00  0.00           C  
ATOM    270 HD21 LEU    17      34.655  31.760  26.626  1.00  0.00           H  
ATOM    271 HD22 LEU    17      34.039  32.712  25.332  1.00  0.00           H  
ATOM    272 HD23 LEU    17      34.264  33.416  27.039  1.00  0.00           H  
ATOM    273  C   LEU    17      33.145  30.441  30.357  1.00  0.00           C  
ATOM    274  O   LEU    17      32.708  29.418  30.820  1.00  0.00           O  
ATOM    275  N   VAL    18      33.458  31.462  31.196  1.00  0.00           N  
ATOM    276  H   VAL    18      33.832  32.297  30.769  1.00  0.00           H  
ATOM    277  CA  VAL    18      33.310  31.517  32.682  1.00  0.00           C  
ATOM    278  HA  VAL    18      33.629  32.521  32.962  1.00  0.00           H  
ATOM    279  CB  VAL    18      31.793  31.330  33.086  1.00  0.00           C  
ATOM    280  HB  VAL    18      31.384  30.419  32.650  1.00  0.00           H  
ATOM    281  CG1 VAL    18      31.514  31.239  34.575  1.00  0.00           C  
ATOM    282 HG11 VAL    18      31.629  30.220  34.944  1.00  0.00           H  
ATOM    283 HG12 VAL    18      32.135  31.887  35.194  1.00  0.00           H  
ATOM    284 HG13 VAL    18      30.472  31.435  34.829  1.00  0.00           H  
ATOM    285  CG2 VAL    18      31.097  32.555  32.495  1.00  0.00           C  
ATOM    286 HG21 VAL    18      30.939  32.380  31.431  1.00  0.00           H  
ATOM    287 HG22 VAL    18      30.028  32.663  32.684  1.00  0.00           H  
ATOM    288 HG23 VAL    18      31.602  33.491  32.732  1.00  0.00           H  
ATOM    289  C   VAL    18      34.317  30.557  33.409  1.00  0.00           C  
ATOM    290  O   VAL    18      34.844  30.917  34.470  1.00  0.00           O  
ATOM    291  N   PHE    19      34.542  29.355  32.881  1.00  0.00           N  
ATOM    292  H   PHE    19      33.899  29.175  32.123  1.00  0.00           H  
ATOM    293  CA  PHE    19      35.308  28.261  33.431  1.00  0.00           C  
ATOM    294  HA  PHE    19      35.158  28.194  34.508  1.00  0.00           H  
ATOM    295  CB  PHE    19      34.700  26.935  32.926  1.00  0.00           C  
ATOM    296  HB2 PHE    19      34.201  27.124  31.976  1.00  0.00           H  
ATOM    297  HB3 PHE    19      35.467  26.203  32.672  1.00  0.00           H  
ATOM    298  CG  PHE    19      33.669  26.384  33.880  1.00  0.00           C  
ATOM    299  CD1 PHE    19      32.292  26.783  33.735  1.00  0.00           C  
ATOM    300  HD1 PHE    19      31.945  27.397  32.917  1.00  0.00           H  
ATOM    301  CE1 PHE    19      31.428  26.096  34.642  1.00  0.00           C  
ATOM    302  HE1 PHE    19      30.384  26.337  34.510  1.00  0.00           H  
ATOM    303  CZ  PHE    19      31.807  25.270  35.746  1.00  0.00           C  
ATOM    304  HZ  PHE    19      31.116  24.857  36.466  1.00  0.00           H  
ATOM    305  CE2 PHE    19      33.169  24.941  35.840  1.00  0.00           C  
ATOM    306  HE2 PHE    19      33.560  24.257  36.579  1.00  0.00           H  
ATOM    307  CD2 PHE    19      34.088  25.555  34.962  1.00  0.00           C  
ATOM    308  HD2 PHE    19      35.118  25.246  35.053  1.00  0.00           H  
ATOM    309  C   PHE    19      36.803  28.465  33.202  1.00  0.00           C  
ATOM    310  O   PHE    19      37.481  27.460  32.949  1.00  0.00           O  
ATOM    311  N   PHE    20      37.349  29.687  33.322  1.00  0.00           N  
ATOM    312  H   PHE    20      36.679  30.441  33.373  1.00  0.00           H  
ATOM    313  CA  PHE    20      38.671  29.971  32.809  1.00  0.00           C  
ATOM    314  HA  PHE    20      38.675  29.733  31.746  1.00  0.00           H  
ATOM    315  CB  PHE    20      38.936  31.502  32.779  1.00  0.00           C  
ATOM    316  HB2 PHE    20      39.180  31.825  33.791  1.00  0.00           H  
ATOM    317  HB3 PHE    20      39.714  31.684  32.037  1.00  0.00           H  
ATOM    318  CG  PHE    20      37.808  32.371  32.330  1.00  0.00           C  
ATOM    319  CD1 PHE    20      37.606  32.635  30.939  1.00  0.00           C  
ATOM    320  HD1 PHE    20      38.242  32.189  30.189  1.00  0.00           H  
ATOM    321  CE1 PHE    20      36.495  33.472  30.521  1.00  0.00           C  
ATOM    322  HE1 PHE    20      36.418  33.746  29.479  1.00  0.00           H  
ATOM    323  CZ  PHE    20      35.720  34.082  31.551  1.00  0.00           C  
ATOM    324  HZ  PHE    20      34.942  34.808  31.366  1.00  0.00           H  
ATOM    325  CE2 PHE    20      35.956  33.868  32.896  1.00  0.00           C  
ATOM    326  HE2 PHE    20      35.263  34.231  33.641  1.00  0.00           H  
ATOM    327  CD2 PHE    20      36.952  32.944  33.266  1.00  0.00           C  
ATOM    328  HD2 PHE    20      36.909  32.593  34.286  1.00  0.00           H  
ATOM    329  C   PHE    20      39.837  29.166  33.539  1.00  0.00           C  
ATOM    330  O   PHE    20      40.814  28.982  32.880  1.00  0.00           O  
ATOM    331  N   ALA    21      39.524  28.735  34.729  1.00  0.00           N  
ATOM    332  H   ALA    21      38.562  28.836  35.021  1.00  0.00           H  
ATOM    333  CA  ALA    21      40.419  27.926  35.536  1.00  0.00           C  
ATOM    334  HA  ALA    21      41.377  28.446  35.512  1.00  0.00           H  
ATOM    335  CB  ALA    21      39.959  27.943  37.007  1.00  0.00           C  
ATOM    336  HB1 ALA    21      39.963  29.015  37.205  1.00  0.00           H  
ATOM    337  HB2 ALA    21      38.955  27.531  37.102  1.00  0.00           H  
ATOM    338  HB3 ALA    21      40.664  27.496  37.708  1.00  0.00           H  
ATOM    339  C   ALA    21      40.577  26.458  35.078  1.00  0.00           C  
ATOM    340  O   ALA    21      41.599  25.799  35.421  1.00  0.00           O  
ATOM    341  N   GLU    22      39.577  25.948  34.338  1.00  0.00           N  
ATOM    342  H   GLU    22      38.692  26.421  34.223  1.00  0.00           H  
ATOM    343  CA  GLU    22      39.769  24.668  33.675  1.00  0.00           C  
ATOM    344  HA  GLU    22      40.488  24.151  34.310  1.00  0.00           H  
ATOM    345  CB  GLU    22      38.438  23.887  33.698  1.00  0.00           C  
ATOM    346  HB2 GLU    22      37.893  24.160  32.795  1.00  0.00           H  
ATOM    347  HB3 GLU    22      38.739  22.840  33.716  1.00  0.00           H  
ATOM    348  CG  GLU    22      37.699  24.108  35.041  1.00  0.00           C  
ATOM    349  HG2 GLU    22      37.428  25.163  35.058  1.00  0.00           H  
ATOM    350  HG3 GLU    22      36.894  23.375  34.987  1.00  0.00           H  
ATOM    351  CD  GLU    22      38.514  23.810  36.318  1.00  0.00           C  
ATOM    352  OE1 GLU    22      38.973  22.618  36.401  1.00  0.00           O  
ATOM    353  OE2 GLU    22      38.663  24.666  37.292  1.00  0.00           O  
ATOM    354  C   GLU    22      40.238  24.740  32.273  1.00  0.00           C  
ATOM    355  O   GLU    22      41.237  24.089  31.887  1.00  0.00           O  
ATOM    356  N   ASP    23      39.577  25.577  31.441  1.00  0.00           N  
ATOM    357  H   ASP    23      38.726  25.978  31.808  1.00  0.00           H  
ATOM    358  CA  ASP    23      39.766  25.660  29.961  1.00  0.00           C  
ATOM    359  HA  ASP    23      39.891  24.645  29.583  1.00  0.00           H  
ATOM    360  CB  ASP    23      38.475  26.240  29.411  1.00  0.00           C  
ATOM    361  HB2 ASP    23      37.671  25.722  29.933  1.00  0.00           H  
ATOM    362  HB3 ASP    23      38.280  27.272  29.703  1.00  0.00           H  
ATOM    363  CG  ASP    23      38.362  26.102  27.923  1.00  0.00           C  
ATOM    364  OD1 ASP    23      37.878  27.096  27.255  1.00  0.00           O  
ATOM    365  OD2 ASP    23      38.683  25.011  27.369  1.00  0.00           O  
ATOM    366  C   ASP    23      41.046  26.461  29.512  1.00  0.00           C  
ATOM    367  O   ASP    23      41.331  26.366  28.301  1.00  0.00           O  
ATOM    368  N   VAL    24      41.620  27.280  30.390  1.00  0.00           N  
ATOM    369  H   VAL    24      41.282  27.278  31.342  1.00  0.00           H  
ATOM    370  CA  VAL    24      42.835  28.037  30.160  1.00  0.00           C  
ATOM    371  HA  VAL    24      43.300  27.599  29.277  1.00  0.00           H  
ATOM    372  CB  VAL    24      42.518  29.465  29.745  1.00  0.00           C  
ATOM    373  HB  VAL    24      42.261  30.029  30.642  1.00  0.00           H  
ATOM    374  CG1 VAL    24      43.817  30.106  29.240  1.00  0.00           C  
ATOM    375 HG11 VAL    24      44.601  30.083  29.998  1.00  0.00           H  
ATOM    376 HG12 VAL    24      44.176  29.530  28.387  1.00  0.00           H  
ATOM    377 HG13 VAL    24      43.781  31.121  28.846  1.00  0.00           H  
ATOM    378  CG2 VAL    24      41.433  29.654  28.761  1.00  0.00           C  
ATOM    379 HG21 VAL    24      40.438  29.361  29.095  1.00  0.00           H  
ATOM    380 HG22 VAL    24      41.237  30.719  28.636  1.00  0.00           H  
ATOM    381 HG23 VAL    24      41.784  29.196  27.836  1.00  0.00           H  
ATOM    382  C   VAL    24      43.855  28.070  31.321  1.00  0.00           C  
ATOM    383  O   VAL    24      45.035  27.848  31.037  1.00  0.00           O  
ATOM    384  N   GLY    25      43.419  28.098  32.600  1.00  0.00           N  
ATOM    385  H   GLY    25      42.441  28.286  32.770  1.00  0.00           H  
ATOM    386  CA  GLY    25      44.198  27.929  33.853  1.00  0.00           C  
ATOM    387  HA2 GLY    25      43.625  27.522  34.686  1.00  0.00           H  
ATOM    388  HA3 GLY    25      45.007  27.200  33.820  1.00  0.00           H  
ATOM    389  C   GLY    25      44.959  29.254  34.201  1.00  0.00           C  
ATOM    390  O   GLY    25      44.840  29.860  35.276  1.00  0.00           O  
ATOM    391  N   SER    26      45.774  29.625  33.250  1.00  0.00           N  
ATOM    392  H   SER    26      45.764  28.965  32.486  1.00  0.00           H  
ATOM    393  CA  SER    26      46.701  30.742  33.187  1.00  0.00           C  
ATOM    394  HA  SER    26      47.303  30.769  34.095  1.00  0.00           H  
ATOM    395  CB  SER    26      47.728  30.429  32.109  1.00  0.00           C  
ATOM    396  HB2 SER    26      48.539  29.747  32.361  1.00  0.00           H  
ATOM    397  HB3 SER    26      47.182  30.035  31.252  1.00  0.00           H  
ATOM    398  OG  SER    26      48.408  31.603  31.767  1.00  0.00           O  
ATOM    399  HG  SER    26      48.681  31.422  30.865  1.00  0.00           H  
ATOM    400  C   SER    26      45.920  32.060  32.884  1.00  0.00           C  
ATOM    401  O   SER    26      44.834  31.997  32.201  1.00  0.00           O  
ATOM    402  N   ASN    27      46.361  33.205  33.413  1.00  0.00           N  
ATOM    403  H   ASN    27      47.300  33.314  33.768  1.00  0.00           H  
ATOM    404  CA  ASN    27      45.762  34.476  32.952  1.00  0.00           C  
ATOM    405  HA  ASN    27      44.772  34.214  32.578  1.00  0.00           H  
ATOM    406  CB  ASN    27      45.496  35.398  34.151  1.00  0.00           C  
ATOM    407  HB2 ASN    27      45.107  34.953  35.067  1.00  0.00           H  
ATOM    408  HB3 ASN    27      46.500  35.737  34.406  1.00  0.00           H  
ATOM    409  CG  ASN    27      44.718  36.654  33.893  1.00  0.00           C  
ATOM    410  OD1 ASN    27      44.408  36.963  32.717  1.00  0.00           O  
ATOM    411  ND2 ASN    27      44.245  37.285  34.915  1.00  0.00           N  
ATOM    412 HD21 ASN    27      43.651  38.099  34.845  1.00  0.00           H  
ATOM    413 HD22 ASN    27      44.610  37.024  35.820  1.00  0.00           H  
ATOM    414  C   ASN    27      46.651  35.118  31.884  1.00  0.00           C  
ATOM    415  O   ASN    27      47.798  35.459  32.170  1.00  0.00           O  
ATOM    416  N   LYS    28      46.026  35.334  30.680  1.00  0.00           N  
ATOM    417  H   LYS    28      45.050  35.107  30.556  1.00  0.00           H  
ATOM    418  CA  LYS    28      46.668  35.883  29.523  1.00  0.00           C  
ATOM    419  HA  LYS    28      47.696  35.525  29.462  1.00  0.00           H  
ATOM    420  CB  LYS    28      45.839  35.488  28.244  1.00  0.00           C  
ATOM    421  HB2 LYS    28      46.357  35.646  27.299  1.00  0.00           H  
ATOM    422  HB3 LYS    28      45.725  34.405  28.300  1.00  0.00           H  
ATOM    423  CG  LYS    28      44.484  36.198  28.204  1.00  0.00           C  
ATOM    424  HG2 LYS    28      43.982  36.057  29.162  1.00  0.00           H  
ATOM    425  HG3 LYS    28      44.601  37.250  27.944  1.00  0.00           H  
ATOM    426  CD  LYS    28      43.593  35.518  27.233  1.00  0.00           C  
ATOM    427  HD2 LYS    28      44.005  35.628  26.230  1.00  0.00           H  
ATOM    428  HD3 LYS    28      43.494  34.457  27.464  1.00  0.00           H  
ATOM    429  CE  LYS    28      42.160  36.046  27.169  1.00  0.00           C  
ATOM    430  HE2 LYS    28      42.000  37.055  26.789  1.00  0.00           H  
ATOM    431  HE3 LYS    28      41.533  35.490  26.472  1.00  0.00           H  
ATOM    432  NZ  LYS    28      41.388  35.880  28.477  1.00  0.00           N  
ATOM    433  HZ1 LYS    28      40.486  36.328  28.401  1.00  0.00           H  
ATOM    434  HZ2 LYS    28      41.301  34.895  28.684  1.00  0.00           H  
ATOM    435  HZ3 LYS    28      41.793  36.265  29.318  1.00  0.00           H  
ATOM    436  C   LYS    28      46.863  37.425  29.619  1.00  0.00           C  
ATOM    437  O   LYS    28      47.550  37.944  28.771  1.00  0.00           O  
ATOM    438  N   GLY    29      46.213  38.195  30.587  1.00  0.00           N  
ATOM    439  H   GLY    29      45.874  37.610  31.338  1.00  0.00           H  
ATOM    440  CA  GLY    29      46.117  39.644  30.712  1.00  0.00           C  
ATOM    441  HA2 GLY    29      45.954  40.072  29.723  1.00  0.00           H  
ATOM    442  HA3 GLY    29      45.262  40.082  31.227  1.00  0.00           H  
ATOM    443  C   GLY    29      47.378  40.264  31.402  1.00  0.00           C  
ATOM    444  O   GLY    29      47.587  40.034  32.613  1.00  0.00           O  
ATOM    445  N   ALA    30      48.180  40.963  30.608  1.00  0.00           N  
ATOM    446  H   ALA    30      48.033  40.948  29.609  1.00  0.00           H  
ATOM    447  CA  ALA    30      49.374  41.561  31.106  1.00  0.00           C  
ATOM    448  HA  ALA    30      50.010  40.712  31.355  1.00  0.00           H  
ATOM    449  CB  ALA    30      49.883  42.575  30.094  1.00  0.00           C  
ATOM    450  HB1 ALA    30      49.047  43.140  29.682  1.00  0.00           H  
ATOM    451  HB2 ALA    30      50.675  43.258  30.400  1.00  0.00           H  
ATOM    452  HB3 ALA    30      50.235  41.970  29.259  1.00  0.00           H  
ATOM    453  C   ALA    30      49.188  42.439  32.382  1.00  0.00           C  
ATOM    454  O   ALA    30      48.140  43.100  32.525  1.00  0.00           O  
ATOM    455  N   ILE    31      50.282  42.701  33.075  1.00  0.00           N  
ATOM    456  H   ILE    31      51.061  42.254  32.613  1.00  0.00           H  
ATOM    457  CA  ILE    31      50.382  43.367  34.400  1.00  0.00           C  
ATOM    458  HA  ILE    31      51.389  43.135  34.747  1.00  0.00           H  
ATOM    459  CB  ILE    31      50.273  44.863  34.292  1.00  0.00           C  
ATOM    460  HB  ILE    31      49.268  45.166  33.998  1.00  0.00           H  
ATOM    461  CG2 ILE    31      50.632  45.485  35.642  1.00  0.00           C  
ATOM    462 HG21 ILE    31      51.619  45.255  36.042  1.00  0.00           H  
ATOM    463 HG22 ILE    31      50.546  46.571  35.637  1.00  0.00           H  
ATOM    464 HG23 ILE    31      49.955  45.122  36.415  1.00  0.00           H  
ATOM    465  CG1 ILE    31      51.183  45.446  33.165  1.00  0.00           C  
ATOM    466 HG12 ILE    31      52.100  44.869  33.279  1.00  0.00           H  
ATOM    467 HG13 ILE    31      50.674  45.212  32.229  1.00  0.00           H  
ATOM    468  CD1 ILE    31      51.568  46.888  33.042  1.00  0.00           C  
ATOM    469 HD11 ILE    31      50.653  47.477  33.111  1.00  0.00           H  
ATOM    470 HD12 ILE    31      52.179  47.219  33.882  1.00  0.00           H  
ATOM    471 HD13 ILE    31      52.118  47.092  32.124  1.00  0.00           H  
ATOM    472  C   ILE    31      49.589  42.776  35.495  1.00  0.00           C  
ATOM    473  O   ILE    31      50.284  42.509  36.508  1.00  0.00           O  
ATOM    474  N   ILE    32      48.284  42.577  35.353  1.00  0.00           N  
ATOM    475  H   ILE    32      47.827  42.826  34.487  1.00  0.00           H  
ATOM    476  CA  ILE    32      47.479  41.864  36.397  1.00  0.00           C  
ATOM    477  HA  ILE    32      47.724  42.300  37.365  1.00  0.00           H  
ATOM    478  CB  ILE    32      45.952  42.107  36.168  1.00  0.00           C  
ATOM    479  HB  ILE    32      45.732  43.161  36.002  1.00  0.00           H  
ATOM    480  CG2 ILE    32      45.490  41.432  34.869  1.00  0.00           C  
ATOM    481 HG21 ILE    32      45.512  40.351  35.006  1.00  0.00           H  
ATOM    482 HG22 ILE    32      44.482  41.810  34.701  1.00  0.00           H  
ATOM    483 HG23 ILE    32      45.988  41.877  34.007  1.00  0.00           H  
ATOM    484  CG1 ILE    32      45.066  41.732  37.402  1.00  0.00           C  
ATOM    485 HG12 ILE    32      44.090  41.593  36.937  1.00  0.00           H  
ATOM    486 HG13 ILE    32      45.419  40.767  37.766  1.00  0.00           H  
ATOM    487  CD1 ILE    32      44.903  42.754  38.570  1.00  0.00           C  
ATOM    488 HD11 ILE    32      44.558  43.703  38.159  1.00  0.00           H  
ATOM    489 HD12 ILE    32      44.154  42.423  39.288  1.00  0.00           H  
ATOM    490 HD13 ILE    32      45.798  42.832  39.187  1.00  0.00           H  
ATOM    491  C   ILE    32      47.850  40.383  36.524  1.00  0.00           C  
ATOM    492  O   ILE    32      48.066  39.831  37.652  1.00  0.00           O  
ATOM    493  N   GLY    33      48.141  39.748  35.445  1.00  0.00           N  
ATOM    494  H   GLY    33      47.930  40.130  34.535  1.00  0.00           H  
ATOM    495  CA  GLY    33      48.553  38.299  35.302  1.00  0.00           C  
ATOM    496  HA2 GLY    33      47.823  37.695  35.841  1.00  0.00           H  
ATOM    497  HA3 GLY    33      48.496  37.835  34.318  1.00  0.00           H  
ATOM    498  C   GLY    33      49.883  37.985  35.961  1.00  0.00           C  
ATOM    499  O   GLY    33      50.140  36.860  36.447  1.00  0.00           O  
ATOM    500  N   LEU    34      50.720  38.980  36.093  1.00  0.00           N  
ATOM    501  H   LEU    34      50.336  39.912  36.159  1.00  0.00           H  
ATOM    502  CA  LEU    34      52.054  38.936  36.758  1.00  0.00           C  
ATOM    503  HA  LEU    34      52.466  38.042  36.290  1.00  0.00           H  
ATOM    504  CB  LEU    34      52.877  40.223  36.483  1.00  0.00           C  
ATOM    505  HB2 LEU    34      52.583  41.092  37.072  1.00  0.00           H  
ATOM    506  HB3 LEU    34      53.828  40.090  36.998  1.00  0.00           H  
ATOM    507  CG  LEU    34      53.018  40.664  34.961  1.00  0.00           C  
ATOM    508  HG  LEU    34      52.028  40.852  34.543  1.00  0.00           H  
ATOM    509  CD1 LEU    34      53.819  41.971  34.745  1.00  0.00           C  
ATOM    510 HD11 LEU    34      53.728  42.357  33.730  1.00  0.00           H  
ATOM    511 HD12 LEU    34      53.568  42.773  35.440  1.00  0.00           H  
ATOM    512 HD13 LEU    34      54.834  41.789  35.099  1.00  0.00           H  
ATOM    513  CD2 LEU    34      53.746  39.647  34.121  1.00  0.00           C  
ATOM    514 HD21 LEU    34      54.627  39.305  34.664  1.00  0.00           H  
ATOM    515 HD22 LEU    34      53.141  38.742  34.062  1.00  0.00           H  
ATOM    516 HD23 LEU    34      53.933  39.889  33.075  1.00  0.00           H  
ATOM    517  C   LEU    34      51.964  38.724  38.311  1.00  0.00           C  
ATOM    518  O   LEU    34      52.900  38.149  38.930  1.00  0.00           O  
ATOM    519  N   MET    35      50.818  39.127  38.872  1.00  0.00           N  
ATOM    520  H   MET    35      50.062  39.392  38.257  1.00  0.00           H  
ATOM    521  CA  MET    35      50.472  39.139  40.393  1.00  0.00           C  
ATOM    522  HA  MET    35      51.439  38.924  40.848  1.00  0.00           H  
ATOM    523  CB  MET    35      50.056  40.564  40.869  1.00  0.00           C  
ATOM    524  HB2 MET    35      48.979  40.730  40.855  1.00  0.00           H  
ATOM    525  HB3 MET    35      50.371  40.579  41.912  1.00  0.00           H  
ATOM    526  CG  MET    35      50.689  41.746  40.093  1.00  0.00           C  
ATOM    527  HG2 MET    35      50.541  41.656  39.017  1.00  0.00           H  
ATOM    528  HG3 MET    35      50.189  42.611  40.528  1.00  0.00           H  
ATOM    529  SD  MET    35      52.531  41.963  40.374  1.00  0.00           S  
ATOM    530  CE  MET    35      52.661  42.550  42.128  1.00  0.00           C  
ATOM    531  HE1 MET    35      53.682  42.915  42.235  1.00  0.00           H  
ATOM    532  HE2 MET    35      52.059  43.453  42.231  1.00  0.00           H  
ATOM    533  HE3 MET    35      52.409  41.848  42.922  1.00  0.00           H  
ATOM    534  C   MET    35      49.348  38.121  40.743  1.00  0.00           C  
ATOM    535  O   MET    35      49.535  37.361  41.715  1.00  0.00           O  
ATOM    536  N   VAL    36      48.254  37.958  40.007  1.00  0.00           N  
ATOM    537  H   VAL    36      48.040  38.651  39.304  1.00  0.00           H  
ATOM    538  CA  VAL    36      47.263  36.924  40.204  1.00  0.00           C  
ATOM    539  HA  VAL    36      47.301  36.448  41.184  1.00  0.00           H  
ATOM    540  CB  VAL    36      45.900  37.511  40.266  1.00  0.00           C  
ATOM    541  HB  VAL    36      45.152  36.718  40.252  1.00  0.00           H  
ATOM    542  CG1 VAL    36      45.720  38.298  41.676  1.00  0.00           C  
ATOM    543 HG11 VAL    36      45.720  37.679  42.574  1.00  0.00           H  
ATOM    544 HG12 VAL    36      46.269  39.239  41.721  1.00  0.00           H  
ATOM    545 HG13 VAL    36      44.684  38.610  41.546  1.00  0.00           H  
ATOM    546  CG2 VAL    36      45.442  38.415  39.185  1.00  0.00           C  
ATOM    547 HG21 VAL    36      45.852  38.068  38.237  1.00  0.00           H  
ATOM    548 HG22 VAL    36      44.356  38.424  39.090  1.00  0.00           H  
ATOM    549 HG23 VAL    36      45.902  39.382  39.390  1.00  0.00           H  
ATOM    550  C   VAL    36      47.396  35.764  39.168  1.00  0.00           C  
ATOM    551  O   VAL    36      47.382  35.986  37.965  1.00  0.00           O  
ATOM    552  N   GLY    37      47.526  34.517  39.608  1.00  0.00           N  
ATOM    553  H   GLY    37      47.357  34.366  40.592  1.00  0.00           H  
ATOM    554  CA  GLY    37      47.722  33.366  38.685  1.00  0.00           C  
ATOM    555  HA2 GLY    37      47.428  32.491  39.264  1.00  0.00           H  
ATOM    556  HA3 GLY    37      47.003  33.319  37.867  1.00  0.00           H  
ATOM    557  C   GLY    37      49.108  33.110  38.019  1.00  0.00           C  
ATOM    558  O   GLY    37      50.148  33.687  38.376  1.00  0.00           O  
ATOM    559  N   GLY    38      49.155  32.238  37.041  1.00  0.00           N  
ATOM    560  H   GLY    38      48.280  31.830  36.744  1.00  0.00           H  
ATOM    561  CA  GLY    38      50.413  31.711  36.445  1.00  0.00           C  
ATOM    562  HA2 GLY    38      50.847  32.314  35.648  1.00  0.00           H  
ATOM    563  HA3 GLY    38      51.142  31.543  37.238  1.00  0.00           H  
ATOM    564  C   GLY    38      50.293  30.292  35.798  1.00  0.00           C  
ATOM    565  O   GLY    38      49.145  29.831  35.567  1.00  0.00           O  
ATOM    566  N   VAL    39      51.405  29.573  35.553  1.00  0.00           N  
ATOM    567  H   VAL    39      52.253  29.879  36.008  1.00  0.00           H  
ATOM    568  CA  VAL    39      51.392  28.325  34.781  1.00  0.00           C  
ATOM    569  HA  VAL    39      50.767  28.295  33.889  1.00  0.00           H  
ATOM    570  CB  VAL    39      52.847  27.946  34.456  1.00  0.00           C  
ATOM    571  HB  VAL    39      53.365  27.925  35.415  1.00  0.00           H  
ATOM    572  CG1 VAL    39      53.174  26.620  33.687  1.00  0.00           C  
ATOM    573 HG11 VAL    39      54.260  26.587  33.600  1.00  0.00           H  
ATOM    574 HG12 VAL    39      52.777  25.751  34.212  1.00  0.00           H  
ATOM    575 HG13 VAL    39      52.738  26.587  32.688  1.00  0.00           H  
ATOM    576  CG2 VAL    39      53.497  29.041  33.576  1.00  0.00           C  
ATOM    577 HG21 VAL    39      54.501  28.749  33.266  1.00  0.00           H  
ATOM    578 HG22 VAL    39      52.885  29.211  32.691  1.00  0.00           H  
ATOM    579 HG23 VAL    39      53.624  29.993  34.093  1.00  0.00           H  
ATOM    580  C   VAL    39      50.844  27.176  35.679  1.00  0.00           C  
ATOM    581  O   VAL    39      51.233  26.980  36.856  1.00  0.00           O  
ATOM    582  N   VAL    40      49.847  26.407  35.159  1.00  0.00           N  
ATOM    583  H   VAL    40      49.481  26.728  34.273  1.00  0.00           H  
ATOM    584  CA  VAL    40      49.151  25.347  35.971  1.00  0.00           C  
ATOM    585  HA  VAL    40      49.016  25.621  37.018  1.00  0.00           H  
ATOM    586  CB  VAL    40      47.707  25.149  35.537  1.00  0.00           C  
ATOM    587  HB  VAL    40      47.324  24.334  36.151  1.00  0.00           H  
ATOM    588  CG1 VAL    40      46.915  26.422  35.883  1.00  0.00           C  
ATOM    589 HG11 VAL    40      46.881  27.162  35.083  1.00  0.00           H  
ATOM    590 HG12 VAL    40      45.933  26.144  36.266  1.00  0.00           H  
ATOM    591 HG13 VAL    40      47.391  27.129  36.562  1.00  0.00           H  
ATOM    592  CG2 VAL    40      47.576  24.792  34.108  1.00  0.00           C  
ATOM    593 HG21 VAL    40      48.126  23.864  33.953  1.00  0.00           H  
ATOM    594 HG22 VAL    40      46.550  24.721  33.745  1.00  0.00           H  
ATOM    595 HG23 VAL    40      48.012  25.507  33.410  1.00  0.00           H  
ATOM    596  C   VAL    40      50.066  24.061  36.048  1.00  0.00           C  
ATOM    597  O   VAL    40      50.965  23.913  35.229  1.00  0.00           O  
ATOM    598  N   ILE    41      49.773  23.213  37.051  1.00  0.00           N  
ATOM    599  H   ILE    41      49.030  23.426  37.702  1.00  0.00           H  
ATOM    600  CA  ILE    41      50.585  22.020  37.504  1.00  0.00           C  
ATOM    601  HA  ILE    41      51.556  22.073  37.012  1.00  0.00           H  
ATOM    602  CB  ILE    41      50.861  22.171  39.022  1.00  0.00           C  
ATOM    603  HB  ILE    41      50.712  23.219  39.281  1.00  0.00           H  
ATOM    604  CG2 ILE    41      49.929  21.298  39.840  1.00  0.00           C  
ATOM    605 HG21 ILE    41      50.310  20.284  39.716  1.00  0.00           H  
ATOM    606 HG22 ILE    41      49.977  21.555  40.898  1.00  0.00           H  
ATOM    607 HG23 ILE    41      48.873  21.272  39.571  1.00  0.00           H  
ATOM    608  CG1 ILE    41      52.381  21.799  39.341  1.00  0.00           C  
ATOM    609 HG12 ILE    41      52.542  21.721  40.417  1.00  0.00           H  
ATOM    610 HG13 ILE    41      52.630  20.805  38.971  1.00  0.00           H  
ATOM    611  CD1 ILE    41      53.331  22.976  38.995  1.00  0.00           C  
ATOM    612 HD11 ILE    41      53.032  23.924  39.442  1.00  0.00           H  
ATOM    613 HD12 ILE    41      54.365  22.682  39.176  1.00  0.00           H  
ATOM    614 HD13 ILE    41      53.344  23.323  37.961  1.00  0.00           H  
ATOM    615  C   ILE    41      49.988  20.692  37.006  1.00  0.00           C  
ATOM    616  O   ILE    41      48.788  20.597  36.704  1.00  0.00           O  
ATOM    617  N   ALA    42      50.792  19.671  36.884  1.00  0.00           N  
ATOM    618  H   ALA    42      51.785  19.842  36.958  1.00  0.00           H  
ATOM    619  CA  ALA    42      50.419  18.364  36.414  1.00  0.00           C  
ATOM    620  HA  ALA    42      49.876  18.512  35.480  1.00  0.00           H  
ATOM    621  CB  ALA    42      51.592  17.574  35.913  1.00  0.00           C  
ATOM    622  HB1 ALA    42      51.290  16.579  35.587  1.00  0.00           H  
ATOM    623  HB2 ALA    42      52.221  18.102  35.197  1.00  0.00           H  
ATOM    624  HB3 ALA    42      52.345  17.245  36.629  1.00  0.00           H  
ATOM    625  C   ALA    42      49.420  17.601  37.378  1.00  0.00           C  
ATOM    626  O   ALA    42      48.690  16.712  36.900  1.00  0.00           O  
ATOM    627  OXT ALA    42      49.325  17.894  38.624  1.00  0.00           O  
TER     628      ALA    42 
END   
