# Supplementary material for: Exploring Structural Insights of Aβ42 and α-Synuclein Monomers and Heterodimer: A Comparative Study Using Implicit and Explicit Solvent Simulations
Source: J Phys Chem B. 2024 May 3;128(19):4655–69. doi: 10.1021/acs.jpcb.4c00503 (PMC11103699; doi:10.1021/acs.jpcb.4c00503)
Supplement: Supplementary file 3 — jp4c00503_si_003.zip [file jp4c00503_si_003.zip › rep/1_ab42_FINAL11.pdb]

ATOM      1  N   ASP     1      39.762  38.838   9.573  1.00  0.00           N  
ATOM      2  H1  ASP     1      40.098  39.444   8.838  1.00  0.00           H  
ATOM      3  H2  ASP     1      39.635  39.174  10.517  1.00  0.00           H  
ATOM      4  H3  ASP     1      38.865  38.473   9.286  1.00  0.00           H  
ATOM      5  CA  ASP     1      40.622  37.641   9.897  1.00  0.00           C  
ATOM      6  HA  ASP     1      40.931  37.266   8.921  1.00  0.00           H  
ATOM      7  CB  ASP     1      41.839  37.983  10.827  1.00  0.00           C  
ATOM      8  HB2 ASP     1      42.388  37.077  11.084  1.00  0.00           H  
ATOM      9  HB3 ASP     1      42.587  38.406  10.157  1.00  0.00           H  
ATOM     10  CG  ASP     1      41.591  38.914  12.140  1.00  0.00           C  
ATOM     11  OD1 ASP     1      40.700  39.758  12.076  1.00  0.00           O  
ATOM     12  OD2 ASP     1      42.352  38.914  13.108  1.00  0.00           O  
ATOM     13  C   ASP     1      39.751  36.470  10.435  1.00  0.00           C  
ATOM     14  O   ASP     1      38.633  36.241   9.988  1.00  0.00           O  
ATOM     15  N   ALA     2      40.243  35.848  11.467  1.00  0.00           N  
ATOM     16  H   ALA     2      41.238  35.958  11.606  1.00  0.00           H  
ATOM     17  CA  ALA     2      39.576  34.599  12.041  1.00  0.00           C  
ATOM     18  HA  ALA     2      39.442  33.818  11.293  1.00  0.00           H  
ATOM     19  CB  ALA     2      40.557  34.045  13.080  1.00  0.00           C  
ATOM     20  HB1 ALA     2      40.080  33.278  13.690  1.00  0.00           H  
ATOM     21  HB2 ALA     2      41.488  33.572  12.770  1.00  0.00           H  
ATOM     22  HB3 ALA     2      40.757  34.845  13.794  1.00  0.00           H  
ATOM     23  C   ALA     2      38.242  34.850  12.769  1.00  0.00           C  
ATOM     24  O   ALA     2      38.118  35.816  13.579  1.00  0.00           O  
ATOM     25  N   GLU     3      37.335  33.947  12.636  1.00  0.00           N  
ATOM     26  H   GLU     3      37.403  33.236  11.922  1.00  0.00           H  
ATOM     27  CA  GLU     3      36.057  33.889  13.435  1.00  0.00           C  
ATOM     28  HA  GLU     3      35.595  34.876  13.450  1.00  0.00           H  
ATOM     29  CB  GLU     3      35.052  33.091  12.603  1.00  0.00           C  
ATOM     30  HB2 GLU     3      35.123  32.004  12.626  1.00  0.00           H  
ATOM     31  HB3 GLU     3      34.258  33.256  13.331  1.00  0.00           H  
ATOM     32  CG  GLU     3      34.819  33.536  11.151  1.00  0.00           C  
ATOM     33  HG2 GLU     3      35.835  33.518  10.757  1.00  0.00           H  
ATOM     34  HG3 GLU     3      34.153  32.804  10.693  1.00  0.00           H  
ATOM     35  CD  GLU     3      34.193  34.892  11.098  1.00  0.00           C  
ATOM     36  OE1 GLU     3      33.204  35.052  11.790  1.00  0.00           O  
ATOM     37  OE2 GLU     3      34.569  35.779  10.331  1.00  0.00           O  
ATOM     38  C   GLU     3      36.035  33.270  14.931  1.00  0.00           C  
ATOM     39  O   GLU     3      35.378  33.853  15.850  1.00  0.00           O  
ATOM     40  N   PHE     4      36.638  32.043  15.148  1.00  0.00           N  
ATOM     41  H   PHE     4      37.330  31.800  14.454  1.00  0.00           H  
ATOM     42  CA  PHE     4      36.647  31.214  16.352  1.00  0.00           C  
ATOM     43  HA  PHE     4      36.168  31.770  17.158  1.00  0.00           H  
ATOM     44  CB  PHE     4      35.874  29.921  16.119  1.00  0.00           C  
ATOM     45  HB2 PHE     4      36.374  29.343  15.342  1.00  0.00           H  
ATOM     46  HB3 PHE     4      35.883  29.240  16.970  1.00  0.00           H  
ATOM     47  CG  PHE     4      34.408  30.160  15.751  1.00  0.00           C  
ATOM     48  CD1 PHE     4      33.897  29.339  14.784  1.00  0.00           C  
ATOM     49  HD1 PHE     4      34.421  28.465  14.429  1.00  0.00           H  
ATOM     50  CE1 PHE     4      32.513  29.465  14.452  1.00  0.00           C  
ATOM     51  HE1 PHE     4      31.977  28.758  13.836  1.00  0.00           H  
ATOM     52  CZ  PHE     4      31.720  30.388  15.147  1.00  0.00           C  
ATOM     53  HZ  PHE     4      30.694  30.524  14.836  1.00  0.00           H  
ATOM     54  CE2 PHE     4      32.300  31.130  16.165  1.00  0.00           C  
ATOM     55  HE2 PHE     4      31.735  31.847  16.743  1.00  0.00           H  
ATOM     56  CD2 PHE     4      33.652  31.001  16.565  1.00  0.00           C  
ATOM     57  HD2 PHE     4      34.059  31.631  17.343  1.00  0.00           H  
ATOM     58  C   PHE     4      38.066  30.999  16.880  1.00  0.00           C  
ATOM     59  O   PHE     4      39.005  31.097  16.025  1.00  0.00           O  
ATOM     60  N   ARG     5      38.277  30.756  18.186  1.00  0.00           N  
ATOM     61  H   ARG     5      37.400  30.724  18.685  1.00  0.00           H  
ATOM     62  CA  ARG     5      39.656  30.768  18.762  1.00  0.00           C  
ATOM     63  HA  ARG     5      40.336  31.357  18.146  1.00  0.00           H  
ATOM     64  CB  ARG     5      39.676  31.247  20.190  1.00  0.00           C  
ATOM     65  HB2 ARG     5      39.167  30.476  20.769  1.00  0.00           H  
ATOM     66  HB3 ARG     5      40.684  31.307  20.601  1.00  0.00           H  
ATOM     67  CG  ARG     5      38.835  32.568  20.489  1.00  0.00           C  
ATOM     68  HG2 ARG     5      39.236  33.415  19.931  1.00  0.00           H  
ATOM     69  HG3 ARG     5      37.791  32.469  20.192  1.00  0.00           H  
ATOM     70  CD  ARG     5      38.817  32.840  22.037  1.00  0.00           C  
ATOM     71  HD2 ARG     5      38.406  31.913  22.437  1.00  0.00           H  
ATOM     72  HD3 ARG     5      39.871  33.025  22.244  1.00  0.00           H  
ATOM     73  NE  ARG     5      38.024  34.020  22.421  1.00  0.00           N  
ATOM     74  HE  ARG     5      37.632  34.548  21.655  1.00  0.00           H  
ATOM     75  CZ  ARG     5      37.813  34.579  23.562  1.00  0.00           C  
ATOM     76  NH1 ARG     5      38.233  33.950  24.576  1.00  0.00           N  
ATOM     77 HH11 ARG     5      38.209  34.237  25.544  1.00  0.00           H  
ATOM     78 HH12 ARG     5      38.896  33.197  24.455  1.00  0.00           H  
ATOM     79  NH2 ARG     5      37.267  35.812  23.793  1.00  0.00           N  
ATOM     80 HH21 ARG     5      37.023  36.136  24.718  1.00  0.00           H  
ATOM     81 HH22 ARG     5      36.830  36.349  23.058  1.00  0.00           H  
ATOM     82  C   ARG     5      40.255  29.358  18.689  1.00  0.00           C  
ATOM     83  O   ARG     5      40.637  28.643  19.671  1.00  0.00           O  
ATOM     84  N   HIE     6      40.517  28.868  17.477  1.00  0.00           N  
ATOM     85  H   HIE     6      40.268  29.306  16.601  1.00  0.00           H  
ATOM     86  CA  HIE     6      41.335  27.658  17.220  1.00  0.00           C  
ATOM     87  HA  HIE     6      41.884  27.448  18.137  1.00  0.00           H  
ATOM     88  CB  HIE     6      40.488  26.400  16.808  1.00  0.00           C  
ATOM     89  HB2 HIE     6      39.948  26.587  15.880  1.00  0.00           H  
ATOM     90  HB3 HIE     6      41.060  25.563  16.407  1.00  0.00           H  
ATOM     91  CG  HIE     6      39.511  25.966  17.815  1.00  0.00           C  
ATOM     92  ND1 HIE     6      39.821  25.492  19.113  1.00  0.00           N  
ATOM     93  CE1 HIE     6      38.661  24.840  19.585  1.00  0.00           C  
ATOM     94  HE1 HIE     6      38.575  24.356  20.546  1.00  0.00           H  
ATOM     95  NE2 HIE     6      37.698  24.877  18.649  1.00  0.00           N  
ATOM     96  HE2 HIE     6      36.780  24.456  18.679  1.00  0.00           H  
ATOM     97  CD2 HIE     6      38.187  25.585  17.563  1.00  0.00           C  
ATOM     98  HD2 HIE     6      37.690  25.660  16.607  1.00  0.00           H  
ATOM     99  C   HIE     6      42.573  27.919  16.186  1.00  0.00           C  
ATOM    100  O   HIE     6      43.464  27.099  16.043  1.00  0.00           O  
ATOM    101  N   ASP     7      42.527  29.108  15.488  1.00  0.00           N  
ATOM    102  H   ASP     7      41.792  29.775  15.677  1.00  0.00           H  
ATOM    103  CA  ASP     7      43.705  29.561  14.723  1.00  0.00           C  
ATOM    104  HA  ASP     7      44.509  28.842  14.879  1.00  0.00           H  
ATOM    105  CB  ASP     7      43.512  29.587  13.222  1.00  0.00           C  
ATOM    106  HB2 ASP     7      42.698  28.900  12.987  1.00  0.00           H  
ATOM    107  HB3 ASP     7      43.282  30.629  12.999  1.00  0.00           H  
ATOM    108  CG  ASP     7      44.717  28.985  12.473  1.00  0.00           C  
ATOM    109  OD1 ASP     7      45.822  28.818  13.055  1.00  0.00           O  
ATOM    110  OD2 ASP     7      44.426  28.562  11.328  1.00  0.00           O  
ATOM    111  C   ASP     7      44.163  30.964  15.253  1.00  0.00           C  
ATOM    112  O   ASP     7      43.373  31.678  15.819  1.00  0.00           O  
ATOM    113  N   SER     8      45.397  31.368  15.269  1.00  0.00           N  
ATOM    114  H   SER     8      46.018  30.749  14.767  1.00  0.00           H  
ATOM    115  CA  SER     8      46.029  32.500  15.905  1.00  0.00           C  
ATOM    116  HA  SER     8      47.086  32.379  15.671  1.00  0.00           H  
ATOM    117  CB  SER     8      45.373  33.911  15.393  1.00  0.00           C  
ATOM    118  HB2 SER     8      45.373  33.859  14.305  1.00  0.00           H  
ATOM    119  HB3 SER     8      44.315  34.015  15.633  1.00  0.00           H  
ATOM    120  OG  SER     8      45.894  35.126  15.820  1.00  0.00           O  
ATOM    121  HG  SER     8      45.594  35.912  15.358  1.00  0.00           H  
ATOM    122  C   SER     8      45.943  32.625  17.436  1.00  0.00           C  
ATOM    123  O   SER     8      46.708  33.374  18.117  1.00  0.00           O  
ATOM    124  N   GLY     9      44.921  32.047  18.053  1.00  0.00           N  
ATOM    125  H   GLY     9      44.241  31.550  17.495  1.00  0.00           H  
ATOM    126  CA  GLY     9      44.875  32.028  19.493  1.00  0.00           C  
ATOM    127  HA2 GLY     9      45.271  32.913  19.991  1.00  0.00           H  
ATOM    128  HA3 GLY     9      43.880  31.795  19.870  1.00  0.00           H  
ATOM    129  C   GLY     9      45.698  30.882  20.084  1.00  0.00           C  
ATOM    130  O   GLY     9      46.567  30.307  19.415  1.00  0.00           O  
ATOM    131  N   TYR    10      45.461  30.554  21.359  1.00  0.00           N  
ATOM    132  H   TYR    10      44.820  31.092  21.924  1.00  0.00           H  
ATOM    133  CA  TYR    10      46.051  29.342  21.893  1.00  0.00           C  
ATOM    134  HA  TYR    10      46.456  28.677  21.130  1.00  0.00           H  
ATOM    135  CB  TYR    10      47.104  29.770  22.847  1.00  0.00           C  
ATOM    136  HB2 TYR    10      46.642  30.280  23.693  1.00  0.00           H  
ATOM    137  HB3 TYR    10      47.424  28.783  23.180  1.00  0.00           H  
ATOM    138  CG  TYR    10      48.359  30.436  22.329  1.00  0.00           C  
ATOM    139  CD1 TYR    10      48.632  31.786  22.707  1.00  0.00           C  
ATOM    140  HD1 TYR    10      47.978  32.285  23.407  1.00  0.00           H  
ATOM    141  CE1 TYR    10      49.961  32.160  22.633  1.00  0.00           C  
ATOM    142  HE1 TYR    10      50.247  33.116  23.046  1.00  0.00           H  
ATOM    143  CZ  TYR    10      50.911  31.495  21.861  1.00  0.00           C  
ATOM    144  OH  TYR    10      52.121  31.976  21.648  1.00  0.00           O  
ATOM    145  HH  TYR    10      52.035  32.881  21.341  1.00  0.00           H  
ATOM    146  CE2 TYR    10      50.478  30.219  21.327  1.00  0.00           C  
ATOM    147  HE2 TYR    10      51.198  29.690  20.720  1.00  0.00           H  
ATOM    148  CD2 TYR    10      49.265  29.654  21.619  1.00  0.00           C  
ATOM    149  HD2 TYR    10      49.210  28.635  21.267  1.00  0.00           H  
ATOM    150  C   TYR    10      45.039  28.418  22.623  1.00  0.00           C  
ATOM    151  O   TYR    10      43.907  28.796  22.919  1.00  0.00           O  
ATOM    152  N   GLU    11      45.418  27.174  22.996  1.00  0.00           N  
ATOM    153  H   GLU    11      46.380  26.935  22.801  1.00  0.00           H  
ATOM    154  CA  GLU    11      44.548  26.066  23.573  1.00  0.00           C  
ATOM    155  HA  GLU    11      43.538  26.406  23.345  1.00  0.00           H  
ATOM    156  CB  GLU    11      44.487  24.818  22.654  1.00  0.00           C  
ATOM    157  HB2 GLU    11      43.766  24.078  23.000  1.00  0.00           H  
ATOM    158  HB3 GLU    11      44.365  25.098  21.608  1.00  0.00           H  
ATOM    159  CG  GLU    11      45.888  24.179  22.633  1.00  0.00           C  
ATOM    160  HG2 GLU    11      46.547  25.036  22.499  1.00  0.00           H  
ATOM    161  HG3 GLU    11      46.170  23.762  23.599  1.00  0.00           H  
ATOM    162  CD  GLU    11      46.063  23.351  21.394  1.00  0.00           C  
ATOM    163  OE1 GLU    11      45.542  22.245  21.493  1.00  0.00           O  
ATOM    164  OE2 GLU    11      46.657  23.847  20.370  1.00  0.00           O  
ATOM    165  C   GLU    11      44.605  25.796  25.097  1.00  0.00           C  
ATOM    166  O   GLU    11      44.077  24.903  25.707  1.00  0.00           O  
ATOM    167  N   VAL    12      45.506  26.643  25.718  1.00  0.00           N  
ATOM    168  H   VAL    12      45.633  27.456  25.133  1.00  0.00           H  
ATOM    169  CA  VAL    12      46.002  26.662  27.126  1.00  0.00           C  
ATOM    170  HA  VAL    12      45.324  26.056  27.727  1.00  0.00           H  
ATOM    171  CB  VAL    12      47.402  26.200  27.353  1.00  0.00           C  
ATOM    172  HB  VAL    12      47.670  26.538  28.354  1.00  0.00           H  
ATOM    173  CG1 VAL    12      47.294  24.664  27.315  1.00  0.00           C  
ATOM    174 HG11 VAL    12      46.392  24.298  27.804  1.00  0.00           H  
ATOM    175 HG12 VAL    12      47.438  24.325  26.289  1.00  0.00           H  
ATOM    176 HG13 VAL    12      48.024  24.325  28.050  1.00  0.00           H  
ATOM    177  CG2 VAL    12      48.458  26.763  26.458  1.00  0.00           C  
ATOM    178 HG21 VAL    12      49.121  27.260  27.166  1.00  0.00           H  
ATOM    179 HG22 VAL    12      49.087  26.049  25.927  1.00  0.00           H  
ATOM    180 HG23 VAL    12      48.065  27.453  25.711  1.00  0.00           H  
ATOM    181  C   VAL    12      45.766  28.141  27.618  1.00  0.00           C  
ATOM    182  O   VAL    12      45.963  28.981  26.772  1.00  0.00           O  
ATOM    183  N   HIE    13      45.243  28.398  28.796  1.00  0.00           N  
ATOM    184  H   HIE    13      44.951  27.573  29.300  1.00  0.00           H  
ATOM    185  CA  HIE    13      44.683  29.672  29.429  1.00  0.00           C  
ATOM    186  HA  HIE    13      43.924  30.066  28.753  1.00  0.00           H  
ATOM    187  CB  HIE    13      43.926  29.161  30.724  1.00  0.00           C  
ATOM    188  HB2 HIE    13      44.601  28.664  31.421  1.00  0.00           H  
ATOM    189  HB3 HIE    13      43.369  29.914  31.282  1.00  0.00           H  
ATOM    190  CG  HIE    13      42.856  28.193  30.396  1.00  0.00           C  
ATOM    191  ND1 HIE    13      42.910  26.810  30.805  1.00  0.00           N  
ATOM    192  CE1 HIE    13      41.712  26.370  30.216  1.00  0.00           C  
ATOM    193  HE1 HIE    13      41.334  25.359  30.176  1.00  0.00           H  
ATOM    194  NE2 HIE    13      41.080  27.271  29.496  1.00  0.00           N  
ATOM    195  HE2 HIE    13      40.227  27.103  28.982  1.00  0.00           H  
ATOM    196  CD2 HIE    13      41.734  28.463  29.577  1.00  0.00           C  
ATOM    197  HD2 HIE    13      41.590  29.376  29.018  1.00  0.00           H  
ATOM    198  C   HIE    13      45.691  30.774  29.874  1.00  0.00           C  
ATOM    199  O   HIE    13      45.273  31.844  30.285  1.00  0.00           O  
ATOM    200  N   HIE    14      47.014  30.667  29.787  1.00  0.00           N  
ATOM    201  H   HIE    14      47.398  29.820  29.394  1.00  0.00           H  
ATOM    202  CA  HIE    14      48.001  31.697  30.123  1.00  0.00           C  
ATOM    203  HA  HIE    14      48.128  31.608  31.202  1.00  0.00           H  
ATOM    204  CB  HIE    14      49.334  31.230  29.573  1.00  0.00           C  
ATOM    205  HB2 HIE    14      49.595  30.328  30.126  1.00  0.00           H  
ATOM    206  HB3 HIE    14      49.223  31.023  28.508  1.00  0.00           H  
ATOM    207  CG  HIE    14      50.631  31.935  29.561  1.00  0.00           C  
ATOM    208  ND1 HIE    14      51.625  31.790  30.590  1.00  0.00           N  
ATOM    209  CE1 HIE    14      52.721  32.429  30.067  1.00  0.00           C  
ATOM    210  HE1 HIE    14      53.624  32.488  30.656  1.00  0.00           H  
ATOM    211  NE2 HIE    14      52.475  33.034  28.896  1.00  0.00           N  
ATOM    212  HE2 HIE    14      53.188  33.612  28.474  1.00  0.00           H  
ATOM    213  CD2 HIE    14      51.119  32.771  28.581  1.00  0.00           C  
ATOM    214  HD2 HIE    14      50.566  33.020  27.687  1.00  0.00           H  
ATOM    215  C   HIE    14      47.739  33.143  29.695  1.00  0.00           C  
ATOM    216  O   HIE    14      47.879  34.134  30.473  1.00  0.00           O  
ATOM    217  N   GLN    15      47.248  33.371  28.455  1.00  0.00           N  
ATOM    218  H   GLN    15      47.147  32.529  27.906  1.00  0.00           H  
ATOM    219  CA  GLN    15      46.837  34.714  27.910  1.00  0.00           C  
ATOM    220  HA  GLN    15      47.681  35.398  27.996  1.00  0.00           H  
ATOM    221  CB  GLN    15      46.576  34.539  26.383  1.00  0.00           C  
ATOM    222  HB2 GLN    15      47.524  34.142  26.020  1.00  0.00           H  
ATOM    223  HB3 GLN    15      45.915  33.674  26.325  1.00  0.00           H  
ATOM    224  CG  GLN    15      45.800  35.688  25.571  1.00  0.00           C  
ATOM    225  HG2 GLN    15      44.780  35.828  25.932  1.00  0.00           H  
ATOM    226  HG3 GLN    15      46.502  36.517  25.484  1.00  0.00           H  
ATOM    227  CD  GLN    15      45.519  35.308  24.132  1.00  0.00           C  
ATOM    228  OE1 GLN    15      46.383  34.867  23.390  1.00  0.00           O  
ATOM    229  NE2 GLN    15      44.313  35.589  23.598  1.00  0.00           N  
ATOM    230 HE21 GLN    15      44.157  35.683  22.604  1.00  0.00           H  
ATOM    231 HE22 GLN    15      43.562  35.802  24.239  1.00  0.00           H  
ATOM    232  C   GLN    15      45.573  35.349  28.595  1.00  0.00           C  
ATOM    233  O   GLN    15      45.575  36.578  28.540  1.00  0.00           O  
ATOM    234  N   LYS    16      44.737  34.592  29.352  1.00  0.00           N  
ATOM    235  H   LYS    16      44.903  33.599  29.426  1.00  0.00           H  
ATOM    236  CA  LYS    16      43.697  35.146  30.225  1.00  0.00           C  
ATOM    237  HA  LYS    16      43.113  35.802  29.580  1.00  0.00           H  
ATOM    238  CB  LYS    16      42.828  33.872  30.653  1.00  0.00           C  
ATOM    239  HB2 LYS    16      42.805  33.019  29.975  1.00  0.00           H  
ATOM    240  HB3 LYS    16      43.286  33.571  31.595  1.00  0.00           H  
ATOM    241  CG  LYS    16      41.308  34.160  30.846  1.00  0.00           C  
ATOM    242  HG2 LYS    16      41.353  35.188  31.207  1.00  0.00           H  
ATOM    243  HG3 LYS    16      40.920  34.269  29.833  1.00  0.00           H  
ATOM    244  CD  LYS    16      40.677  33.210  31.881  1.00  0.00           C  
ATOM    245  HD2 LYS    16      40.975  32.175  31.711  1.00  0.00           H  
ATOM    246  HD3 LYS    16      40.964  33.509  32.889  1.00  0.00           H  
ATOM    247  CE  LYS    16      39.217  33.446  31.628  1.00  0.00           C  
ATOM    248  HE2 LYS    16      38.959  34.472  31.888  1.00  0.00           H  
ATOM    249  HE3 LYS    16      39.151  33.236  30.560  1.00  0.00           H  
ATOM    250  NZ  LYS    16      38.405  32.559  32.453  1.00  0.00           N  
ATOM    251  HZ1 LYS    16      37.481  32.967  32.467  1.00  0.00           H  
ATOM    252  HZ2 LYS    16      38.182  31.628  32.131  1.00  0.00           H  
ATOM    253  HZ3 LYS    16      38.598  32.583  33.445  1.00  0.00           H  
ATOM    254  C   LYS    16      44.305  35.919  31.495  1.00  0.00           C  
ATOM    255  O   LYS    16      43.621  36.678  32.137  1.00  0.00           O  
ATOM    256  N   LEU    17      45.601  35.818  31.812  1.00  0.00           N  
ATOM    257  H   LEU    17      46.115  35.067  31.375  1.00  0.00           H  
ATOM    258  CA  LEU    17      46.191  36.503  33.081  1.00  0.00           C  
ATOM    259  HA  LEU    17      45.495  36.293  33.893  1.00  0.00           H  
ATOM    260  CB  LEU    17      47.657  36.030  33.322  1.00  0.00           C  
ATOM    261  HB2 LEU    17      48.311  36.100  32.453  1.00  0.00           H  
ATOM    262  HB3 LEU    17      48.244  36.429  34.149  1.00  0.00           H  
ATOM    263  CG  LEU    17      47.633  34.544  33.731  1.00  0.00           C  
ATOM    264  HG  LEU    17      47.261  33.908  32.927  1.00  0.00           H  
ATOM    265  CD1 LEU    17      49.068  34.121  33.861  1.00  0.00           C  
ATOM    266 HD11 LEU    17      49.680  34.440  34.705  1.00  0.00           H  
ATOM    267 HD12 LEU    17      49.040  33.032  33.887  1.00  0.00           H  
ATOM    268 HD13 LEU    17      49.618  34.339  32.946  1.00  0.00           H  
ATOM    269  CD2 LEU    17      46.918  34.312  35.085  1.00  0.00           C  
ATOM    270 HD21 LEU    17      46.578  33.277  35.048  1.00  0.00           H  
ATOM    271 HD22 LEU    17      47.636  34.659  35.828  1.00  0.00           H  
ATOM    272 HD23 LEU    17      46.109  35.043  35.101  1.00  0.00           H  
ATOM    273  C   LEU    17      46.158  37.966  33.154  1.00  0.00           C  
ATOM    274  O   LEU    17      46.302  38.577  34.195  1.00  0.00           O  
ATOM    275  N   VAL    18      45.849  38.719  32.057  1.00  0.00           N  
ATOM    276  H   VAL    18      45.733  38.228  31.183  1.00  0.00           H  
ATOM    277  CA  VAL    18      45.725  40.243  32.144  1.00  0.00           C  
ATOM    278  HA  VAL    18      46.105  40.555  33.117  1.00  0.00           H  
ATOM    279  CB  VAL    18      46.531  40.895  31.003  1.00  0.00           C  
ATOM    280  HB  VAL    18      46.391  41.961  30.821  1.00  0.00           H  
ATOM    281  CG1 VAL    18      48.047  40.549  31.357  1.00  0.00           C  
ATOM    282 HG11 VAL    18      48.655  41.007  30.577  1.00  0.00           H  
ATOM    283 HG12 VAL    18      48.321  41.045  32.289  1.00  0.00           H  
ATOM    284 HG13 VAL    18      48.256  39.480  31.398  1.00  0.00           H  
ATOM    285  CG2 VAL    18      46.319  40.186  29.625  1.00  0.00           C  
ATOM    286 HG21 VAL    18      46.898  39.264  29.562  1.00  0.00           H  
ATOM    287 HG22 VAL    18      45.267  40.044  29.380  1.00  0.00           H  
ATOM    288 HG23 VAL    18      46.626  40.790  28.771  1.00  0.00           H  
ATOM    289  C   VAL    18      44.406  40.843  32.072  1.00  0.00           C  
ATOM    290  O   VAL    18      44.195  42.034  32.021  1.00  0.00           O  
ATOM    291  N   PHE    19      43.415  39.929  31.986  1.00  0.00           N  
ATOM    292  H   PHE    19      43.700  38.981  32.186  1.00  0.00           H  
ATOM    293  CA  PHE    19      41.996  40.227  31.709  1.00  0.00           C  
ATOM    294  HA  PHE    19      41.810  41.287  31.881  1.00  0.00           H  
ATOM    295  CB  PHE    19      41.662  39.881  30.256  1.00  0.00           C  
ATOM    296  HB2 PHE    19      42.048  38.910  29.947  1.00  0.00           H  
ATOM    297  HB3 PHE    19      40.594  40.042  30.109  1.00  0.00           H  
ATOM    298  CG  PHE    19      42.135  40.792  29.114  1.00  0.00           C  
ATOM    299  CD1 PHE    19      42.041  42.213  29.364  1.00  0.00           C  
ATOM    300  HD1 PHE    19      41.676  42.552  30.322  1.00  0.00           H  
ATOM    301  CE1 PHE    19      42.368  43.029  28.293  1.00  0.00           C  
ATOM    302  HE1 PHE    19      42.299  44.107  28.309  1.00  0.00           H  
ATOM    303  CZ  PHE    19      42.982  42.518  27.057  1.00  0.00           C  
ATOM    304  HZ  PHE    19      43.298  43.130  26.225  1.00  0.00           H  
ATOM    305  CE2 PHE    19      43.134  41.096  26.855  1.00  0.00           C  
ATOM    306  HE2 PHE    19      43.683  40.642  26.043  1.00  0.00           H  
ATOM    307  CD2 PHE    19      42.703  40.246  27.955  1.00  0.00           C  
ATOM    308  HD2 PHE    19      42.807  39.180  27.819  1.00  0.00           H  
ATOM    309  C   PHE    19      40.893  39.611  32.602  1.00  0.00           C  
ATOM    310  O   PHE    19      39.694  39.993  32.481  1.00  0.00           O  
ATOM    311  N   PHE    20      41.195  38.588  33.462  1.00  0.00           N  
ATOM    312  H   PHE    20      42.102  38.146  33.415  1.00  0.00           H  
ATOM    313  CA  PHE    20      40.182  38.019  34.377  1.00  0.00           C  
ATOM    314  HA  PHE    20      39.346  38.692  34.568  1.00  0.00           H  
ATOM    315  CB  PHE    20      39.628  36.723  33.823  1.00  0.00           C  
ATOM    316  HB2 PHE    20      39.260  37.011  32.838  1.00  0.00           H  
ATOM    317  HB3 PHE    20      40.385  35.951  33.688  1.00  0.00           H  
ATOM    318  CG  PHE    20      38.501  36.052  34.557  1.00  0.00           C  
ATOM    319  CD1 PHE    20      37.306  36.044  33.910  1.00  0.00           C  
ATOM    320  HD1 PHE    20      37.227  36.501  32.935  1.00  0.00           H  
ATOM    321  CE1 PHE    20      36.113  35.729  34.686  1.00  0.00           C  
ATOM    322  HE1 PHE    20      35.176  36.082  34.281  1.00  0.00           H  
ATOM    323  CZ  PHE    20      36.239  35.383  36.069  1.00  0.00           C  
ATOM    324  HZ  PHE    20      35.308  35.103  36.539  1.00  0.00           H  
ATOM    325  CE2 PHE    20      37.482  35.160  36.647  1.00  0.00           C  
ATOM    326  HE2 PHE    20      37.682  34.764  37.632  1.00  0.00           H  
ATOM    327  CD2 PHE    20      38.611  35.491  35.820  1.00  0.00           C  
ATOM    328  HD2 PHE    20      39.640  35.336  36.107  1.00  0.00           H  
ATOM    329  C   PHE    20      40.732  37.840  35.732  1.00  0.00           C  
ATOM    330  O   PHE    20      41.830  37.368  35.949  1.00  0.00           O  
ATOM    331  N   ALA    21      39.880  38.033  36.799  1.00  0.00           N  
ATOM    332  H   ALA    21      38.877  38.079  36.694  1.00  0.00           H  
ATOM    333  CA  ALA    21      40.176  37.950  38.211  1.00  0.00           C  
ATOM    334  HA  ALA    21      40.791  37.051  38.238  1.00  0.00           H  
ATOM    335  CB  ALA    21      40.595  39.330  38.706  1.00  0.00           C  
ATOM    336  HB1 ALA    21      41.327  39.764  38.025  1.00  0.00           H  
ATOM    337  HB2 ALA    21      39.656  39.883  38.687  1.00  0.00           H  
ATOM    338  HB3 ALA    21      40.868  39.346  39.761  1.00  0.00           H  
ATOM    339  C   ALA    21      38.822  37.599  38.985  1.00  0.00           C  
ATOM    340  O   ALA    21      37.798  38.297  38.796  1.00  0.00           O  
ATOM    341  N   GLU    22      38.920  36.632  39.884  1.00  0.00           N  
ATOM    342  H   GLU    22      39.723  36.020  39.897  1.00  0.00           H  
ATOM    343  CA  GLU    22      37.971  36.230  40.950  1.00  0.00           C  
ATOM    344  HA  GLU    22      36.955  36.123  40.568  1.00  0.00           H  
ATOM    345  CB  GLU    22      38.514  34.932  41.520  1.00  0.00           C  
ATOM    346  HB2 GLU    22      38.713  34.172  40.764  1.00  0.00           H  
ATOM    347  HB3 GLU    22      39.481  35.291  41.872  1.00  0.00           H  
ATOM    348  CG  GLU    22      37.681  34.195  42.650  1.00  0.00           C  
ATOM    349  HG2 GLU    22      38.240  33.272  42.807  1.00  0.00           H  
ATOM    350  HG3 GLU    22      37.507  34.817  43.528  1.00  0.00           H  
ATOM    351  CD  GLU    22      36.358  33.571  42.237  1.00  0.00           C  
ATOM    352  OE1 GLU    22      35.817  32.868  43.092  1.00  0.00           O  
ATOM    353  OE2 GLU    22      35.902  33.721  41.081  1.00  0.00           O  
ATOM    354  C   GLU    22      37.799  37.392  41.870  1.00  0.00           C  
ATOM    355  O   GLU    22      38.791  37.980  42.336  1.00  0.00           O  
ATOM    356  N   ASP    23      36.569  37.703  42.020  1.00  0.00           N  
ATOM    357  H   ASP    23      35.834  37.130  41.631  1.00  0.00           H  
ATOM    358  CA  ASP    23      36.073  38.971  42.671  1.00  0.00           C  
ATOM    359  HA  ASP    23      36.437  39.852  42.142  1.00  0.00           H  
ATOM    360  CB  ASP    23      34.532  39.084  42.536  1.00  0.00           C  
ATOM    361  HB2 ASP    23      33.946  38.226  42.865  1.00  0.00           H  
ATOM    362  HB3 ASP    23      34.426  39.901  43.250  1.00  0.00           H  
ATOM    363  CG  ASP    23      34.018  39.541  41.124  1.00  0.00           C  
ATOM    364  OD1 ASP    23      34.746  40.176  40.319  1.00  0.00           O  
ATOM    365  OD2 ASP    23      32.855  39.173  40.892  1.00  0.00           O  
ATOM    366  C   ASP    23      36.415  39.150  44.112  1.00  0.00           C  
ATOM    367  O   ASP    23      36.839  40.286  44.430  1.00  0.00           O  
ATOM    368  N   VAL    24      36.426  38.038  44.882  1.00  0.00           N  
ATOM    369  H   VAL    24      36.165  37.186  44.406  1.00  0.00           H  
ATOM    370  CA  VAL    24      36.796  37.945  46.335  1.00  0.00           C  
ATOM    371  HA  VAL    24      36.682  36.877  46.520  1.00  0.00           H  
ATOM    372  CB  VAL    24      38.303  38.258  46.607  1.00  0.00           C  
ATOM    373  HB  VAL    24      38.371  39.245  46.148  1.00  0.00           H  
ATOM    374  CG1 VAL    24      38.838  38.558  47.977  1.00  0.00           C  
ATOM    375 HG11 VAL    24      38.838  37.638  48.562  1.00  0.00           H  
ATOM    376 HG12 VAL    24      39.831  39.007  47.978  1.00  0.00           H  
ATOM    377 HG13 VAL    24      38.115  39.235  48.432  1.00  0.00           H  
ATOM    378  CG2 VAL    24      39.331  37.385  45.846  1.00  0.00           C  
ATOM    379 HG21 VAL    24      39.164  37.325  44.771  1.00  0.00           H  
ATOM    380 HG22 VAL    24      40.320  37.828  45.963  1.00  0.00           H  
ATOM    381 HG23 VAL    24      39.142  36.403  46.282  1.00  0.00           H  
ATOM    382  C   VAL    24      35.876  38.666  47.274  1.00  0.00           C  
ATOM    383  O   VAL    24      35.905  39.859  47.430  1.00  0.00           O  
ATOM    384  N   GLY    25      34.832  37.989  47.890  1.00  0.00           N  
ATOM    385  H   GLY    25      34.702  37.038  47.575  1.00  0.00           H  
ATOM    386  CA  GLY    25      33.841  38.517  48.818  1.00  0.00           C  
ATOM    387  HA2 GLY    25      33.920  39.588  49.004  1.00  0.00           H  
ATOM    388  HA3 GLY    25      32.915  38.389  48.258  1.00  0.00           H  
ATOM    389  C   GLY    25      33.729  37.711  50.158  1.00  0.00           C  
ATOM    390  O   GLY    25      33.886  36.457  50.242  1.00  0.00           O  
ATOM    391  N   SER    26      33.278  38.408  51.201  1.00  0.00           N  
ATOM    392  H   SER    26      33.279  39.399  51.006  1.00  0.00           H  
ATOM    393  CA  SER    26      33.253  37.922  52.624  1.00  0.00           C  
ATOM    394  HA  SER    26      34.166  37.349  52.783  1.00  0.00           H  
ATOM    395  CB  SER    26      33.401  39.093  53.558  1.00  0.00           C  
ATOM    396  HB2 SER    26      33.467  38.681  54.564  1.00  0.00           H  
ATOM    397  HB3 SER    26      34.291  39.714  53.462  1.00  0.00           H  
ATOM    398  OG  SER    26      32.251  39.929  53.451  1.00  0.00           O  
ATOM    399  HG  SER    26      32.397  40.646  54.072  1.00  0.00           H  
ATOM    400  C   SER    26      32.036  37.131  53.045  1.00  0.00           C  
ATOM    401  O   SER    26      32.143  36.250  53.919  1.00  0.00           O  
ATOM    402  N   ASN    27      30.945  37.141  52.255  1.00  0.00           N  
ATOM    403  H   ASN    27      30.918  37.688  51.406  1.00  0.00           H  
ATOM    404  CA  ASN    27      29.756  36.230  52.440  1.00  0.00           C  
ATOM    405  HA  ASN    27      29.926  35.663  53.354  1.00  0.00           H  
ATOM    406  CB  ASN    27      28.507  37.187  52.448  1.00  0.00           C  
ATOM    407  HB2 ASN    27      28.774  38.099  52.982  1.00  0.00           H  
ATOM    408  HB3 ASN    27      28.312  37.484  51.417  1.00  0.00           H  
ATOM    409  CG  ASN    27      27.273  36.572  53.045  1.00  0.00           C  
ATOM    410  OD1 ASN    27      27.309  35.574  53.726  1.00  0.00           O  
ATOM    411  ND2 ASN    27      26.100  37.026  52.624  1.00  0.00           N  
ATOM    412 HD21 ASN    27      25.315  36.578  53.074  1.00  0.00           H  
ATOM    413 HD22 ASN    27      26.135  37.739  51.910  1.00  0.00           H  
ATOM    414  C   ASN    27      29.840  35.257  51.328  1.00  0.00           C  
ATOM    415  O   ASN    27      29.021  35.294  50.420  1.00  0.00           O  
ATOM    416  N   LYS    28      30.709  34.225  51.465  1.00  0.00           N  
ATOM    417  H   LYS    28      30.999  34.077  52.421  1.00  0.00           H  
ATOM    418  CA  LYS    28      30.868  33.236  50.389  1.00  0.00           C  
ATOM    419  HA  LYS    28      31.120  33.722  49.446  1.00  0.00           H  
ATOM    420  CB  LYS    28      31.878  32.181  50.882  1.00  0.00           C  
ATOM    421  HB2 LYS    28      31.984  32.154  51.966  1.00  0.00           H  
ATOM    422  HB3 LYS    28      31.539  31.179  50.619  1.00  0.00           H  
ATOM    423  CG  LYS    28      33.284  32.454  50.284  1.00  0.00           C  
ATOM    424  HG2 LYS    28      33.299  32.464  49.195  1.00  0.00           H  
ATOM    425  HG3 LYS    28      33.264  33.504  50.577  1.00  0.00           H  
ATOM    426  CD  LYS    28      34.533  31.725  50.923  1.00  0.00           C  
ATOM    427  HD2 LYS    28      34.577  30.708  50.534  1.00  0.00           H  
ATOM    428  HD3 LYS    28      35.300  32.438  50.620  1.00  0.00           H  
ATOM    429  CE  LYS    28      34.469  31.389  52.472  1.00  0.00           C  
ATOM    430  HE2 LYS    28      34.114  32.320  52.914  1.00  0.00           H  
ATOM    431  HE3 LYS    28      33.766  30.565  52.595  1.00  0.00           H  
ATOM    432  NZ  LYS    28      35.791  31.008  53.087  1.00  0.00           N  
ATOM    433  HZ1 LYS    28      36.374  31.833  53.105  1.00  0.00           H  
ATOM    434  HZ2 LYS    28      35.622  30.918  54.079  1.00  0.00           H  
ATOM    435  HZ3 LYS    28      36.234  30.204  52.666  1.00  0.00           H  
ATOM    436  C   LYS    28      29.457  32.606  50.118  1.00  0.00           C  
ATOM    437  O   LYS    28      28.942  32.088  51.116  1.00  0.00           O  
ATOM    438  N   GLY    29      29.010  32.422  48.895  1.00  0.00           N  
ATOM    439  H   GLY    29      29.646  32.472  48.112  1.00  0.00           H  
ATOM    440  CA  GLY    29      27.836  31.661  48.495  1.00  0.00           C  
ATOM    441  HA2 GLY    29      26.865  32.010  48.846  1.00  0.00           H  
ATOM    442  HA3 GLY    29      27.692  31.848  47.431  1.00  0.00           H  
ATOM    443  C   GLY    29      28.004  30.187  48.666  1.00  0.00           C  
ATOM    444  O   GLY    29      29.139  29.715  48.771  1.00  0.00           O  
ATOM    445  N   ALA    30      26.914  29.493  48.536  1.00  0.00           N  
ATOM    446  H   ALA    30      26.109  29.959  48.142  1.00  0.00           H  
ATOM    447  CA  ALA    30      27.062  28.034  48.332  1.00  0.00           C  
ATOM    448  HA  ALA    30      27.820  27.720  49.050  1.00  0.00           H  
ATOM    449  CB  ALA    30      25.801  27.168  48.711  1.00  0.00           C  
ATOM    450  HB1 ALA    30      26.072  26.114  48.769  1.00  0.00           H  
ATOM    451  HB2 ALA    30      25.330  27.497  49.637  1.00  0.00           H  
ATOM    452  HB3 ALA    30      25.019  27.167  47.952  1.00  0.00           H  
ATOM    453  C   ALA    30      27.489  27.853  46.837  1.00  0.00           C  
ATOM    454  O   ALA    30      26.984  28.603  46.023  1.00  0.00           O  
ATOM    455  N   ILE    31      28.077  26.689  46.461  1.00  0.00           N  
ATOM    456  H   ILE    31      28.387  26.054  47.182  1.00  0.00           H  
ATOM    457  CA  ILE    31      28.566  26.581  45.114  1.00  0.00           C  
ATOM    458  HA  ILE    31      29.052  27.515  44.834  1.00  0.00           H  
ATOM    459  CB  ILE    31      29.643  25.546  45.141  1.00  0.00           C  
ATOM    460  HB  ILE    31      29.371  24.856  45.940  1.00  0.00           H  
ATOM    461  CG2 ILE    31      29.822  24.886  43.781  1.00  0.00           C  
ATOM    462 HG21 ILE    31      28.923  24.363  43.454  1.00  0.00           H  
ATOM    463 HG22 ILE    31      30.056  25.664  43.054  1.00  0.00           H  
ATOM    464 HG23 ILE    31      30.640  24.166  43.741  1.00  0.00           H  
ATOM    465  CG1 ILE    31      30.889  26.401  45.593  1.00  0.00           C  
ATOM    466 HG12 ILE    31      31.745  25.807  45.273  1.00  0.00           H  
ATOM    467 HG13 ILE    31      30.978  27.332  45.032  1.00  0.00           H  
ATOM    468  CD1 ILE    31      31.020  26.729  47.098  1.00  0.00           C  
ATOM    469 HD11 ILE    31      31.899  27.350  47.268  1.00  0.00           H  
ATOM    470 HD12 ILE    31      30.180  27.342  47.427  1.00  0.00           H  
ATOM    471 HD13 ILE    31      31.217  25.813  47.654  1.00  0.00           H  
ATOM    472  C   ILE    31      27.448  26.436  44.108  1.00  0.00           C  
ATOM    473  O   ILE    31      27.585  26.778  42.956  1.00  0.00           O  
ATOM    474  N   ILE    32      26.240  25.990  44.492  1.00  0.00           N  
ATOM    475  H   ILE    32      26.121  25.761  45.468  1.00  0.00           H  
ATOM    476  CA  ILE    32      25.129  25.792  43.511  1.00  0.00           C  
ATOM    477  HA  ILE    32      25.445  25.088  42.741  1.00  0.00           H  
ATOM    478  CB  ILE    32      24.110  25.052  44.532  1.00  0.00           C  
ATOM    479  HB  ILE    32      24.284  25.335  45.570  1.00  0.00           H  
ATOM    480  CG2 ILE    32      22.689  25.484  44.136  1.00  0.00           C  
ATOM    481 HG21 ILE    32      22.031  25.115  44.923  1.00  0.00           H  
ATOM    482 HG22 ILE    32      22.514  26.557  44.064  1.00  0.00           H  
ATOM    483 HG23 ILE    32      22.358  25.074  43.182  1.00  0.00           H  
ATOM    484  CG1 ILE    32      24.181  23.484  44.498  1.00  0.00           C  
ATOM    485 HG12 ILE    32      23.560  23.120  43.680  1.00  0.00           H  
ATOM    486 HG13 ILE    32      25.218  23.151  44.461  1.00  0.00           H  
ATOM    487  CD1 ILE    32      23.676  22.803  45.715  1.00  0.00           C  
ATOM    488 HD11 ILE    32      24.398  23.072  46.485  1.00  0.00           H  
ATOM    489 HD12 ILE    32      22.709  23.260  45.928  1.00  0.00           H  
ATOM    490 HD13 ILE    32      23.301  21.790  45.569  1.00  0.00           H  
ATOM    491  C   ILE    32      24.742  27.191  42.852  1.00  0.00           C  
ATOM    492  O   ILE    32      24.148  27.132  41.767  1.00  0.00           O  
ATOM    493  N   GLY    33      24.959  28.273  43.513  1.00  0.00           N  
ATOM    494  H   GLY    33      25.561  28.239  44.324  1.00  0.00           H  
ATOM    495  CA  GLY    33      24.642  29.532  42.970  1.00  0.00           C  
ATOM    496  HA2 GLY    33      23.972  29.418  42.117  1.00  0.00           H  
ATOM    497  HA3 GLY    33      24.182  30.132  43.755  1.00  0.00           H  
ATOM    498  C   GLY    33      25.757  30.244  42.178  1.00  0.00           C  
ATOM    499  O   GLY    33      25.625  31.417  41.843  1.00  0.00           O  
ATOM    500  N   LEU    34      26.875  29.639  41.993  1.00  0.00           N  
ATOM    501  H   LEU    34      26.898  28.755  42.480  1.00  0.00           H  
ATOM    502  CA  LEU    34      27.992  29.907  41.108  1.00  0.00           C  
ATOM    503  HA  LEU    34      27.852  30.826  40.538  1.00  0.00           H  
ATOM    504  CB  LEU    34      29.158  30.050  42.087  1.00  0.00           C  
ATOM    505  HB2 LEU    34      29.316  29.113  42.621  1.00  0.00           H  
ATOM    506  HB3 LEU    34      29.996  30.112  41.393  1.00  0.00           H  
ATOM    507  CG  LEU    34      29.295  31.223  42.966  1.00  0.00           C  
ATOM    508  HG  LEU    34      28.970  32.114  42.429  1.00  0.00           H  
ATOM    509  CD1 LEU    34      28.379  31.482  44.272  1.00  0.00           C  
ATOM    510 HD11 LEU    34      27.384  31.678  43.874  1.00  0.00           H  
ATOM    511 HD12 LEU    34      28.200  30.599  44.886  1.00  0.00           H  
ATOM    512 HD13 LEU    34      28.821  32.297  44.846  1.00  0.00           H  
ATOM    513  CD2 LEU    34      30.680  31.294  43.582  1.00  0.00           C  
ATOM    514 HD21 LEU    34      31.434  31.029  42.841  1.00  0.00           H  
ATOM    515 HD22 LEU    34      30.869  32.268  44.032  1.00  0.00           H  
ATOM    516 HD23 LEU    34      30.816  30.554  44.370  1.00  0.00           H  
ATOM    517  C   LEU    34      28.094  28.940  39.933  1.00  0.00           C  
ATOM    518  O   LEU    34      29.001  29.003  39.088  1.00  0.00           O  
ATOM    519  N   MET    35      27.202  27.970  39.958  1.00  0.00           N  
ATOM    520  H   MET    35      26.462  28.028  40.643  1.00  0.00           H  
ATOM    521  CA  MET    35      27.053  26.951  38.969  1.00  0.00           C  
ATOM    522  HA  MET    35      28.077  26.659  38.736  1.00  0.00           H  
ATOM    523  CB  MET    35      26.543  25.690  39.649  1.00  0.00           C  
ATOM    524  HB2 MET    35      27.113  25.478  40.553  1.00  0.00           H  
ATOM    525  HB3 MET    35      25.522  25.862  39.988  1.00  0.00           H  
ATOM    526  CG  MET    35      26.587  24.369  38.956  1.00  0.00           C  
ATOM    527  HG2 MET    35      26.318  23.603  39.683  1.00  0.00           H  
ATOM    528  HG3 MET    35      25.755  24.490  38.263  1.00  0.00           H  
ATOM    529  SD  MET    35      28.093  23.844  38.045  1.00  0.00           S  
ATOM    530  CE  MET    35      28.924  23.083  39.435  1.00  0.00           C  
ATOM    531  HE1 MET    35      28.902  23.772  40.279  1.00  0.00           H  
ATOM    532  HE2 MET    35      28.358  22.189  39.699  1.00  0.00           H  
ATOM    533  HE3 MET    35      29.937  22.750  39.208  1.00  0.00           H  
ATOM    534  C   MET    35      26.559  27.393  37.567  1.00  0.00           C  
ATOM    535  O   MET    35      25.715  26.774  36.932  1.00  0.00           O  
ATOM    536  N   VAL    36      27.018  28.551  37.068  1.00  0.00           N  
ATOM    537  H   VAL    36      27.731  29.001  37.624  1.00  0.00           H  
ATOM    538  CA  VAL    36      26.531  29.221  35.770  1.00  0.00           C  
ATOM    539  HA  VAL    36      25.465  29.067  35.602  1.00  0.00           H  
ATOM    540  CB  VAL    36      26.669  30.769  35.889  1.00  0.00           C  
ATOM    541  HB  VAL    36      26.205  31.263  35.035  1.00  0.00           H  
ATOM    542  CG1 VAL    36      26.014  31.341  37.167  1.00  0.00           C  
ATOM    543 HG11 VAL    36      26.390  30.873  38.077  1.00  0.00           H  
ATOM    544 HG12 VAL    36      26.189  32.416  37.214  1.00  0.00           H  
ATOM    545 HG13 VAL    36      24.929  31.269  37.086  1.00  0.00           H  
ATOM    546  CG2 VAL    36      28.167  31.089  35.792  1.00  0.00           C  
ATOM    547 HG21 VAL    36      28.726  30.284  36.269  1.00  0.00           H  
ATOM    548 HG22 VAL    36      28.452  31.137  34.741  1.00  0.00           H  
ATOM    549 HG23 VAL    36      28.347  31.996  36.369  1.00  0.00           H  
ATOM    550  C   VAL    36      27.044  28.747  34.423  1.00  0.00           C  
ATOM    551  O   VAL    36      26.704  29.363  33.436  1.00  0.00           O  
ATOM    552  N   GLY    37      27.909  27.720  34.394  1.00  0.00           N  
ATOM    553  H   GLY    37      28.039  27.237  35.271  1.00  0.00           H  
ATOM    554  CA  GLY    37      28.437  27.210  33.136  1.00  0.00           C  
ATOM    555  HA2 GLY    37      29.172  26.418  33.283  1.00  0.00           H  
ATOM    556  HA3 GLY    37      27.554  26.899  32.577  1.00  0.00           H  
ATOM    557  C   GLY    37      29.126  28.264  32.359  1.00  0.00           C  
ATOM    558  O   GLY    37      29.914  28.932  32.969  1.00  0.00           O  
ATOM    559  N   GLY    38      28.834  28.534  31.071  1.00  0.00           N  
ATOM    560  H   GLY    38      28.172  27.997  30.530  1.00  0.00           H  
ATOM    561  CA  GLY    38      29.330  29.670  30.193  1.00  0.00           C  
ATOM    562  HA2 GLY    38      29.176  29.641  29.114  1.00  0.00           H  
ATOM    563  HA3 GLY    38      28.935  30.557  30.688  1.00  0.00           H  
ATOM    564  C   GLY    38      30.797  29.771  30.269  1.00  0.00           C  
ATOM    565  O   GLY    38      31.378  28.935  29.596  1.00  0.00           O  
ATOM    566  N   VAL    39      31.342  30.760  30.959  1.00  0.00           N  
ATOM    567  H   VAL    39      30.700  31.493  31.224  1.00  0.00           H  
ATOM    568  CA  VAL    39      32.737  30.899  31.042  1.00  0.00           C  
ATOM    569  HA  VAL    39      33.182  30.255  30.283  1.00  0.00           H  
ATOM    570  CB  VAL    39      33.226  32.343  30.745  1.00  0.00           C  
ATOM    571  HB  VAL    39      34.307  32.221  30.666  1.00  0.00           H  
ATOM    572  CG1 VAL    39      32.650  32.709  29.303  1.00  0.00           C  
ATOM    573 HG11 VAL    39      33.269  32.058  28.686  1.00  0.00           H  
ATOM    574 HG12 VAL    39      31.734  32.213  28.984  1.00  0.00           H  
ATOM    575 HG13 VAL    39      32.664  33.750  28.982  1.00  0.00           H  
ATOM    576  CG2 VAL    39      32.882  33.457  31.669  1.00  0.00           C  
ATOM    577 HG21 VAL    39      32.824  34.461  31.250  1.00  0.00           H  
ATOM    578 HG22 VAL    39      31.955  33.348  32.232  1.00  0.00           H  
ATOM    579 HG23 VAL    39      33.607  33.598  32.471  1.00  0.00           H  
ATOM    580  C   VAL    39      33.402  30.430  32.426  1.00  0.00           C  
ATOM    581  O   VAL    39      34.545  30.851  32.643  1.00  0.00           O  
ATOM    582  N   VAL    40      32.639  29.765  33.353  1.00  0.00           N  
ATOM    583  H   VAL    40      31.657  29.674  33.132  1.00  0.00           H  
ATOM    584  CA  VAL    40      33.109  29.361  34.690  1.00  0.00           C  
ATOM    585  HA  VAL    40      33.860  30.118  34.916  1.00  0.00           H  
ATOM    586  CB  VAL    40      31.963  29.597  35.823  1.00  0.00           C  
ATOM    587  HB  VAL    40      30.982  29.152  35.657  1.00  0.00           H  
ATOM    588  CG1 VAL    40      32.514  29.030  37.116  1.00  0.00           C  
ATOM    589 HG11 VAL    40      33.542  29.376  37.227  1.00  0.00           H  
ATOM    590 HG12 VAL    40      31.992  29.270  38.043  1.00  0.00           H  
ATOM    591 HG13 VAL    40      32.424  27.959  36.936  1.00  0.00           H  
ATOM    592  CG2 VAL    40      31.684  31.085  35.986  1.00  0.00           C  
ATOM    593 HG21 VAL    40      31.412  31.577  35.052  1.00  0.00           H  
ATOM    594 HG22 VAL    40      30.923  31.155  36.764  1.00  0.00           H  
ATOM    595 HG23 VAL    40      32.624  31.507  36.341  1.00  0.00           H  
ATOM    596  C   VAL    40      33.777  27.968  34.544  1.00  0.00           C  
ATOM    597  O   VAL    40      33.599  27.181  33.508  1.00  0.00           O  
ATOM    598  N   ILE    41      34.572  27.662  35.504  1.00  0.00           N  
ATOM    599  H   ILE    41      34.808  28.376  36.178  1.00  0.00           H  
ATOM    600  CA  ILE    41      35.311  26.370  35.626  1.00  0.00           C  
ATOM    601  HA  ILE    41      35.145  25.726  34.762  1.00  0.00           H  
ATOM    602  CB  ILE    41      36.823  26.708  35.821  1.00  0.00           C  
ATOM    603  HB  ILE    41      37.021  27.658  36.315  1.00  0.00           H  
ATOM    604  CG2 ILE    41      37.686  25.653  36.452  1.00  0.00           C  
ATOM    605 HG21 ILE    41      37.245  25.469  37.431  1.00  0.00           H  
ATOM    606 HG22 ILE    41      37.710  24.792  35.785  1.00  0.00           H  
ATOM    607 HG23 ILE    41      38.720  25.983  36.553  1.00  0.00           H  
ATOM    608  CG1 ILE    41      37.386  27.007  34.415  1.00  0.00           C  
ATOM    609 HG12 ILE    41      37.624  26.107  33.849  1.00  0.00           H  
ATOM    610 HG13 ILE    41      36.596  27.597  33.950  1.00  0.00           H  
ATOM    611  CD1 ILE    41      38.701  27.831  34.440  1.00  0.00           C  
ATOM    612 HD11 ILE    41      39.540  27.523  35.064  1.00  0.00           H  
ATOM    613 HD12 ILE    41      38.990  28.096  33.423  1.00  0.00           H  
ATOM    614 HD13 ILE    41      38.553  28.771  34.971  1.00  0.00           H  
ATOM    615  C   ILE    41      34.830  25.553  36.823  1.00  0.00           C  
ATOM    616  O   ILE    41      34.401  26.130  37.902  1.00  0.00           O  
ATOM    617  N   ALA    42      34.945  24.191  36.638  1.00  0.00           N  
ATOM    618  H   ALA    42      35.354  23.962  35.744  1.00  0.00           H  
ATOM    619  CA  ALA    42      34.843  23.158  37.687  1.00  0.00           C  
ATOM    620  HA  ALA    42      35.397  23.582  38.525  1.00  0.00           H  
ATOM    621  CB  ALA    42      33.408  23.063  38.108  1.00  0.00           C  
ATOM    622  HB1 ALA    42      32.862  24.003  38.183  1.00  0.00           H  
ATOM    623  HB2 ALA    42      32.841  22.419  37.435  1.00  0.00           H  
ATOM    624  HB3 ALA    42      33.395  22.548  39.069  1.00  0.00           H  
ATOM    625  C   ALA    42      35.549  21.862  37.366  1.00  0.00           C  
ATOM    626  O   ALA    42      35.691  21.041  38.335  1.00  0.00           O  
ATOM    627  OXT ALA    42      35.894  21.528  36.196  1.00  0.00           O  
TER     628      ALA    42 
END   
