# Supplementary material for: Exploring Structural Insights of Aβ42 and α-Synuclein Monomers and Heterodimer: A Comparative Study Using Implicit and Explicit Solvent Simulations
Source: J Phys Chem B. 2024 May 3;128(19):4655–69. doi: 10.1021/acs.jpcb.4c00503 (PMC11103699; doi:10.1021/acs.jpcb.4c00503)
Supplement: Supplementary file 3 — jp4c00503_si_003.zip [file jp4c00503_si_003.zip › rep/1_ab42_FINAL12.pdb]

ATOM      1  N   ASP     1      58.457  25.862  34.879  1.00  0.00           N  
ATOM      2  H1  ASP     1      58.474  25.004  35.411  1.00  0.00           H  
ATOM      3  H2  ASP     1      59.038  25.713  34.067  1.00  0.00           H  
ATOM      4  H3  ASP     1      57.523  26.131  34.603  1.00  0.00           H  
ATOM      5  CA  ASP     1      59.002  27.064  35.648  1.00  0.00           C  
ATOM      6  HA  ASP     1      59.826  26.863  36.332  1.00  0.00           H  
ATOM      7  CB  ASP     1      59.536  28.291  34.774  1.00  0.00           C  
ATOM      8  HB2 ASP     1      59.807  29.190  35.328  1.00  0.00           H  
ATOM      9  HB3 ASP     1      60.551  28.030  34.476  1.00  0.00           H  
ATOM     10  CG  ASP     1      58.594  28.591  33.517  1.00  0.00           C  
ATOM     11  OD1 ASP     1      59.195  29.119  32.548  1.00  0.00           O  
ATOM     12  OD2 ASP     1      57.412  28.273  33.527  1.00  0.00           O  
ATOM     13  C   ASP     1      57.917  27.625  36.602  1.00  0.00           C  
ATOM     14  O   ASP     1      56.834  27.075  36.623  1.00  0.00           O  
ATOM     15  N   ALA     2      58.359  28.442  37.578  1.00  0.00           N  
ATOM     16  H   ALA     2      59.314  28.772  37.558  1.00  0.00           H  
ATOM     17  CA  ALA     2      57.598  29.031  38.712  1.00  0.00           C  
ATOM     18  HA  ALA     2      56.520  29.137  38.585  1.00  0.00           H  
ATOM     19  CB  ALA     2      57.656  28.136  39.975  1.00  0.00           C  
ATOM     20  HB1 ALA     2      57.005  27.273  39.834  1.00  0.00           H  
ATOM     21  HB2 ALA     2      58.625  27.721  40.251  1.00  0.00           H  
ATOM     22  HB3 ALA     2      57.306  28.733  40.817  1.00  0.00           H  
ATOM     23  C   ALA     2      58.118  30.387  39.146  1.00  0.00           C  
ATOM     24  O   ALA     2      59.141  30.743  38.730  1.00  0.00           O  
ATOM     25  N   GLU     3      57.435  31.223  39.946  1.00  0.00           N  
ATOM     26  H   GLU     3      56.507  31.075  40.314  1.00  0.00           H  
ATOM     27  CA  GLU     3      57.954  32.591  40.272  1.00  0.00           C  
ATOM     28  HA  GLU     3      59.015  32.645  40.031  1.00  0.00           H  
ATOM     29  CB  GLU     3      57.339  33.671  39.399  1.00  0.00           C  
ATOM     30  HB2 GLU     3      57.827  34.569  39.778  1.00  0.00           H  
ATOM     31  HB3 GLU     3      57.689  33.706  38.367  1.00  0.00           H  
ATOM     32  CG  GLU     3      55.772  33.838  39.418  1.00  0.00           C  
ATOM     33  HG2 GLU     3      55.345  32.870  39.681  1.00  0.00           H  
ATOM     34  HG3 GLU     3      55.539  34.503  40.249  1.00  0.00           H  
ATOM     35  CD  GLU     3      55.182  34.418  38.127  1.00  0.00           C  
ATOM     36  OE1 GLU     3      54.541  33.615  37.415  1.00  0.00           O  
ATOM     37  OE2 GLU     3      55.462  35.596  37.666  1.00  0.00           O  
ATOM     38  C   GLU     3      57.734  32.950  41.800  1.00  0.00           C  
ATOM     39  O   GLU     3      56.661  32.587  42.381  1.00  0.00           O  
ATOM     40  N   PHE     4      58.736  33.507  42.448  1.00  0.00           N  
ATOM     41  H   PHE     4      59.559  33.795  41.939  1.00  0.00           H  
ATOM     42  CA  PHE     4      58.685  33.724  43.853  1.00  0.00           C  
ATOM     43  HA  PHE     4      57.884  33.121  44.280  1.00  0.00           H  
ATOM     44  CB  PHE     4      59.965  33.074  44.407  1.00  0.00           C  
ATOM     45  HB2 PHE     4      60.174  32.044  44.118  1.00  0.00           H  
ATOM     46  HB3 PHE     4      60.904  33.412  43.967  1.00  0.00           H  
ATOM     47  CG  PHE     4      60.123  33.127  45.856  1.00  0.00           C  
ATOM     48  CD1 PHE     4      59.339  32.351  46.624  1.00  0.00           C  
ATOM     49  HD1 PHE     4      58.484  31.830  46.221  1.00  0.00           H  
ATOM     50  CE1 PHE     4      59.590  32.351  48.002  1.00  0.00           C  
ATOM     51  HE1 PHE     4      59.030  31.633  48.583  1.00  0.00           H  
ATOM     52  CZ  PHE     4      60.430  33.172  48.580  1.00  0.00           C  
ATOM     53  HZ  PHE     4      60.472  33.238  49.657  1.00  0.00           H  
ATOM     54  CE2 PHE     4      61.348  33.885  47.831  1.00  0.00           C  
ATOM     55  HE2 PHE     4      62.150  34.491  48.226  1.00  0.00           H  
ATOM     56  CD2 PHE     4      61.203  33.841  46.416  1.00  0.00           C  
ATOM     57  HD2 PHE     4      61.857  34.456  45.815  1.00  0.00           H  
ATOM     58  C   PHE     4      58.598  35.272  44.099  1.00  0.00           C  
ATOM     59  O   PHE     4      59.541  35.966  43.600  1.00  0.00           O  
ATOM     60  N   ARG     5      57.579  35.740  44.888  1.00  0.00           N  
ATOM     61  H   ARG     5      56.897  35.053  45.179  1.00  0.00           H  
ATOM     62  CA  ARG     5      57.250  37.096  45.179  1.00  0.00           C  
ATOM     63  HA  ARG     5      58.081  37.701  44.818  1.00  0.00           H  
ATOM     64  CB  ARG     5      55.844  37.371  44.384  1.00  0.00           C  
ATOM     65  HB2 ARG     5      55.812  37.031  43.349  1.00  0.00           H  
ATOM     66  HB3 ARG     5      55.002  36.832  44.818  1.00  0.00           H  
ATOM     67  CG  ARG     5      55.540  38.887  44.458  1.00  0.00           C  
ATOM     68  HG2 ARG     5      55.734  39.365  45.418  1.00  0.00           H  
ATOM     69  HG3 ARG     5      56.233  39.426  43.813  1.00  0.00           H  
ATOM     70  CD  ARG     5      54.010  39.176  44.218  1.00  0.00           C  
ATOM     71  HD2 ARG     5      53.757  38.857  43.206  1.00  0.00           H  
ATOM     72  HD3 ARG     5      53.302  38.706  44.900  1.00  0.00           H  
ATOM     73  NE  ARG     5      53.745  40.612  44.395  1.00  0.00           N  
ATOM     74  HE  ARG     5      53.515  40.996  45.300  1.00  0.00           H  
ATOM     75  CZ  ARG     5      54.076  41.528  43.476  1.00  0.00           C  
ATOM     76  NH1 ARG     5      54.050  42.812  43.796  1.00  0.00           N  
ATOM     77 HH11 ARG     5      54.474  43.529  43.224  1.00  0.00           H  
ATOM     78 HH12 ARG     5      53.867  43.081  44.752  1.00  0.00           H  
ATOM     79  NH2 ARG     5      54.425  41.238  42.197  1.00  0.00           N  
ATOM     80 HH21 ARG     5      54.678  42.002  41.586  1.00  0.00           H  
ATOM     81 HH22 ARG     5      54.305  40.264  41.957  1.00  0.00           H  
ATOM     82  C   ARG     5      57.295  37.256  46.831  1.00  0.00           C  
ATOM     83  O   ARG     5      58.354  37.688  47.354  1.00  0.00           O  
ATOM     84  N   HIE     6      56.194  37.025  47.483  1.00  0.00           N  
ATOM     85  H   HIE     6      55.419  36.725  46.908  1.00  0.00           H  
ATOM     86  CA  HIE     6      55.779  37.301  48.889  1.00  0.00           C  
ATOM     87  HA  HIE     6      56.612  37.229  49.588  1.00  0.00           H  
ATOM     88  CB  HIE     6      55.438  38.756  48.959  1.00  0.00           C  
ATOM     89  HB2 HIE     6      54.671  39.010  48.227  1.00  0.00           H  
ATOM     90  HB3 HIE     6      54.826  38.845  49.856  1.00  0.00           H  
ATOM     91  CG  HIE     6      56.473  39.874  48.785  1.00  0.00           C  
ATOM     92  ND1 HIE     6      56.078  41.184  48.503  1.00  0.00           N  
ATOM     93  CE1 HIE     6      57.096  41.988  48.717  1.00  0.00           C  
ATOM     94  HE1 HIE     6      57.040  43.064  48.633  1.00  0.00           H  
ATOM     95  NE2 HIE     6      58.120  41.184  49.236  1.00  0.00           N  
ATOM     96  HE2 HIE     6      58.911  41.680  49.623  1.00  0.00           H  
ATOM     97  CD2 HIE     6      57.703  39.978  49.312  1.00  0.00           C  
ATOM     98  HD2 HIE     6      58.221  39.175  49.815  1.00  0.00           H  
ATOM     99  C   HIE     6      54.516  36.608  49.334  1.00  0.00           C  
ATOM    100  O   HIE     6      53.624  36.322  48.493  1.00  0.00           O  
ATOM    101  N   ASP     7      54.472  36.248  50.592  1.00  0.00           N  
ATOM    102  H   ASP     7      55.268  36.505  51.158  1.00  0.00           H  
ATOM    103  CA  ASP     7      53.390  35.630  51.292  1.00  0.00           C  
ATOM    104  HA  ASP     7      52.580  35.398  50.600  1.00  0.00           H  
ATOM    105  CB  ASP     7      53.760  34.316  51.964  1.00  0.00           C  
ATOM    106  HB2 ASP     7      52.773  33.868  52.074  1.00  0.00           H  
ATOM    107  HB3 ASP     7      54.315  33.726  51.236  1.00  0.00           H  
ATOM    108  CG  ASP     7      54.595  34.321  53.264  1.00  0.00           C  
ATOM    109  OD1 ASP     7      54.004  34.041  54.339  1.00  0.00           O  
ATOM    110  OD2 ASP     7      55.786  34.648  53.251  1.00  0.00           O  
ATOM    111  C   ASP     7      52.645  36.722  52.213  1.00  0.00           C  
ATOM    112  O   ASP     7      52.045  36.352  53.215  1.00  0.00           O  
ATOM    113  N   SER     8      52.387  38.005  51.793  1.00  0.00           N  
ATOM    114  H   SER     8      52.559  38.256  50.830  1.00  0.00           H  
ATOM    115  CA  SER     8      51.860  39.133  52.630  1.00  0.00           C  
ATOM    116  HA  SER     8      52.160  38.901  53.652  1.00  0.00           H  
ATOM    117  CB  SER     8      52.615  40.395  52.341  1.00  0.00           C  
ATOM    118  HB2 SER     8      53.680  40.263  52.152  1.00  0.00           H  
ATOM    119  HB3 SER     8      52.140  40.623  51.387  1.00  0.00           H  
ATOM    120  OG  SER     8      52.327  41.365  53.442  1.00  0.00           O  
ATOM    121  HG  SER     8      52.782  42.157  53.148  1.00  0.00           H  
ATOM    122  C   SER     8      50.270  39.244  52.646  1.00  0.00           C  
ATOM    123  O   SER     8      49.686  38.902  51.517  1.00  0.00           O  
ATOM    124  N   GLY     9      49.582  39.697  53.753  1.00  0.00           N  
ATOM    125  H   GLY     9      49.989  40.245  54.497  1.00  0.00           H  
ATOM    126  CA  GLY     9      48.135  39.863  53.778  1.00  0.00           C  
ATOM    127  HA2 GLY     9      47.547  38.962  53.603  1.00  0.00           H  
ATOM    128  HA3 GLY     9      47.833  40.239  54.756  1.00  0.00           H  
ATOM    129  C   GLY     9      47.706  40.963  52.790  1.00  0.00           C  
ATOM    130  O   GLY     9      48.307  42.051  52.723  1.00  0.00           O  
ATOM    131  N   TYR    10      46.539  40.810  52.283  1.00  0.00           N  
ATOM    132  H   TYR    10      45.991  39.972  52.417  1.00  0.00           H  
ATOM    133  CA  TYR    10      45.835  41.606  51.337  1.00  0.00           C  
ATOM    134  HA  TYR    10      46.455  41.794  50.460  1.00  0.00           H  
ATOM    135  CB  TYR    10      44.599  40.758  50.908  1.00  0.00           C  
ATOM    136  HB2 TYR    10      44.127  40.506  51.858  1.00  0.00           H  
ATOM    137  HB3 TYR    10      43.945  41.359  50.277  1.00  0.00           H  
ATOM    138  CG  TYR    10      44.819  39.447  50.183  1.00  0.00           C  
ATOM    139  CD1 TYR    10      45.597  39.492  48.933  1.00  0.00           C  
ATOM    140  HD1 TYR    10      45.973  40.424  48.538  1.00  0.00           H  
ATOM    141  CE1 TYR    10      45.726  38.347  48.199  1.00  0.00           C  
ATOM    142  HE1 TYR    10      46.335  38.348  47.307  1.00  0.00           H  
ATOM    143  CZ  TYR    10      45.271  37.135  48.740  1.00  0.00           C  
ATOM    144  OH  TYR    10      45.331  35.945  48.038  1.00  0.00           O  
ATOM    145  HH  TYR    10      45.367  36.257  47.131  1.00  0.00           H  
ATOM    146  CE2 TYR    10      44.438  37.122  49.863  1.00  0.00           C  
ATOM    147  HE2 TYR    10      43.978  36.191  50.161  1.00  0.00           H  
ATOM    148  CD2 TYR    10      44.140  38.256  50.572  1.00  0.00           C  
ATOM    149  HD2 TYR    10      43.519  38.288  51.455  1.00  0.00           H  
ATOM    150  C   TYR    10      45.324  42.948  51.909  1.00  0.00           C  
ATOM    151  O   TYR    10      44.891  43.133  52.963  1.00  0.00           O  
ATOM    152  N   GLU    11      45.058  43.872  50.970  1.00  0.00           N  
ATOM    153  H   GLU    11      45.581  43.831  50.107  1.00  0.00           H  
ATOM    154  CA  GLU    11      44.560  45.218  51.144  1.00  0.00           C  
ATOM    155  HA  GLU    11      43.997  45.122  52.072  1.00  0.00           H  
ATOM    156  CB  GLU    11      45.637  46.340  51.367  1.00  0.00           C  
ATOM    157  HB2 GLU    11      45.748  46.590  50.312  1.00  0.00           H  
ATOM    158  HB3 GLU    11      45.183  47.179  51.895  1.00  0.00           H  
ATOM    159  CG  GLU    11      46.927  45.832  52.068  1.00  0.00           C  
ATOM    160  HG2 GLU    11      46.791  45.307  53.014  1.00  0.00           H  
ATOM    161  HG3 GLU    11      47.583  45.194  51.476  1.00  0.00           H  
ATOM    162  CD  GLU    11      47.744  47.075  52.401  1.00  0.00           C  
ATOM    163  OE1 GLU    11      47.794  47.311  53.616  1.00  0.00           O  
ATOM    164  OE2 GLU    11      48.423  47.734  51.481  1.00  0.00           O  
ATOM    165  C   GLU    11      43.476  45.574  50.063  1.00  0.00           C  
ATOM    166  O   GLU    11      43.826  45.662  48.854  1.00  0.00           O  
ATOM    167  N   VAL    12      42.300  45.831  50.547  1.00  0.00           N  
ATOM    168  H   VAL    12      42.144  45.829  51.545  1.00  0.00           H  
ATOM    169  CA  VAL    12      41.118  46.421  49.757  1.00  0.00           C  
ATOM    170  HA  VAL    12      40.204  46.378  50.349  1.00  0.00           H  
ATOM    171  CB  VAL    12      41.264  48.018  49.399  1.00  0.00           C  
ATOM    172  HB  VAL    12      41.688  47.989  48.395  1.00  0.00           H  
ATOM    173  CG1 VAL    12      39.874  48.659  49.311  1.00  0.00           C  
ATOM    174 HG11 VAL    12      39.250  48.109  48.606  1.00  0.00           H  
ATOM    175 HG12 VAL    12      39.500  48.550  50.329  1.00  0.00           H  
ATOM    176 HG13 VAL    12      39.988  49.666  48.912  1.00  0.00           H  
ATOM    177  CG2 VAL    12      42.195  48.753  50.373  1.00  0.00           C  
ATOM    178 HG21 VAL    12      42.268  49.806  50.101  1.00  0.00           H  
ATOM    179 HG22 VAL    12      41.703  48.511  51.315  1.00  0.00           H  
ATOM    180 HG23 VAL    12      43.195  48.324  50.306  1.00  0.00           H  
ATOM    181  C   VAL    12      40.753  45.528  48.560  1.00  0.00           C  
ATOM    182  O   VAL    12      40.262  46.058  47.575  1.00  0.00           O  
ATOM    183  N   HIE    13      40.960  44.205  48.719  1.00  0.00           N  
ATOM    184  H   HIE    13      41.608  43.868  49.416  1.00  0.00           H  
ATOM    185  CA  HIE    13      40.429  43.288  47.669  1.00  0.00           C  
ATOM    186  HA  HIE    13      40.477  43.869  46.748  1.00  0.00           H  
ATOM    187  CB  HIE    13      41.134  41.949  47.617  1.00  0.00           C  
ATOM    188  HB2 HIE    13      42.179  42.089  47.342  1.00  0.00           H  
ATOM    189  HB3 HIE    13      41.133  41.422  48.571  1.00  0.00           H  
ATOM    190  CG  HIE    13      40.589  40.921  46.592  1.00  0.00           C  
ATOM    191  ND1 HIE    13      40.921  40.963  45.267  1.00  0.00           N  
ATOM    192  CE1 HIE    13      40.284  39.961  44.645  1.00  0.00           C  
ATOM    193  HE1 HIE    13      40.301  39.689  43.600  1.00  0.00           H  
ATOM    194  NE2 HIE    13      39.470  39.348  45.538  1.00  0.00           N  
ATOM    195  HE2 HIE    13      38.767  38.638  45.387  1.00  0.00           H  
ATOM    196  CD2 HIE    13      39.760  39.857  46.793  1.00  0.00           C  
ATOM    197  HD2 HIE    13      39.299  39.711  47.759  1.00  0.00           H  
ATOM    198  C   HIE    13      38.827  43.296  47.824  1.00  0.00           C  
ATOM    199  O   HIE    13      38.324  43.736  48.776  1.00  0.00           O  
ATOM    200  N   HIE    14      38.059  42.862  46.861  1.00  0.00           N  
ATOM    201  H   HIE    14      38.585  42.480  46.088  1.00  0.00           H  
ATOM    202  CA  HIE    14      36.633  42.882  46.853  1.00  0.00           C  
ATOM    203  HA  HIE    14      36.304  43.815  47.312  1.00  0.00           H  
ATOM    204  CB  HIE    14      36.048  42.814  45.475  1.00  0.00           C  
ATOM    205  HB2 HIE    14      36.171  41.812  45.065  1.00  0.00           H  
ATOM    206  HB3 HIE    14      34.975  43.002  45.509  1.00  0.00           H  
ATOM    207  CG  HIE    14      36.544  43.949  44.604  1.00  0.00           C  
ATOM    208  ND1 HIE    14      36.216  45.236  44.901  1.00  0.00           N  
ATOM    209  CE1 HIE    14      36.777  45.985  43.897  1.00  0.00           C  
ATOM    210  HE1 HIE    14      36.638  47.043  43.735  1.00  0.00           H  
ATOM    211  NE2 HIE    14      37.308  45.195  42.936  1.00  0.00           N  
ATOM    212  HE2 HIE    14      37.747  45.506  42.081  1.00  0.00           H  
ATOM    213  CD2 HIE    14      37.072  43.849  43.359  1.00  0.00           C  
ATOM    214  HD2 HIE    14      37.295  42.908  42.877  1.00  0.00           H  
ATOM    215  C   HIE    14      36.020  41.752  47.662  1.00  0.00           C  
ATOM    216  O   HIE    14      36.553  40.672  47.603  1.00  0.00           O  
ATOM    217  N   GLN    15      34.825  41.963  48.181  1.00  0.00           N  
ATOM    218  H   GLN    15      34.358  42.859  48.200  1.00  0.00           H  
ATOM    219  CA  GLN    15      34.177  40.888  48.959  1.00  0.00           C  
ATOM    220  HA  GLN    15      34.956  40.233  49.348  1.00  0.00           H  
ATOM    221  CB  GLN    15      33.276  41.485  49.954  1.00  0.00           C  
ATOM    222  HB2 GLN    15      32.602  42.155  49.421  1.00  0.00           H  
ATOM    223  HB3 GLN    15      32.717  40.648  50.374  1.00  0.00           H  
ATOM    224  CG  GLN    15      33.810  42.371  51.114  1.00  0.00           C  
ATOM    225  HG2 GLN    15      32.894  42.638  51.643  1.00  0.00           H  
ATOM    226  HG3 GLN    15      34.596  41.867  51.677  1.00  0.00           H  
ATOM    227  CD  GLN    15      34.404  43.676  50.588  1.00  0.00           C  
ATOM    228  OE1 GLN    15      34.062  44.237  49.562  1.00  0.00           O  
ATOM    229  NE2 GLN    15      34.941  44.451  51.461  1.00  0.00           N  
ATOM    230 HE21 GLN    15      35.432  44.105  52.273  1.00  0.00           H  
ATOM    231 HE22 GLN    15      35.281  45.370  51.215  1.00  0.00           H  
ATOM    232  C   GLN    15      33.309  39.951  47.925  1.00  0.00           C  
ATOM    233  O   GLN    15      32.205  39.480  48.281  1.00  0.00           O  
ATOM    234  N   LYS    16      33.845  39.689  46.682  1.00  0.00           N  
ATOM    235  H   LYS    16      34.715  40.108  46.389  1.00  0.00           H  
ATOM    236  CA  LYS    16      33.226  38.741  45.688  1.00  0.00           C  
ATOM    237  HA  LYS    16      33.901  38.794  44.834  1.00  0.00           H  
ATOM    238  CB  LYS    16      33.725  37.361  46.179  1.00  0.00           C  
ATOM    239  HB2 LYS    16      34.783  37.373  46.438  1.00  0.00           H  
ATOM    240  HB3 LYS    16      33.391  37.066  47.174  1.00  0.00           H  
ATOM    241  CG  LYS    16      33.488  36.162  45.146  1.00  0.00           C  
ATOM    242  HG2 LYS    16      32.525  36.244  44.643  1.00  0.00           H  
ATOM    243  HG3 LYS    16      34.321  36.423  44.492  1.00  0.00           H  
ATOM    244  CD  LYS    16      33.645  34.641  45.571  1.00  0.00           C  
ATOM    245  HD2 LYS    16      33.467  33.871  44.820  1.00  0.00           H  
ATOM    246  HD3 LYS    16      34.650  34.565  45.985  1.00  0.00           H  
ATOM    247  CE  LYS    16      32.569  34.267  46.674  1.00  0.00           C  
ATOM    248  HE2 LYS    16      32.766  34.836  47.583  1.00  0.00           H  
ATOM    249  HE3 LYS    16      31.518  34.436  46.442  1.00  0.00           H  
ATOM    250  NZ  LYS    16      32.685  32.912  47.096  1.00  0.00           N  
ATOM    251  HZ1 LYS    16      32.107  32.317  46.520  1.00  0.00           H  
ATOM    252  HZ2 LYS    16      33.602  32.521  46.938  1.00  0.00           H  
ATOM    253  HZ3 LYS    16      32.393  32.795  48.055  1.00  0.00           H  
ATOM    254  C   LYS    16      31.754  39.037  45.256  1.00  0.00           C  
ATOM    255  O   LYS    16      30.804  38.228  45.391  1.00  0.00           O  
ATOM    256  N   LEU    17      31.531  40.261  44.810  1.00  0.00           N  
ATOM    257  H   LEU    17      32.393  40.786  44.853  1.00  0.00           H  
ATOM    258  CA  LEU    17      30.139  40.782  44.673  1.00  0.00           C  
ATOM    259  HA  LEU    17      29.614  40.851  45.625  1.00  0.00           H  
ATOM    260  CB  LEU    17      30.193  42.212  44.193  1.00  0.00           C  
ATOM    261  HB2 LEU    17      30.903  42.127  43.371  1.00  0.00           H  
ATOM    262  HB3 LEU    17      29.283  42.407  43.626  1.00  0.00           H  
ATOM    263  CG  LEU    17      30.506  43.228  45.247  1.00  0.00           C  
ATOM    264  HG  LEU    17      29.801  43.113  46.071  1.00  0.00           H  
ATOM    265  CD1 LEU    17      32.002  43.285  45.591  1.00  0.00           C  
ATOM    266 HD11 LEU    17      32.587  43.277  44.671  1.00  0.00           H  
ATOM    267 HD12 LEU    17      32.256  44.127  46.234  1.00  0.00           H  
ATOM    268 HD13 LEU    17      32.268  42.496  46.295  1.00  0.00           H  
ATOM    269  CD2 LEU    17      30.176  44.579  44.466  1.00  0.00           C  
ATOM    270 HD21 LEU    17      30.690  45.316  45.082  1.00  0.00           H  
ATOM    271 HD22 LEU    17      30.548  44.471  43.447  1.00  0.00           H  
ATOM    272 HD23 LEU    17      29.112  44.811  44.427  1.00  0.00           H  
ATOM    273  C   LEU    17      29.314  39.963  43.656  1.00  0.00           C  
ATOM    274  O   LEU    17      29.780  39.691  42.565  1.00  0.00           O  
ATOM    275  N   VAL    18      28.157  39.524  44.157  1.00  0.00           N  
ATOM    276  H   VAL    18      28.068  39.633  45.157  1.00  0.00           H  
ATOM    277  CA  VAL    18      27.133  38.908  43.271  1.00  0.00           C  
ATOM    278  HA  VAL    18      27.678  38.340  42.517  1.00  0.00           H  
ATOM    279  CB  VAL    18      26.280  37.964  44.126  1.00  0.00           C  
ATOM    280  HB  VAL    18      25.824  38.509  44.952  1.00  0.00           H  
ATOM    281  CG1 VAL    18      25.277  37.384  43.112  1.00  0.00           C  
ATOM    282 HG11 VAL    18      25.672  37.487  42.101  1.00  0.00           H  
ATOM    283 HG12 VAL    18      24.981  36.351  43.291  1.00  0.00           H  
ATOM    284 HG13 VAL    18      24.368  37.982  43.180  1.00  0.00           H  
ATOM    285  CG2 VAL    18      26.988  36.718  44.769  1.00  0.00           C  
ATOM    286 HG21 VAL    18      27.646  37.003  45.590  1.00  0.00           H  
ATOM    287 HG22 VAL    18      26.334  35.954  45.189  1.00  0.00           H  
ATOM    288 HG23 VAL    18      27.658  36.127  44.143  1.00  0.00           H  
ATOM    289  C   VAL    18      26.293  40.049  42.536  1.00  0.00           C  
ATOM    290  O   VAL    18      25.785  40.898  43.392  1.00  0.00           O  
ATOM    291  N   PHE    19      26.085  39.997  41.169  1.00  0.00           N  
ATOM    292  H   PHE    19      26.392  39.106  40.807  1.00  0.00           H  
ATOM    293  CA  PHE    19      25.304  40.875  40.332  1.00  0.00           C  
ATOM    294  HA  PHE    19      24.578  41.309  41.019  1.00  0.00           H  
ATOM    295  CB  PHE    19      26.331  41.891  39.803  1.00  0.00           C  
ATOM    296  HB2 PHE    19      25.915  42.709  39.215  1.00  0.00           H  
ATOM    297  HB3 PHE    19      26.856  42.420  40.599  1.00  0.00           H  
ATOM    298  CG  PHE    19      27.545  41.422  39.088  1.00  0.00           C  
ATOM    299  CD1 PHE    19      27.383  41.105  37.650  1.00  0.00           C  
ATOM    300  HD1 PHE    19      26.487  41.338  37.094  1.00  0.00           H  
ATOM    301  CE1 PHE    19      28.574  40.765  36.959  1.00  0.00           C  
ATOM    302  HE1 PHE    19      28.579  40.592  35.893  1.00  0.00           H  
ATOM    303  CZ  PHE    19      29.832  40.844  37.549  1.00  0.00           C  
ATOM    304  HZ  PHE    19      30.740  40.574  37.030  1.00  0.00           H  
ATOM    305  CE2 PHE    19      30.005  41.122  38.852  1.00  0.00           C  
ATOM    306  HE2 PHE    19      31.002  41.062  39.263  1.00  0.00           H  
ATOM    307  CD2 PHE    19      28.910  41.429  39.686  1.00  0.00           C  
ATOM    308  HD2 PHE    19      29.130  41.789  40.680  1.00  0.00           H  
ATOM    309  C   PHE    19      24.518  40.056  39.238  1.00  0.00           C  
ATOM    310  O   PHE    19      24.810  38.884  39.012  1.00  0.00           O  
ATOM    311  N   PHE    20      23.579  40.724  38.563  1.00  0.00           N  
ATOM    312  H   PHE    20      23.664  41.717  38.399  1.00  0.00           H  
ATOM    313  CA  PHE    20      22.747  40.002  37.573  1.00  0.00           C  
ATOM    314  HA  PHE    20      22.579  38.998  37.962  1.00  0.00           H  
ATOM    315  CB  PHE    20      21.301  40.744  37.521  1.00  0.00           C  
ATOM    316  HB2 PHE    20      20.991  40.788  38.566  1.00  0.00           H  
ATOM    317  HB3 PHE    20      21.429  41.788  37.237  1.00  0.00           H  
ATOM    318  CG  PHE    20      20.284  40.033  36.617  1.00  0.00           C  
ATOM    319  CD1 PHE    20      19.426  39.026  37.151  1.00  0.00           C  
ATOM    320  HD1 PHE    20      19.404  39.013  38.230  1.00  0.00           H  
ATOM    321  CE1 PHE    20      18.627  38.257  36.367  1.00  0.00           C  
ATOM    322  HE1 PHE    20      17.950  37.545  36.815  1.00  0.00           H  
ATOM    323  CZ  PHE    20      18.769  38.346  34.971  1.00  0.00           C  
ATOM    324  HZ  PHE    20      18.250  37.674  34.304  1.00  0.00           H  
ATOM    325  CE2 PHE    20      19.582  39.332  34.361  1.00  0.00           C  
ATOM    326  HE2 PHE    20      19.585  39.420  33.285  1.00  0.00           H  
ATOM    327  CD2 PHE    20      20.376  40.157  35.164  1.00  0.00           C  
ATOM    328  HD2 PHE    20      21.047  40.896  34.752  1.00  0.00           H  
ATOM    329  C   PHE    20      23.546  39.891  36.249  1.00  0.00           C  
ATOM    330  O   PHE    20      24.475  40.676  35.961  1.00  0.00           O  
ATOM    331  N   ALA    21      23.362  38.819  35.371  1.00  0.00           N  
ATOM    332  H   ALA    21      22.751  38.071  35.666  1.00  0.00           H  
ATOM    333  CA  ALA    21      24.175  38.446  34.181  1.00  0.00           C  
ATOM    334  HA  ALA    21      24.459  39.417  33.775  1.00  0.00           H  
ATOM    335  CB  ALA    21      25.372  37.707  34.706  1.00  0.00           C  
ATOM    336  HB1 ALA    21      25.836  38.194  35.564  1.00  0.00           H  
ATOM    337  HB2 ALA    21      25.003  36.774  35.130  1.00  0.00           H  
ATOM    338  HB3 ALA    21      26.103  37.323  33.994  1.00  0.00           H  
ATOM    339  C   ALA    21      23.307  37.620  33.237  1.00  0.00           C  
ATOM    340  O   ALA    21      22.421  36.884  33.690  1.00  0.00           O  
ATOM    341  N   GLU    22      23.604  37.688  31.954  1.00  0.00           N  
ATOM    342  H   GLU    22      24.342  38.326  31.692  1.00  0.00           H  
ATOM    343  CA  GLU    22      22.903  37.069  30.912  1.00  0.00           C  
ATOM    344  HA  GLU    22      21.930  36.676  31.208  1.00  0.00           H  
ATOM    345  CB  GLU    22      22.618  37.945  29.688  1.00  0.00           C  
ATOM    346  HB2 GLU    22      23.592  38.326  29.378  1.00  0.00           H  
ATOM    347  HB3 GLU    22      22.066  37.353  28.958  1.00  0.00           H  
ATOM    348  CG  GLU    22      21.915  39.260  30.030  1.00  0.00           C  
ATOM    349  HG2 GLU    22      20.962  38.988  30.483  1.00  0.00           H  
ATOM    350  HG3 GLU    22      22.289  39.979  30.758  1.00  0.00           H  
ATOM    351  CD  GLU    22      21.576  40.213  28.840  1.00  0.00           C  
ATOM    352  OE1 GLU    22      21.274  39.736  27.685  1.00  0.00           O  
ATOM    353  OE2 GLU    22      21.260  41.421  29.075  1.00  0.00           O  
ATOM    354  C   GLU    22      23.774  35.806  30.597  1.00  0.00           C  
ATOM    355  O   GLU    22      24.999  35.845  30.494  1.00  0.00           O  
ATOM    356  N   ASP    23      23.109  34.694  30.543  1.00  0.00           N  
ATOM    357  H   ASP    23      22.120  34.867  30.653  1.00  0.00           H  
ATOM    358  CA  ASP    23      23.566  33.347  30.086  1.00  0.00           C  
ATOM    359  HA  ASP    23      22.729  32.654  30.174  1.00  0.00           H  
ATOM    360  CB  ASP    23      23.807  33.468  28.559  1.00  0.00           C  
ATOM    361  HB2 ASP    23      24.442  34.339  28.395  1.00  0.00           H  
ATOM    362  HB3 ASP    23      24.307  32.629  28.074  1.00  0.00           H  
ATOM    363  CG  ASP    23      22.545  33.752  27.756  1.00  0.00           C  
ATOM    364  OD1 ASP    23      22.599  34.376  26.706  1.00  0.00           O  
ATOM    365  OD2 ASP    23      21.435  33.318  28.187  1.00  0.00           O  
ATOM    366  C   ASP    23      24.589  32.534  30.886  1.00  0.00           C  
ATOM    367  O   ASP    23      24.806  31.369  30.564  1.00  0.00           O  
ATOM    368  N   VAL    24      25.171  33.056  31.969  1.00  0.00           N  
ATOM    369  H   VAL    24      25.079  34.041  32.177  1.00  0.00           H  
ATOM    370  CA  VAL    24      26.247  32.369  32.687  1.00  0.00           C  
ATOM    371  HA  VAL    24      26.895  31.919  31.936  1.00  0.00           H  
ATOM    372  CB  VAL    24      27.268  33.250  33.378  1.00  0.00           C  
ATOM    373  HB  VAL    24      27.475  34.046  32.663  1.00  0.00           H  
ATOM    374  CG1 VAL    24      26.554  33.872  34.550  1.00  0.00           C  
ATOM    375 HG11 VAL    24      26.181  33.192  35.316  1.00  0.00           H  
ATOM    376 HG12 VAL    24      27.185  34.603  35.056  1.00  0.00           H  
ATOM    377 HG13 VAL    24      25.745  34.541  34.255  1.00  0.00           H  
ATOM    378  CG2 VAL    24      28.621  32.704  33.721  1.00  0.00           C  
ATOM    379 HG21 VAL    24      29.348  33.510  33.821  1.00  0.00           H  
ATOM    380 HG22 VAL    24      28.470  32.095  34.612  1.00  0.00           H  
ATOM    381 HG23 VAL    24      28.922  31.902  33.047  1.00  0.00           H  
ATOM    382  C   VAL    24      25.796  31.109  33.405  1.00  0.00           C  
ATOM    383  O   VAL    24      24.769  31.105  34.079  1.00  0.00           O  
ATOM    384  N   GLY    25      26.531  30.050  33.201  1.00  0.00           N  
ATOM    385  H   GLY    25      27.138  30.030  32.394  1.00  0.00           H  
ATOM    386  CA  GLY    25      26.260  28.774  33.933  1.00  0.00           C  
ATOM    387  HA2 GLY    25      26.870  28.044  33.401  1.00  0.00           H  
ATOM    388  HA3 GLY    25      26.696  28.905  34.924  1.00  0.00           H  
ATOM    389  C   GLY    25      24.917  28.038  33.969  1.00  0.00           C  
ATOM    390  O   GLY    25      24.605  27.462  35.026  1.00  0.00           O  
ATOM    391  N   SER    26      24.212  28.078  32.806  1.00  0.00           N  
ATOM    392  H   SER    26      24.514  28.687  32.058  1.00  0.00           H  
ATOM    393  CA  SER    26      22.874  27.456  32.596  1.00  0.00           C  
ATOM    394  HA  SER    26      22.511  27.511  33.622  1.00  0.00           H  
ATOM    395  CB  SER    26      21.926  28.432  31.881  1.00  0.00           C  
ATOM    396  HB2 SER    26      21.795  29.304  32.522  1.00  0.00           H  
ATOM    397  HB3 SER    26      22.370  28.917  31.012  1.00  0.00           H  
ATOM    398  OG  SER    26      20.675  27.772  31.473  1.00  0.00           O  
ATOM    399  HG  SER    26      20.093  28.491  31.218  1.00  0.00           H  
ATOM    400  C   SER    26      22.845  26.054  32.089  1.00  0.00           C  
ATOM    401  O   SER    26      23.849  25.690  31.485  1.00  0.00           O  
ATOM    402  N   ASN    27      21.791  25.326  32.494  1.00  0.00           N  
ATOM    403  H   ASN    27      21.233  25.900  33.111  1.00  0.00           H  
ATOM    404  CA  ASN    27      21.610  23.877  32.401  1.00  0.00           C  
ATOM    405  HA  ASN    27      22.529  23.427  32.024  1.00  0.00           H  
ATOM    406  CB  ASN    27      21.304  23.283  33.864  1.00  0.00           C  
ATOM    407  HB2 ASN    27      22.062  23.695  34.531  1.00  0.00           H  
ATOM    408  HB3 ASN    27      20.352  23.654  34.241  1.00  0.00           H  
ATOM    409  CG  ASN    27      21.154  21.763  33.959  1.00  0.00           C  
ATOM    410  OD1 ASN    27      21.893  20.963  33.481  1.00  0.00           O  
ATOM    411  ND2 ASN    27      20.220  21.254  34.797  1.00  0.00           N  
ATOM    412 HD21 ASN    27      20.041  20.260  34.792  1.00  0.00           H  
ATOM    413 HD22 ASN    27      19.507  21.882  35.138  1.00  0.00           H  
ATOM    414  C   ASN    27      20.553  23.445  31.397  1.00  0.00           C  
ATOM    415  O   ASN    27      20.534  22.217  31.084  1.00  0.00           O  
ATOM    416  N   LYS    28      19.572  24.290  30.924  1.00  0.00           N  
ATOM    417  H   LYS    28      19.505  25.188  31.381  1.00  0.00           H  
ATOM    418  CA  LYS    28      18.643  23.907  29.872  1.00  0.00           C  
ATOM    419  HA  LYS    28      18.911  22.976  29.372  1.00  0.00           H  
ATOM    420  CB  LYS    28      17.220  23.580  30.511  1.00  0.00           C  
ATOM    421  HB2 LYS    28      16.736  23.233  29.599  1.00  0.00           H  
ATOM    422  HB3 LYS    28      17.329  22.773  31.236  1.00  0.00           H  
ATOM    423  CG  LYS    28      16.336  24.633  31.270  1.00  0.00           C  
ATOM    424  HG2 LYS    28      15.954  24.317  32.241  1.00  0.00           H  
ATOM    425  HG3 LYS    28      16.986  25.493  31.432  1.00  0.00           H  
ATOM    426  CD  LYS    28      15.034  25.071  30.486  1.00  0.00           C  
ATOM    427  HD2 LYS    28      15.206  24.882  29.426  1.00  0.00           H  
ATOM    428  HD3 LYS    28      14.385  24.269  30.838  1.00  0.00           H  
ATOM    429  CE  LYS    28      14.590  26.490  30.723  1.00  0.00           C  
ATOM    430  HE2 LYS    28      13.506  26.530  30.621  1.00  0.00           H  
ATOM    431  HE3 LYS    28      14.645  26.771  31.774  1.00  0.00           H  
ATOM    432  NZ  LYS    28      15.243  27.500  29.756  1.00  0.00           N  
ATOM    433  HZ1 LYS    28      15.069  27.290  28.784  1.00  0.00           H  
ATOM    434  HZ2 LYS    28      14.969  28.433  30.030  1.00  0.00           H  
ATOM    435  HZ3 LYS    28      16.248  27.535  29.849  1.00  0.00           H  
ATOM    436  C   LYS    28      18.746  25.029  28.811  1.00  0.00           C  
ATOM    437  O   LYS    28      17.858  25.886  28.671  1.00  0.00           O  
ATOM    438  N   GLY    29      19.823  25.088  28.025  1.00  0.00           N  
ATOM    439  H   GLY    29      20.575  24.436  28.200  1.00  0.00           H  
ATOM    440  CA  GLY    29      19.906  26.101  26.967  1.00  0.00           C  
ATOM    441  HA2 GLY    29      19.182  26.904  27.109  1.00  0.00           H  
ATOM    442  HA3 GLY    29      20.821  26.690  27.034  1.00  0.00           H  
ATOM    443  C   GLY    29      19.686  25.687  25.525  1.00  0.00           C  
ATOM    444  O   GLY    29      19.471  24.525  25.192  1.00  0.00           O  
ATOM    445  N   ALA    30      19.657  26.628  24.533  1.00  0.00           N  
ATOM    446  H   ALA    30      19.624  27.620  24.719  1.00  0.00           H  
ATOM    447  CA  ALA    30      19.289  26.328  23.171  1.00  0.00           C  
ATOM    448  HA  ALA    30      18.736  25.389  23.172  1.00  0.00           H  
ATOM    449  CB  ALA    30      18.226  27.339  22.752  1.00  0.00           C  
ATOM    450  HB1 ALA    30      18.376  28.381  23.036  1.00  0.00           H  
ATOM    451  HB2 ALA    30      18.200  27.201  21.671  1.00  0.00           H  
ATOM    452  HB3 ALA    30      17.296  26.960  23.175  1.00  0.00           H  
ATOM    453  C   ALA    30      20.553  26.328  22.211  1.00  0.00           C  
ATOM    454  O   ALA    30      20.353  26.387  20.921  1.00  0.00           O  
ATOM    455  N   ILE    31      21.767  26.061  22.819  1.00  0.00           N  
ATOM    456  H   ILE    31      21.762  25.971  23.825  1.00  0.00           H  
ATOM    457  CA  ILE    31      22.888  25.869  21.976  1.00  0.00           C  
ATOM    458  HA  ILE    31      22.905  26.691  21.261  1.00  0.00           H  
ATOM    459  CB  ILE    31      24.185  26.002  22.799  1.00  0.00           C  
ATOM    460  HB  ILE    31      24.444  25.059  23.281  1.00  0.00           H  
ATOM    461  CG2 ILE    31      25.455  26.133  21.845  1.00  0.00           C  
ATOM    462 HG21 ILE    31      25.442  27.018  21.209  1.00  0.00           H  
ATOM    463 HG22 ILE    31      26.372  26.173  22.433  1.00  0.00           H  
ATOM    464 HG23 ILE    31      25.582  25.210  21.280  1.00  0.00           H  
ATOM    465  CG1 ILE    31      24.249  27.199  23.819  1.00  0.00           C  
ATOM    466 HG12 ILE    31      24.635  28.062  23.277  1.00  0.00           H  
ATOM    467 HG13 ILE    31      23.197  27.416  24.008  1.00  0.00           H  
ATOM    468  CD1 ILE    31      24.941  27.041  25.143  1.00  0.00           C  
ATOM    469 HD11 ILE    31      24.499  27.737  25.855  1.00  0.00           H  
ATOM    470 HD12 ILE    31      24.820  25.976  25.344  1.00  0.00           H  
ATOM    471 HD13 ILE    31      26.001  27.284  25.070  1.00  0.00           H  
ATOM    472  C   ILE    31      22.861  24.634  21.189  1.00  0.00           C  
ATOM    473  O   ILE    31      22.554  23.537  21.695  1.00  0.00           O  
ATOM    474  N   ILE    32      23.285  24.686  19.914  1.00  0.00           N  
ATOM    475  H   ILE    32      23.601  25.548  19.492  1.00  0.00           H  
ATOM    476  CA  ILE    32      23.325  23.610  18.969  1.00  0.00           C  
ATOM    477  HA  ILE    32      22.415  23.046  19.174  1.00  0.00           H  
ATOM    478  CB  ILE    32      22.934  24.022  17.517  1.00  0.00           C  
ATOM    479  HB  ILE    32      22.032  24.632  17.570  1.00  0.00           H  
ATOM    480  CG2 ILE    32      24.005  24.938  16.971  1.00  0.00           C  
ATOM    481 HG21 ILE    32      24.185  25.906  17.439  1.00  0.00           H  
ATOM    482 HG22 ILE    32      24.900  24.315  16.978  1.00  0.00           H  
ATOM    483 HG23 ILE    32      23.684  25.056  15.936  1.00  0.00           H  
ATOM    484  CG1 ILE    32      22.595  23.006  16.436  1.00  0.00           C  
ATOM    485 HG12 ILE    32      21.938  23.554  15.761  1.00  0.00           H  
ATOM    486 HG13 ILE    32      23.596  22.815  16.049  1.00  0.00           H  
ATOM    487  CD1 ILE    32      21.823  21.680  16.762  1.00  0.00           C  
ATOM    488 HD11 ILE    32      21.406  21.755  17.767  1.00  0.00           H  
ATOM    489 HD12 ILE    32      21.053  21.330  16.074  1.00  0.00           H  
ATOM    490 HD13 ILE    32      22.591  20.980  17.090  1.00  0.00           H  
ATOM    491  C   ILE    32      24.514  22.675  19.159  1.00  0.00           C  
ATOM    492  O   ILE    32      24.875  21.896  18.257  1.00  0.00           O  
ATOM    493  N   GLY    33      24.968  22.547  20.475  1.00  0.00           N  
ATOM    494  H   GLY    33      24.496  23.060  21.206  1.00  0.00           H  
ATOM    495  CA  GLY    33      26.118  21.671  20.728  1.00  0.00           C  
ATOM    496  HA2 GLY    33      26.353  21.693  21.792  1.00  0.00           H  
ATOM    497  HA3 GLY    33      25.783  20.650  20.542  1.00  0.00           H  
ATOM    498  C   GLY    33      27.388  22.065  20.031  1.00  0.00           C  
ATOM    499  O   GLY    33      27.658  23.234  19.750  1.00  0.00           O  
ATOM    500  N   LEU    34      28.264  21.123  19.813  1.00  0.00           N  
ATOM    501  H   LEU    34      28.092  20.296  20.366  1.00  0.00           H  
ATOM    502  CA  LEU    34      29.596  21.292  19.100  1.00  0.00           C  
ATOM    503  HA  LEU    34      30.077  22.245  19.322  1.00  0.00           H  
ATOM    504  CB  LEU    34      30.563  20.244  19.627  1.00  0.00           C  
ATOM    505  HB2 LEU    34      30.659  20.235  20.713  1.00  0.00           H  
ATOM    506  HB3 LEU    34      30.032  19.328  19.371  1.00  0.00           H  
ATOM    507  CG  LEU    34      32.000  20.190  19.045  1.00  0.00           C  
ATOM    508  HG  LEU    34      32.066  19.930  17.988  1.00  0.00           H  
ATOM    509  CD1 LEU    34      32.852  21.403  19.295  1.00  0.00           C  
ATOM    510 HD11 LEU    34      32.691  21.695  20.333  1.00  0.00           H  
ATOM    511 HD12 LEU    34      33.936  21.358  19.189  1.00  0.00           H  
ATOM    512 HD13 LEU    34      32.384  22.285  18.860  1.00  0.00           H  
ATOM    513  CD2 LEU    34      32.723  19.058  19.835  1.00  0.00           C  
ATOM    514 HD21 LEU    34      32.620  19.316  20.889  1.00  0.00           H  
ATOM    515 HD22 LEU    34      32.033  18.263  19.550  1.00  0.00           H  
ATOM    516 HD23 LEU    34      33.774  18.998  19.551  1.00  0.00           H  
ATOM    517  C   LEU    34      29.342  21.010  17.534  1.00  0.00           C  
ATOM    518  O   LEU    34      30.137  21.576  16.705  1.00  0.00           O  
ATOM    519  N   MET    35      28.413  20.223  17.087  1.00  0.00           N  
ATOM    520  H   MET    35      27.724  19.954  17.774  1.00  0.00           H  
ATOM    521  CA  MET    35      28.199  19.819  15.636  1.00  0.00           C  
ATOM    522  HA  MET    35      27.403  19.079  15.555  1.00  0.00           H  
ATOM    523  CB  MET    35      27.880  21.030  14.840  1.00  0.00           C  
ATOM    524  HB2 MET    35      28.714  21.691  14.604  1.00  0.00           H  
ATOM    525  HB3 MET    35      27.677  20.674  13.830  1.00  0.00           H  
ATOM    526  CG  MET    35      26.731  21.819  15.365  1.00  0.00           C  
ATOM    527  HG2 MET    35      25.924  21.109  15.549  1.00  0.00           H  
ATOM    528  HG3 MET    35      26.993  22.211  16.347  1.00  0.00           H  
ATOM    529  SD  MET    35      26.148  23.111  14.140  1.00  0.00           S  
ATOM    530  CE  MET    35      25.147  22.301  12.832  1.00  0.00           C  
ATOM    531  HE1 MET    35      24.170  22.033  13.234  1.00  0.00           H  
ATOM    532  HE2 MET    35      25.071  22.818  11.876  1.00  0.00           H  
ATOM    533  HE3 MET    35      25.498  21.269  12.850  1.00  0.00           H  
ATOM    534  C   MET    35      29.257  18.925  15.057  1.00  0.00           C  
ATOM    535  O   MET    35      28.982  17.943  14.421  1.00  0.00           O  
ATOM    536  N   VAL    36      30.522  19.259  15.324  1.00  0.00           N  
ATOM    537  H   VAL    36      30.747  19.998  15.974  1.00  0.00           H  
ATOM    538  CA  VAL    36      31.751  18.600  14.517  1.00  0.00           C  
ATOM    539  HA  VAL    36      32.727  18.871  14.921  1.00  0.00           H  
ATOM    540  CB  VAL    36      31.798  17.054  14.701  1.00  0.00           C  
ATOM    541  HB  VAL    36      30.961  16.585  14.183  1.00  0.00           H  
ATOM    542  CG1 VAL    36      33.038  16.425  13.931  1.00  0.00           C  
ATOM    543 HG11 VAL    36      32.836  16.628  12.879  1.00  0.00           H  
ATOM    544 HG12 VAL    36      33.991  16.940  14.049  1.00  0.00           H  
ATOM    545 HG13 VAL    36      33.092  15.343  14.044  1.00  0.00           H  
ATOM    546  CG2 VAL    36      31.970  16.744  16.212  1.00  0.00           C  
ATOM    547 HG21 VAL    36      32.307  17.573  16.834  1.00  0.00           H  
ATOM    548 HG22 VAL    36      31.000  16.429  16.596  1.00  0.00           H  
ATOM    549 HG23 VAL    36      32.680  15.947  16.431  1.00  0.00           H  
ATOM    550  C   VAL    36      31.751  19.052  13.071  1.00  0.00           C  
ATOM    551  O   VAL    36      32.867  19.244  12.635  1.00  0.00           O  
ATOM    552  N   GLY    37      30.687  19.181  12.366  1.00  0.00           N  
ATOM    553  H   GLY    37      29.767  18.892  12.667  1.00  0.00           H  
ATOM    554  CA  GLY    37      30.523  19.571  10.986  1.00  0.00           C  
ATOM    555  HA2 GLY    37      31.362  19.308  10.342  1.00  0.00           H  
ATOM    556  HA3 GLY    37      29.623  19.079  10.617  1.00  0.00           H  
ATOM    557  C   GLY    37      30.374  21.120  10.788  1.00  0.00           C  
ATOM    558  O   GLY    37      29.627  21.706  11.583  1.00  0.00           O  
ATOM    559  N   GLY    38      31.084  21.765   9.890  1.00  0.00           N  
ATOM    560  H   GLY    38      31.751  21.211   9.372  1.00  0.00           H  
ATOM    561  CA  GLY    38      31.028  23.217   9.697  1.00  0.00           C  
ATOM    562  HA2 GLY    38      31.278  23.362   8.647  1.00  0.00           H  
ATOM    563  HA3 GLY    38      30.036  23.669   9.696  1.00  0.00           H  
ATOM    564  C   GLY    38      32.079  23.902  10.606  1.00  0.00           C  
ATOM    565  O   GLY    38      33.099  23.162  10.786  1.00  0.00           O  
ATOM    566  N   VAL    39      32.038  25.110  11.132  1.00  0.00           N  
ATOM    567  H   VAL    39      31.261  25.748  11.036  1.00  0.00           H  
ATOM    568  CA  VAL    39      33.038  25.517  12.154  1.00  0.00           C  
ATOM    569  HA  VAL    39      33.982  24.975  12.203  1.00  0.00           H  
ATOM    570  CB  VAL    39      33.380  26.991  12.025  1.00  0.00           C  
ATOM    571  HB  VAL    39      33.787  27.338  12.975  1.00  0.00           H  
ATOM    572  CG1 VAL    39      34.498  27.219  10.936  1.00  0.00           C  
ATOM    573 HG11 VAL    39      35.403  26.715  11.276  1.00  0.00           H  
ATOM    574 HG12 VAL    39      34.265  26.692  10.011  1.00  0.00           H  
ATOM    575 HG13 VAL    39      34.720  28.244  10.641  1.00  0.00           H  
ATOM    576  CG2 VAL    39      32.307  27.948  11.627  1.00  0.00           C  
ATOM    577 HG21 VAL    39      32.175  27.872  10.547  1.00  0.00           H  
ATOM    578 HG22 VAL    39      31.341  27.754  12.092  1.00  0.00           H  
ATOM    579 HG23 VAL    39      32.594  28.922  12.023  1.00  0.00           H  
ATOM    580  C   VAL    39      32.605  25.091  13.616  1.00  0.00           C  
ATOM    581  O   VAL    39      31.547  25.470  13.988  1.00  0.00           O  
ATOM    582  N   VAL    40      33.555  24.704  14.514  1.00  0.00           N  
ATOM    583  H   VAL    40      34.433  24.593  14.029  1.00  0.00           H  
ATOM    584  CA  VAL    40      33.403  24.460  15.935  1.00  0.00           C  
ATOM    585  HA  VAL    40      32.758  23.583  15.988  1.00  0.00           H  
ATOM    586  CB  VAL    40      34.750  23.966  16.559  1.00  0.00           C  
ATOM    587  HB  VAL    40      35.480  24.409  15.882  1.00  0.00           H  
ATOM    588  CG1 VAL    40      35.126  24.569  17.903  1.00  0.00           C  
ATOM    589 HG11 VAL    40      35.536  25.569  17.765  1.00  0.00           H  
ATOM    590 HG12 VAL    40      34.403  24.500  18.716  1.00  0.00           H  
ATOM    591 HG13 VAL    40      35.933  23.999  18.364  1.00  0.00           H  
ATOM    592  CG2 VAL    40      34.941  22.410  16.477  1.00  0.00           C  
ATOM    593 HG21 VAL    40      34.339  21.913  17.238  1.00  0.00           H  
ATOM    594 HG22 VAL    40      34.615  22.203  15.458  1.00  0.00           H  
ATOM    595 HG23 VAL    40      35.966  22.078  16.639  1.00  0.00           H  
ATOM    596  C   VAL    40      32.764  25.569  16.715  1.00  0.00           C  
ATOM    597  O   VAL    40      33.019  26.762  16.366  1.00  0.00           O  
ATOM    598  N   ILE    41      31.933  25.359  17.710  1.00  0.00           N  
ATOM    599  H   ILE    41      31.647  24.392  17.767  1.00  0.00           H  
ATOM    600  CA  ILE    41      31.173  26.413  18.410  1.00  0.00           C  
ATOM    601  HA  ILE    41      31.428  27.323  17.866  1.00  0.00           H  
ATOM    602  CB  ILE    41      29.665  26.313  18.177  1.00  0.00           C  
ATOM    603  HB  ILE    41      29.354  25.305  18.453  1.00  0.00           H  
ATOM    604  CG2 ILE    41      28.748  27.224  18.947  1.00  0.00           C  
ATOM    605 HG21 ILE    41      27.714  26.960  18.724  1.00  0.00           H  
ATOM    606 HG22 ILE    41      29.023  27.303  19.999  1.00  0.00           H  
ATOM    607 HG23 ILE    41      28.859  28.225  18.531  1.00  0.00           H  
ATOM    608  CG1 ILE    41      29.290  26.637  16.712  1.00  0.00           C  
ATOM    609 HG12 ILE    41      29.498  27.685  16.494  1.00  0.00           H  
ATOM    610 HG13 ILE    41      29.991  26.034  16.134  1.00  0.00           H  
ATOM    611  CD1 ILE    41      27.891  26.238  16.174  1.00  0.00           C  
ATOM    612 HD11 ILE    41      27.012  26.574  16.723  1.00  0.00           H  
ATOM    613 HD12 ILE    41      27.806  26.705  15.193  1.00  0.00           H  
ATOM    614 HD13 ILE    41      27.720  25.170  16.039  1.00  0.00           H  
ATOM    615  C   ILE    41      31.541  26.737  19.814  1.00  0.00           C  
ATOM    616  O   ILE    41      31.273  25.945  20.749  1.00  0.00           O  
ATOM    617  N   ALA    42      31.763  28.102  19.968  1.00  0.00           N  
ATOM    618  H   ALA    42      31.857  28.663  19.134  1.00  0.00           H  
ATOM    619  CA  ALA    42      32.203  28.769  21.202  1.00  0.00           C  
ATOM    620  HA  ALA    42      32.857  28.145  21.811  1.00  0.00           H  
ATOM    621  CB  ALA    42      32.780  30.112  20.763  1.00  0.00           C  
ATOM    622  HB1 ALA    42      33.498  29.987  19.953  1.00  0.00           H  
ATOM    623  HB2 ALA    42      31.957  30.707  20.366  1.00  0.00           H  
ATOM    624  HB3 ALA    42      33.193  30.718  21.570  1.00  0.00           H  
ATOM    625  C   ALA    42      30.962  29.058  22.042  1.00  0.00           C  
ATOM    626  O   ALA    42      30.960  28.232  23.010  1.00  0.00           O  
ATOM    627  OXT ALA    42      30.289  30.106  21.881  1.00  0.00           O  
TER     628      ALA    42 
END   
