# Supplementary material for: Exploring Structural Insights of Aβ42 and α-Synuclein Monomers and Heterodimer: A Comparative Study Using Implicit and Explicit Solvent Simulations
Source: J Phys Chem B. 2024 May 3;128(19):4655–69. doi: 10.1021/acs.jpcb.4c00503 (PMC11103699; doi:10.1021/acs.jpcb.4c00503)
Supplement: Supplementary file 3 — jp4c00503_si_003.zip [file jp4c00503_si_003.zip › rep/1_ab42_FINAL13.pdb]

ATOM      1  N   ASP     1      38.256  50.379  46.355  1.00  0.00           N  
ATOM      2  H1  ASP     1      37.273  50.222  46.521  1.00  0.00           H  
ATOM      3  H2  ASP     1      38.514  50.416  45.379  1.00  0.00           H  
ATOM      4  H3  ASP     1      38.473  51.262  46.795  1.00  0.00           H  
ATOM      5  CA  ASP     1      39.051  49.314  47.040  1.00  0.00           C  
ATOM      6  HA  ASP     1      40.073  49.352  46.663  1.00  0.00           H  
ATOM      7  CB  ASP     1      39.098  49.479  48.572  1.00  0.00           C  
ATOM      8  HB2 ASP     1      38.082  49.445  48.966  1.00  0.00           H  
ATOM      9  HB3 ASP     1      39.652  48.602  48.905  1.00  0.00           H  
ATOM     10  CG  ASP     1      39.833  50.707  48.981  1.00  0.00           C  
ATOM     11  OD1 ASP     1      39.807  50.951  50.207  1.00  0.00           O  
ATOM     12  OD2 ASP     1      40.218  51.543  48.118  1.00  0.00           O  
ATOM     13  C   ASP     1      38.528  47.900  46.681  1.00  0.00           C  
ATOM     14  O   ASP     1      37.306  47.607  46.691  1.00  0.00           O  
ATOM     15  N   ALA     2      39.385  46.895  46.614  1.00  0.00           N  
ATOM     16  H   ALA     2      40.380  47.064  46.665  1.00  0.00           H  
ATOM     17  CA  ALA     2      38.845  45.576  46.115  1.00  0.00           C  
ATOM     18  HA  ALA     2      38.171  45.779  45.283  1.00  0.00           H  
ATOM     19  CB  ALA     2      39.976  44.881  45.265  1.00  0.00           C  
ATOM     20  HB1 ALA     2      40.956  44.752  45.725  1.00  0.00           H  
ATOM     21  HB2 ALA     2      39.649  43.973  44.759  1.00  0.00           H  
ATOM     22  HB3 ALA     2      40.204  45.582  44.461  1.00  0.00           H  
ATOM     23  C   ALA     2      38.164  44.592  47.213  1.00  0.00           C  
ATOM     24  O   ALA     2      37.554  43.650  46.877  1.00  0.00           O  
ATOM     25  N   GLU     3      38.240  44.936  48.568  1.00  0.00           N  
ATOM     26  H   GLU     3      38.604  45.861  48.747  1.00  0.00           H  
ATOM     27  CA  GLU     3      37.681  44.272  49.720  1.00  0.00           C  
ATOM     28  HA  GLU     3      37.029  43.528  49.263  1.00  0.00           H  
ATOM     29  CB  GLU     3      38.690  43.378  50.513  1.00  0.00           C  
ATOM     30  HB2 GLU     3      39.044  42.590  49.848  1.00  0.00           H  
ATOM     31  HB3 GLU     3      39.575  44.006  50.617  1.00  0.00           H  
ATOM     32  CG  GLU     3      38.379  42.778  51.899  1.00  0.00           C  
ATOM     33  HG2 GLU     3      39.351  42.484  52.296  1.00  0.00           H  
ATOM     34  HG3 GLU     3      37.931  43.616  52.433  1.00  0.00           H  
ATOM     35  CD  GLU     3      37.387  41.552  51.849  1.00  0.00           C  
ATOM     36  OE1 GLU     3      37.291  40.847  52.849  1.00  0.00           O  
ATOM     37  OE2 GLU     3      36.673  41.417  50.838  1.00  0.00           O  
ATOM     38  C   GLU     3      36.944  45.232  50.614  1.00  0.00           C  
ATOM     39  O   GLU     3      37.516  46.210  51.028  1.00  0.00           O  
ATOM     40  N   PHE     4      35.723  44.892  51.035  1.00  0.00           N  
ATOM     41  H   PHE     4      35.326  43.989  50.819  1.00  0.00           H  
ATOM     42  CA  PHE     4      34.839  45.886  51.660  1.00  0.00           C  
ATOM     43  HA  PHE     4      35.028  46.869  51.230  1.00  0.00           H  
ATOM     44  CB  PHE     4      33.412  45.481  51.275  1.00  0.00           C  
ATOM     45  HB2 PHE     4      33.265  45.125  50.255  1.00  0.00           H  
ATOM     46  HB3 PHE     4      33.171  44.631  51.913  1.00  0.00           H  
ATOM     47  CG  PHE     4      32.401  46.522  51.500  1.00  0.00           C  
ATOM     48  CD1 PHE     4      32.593  47.794  50.904  1.00  0.00           C  
ATOM     49  HD1 PHE     4      33.453  47.973  50.275  1.00  0.00           H  
ATOM     50  CE1 PHE     4      31.608  48.765  51.222  1.00  0.00           C  
ATOM     51  HE1 PHE     4      31.693  49.771  50.837  1.00  0.00           H  
ATOM     52  CZ  PHE     4      30.508  48.545  52.065  1.00  0.00           C  
ATOM     53  HZ  PHE     4      29.926  49.362  52.464  1.00  0.00           H  
ATOM     54  CE2 PHE     4      30.303  47.206  52.560  1.00  0.00           C  
ATOM     55  HE2 PHE     4      29.464  46.933  53.183  1.00  0.00           H  
ATOM     56  CD2 PHE     4      31.278  46.193  52.272  1.00  0.00           C  
ATOM     57  HD2 PHE     4      31.055  45.220  52.684  1.00  0.00           H  
ATOM     58  C   PHE     4      35.155  46.076  53.184  1.00  0.00           C  
ATOM     59  O   PHE     4      35.091  45.138  53.975  1.00  0.00           O  
ATOM     60  N   ARG     5      35.503  47.279  53.642  1.00  0.00           N  
ATOM     61  H   ARG     5      35.688  47.953  52.913  1.00  0.00           H  
ATOM     62  CA  ARG     5      35.926  47.545  55.004  1.00  0.00           C  
ATOM     63  HA  ARG     5      36.757  46.902  55.292  1.00  0.00           H  
ATOM     64  CB  ARG     5      36.395  49.012  55.130  1.00  0.00           C  
ATOM     65  HB2 ARG     5      37.293  49.175  54.534  1.00  0.00           H  
ATOM     66  HB3 ARG     5      35.747  49.705  54.594  1.00  0.00           H  
ATOM     67  CG  ARG     5      36.877  49.462  56.550  1.00  0.00           C  
ATOM     68  HG2 ARG     5      36.212  49.209  57.376  1.00  0.00           H  
ATOM     69  HG3 ARG     5      37.767  48.877  56.781  1.00  0.00           H  
ATOM     70  CD  ARG     5      37.248  50.962  56.652  1.00  0.00           C  
ATOM     71  HD2 ARG     5      36.494  51.581  56.167  1.00  0.00           H  
ATOM     72  HD3 ARG     5      37.420  51.107  57.719  1.00  0.00           H  
ATOM     73  NE  ARG     5      38.549  51.209  55.899  1.00  0.00           N  
ATOM     74  HE  ARG     5      39.018  50.455  55.417  1.00  0.00           H  
ATOM     75  CZ  ARG     5      39.281  52.345  55.918  1.00  0.00           C  
ATOM     76  NH1 ARG     5      38.816  53.347  56.543  1.00  0.00           N  
ATOM     77 HH11 ARG     5      39.496  53.965  56.962  1.00  0.00           H  
ATOM     78 HH12 ARG     5      37.965  53.211  57.069  1.00  0.00           H  
ATOM     79  NH2 ARG     5      40.543  52.411  55.552  1.00  0.00           N  
ATOM     80 HH21 ARG     5      40.890  51.623  55.025  1.00  0.00           H  
ATOM     81 HH22 ARG     5      40.991  53.268  55.845  1.00  0.00           H  
ATOM     82  C   ARG     5      34.821  47.234  56.046  1.00  0.00           C  
ATOM     83  O   ARG     5      35.275  46.826  57.130  1.00  0.00           O  
ATOM     84  N   HIE     6      33.540  47.258  55.696  1.00  0.00           N  
ATOM     85  H   HIE     6      33.322  47.332  54.713  1.00  0.00           H  
ATOM     86  CA  HIE     6      32.462  46.936  56.591  1.00  0.00           C  
ATOM     87  HA  HIE     6      32.821  46.936  57.621  1.00  0.00           H  
ATOM     88  CB  HIE     6      31.371  48.052  56.543  1.00  0.00           C  
ATOM     89  HB2 HIE     6      30.645  47.901  55.744  1.00  0.00           H  
ATOM     90  HB3 HIE     6      30.765  47.886  57.434  1.00  0.00           H  
ATOM     91  CG  HIE     6      31.805  49.461  56.499  1.00  0.00           C  
ATOM     92  ND1 HIE     6      31.436  50.342  55.548  1.00  0.00           N  
ATOM     93  CE1 HIE     6      31.907  51.509  55.916  1.00  0.00           C  
ATOM     94  HE1 HIE     6      31.994  52.362  55.258  1.00  0.00           H  
ATOM     95  NE2 HIE     6      32.532  51.455  57.098  1.00  0.00           N  
ATOM     96  HE2 HIE     6      33.086  52.267  57.333  1.00  0.00           H  
ATOM     97  CD2 HIE     6      32.503  50.125  57.524  1.00  0.00           C  
ATOM     98  HD2 HIE     6      32.930  49.740  58.438  1.00  0.00           H  
ATOM     99  C   HIE     6      31.785  45.584  56.335  1.00  0.00           C  
ATOM    100  O   HIE     6      31.853  44.908  55.366  1.00  0.00           O  
ATOM    101  N   ASP     7      31.123  45.132  57.407  1.00  0.00           N  
ATOM    102  H   ASP     7      31.263  45.713  58.221  1.00  0.00           H  
ATOM    103  CA  ASP     7      30.454  43.852  57.598  1.00  0.00           C  
ATOM    104  HA  ASP     7      30.904  43.150  56.896  1.00  0.00           H  
ATOM    105  CB  ASP     7      30.631  43.362  59.027  1.00  0.00           C  
ATOM    106  HB2 ASP     7      30.141  42.390  59.084  1.00  0.00           H  
ATOM    107  HB3 ASP     7      31.716  43.291  59.107  1.00  0.00           H  
ATOM    108  CG  ASP     7      30.151  44.349  60.146  1.00  0.00           C  
ATOM    109  OD1 ASP     7      29.582  45.420  59.789  1.00  0.00           O  
ATOM    110  OD2 ASP     7      30.289  44.011  61.369  1.00  0.00           O  
ATOM    111  C   ASP     7      28.946  43.871  57.418  1.00  0.00           C  
ATOM    112  O   ASP     7      28.231  42.964  57.864  1.00  0.00           O  
ATOM    113  N   SER     8      28.445  44.846  56.704  1.00  0.00           N  
ATOM    114  H   SER     8      29.089  45.326  56.091  1.00  0.00           H  
ATOM    115  CA  SER     8      27.024  44.871  56.381  1.00  0.00           C  
ATOM    116  HA  SER     8      26.660  43.854  56.521  1.00  0.00           H  
ATOM    117  CB  SER     8      26.343  45.651  57.492  1.00  0.00           C  
ATOM    118  HB2 SER     8      26.829  45.262  58.387  1.00  0.00           H  
ATOM    119  HB3 SER     8      26.522  46.716  57.349  1.00  0.00           H  
ATOM    120  OG  SER     8      24.956  45.332  57.676  1.00  0.00           O  
ATOM    121  HG  SER     8      24.832  44.446  58.023  1.00  0.00           H  
ATOM    122  C   SER     8      26.542  45.280  55.023  1.00  0.00           C  
ATOM    123  O   SER     8      27.190  46.056  54.347  1.00  0.00           O  
ATOM    124  N   GLY     9      25.361  44.810  54.609  1.00  0.00           N  
ATOM    125  H   GLY     9      24.985  44.074  55.188  1.00  0.00           H  
ATOM    126  CA  GLY     9      24.629  45.074  53.373  1.00  0.00           C  
ATOM    127  HA2 GLY     9      24.047  45.992  53.454  1.00  0.00           H  
ATOM    128  HA3 GLY     9      25.326  45.076  52.536  1.00  0.00           H  
ATOM    129  C   GLY     9      23.708  43.952  52.984  1.00  0.00           C  
ATOM    130  O   GLY     9      23.218  43.264  53.861  1.00  0.00           O  
ATOM    131  N   TYR    10      23.305  43.961  51.723  1.00  0.00           N  
ATOM    132  H   TYR    10      23.750  44.551  51.035  1.00  0.00           H  
ATOM    133  CA  TYR    10      22.353  42.913  51.206  1.00  0.00           C  
ATOM    134  HA  TYR    10      21.598  42.815  51.985  1.00  0.00           H  
ATOM    135  CB  TYR    10      21.789  43.387  49.890  1.00  0.00           C  
ATOM    136  HB2 TYR    10      22.409  43.215  49.010  1.00  0.00           H  
ATOM    137  HB3 TYR    10      20.880  42.822  49.684  1.00  0.00           H  
ATOM    138  CG  TYR    10      21.417  44.818  49.852  1.00  0.00           C  
ATOM    139  CD1 TYR    10      22.184  45.655  49.098  1.00  0.00           C  
ATOM    140  HD1 TYR    10      23.113  45.337  48.649  1.00  0.00           H  
ATOM    141  CE1 TYR    10      21.715  46.978  48.844  1.00  0.00           C  
ATOM    142  HE1 TYR    10      22.305  47.587  48.176  1.00  0.00           H  
ATOM    143  CZ  TYR    10      20.566  47.436  49.521  1.00  0.00           C  
ATOM    144  OH  TYR    10      20.187  48.761  49.348  1.00  0.00           O  
ATOM    145  HH  TYR    10      19.262  48.984  49.479  1.00  0.00           H  
ATOM    146  CE2 TYR    10      19.779  46.497  50.199  1.00  0.00           C  
ATOM    147  HE2 TYR    10      18.826  46.850  50.565  1.00  0.00           H  
ATOM    148  CD2 TYR    10      20.179  45.191  50.388  1.00  0.00           C  
ATOM    149  HD2 TYR    10      19.479  44.508  50.847  1.00  0.00           H  
ATOM    150  C   TYR    10      22.979  41.559  51.249  1.00  0.00           C  
ATOM    151  O   TYR    10      24.201  41.471  51.370  1.00  0.00           O  
ATOM    152  N   GLU    11      22.232  40.528  50.740  1.00  0.00           N  
ATOM    153  H   GLU    11      21.305  40.555  50.339  1.00  0.00           H  
ATOM    154  CA  GLU    11      22.620  39.123  50.869  1.00  0.00           C  
ATOM    155  HA  GLU    11      23.179  39.058  51.803  1.00  0.00           H  
ATOM    156  CB  GLU    11      21.359  38.298  51.033  1.00  0.00           C  
ATOM    157  HB2 GLU    11      21.563  37.317  51.463  1.00  0.00           H  
ATOM    158  HB3 GLU    11      20.751  38.869  51.735  1.00  0.00           H  
ATOM    159  CG  GLU    11      20.493  37.953  49.828  1.00  0.00           C  
ATOM    160  HG2 GLU    11      21.052  37.636  48.948  1.00  0.00           H  
ATOM    161  HG3 GLU    11      19.937  37.047  50.070  1.00  0.00           H  
ATOM    162  CD  GLU    11      19.417  38.986  49.378  1.00  0.00           C  
ATOM    163  OE1 GLU    11      18.359  38.650  48.896  1.00  0.00           O  
ATOM    164  OE2 GLU    11      19.631  40.224  49.698  1.00  0.00           O  
ATOM    165  C   GLU    11      23.556  38.496  49.765  1.00  0.00           C  
ATOM    166  O   GLU    11      23.989  37.328  49.888  1.00  0.00           O  
ATOM    167  N   VAL    12      23.970  39.198  48.768  1.00  0.00           N  
ATOM    168  H   VAL    12      23.655  40.158  48.763  1.00  0.00           H  
ATOM    169  CA  VAL    12      24.706  38.645  47.574  1.00  0.00           C  
ATOM    170  HA  VAL    12      24.229  37.751  47.173  1.00  0.00           H  
ATOM    171  CB  VAL    12      24.389  39.619  46.406  1.00  0.00           C  
ATOM    172  HB  VAL    12      24.940  40.554  46.507  1.00  0.00           H  
ATOM    173  CG1 VAL    12      25.002  39.117  45.120  1.00  0.00           C  
ATOM    174 HG11 VAL    12      24.580  38.159  44.817  1.00  0.00           H  
ATOM    175 HG12 VAL    12      24.962  39.777  44.253  1.00  0.00           H  
ATOM    176 HG13 VAL    12      26.045  38.864  45.312  1.00  0.00           H  
ATOM    177  CG2 VAL    12      22.982  39.792  46.201  1.00  0.00           C  
ATOM    178 HG21 VAL    12      22.503  38.918  45.759  1.00  0.00           H  
ATOM    179 HG22 VAL    12      22.483  40.178  47.090  1.00  0.00           H  
ATOM    180 HG23 VAL    12      22.826  40.544  45.427  1.00  0.00           H  
ATOM    181  C   VAL    12      26.200  38.385  47.951  1.00  0.00           C  
ATOM    182  O   VAL    12      26.726  37.423  47.414  1.00  0.00           O  
ATOM    183  N   HIE    13      26.815  39.302  48.751  1.00  0.00           N  
ATOM    184  H   HIE    13      26.241  40.112  48.935  1.00  0.00           H  
ATOM    185  CA  HIE    13      28.162  39.215  49.355  1.00  0.00           C  
ATOM    186  HA  HIE    13      28.836  39.341  48.508  1.00  0.00           H  
ATOM    187  CB  HIE    13      28.445  40.388  50.265  1.00  0.00           C  
ATOM    188  HB2 HIE    13      28.252  41.326  49.743  1.00  0.00           H  
ATOM    189  HB3 HIE    13      27.805  40.341  51.146  1.00  0.00           H  
ATOM    190  CG  HIE    13      29.974  40.344  50.594  1.00  0.00           C  
ATOM    191  ND1 HIE    13      30.610  40.420  51.816  1.00  0.00           N  
ATOM    192  CE1 HIE    13      31.942  40.472  51.684  1.00  0.00           C  
ATOM    193  HE1 HIE    13      32.684  40.599  52.459  1.00  0.00           H  
ATOM    194  NE2 HIE    13      32.169  40.430  50.379  1.00  0.00           N  
ATOM    195  HE2 HIE    13      33.101  40.501  49.995  1.00  0.00           H  
ATOM    196  CD2 HIE    13      30.965  40.415  49.678  1.00  0.00           C  
ATOM    197  HD2 HIE    13      30.890  40.435  48.600  1.00  0.00           H  
ATOM    198  C   HIE    13      28.386  37.892  50.227  1.00  0.00           C  
ATOM    199  O   HIE    13      29.450  37.408  50.331  1.00  0.00           O  
ATOM    200  N   HIE    14      27.250  37.347  50.750  1.00  0.00           N  
ATOM    201  H   HIE    14      26.314  37.669  50.547  1.00  0.00           H  
ATOM    202  CA  HIE    14      27.235  36.054  51.329  1.00  0.00           C  
ATOM    203  HA  HIE    14      28.116  36.041  51.970  1.00  0.00           H  
ATOM    204  CB  HIE    14      26.016  36.091  52.254  1.00  0.00           C  
ATOM    205  HB2 HIE    14      26.226  36.845  53.012  1.00  0.00           H  
ATOM    206  HB3 HIE    14      25.235  36.390  51.554  1.00  0.00           H  
ATOM    207  CG  HIE    14      25.596  34.761  52.923  1.00  0.00           C  
ATOM    208  ND1 HIE    14      26.297  34.156  54.002  1.00  0.00           N  
ATOM    209  CE1 HIE    14      25.732  32.934  54.134  1.00  0.00           C  
ATOM    210  HE1 HIE    14      26.059  32.208  54.863  1.00  0.00           H  
ATOM    211  NE2 HIE    14      24.773  32.717  53.165  1.00  0.00           N  
ATOM    212  HE2 HIE    14      24.246  31.855  53.163  1.00  0.00           H  
ATOM    213  CD2 HIE    14      24.802  33.832  52.304  1.00  0.00           C  
ATOM    214  HD2 HIE    14      24.311  34.148  51.395  1.00  0.00           H  
ATOM    215  C   HIE    14      27.140  34.920  50.231  1.00  0.00           C  
ATOM    216  O   HIE    14      28.051  34.052  50.270  1.00  0.00           O  
ATOM    217  N   GLN    15      26.340  35.111  49.127  1.00  0.00           N  
ATOM    218  H   GLN    15      25.824  35.957  48.935  1.00  0.00           H  
ATOM    219  CA  GLN    15      26.329  34.181  48.042  1.00  0.00           C  
ATOM    220  HA  GLN    15      26.277  33.117  48.277  1.00  0.00           H  
ATOM    221  CB  GLN    15      24.908  34.267  47.282  1.00  0.00           C  
ATOM    222  HB2 GLN    15      24.748  35.311  47.012  1.00  0.00           H  
ATOM    223  HB3 GLN    15      24.985  33.737  46.333  1.00  0.00           H  
ATOM    224  CG  GLN    15      23.794  33.666  48.086  1.00  0.00           C  
ATOM    225  HG2 GLN    15      23.738  32.584  47.970  1.00  0.00           H  
ATOM    226  HG3 GLN    15      23.788  33.977  49.131  1.00  0.00           H  
ATOM    227  CD  GLN    15      22.463  34.350  47.725  1.00  0.00           C  
ATOM    228  OE1 GLN    15      22.253  35.307  47.046  1.00  0.00           O  
ATOM    229  NE2 GLN    15      21.393  33.754  48.154  1.00  0.00           N  
ATOM    230 HE21 GLN    15      20.527  34.272  48.145  1.00  0.00           H  
ATOM    231 HE22 GLN    15      21.450  32.826  48.549  1.00  0.00           H  
ATOM    232  C   GLN    15      27.591  34.093  47.146  1.00  0.00           C  
ATOM    233  O   GLN    15      27.533  33.152  46.323  1.00  0.00           O  
ATOM    234  N   LYS    16      28.664  34.980  47.274  1.00  0.00           N  
ATOM    235  H   LYS    16      28.592  35.669  48.009  1.00  0.00           H  
ATOM    236  CA  LYS    16      29.742  35.046  46.292  1.00  0.00           C  
ATOM    237  HA  LYS    16      29.367  35.122  45.271  1.00  0.00           H  
ATOM    238  CB  LYS    16      30.512  36.339  46.443  1.00  0.00           C  
ATOM    239  HB2 LYS    16      29.858  37.183  46.223  1.00  0.00           H  
ATOM    240  HB3 LYS    16      30.809  36.369  47.492  1.00  0.00           H  
ATOM    241  CG  LYS    16      31.799  36.556  45.638  1.00  0.00           C  
ATOM    242  HG2 LYS    16      32.428  35.677  45.779  1.00  0.00           H  
ATOM    243  HG3 LYS    16      31.532  36.459  44.585  1.00  0.00           H  
ATOM    244  CD  LYS    16      32.541  37.803  45.882  1.00  0.00           C  
ATOM    245  HD2 LYS    16      31.930  38.705  45.843  1.00  0.00           H  
ATOM    246  HD3 LYS    16      32.958  37.650  46.877  1.00  0.00           H  
ATOM    247  CE  LYS    16      33.699  37.890  44.880  1.00  0.00           C  
ATOM    248  HE2 LYS    16      34.102  36.885  44.753  1.00  0.00           H  
ATOM    249  HE3 LYS    16      33.246  38.216  43.943  1.00  0.00           H  
ATOM    250  NZ  LYS    16      34.662  38.868  45.398  1.00  0.00           N  
ATOM    251  HZ1 LYS    16      35.501  38.927  44.839  1.00  0.00           H  
ATOM    252  HZ2 LYS    16      34.310  39.793  45.599  1.00  0.00           H  
ATOM    253  HZ3 LYS    16      35.030  38.432  46.231  1.00  0.00           H  
ATOM    254  C   LYS    16      30.632  33.764  46.310  1.00  0.00           C  
ATOM    255  O   LYS    16      31.259  33.440  45.287  1.00  0.00           O  
ATOM    256  N   LEU    17      30.669  33.080  47.505  1.00  0.00           N  
ATOM    257  H   LEU    17      30.135  33.428  48.289  1.00  0.00           H  
ATOM    258  CA  LEU    17      31.402  31.923  47.925  1.00  0.00           C  
ATOM    259  HA  LEU    17      32.351  32.115  47.426  1.00  0.00           H  
ATOM    260  CB  LEU    17      31.428  31.729  49.452  1.00  0.00           C  
ATOM    261  HB2 LEU    17      30.407  31.950  49.762  1.00  0.00           H  
ATOM    262  HB3 LEU    17      31.680  30.709  49.742  1.00  0.00           H  
ATOM    263  CG  LEU    17      32.475  32.679  50.112  1.00  0.00           C  
ATOM    264  HG  LEU    17      32.289  33.731  49.894  1.00  0.00           H  
ATOM    265  CD1 LEU    17      32.413  32.446  51.660  1.00  0.00           C  
ATOM    266 HD11 LEU    17      32.479  31.376  51.860  1.00  0.00           H  
ATOM    267 HD12 LEU    17      33.099  33.101  52.197  1.00  0.00           H  
ATOM    268 HD13 LEU    17      31.473  32.858  52.027  1.00  0.00           H  
ATOM    269  CD2 LEU    17      33.953  32.421  49.814  1.00  0.00           C  
ATOM    270 HD21 LEU    17      34.268  31.405  50.052  1.00  0.00           H  
ATOM    271 HD22 LEU    17      33.978  32.711  48.764  1.00  0.00           H  
ATOM    272 HD23 LEU    17      34.644  33.121  50.285  1.00  0.00           H  
ATOM    273  C   LEU    17      30.900  30.590  47.303  1.00  0.00           C  
ATOM    274  O   LEU    17      31.432  29.509  47.550  1.00  0.00           O  
ATOM    275  N   VAL    18      29.838  30.560  46.452  1.00  0.00           N  
ATOM    276  H   VAL    18      29.372  31.442  46.295  1.00  0.00           H  
ATOM    277  CA  VAL    18      29.122  29.357  46.048  1.00  0.00           C  
ATOM    278  HA  VAL    18      29.771  28.506  46.255  1.00  0.00           H  
ATOM    279  CB  VAL    18      27.832  29.132  46.891  1.00  0.00           C  
ATOM    280  HB  VAL    18      27.626  28.061  46.881  1.00  0.00           H  
ATOM    281  CG1 VAL    18      27.789  29.607  48.347  1.00  0.00           C  
ATOM    282 HG11 VAL    18      27.863  30.694  48.380  1.00  0.00           H  
ATOM    283 HG12 VAL    18      26.878  29.248  48.825  1.00  0.00           H  
ATOM    284 HG13 VAL    18      28.630  29.311  48.975  1.00  0.00           H  
ATOM    285  CG2 VAL    18      26.591  29.857  46.274  1.00  0.00           C  
ATOM    286 HG21 VAL    18      26.625  30.938  46.408  1.00  0.00           H  
ATOM    287 HG22 VAL    18      26.563  29.512  45.240  1.00  0.00           H  
ATOM    288 HG23 VAL    18      25.720  29.260  46.544  1.00  0.00           H  
ATOM    289  C   VAL    18      28.945  29.169  44.534  1.00  0.00           C  
ATOM    290  O   VAL    18      28.459  28.130  44.205  1.00  0.00           O  
ATOM    291  N   PHE    19      29.385  30.047  43.638  1.00  0.00           N  
ATOM    292  H   PHE    19      29.829  30.893  43.966  1.00  0.00           H  
ATOM    293  CA  PHE    19      29.230  29.950  42.188  1.00  0.00           C  
ATOM    294  HA  PHE    19      28.704  29.009  42.025  1.00  0.00           H  
ATOM    295  CB  PHE    19      28.450  31.154  41.589  1.00  0.00           C  
ATOM    296  HB2 PHE    19      28.152  30.737  40.627  1.00  0.00           H  
ATOM    297  HB3 PHE    19      27.563  31.402  42.173  1.00  0.00           H  
ATOM    298  CG  PHE    19      29.190  32.429  41.263  1.00  0.00           C  
ATOM    299  CD1 PHE    19      29.343  33.436  42.185  1.00  0.00           C  
ATOM    300  HD1 PHE    19      28.930  33.236  43.163  1.00  0.00           H  
ATOM    301  CE1 PHE    19      30.380  34.392  41.980  1.00  0.00           C  
ATOM    302  HE1 PHE    19      30.637  35.095  42.758  1.00  0.00           H  
ATOM    303  CZ  PHE    19      31.020  34.485  40.716  1.00  0.00           C  
ATOM    304  HZ  PHE    19      31.846  35.139  40.477  1.00  0.00           H  
ATOM    305  CE2 PHE    19      30.662  33.604  39.728  1.00  0.00           C  
ATOM    306  HE2 PHE    19      31.086  33.701  38.739  1.00  0.00           H  
ATOM    307  CD2 PHE    19      29.737  32.564  40.017  1.00  0.00           C  
ATOM    308  HD2 PHE    19      29.517  31.787  39.300  1.00  0.00           H  
ATOM    309  C   PHE    19      30.576  29.770  41.499  1.00  0.00           C  
ATOM    310  O   PHE    19      30.639  29.744  40.274  1.00  0.00           O  
ATOM    311  N   PHE    20      31.663  29.457  42.254  1.00  0.00           N  
ATOM    312  H   PHE    20      31.524  29.548  43.250  1.00  0.00           H  
ATOM    313  CA  PHE    20      33.079  29.456  41.735  1.00  0.00           C  
ATOM    314  HA  PHE    20      33.122  30.180  40.921  1.00  0.00           H  
ATOM    315  CB  PHE    20      33.975  30.004  42.848  1.00  0.00           C  
ATOM    316  HB2 PHE    20      33.428  30.824  43.312  1.00  0.00           H  
ATOM    317  HB3 PHE    20      33.918  29.347  43.716  1.00  0.00           H  
ATOM    318  CG  PHE    20      35.383  30.251  42.491  1.00  0.00           C  
ATOM    319  CD1 PHE    20      36.378  29.561  43.206  1.00  0.00           C  
ATOM    320  HD1 PHE    20      36.052  28.916  44.008  1.00  0.00           H  
ATOM    321  CE1 PHE    20      37.765  29.786  42.896  1.00  0.00           C  
ATOM    322  HE1 PHE    20      38.536  29.150  43.307  1.00  0.00           H  
ATOM    323  CZ  PHE    20      38.042  30.736  41.965  1.00  0.00           C  
ATOM    324  HZ  PHE    20      39.067  30.823  41.634  1.00  0.00           H  
ATOM    325  CE2 PHE    20      37.069  31.529  41.388  1.00  0.00           C  
ATOM    326  HE2 PHE    20      37.208  32.250  40.596  1.00  0.00           H  
ATOM    327  CD2 PHE    20      35.695  31.244  41.592  1.00  0.00           C  
ATOM    328  HD2 PHE    20      34.933  31.825  41.093  1.00  0.00           H  
ATOM    329  C   PHE    20      33.439  28.070  41.168  1.00  0.00           C  
ATOM    330  O   PHE    20      32.695  27.124  41.408  1.00  0.00           O  
ATOM    331  N   ALA    21      34.578  27.999  40.540  1.00  0.00           N  
ATOM    332  H   ALA    21      35.221  28.768  40.666  1.00  0.00           H  
ATOM    333  CA  ALA    21      35.122  26.709  40.097  1.00  0.00           C  
ATOM    334  HA  ALA    21      34.533  26.016  40.699  1.00  0.00           H  
ATOM    335  CB  ALA    21      34.768  26.649  38.612  1.00  0.00           C  
ATOM    336  HB1 ALA    21      35.211  27.444  38.012  1.00  0.00           H  
ATOM    337  HB2 ALA    21      35.135  25.750  38.116  1.00  0.00           H  
ATOM    338  HB3 ALA    21      33.685  26.642  38.487  1.00  0.00           H  
ATOM    339  C   ALA    21      36.707  26.390  40.354  1.00  0.00           C  
ATOM    340  O   ALA    21      37.514  27.307  40.411  1.00  0.00           O  
ATOM    341  N   GLU    22      37.108  25.109  40.512  1.00  0.00           N  
ATOM    342  H   GLU    22      36.363  24.428  40.517  1.00  0.00           H  
ATOM    343  CA  GLU    22      38.428  24.576  40.763  1.00  0.00           C  
ATOM    344  HA  GLU    22      38.929  25.408  41.257  1.00  0.00           H  
ATOM    345  CB  GLU    22      38.363  23.552  41.958  1.00  0.00           C  
ATOM    346  HB2 GLU    22      37.583  22.808  41.799  1.00  0.00           H  
ATOM    347  HB3 GLU    22      39.266  22.942  41.988  1.00  0.00           H  
ATOM    348  CG  GLU    22      38.250  24.155  43.356  1.00  0.00           C  
ATOM    349  HG2 GLU    22      37.411  24.845  43.447  1.00  0.00           H  
ATOM    350  HG3 GLU    22      38.082  23.341  44.061  1.00  0.00           H  
ATOM    351  CD  GLU    22      39.508  24.932  43.875  1.00  0.00           C  
ATOM    352  OE1 GLU    22      40.641  24.641  43.435  1.00  0.00           O  
ATOM    353  OE2 GLU    22      39.508  25.578  44.892  1.00  0.00           O  
ATOM    354  C   GLU    22      39.304  24.158  39.597  1.00  0.00           C  
ATOM    355  O   GLU    22      40.515  24.090  39.670  1.00  0.00           O  
ATOM    356  N   ASP    23      38.755  23.926  38.461  1.00  0.00           N  
ATOM    357  H   ASP    23      37.772  23.704  38.385  1.00  0.00           H  
ATOM    358  CA  ASP    23      39.532  23.582  37.289  1.00  0.00           C  
ATOM    359  HA  ASP    23      40.041  22.656  37.555  1.00  0.00           H  
ATOM    360  CB  ASP    23      38.638  23.103  36.215  1.00  0.00           C  
ATOM    361  HB2 ASP    23      38.052  23.910  35.776  1.00  0.00           H  
ATOM    362  HB3 ASP    23      39.290  22.873  35.373  1.00  0.00           H  
ATOM    363  CG  ASP    23      37.749  21.812  36.524  1.00  0.00           C  
ATOM    364  OD1 ASP    23      36.863  21.451  35.740  1.00  0.00           O  
ATOM    365  OD2 ASP    23      38.067  21.171  37.517  1.00  0.00           O  
ATOM    366  C   ASP    23      40.545  24.631  36.848  1.00  0.00           C  
ATOM    367  O   ASP    23      41.688  24.324  36.361  1.00  0.00           O  
ATOM    368  N   VAL    24      40.148  25.870  37.064  1.00  0.00           N  
ATOM    369  H   VAL    24      39.159  26.022  37.200  1.00  0.00           H  
ATOM    370  CA  VAL    24      41.013  27.100  36.893  1.00  0.00           C  
ATOM    371  HA  VAL    24      41.647  26.863  36.039  1.00  0.00           H  
ATOM    372  CB  VAL    24      40.198  28.416  36.569  1.00  0.00           C  
ATOM    373  HB  VAL    24      40.828  29.291  36.405  1.00  0.00           H  
ATOM    374  CG1 VAL    24      39.542  28.212  35.258  1.00  0.00           C  
ATOM    375 HG11 VAL    24      38.728  27.491  35.337  1.00  0.00           H  
ATOM    376 HG12 VAL    24      39.107  29.161  34.944  1.00  0.00           H  
ATOM    377 HG13 VAL    24      40.270  27.834  34.540  1.00  0.00           H  
ATOM    378  CG2 VAL    24      39.292  28.737  37.751  1.00  0.00           C  
ATOM    379 HG21 VAL    24      39.968  28.716  38.606  1.00  0.00           H  
ATOM    380 HG22 VAL    24      38.606  29.578  37.650  1.00  0.00           H  
ATOM    381 HG23 VAL    24      38.611  27.894  37.872  1.00  0.00           H  
ATOM    382  C   VAL    24      42.059  27.322  38.051  1.00  0.00           C  
ATOM    383  O   VAL    24      42.567  28.419  38.320  1.00  0.00           O  
ATOM    384  N   GLY    25      42.518  26.293  38.742  1.00  0.00           N  
ATOM    385  H   GLY    25      42.178  25.359  38.563  1.00  0.00           H  
ATOM    386  CA  GLY    25      43.718  26.236  39.618  1.00  0.00           C  
ATOM    387  HA2 GLY    25      44.516  26.838  39.183  1.00  0.00           H  
ATOM    388  HA3 GLY    25      43.602  26.659  40.616  1.00  0.00           H  
ATOM    389  C   GLY    25      44.418  24.882  39.597  1.00  0.00           C  
ATOM    390  O   GLY    25      44.927  24.457  40.623  1.00  0.00           O  
ATOM    391  N   SER    26      44.537  24.243  38.363  1.00  0.00           N  
ATOM    392  H   SER    26      44.179  24.692  37.532  1.00  0.00           H  
ATOM    393  CA  SER    26      45.320  23.041  38.222  1.00  0.00           C  
ATOM    394  HA  SER    26      46.032  22.948  39.041  1.00  0.00           H  
ATOM    395  CB  SER    26      44.335  21.862  38.103  1.00  0.00           C  
ATOM    396  HB2 SER    26      43.815  21.759  39.055  1.00  0.00           H  
ATOM    397  HB3 SER    26      43.531  22.194  37.447  1.00  0.00           H  
ATOM    398  OG  SER    26      44.919  20.566  37.794  1.00  0.00           O  
ATOM    399  HG  SER    26      44.295  20.026  37.304  1.00  0.00           H  
ATOM    400  C   SER    26      46.182  23.089  36.920  1.00  0.00           C  
ATOM    401  O   SER    26      45.763  23.833  36.029  1.00  0.00           O  
ATOM    402  N   ASN    27      47.284  22.316  36.845  1.00  0.00           N  
ATOM    403  H   ASN    27      47.636  21.810  37.645  1.00  0.00           H  
ATOM    404  CA  ASN    27      48.189  22.345  35.661  1.00  0.00           C  
ATOM    405  HA  ASN    27      47.975  23.244  35.083  1.00  0.00           H  
ATOM    406  CB  ASN    27      49.643  22.670  35.998  1.00  0.00           C  
ATOM    407  HB2 ASN    27      49.850  22.087  36.895  1.00  0.00           H  
ATOM    408  HB3 ASN    27      50.413  22.506  35.245  1.00  0.00           H  
ATOM    409  CG  ASN    27      49.832  24.048  36.614  1.00  0.00           C  
ATOM    410  OD1 ASN    27      50.246  24.240  37.717  1.00  0.00           O  
ATOM    411  ND2 ASN    27      49.666  25.139  35.853  1.00  0.00           N  
ATOM    412 HD21 ASN    27      50.077  26.002  36.177  1.00  0.00           H  
ATOM    413 HD22 ASN    27      49.470  25.065  34.865  1.00  0.00           H  
ATOM    414  C   ASN    27      48.013  21.088  34.697  1.00  0.00           C  
ATOM    415  O   ASN    27      48.320  21.255  33.509  1.00  0.00           O  
ATOM    416  N   LYS    28      47.589  19.889  35.151  1.00  0.00           N  
ATOM    417  H   LYS    28      47.266  19.844  36.108  1.00  0.00           H  
ATOM    418  CA  LYS    28      47.753  18.628  34.371  1.00  0.00           C  
ATOM    419  HA  LYS    28      48.248  18.823  33.419  1.00  0.00           H  
ATOM    420  CB  LYS    28      48.609  17.653  35.112  1.00  0.00           C  
ATOM    421  HB2 LYS    28      48.138  17.373  36.054  1.00  0.00           H  
ATOM    422  HB3 LYS    28      48.883  16.818  34.468  1.00  0.00           H  
ATOM    423  CG  LYS    28      49.945  18.370  35.580  1.00  0.00           C  
ATOM    424  HG2 LYS    28      49.897  19.413  35.895  1.00  0.00           H  
ATOM    425  HG3 LYS    28      50.338  17.901  36.482  1.00  0.00           H  
ATOM    426  CD  LYS    28      50.964  18.227  34.471  1.00  0.00           C  
ATOM    427  HD2 LYS    28      51.101  17.154  34.337  1.00  0.00           H  
ATOM    428  HD3 LYS    28      50.488  18.526  33.537  1.00  0.00           H  
ATOM    429  CE  LYS    28      52.279  18.885  34.820  1.00  0.00           C  
ATOM    430  HE2 LYS    28      52.072  19.627  35.591  1.00  0.00           H  
ATOM    431  HE3 LYS    28      52.917  18.118  35.260  1.00  0.00           H  
ATOM    432  NZ  LYS    28      52.973  19.575  33.692  1.00  0.00           N  
ATOM    433  HZ1 LYS    28      53.307  18.874  33.046  1.00  0.00           H  
ATOM    434  HZ2 LYS    28      52.320  20.155  33.183  1.00  0.00           H  
ATOM    435  HZ3 LYS    28      53.816  20.034  34.005  1.00  0.00           H  
ATOM    436  C   LYS    28      46.491  17.944  33.883  1.00  0.00           C  
ATOM    437  O   LYS    28      46.277  16.740  34.121  1.00  0.00           O  
ATOM    438  N   GLY    29      45.537  18.715  33.400  1.00  0.00           N  
ATOM    439  H   GLY    29      45.749  19.676  33.175  1.00  0.00           H  
ATOM    440  CA  GLY    29      44.432  18.168  32.587  1.00  0.00           C  
ATOM    441  HA2 GLY    29      43.804  17.477  33.151  1.00  0.00           H  
ATOM    442  HA3 GLY    29      43.897  19.082  32.330  1.00  0.00           H  
ATOM    443  C   GLY    29      44.892  17.463  31.317  1.00  0.00           C  
ATOM    444  O   GLY    29      46.100  17.259  31.015  1.00  0.00           O  
ATOM    445  N   ALA    30      43.857  16.987  30.639  1.00  0.00           N  
ATOM    446  H   ALA    30      42.919  17.191  30.953  1.00  0.00           H  
ATOM    447  CA  ALA    30      43.982  16.173  29.470  1.00  0.00           C  
ATOM    448  HA  ALA    30      44.963  16.297  29.011  1.00  0.00           H  
ATOM    449  CB  ALA    30      43.906  14.660  29.813  1.00  0.00           C  
ATOM    450  HB1 ALA    30      44.675  14.254  30.470  1.00  0.00           H  
ATOM    451  HB2 ALA    30      43.005  14.428  30.382  1.00  0.00           H  
ATOM    452  HB3 ALA    30      44.144  14.015  28.967  1.00  0.00           H  
ATOM    453  C   ALA    30      42.786  16.461  28.459  1.00  0.00           C  
ATOM    454  O   ALA    30      41.618  16.665  28.786  1.00  0.00           O  
ATOM    455  N   ILE    31      43.225  16.597  27.226  1.00  0.00           N  
ATOM    456  H   ILE    31      44.204  16.402  27.076  1.00  0.00           H  
ATOM    457  CA  ILE    31      42.289  16.887  26.135  1.00  0.00           C  
ATOM    458  HA  ILE    31      41.272  16.858  26.528  1.00  0.00           H  
ATOM    459  CB  ILE    31      42.546  18.318  25.603  1.00  0.00           C  
ATOM    460  HB  ILE    31      43.605  18.511  25.436  1.00  0.00           H  
ATOM    461  CG2 ILE    31      41.719  18.681  24.333  1.00  0.00           C  
ATOM    462 HG21 ILE    31      41.762  17.808  23.681  1.00  0.00           H  
ATOM    463 HG22 ILE    31      40.685  18.942  24.562  1.00  0.00           H  
ATOM    464 HG23 ILE    31      42.126  19.578  23.868  1.00  0.00           H  
ATOM    465  CG1 ILE    31      42.274  19.330  26.729  1.00  0.00           C  
ATOM    466 HG12 ILE    31      41.351  19.024  27.222  1.00  0.00           H  
ATOM    467 HG13 ILE    31      43.118  19.311  27.418  1.00  0.00           H  
ATOM    468  CD1 ILE    31      42.115  20.868  26.301  1.00  0.00           C  
ATOM    469 HD11 ILE    31      42.040  21.563  27.137  1.00  0.00           H  
ATOM    470 HD12 ILE    31      42.943  21.112  25.636  1.00  0.00           H  
ATOM    471 HD13 ILE    31      41.218  21.057  25.710  1.00  0.00           H  
ATOM    472  C   ILE    31      42.449  15.798  25.008  1.00  0.00           C  
ATOM    473  O   ILE    31      43.562  15.398  24.717  1.00  0.00           O  
ATOM    474  N   ILE    32      41.331  15.300  24.456  1.00  0.00           N  
ATOM    475  H   ILE    32      40.521  15.590  24.985  1.00  0.00           H  
ATOM    476  CA  ILE    32      41.178  14.305  23.361  1.00  0.00           C  
ATOM    477  HA  ILE    32      42.180  13.889  23.257  1.00  0.00           H  
ATOM    478  CB  ILE    32      40.207  13.141  23.783  1.00  0.00           C  
ATOM    479  HB  ILE    32      39.296  13.655  24.087  1.00  0.00           H  
ATOM    480  CG2 ILE    32      39.946  12.131  22.747  1.00  0.00           C  
ATOM    481 HG21 ILE    32      39.374  12.620  21.959  1.00  0.00           H  
ATOM    482 HG22 ILE    32      40.833  11.641  22.345  1.00  0.00           H  
ATOM    483 HG23 ILE    32      39.252  11.341  23.033  1.00  0.00           H  
ATOM    484  CG1 ILE    32      40.640  12.427  25.105  1.00  0.00           C  
ATOM    485 HG12 ILE    32      40.599  13.107  25.956  1.00  0.00           H  
ATOM    486 HG13 ILE    32      40.012  11.585  25.396  1.00  0.00           H  
ATOM    487  CD1 ILE    32      42.074  11.939  25.114  1.00  0.00           C  
ATOM    488 HD11 ILE    32      42.371  11.509  26.071  1.00  0.00           H  
ATOM    489 HD12 ILE    32      42.157  11.184  24.333  1.00  0.00           H  
ATOM    490 HD13 ILE    32      42.843  12.698  24.968  1.00  0.00           H  
ATOM    491  C   ILE    32      40.851  14.957  22.012  1.00  0.00           C  
ATOM    492  O   ILE    32      39.728  15.047  21.525  1.00  0.00           O  
ATOM    493  N   GLY    33      41.959  15.230  21.281  1.00  0.00           N  
ATOM    494  H   GLY    33      42.823  15.054  21.773  1.00  0.00           H  
ATOM    495  CA  GLY    33      42.010  15.716  19.912  1.00  0.00           C  
ATOM    496  HA2 GLY    33      41.348  15.088  19.316  1.00  0.00           H  
ATOM    497  HA3 GLY    33      41.610  16.717  19.749  1.00  0.00           H  
ATOM    498  C   GLY    33      43.369  15.851  19.267  1.00  0.00           C  
ATOM    499  O   GLY    33      44.418  15.809  19.887  1.00  0.00           O  
ATOM    500  N   LEU    34      43.311  16.163  17.906  1.00  0.00           N  
ATOM    501  H   LEU    34      42.388  16.417  17.587  1.00  0.00           H  
ATOM    502  CA  LEU    34      44.487  16.431  17.151  1.00  0.00           C  
ATOM    503  HA  LEU    34      45.229  16.846  17.833  1.00  0.00           H  
ATOM    504  CB  LEU    34      45.061  15.066  16.531  1.00  0.00           C  
ATOM    505  HB2 LEU    34      45.375  14.484  17.397  1.00  0.00           H  
ATOM    506  HB3 LEU    34      44.216  14.573  16.052  1.00  0.00           H  
ATOM    507  CG  LEU    34      46.153  15.187  15.432  1.00  0.00           C  
ATOM    508  HG  LEU    34      45.599  15.501  14.547  1.00  0.00           H  
ATOM    509  CD1 LEU    34      47.304  16.129  16.020  1.00  0.00           C  
ATOM    510 HD11 LEU    34      46.986  17.159  16.181  1.00  0.00           H  
ATOM    511 HD12 LEU    34      47.778  15.558  16.819  1.00  0.00           H  
ATOM    512 HD13 LEU    34      48.069  16.228  15.251  1.00  0.00           H  
ATOM    513  CD2 LEU    34      46.816  13.838  15.004  1.00  0.00           C  
ATOM    514 HD21 LEU    34      47.405  13.814  14.087  1.00  0.00           H  
ATOM    515 HD22 LEU    34      47.374  13.490  15.873  1.00  0.00           H  
ATOM    516 HD23 LEU    34      45.950  13.241  14.719  1.00  0.00           H  
ATOM    517  C   LEU    34      44.240  17.590  16.123  1.00  0.00           C  
ATOM    518  O   LEU    34      43.751  17.339  14.990  1.00  0.00           O  
ATOM    519  N   MET    35      44.581  18.824  16.433  1.00  0.00           N  
ATOM    520  H   MET    35      44.758  18.963  17.418  1.00  0.00           H  
ATOM    521  CA  MET    35      44.796  19.975  15.543  1.00  0.00           C  
ATOM    522  HA  MET    35      44.938  19.625  14.521  1.00  0.00           H  
ATOM    523  CB  MET    35      43.542  20.926  15.641  1.00  0.00           C  
ATOM    524  HB2 MET    35      42.638  20.439  15.277  1.00  0.00           H  
ATOM    525  HB3 MET    35      43.310  21.240  16.659  1.00  0.00           H  
ATOM    526  CG  MET    35      43.657  22.216  14.850  1.00  0.00           C  
ATOM    527  HG2 MET    35      44.508  22.858  15.078  1.00  0.00           H  
ATOM    528  HG3 MET    35      43.656  21.851  13.823  1.00  0.00           H  
ATOM    529  SD  MET    35      42.150  23.121  15.212  1.00  0.00           S  
ATOM    530  CE  MET    35      42.189  24.038  13.640  1.00  0.00           C  
ATOM    531  HE1 MET    35      41.514  24.890  13.551  1.00  0.00           H  
ATOM    532  HE2 MET    35      43.228  24.266  13.403  1.00  0.00           H  
ATOM    533  HE3 MET    35      41.952  23.327  12.849  1.00  0.00           H  
ATOM    534  C   MET    35      46.167  20.705  15.943  1.00  0.00           C  
ATOM    535  O   MET    35      46.463  20.836  17.131  1.00  0.00           O  
ATOM    536  N   VAL    36      46.997  20.992  14.997  1.00  0.00           N  
ATOM    537  H   VAL    36      46.706  20.712  14.071  1.00  0.00           H  
ATOM    538  CA  VAL    36      48.274  21.789  14.993  1.00  0.00           C  
ATOM    539  HA  VAL    36      48.333  22.391  15.900  1.00  0.00           H  
ATOM    540  CB  VAL    36      49.556  20.862  14.935  1.00  0.00           C  
ATOM    541  HB  VAL    36      50.429  21.498  15.086  1.00  0.00           H  
ATOM    542  CG1 VAL    36      49.513  19.823  16.098  1.00  0.00           C  
ATOM    543 HG11 VAL    36      50.260  19.066  15.860  1.00  0.00           H  
ATOM    544 HG12 VAL    36      49.838  20.308  17.019  1.00  0.00           H  
ATOM    545 HG13 VAL    36      48.556  19.370  16.359  1.00  0.00           H  
ATOM    546  CG2 VAL    36      49.839  20.112  13.633  1.00  0.00           C  
ATOM    547 HG21 VAL    36      49.316  19.159  13.560  1.00  0.00           H  
ATOM    548 HG22 VAL    36      49.683  20.755  12.767  1.00  0.00           H  
ATOM    549 HG23 VAL    36      50.923  19.998  13.616  1.00  0.00           H  
ATOM    550  C   VAL    36      48.358  22.954  13.916  1.00  0.00           C  
ATOM    551  O   VAL    36      47.636  22.992  12.925  1.00  0.00           O  
ATOM    552  N   GLY    37      49.384  23.821  14.008  1.00  0.00           N  
ATOM    553  H   GLY    37      49.987  23.798  14.818  1.00  0.00           H  
ATOM    554  CA  GLY    37      49.590  24.934  13.001  1.00  0.00           C  
ATOM    555  HA2 GLY    37      49.094  24.751  12.047  1.00  0.00           H  
ATOM    556  HA3 GLY    37      49.115  25.861  13.321  1.00  0.00           H  
ATOM    557  C   GLY    37      51.113  25.333  12.825  1.00  0.00           C  
ATOM    558  O   GLY    37      51.881  25.262  13.809  1.00  0.00           O  
ATOM    559  N   GLY    38      51.431  25.725  11.565  1.00  0.00           N  
ATOM    560  H   GLY    38      50.696  25.618  10.880  1.00  0.00           H  
ATOM    561  CA  GLY    38      52.756  25.997  11.044  1.00  0.00           C  
ATOM    562  HA2 GLY    38      52.959  27.036  11.303  1.00  0.00           H  
ATOM    563  HA3 GLY    38      53.557  25.333  11.370  1.00  0.00           H  
ATOM    564  C   GLY    38      52.859  26.032   9.479  1.00  0.00           C  
ATOM    565  O   GLY    38      51.885  26.071   8.711  1.00  0.00           O  
ATOM    566  N   VAL    39      54.091  26.102   8.995  1.00  0.00           N  
ATOM    567  H   VAL    39      54.885  26.162   9.615  1.00  0.00           H  
ATOM    568  CA  VAL    39      54.338  25.963   7.570  1.00  0.00           C  
ATOM    569  HA  VAL    39      53.578  26.595   7.110  1.00  0.00           H  
ATOM    570  CB  VAL    39      55.732  26.550   7.268  1.00  0.00           C  
ATOM    571  HB  VAL    39      56.473  26.236   8.003  1.00  0.00           H  
ATOM    572  CG1 VAL    39      56.438  26.215   5.946  1.00  0.00           C  
ATOM    573 HG11 VAL    39      57.296  26.851   5.732  1.00  0.00           H  
ATOM    574 HG12 VAL    39      56.591  25.142   5.824  1.00  0.00           H  
ATOM    575 HG13 VAL    39      55.780  26.609   5.171  1.00  0.00           H  
ATOM    576  CG2 VAL    39      55.704  28.040   7.426  1.00  0.00           C  
ATOM    577 HG21 VAL    39      56.651  28.464   7.091  1.00  0.00           H  
ATOM    578 HG22 VAL    39      55.114  28.507   6.637  1.00  0.00           H  
ATOM    579 HG23 VAL    39      55.383  28.459   8.380  1.00  0.00           H  
ATOM    580  C   VAL    39      54.251  24.507   7.116  1.00  0.00           C  
ATOM    581  O   VAL    39      54.779  23.680   7.877  1.00  0.00           O  
ATOM    582  N   VAL    40      53.553  24.216   6.018  1.00  0.00           N  
ATOM    583  H   VAL    40      53.153  24.963   5.469  1.00  0.00           H  
ATOM    584  CA  VAL    40      53.116  22.900   5.493  1.00  0.00           C  
ATOM    585  HA  VAL    40      52.234  22.779   6.123  1.00  0.00           H  
ATOM    586  CB  VAL    40      52.714  23.049   3.967  1.00  0.00           C  
ATOM    587  HB  VAL    40      51.857  23.703   3.810  1.00  0.00           H  
ATOM    588  CG1 VAL    40      53.654  23.785   3.021  1.00  0.00           C  
ATOM    589 HG11 VAL    40      53.193  23.756   2.033  1.00  0.00           H  
ATOM    590 HG12 VAL    40      53.917  24.748   3.459  1.00  0.00           H  
ATOM    591 HG13 VAL    40      54.572  23.212   2.890  1.00  0.00           H  
ATOM    592  CG2 VAL    40      52.399  21.645   3.514  1.00  0.00           C  
ATOM    593 HG21 VAL    40      51.719  21.696   2.663  1.00  0.00           H  
ATOM    594 HG22 VAL    40      53.322  21.293   3.053  1.00  0.00           H  
ATOM    595 HG23 VAL    40      51.839  21.074   4.255  1.00  0.00           H  
ATOM    596  C   VAL    40      54.101  21.736   5.814  1.00  0.00           C  
ATOM    597  O   VAL    40      55.268  21.747   5.487  1.00  0.00           O  
ATOM    598  N   ILE    41      53.505  20.711   6.437  1.00  0.00           N  
ATOM    599  H   ILE    41      52.567  20.893   6.765  1.00  0.00           H  
ATOM    600  CA  ILE    41      54.093  19.536   7.203  1.00  0.00           C  
ATOM    601  HA  ILE    41      55.044  19.960   7.524  1.00  0.00           H  
ATOM    602  CB  ILE    41      53.116  19.200   8.391  1.00  0.00           C  
ATOM    603  HB  ILE    41      53.720  18.532   9.005  1.00  0.00           H  
ATOM    604  CG2 ILE    41      52.640  20.325   9.253  1.00  0.00           C  
ATOM    605 HG21 ILE    41      51.932  20.957   8.716  1.00  0.00           H  
ATOM    606 HG22 ILE    41      52.159  19.883  10.125  1.00  0.00           H  
ATOM    607 HG23 ILE    41      53.436  21.057   9.391  1.00  0.00           H  
ATOM    608  CG1 ILE    41      51.979  18.310   7.922  1.00  0.00           C  
ATOM    609 HG12 ILE    41      51.348  18.913   7.270  1.00  0.00           H  
ATOM    610 HG13 ILE    41      52.542  17.522   7.421  1.00  0.00           H  
ATOM    611  CD1 ILE    41      51.126  17.632   9.046  1.00  0.00           C  
ATOM    612 HD11 ILE    41      50.493  18.289   9.644  1.00  0.00           H  
ATOM    613 HD12 ILE    41      50.387  16.921   8.677  1.00  0.00           H  
ATOM    614 HD13 ILE    41      51.760  17.201   9.820  1.00  0.00           H  
ATOM    615  C   ILE    41      54.560  18.398   6.392  1.00  0.00           C  
ATOM    616  O   ILE    41      55.132  17.455   6.975  1.00  0.00           O  
ATOM    617  N   ALA    42      54.444  18.464   5.073  1.00  0.00           N  
ATOM    618  H   ALA    42      54.144  19.366   4.733  1.00  0.00           H  
ATOM    619  CA  ALA    42      54.808  17.411   4.081  1.00  0.00           C  
ATOM    620  HA  ALA    42      55.245  16.556   4.598  1.00  0.00           H  
ATOM    621  CB  ALA    42      53.508  16.970   3.342  1.00  0.00           C  
ATOM    622  HB1 ALA    42      52.818  16.721   4.148  1.00  0.00           H  
ATOM    623  HB2 ALA    42      53.036  17.818   2.847  1.00  0.00           H  
ATOM    624  HB3 ALA    42      53.537  16.148   2.627  1.00  0.00           H  
ATOM    625  C   ALA    42      55.920  17.911   3.153  1.00  0.00           C  
ATOM    626  O   ALA    42      56.155  17.268   2.087  1.00  0.00           O  
ATOM    627  OXT ALA    42      56.723  18.788   3.449  1.00  0.00           O  
TER     628      ALA    42 
END   
