# Supplementary material for: Exploring Structural Insights of Aβ42 and α-Synuclein Monomers and Heterodimer: A Comparative Study Using Implicit and Explicit Solvent Simulations
Source: J Phys Chem B. 2024 May 3;128(19):4655–69. doi: 10.1021/acs.jpcb.4c00503 (PMC11103699; doi:10.1021/acs.jpcb.4c00503)
Supplement: Supplementary file 3 — jp4c00503_si_003.zip [file jp4c00503_si_003.zip › rep/1_ab42_FINAL14.pdb]

ATOM      1  N   ASP     1      38.824  37.227   2.918  1.00  0.00           N  
ATOM      2  H1  ASP     1      38.579  38.203   2.827  1.00  0.00           H  
ATOM      3  H2  ASP     1      38.073  36.711   3.354  1.00  0.00           H  
ATOM      4  H3  ASP     1      38.949  36.648   2.100  1.00  0.00           H  
ATOM      5  CA  ASP     1      40.219  37.198   3.588  1.00  0.00           C  
ATOM      6  HA  ASP     1      40.288  36.146   3.866  1.00  0.00           H  
ATOM      7  CB  ASP     1      41.287  37.647   2.572  1.00  0.00           C  
ATOM      8  HB2 ASP     1      41.061  38.700   2.401  1.00  0.00           H  
ATOM      9  HB3 ASP     1      42.249  37.674   3.084  1.00  0.00           H  
ATOM     10  CG  ASP     1      41.348  36.824   1.282  1.00  0.00           C  
ATOM     11  OD1 ASP     1      42.199  37.207   0.465  1.00  0.00           O  
ATOM     12  OD2 ASP     1      40.530  35.895   1.058  1.00  0.00           O  
ATOM     13  C   ASP     1      40.182  38.090   4.785  1.00  0.00           C  
ATOM     14  O   ASP     1      40.271  39.353   4.593  1.00  0.00           O  
ATOM     15  N   ALA     2      40.100  37.507   5.965  1.00  0.00           N  
ATOM     16  H   ALA     2      40.152  36.498   5.990  1.00  0.00           H  
ATOM     17  CA  ALA     2      39.921  38.124   7.197  1.00  0.00           C  
ATOM     18  HA  ALA     2      39.027  38.744   7.126  1.00  0.00           H  
ATOM     19  CB  ALA     2      39.414  37.047   8.241  1.00  0.00           C  
ATOM     20  HB1 ALA     2      39.214  37.546   9.189  1.00  0.00           H  
ATOM     21  HB2 ALA     2      38.408  36.761   7.934  1.00  0.00           H  
ATOM     22  HB3 ALA     2      39.976  36.117   8.321  1.00  0.00           H  
ATOM     23  C   ALA     2      41.100  38.958   7.783  1.00  0.00           C  
ATOM     24  O   ALA     2      42.323  38.804   7.477  1.00  0.00           O  
ATOM     25  N   GLU     3      40.604  40.039   8.519  1.00  0.00           N  
ATOM     26  H   GLU     3      39.645  40.124   8.823  1.00  0.00           H  
ATOM     27  CA  GLU     3      41.467  41.054   9.112  1.00  0.00           C  
ATOM     28  HA  GLU     3      42.204  41.210   8.324  1.00  0.00           H  
ATOM     29  CB  GLU     3      40.679  42.361   9.161  1.00  0.00           C  
ATOM     30  HB2 GLU     3      39.775  42.274   9.765  1.00  0.00           H  
ATOM     31  HB3 GLU     3      41.224  43.134   9.704  1.00  0.00           H  
ATOM     32  CG  GLU     3      40.449  42.739   7.704  1.00  0.00           C  
ATOM     33  HG2 GLU     3      40.121  41.846   7.172  1.00  0.00           H  
ATOM     34  HG3 GLU     3      39.530  43.301   7.537  1.00  0.00           H  
ATOM     35  CD  GLU     3      41.670  43.537   7.190  1.00  0.00           C  
ATOM     36  OE1 GLU     3      41.481  44.423   6.294  1.00  0.00           O  
ATOM     37  OE2 GLU     3      42.898  43.279   7.469  1.00  0.00           O  
ATOM     38  C   GLU     3      42.122  40.776  10.462  1.00  0.00           C  
ATOM     39  O   GLU     3      42.742  41.631  11.036  1.00  0.00           O  
ATOM     40  N   PHE     4      41.924  39.593  11.133  1.00  0.00           N  
ATOM     41  H   PHE     4      41.237  38.951  10.765  1.00  0.00           H  
ATOM     42  CA  PHE     4      42.340  39.161  12.456  1.00  0.00           C  
ATOM     43  HA  PHE     4      43.246  39.722  12.686  1.00  0.00           H  
ATOM     44  CB  PHE     4      41.239  39.399  13.429  1.00  0.00           C  
ATOM     45  HB2 PHE     4      41.420  38.764  14.296  1.00  0.00           H  
ATOM     46  HB3 PHE     4      41.322  40.411  13.825  1.00  0.00           H  
ATOM     47  CG  PHE     4      39.777  39.248  12.801  1.00  0.00           C  
ATOM     48  CD1 PHE     4      39.410  37.959  12.440  1.00  0.00           C  
ATOM     49  HD1 PHE     4      40.103  37.138  12.549  1.00  0.00           H  
ATOM     50  CE1 PHE     4      38.114  37.834  11.936  1.00  0.00           C  
ATOM     51  HE1 PHE     4      37.761  36.832  11.745  1.00  0.00           H  
ATOM     52  CZ  PHE     4      37.272  38.933  11.777  1.00  0.00           C  
ATOM     53  HZ  PHE     4      36.287  38.876  11.337  1.00  0.00           H  
ATOM     54  CE2 PHE     4      37.623  40.162  12.260  1.00  0.00           C  
ATOM     55  HE2 PHE     4      36.977  41.027  12.239  1.00  0.00           H  
ATOM     56  CD2 PHE     4      38.908  40.284  12.785  1.00  0.00           C  
ATOM     57  HD2 PHE     4      39.254  41.254  13.111  1.00  0.00           H  
ATOM     58  C   PHE     4      42.779  37.759  12.465  1.00  0.00           C  
ATOM     59  O   PHE     4      42.292  36.788  11.839  1.00  0.00           O  
ATOM     60  N   ARG     5      43.649  37.497  13.414  1.00  0.00           N  
ATOM     61  H   ARG     5      43.820  38.198  14.120  1.00  0.00           H  
ATOM     62  CA  ARG     5      44.373  36.198  13.462  1.00  0.00           C  
ATOM     63  HA  ARG     5      44.250  35.646  12.531  1.00  0.00           H  
ATOM     64  CB  ARG     5      45.902  36.426  13.679  1.00  0.00           C  
ATOM     65  HB2 ARG     5      46.244  36.684  14.681  1.00  0.00           H  
ATOM     66  HB3 ARG     5      46.227  35.424  13.400  1.00  0.00           H  
ATOM     67  CG  ARG     5      46.272  37.499  12.618  1.00  0.00           C  
ATOM     68  HG2 ARG     5      45.875  37.256  11.632  1.00  0.00           H  
ATOM     69  HG3 ARG     5      45.932  38.466  12.989  1.00  0.00           H  
ATOM     70  CD  ARG     5      47.840  37.613  12.644  1.00  0.00           C  
ATOM     71  HD2 ARG     5      48.173  37.550  13.680  1.00  0.00           H  
ATOM     72  HD3 ARG     5      48.154  36.716  12.110  1.00  0.00           H  
ATOM     73  NE  ARG     5      48.232  38.800  11.911  1.00  0.00           N  
ATOM     74  HE  ARG     5      47.492  39.466  11.738  1.00  0.00           H  
ATOM     75  CZ  ARG     5      49.272  38.920  11.184  1.00  0.00           C  
ATOM     76  NH1 ARG     5      49.377  39.801  10.315  1.00  0.00           N  
ATOM     77 HH11 ARG     5      48.536  40.351  10.205  1.00  0.00           H  
ATOM     78 HH12 ARG     5      50.325  40.122  10.180  1.00  0.00           H  
ATOM     79  NH2 ARG     5      50.340  38.319  11.394  1.00  0.00           N  
ATOM     80 HH21 ARG     5      51.209  38.631  10.986  1.00  0.00           H  
ATOM     81 HH22 ARG     5      50.241  37.353  11.670  1.00  0.00           H  
ATOM     82  C   ARG     5      43.832  35.309  14.662  1.00  0.00           C  
ATOM     83  O   ARG     5      43.262  35.760  15.631  1.00  0.00           O  
ATOM     84  N   HIE     6      44.239  34.011  14.701  1.00  0.00           N  
ATOM     85  H   HIE     6      44.924  33.711  14.022  1.00  0.00           H  
ATOM     86  CA  HIE     6      43.954  32.960  15.667  1.00  0.00           C  
ATOM     87  HA  HIE     6      42.943  33.124  16.038  1.00  0.00           H  
ATOM     88  CB  HIE     6      44.001  31.633  14.817  1.00  0.00           C  
ATOM     89  HB2 HIE     6      43.251  31.654  14.027  1.00  0.00           H  
ATOM     90  HB3 HIE     6      45.039  31.419  14.561  1.00  0.00           H  
ATOM     91  CG  HIE     6      43.613  30.503  15.695  1.00  0.00           C  
ATOM     92  ND1 HIE     6      42.356  29.745  15.664  1.00  0.00           N  
ATOM     93  CE1 HIE     6      42.510  28.741  16.564  1.00  0.00           C  
ATOM     94  HE1 HIE     6      41.790  27.955  16.736  1.00  0.00           H  
ATOM     95  NE2 HIE     6      43.756  28.808  17.059  1.00  0.00           N  
ATOM     96  HE2 HIE     6      44.005  28.254  17.865  1.00  0.00           H  
ATOM     97  CD2 HIE     6      44.476  29.904  16.570  1.00  0.00           C  
ATOM     98  HD2 HIE     6      45.529  29.947  16.806  1.00  0.00           H  
ATOM     99  C   HIE     6      44.850  32.958  16.845  1.00  0.00           C  
ATOM    100  O   HIE     6      46.015  33.170  16.679  1.00  0.00           O  
ATOM    101  N   ASP     7      44.354  32.607  18.013  1.00  0.00           N  
ATOM    102  H   ASP     7      43.584  31.968  17.875  1.00  0.00           H  
ATOM    103  CA  ASP     7      45.097  32.695  19.353  1.00  0.00           C  
ATOM    104  HA  ASP     7      46.166  32.889  19.269  1.00  0.00           H  
ATOM    105  CB  ASP     7      44.352  33.831  20.154  1.00  0.00           C  
ATOM    106  HB2 ASP     7      44.414  34.718  19.522  1.00  0.00           H  
ATOM    107  HB3 ASP     7      43.352  33.412  20.263  1.00  0.00           H  
ATOM    108  CG  ASP     7      44.965  34.124  21.525  1.00  0.00           C  
ATOM    109  OD1 ASP     7      44.866  35.239  22.106  1.00  0.00           O  
ATOM    110  OD2 ASP     7      45.537  33.189  22.097  1.00  0.00           O  
ATOM    111  C   ASP     7      45.019  31.291  20.005  1.00  0.00           C  
ATOM    112  O   ASP     7      43.975  30.705  20.440  1.00  0.00           O  
ATOM    113  N   SER     8      46.256  30.684  20.074  1.00  0.00           N  
ATOM    114  H   SER     8      47.001  31.283  19.749  1.00  0.00           H  
ATOM    115  CA  SER     8      46.763  29.409  20.612  1.00  0.00           C  
ATOM    116  HA  SER     8      46.072  28.692  20.170  1.00  0.00           H  
ATOM    117  CB  SER     8      48.204  29.102  20.106  1.00  0.00           C  
ATOM    118  HB2 SER     8      48.893  29.839  20.518  1.00  0.00           H  
ATOM    119  HB3 SER     8      48.452  28.130  20.534  1.00  0.00           H  
ATOM    120  OG  SER     8      48.368  29.154  18.662  1.00  0.00           O  
ATOM    121  HG  SER     8      48.348  28.291  18.243  1.00  0.00           H  
ATOM    122  C   SER     8      46.587  29.269  22.078  1.00  0.00           C  
ATOM    123  O   SER     8      46.636  28.210  22.812  1.00  0.00           O  
ATOM    124  N   GLY     9      46.436  30.435  22.673  1.00  0.00           N  
ATOM    125  H   GLY     9      46.481  31.207  22.024  1.00  0.00           H  
ATOM    126  CA  GLY     9      46.195  30.671  24.094  1.00  0.00           C  
ATOM    127  HA2 GLY     9      47.080  30.488  24.703  1.00  0.00           H  
ATOM    128  HA3 GLY     9      46.265  31.740  24.292  1.00  0.00           H  
ATOM    129  C   GLY     9      44.987  29.992  24.816  1.00  0.00           C  
ATOM    130  O   GLY     9      43.987  29.619  24.269  1.00  0.00           O  
ATOM    131  N   TYR    10      45.065  29.947  26.123  1.00  0.00           N  
ATOM    132  H   TYR    10      45.908  30.364  26.489  1.00  0.00           H  
ATOM    133  CA  TYR    10      44.103  29.378  27.031  1.00  0.00           C  
ATOM    134  HA  TYR    10      43.375  28.822  26.440  1.00  0.00           H  
ATOM    135  CB  TYR    10      44.953  28.339  27.840  1.00  0.00           C  
ATOM    136  HB2 TYR    10      45.418  28.761  28.731  1.00  0.00           H  
ATOM    137  HB3 TYR    10      44.269  27.732  28.433  1.00  0.00           H  
ATOM    138  CG  TYR    10      45.919  27.339  27.177  1.00  0.00           C  
ATOM    139  CD1 TYR    10      45.712  26.815  25.844  1.00  0.00           C  
ATOM    140  HD1 TYR    10      44.832  27.128  25.302  1.00  0.00           H  
ATOM    141  CE1 TYR    10      46.535  25.817  25.243  1.00  0.00           C  
ATOM    142  HE1 TYR    10      46.295  25.480  24.245  1.00  0.00           H  
ATOM    143  CZ  TYR    10      47.708  25.403  25.930  1.00  0.00           C  
ATOM    144  OH  TYR    10      48.582  24.399  25.428  1.00  0.00           O  
ATOM    145  HH  TYR    10      48.427  24.145  24.515  1.00  0.00           H  
ATOM    146  CE2 TYR    10      47.943  25.922  27.220  1.00  0.00           C  
ATOM    147  HE2 TYR    10      48.722  25.386  27.743  1.00  0.00           H  
ATOM    148  CD2 TYR    10      47.102  26.887  27.821  1.00  0.00           C  
ATOM    149  HD2 TYR    10      47.274  27.311  28.800  1.00  0.00           H  
ATOM    150  C   TYR    10      43.174  30.368  27.774  1.00  0.00           C  
ATOM    151  O   TYR    10      43.510  31.537  27.893  1.00  0.00           O  
ATOM    152  N   GLU    11      42.000  29.996  28.243  1.00  0.00           N  
ATOM    153  H   GLU    11      41.583  29.101  28.031  1.00  0.00           H  
ATOM    154  CA  GLU    11      41.032  30.744  29.024  1.00  0.00           C  
ATOM    155  HA  GLU    11      41.373  31.762  29.214  1.00  0.00           H  
ATOM    156  CB  GLU    11      39.579  30.723  28.469  1.00  0.00           C  
ATOM    157  HB2 GLU    11      39.118  29.739  28.546  1.00  0.00           H  
ATOM    158  HB3 GLU    11      38.915  31.324  29.091  1.00  0.00           H  
ATOM    159  CG  GLU    11      39.453  31.169  27.002  1.00  0.00           C  
ATOM    160  HG2 GLU    11      40.251  30.779  26.370  1.00  0.00           H  
ATOM    161  HG3 GLU    11      38.645  30.646  26.492  1.00  0.00           H  
ATOM    162  CD  GLU    11      39.120  32.630  26.855  1.00  0.00           C  
ATOM    163  OE1 GLU    11      38.019  33.042  27.265  1.00  0.00           O  
ATOM    164  OE2 GLU    11      39.727  33.420  26.039  1.00  0.00           O  
ATOM    165  C   GLU    11      40.982  30.202  30.522  1.00  0.00           C  
ATOM    166  O   GLU    11      40.045  30.465  31.290  1.00  0.00           O  
ATOM    167  N   VAL    12      42.107  29.462  30.928  1.00  0.00           N  
ATOM    168  H   VAL    12      42.768  29.113  30.248  1.00  0.00           H  
ATOM    169  CA  VAL    12      42.393  29.023  32.319  1.00  0.00           C  
ATOM    170  HA  VAL    12      41.446  28.529  32.540  1.00  0.00           H  
ATOM    171  CB  VAL    12      43.490  27.920  32.471  1.00  0.00           C  
ATOM    172  HB  VAL    12      43.912  28.022  33.471  1.00  0.00           H  
ATOM    173  CG1 VAL    12      42.937  26.470  32.483  1.00  0.00           C  
ATOM    174 HG11 VAL    12      43.855  25.886  32.544  1.00  0.00           H  
ATOM    175 HG12 VAL    12      42.221  26.272  33.281  1.00  0.00           H  
ATOM    176 HG13 VAL    12      42.415  26.255  31.550  1.00  0.00           H  
ATOM    177  CG2 VAL    12      44.776  28.028  31.621  1.00  0.00           C  
ATOM    178 HG21 VAL    12      45.602  27.516  32.115  1.00  0.00           H  
ATOM    179 HG22 VAL    12      44.627  27.518  30.669  1.00  0.00           H  
ATOM    180 HG23 VAL    12      44.989  29.095  31.557  1.00  0.00           H  
ATOM    181  C   VAL    12      42.444  30.180  33.269  1.00  0.00           C  
ATOM    182  O   VAL    12      41.935  29.984  34.397  1.00  0.00           O  
ATOM    183  N   HIE    13      42.684  31.421  32.873  1.00  0.00           N  
ATOM    184  H   HIE    13      43.193  31.457  32.001  1.00  0.00           H  
ATOM    185  CA  HIE    13      42.571  32.546  33.788  1.00  0.00           C  
ATOM    186  HA  HIE    13      43.345  32.307  34.518  1.00  0.00           H  
ATOM    187  CB  HIE    13      43.072  33.853  33.077  1.00  0.00           C  
ATOM    188  HB2 HIE    13      42.345  34.090  32.300  1.00  0.00           H  
ATOM    189  HB3 HIE    13      43.234  34.594  33.860  1.00  0.00           H  
ATOM    190  CG  HIE    13      44.340  33.539  32.328  1.00  0.00           C  
ATOM    191  ND1 HIE    13      44.623  33.975  30.968  1.00  0.00           N  
ATOM    192  CE1 HIE    13      45.855  33.585  30.779  1.00  0.00           C  
ATOM    193  HE1 HIE    13      46.435  33.784  29.890  1.00  0.00           H  
ATOM    194  NE2 HIE    13      46.353  32.792  31.764  1.00  0.00           N  
ATOM    195  HE2 HIE    13      47.279  32.395  31.691  1.00  0.00           H  
ATOM    196  CD2 HIE    13      45.403  32.759  32.730  1.00  0.00           C  
ATOM    197  HD2 HIE    13      45.376  32.149  33.620  1.00  0.00           H  
ATOM    198  C   HIE    13      41.199  32.854  34.438  1.00  0.00           C  
ATOM    199  O   HIE    13      41.141  33.275  35.515  1.00  0.00           O  
ATOM    200  N   HIE    14      40.162  32.492  33.654  1.00  0.00           N  
ATOM    201  H   HIE    14      40.431  32.142  32.745  1.00  0.00           H  
ATOM    202  CA  HIE    14      38.712  32.614  34.108  1.00  0.00           C  
ATOM    203  HA  HIE    14      38.594  33.368  34.886  1.00  0.00           H  
ATOM    204  CB  HIE    14      37.724  33.239  33.015  1.00  0.00           C  
ATOM    205  HB2 HIE    14      38.042  32.804  32.067  1.00  0.00           H  
ATOM    206  HB3 HIE    14      36.651  33.160  33.185  1.00  0.00           H  
ATOM    207  CG  HIE    14      37.979  34.686  32.880  1.00  0.00           C  
ATOM    208  ND1 HIE    14      39.220  35.373  32.587  1.00  0.00           N  
ATOM    209  CE1 HIE    14      38.997  36.572  33.094  1.00  0.00           C  
ATOM    210  HE1 HIE    14      39.764  37.323  33.215  1.00  0.00           H  
ATOM    211  NE2 HIE    14      37.738  36.814  33.380  1.00  0.00           N  
ATOM    212  HE2 HIE    14      37.400  37.592  33.929  1.00  0.00           H  
ATOM    213  CD2 HIE    14      37.076  35.580  33.338  1.00  0.00           C  
ATOM    214  HD2 HIE    14      36.097  35.370  33.743  1.00  0.00           H  
ATOM    215  C   HIE    14      38.099  31.425  34.853  1.00  0.00           C  
ATOM    216  O   HIE    14      36.927  31.459  35.244  1.00  0.00           O  
ATOM    217  N   GLN    15      38.927  30.375  35.124  1.00  0.00           N  
ATOM    218  H   GLN    15      39.844  30.260  34.717  1.00  0.00           H  
ATOM    219  CA  GLN    15      38.522  29.202  35.885  1.00  0.00           C  
ATOM    220  HA  GLN    15      37.474  29.423  36.090  1.00  0.00           H  
ATOM    221  CB  GLN    15      38.627  28.024  34.917  1.00  0.00           C  
ATOM    222  HB2 GLN    15      38.001  28.185  34.038  1.00  0.00           H  
ATOM    223  HB3 GLN    15      39.618  28.053  34.464  1.00  0.00           H  
ATOM    224  CG  GLN    15      38.358  26.579  35.381  1.00  0.00           C  
ATOM    225  HG2 GLN    15      39.171  26.258  36.033  1.00  0.00           H  
ATOM    226  HG3 GLN    15      37.391  26.675  35.874  1.00  0.00           H  
ATOM    227  CD  GLN    15      38.170  25.612  34.152  1.00  0.00           C  
ATOM    228  OE1 GLN    15      37.953  25.990  33.028  1.00  0.00           O  
ATOM    229  NE2 GLN    15      38.231  24.359  34.433  1.00  0.00           N  
ATOM    230 HE21 GLN    15      37.946  23.796  33.644  1.00  0.00           H  
ATOM    231 HE22 GLN    15      38.454  24.026  35.360  1.00  0.00           H  
ATOM    232  C   GLN    15      39.375  29.019  37.151  1.00  0.00           C  
ATOM    233  O   GLN    15      38.923  28.609  38.249  1.00  0.00           O  
ATOM    234  N   LYS    16      40.672  29.292  37.041  1.00  0.00           N  
ATOM    235  H   LYS    16      41.009  29.578  36.132  1.00  0.00           H  
ATOM    236  CA  LYS    16      41.535  29.083  38.152  1.00  0.00           C  
ATOM    237  HA  LYS    16      41.180  28.162  38.614  1.00  0.00           H  
ATOM    238  CB  LYS    16      43.008  28.822  37.718  1.00  0.00           C  
ATOM    239  HB2 LYS    16      43.230  29.707  37.121  1.00  0.00           H  
ATOM    240  HB3 LYS    16      43.604  28.899  38.627  1.00  0.00           H  
ATOM    241  CG  LYS    16      43.380  27.620  36.884  1.00  0.00           C  
ATOM    242  HG2 LYS    16      43.042  27.731  35.853  1.00  0.00           H  
ATOM    243  HG3 LYS    16      44.466  27.642  36.798  1.00  0.00           H  
ATOM    244  CD  LYS    16      42.833  26.277  37.440  1.00  0.00           C  
ATOM    245  HD2 LYS    16      43.317  26.094  38.400  1.00  0.00           H  
ATOM    246  HD3 LYS    16      41.752  26.362  37.554  1.00  0.00           H  
ATOM    247  CE  LYS    16      43.114  25.157  36.389  1.00  0.00           C  
ATOM    248  HE2 LYS    16      42.360  25.189  35.602  1.00  0.00           H  
ATOM    249  HE3 LYS    16      44.020  25.429  35.847  1.00  0.00           H  
ATOM    250  NZ  LYS    16      42.863  23.812  36.906  1.00  0.00           N  
ATOM    251  HZ1 LYS    16      41.905  23.786  37.225  1.00  0.00           H  
ATOM    252  HZ2 LYS    16      42.845  23.172  36.125  1.00  0.00           H  
ATOM    253  HZ3 LYS    16      43.440  23.352  37.596  1.00  0.00           H  
ATOM    254  C   LYS    16      41.475  30.076  39.213  1.00  0.00           C  
ATOM    255  O   LYS    16      41.490  29.714  40.355  1.00  0.00           O  
ATOM    256  N   LEU    17      41.222  31.415  38.893  1.00  0.00           N  
ATOM    257  H   LEU    17      41.218  31.810  37.964  1.00  0.00           H  
ATOM    258  CA  LEU    17      41.203  32.522  39.808  1.00  0.00           C  
ATOM    259  HA  LEU    17      41.409  32.197  40.828  1.00  0.00           H  
ATOM    260  CB  LEU    17      42.235  33.648  39.578  1.00  0.00           C  
ATOM    261  HB2 LEU    17      42.089  34.173  38.633  1.00  0.00           H  
ATOM    262  HB3 LEU    17      42.013  34.356  40.376  1.00  0.00           H  
ATOM    263  CG  LEU    17      43.763  33.419  39.816  1.00  0.00           C  
ATOM    264  HG  LEU    17      43.811  32.926  40.787  1.00  0.00           H  
ATOM    265  CD1 LEU    17      44.493  32.592  38.766  1.00  0.00           C  
ATOM    266 HD11 LEU    17      43.757  31.874  38.405  1.00  0.00           H  
ATOM    267 HD12 LEU    17      44.612  33.205  37.873  1.00  0.00           H  
ATOM    268 HD13 LEU    17      45.442  32.246  39.176  1.00  0.00           H  
ATOM    269  CD2 LEU    17      44.510  34.700  40.044  1.00  0.00           C  
ATOM    270 HD21 LEU    17      43.886  35.377  40.627  1.00  0.00           H  
ATOM    271 HD22 LEU    17      45.469  34.541  40.539  1.00  0.00           H  
ATOM    272 HD23 LEU    17      44.653  35.236  39.105  1.00  0.00           H  
ATOM    273  C   LEU    17      39.745  33.030  39.870  1.00  0.00           C  
ATOM    274  O   LEU    17      38.982  32.975  38.912  1.00  0.00           O  
ATOM    275  N   VAL    18      39.346  33.395  41.046  1.00  0.00           N  
ATOM    276  H   VAL    18      39.979  33.341  41.831  1.00  0.00           H  
ATOM    277  CA  VAL    18      38.111  34.171  41.423  1.00  0.00           C  
ATOM    278  HA  VAL    18      37.380  34.273  40.621  1.00  0.00           H  
ATOM    279  CB  VAL    18      37.431  33.589  42.677  1.00  0.00           C  
ATOM    280  HB  VAL    18      37.488  32.500  42.685  1.00  0.00           H  
ATOM    281  CG1 VAL    18      38.264  33.778  43.920  1.00  0.00           C  
ATOM    282 HG11 VAL    18      39.288  33.422  43.807  1.00  0.00           H  
ATOM    283 HG12 VAL    18      38.220  34.860  44.049  1.00  0.00           H  
ATOM    284 HG13 VAL    18      37.699  33.367  44.756  1.00  0.00           H  
ATOM    285  CG2 VAL    18      35.992  33.968  42.819  1.00  0.00           C  
ATOM    286 HG21 VAL    18      35.899  35.021  43.085  1.00  0.00           H  
ATOM    287 HG22 VAL    18      35.419  33.786  41.910  1.00  0.00           H  
ATOM    288 HG23 VAL    18      35.451  33.332  43.519  1.00  0.00           H  
ATOM    289  C   VAL    18      38.479  35.570  41.712  1.00  0.00           C  
ATOM    290  O   VAL    18      39.691  35.799  41.902  1.00  0.00           O  
ATOM    291  N   PHE    19      37.628  36.521  41.767  1.00  0.00           N  
ATOM    292  H   PHE    19      36.638  36.469  41.576  1.00  0.00           H  
ATOM    293  CA  PHE    19      38.072  37.901  41.973  1.00  0.00           C  
ATOM    294  HA  PHE    19      39.005  38.063  41.434  1.00  0.00           H  
ATOM    295  CB  PHE    19      37.109  38.796  41.164  1.00  0.00           C  
ATOM    296  HB2 PHE    19      36.278  39.048  41.823  1.00  0.00           H  
ATOM    297  HB3 PHE    19      37.511  39.780  40.921  1.00  0.00           H  
ATOM    298  CG  PHE    19      36.783  38.330  39.680  1.00  0.00           C  
ATOM    299  CD1 PHE    19      37.868  37.925  38.855  1.00  0.00           C  
ATOM    300  HD1 PHE    19      38.846  37.786  39.292  1.00  0.00           H  
ATOM    301  CE1 PHE    19      37.523  37.401  37.581  1.00  0.00           C  
ATOM    302  HE1 PHE    19      38.368  36.974  37.061  1.00  0.00           H  
ATOM    303  CZ  PHE    19      36.250  37.380  37.028  1.00  0.00           C  
ATOM    304  HZ  PHE    19      36.069  37.025  36.025  1.00  0.00           H  
ATOM    305  CE2 PHE    19      35.178  37.976  37.856  1.00  0.00           C  
ATOM    306  HE2 PHE    19      34.149  38.078  37.543  1.00  0.00           H  
ATOM    307  CD2 PHE    19      35.442  38.339  39.140  1.00  0.00           C  
ATOM    308  HD2 PHE    19      34.664  38.609  39.839  1.00  0.00           H  
ATOM    309  C   PHE    19      38.150  38.466  43.438  1.00  0.00           C  
ATOM    310  O   PHE    19      38.524  39.694  43.656  1.00  0.00           O  
ATOM    311  N   PHE    20      37.639  37.782  44.486  1.00  0.00           N  
ATOM    312  H   PHE    20      37.151  36.938  44.226  1.00  0.00           H  
ATOM    313  CA  PHE    20      37.678  38.162  45.841  1.00  0.00           C  
ATOM    314  HA  PHE    20      37.270  39.161  45.994  1.00  0.00           H  
ATOM    315  CB  PHE    20      36.917  36.990  46.645  1.00  0.00           C  
ATOM    316  HB2 PHE    20      36.997  36.079  46.051  1.00  0.00           H  
ATOM    317  HB3 PHE    20      37.424  36.910  47.607  1.00  0.00           H  
ATOM    318  CG  PHE    20      35.421  37.327  46.760  1.00  0.00           C  
ATOM    319  CD1 PHE    20      34.841  36.973  47.961  1.00  0.00           C  
ATOM    320  HD1 PHE    20      35.372  36.610  48.828  1.00  0.00           H  
ATOM    321  CE1 PHE    20      33.469  37.200  48.206  1.00  0.00           C  
ATOM    322  HE1 PHE    20      33.146  37.009  49.218  1.00  0.00           H  
ATOM    323  CZ  PHE    20      32.701  37.759  47.220  1.00  0.00           C  
ATOM    324  HZ  PHE    20      31.650  37.822  47.459  1.00  0.00           H  
ATOM    325  CE2 PHE    20      33.304  38.100  46.042  1.00  0.00           C  
ATOM    326  HE2 PHE    20      32.703  38.530  45.255  1.00  0.00           H  
ATOM    327  CD2 PHE    20      34.643  37.838  45.732  1.00  0.00           C  
ATOM    328  HD2 PHE    20      35.162  38.150  44.838  1.00  0.00           H  
ATOM    329  C   PHE    20      39.201  38.050  46.221  1.00  0.00           C  
ATOM    330  O   PHE    20      39.811  37.067  45.754  1.00  0.00           O  
ATOM    331  N   ALA    21      39.770  38.954  47.026  1.00  0.00           N  
ATOM    332  H   ALA    21      39.184  39.631  47.493  1.00  0.00           H  
ATOM    333  CA  ALA    21      41.150  38.995  47.443  1.00  0.00           C  
ATOM    334  HA  ALA    21      41.732  39.114  46.530  1.00  0.00           H  
ATOM    335  CB  ALA    21      41.382  40.283  48.336  1.00  0.00           C  
ATOM    336  HB1 ALA    21      42.435  40.469  48.547  1.00  0.00           H  
ATOM    337  HB2 ALA    21      40.985  41.150  47.808  1.00  0.00           H  
ATOM    338  HB3 ALA    21      40.993  40.201  49.351  1.00  0.00           H  
ATOM    339  C   ALA    21      41.688  37.729  48.028  1.00  0.00           C  
ATOM    340  O   ALA    21      42.911  37.365  47.828  1.00  0.00           O  
ATOM    341  N   GLU    22      40.858  37.055  48.852  1.00  0.00           N  
ATOM    342  H   GLU    22      39.924  37.439  48.864  1.00  0.00           H  
ATOM    343  CA  GLU    22      41.065  35.862  49.653  1.00  0.00           C  
ATOM    344  HA  GLU    22      42.075  35.557  49.379  1.00  0.00           H  
ATOM    345  CB  GLU    22      41.091  36.332  51.122  1.00  0.00           C  
ATOM    346  HB2 GLU    22      40.011  36.372  51.268  1.00  0.00           H  
ATOM    347  HB3 GLU    22      41.367  35.377  51.570  1.00  0.00           H  
ATOM    348  CG  GLU    22      42.089  37.454  51.416  1.00  0.00           C  
ATOM    349  HG2 GLU    22      42.036  38.296  50.726  1.00  0.00           H  
ATOM    350  HG3 GLU    22      41.796  37.877  52.377  1.00  0.00           H  
ATOM    351  CD  GLU    22      43.606  37.097  51.707  1.00  0.00           C  
ATOM    352  OE1 GLU    22      44.026  35.910  51.736  1.00  0.00           O  
ATOM    353  OE2 GLU    22      44.399  38.119  51.791  1.00  0.00           O  
ATOM    354  C   GLU    22      40.206  34.621  49.214  1.00  0.00           C  
ATOM    355  O   GLU    22      39.141  34.804  48.630  1.00  0.00           O  
ATOM    356  N   ASP    23      40.619  33.329  49.442  1.00  0.00           N  
ATOM    357  H   ASP    23      41.197  33.167  50.254  1.00  0.00           H  
ATOM    358  CA  ASP    23      39.901  32.088  48.872  1.00  0.00           C  
ATOM    359  HA  ASP    23      39.282  32.251  47.990  1.00  0.00           H  
ATOM    360  CB  ASP    23      41.044  31.022  48.592  1.00  0.00           C  
ATOM    361  HB2 ASP    23      40.530  30.085  48.376  1.00  0.00           H  
ATOM    362  HB3 ASP    23      41.471  31.094  47.592  1.00  0.00           H  
ATOM    363  CG  ASP    23      42.174  30.777  49.706  1.00  0.00           C  
ATOM    364  OD1 ASP    23      43.133  30.003  49.575  1.00  0.00           O  
ATOM    365  OD2 ASP    23      42.167  31.450  50.775  1.00  0.00           O  
ATOM    366  C   ASP    23      38.737  31.627  49.814  1.00  0.00           C  
ATOM    367  O   ASP    23      37.755  31.076  49.411  1.00  0.00           O  
ATOM    368  N   VAL    24      38.878  31.924  51.124  1.00  0.00           N  
ATOM    369  H   VAL    24      39.832  32.168  51.350  1.00  0.00           H  
ATOM    370  CA  VAL    24      37.750  31.975  52.098  1.00  0.00           C  
ATOM    371  HA  VAL    24      37.170  31.052  52.096  1.00  0.00           H  
ATOM    372  CB  VAL    24      38.305  32.294  53.538  1.00  0.00           C  
ATOM    373  HB  VAL    24      37.403  32.401  54.140  1.00  0.00           H  
ATOM    374  CG1 VAL    24      39.198  31.300  54.238  1.00  0.00           C  
ATOM    375 HG11 VAL    24      40.217  31.260  53.854  1.00  0.00           H  
ATOM    376 HG12 VAL    24      39.257  31.621  55.278  1.00  0.00           H  
ATOM    377 HG13 VAL    24      38.918  30.249  54.177  1.00  0.00           H  
ATOM    378  CG2 VAL    24      38.960  33.727  53.791  1.00  0.00           C  
ATOM    379 HG21 VAL    24      38.196  34.483  53.610  1.00  0.00           H  
ATOM    380 HG22 VAL    24      39.267  33.782  54.836  1.00  0.00           H  
ATOM    381 HG23 VAL    24      39.725  33.905  53.034  1.00  0.00           H  
ATOM    382  C   VAL    24      36.637  32.999  51.719  1.00  0.00           C  
ATOM    383  O   VAL    24      36.927  34.112  51.249  1.00  0.00           O  
ATOM    384  N   GLY    25      35.379  32.553  51.950  1.00  0.00           N  
ATOM    385  H   GLY    25      35.259  31.851  52.666  1.00  0.00           H  
ATOM    386  CA  GLY    25      34.098  33.247  51.452  1.00  0.00           C  
ATOM    387  HA2 GLY    25      33.376  32.669  52.030  1.00  0.00           H  
ATOM    388  HA3 GLY    25      34.111  34.290  51.766  1.00  0.00           H  
ATOM    389  C   GLY    25      33.769  33.151  49.923  1.00  0.00           C  
ATOM    390  O   GLY    25      32.672  33.557  49.642  1.00  0.00           O  
ATOM    391  N   SER    26      34.571  32.434  49.106  1.00  0.00           N  
ATOM    392  H   SER    26      35.414  32.087  49.540  1.00  0.00           H  
ATOM    393  CA  SER    26      34.510  32.285  47.713  1.00  0.00           C  
ATOM    394  HA  SER    26      33.825  33.017  47.286  1.00  0.00           H  
ATOM    395  CB  SER    26      35.815  32.736  47.034  1.00  0.00           C  
ATOM    396  HB2 SER    26      36.593  32.021  47.301  1.00  0.00           H  
ATOM    397  HB3 SER    26      35.738  32.741  45.946  1.00  0.00           H  
ATOM    398  OG  SER    26      36.305  34.066  47.454  1.00  0.00           O  
ATOM    399  HG  SER    26      37.129  33.926  47.925  1.00  0.00           H  
ATOM    400  C   SER    26      34.106  30.996  47.059  1.00  0.00           C  
ATOM    401  O   SER    26      34.094  30.971  45.834  1.00  0.00           O  
ATOM    402  N   ASN    27      33.784  29.985  47.851  1.00  0.00           N  
ATOM    403  H   ASN    27      34.162  30.147  48.774  1.00  0.00           H  
ATOM    404  CA  ASN    27      33.551  28.655  47.336  1.00  0.00           C  
ATOM    405  HA  ASN    27      33.903  28.540  46.311  1.00  0.00           H  
ATOM    406  CB  ASN    27      34.476  27.800  48.161  1.00  0.00           C  
ATOM    407  HB2 ASN    27      35.495  27.984  47.821  1.00  0.00           H  
ATOM    408  HB3 ASN    27      34.413  28.023  49.226  1.00  0.00           H  
ATOM    409  CG  ASN    27      34.288  26.271  48.056  1.00  0.00           C  
ATOM    410  OD1 ASN    27      33.528  25.554  47.326  1.00  0.00           O  
ATOM    411  ND2 ASN    27      34.989  25.601  48.909  1.00  0.00           N  
ATOM    412 HD21 ASN    27      35.153  24.668  48.559  1.00  0.00           H  
ATOM    413 HD22 ASN    27      35.705  26.127  49.390  1.00  0.00           H  
ATOM    414  C   ASN    27      32.101  28.245  47.298  1.00  0.00           C  
ATOM    415  O   ASN    27      31.458  28.365  48.370  1.00  0.00           O  
ATOM    416  N   LYS    28      31.631  27.558  46.238  1.00  0.00           N  
ATOM    417  H   LYS    28      32.309  27.269  45.548  1.00  0.00           H  
ATOM    418  CA  LYS    28      30.174  27.433  46.065  1.00  0.00           C  
ATOM    419  HA  LYS    28      29.699  27.970  46.886  1.00  0.00           H  
ATOM    420  CB  LYS    28      29.624  28.152  44.876  1.00  0.00           C  
ATOM    421  HB2 LYS    28      28.536  28.149  44.932  1.00  0.00           H  
ATOM    422  HB3 LYS    28      29.934  29.197  44.888  1.00  0.00           H  
ATOM    423  CG  LYS    28      30.227  27.558  43.589  1.00  0.00           C  
ATOM    424  HG2 LYS    28      31.306  27.680  43.683  1.00  0.00           H  
ATOM    425  HG3 LYS    28      30.209  26.471  43.668  1.00  0.00           H  
ATOM    426  CD  LYS    28      29.584  28.025  42.227  1.00  0.00           C  
ATOM    427  HD2 LYS    28      28.511  27.931  42.396  1.00  0.00           H  
ATOM    428  HD3 LYS    28      29.812  29.078  42.064  1.00  0.00           H  
ATOM    429  CE  LYS    28      29.843  27.045  41.057  1.00  0.00           C  
ATOM    430  HE2 LYS    28      29.416  26.093  41.372  1.00  0.00           H  
ATOM    431  HE3 LYS    28      29.553  27.489  40.105  1.00  0.00           H  
ATOM    432  NZ  LYS    28      31.304  26.911  40.865  1.00  0.00           N  
ATOM    433  HZ1 LYS    28      31.558  27.572  40.145  1.00  0.00           H  
ATOM    434  HZ2 LYS    28      31.809  26.799  41.733  1.00  0.00           H  
ATOM    435  HZ3 LYS    28      31.413  26.030  40.384  1.00  0.00           H  
ATOM    436  C   LYS    28      29.636  26.079  46.271  1.00  0.00           C  
ATOM    437  O   LYS    28      28.536  25.767  45.830  1.00  0.00           O  
ATOM    438  N   GLY    29      30.364  25.214  47.032  1.00  0.00           N  
ATOM    439  H   GLY    29      31.215  25.665  47.335  1.00  0.00           H  
ATOM    440  CA  GLY    29      30.091  23.711  47.352  1.00  0.00           C  
ATOM    441  HA2 GLY    29      29.230  23.480  46.725  1.00  0.00           H  
ATOM    442  HA3 GLY    29      30.946  23.101  47.060  1.00  0.00           H  
ATOM    443  C   GLY    29      29.597  23.467  48.814  1.00  0.00           C  
ATOM    444  O   GLY    29      28.535  24.170  49.032  1.00  0.00           O  
ATOM    445  N   ALA    30      30.179  22.498  49.556  1.00  0.00           N  
ATOM    446  H   ALA    30      30.867  21.836  49.227  1.00  0.00           H  
ATOM    447  CA  ALA    30      29.850  22.013  50.864  1.00  0.00           C  
ATOM    448  HA  ALA    30      28.761  22.044  50.835  1.00  0.00           H  
ATOM    449  CB  ALA    30      30.580  20.645  51.214  1.00  0.00           C  
ATOM    450  HB1 ALA    30      31.637  20.607  50.953  1.00  0.00           H  
ATOM    451  HB2 ALA    30      30.381  20.374  52.251  1.00  0.00           H  
ATOM    452  HB3 ALA    30      30.010  20.024  50.523  1.00  0.00           H  
ATOM    453  C   ALA    30      29.896  23.125  51.947  1.00  0.00           C  
ATOM    454  O   ALA    30      30.764  23.971  52.115  1.00  0.00           O  
ATOM    455  N   ILE    31      28.898  23.018  52.800  1.00  0.00           N  
ATOM    456  H   ILE    31      28.144  22.402  52.530  1.00  0.00           H  
ATOM    457  CA  ILE    31      28.584  24.045  53.842  1.00  0.00           C  
ATOM    458  HA  ILE    31      28.846  24.924  53.254  1.00  0.00           H  
ATOM    459  CB  ILE    31      27.092  24.034  54.266  1.00  0.00           C  
ATOM    460  HB  ILE    31      26.975  24.888  54.933  1.00  0.00           H  
ATOM    461  CG2 ILE    31      26.243  24.531  53.013  1.00  0.00           C  
ATOM    462 HG21 ILE    31      26.354  25.598  52.820  1.00  0.00           H  
ATOM    463 HG22 ILE    31      26.531  24.032  52.088  1.00  0.00           H  
ATOM    464 HG23 ILE    31      25.167  24.422  53.148  1.00  0.00           H  
ATOM    465  CG1 ILE    31      26.412  22.785  54.893  1.00  0.00           C  
ATOM    466 HG12 ILE    31      26.156  21.999  54.183  1.00  0.00           H  
ATOM    467 HG13 ILE    31      27.043  22.472  55.725  1.00  0.00           H  
ATOM    468  CD1 ILE    31      25.098  23.049  55.444  1.00  0.00           C  
ATOM    469 HD11 ILE    31      24.446  22.875  54.588  1.00  0.00           H  
ATOM    470 HD12 ILE    31      24.837  22.400  56.281  1.00  0.00           H  
ATOM    471 HD13 ILE    31      24.930  24.070  55.787  1.00  0.00           H  
ATOM    472  C   ILE    31      29.527  24.037  55.132  1.00  0.00           C  
ATOM    473  O   ILE    31      29.582  25.098  55.795  1.00  0.00           O  
ATOM    474  N   ILE    32      29.941  22.867  55.463  1.00  0.00           N  
ATOM    475  H   ILE    32      29.960  22.070  54.842  1.00  0.00           H  
ATOM    476  CA  ILE    32      30.739  22.663  56.696  1.00  0.00           C  
ATOM    477  HA  ILE    32      29.986  22.837  57.465  1.00  0.00           H  
ATOM    478  CB  ILE    32      31.233  21.157  56.815  1.00  0.00           C  
ATOM    479  HB  ILE    32      31.702  21.250  57.795  1.00  0.00           H  
ATOM    480  CG2 ILE    32      30.145  20.085  56.938  1.00  0.00           C  
ATOM    481 HG21 ILE    32      30.533  19.147  57.335  1.00  0.00           H  
ATOM    482 HG22 ILE    32      29.420  20.446  57.668  1.00  0.00           H  
ATOM    483 HG23 ILE    32      29.605  20.047  55.992  1.00  0.00           H  
ATOM    484  CG1 ILE    32      32.291  20.641  55.761  1.00  0.00           C  
ATOM    485 HG12 ILE    32      32.178  19.561  55.662  1.00  0.00           H  
ATOM    486 HG13 ILE    32      32.023  21.002  54.768  1.00  0.00           H  
ATOM    487  CD1 ILE    32      33.683  20.884  56.295  1.00  0.00           C  
ATOM    488 HD11 ILE    32      34.325  20.189  55.755  1.00  0.00           H  
ATOM    489 HD12 ILE    32      34.058  21.898  56.152  1.00  0.00           H  
ATOM    490 HD13 ILE    32      33.778  20.581  57.337  1.00  0.00           H  
ATOM    491  C   ILE    32      31.817  23.671  56.843  1.00  0.00           C  
ATOM    492  O   ILE    32      32.575  23.979  55.935  1.00  0.00           O  
ATOM    493  N   GLY    33      31.896  24.239  58.042  1.00  0.00           N  
ATOM    494  H   GLY    33      31.351  23.889  58.817  1.00  0.00           H  
ATOM    495  CA  GLY    33      32.891  25.250  58.357  1.00  0.00           C  
ATOM    496  HA2 GLY    33      32.898  25.215  59.446  1.00  0.00           H  
ATOM    497  HA3 GLY    33      33.793  25.030  57.786  1.00  0.00           H  
ATOM    498  C   GLY    33      32.461  26.682  58.040  1.00  0.00           C  
ATOM    499  O   GLY    33      32.932  27.703  58.643  1.00  0.00           O  
ATOM    500  N   LEU    34      31.590  26.903  57.063  1.00  0.00           N  
ATOM    501  H   LEU    34      31.106  26.087  56.717  1.00  0.00           H  
ATOM    502  CA  LEU    34      31.313  28.309  56.388  1.00  0.00           C  
ATOM    503  HA  LEU    34      32.297  28.772  56.311  1.00  0.00           H  
ATOM    504  CB  LEU    34      30.527  28.184  55.060  1.00  0.00           C  
ATOM    505  HB2 LEU    34      29.871  27.351  55.314  1.00  0.00           H  
ATOM    506  HB3 LEU    34      29.871  29.054  55.065  1.00  0.00           H  
ATOM    507  CG  LEU    34      31.296  28.108  53.719  1.00  0.00           C  
ATOM    508  HG  LEU    34      31.822  29.057  53.617  1.00  0.00           H  
ATOM    509  CD1 LEU    34      32.207  26.845  53.848  1.00  0.00           C  
ATOM    510 HD11 LEU    34      32.863  27.069  54.690  1.00  0.00           H  
ATOM    511 HD12 LEU    34      31.558  26.045  54.205  1.00  0.00           H  
ATOM    512 HD13 LEU    34      32.649  26.605  52.882  1.00  0.00           H  
ATOM    513  CD2 LEU    34      30.412  27.845  52.528  1.00  0.00           C  
ATOM    514 HD21 LEU    34      29.519  28.455  52.664  1.00  0.00           H  
ATOM    515 HD22 LEU    34      30.872  28.038  51.558  1.00  0.00           H  
ATOM    516 HD23 LEU    34      30.155  26.793  52.647  1.00  0.00           H  
ATOM    517  C   LEU    34      30.649  29.330  57.432  1.00  0.00           C  
ATOM    518  O   LEU    34      30.896  30.549  57.329  1.00  0.00           O  
ATOM    519  N   MET    35      29.805  28.876  58.363  1.00  0.00           N  
ATOM    520  H   MET    35      29.453  27.964  58.106  1.00  0.00           H  
ATOM    521  CA  MET    35      29.076  29.740  59.358  1.00  0.00           C  
ATOM    522  HA  MET    35      28.625  30.508  58.730  1.00  0.00           H  
ATOM    523  CB  MET    35      27.882  28.978  60.019  1.00  0.00           C  
ATOM    524  HB2 MET    35      28.298  28.230  60.694  1.00  0.00           H  
ATOM    525  HB3 MET    35      27.454  29.734  60.676  1.00  0.00           H  
ATOM    526  CG  MET    35      26.897  28.217  59.078  1.00  0.00           C  
ATOM    527  HG2 MET    35      26.079  27.848  59.697  1.00  0.00           H  
ATOM    528  HG3 MET    35      26.540  28.745  58.194  1.00  0.00           H  
ATOM    529  SD  MET    35      27.690  26.635  58.356  1.00  0.00           S  
ATOM    530  CE  MET    35      26.076  25.908  57.899  1.00  0.00           C  
ATOM    531  HE1 MET    35      25.763  26.550  57.076  1.00  0.00           H  
ATOM    532  HE2 MET    35      26.071  24.841  57.677  1.00  0.00           H  
ATOM    533  HE3 MET    35      25.308  26.212  58.610  1.00  0.00           H  
ATOM    534  C   MET    35      29.990  30.360  60.376  1.00  0.00           C  
ATOM    535  O   MET    35      29.484  31.182  61.201  1.00  0.00           O  
ATOM    536  N   VAL    36      31.294  29.961  60.512  1.00  0.00           N  
ATOM    537  H   VAL    36      31.632  29.305  59.823  1.00  0.00           H  
ATOM    538  CA  VAL    36      32.166  30.511  61.582  1.00  0.00           C  
ATOM    539  HA  VAL    36      31.653  30.579  62.541  1.00  0.00           H  
ATOM    540  CB  VAL    36      33.373  29.601  61.956  1.00  0.00           C  
ATOM    541  HB  VAL    36      33.848  30.196  62.737  1.00  0.00           H  
ATOM    542  CG1 VAL    36      32.986  28.219  62.429  1.00  0.00           C  
ATOM    543 HG11 VAL    36      32.755  27.576  61.580  1.00  0.00           H  
ATOM    544 HG12 VAL    36      33.871  27.810  62.917  1.00  0.00           H  
ATOM    545 HG13 VAL    36      32.024  28.291  62.937  1.00  0.00           H  
ATOM    546  CG2 VAL    36      34.460  29.594  60.847  1.00  0.00           C  
ATOM    547 HG21 VAL    36      35.433  29.986  61.144  1.00  0.00           H  
ATOM    548 HG22 VAL    36      34.631  28.568  60.523  1.00  0.00           H  
ATOM    549 HG23 VAL    36      33.937  30.122  60.050  1.00  0.00           H  
ATOM    550  C   VAL    36      32.589  32.049  61.352  1.00  0.00           C  
ATOM    551  O   VAL    36      33.374  32.572  62.106  1.00  0.00           O  
ATOM    552  N   GLY    37      32.064  32.713  60.365  1.00  0.00           N  
ATOM    553  H   GLY    37      31.397  32.206  59.801  1.00  0.00           H  
ATOM    554  CA  GLY    37      32.149  34.130  60.137  1.00  0.00           C  
ATOM    555  HA2 GLY    37      31.966  34.736  61.025  1.00  0.00           H  
ATOM    556  HA3 GLY    37      33.190  34.233  59.832  1.00  0.00           H  
ATOM    557  C   GLY    37      31.101  34.678  59.196  1.00  0.00           C  
ATOM    558  O   GLY    37      30.035  34.114  58.916  1.00  0.00           O  
ATOM    559  N   GLY    38      31.326  35.928  58.689  1.00  0.00           N  
ATOM    560  H   GLY    38      32.143  36.452  58.969  1.00  0.00           H  
ATOM    561  CA  GLY    38      30.537  36.577  57.637  1.00  0.00           C  
ATOM    562  HA2 GLY    38      30.526  35.939  56.754  1.00  0.00           H  
ATOM    563  HA3 GLY    38      29.577  36.749  58.123  1.00  0.00           H  
ATOM    564  C   GLY    38      31.003  37.875  57.162  1.00  0.00           C  
ATOM    565  O   GLY    38      31.616  38.660  57.946  1.00  0.00           O  
ATOM    566  N   VAL    39      30.558  38.349  55.956  1.00  0.00           N  
ATOM    567  H   VAL    39      29.997  37.671  55.460  1.00  0.00           H  
ATOM    568  CA  VAL    39      30.753  39.602  55.209  1.00  0.00           C  
ATOM    569  HA  VAL    39      30.403  39.353  54.207  1.00  0.00           H  
ATOM    570  CB  VAL    39      29.901  40.761  55.714  1.00  0.00           C  
ATOM    571  HB  VAL    39      30.154  41.210  56.674  1.00  0.00           H  
ATOM    572  CG1 VAL    39      29.810  41.933  54.661  1.00  0.00           C  
ATOM    573 HG11 VAL    39      29.114  41.743  53.844  1.00  0.00           H  
ATOM    574 HG12 VAL    39      29.527  42.877  55.127  1.00  0.00           H  
ATOM    575 HG13 VAL    39      30.791  42.176  54.253  1.00  0.00           H  
ATOM    576  CG2 VAL    39      28.469  40.148  55.781  1.00  0.00           C  
ATOM    577 HG21 VAL    39      28.452  39.352  56.526  1.00  0.00           H  
ATOM    578 HG22 VAL    39      27.829  40.942  56.166  1.00  0.00           H  
ATOM    579 HG23 VAL    39      28.094  39.873  54.796  1.00  0.00           H  
ATOM    580  C   VAL    39      32.289  39.947  55.062  1.00  0.00           C  
ATOM    581  O   VAL    39      32.805  40.656  55.891  1.00  0.00           O  
ATOM    582  N   VAL    40      33.070  39.267  54.231  1.00  0.00           N  
ATOM    583  H   VAL    40      32.630  38.753  53.481  1.00  0.00           H  
ATOM    584  CA  VAL    40      34.539  39.298  54.325  1.00  0.00           C  
ATOM    585  HA  VAL    40      34.732  39.371  55.396  1.00  0.00           H  
ATOM    586  CB  VAL    40      34.923  37.848  53.731  1.00  0.00           C  
ATOM    587  HB  VAL    40      34.492  37.635  52.753  1.00  0.00           H  
ATOM    588  CG1 VAL    40      36.449  37.715  53.713  1.00  0.00           C  
ATOM    589 HG11 VAL    40      36.675  36.796  53.172  1.00  0.00           H  
ATOM    590 HG12 VAL    40      36.923  38.330  52.948  1.00  0.00           H  
ATOM    591 HG13 VAL    40      36.986  37.594  54.654  1.00  0.00           H  
ATOM    592  CG2 VAL    40      34.493  36.748  54.711  1.00  0.00           C  
ATOM    593 HG21 VAL    40      34.357  35.840  54.124  1.00  0.00           H  
ATOM    594 HG22 VAL    40      35.145  36.651  55.579  1.00  0.00           H  
ATOM    595 HG23 VAL    40      33.433  36.832  54.950  1.00  0.00           H  
ATOM    596  C   VAL    40      35.180  40.456  53.577  1.00  0.00           C  
ATOM    597  O   VAL    40      34.701  40.668  52.502  1.00  0.00           O  
ATOM    598  N   ILE    41      36.138  41.169  54.255  1.00  0.00           N  
ATOM    599  H   ILE    41      36.193  41.085  55.260  1.00  0.00           H  
ATOM    600  CA  ILE    41      36.553  42.457  53.720  1.00  0.00           C  
ATOM    601  HA  ILE    41      36.416  42.424  52.639  1.00  0.00           H  
ATOM    602  CB  ILE    41      35.651  43.655  54.238  1.00  0.00           C  
ATOM    603  HB  ILE    41      34.598  43.379  54.275  1.00  0.00           H  
ATOM    604  CG2 ILE    41      35.892  43.899  55.756  1.00  0.00           C  
ATOM    605 HG21 ILE    41      36.005  42.983  56.337  1.00  0.00           H  
ATOM    606 HG22 ILE    41      36.710  44.598  55.929  1.00  0.00           H  
ATOM    607 HG23 ILE    41      34.960  44.322  56.130  1.00  0.00           H  
ATOM    608  CG1 ILE    41      35.874  44.964  53.403  1.00  0.00           C  
ATOM    609 HG12 ILE    41      35.247  45.712  53.886  1.00  0.00           H  
ATOM    610 HG13 ILE    41      36.918  45.267  53.317  1.00  0.00           H  
ATOM    611  CD1 ILE    41      35.347  44.898  51.963  1.00  0.00           C  
ATOM    612 HD11 ILE    41      35.509  45.895  51.553  1.00  0.00           H  
ATOM    613 HD12 ILE    41      35.982  44.265  51.344  1.00  0.00           H  
ATOM    614 HD13 ILE    41      34.362  44.434  51.921  1.00  0.00           H  
ATOM    615  C   ILE    41      38.065  42.725  54.016  1.00  0.00           C  
ATOM    616  O   ILE    41      38.618  42.376  55.056  1.00  0.00           O  
ATOM    617  N   ALA    42      38.760  43.380  53.091  1.00  0.00           N  
ATOM    618  H   ALA    42      38.386  43.566  52.171  1.00  0.00           H  
ATOM    619  CA  ALA    42      40.083  43.989  53.363  1.00  0.00           C  
ATOM    620  HA  ALA    42      40.204  44.377  54.374  1.00  0.00           H  
ATOM    621  CB  ALA    42      41.122  42.875  53.252  1.00  0.00           C  
ATOM    622  HB1 ALA    42      40.905  42.413  52.289  1.00  0.00           H  
ATOM    623  HB2 ALA    42      42.118  43.272  53.448  1.00  0.00           H  
ATOM    624  HB3 ALA    42      40.862  42.164  54.036  1.00  0.00           H  
ATOM    625  C   ALA    42      40.278  45.183  52.433  1.00  0.00           C  
ATOM    626  O   ALA    42      41.098  46.002  52.767  1.00  0.00           O  
ATOM    627  OXT ALA    42      39.600  45.274  51.484  1.00  0.00           O  
TER     628      ALA    42 
END   
