# Supplementary material for: Exploring Structural Insights of Aβ42 and α-Synuclein Monomers and Heterodimer: A Comparative Study Using Implicit and Explicit Solvent Simulations
Source: J Phys Chem B. 2024 May 3;128(19):4655–69. doi: 10.1021/acs.jpcb.4c00503 (PMC11103699; doi:10.1021/acs.jpcb.4c00503)
Supplement: Supplementary file 3 — jp4c00503_si_003.zip [file jp4c00503_si_003.zip › rep/1_ab42_FINAL15.pdb]

ATOM      1  N   ASP     1      30.341  31.750  45.309  1.00  0.00           N  
ATOM      2  H1  ASP     1      29.394  31.403  45.253  1.00  0.00           H  
ATOM      3  H2  ASP     1      30.213  32.712  45.031  1.00  0.00           H  
ATOM      4  H3  ASP     1      30.741  31.640  46.230  1.00  0.00           H  
ATOM      5  CA  ASP     1      31.202  31.081  44.303  1.00  0.00           C  
ATOM      6  HA  ASP     1      30.707  31.067  43.332  1.00  0.00           H  
ATOM      7  CB  ASP     1      32.605  31.785  44.134  1.00  0.00           C  
ATOM      8  HB2 ASP     1      33.217  31.583  45.013  1.00  0.00           H  
ATOM      9  HB3 ASP     1      33.124  31.472  43.228  1.00  0.00           H  
ATOM     10  CG  ASP     1      32.617  33.279  43.962  1.00  0.00           C  
ATOM     11  OD1 ASP     1      31.537  33.903  43.833  1.00  0.00           O  
ATOM     12  OD2 ASP     1      33.726  33.849  44.143  1.00  0.00           O  
ATOM     13  C   ASP     1      31.408  29.641  44.686  1.00  0.00           C  
ATOM     14  O   ASP     1      31.119  29.279  45.805  1.00  0.00           O  
ATOM     15  N   ALA     2      31.988  28.825  43.811  1.00  0.00           N  
ATOM     16  H   ALA     2      32.122  29.127  42.857  1.00  0.00           H  
ATOM     17  CA  ALA     2      32.142  27.341  44.064  1.00  0.00           C  
ATOM     18  HA  ALA     2      31.548  27.157  44.958  1.00  0.00           H  
ATOM     19  CB  ALA     2      31.468  26.471  42.953  1.00  0.00           C  
ATOM     20  HB1 ALA     2      31.452  25.410  43.200  1.00  0.00           H  
ATOM     21  HB2 ALA     2      30.444  26.717  42.672  1.00  0.00           H  
ATOM     22  HB3 ALA     2      32.065  26.651  42.059  1.00  0.00           H  
ATOM     23  C   ALA     2      33.533  26.888  44.469  1.00  0.00           C  
ATOM     24  O   ALA     2      34.520  27.221  43.746  1.00  0.00           O  
ATOM     25  N   GLU     3      33.742  26.151  45.535  1.00  0.00           N  
ATOM     26  H   GLU     3      32.940  25.981  46.125  1.00  0.00           H  
ATOM     27  CA  GLU     3      35.067  25.594  45.921  1.00  0.00           C  
ATOM     28  HA  GLU     3      35.773  26.415  46.047  1.00  0.00           H  
ATOM     29  CB  GLU     3      34.992  24.949  47.388  1.00  0.00           C  
ATOM     30  HB2 GLU     3      34.631  23.924  47.301  1.00  0.00           H  
ATOM     31  HB3 GLU     3      36.032  24.750  47.649  1.00  0.00           H  
ATOM     32  CG  GLU     3      34.297  25.623  48.579  1.00  0.00           C  
ATOM     33  HG2 GLU     3      34.675  25.138  49.479  1.00  0.00           H  
ATOM     34  HG3 GLU     3      34.566  26.679  48.554  1.00  0.00           H  
ATOM     35  CD  GLU     3      32.758  25.451  48.606  1.00  0.00           C  
ATOM     36  OE1 GLU     3      32.211  24.846  49.583  1.00  0.00           O  
ATOM     37  OE2 GLU     3      31.996  25.881  47.664  1.00  0.00           O  
ATOM     38  C   GLU     3      35.774  24.519  44.979  1.00  0.00           C  
ATOM     39  O   GLU     3      36.980  24.320  44.932  1.00  0.00           O  
ATOM     40  N   PHE     4      34.885  23.956  44.116  1.00  0.00           N  
ATOM     41  H   PHE     4      33.920  24.249  44.061  1.00  0.00           H  
ATOM     42  CA  PHE     4      35.224  22.836  43.263  1.00  0.00           C  
ATOM     43  HA  PHE     4      35.587  22.066  43.944  1.00  0.00           H  
ATOM     44  CB  PHE     4      33.884  22.267  42.684  1.00  0.00           C  
ATOM     45  HB2 PHE     4      33.337  22.991  42.080  1.00  0.00           H  
ATOM     46  HB3 PHE     4      34.116  21.428  42.028  1.00  0.00           H  
ATOM     47  CG  PHE     4      32.878  21.767  43.716  1.00  0.00           C  
ATOM     48  CD1 PHE     4      31.561  22.332  43.735  1.00  0.00           C  
ATOM     49  HD1 PHE     4      31.250  23.121  43.067  1.00  0.00           H  
ATOM     50  CE1 PHE     4      30.646  21.767  44.660  1.00  0.00           C  
ATOM     51  HE1 PHE     4      29.687  22.263  44.685  1.00  0.00           H  
ATOM     52  CZ  PHE     4      30.973  20.690  45.516  1.00  0.00           C  
ATOM     53  HZ  PHE     4      30.124  20.303  46.059  1.00  0.00           H  
ATOM     54  CE2 PHE     4      32.317  20.257  45.531  1.00  0.00           C  
ATOM     55  HE2 PHE     4      32.664  19.455  46.166  1.00  0.00           H  
ATOM     56  CD2 PHE     4      33.247  20.727  44.626  1.00  0.00           C  
ATOM     57  HD2 PHE     4      34.285  20.431  44.667  1.00  0.00           H  
ATOM     58  C   PHE     4      36.216  23.122  42.188  1.00  0.00           C  
ATOM     59  O   PHE     4      36.776  22.189  41.557  1.00  0.00           O  
ATOM     60  N   ARG     5      36.574  24.386  41.896  1.00  0.00           N  
ATOM     61  H   ARG     5      36.103  25.128  42.394  1.00  0.00           H  
ATOM     62  CA  ARG     5      37.392  24.858  40.736  1.00  0.00           C  
ATOM     63  HA  ARG     5      36.929  24.670  39.768  1.00  0.00           H  
ATOM     64  CB  ARG     5      37.501  26.386  40.850  1.00  0.00           C  
ATOM     65  HB2 ARG     5      37.876  26.662  41.836  1.00  0.00           H  
ATOM     66  HB3 ARG     5      38.226  26.757  40.126  1.00  0.00           H  
ATOM     67  CG  ARG     5      36.181  27.106  40.386  1.00  0.00           C  
ATOM     68  HG2 ARG     5      36.103  27.103  39.298  1.00  0.00           H  
ATOM     69  HG3 ARG     5      35.366  26.504  40.789  1.00  0.00           H  
ATOM     70  CD  ARG     5      36.031  28.602  40.777  1.00  0.00           C  
ATOM     71  HD2 ARG     5      35.265  29.134  40.213  1.00  0.00           H  
ATOM     72  HD3 ARG     5      35.713  28.704  41.815  1.00  0.00           H  
ATOM     73  NE  ARG     5      37.215  29.383  40.468  1.00  0.00           N  
ATOM     74  HE  ARG     5      37.780  29.036  39.707  1.00  0.00           H  
ATOM     75  CZ  ARG     5      37.809  30.149  41.375  1.00  0.00           C  
ATOM     76  NH1 ARG     5      38.949  30.676  41.092  1.00  0.00           N  
ATOM     77 HH11 ARG     5      39.411  31.397  41.628  1.00  0.00           H  
ATOM     78 HH12 ARG     5      39.314  30.509  40.165  1.00  0.00           H  
ATOM     79  NH2 ARG     5      37.379  30.239  42.574  1.00  0.00           N  
ATOM     80 HH21 ARG     5      36.606  29.651  42.854  1.00  0.00           H  
ATOM     81 HH22 ARG     5      38.067  30.634  43.199  1.00  0.00           H  
ATOM     82  C   ARG     5      38.806  24.295  40.735  1.00  0.00           C  
ATOM     83  O   ARG     5      39.389  24.015  39.695  1.00  0.00           O  
ATOM     84  N   HIE     6      39.373  23.960  41.908  1.00  0.00           N  
ATOM     85  H   HIE     6      38.706  24.025  42.664  1.00  0.00           H  
ATOM     86  CA  HIE     6      40.733  23.483  42.187  1.00  0.00           C  
ATOM     87  HA  HIE     6      41.423  23.920  41.466  1.00  0.00           H  
ATOM     88  CB  HIE     6      41.174  23.963  43.573  1.00  0.00           C  
ATOM     89  HB2 HIE     6      40.492  23.532  44.306  1.00  0.00           H  
ATOM     90  HB3 HIE     6      42.208  23.689  43.778  1.00  0.00           H  
ATOM     91  CG  HIE     6      41.022  25.532  43.717  1.00  0.00           C  
ATOM     92  ND1 HIE     6      39.959  26.144  44.377  1.00  0.00           N  
ATOM     93  CE1 HIE     6      40.050  27.478  44.052  1.00  0.00           C  
ATOM     94  HE1 HIE     6      39.550  28.287  44.564  1.00  0.00           H  
ATOM     95  NE2 HIE     6      41.152  27.682  43.316  1.00  0.00           N  
ATOM     96  HE2 HIE     6      41.472  28.582  42.987  1.00  0.00           H  
ATOM     97  CD2 HIE     6      41.771  26.528  43.055  1.00  0.00           C  
ATOM     98  HD2 HIE     6      42.645  26.404  42.432  1.00  0.00           H  
ATOM     99  C   HIE     6      40.930  21.925  42.086  1.00  0.00           C  
ATOM    100  O   HIE     6      42.008  21.380  42.241  1.00  0.00           O  
ATOM    101  N   ASP     7      39.826  21.306  41.736  1.00  0.00           N  
ATOM    102  H   ASP     7      39.021  21.911  41.661  1.00  0.00           H  
ATOM    103  CA  ASP     7      39.683  19.809  41.621  1.00  0.00           C  
ATOM    104  HA  ASP     7      40.695  19.405  41.592  1.00  0.00           H  
ATOM    105  CB  ASP     7      38.936  19.308  42.856  1.00  0.00           C  
ATOM    106  HB2 ASP     7      39.299  19.980  43.634  1.00  0.00           H  
ATOM    107  HB3 ASP     7      37.878  19.491  42.666  1.00  0.00           H  
ATOM    108  CG  ASP     7      39.166  17.862  43.148  1.00  0.00           C  
ATOM    109  OD1 ASP     7      40.282  17.281  42.877  1.00  0.00           O  
ATOM    110  OD2 ASP     7      38.184  17.254  43.686  1.00  0.00           O  
ATOM    111  C   ASP     7      38.871  19.340  40.360  1.00  0.00           C  
ATOM    112  O   ASP     7      38.927  18.141  40.040  1.00  0.00           O  
ATOM    113  N   SER     8      38.246  20.272  39.591  1.00  0.00           N  
ATOM    114  H   SER     8      38.282  21.259  39.803  1.00  0.00           H  
ATOM    115  CA  SER     8      37.292  19.949  38.433  1.00  0.00           C  
ATOM    116  HA  SER     8      37.582  18.965  38.063  1.00  0.00           H  
ATOM    117  CB  SER     8      35.867  19.874  38.848  1.00  0.00           C  
ATOM    118  HB2 SER     8      35.288  19.452  38.027  1.00  0.00           H  
ATOM    119  HB3 SER     8      35.744  19.113  39.618  1.00  0.00           H  
ATOM    120  OG  SER     8      35.238  21.009  39.259  1.00  0.00           O  
ATOM    121  HG  SER     8      35.663  21.336  40.055  1.00  0.00           H  
ATOM    122  C   SER     8      37.345  21.044  37.325  1.00  0.00           C  
ATOM    123  O   SER     8      37.800  22.197  37.498  1.00  0.00           O  
ATOM    124  N   GLY     9      36.837  20.654  36.137  1.00  0.00           N  
ATOM    125  H   GLY     9      36.756  19.660  35.978  1.00  0.00           H  
ATOM    126  CA  GLY     9      36.760  21.563  34.974  1.00  0.00           C  
ATOM    127  HA2 GLY     9      36.215  21.095  34.154  1.00  0.00           H  
ATOM    128  HA3 GLY     9      36.028  22.336  35.207  1.00  0.00           H  
ATOM    129  C   GLY     9      38.096  22.244  34.467  1.00  0.00           C  
ATOM    130  O   GLY     9      39.092  21.621  34.715  1.00  0.00           O  
ATOM    131  N   TYR    10      37.997  23.447  33.916  1.00  0.00           N  
ATOM    132  H   TYR    10      37.079  23.862  33.856  1.00  0.00           H  
ATOM    133  CA  TYR    10      39.192  24.187  33.503  1.00  0.00           C  
ATOM    134  HA  TYR    10      40.060  23.891  34.092  1.00  0.00           H  
ATOM    135  CB  TYR    10      39.466  24.073  32.009  1.00  0.00           C  
ATOM    136  HB2 TYR    10      38.642  24.468  31.415  1.00  0.00           H  
ATOM    137  HB3 TYR    10      40.373  24.626  31.765  1.00  0.00           H  
ATOM    138  CG  TYR    10      39.715  22.730  31.378  1.00  0.00           C  
ATOM    139  CD1 TYR    10      38.649  21.872  31.073  1.00  0.00           C  
ATOM    140  HD1 TYR    10      37.657  22.247  31.280  1.00  0.00           H  
ATOM    141  CE1 TYR    10      38.882  20.583  30.559  1.00  0.00           C  
ATOM    142  HE1 TYR    10      38.109  19.868  30.320  1.00  0.00           H  
ATOM    143  CZ  TYR    10      40.260  20.171  30.344  1.00  0.00           C  
ATOM    144  OH  TYR    10      40.610  19.022  29.731  1.00  0.00           O  
ATOM    145  HH  TYR    10      39.834  18.629  29.326  1.00  0.00           H  
ATOM    146  CE2 TYR    10      41.321  21.040  30.697  1.00  0.00           C  
ATOM    147  HE2 TYR    10      42.354  20.767  30.538  1.00  0.00           H  
ATOM    148  CD2 TYR    10      41.034  22.316  31.152  1.00  0.00           C  
ATOM    149  HD2 TYR    10      41.830  23.014  31.368  1.00  0.00           H  
ATOM    150  C   TYR    10      38.967  25.634  33.786  1.00  0.00           C  
ATOM    151  O   TYR    10      37.867  26.111  33.904  1.00  0.00           O  
ATOM    152  N   GLU    11      40.101  26.345  33.972  1.00  0.00           N  
ATOM    153  H   GLU    11      41.011  25.939  33.808  1.00  0.00           H  
ATOM    154  CA  GLU    11      40.085  27.785  34.306  1.00  0.00           C  
ATOM    155  HA  GLU    11      39.056  28.065  34.082  1.00  0.00           H  
ATOM    156  CB  GLU    11      40.436  27.929  35.828  1.00  0.00           C  
ATOM    157  HB2 GLU    11      39.721  27.346  36.409  1.00  0.00           H  
ATOM    158  HB3 GLU    11      41.461  27.565  35.901  1.00  0.00           H  
ATOM    159  CG  GLU    11      40.370  29.431  36.296  1.00  0.00           C  
ATOM    160  HG2 GLU    11      41.193  29.814  35.693  1.00  0.00           H  
ATOM    161  HG3 GLU    11      39.504  29.976  35.920  1.00  0.00           H  
ATOM    162  CD  GLU    11      40.802  29.667  37.746  1.00  0.00           C  
ATOM    163  OE1 GLU    11      39.916  29.815  38.571  1.00  0.00           O  
ATOM    164  OE2 GLU    11      42.045  29.621  38.026  1.00  0.00           O  
ATOM    165  C   GLU    11      40.962  28.593  33.357  1.00  0.00           C  
ATOM    166  O   GLU    11      41.994  28.146  32.813  1.00  0.00           O  
ATOM    167  N   VAL    12      40.512  29.816  33.044  1.00  0.00           N  
ATOM    168  H   VAL    12      39.736  30.230  33.541  1.00  0.00           H  
ATOM    169  CA  VAL    12      40.983  30.729  31.944  1.00  0.00           C  
ATOM    170  HA  VAL    12      41.932  30.396  31.524  1.00  0.00           H  
ATOM    171  CB  VAL    12      40.083  30.783  30.771  1.00  0.00           C  
ATOM    172  HB  VAL    12      39.087  31.077  31.101  1.00  0.00           H  
ATOM    173  CG1 VAL    12      40.592  31.829  29.751  1.00  0.00           C  
ATOM    174 HG11 VAL    12      40.374  32.852  30.057  1.00  0.00           H  
ATOM    175 HG12 VAL    12      41.614  31.676  29.404  1.00  0.00           H  
ATOM    176 HG13 VAL    12      40.098  31.582  28.811  1.00  0.00           H  
ATOM    177  CG2 VAL    12      39.843  29.349  30.189  1.00  0.00           C  
ATOM    178 HG21 VAL    12      40.792  29.058  29.740  1.00  0.00           H  
ATOM    179 HG22 VAL    12      39.385  28.601  30.837  1.00  0.00           H  
ATOM    180 HG23 VAL    12      39.157  29.517  29.358  1.00  0.00           H  
ATOM    181  C   VAL    12      41.274  32.092  32.483  1.00  0.00           C  
ATOM    182  O   VAL    12      40.342  32.773  32.840  1.00  0.00           O  
ATOM    183  N   HIE    13      42.499  32.522  32.406  1.00  0.00           N  
ATOM    184  H   HIE    13      43.215  31.983  31.939  1.00  0.00           H  
ATOM    185  CA  HIE    13      42.819  33.876  32.822  1.00  0.00           C  
ATOM    186  HA  HIE    13      41.994  34.192  33.461  1.00  0.00           H  
ATOM    187  CB  HIE    13      43.961  33.948  33.751  1.00  0.00           C  
ATOM    188  HB2 HIE    13      44.882  33.805  33.185  1.00  0.00           H  
ATOM    189  HB3 HIE    13      43.953  34.985  34.085  1.00  0.00           H  
ATOM    190  CG  HIE    13      43.926  33.141  35.049  1.00  0.00           C  
ATOM    191  ND1 HIE    13      44.934  33.216  36.020  1.00  0.00           N  
ATOM    192  CE1 HIE    13      44.605  32.471  37.045  1.00  0.00           C  
ATOM    193  HE1 HIE    13      45.230  32.462  37.925  1.00  0.00           H  
ATOM    194  NE2 HIE    13      43.327  31.983  36.847  1.00  0.00           N  
ATOM    195  HE2 HIE    13      42.829  31.358  37.465  1.00  0.00           H  
ATOM    196  CD2 HIE    13      42.952  32.368  35.585  1.00  0.00           C  
ATOM    197  HD2 HIE    13      42.029  32.167  35.062  1.00  0.00           H  
ATOM    198  C   HIE    13      43.014  34.751  31.548  1.00  0.00           C  
ATOM    199  O   HIE    13      43.635  34.348  30.547  1.00  0.00           O  
ATOM    200  N   HIE    14      42.501  35.996  31.646  1.00  0.00           N  
ATOM    201  H   HIE    14      42.151  36.191  32.573  1.00  0.00           H  
ATOM    202  CA  HIE    14      42.659  37.145  30.673  1.00  0.00           C  
ATOM    203  HA  HIE    14      43.262  36.910  29.797  1.00  0.00           H  
ATOM    204  CB  HIE    14      41.236  37.517  30.085  1.00  0.00           C  
ATOM    205  HB2 HIE    14      40.751  36.620  29.697  1.00  0.00           H  
ATOM    206  HB3 HIE    14      40.580  37.829  30.898  1.00  0.00           H  
ATOM    207  CG  HIE    14      41.102  38.617  29.095  1.00  0.00           C  
ATOM    208  ND1 HIE    14      40.862  39.916  29.487  1.00  0.00           N  
ATOM    209  CE1 HIE    14      40.667  40.589  28.316  1.00  0.00           C  
ATOM    210  HE1 HIE    14      40.338  41.616  28.370  1.00  0.00           H  
ATOM    211  NE2 HIE    14      40.770  39.761  27.241  1.00  0.00           N  
ATOM    212  HE2 HIE    14      40.435  40.031  26.328  1.00  0.00           H  
ATOM    213  CD2 HIE    14      41.047  38.481  27.745  1.00  0.00           C  
ATOM    214  HD2 HIE    14      40.999  37.544  27.210  1.00  0.00           H  
ATOM    215  C   HIE    14      43.444  38.350  31.291  1.00  0.00           C  
ATOM    216  O   HIE    14      43.880  38.300  32.469  1.00  0.00           O  
ATOM    217  N   GLN    15      43.625  39.420  30.498  1.00  0.00           N  
ATOM    218  H   GLN    15      43.113  39.440  29.628  1.00  0.00           H  
ATOM    219  CA  GLN    15      44.483  40.517  30.885  1.00  0.00           C  
ATOM    220  HA  GLN    15      45.320  40.102  31.448  1.00  0.00           H  
ATOM    221  CB  GLN    15      44.939  41.306  29.682  1.00  0.00           C  
ATOM    222  HB2 GLN    15      44.050  41.724  29.210  1.00  0.00           H  
ATOM    223  HB3 GLN    15      45.670  42.055  29.985  1.00  0.00           H  
ATOM    224  CG  GLN    15      45.746  40.454  28.708  1.00  0.00           C  
ATOM    225  HG2 GLN    15      46.596  40.008  29.224  1.00  0.00           H  
ATOM    226  HG3 GLN    15      45.029  39.709  28.361  1.00  0.00           H  
ATOM    227  CD  GLN    15      46.355  41.208  27.517  1.00  0.00           C  
ATOM    228  OE1 GLN    15      46.129  42.374  27.297  1.00  0.00           O  
ATOM    229  NE2 GLN    15      47.021  40.571  26.592  1.00  0.00           N  
ATOM    230 HE21 GLN    15      47.339  41.161  25.836  1.00  0.00           H  
ATOM    231 HE22 GLN    15      47.225  39.588  26.479  1.00  0.00           H  
ATOM    232  C   GLN    15      43.775  41.497  31.842  1.00  0.00           C  
ATOM    233  O   GLN    15      44.270  42.502  32.368  1.00  0.00           O  
ATOM    234  N   LYS    16      42.444  41.261  32.056  1.00  0.00           N  
ATOM    235  H   LYS    16      42.021  40.439  31.647  1.00  0.00           H  
ATOM    236  CA  LYS    16      41.647  42.007  33.058  1.00  0.00           C  
ATOM    237  HA  LYS    16      42.251  42.500  33.820  1.00  0.00           H  
ATOM    238  CB  LYS    16      40.836  43.115  32.328  1.00  0.00           C  
ATOM    239  HB2 LYS    16      41.453  43.591  31.565  1.00  0.00           H  
ATOM    240  HB3 LYS    16      40.035  42.620  31.779  1.00  0.00           H  
ATOM    241  CG  LYS    16      40.278  44.335  33.117  1.00  0.00           C  
ATOM    242  HG2 LYS    16      39.556  43.943  33.833  1.00  0.00           H  
ATOM    243  HG3 LYS    16      41.123  44.821  33.605  1.00  0.00           H  
ATOM    244  CD  LYS    16      39.564  45.337  32.168  1.00  0.00           C  
ATOM    245  HD2 LYS    16      40.222  45.834  31.455  1.00  0.00           H  
ATOM    246  HD3 LYS    16      38.829  44.783  31.583  1.00  0.00           H  
ATOM    247  CE  LYS    16      38.945  46.385  33.179  1.00  0.00           C  
ATOM    248  HE2 LYS    16      38.535  45.822  34.017  1.00  0.00           H  
ATOM    249  HE3 LYS    16      39.823  46.896  33.574  1.00  0.00           H  
ATOM    250  NZ  LYS    16      37.905  47.302  32.656  1.00  0.00           N  
ATOM    251  HZ1 LYS    16      37.152  46.691  32.373  1.00  0.00           H  
ATOM    252  HZ2 LYS    16      37.523  47.876  33.394  1.00  0.00           H  
ATOM    253  HZ3 LYS    16      38.208  47.894  31.897  1.00  0.00           H  
ATOM    254  C   LYS    16      40.579  41.119  33.785  1.00  0.00           C  
ATOM    255  O   LYS    16      40.556  41.157  34.977  1.00  0.00           O  
ATOM    256  N   LEU    17      39.889  40.215  33.063  1.00  0.00           N  
ATOM    257  H   LEU    17      40.315  40.002  32.173  1.00  0.00           H  
ATOM    258  CA  LEU    17      38.859  39.270  33.619  1.00  0.00           C  
ATOM    259  HA  LEU    17      38.486  39.679  34.558  1.00  0.00           H  
ATOM    260  CB  LEU    17      37.769  39.041  32.538  1.00  0.00           C  
ATOM    261  HB2 LEU    17      38.313  38.802  31.624  1.00  0.00           H  
ATOM    262  HB3 LEU    17      37.155  38.156  32.706  1.00  0.00           H  
ATOM    263  CG  LEU    17      36.875  40.218  32.265  1.00  0.00           C  
ATOM    264  HG  LEU    17      37.483  41.111  32.127  1.00  0.00           H  
ATOM    265  CD1 LEU    17      36.099  40.019  30.932  1.00  0.00           C  
ATOM    266 HD11 LEU    17      36.795  39.965  30.095  1.00  0.00           H  
ATOM    267 HD12 LEU    17      35.444  39.150  30.983  1.00  0.00           H  
ATOM    268 HD13 LEU    17      35.474  40.906  30.827  1.00  0.00           H  
ATOM    269  CD2 LEU    17      35.815  40.447  33.301  1.00  0.00           C  
ATOM    270 HD21 LEU    17      36.303  40.548  34.270  1.00  0.00           H  
ATOM    271 HD22 LEU    17      35.302  41.403  33.192  1.00  0.00           H  
ATOM    272 HD23 LEU    17      35.118  39.610  33.334  1.00  0.00           H  
ATOM    273  C   LEU    17      39.377  37.863  33.975  1.00  0.00           C  
ATOM    274  O   LEU    17      40.473  37.431  33.598  1.00  0.00           O  
ATOM    275  N   VAL    18      38.508  36.997  34.565  1.00  0.00           N  
ATOM    276  H   VAL    18      37.588  37.365  34.761  1.00  0.00           H  
ATOM    277  CA  VAL    18      38.759  35.540  34.853  1.00  0.00           C  
ATOM    278  HA  VAL    18      39.444  35.144  34.104  1.00  0.00           H  
ATOM    279  CB  VAL    18      39.344  35.200  36.248  1.00  0.00           C  
ATOM    280  HB  VAL    18      38.793  35.634  37.082  1.00  0.00           H  
ATOM    281  CG1 VAL    18      39.278  33.677  36.528  1.00  0.00           C  
ATOM    282 HG11 VAL    18      39.810  33.128  35.751  1.00  0.00           H  
ATOM    283 HG12 VAL    18      39.737  33.455  37.491  1.00  0.00           H  
ATOM    284 HG13 VAL    18      38.233  33.367  36.567  1.00  0.00           H  
ATOM    285  CG2 VAL    18      40.758  35.525  36.399  1.00  0.00           C  
ATOM    286 HG21 VAL    18      40.975  36.593  36.397  1.00  0.00           H  
ATOM    287 HG22 VAL    18      41.161  35.108  37.322  1.00  0.00           H  
ATOM    288 HG23 VAL    18      41.395  35.134  35.606  1.00  0.00           H  
ATOM    289  C   VAL    18      37.433  34.781  34.564  1.00  0.00           C  
ATOM    290  O   VAL    18      36.378  35.342  34.977  1.00  0.00           O  
ATOM    291  N   PHE    19      37.533  33.613  33.862  1.00  0.00           N  
ATOM    292  H   PHE    19      38.465  33.422  33.523  1.00  0.00           H  
ATOM    293  CA  PHE    19      36.451  32.620  33.577  1.00  0.00           C  
ATOM    294  HA  PHE    19      35.521  32.948  34.041  1.00  0.00           H  
ATOM    295  CB  PHE    19      36.201  32.552  32.021  1.00  0.00           C  
ATOM    296  HB2 PHE    19      37.125  32.128  31.628  1.00  0.00           H  
ATOM    297  HB3 PHE    19      35.446  31.801  31.787  1.00  0.00           H  
ATOM    298  CG  PHE    19      35.644  33.831  31.416  1.00  0.00           C  
ATOM    299  CD1 PHE    19      36.478  34.746  30.749  1.00  0.00           C  
ATOM    300  HD1 PHE    19      37.555  34.779  30.814  1.00  0.00           H  
ATOM    301  CE1 PHE    19      35.894  35.847  30.035  1.00  0.00           C  
ATOM    302  HE1 PHE    19      36.550  36.623  29.671  1.00  0.00           H  
ATOM    303  CZ  PHE    19      34.492  35.961  29.900  1.00  0.00           C  
ATOM    304  HZ  PHE    19      34.078  36.810  29.376  1.00  0.00           H  
ATOM    305  CE2 PHE    19      33.693  35.081  30.620  1.00  0.00           C  
ATOM    306  HE2 PHE    19      32.630  35.245  30.529  1.00  0.00           H  
ATOM    307  CD2 PHE    19      34.260  34.022  31.341  1.00  0.00           C  
ATOM    308  HD2 PHE    19      33.586  33.364  31.870  1.00  0.00           H  
ATOM    309  C   PHE    19      36.807  31.241  34.155  1.00  0.00           C  
ATOM    310  O   PHE    19      37.995  30.941  34.235  1.00  0.00           O  
ATOM    311  N   PHE    20      35.810  30.429  34.466  1.00  0.00           N  
ATOM    312  H   PHE    20      34.899  30.864  34.433  1.00  0.00           H  
ATOM    313  CA  PHE    20      35.816  29.008  34.641  1.00  0.00           C  
ATOM    314  HA  PHE    20      36.824  28.655  34.426  1.00  0.00           H  
ATOM    315  CB  PHE    20      35.293  28.562  36.040  1.00  0.00           C  
ATOM    316  HB2 PHE    20      35.915  29.104  36.752  1.00  0.00           H  
ATOM    317  HB3 PHE    20      34.303  29.003  36.152  1.00  0.00           H  
ATOM    318  CG  PHE    20      35.201  27.115  36.422  1.00  0.00           C  
ATOM    319  CD1 PHE    20      33.994  26.610  36.865  1.00  0.00           C  
ATOM    320  HD1 PHE    20      33.148  27.280  36.913  1.00  0.00           H  
ATOM    321  CE1 PHE    20      33.860  25.275  37.260  1.00  0.00           C  
ATOM    322  HE1 PHE    20      32.863  24.995  37.565  1.00  0.00           H  
ATOM    323  CZ  PHE    20      34.973  24.385  37.278  1.00  0.00           C  
ATOM    324  HZ  PHE    20      34.917  23.349  37.578  1.00  0.00           H  
ATOM    325  CE2 PHE    20      36.210  24.936  36.855  1.00  0.00           C  
ATOM    326  HE2 PHE    20      37.081  24.310  36.729  1.00  0.00           H  
ATOM    327  CD2 PHE    20      36.270  26.284  36.543  1.00  0.00           C  
ATOM    328  HD2 PHE    20      37.225  26.602  36.151  1.00  0.00           H  
ATOM    329  C   PHE    20      34.941  28.327  33.575  1.00  0.00           C  
ATOM    330  O   PHE    20      34.021  28.997  33.082  1.00  0.00           O  
ATOM    331  N   ALA    21      35.339  27.180  33.147  1.00  0.00           N  
ATOM    332  H   ALA    21      36.070  26.764  33.706  1.00  0.00           H  
ATOM    333  CA  ALA    21      34.740  26.487  32.014  1.00  0.00           C  
ATOM    334  HA  ALA    21      33.687  26.735  31.885  1.00  0.00           H  
ATOM    335  CB  ALA    21      35.502  26.886  30.803  1.00  0.00           C  
ATOM    336  HB1 ALA    21      35.281  27.899  30.466  1.00  0.00           H  
ATOM    337  HB2 ALA    21      36.559  26.745  31.026  1.00  0.00           H  
ATOM    338  HB3 ALA    21      35.126  26.155  30.088  1.00  0.00           H  
ATOM    339  C   ALA    21      34.661  24.982  32.133  1.00  0.00           C  
ATOM    340  O   ALA    21      35.332  24.492  33.002  1.00  0.00           O  
ATOM    341  N   GLU    22      33.844  24.268  31.410  1.00  0.00           N  
ATOM    342  H   GLU    22      33.138  24.737  30.860  1.00  0.00           H  
ATOM    343  CA  GLU    22      33.720  22.777  31.392  1.00  0.00           C  
ATOM    344  HA  GLU    22      33.866  22.351  32.384  1.00  0.00           H  
ATOM    345  CB  GLU    22      32.264  22.462  31.100  1.00  0.00           C  
ATOM    346  HB2 GLU    22      31.692  22.868  31.934  1.00  0.00           H  
ATOM    347  HB3 GLU    22      31.905  23.023  30.237  1.00  0.00           H  
ATOM    348  CG  GLU    22      31.873  20.963  30.833  1.00  0.00           C  
ATOM    349  HG2 GLU    22      30.789  21.073  30.881  1.00  0.00           H  
ATOM    350  HG3 GLU    22      32.275  20.770  29.838  1.00  0.00           H  
ATOM    351  CD  GLU    22      32.459  20.013  31.869  1.00  0.00           C  
ATOM    352  OE1 GLU    22      32.665  20.418  33.047  1.00  0.00           O  
ATOM    353  OE2 GLU    22      32.575  18.830  31.561  1.00  0.00           O  
ATOM    354  C   GLU    22      34.760  22.075  30.406  1.00  0.00           C  
ATOM    355  O   GLU    22      35.366  21.031  30.738  1.00  0.00           O  
ATOM    356  N   ASP    23      35.055  22.813  29.333  1.00  0.00           N  
ATOM    357  H   ASP    23      34.366  23.470  28.996  1.00  0.00           H  
ATOM    358  CA  ASP    23      36.150  22.413  28.441  1.00  0.00           C  
ATOM    359  HA  ASP    23      36.869  21.813  28.999  1.00  0.00           H  
ATOM    360  CB  ASP    23      35.650  21.473  27.324  1.00  0.00           C  
ATOM    361  HB2 ASP    23      34.912  20.764  27.697  1.00  0.00           H  
ATOM    362  HB3 ASP    23      35.016  22.024  26.630  1.00  0.00           H  
ATOM    363  CG  ASP    23      36.866  20.755  26.634  1.00  0.00           C  
ATOM    364  OD1 ASP    23      38.030  20.822  27.195  1.00  0.00           O  
ATOM    365  OD2 ASP    23      36.685  20.150  25.533  1.00  0.00           O  
ATOM    366  C   ASP    23      36.769  23.670  27.854  1.00  0.00           C  
ATOM    367  O   ASP    23      36.013  24.653  27.614  1.00  0.00           O  
ATOM    368  N   VAL    24      38.070  23.721  27.512  1.00  0.00           N  
ATOM    369  H   VAL    24      38.622  22.876  27.477  1.00  0.00           H  
ATOM    370  CA  VAL    24      38.779  24.845  26.884  1.00  0.00           C  
ATOM    371  HA  VAL    24      37.923  25.382  26.476  1.00  0.00           H  
ATOM    372  CB  VAL    24      39.509  25.701  27.985  1.00  0.00           C  
ATOM    373  HB  VAL    24      40.290  25.095  28.445  1.00  0.00           H  
ATOM    374  CG1 VAL    24      40.007  26.996  27.278  1.00  0.00           C  
ATOM    375 HG11 VAL    24      40.781  26.852  26.523  1.00  0.00           H  
ATOM    376 HG12 VAL    24      39.098  27.472  26.909  1.00  0.00           H  
ATOM    377 HG13 VAL    24      40.398  27.725  27.987  1.00  0.00           H  
ATOM    378  CG2 VAL    24      38.652  26.076  29.148  1.00  0.00           C  
ATOM    379 HG21 VAL    24      39.236  26.653  29.864  1.00  0.00           H  
ATOM    380 HG22 VAL    24      37.729  26.567  28.839  1.00  0.00           H  
ATOM    381 HG23 VAL    24      38.372  25.118  29.586  1.00  0.00           H  
ATOM    382  C   VAL    24      39.482  24.450  25.607  1.00  0.00           C  
ATOM    383  O   VAL    24      40.357  23.584  25.662  1.00  0.00           O  
ATOM    384  N   GLY    25      39.184  25.073  24.495  1.00  0.00           N  
ATOM    385  H   GLY    25      38.543  25.853  24.477  1.00  0.00           H  
ATOM    386  CA  GLY    25      39.830  24.892  23.216  1.00  0.00           C  
ATOM    387  HA2 GLY    25      40.871  25.210  23.271  1.00  0.00           H  
ATOM    388  HA3 GLY    25      39.833  23.818  23.028  1.00  0.00           H  
ATOM    389  C   GLY    25      39.241  25.506  21.928  1.00  0.00           C  
ATOM    390  O   GLY    25      38.030  25.455  21.691  1.00  0.00           O  
ATOM    391  N   SER    26      40.137  26.033  21.079  1.00  0.00           N  
ATOM    392  H   SER    26      41.118  26.083  21.313  1.00  0.00           H  
ATOM    393  CA  SER    26      39.784  26.712  19.806  1.00  0.00           C  
ATOM    394  HA  SER    26      39.063  27.486  20.069  1.00  0.00           H  
ATOM    395  CB  SER    26      41.042  27.340  19.223  1.00  0.00           C  
ATOM    396  HB2 SER    26      41.310  28.211  19.820  1.00  0.00           H  
ATOM    397  HB3 SER    26      41.809  26.577  19.354  1.00  0.00           H  
ATOM    398  OG  SER    26      40.888  27.926  17.935  1.00  0.00           O  
ATOM    399  HG  SER    26      40.746  27.249  17.270  1.00  0.00           H  
ATOM    400  C   SER    26      39.128  25.653  18.904  1.00  0.00           C  
ATOM    401  O   SER    26      39.573  24.507  18.893  1.00  0.00           O  
ATOM    402  N   ASN    27      38.029  26.038  18.220  1.00  0.00           N  
ATOM    403  H   ASN    27      37.763  27.012  18.267  1.00  0.00           H  
ATOM    404  CA  ASN    27      37.100  25.190  17.529  1.00  0.00           C  
ATOM    405  HA  ASN    27      36.307  25.843  17.164  1.00  0.00           H  
ATOM    406  CB  ASN    27      37.889  24.621  16.236  1.00  0.00           C  
ATOM    407  HB2 ASN    27      38.603  23.883  16.601  1.00  0.00           H  
ATOM    408  HB3 ASN    27      37.125  24.233  15.562  1.00  0.00           H  
ATOM    409  CG  ASN    27      38.566  25.774  15.431  1.00  0.00           C  
ATOM    410  OD1 ASN    27      39.757  26.067  15.684  1.00  0.00           O  
ATOM    411  ND2 ASN    27      37.909  26.334  14.450  1.00  0.00           N  
ATOM    412 HD21 ASN    27      38.342  26.993  13.819  1.00  0.00           H  
ATOM    413 HD22 ASN    27      36.924  26.142  14.332  1.00  0.00           H  
ATOM    414  C   ASN    27      36.358  24.085  18.351  1.00  0.00           C  
ATOM    415  O   ASN    27      35.589  23.348  17.766  1.00  0.00           O  
ATOM    416  N   LYS    28      36.607  24.065  19.656  1.00  0.00           N  
ATOM    417  H   LYS    28      37.415  24.594  19.954  1.00  0.00           H  
ATOM    418  CA  LYS    28      35.852  23.084  20.499  1.00  0.00           C  
ATOM    419  HA  LYS    28      35.079  22.543  19.955  1.00  0.00           H  
ATOM    420  CB  LYS    28      36.780  22.078  21.235  1.00  0.00           C  
ATOM    421  HB2 LYS    28      37.449  22.519  21.974  1.00  0.00           H  
ATOM    422  HB3 LYS    28      36.189  21.325  21.756  1.00  0.00           H  
ATOM    423  CG  LYS    28      37.808  21.332  20.389  1.00  0.00           C  
ATOM    424  HG2 LYS    28      37.278  20.504  19.919  1.00  0.00           H  
ATOM    425  HG3 LYS    28      38.377  22.003  19.745  1.00  0.00           H  
ATOM    426  CD  LYS    28      38.817  20.675  21.249  1.00  0.00           C  
ATOM    427  HD2 LYS    28      39.653  20.296  20.661  1.00  0.00           H  
ATOM    428  HD3 LYS    28      39.359  21.421  21.830  1.00  0.00           H  
ATOM    429  CE  LYS    28      38.334  19.570  22.152  1.00  0.00           C  
ATOM    430  HE2 LYS    28      37.591  19.972  22.840  1.00  0.00           H  
ATOM    431  HE3 LYS    28      37.856  18.805  21.539  1.00  0.00           H  
ATOM    432  NZ  LYS    28      39.541  19.057  22.954  1.00  0.00           N  
ATOM    433  HZ1 LYS    28      39.805  19.692  23.694  1.00  0.00           H  
ATOM    434  HZ2 LYS    28      39.345  18.189  23.432  1.00  0.00           H  
ATOM    435  HZ3 LYS    28      40.372  19.046  22.379  1.00  0.00           H  
ATOM    436  C   LYS    28      34.934  23.771  21.515  1.00  0.00           C  
ATOM    437  O   LYS    28      34.012  23.129  22.035  1.00  0.00           O  
ATOM    438  N   GLY    29      35.129  25.037  21.735  1.00  0.00           N  
ATOM    439  H   GLY    29      35.985  25.444  21.385  1.00  0.00           H  
ATOM    440  CA  GLY    29      34.272  25.965  22.481  1.00  0.00           C  
ATOM    441  HA2 GLY    29      33.998  25.542  23.448  1.00  0.00           H  
ATOM    442  HA3 GLY    29      34.859  26.877  22.598  1.00  0.00           H  
ATOM    443  C   GLY    29      32.968  26.289  21.870  1.00  0.00           C  
ATOM    444  O   GLY    29      32.825  26.371  20.636  1.00  0.00           O  
ATOM    445  N   ALA    30      31.936  26.555  22.709  1.00  0.00           N  
ATOM    446  H   ALA    30      32.090  26.455  23.703  1.00  0.00           H  
ATOM    447  CA  ALA    30      30.622  27.101  22.246  1.00  0.00           C  
ATOM    448  HA  ALA    30      30.542  26.878  21.182  1.00  0.00           H  
ATOM    449  CB  ALA    30      29.454  26.541  23.059  1.00  0.00           C  
ATOM    450  HB1 ALA    30      28.509  26.986  22.746  1.00  0.00           H  
ATOM    451  HB2 ALA    30      29.344  25.459  22.998  1.00  0.00           H  
ATOM    452  HB3 ALA    30      29.679  26.768  24.102  1.00  0.00           H  
ATOM    453  C   ALA    30      30.707  28.648  22.391  1.00  0.00           C  
ATOM    454  O   ALA    30      30.048  29.393  21.621  1.00  0.00           O  
ATOM    455  N   ILE    31      31.440  29.191  23.397  1.00  0.00           N  
ATOM    456  H   ILE    31      32.094  28.542  23.812  1.00  0.00           H  
ATOM    457  CA  ILE    31      31.470  30.650  23.766  1.00  0.00           C  
ATOM    458  HA  ILE    31      30.754  31.229  23.183  1.00  0.00           H  
ATOM    459  CB  ILE    31      31.242  30.776  25.282  1.00  0.00           C  
ATOM    460  HB  ILE    31      31.806  29.958  25.731  1.00  0.00           H  
ATOM    461  CG2 ILE    31      31.865  32.063  25.822  1.00  0.00           C  
ATOM    462 HG21 ILE    31      31.463  32.834  25.164  1.00  0.00           H  
ATOM    463 HG22 ILE    31      31.586  32.317  26.845  1.00  0.00           H  
ATOM    464 HG23 ILE    31      32.953  32.011  25.803  1.00  0.00           H  
ATOM    465  CG1 ILE    31      29.801  30.655  25.850  1.00  0.00           C  
ATOM    466 HG12 ILE    31      29.858  30.918  26.906  1.00  0.00           H  
ATOM    467 HG13 ILE    31      29.156  31.269  25.222  1.00  0.00           H  
ATOM    468  CD1 ILE    31      29.277  29.229  25.856  1.00  0.00           C  
ATOM    469 HD11 ILE    31      29.914  28.510  26.372  1.00  0.00           H  
ATOM    470 HD12 ILE    31      28.316  29.241  26.371  1.00  0.00           H  
ATOM    471 HD13 ILE    31      29.125  28.972  24.808  1.00  0.00           H  
ATOM    472  C   ILE    31      32.883  31.172  23.283  1.00  0.00           C  
ATOM    473  O   ILE    31      33.964  30.598  23.517  1.00  0.00           O  
ATOM    474  N   ILE    32      32.746  32.185  22.417  1.00  0.00           N  
ATOM    475  H   ILE    32      31.847  32.643  22.451  1.00  0.00           H  
ATOM    476  CA  ILE    32      33.775  32.902  21.616  1.00  0.00           C  
ATOM    477  HA  ILE    32      33.188  33.442  20.872  1.00  0.00           H  
ATOM    478  CB  ILE    32      34.465  34.025  22.487  1.00  0.00           C  
ATOM    479  HB  ILE    32      35.109  34.642  21.860  1.00  0.00           H  
ATOM    480  CG2 ILE    32      33.535  35.047  23.101  1.00  0.00           C  
ATOM    481 HG21 ILE    32      33.130  35.697  22.326  1.00  0.00           H  
ATOM    482 HG22 ILE    32      32.720  34.528  23.605  1.00  0.00           H  
ATOM    483 HG23 ILE    32      34.109  35.733  23.726  1.00  0.00           H  
ATOM    484  CG1 ILE    32      35.346  33.307  23.541  1.00  0.00           C  
ATOM    485 HG12 ILE    32      34.713  33.093  24.402  1.00  0.00           H  
ATOM    486 HG13 ILE    32      35.724  32.352  23.177  1.00  0.00           H  
ATOM    487  CD1 ILE    32      36.433  34.237  23.971  1.00  0.00           C  
ATOM    488 HD11 ILE    32      37.263  34.329  23.271  1.00  0.00           H  
ATOM    489 HD12 ILE    32      36.078  35.211  24.307  1.00  0.00           H  
ATOM    490 HD13 ILE    32      36.918  33.623  24.730  1.00  0.00           H  
ATOM    491  C   ILE    32      34.699  31.968  20.794  1.00  0.00           C  
ATOM    492  O   ILE    32      35.828  32.368  20.447  1.00  0.00           O  
ATOM    493  N   GLY    33      34.307  30.776  20.562  1.00  0.00           N  
ATOM    494  H   GLY    33      33.382  30.605  20.928  1.00  0.00           H  
ATOM    495  CA  GLY    33      35.086  29.723  20.013  1.00  0.00           C  
ATOM    496  HA2 GLY    33      34.413  29.004  19.547  1.00  0.00           H  
ATOM    497  HA3 GLY    33      35.716  30.014  19.173  1.00  0.00           H  
ATOM    498  C   GLY    33      36.073  28.999  20.983  1.00  0.00           C  
ATOM    499  O   GLY    33      36.551  27.949  20.557  1.00  0.00           O  
ATOM    500  N   LEU    34      36.269  29.492  22.164  1.00  0.00           N  
ATOM    501  H   LEU    34      35.729  30.303  22.432  1.00  0.00           H  
ATOM    502  CA  LEU    34      37.237  28.908  23.129  1.00  0.00           C  
ATOM    503  HA  LEU    34      37.870  28.375  22.419  1.00  0.00           H  
ATOM    504  CB  LEU    34      38.114  30.121  23.663  1.00  0.00           C  
ATOM    505  HB2 LEU    34      38.516  30.722  22.847  1.00  0.00           H  
ATOM    506  HB3 LEU    34      37.559  30.740  24.368  1.00  0.00           H  
ATOM    507  CG  LEU    34      39.350  29.699  24.549  1.00  0.00           C  
ATOM    508  HG  LEU    34      39.046  28.917  25.244  1.00  0.00           H  
ATOM    509  CD1 LEU    34      40.458  29.073  23.654  1.00  0.00           C  
ATOM    510 HD11 LEU    34      41.195  28.486  24.200  1.00  0.00           H  
ATOM    511 HD12 LEU    34      40.030  28.387  22.922  1.00  0.00           H  
ATOM    512 HD13 LEU    34      41.036  29.829  23.123  1.00  0.00           H  
ATOM    513  CD2 LEU    34      39.931  30.817  25.351  1.00  0.00           C  
ATOM    514 HD21 LEU    34      40.367  31.646  24.793  1.00  0.00           H  
ATOM    515 HD22 LEU    34      39.209  31.295  26.014  1.00  0.00           H  
ATOM    516 HD23 LEU    34      40.642  30.419  26.075  1.00  0.00           H  
ATOM    517  C   LEU    34      36.680  28.053  24.288  1.00  0.00           C  
ATOM    518  O   LEU    34      37.358  27.055  24.691  1.00  0.00           O  
ATOM    519  N   MET    35      35.495  28.342  24.857  1.00  0.00           N  
ATOM    520  H   MET    35      34.840  28.973  24.418  1.00  0.00           H  
ATOM    521  CA  MET    35      35.019  27.777  26.117  1.00  0.00           C  
ATOM    522  HA  MET    35      35.806  27.057  26.342  1.00  0.00           H  
ATOM    523  CB  MET    35      34.985  28.837  27.245  1.00  0.00           C  
ATOM    524  HB2 MET    35      34.177  29.551  27.093  1.00  0.00           H  
ATOM    525  HB3 MET    35      34.877  28.324  28.201  1.00  0.00           H  
ATOM    526  CG  MET    35      36.286  29.592  27.379  1.00  0.00           C  
ATOM    527  HG2 MET    35      37.177  28.964  27.379  1.00  0.00           H  
ATOM    528  HG3 MET    35      36.427  30.114  26.432  1.00  0.00           H  
ATOM    529  SD  MET    35      36.395  30.670  28.804  1.00  0.00           S  
ATOM    530  CE  MET    35      35.136  31.938  28.391  1.00  0.00           C  
ATOM    531  HE1 MET    35      35.373  32.904  28.837  1.00  0.00           H  
ATOM    532  HE2 MET    35      35.298  32.143  27.333  1.00  0.00           H  
ATOM    533  HE3 MET    35      34.144  31.582  28.667  1.00  0.00           H  
ATOM    534  C   MET    35      33.647  27.072  26.003  1.00  0.00           C  
ATOM    535  O   MET    35      32.762  27.554  25.230  1.00  0.00           O  
ATOM    536  N   VAL    36      33.536  25.926  26.641  1.00  0.00           N  
ATOM    537  H   VAL    36      34.330  25.453  27.050  1.00  0.00           H  
ATOM    538  CA  VAL    36      32.222  25.178  26.803  1.00  0.00           C  
ATOM    539  HA  VAL    36      31.557  25.513  26.007  1.00  0.00           H  
ATOM    540  CB  VAL    36      32.328  23.644  26.554  1.00  0.00           C  
ATOM    541  HB  VAL    36      33.130  23.374  27.242  1.00  0.00           H  
ATOM    542  CG1 VAL    36      31.065  22.820  26.814  1.00  0.00           C  
ATOM    543 HG11 VAL    36      30.715  22.916  27.842  1.00  0.00           H  
ATOM    544 HG12 VAL    36      30.317  23.022  26.047  1.00  0.00           H  
ATOM    545 HG13 VAL    36      31.412  21.796  26.678  1.00  0.00           H  
ATOM    546  CG2 VAL    36      32.764  23.295  25.144  1.00  0.00           C  
ATOM    547 HG21 VAL    36      32.138  23.835  24.434  1.00  0.00           H  
ATOM    548 HG22 VAL    36      33.788  23.623  24.961  1.00  0.00           H  
ATOM    549 HG23 VAL    36      32.762  22.219  24.967  1.00  0.00           H  
ATOM    550  C   VAL    36      31.659  25.504  28.184  1.00  0.00           C  
ATOM    551  O   VAL    36      32.462  25.314  29.087  1.00  0.00           O  
ATOM    552  N   GLY    37      30.414  25.965  28.250  1.00  0.00           N  
ATOM    553  H   GLY    37      29.829  25.923  27.428  1.00  0.00           H  
ATOM    554  CA  GLY    37      29.752  26.177  29.579  1.00  0.00           C  
ATOM    555  HA2 GLY    37      28.716  26.375  29.306  1.00  0.00           H  
ATOM    556  HA3 GLY    37      29.831  25.274  30.183  1.00  0.00           H  
ATOM    557  C   GLY    37      30.376  27.240  30.383  1.00  0.00           C  
ATOM    558  O   GLY    37      30.366  27.171  31.648  1.00  0.00           O  
ATOM    559  N   GLY    38      30.982  28.256  29.739  1.00  0.00           N  
ATOM    560  H   GLY    38      30.900  28.274  28.733  1.00  0.00           H  
ATOM    561  CA  GLY    38      31.694  29.352  30.476  1.00  0.00           C  
ATOM    562  HA2 GLY    38      32.487  28.801  30.982  1.00  0.00           H  
ATOM    563  HA3 GLY    38      32.111  30.083  29.783  1.00  0.00           H  
ATOM    564  C   GLY    38      30.941  30.140  31.496  1.00  0.00           C  
ATOM    565  O   GLY    38      29.716  30.371  31.366  1.00  0.00           O  
ATOM    566  N   VAL    39      31.677  30.484  32.534  1.00  0.00           N  
ATOM    567  H   VAL    39      32.603  30.088  32.606  1.00  0.00           H  
ATOM    568  CA  VAL    39      31.141  31.309  33.648  1.00  0.00           C  
ATOM    569  HA  VAL    39      30.332  31.879  33.189  1.00  0.00           H  
ATOM    570  CB  VAL    39      30.529  30.401  34.705  1.00  0.00           C  
ATOM    571  HB  VAL    39      29.866  29.682  34.223  1.00  0.00           H  
ATOM    572  CG1 VAL    39      31.530  29.623  35.583  1.00  0.00           C  
ATOM    573 HG11 VAL    39      30.854  28.887  36.018  1.00  0.00           H  
ATOM    574 HG12 VAL    39      32.269  29.104  34.974  1.00  0.00           H  
ATOM    575 HG13 VAL    39      32.137  30.169  36.306  1.00  0.00           H  
ATOM    576  CG2 VAL    39      29.585  31.130  35.631  1.00  0.00           C  
ATOM    577 HG21 VAL    39      29.029  31.788  34.964  1.00  0.00           H  
ATOM    578 HG22 VAL    39      28.824  30.527  36.125  1.00  0.00           H  
ATOM    579 HG23 VAL    39      30.128  31.816  36.281  1.00  0.00           H  
ATOM    580  C   VAL    39      32.120  32.330  34.182  1.00  0.00           C  
ATOM    581  O   VAL    39      33.270  31.916  34.348  1.00  0.00           O  
ATOM    582  N   VAL    40      31.732  33.572  34.393  1.00  0.00           N  
ATOM    583  H   VAL    40      30.784  33.771  34.107  1.00  0.00           H  
ATOM    584  CA  VAL    40      32.466  34.735  34.839  1.00  0.00           C  
ATOM    585  HA  VAL    40      33.406  34.500  34.341  1.00  0.00           H  
ATOM    586  CB  VAL    40      32.053  36.109  34.114  1.00  0.00           C  
ATOM    587  HB  VAL    40      32.083  35.979  33.032  1.00  0.00           H  
ATOM    588  CG1 VAL    40      30.573  36.431  34.460  1.00  0.00           C  
ATOM    589 HG11 VAL    40      29.984  35.728  33.871  1.00  0.00           H  
ATOM    590 HG12 VAL    40      30.467  36.477  35.543  1.00  0.00           H  
ATOM    591 HG13 VAL    40      30.313  37.437  34.129  1.00  0.00           H  
ATOM    592  CG2 VAL    40      33.096  37.175  34.559  1.00  0.00           C  
ATOM    593 HG21 VAL    40      33.255  37.962  33.821  1.00  0.00           H  
ATOM    594 HG22 VAL    40      32.827  37.644  35.505  1.00  0.00           H  
ATOM    595 HG23 VAL    40      34.062  36.679  34.652  1.00  0.00           H  
ATOM    596  C   VAL    40      32.680  34.850  36.367  1.00  0.00           C  
ATOM    597  O   VAL    40      31.802  34.587  37.233  1.00  0.00           O  
ATOM    598  N   ILE    41      33.938  35.083  36.740  1.00  0.00           N  
ATOM    599  H   ILE    41      34.614  35.118  35.990  1.00  0.00           H  
ATOM    600  CA  ILE    41      34.367  34.976  38.181  1.00  0.00           C  
ATOM    601  HA  ILE    41      33.465  34.651  38.700  1.00  0.00           H  
ATOM    602  CB  ILE    41      35.484  33.930  38.467  1.00  0.00           C  
ATOM    603  HB  ILE    41      36.466  34.351  38.251  1.00  0.00           H  
ATOM    604  CG2 ILE    41      35.462  33.592  39.991  1.00  0.00           C  
ATOM    605 HG21 ILE    41      36.288  32.886  40.079  1.00  0.00           H  
ATOM    606 HG22 ILE    41      35.797  34.355  40.693  1.00  0.00           H  
ATOM    607 HG23 ILE    41      34.517  33.171  40.333  1.00  0.00           H  
ATOM    608  CG1 ILE    41      35.363  32.621  37.713  1.00  0.00           C  
ATOM    609 HG12 ILE    41      35.189  32.885  36.670  1.00  0.00           H  
ATOM    610 HG13 ILE    41      36.322  32.117  37.591  1.00  0.00           H  
ATOM    611  CD1 ILE    41      34.362  31.528  38.077  1.00  0.00           C  
ATOM    612 HD11 ILE    41      33.413  32.047  38.215  1.00  0.00           H  
ATOM    613 HD12 ILE    41      34.249  30.704  37.372  1.00  0.00           H  
ATOM    614 HD13 ILE    41      34.565  31.203  39.097  1.00  0.00           H  
ATOM    615  C   ILE    41      34.784  36.304  38.732  1.00  0.00           C  
ATOM    616  O   ILE    41      34.894  36.527  39.967  1.00  0.00           O  
ATOM    617  N   ALA    42      34.976  37.243  37.848  1.00  0.00           N  
ATOM    618  H   ALA    42      34.763  37.025  36.885  1.00  0.00           H  
ATOM    619  CA  ALA    42      35.290  38.604  38.140  1.00  0.00           C  
ATOM    620  HA  ALA    42      35.607  38.745  39.174  1.00  0.00           H  
ATOM    621  CB  ALA    42      36.487  39.054  37.269  1.00  0.00           C  
ATOM    622  HB1 ALA    42      36.250  38.848  36.226  1.00  0.00           H  
ATOM    623  HB2 ALA    42      36.594  40.131  37.393  1.00  0.00           H  
ATOM    624  HB3 ALA    42      37.476  38.632  37.450  1.00  0.00           H  
ATOM    625  C   ALA    42      34.016  39.381  37.980  1.00  0.00           C  
ATOM    626  O   ALA    42      33.375  39.588  39.024  1.00  0.00           O  
ATOM    627  OXT ALA    42      33.693  39.845  36.882  1.00  0.00           O  
TER     628      ALA    42 
END   
