# Supplementary material for: Exploring Structural Insights of Aβ42 and α-Synuclein Monomers and Heterodimer: A Comparative Study Using Implicit and Explicit Solvent Simulations
Source: J Phys Chem B. 2024 May 3;128(19):4655–69. doi: 10.1021/acs.jpcb.4c00503 (PMC11103699; doi:10.1021/acs.jpcb.4c00503)
Supplement: Supplementary file 3 — jp4c00503_si_003.zip [file jp4c00503_si_003.zip › rep/1_ab42_FINAL16.pdb]

ATOM      1  N   ASP     1      26.281  25.170  35.575  1.00  0.00           N  
ATOM      2  H1  ASP     1      26.177  24.549  36.365  1.00  0.00           H  
ATOM      3  H2  ASP     1      26.431  24.726  34.680  1.00  0.00           H  
ATOM      4  H3  ASP     1      25.384  25.627  35.498  1.00  0.00           H  
ATOM      5  CA  ASP     1      27.237  26.139  35.940  1.00  0.00           C  
ATOM      6  HA  ASP     1      27.219  26.975  35.240  1.00  0.00           H  
ATOM      7  CB  ASP     1      26.957  26.672  37.332  1.00  0.00           C  
ATOM      8  HB2 ASP     1      27.214  25.883  38.039  1.00  0.00           H  
ATOM      9  HB3 ASP     1      27.621  27.532  37.418  1.00  0.00           H  
ATOM     10  CG  ASP     1      25.611  27.367  37.581  1.00  0.00           C  
ATOM     11  OD1 ASP     1      25.426  27.844  38.702  1.00  0.00           O  
ATOM     12  OD2 ASP     1      24.803  27.544  36.659  1.00  0.00           O  
ATOM     13  C   ASP     1      28.692  25.734  35.946  1.00  0.00           C  
ATOM     14  O   ASP     1      28.997  24.636  36.394  1.00  0.00           O  
ATOM     15  N   ALA     2      29.624  26.524  35.493  1.00  0.00           N  
ATOM     16  H   ALA     2      29.397  27.450  35.160  1.00  0.00           H  
ATOM     17  CA  ALA     2      30.994  26.172  35.244  1.00  0.00           C  
ATOM     18  HA  ALA     2      31.118  25.220  34.728  1.00  0.00           H  
ATOM     19  CB  ALA     2      31.620  27.108  34.221  1.00  0.00           C  
ATOM     20  HB1 ALA     2      31.791  28.141  34.521  1.00  0.00           H  
ATOM     21  HB2 ALA     2      32.596  26.664  34.025  1.00  0.00           H  
ATOM     22  HB3 ALA     2      31.035  27.098  33.302  1.00  0.00           H  
ATOM     23  C   ALA     2      31.730  26.191  36.586  1.00  0.00           C  
ATOM     24  O   ALA     2      31.230  26.776  37.522  1.00  0.00           O  
ATOM     25  N   GLU     3      32.800  25.394  36.733  1.00  0.00           N  
ATOM     26  H   GLU     3      33.209  24.992  35.902  1.00  0.00           H  
ATOM     27  CA  GLU     3      33.492  25.225  37.975  1.00  0.00           C  
ATOM     28  HA  GLU     3      32.669  25.022  38.660  1.00  0.00           H  
ATOM     29  CB  GLU     3      34.357  23.969  37.888  1.00  0.00           C  
ATOM     30  HB2 GLU     3      33.763  23.098  37.611  1.00  0.00           H  
ATOM     31  HB3 GLU     3      35.098  24.031  37.091  1.00  0.00           H  
ATOM     32  CG  GLU     3      35.227  23.504  39.105  1.00  0.00           C  
ATOM     33  HG2 GLU     3      35.786  22.632  38.765  1.00  0.00           H  
ATOM     34  HG3 GLU     3      35.958  24.299  39.252  1.00  0.00           H  
ATOM     35  CD  GLU     3      34.390  23.263  40.353  1.00  0.00           C  
ATOM     36  OE1 GLU     3      34.975  22.811  41.343  1.00  0.00           O  
ATOM     37  OE2 GLU     3      33.110  23.215  40.314  1.00  0.00           O  
ATOM     38  C   GLU     3      34.254  26.490  38.377  1.00  0.00           C  
ATOM     39  O   GLU     3      34.129  26.841  39.562  1.00  0.00           O  
ATOM     40  N   PHE     4      34.847  27.259  37.473  1.00  0.00           N  
ATOM     41  H   PHE     4      34.844  26.970  36.505  1.00  0.00           H  
ATOM     42  CA  PHE     4      35.733  28.393  37.810  1.00  0.00           C  
ATOM     43  HA  PHE     4      35.227  28.821  38.675  1.00  0.00           H  
ATOM     44  CB  PHE     4      37.140  27.826  38.177  1.00  0.00           C  
ATOM     45  HB2 PHE     4      37.022  27.004  38.883  1.00  0.00           H  
ATOM     46  HB3 PHE     4      37.476  27.346  37.258  1.00  0.00           H  
ATOM     47  CG  PHE     4      38.186  28.810  38.705  1.00  0.00           C  
ATOM     48  CD1 PHE     4      38.104  29.294  40.052  1.00  0.00           C  
ATOM     49  HD1 PHE     4      37.310  29.032  40.736  1.00  0.00           H  
ATOM     50  CE1 PHE     4      38.985  30.323  40.428  1.00  0.00           C  
ATOM     51  HE1 PHE     4      39.032  30.594  41.472  1.00  0.00           H  
ATOM     52  CZ  PHE     4      40.033  30.769  39.600  1.00  0.00           C  
ATOM     53  HZ  PHE     4      40.769  31.442  40.013  1.00  0.00           H  
ATOM     54  CE2 PHE     4      40.185  30.158  38.343  1.00  0.00           C  
ATOM     55  HE2 PHE     4      41.062  30.487  37.806  1.00  0.00           H  
ATOM     56  CD2 PHE     4      39.229  29.167  37.890  1.00  0.00           C  
ATOM     57  HD2 PHE     4      39.234  28.796  36.875  1.00  0.00           H  
ATOM     58  C   PHE     4      35.874  29.528  36.829  1.00  0.00           C  
ATOM     59  O   PHE     4      35.851  29.368  35.609  1.00  0.00           O  
ATOM     60  N   ARG     5      36.070  30.681  37.499  1.00  0.00           N  
ATOM     61  H   ARG     5      36.309  30.729  38.479  1.00  0.00           H  
ATOM     62  CA  ARG     5      36.257  31.964  36.735  1.00  0.00           C  
ATOM     63  HA  ARG     5      36.116  31.758  35.674  1.00  0.00           H  
ATOM     64  CB  ARG     5      35.087  32.949  37.083  1.00  0.00           C  
ATOM     65  HB2 ARG     5      35.183  33.461  38.040  1.00  0.00           H  
ATOM     66  HB3 ARG     5      35.150  33.711  36.306  1.00  0.00           H  
ATOM     67  CG  ARG     5      33.679  32.301  36.835  1.00  0.00           C  
ATOM     68  HG2 ARG     5      33.584  32.022  35.785  1.00  0.00           H  
ATOM     69  HG3 ARG     5      33.492  31.369  37.369  1.00  0.00           H  
ATOM     70  CD  ARG     5      32.578  33.296  37.274  1.00  0.00           C  
ATOM     71  HD2 ARG     5      33.005  33.899  38.075  1.00  0.00           H  
ATOM     72  HD3 ARG     5      32.470  34.092  36.538  1.00  0.00           H  
ATOM     73  NE  ARG     5      31.227  32.610  37.536  1.00  0.00           N  
ATOM     74  HE  ARG     5      31.086  31.666  37.204  1.00  0.00           H  
ATOM     75  CZ  ARG     5      30.124  33.130  38.095  1.00  0.00           C  
ATOM     76  NH1 ARG     5      30.007  34.389  38.539  1.00  0.00           N  
ATOM     77 HH11 ARG     5      29.175  34.706  39.017  1.00  0.00           H  
ATOM     78 HH12 ARG     5      30.846  34.949  38.598  1.00  0.00           H  
ATOM     79  NH2 ARG     5      29.076  32.340  38.325  1.00  0.00           N  
ATOM     80 HH21 ARG     5      28.222  32.758  38.667  1.00  0.00           H  
ATOM     81 HH22 ARG     5      29.048  31.384  38.000  1.00  0.00           H  
ATOM     82  C   ARG     5      37.603  32.667  36.922  1.00  0.00           C  
ATOM     83  O   ARG     5      38.258  32.611  37.946  1.00  0.00           O  
ATOM     84  N   HIE     6      37.961  33.474  35.907  1.00  0.00           N  
ATOM     85  H   HIE     6      37.315  33.511  35.131  1.00  0.00           H  
ATOM     86  CA  HIE     6      39.160  34.330  35.797  1.00  0.00           C  
ATOM     87  HA  HIE     6      39.282  34.768  36.788  1.00  0.00           H  
ATOM     88  CB  HIE     6      40.401  33.528  35.411  1.00  0.00           C  
ATOM     89  HB2 HIE     6      40.301  32.621  36.008  1.00  0.00           H  
ATOM     90  HB3 HIE     6      40.287  33.283  34.355  1.00  0.00           H  
ATOM     91  CG  HIE     6      41.756  34.095  35.683  1.00  0.00           C  
ATOM     92  ND1 HIE     6      42.314  34.125  36.984  1.00  0.00           N  
ATOM     93  CE1 HIE     6      43.514  34.718  36.838  1.00  0.00           C  
ATOM     94  HE1 HIE     6      44.231  34.876  37.630  1.00  0.00           H  
ATOM     95  NE2 HIE     6      43.812  34.914  35.525  1.00  0.00           N  
ATOM     96  HE2 HIE     6      44.673  35.314  35.179  1.00  0.00           H  
ATOM     97  CD2 HIE     6      42.760  34.509  34.805  1.00  0.00           C  
ATOM     98  HD2 HIE     6      42.680  34.593  33.732  1.00  0.00           H  
ATOM     99  C   HIE     6      38.897  35.557  34.954  1.00  0.00           C  
ATOM    100  O   HIE     6      38.152  35.569  34.028  1.00  0.00           O  
ATOM    101  N   ASP     7      39.611  36.659  35.255  1.00  0.00           N  
ATOM    102  H   ASP     7      40.244  36.588  36.038  1.00  0.00           H  
ATOM    103  CA  ASP     7      39.696  37.907  34.513  1.00  0.00           C  
ATOM    104  HA  ASP     7      38.663  38.254  34.553  1.00  0.00           H  
ATOM    105  CB  ASP     7      40.369  39.018  35.293  1.00  0.00           C  
ATOM    106  HB2 ASP     7      41.442  38.911  35.453  1.00  0.00           H  
ATOM    107  HB3 ASP     7      40.268  40.024  34.884  1.00  0.00           H  
ATOM    108  CG  ASP     7      39.925  39.063  36.755  1.00  0.00           C  
ATOM    109  OD1 ASP     7      40.784  38.879  37.634  1.00  0.00           O  
ATOM    110  OD2 ASP     7      38.727  39.305  37.080  1.00  0.00           O  
ATOM    111  C   ASP     7      40.278  37.810  33.091  1.00  0.00           C  
ATOM    112  O   ASP     7      41.300  37.089  32.999  1.00  0.00           O  
ATOM    113  N   SER     8      39.753  38.558  32.141  1.00  0.00           N  
ATOM    114  H   SER     8      39.027  39.230  32.344  1.00  0.00           H  
ATOM    115  CA  SER     8      40.204  38.690  30.761  1.00  0.00           C  
ATOM    116  HA  SER     8      40.366  37.728  30.274  1.00  0.00           H  
ATOM    117  CB  SER     8      39.053  39.314  29.959  1.00  0.00           C  
ATOM    118  HB2 SER     8      38.132  38.742  30.069  1.00  0.00           H  
ATOM    119  HB3 SER     8      38.828  40.298  30.370  1.00  0.00           H  
ATOM    120  OG  SER     8      39.367  39.390  28.609  1.00  0.00           O  
ATOM    121  HG  SER     8      38.572  39.427  28.072  1.00  0.00           H  
ATOM    122  C   SER     8      41.494  39.517  30.561  1.00  0.00           C  
ATOM    123  O   SER     8      41.798  40.373  31.370  1.00  0.00           O  
ATOM    124  N   GLY     9      42.279  39.111  29.558  1.00  0.00           N  
ATOM    125  H   GLY     9      41.902  38.334  29.035  1.00  0.00           H  
ATOM    126  CA  GLY     9      43.500  39.789  29.090  1.00  0.00           C  
ATOM    127  HA2 GLY     9      44.078  40.140  29.944  1.00  0.00           H  
ATOM    128  HA3 GLY     9      44.137  39.093  28.543  1.00  0.00           H  
ATOM    129  C   GLY     9      43.240  41.035  28.167  1.00  0.00           C  
ATOM    130  O   GLY     9      44.235  41.615  27.725  1.00  0.00           O  
ATOM    131  N   TYR    10      41.993  41.428  27.862  1.00  0.00           N  
ATOM    132  H   TYR    10      41.196  40.959  28.268  1.00  0.00           H  
ATOM    133  CA  TYR    10      41.669  42.583  27.105  1.00  0.00           C  
ATOM    134  HA  TYR    10      42.502  42.839  26.450  1.00  0.00           H  
ATOM    135  CB  TYR    10      40.507  42.231  26.135  1.00  0.00           C  
ATOM    136  HB2 TYR    10      40.624  41.282  25.611  1.00  0.00           H  
ATOM    137  HB3 TYR    10      39.722  42.114  26.882  1.00  0.00           H  
ATOM    138  CG  TYR    10      40.139  43.273  25.076  1.00  0.00           C  
ATOM    139  CD1 TYR    10      38.729  43.462  24.831  1.00  0.00           C  
ATOM    140  HD1 TYR    10      37.995  42.788  25.247  1.00  0.00           H  
ATOM    141  CE1 TYR    10      38.304  44.409  23.977  1.00  0.00           C  
ATOM    142  HE1 TYR    10      37.257  44.478  23.721  1.00  0.00           H  
ATOM    143  CZ  TYR    10      39.268  45.199  23.336  1.00  0.00           C  
ATOM    144  OH  TYR    10      38.739  45.924  22.321  1.00  0.00           O  
ATOM    145  HH  TYR    10      39.523  46.318  21.930  1.00  0.00           H  
ATOM    146  CE2 TYR    10      40.695  44.989  23.517  1.00  0.00           C  
ATOM    147  HE2 TYR    10      41.361  45.657  22.991  1.00  0.00           H  
ATOM    148  CD2 TYR    10      41.138  44.113  24.477  1.00  0.00           C  
ATOM    149  HD2 TYR    10      42.175  44.016  24.761  1.00  0.00           H  
ATOM    150  C   TYR    10      41.515  43.889  28.041  1.00  0.00           C  
ATOM    151  O   TYR    10      41.890  43.844  29.205  1.00  0.00           O  
ATOM    152  N   GLU    11      41.113  45.016  27.439  1.00  0.00           N  
ATOM    153  H   GLU    11      40.859  44.933  26.465  1.00  0.00           H  
ATOM    154  CA  GLU    11      41.116  46.341  28.068  1.00  0.00           C  
ATOM    155  HA  GLU    11      42.063  46.272  28.603  1.00  0.00           H  
ATOM    156  CB  GLU    11      41.213  47.489  27.072  1.00  0.00           C  
ATOM    157  HB2 GLU    11      40.369  47.425  26.385  1.00  0.00           H  
ATOM    158  HB3 GLU    11      41.177  48.433  27.616  1.00  0.00           H  
ATOM    159  CG  GLU    11      42.657  47.455  26.501  1.00  0.00           C  
ATOM    160  HG2 GLU    11      43.321  47.325  27.356  1.00  0.00           H  
ATOM    161  HG3 GLU    11      42.653  46.555  25.886  1.00  0.00           H  
ATOM    162  CD  GLU    11      43.050  48.701  25.649  1.00  0.00           C  
ATOM    163  OE1 GLU    11      42.093  49.300  25.045  1.00  0.00           O  
ATOM    164  OE2 GLU    11      44.266  49.013  25.570  1.00  0.00           O  
ATOM    165  C   GLU    11      39.873  46.617  29.035  1.00  0.00           C  
ATOM    166  O   GLU    11      39.958  47.529  29.822  1.00  0.00           O  
ATOM    167  N   VAL    12      38.886  45.698  29.111  1.00  0.00           N  
ATOM    168  H   VAL    12      39.121  44.813  28.685  1.00  0.00           H  
ATOM    169  CA  VAL    12      37.630  45.729  29.812  1.00  0.00           C  
ATOM    170  HA  VAL    12      37.479  46.714  30.253  1.00  0.00           H  
ATOM    171  CB  VAL    12      36.549  45.228  28.799  1.00  0.00           C  
ATOM    172  HB  VAL    12      35.593  45.154  29.316  1.00  0.00           H  
ATOM    173  CG1 VAL    12      36.385  46.231  27.654  1.00  0.00           C  
ATOM    174 HG11 VAL    12      35.620  45.921  26.943  1.00  0.00           H  
ATOM    175 HG12 VAL    12      36.036  47.161  28.103  1.00  0.00           H  
ATOM    176 HG13 VAL    12      37.335  46.372  27.140  1.00  0.00           H  
ATOM    177  CG2 VAL    12      36.824  43.832  28.227  1.00  0.00           C  
ATOM    178 HG21 VAL    12      36.956  43.111  29.034  1.00  0.00           H  
ATOM    179 HG22 VAL    12      35.962  43.479  27.660  1.00  0.00           H  
ATOM    180 HG23 VAL    12      37.677  44.028  27.578  1.00  0.00           H  
ATOM    181  C   VAL    12      37.543  44.801  31.043  1.00  0.00           C  
ATOM    182  O   VAL    12      38.224  43.731  31.068  1.00  0.00           O  
ATOM    183  N   HIE    13      36.883  45.306  32.130  1.00  0.00           N  
ATOM    184  H   HIE    13      36.377  46.176  32.038  1.00  0.00           H  
ATOM    185  CA  HIE    13      36.802  44.654  33.411  1.00  0.00           C  
ATOM    186  HA  HIE    13      37.734  44.150  33.669  1.00  0.00           H  
ATOM    187  CB  HIE    13      36.515  45.744  34.505  1.00  0.00           C  
ATOM    188  HB2 HIE    13      36.916  45.472  35.482  1.00  0.00           H  
ATOM    189  HB3 HIE    13      37.108  46.630  34.279  1.00  0.00           H  
ATOM    190  CG  HIE    13      35.092  46.262  34.488  1.00  0.00           C  
ATOM    191  ND1 HIE    13      34.624  47.443  33.921  1.00  0.00           N  
ATOM    192  CE1 HIE    13      33.299  47.547  34.227  1.00  0.00           C  
ATOM    193  HE1 HIE    13      32.751  48.447  33.990  1.00  0.00           H  
ATOM    194  NE2 HIE    13      32.940  46.480  34.982  1.00  0.00           N  
ATOM    195  HE2 HIE    13      32.011  46.459  35.378  1.00  0.00           H  
ATOM    196  CD2 HIE    13      34.030  45.680  35.136  1.00  0.00           C  
ATOM    197  HD2 HIE    13      34.080  44.730  35.647  1.00  0.00           H  
ATOM    198  C   HIE    13      35.821  43.560  33.526  1.00  0.00           C  
ATOM    199  O   HIE    13      35.991  42.634  34.280  1.00  0.00           O  
ATOM    200  N   HIE    14      34.705  43.647  32.719  1.00  0.00           N  
ATOM    201  H   HIE    14      34.698  44.463  32.123  1.00  0.00           H  
ATOM    202  CA  HIE    14      33.529  42.913  32.824  1.00  0.00           C  
ATOM    203  HA  HIE    14      33.337  42.741  33.883  1.00  0.00           H  
ATOM    204  CB  HIE    14      32.303  43.739  32.277  1.00  0.00           C  
ATOM    205  HB2 HIE    14      31.404  43.127  32.355  1.00  0.00           H  
ATOM    206  HB3 HIE    14      32.158  44.579  32.957  1.00  0.00           H  
ATOM    207  CG  HIE    14      32.377  44.367  30.880  1.00  0.00           C  
ATOM    208  ND1 HIE    14      32.262  45.648  30.450  1.00  0.00           N  
ATOM    209  CE1 HIE    14      32.132  45.629  29.118  1.00  0.00           C  
ATOM    210  HE1 HIE    14      31.852  46.501  28.544  1.00  0.00           H  
ATOM    211  NE2 HIE    14      32.374  44.419  28.602  1.00  0.00           N  
ATOM    212  HE2 HIE    14      32.253  44.135  27.641  1.00  0.00           H  
ATOM    213  CD2 HIE    14      32.490  43.562  29.738  1.00  0.00           C  
ATOM    214  HD2 HIE    14      32.488  42.482  29.712  1.00  0.00           H  
ATOM    215  C   HIE    14      33.522  41.584  32.136  1.00  0.00           C  
ATOM    216  O   HIE    14      32.640  40.765  32.334  1.00  0.00           O  
ATOM    217  N   GLN    15      34.498  41.369  31.234  1.00  0.00           N  
ATOM    218  H   GLN    15      35.249  42.045  31.247  1.00  0.00           H  
ATOM    219  CA  GLN    15      34.573  40.030  30.650  1.00  0.00           C  
ATOM    220  HA  GLN    15      33.592  39.635  30.388  1.00  0.00           H  
ATOM    221  CB  GLN    15      35.344  40.210  29.373  1.00  0.00           C  
ATOM    222  HB2 GLN    15      34.910  40.987  28.744  1.00  0.00           H  
ATOM    223  HB3 GLN    15      36.391  40.434  29.578  1.00  0.00           H  
ATOM    224  CG  GLN    15      35.277  38.937  28.526  1.00  0.00           C  
ATOM    225  HG2 GLN    15      35.866  38.090  28.876  1.00  0.00           H  
ATOM    226  HG3 GLN    15      34.246  38.604  28.401  1.00  0.00           H  
ATOM    227  CD  GLN    15      35.953  39.206  27.171  1.00  0.00           C  
ATOM    228  OE1 GLN    15      37.139  39.490  27.176  1.00  0.00           O  
ATOM    229  NE2 GLN    15      35.497  38.767  26.057  1.00  0.00           N  
ATOM    230 HE21 GLN    15      36.098  38.887  25.254  1.00  0.00           H  
ATOM    231 HE22 GLN    15      34.640  38.233  26.062  1.00  0.00           H  
ATOM    232  C   GLN    15      35.291  38.984  31.595  1.00  0.00           C  
ATOM    233  O   GLN    15      36.318  39.350  32.114  1.00  0.00           O  
ATOM    234  N   LYS    16      34.778  37.774  31.749  1.00  0.00           N  
ATOM    235  H   LYS    16      33.889  37.607  31.299  1.00  0.00           H  
ATOM    236  CA  LYS    16      35.352  36.648  32.473  1.00  0.00           C  
ATOM    237  HA  LYS    16      36.298  37.000  32.883  1.00  0.00           H  
ATOM    238  CB  LYS    16      34.527  36.243  33.652  1.00  0.00           C  
ATOM    239  HB2 LYS    16      33.571  35.977  33.200  1.00  0.00           H  
ATOM    240  HB3 LYS    16      35.003  35.420  34.185  1.00  0.00           H  
ATOM    241  CG  LYS    16      34.234  37.357  34.670  1.00  0.00           C  
ATOM    242  HG2 LYS    16      33.690  38.189  34.223  1.00  0.00           H  
ATOM    243  HG3 LYS    16      33.586  36.858  35.390  1.00  0.00           H  
ATOM    244  CD  LYS    16      35.505  37.759  35.396  1.00  0.00           C  
ATOM    245  HD2 LYS    16      35.700  36.915  36.058  1.00  0.00           H  
ATOM    246  HD3 LYS    16      36.391  38.027  34.820  1.00  0.00           H  
ATOM    247  CE  LYS    16      35.128  39.026  36.160  1.00  0.00           C  
ATOM    248  HE2 LYS    16      35.279  39.879  35.498  1.00  0.00           H  
ATOM    249  HE3 LYS    16      34.127  38.930  36.581  1.00  0.00           H  
ATOM    250  NZ  LYS    16      36.063  39.226  37.307  1.00  0.00           N  
ATOM    251  HZ1 LYS    16      37.012  39.265  36.964  1.00  0.00           H  
ATOM    252  HZ2 LYS    16      35.858  40.110  37.751  1.00  0.00           H  
ATOM    253  HZ3 LYS    16      36.008  38.492  37.998  1.00  0.00           H  
ATOM    254  C   LYS    16      35.619  35.474  31.477  1.00  0.00           C  
ATOM    255  O   LYS    16      34.883  35.159  30.531  1.00  0.00           O  
ATOM    256  N   LEU    17      36.683  34.743  31.800  1.00  0.00           N  
ATOM    257  H   LEU    17      37.090  35.052  32.671  1.00  0.00           H  
ATOM    258  CA  LEU    17      36.992  33.500  31.172  1.00  0.00           C  
ATOM    259  HA  LEU    17      36.317  33.255  30.352  1.00  0.00           H  
ATOM    260  CB  LEU    17      38.443  33.299  30.843  1.00  0.00           C  
ATOM    261  HB2 LEU    17      38.879  33.090  31.820  1.00  0.00           H  
ATOM    262  HB3 LEU    17      38.466  32.508  30.093  1.00  0.00           H  
ATOM    263  CG  LEU    17      39.208  34.504  30.391  1.00  0.00           C  
ATOM    264  HG  LEU    17      38.851  35.393  30.911  1.00  0.00           H  
ATOM    265  CD1 LEU    17      40.671  34.356  30.782  1.00  0.00           C  
ATOM    266 HD11 LEU    17      41.019  33.371  30.471  1.00  0.00           H  
ATOM    267 HD12 LEU    17      41.359  35.130  30.442  1.00  0.00           H  
ATOM    268 HD13 LEU    17      40.787  34.493  31.857  1.00  0.00           H  
ATOM    269  CD2 LEU    17      39.188  34.890  28.913  1.00  0.00           C  
ATOM    270 HD21 LEU    17      39.539  34.169  28.174  1.00  0.00           H  
ATOM    271 HD22 LEU    17      38.208  35.228  28.577  1.00  0.00           H  
ATOM    272 HD23 LEU    17      39.851  35.754  28.860  1.00  0.00           H  
ATOM    273  C   LEU    17      36.684  32.434  32.242  1.00  0.00           C  
ATOM    274  O   LEU    17      36.790  32.655  33.444  1.00  0.00           O  
ATOM    275  N   VAL    18      36.200  31.318  31.760  1.00  0.00           N  
ATOM    276  H   VAL    18      36.044  31.176  30.772  1.00  0.00           H  
ATOM    277  CA  VAL    18      35.668  30.238  32.564  1.00  0.00           C  
ATOM    278  HA  VAL    18      36.068  30.451  33.555  1.00  0.00           H  
ATOM    279  CB  VAL    18      34.167  30.235  32.790  1.00  0.00           C  
ATOM    280  HB  VAL    18      34.022  29.687  33.721  1.00  0.00           H  
ATOM    281  CG1 VAL    18      33.581  31.589  33.099  1.00  0.00           C  
ATOM    282 HG11 VAL    18      33.658  32.129  32.155  1.00  0.00           H  
ATOM    283 HG12 VAL    18      32.509  31.555  33.293  1.00  0.00           H  
ATOM    284 HG13 VAL    18      34.184  32.174  33.793  1.00  0.00           H  
ATOM    285  CG2 VAL    18      33.342  29.758  31.539  1.00  0.00           C  
ATOM    286 HG21 VAL    18      33.426  28.674  31.462  1.00  0.00           H  
ATOM    287 HG22 VAL    18      32.280  29.956  31.685  1.00  0.00           H  
ATOM    288 HG23 VAL    18      33.731  30.204  30.624  1.00  0.00           H  
ATOM    289  C   VAL    18      36.131  28.851  32.202  1.00  0.00           C  
ATOM    290  O   VAL    18      36.583  28.711  31.071  1.00  0.00           O  
ATOM    291  N   PHE    19      36.141  27.899  33.117  1.00  0.00           N  
ATOM    292  H   PHE    19      35.964  28.193  34.067  1.00  0.00           H  
ATOM    293  CA  PHE    19      36.681  26.577  32.872  1.00  0.00           C  
ATOM    294  HA  PHE    19      36.830  26.305  31.827  1.00  0.00           H  
ATOM    295  CB  PHE    19      38.080  26.526  33.635  1.00  0.00           C  
ATOM    296  HB2 PHE    19      37.917  26.719  34.695  1.00  0.00           H  
ATOM    297  HB3 PHE    19      38.461  25.516  33.486  1.00  0.00           H  
ATOM    298  CG  PHE    19      39.107  27.609  33.190  1.00  0.00           C  
ATOM    299  CD1 PHE    19      40.192  27.129  32.419  1.00  0.00           C  
ATOM    300  HD1 PHE    19      40.284  26.070  32.229  1.00  0.00           H  
ATOM    301  CE1 PHE    19      41.153  28.021  31.945  1.00  0.00           C  
ATOM    302  HE1 PHE    19      41.965  27.662  31.330  1.00  0.00           H  
ATOM    303  CZ  PHE    19      40.984  29.425  32.154  1.00  0.00           C  
ATOM    304  HZ  PHE    19      41.747  30.073  31.748  1.00  0.00           H  
ATOM    305  CE2 PHE    19      39.893  29.964  32.845  1.00  0.00           C  
ATOM    306  HE2 PHE    19      39.818  30.996  33.157  1.00  0.00           H  
ATOM    307  CD2 PHE    19      39.003  29.001  33.411  1.00  0.00           C  
ATOM    308  HD2 PHE    19      38.244  29.390  34.073  1.00  0.00           H  
ATOM    309  C   PHE    19      35.810  25.452  33.521  1.00  0.00           C  
ATOM    310  O   PHE    19      35.094  25.699  34.542  1.00  0.00           O  
ATOM    311  N   PHE    20      35.989  24.217  33.150  1.00  0.00           N  
ATOM    312  H   PHE    20      36.741  24.068  32.493  1.00  0.00           H  
ATOM    313  CA  PHE    20      35.111  23.023  33.566  1.00  0.00           C  
ATOM    314  HA  PHE    20      34.231  23.367  34.110  1.00  0.00           H  
ATOM    315  CB  PHE    20      34.516  22.405  32.269  1.00  0.00           C  
ATOM    316  HB2 PHE    20      35.294  21.914  31.685  1.00  0.00           H  
ATOM    317  HB3 PHE    20      33.813  21.633  32.581  1.00  0.00           H  
ATOM    318  CG  PHE    20      33.768  23.409  31.342  1.00  0.00           C  
ATOM    319  CD1 PHE    20      34.038  23.429  29.975  1.00  0.00           C  
ATOM    320  HD1 PHE    20      34.864  22.873  29.557  1.00  0.00           H  
ATOM    321  CE1 PHE    20      33.209  24.192  29.076  1.00  0.00           C  
ATOM    322  HE1 PHE    20      33.436  24.232  28.021  1.00  0.00           H  
ATOM    323  CZ  PHE    20      32.167  24.997  29.601  1.00  0.00           C  
ATOM    324  HZ  PHE    20      31.601  25.702  29.009  1.00  0.00           H  
ATOM    325  CE2 PHE    20      31.971  24.985  30.991  1.00  0.00           C  
ATOM    326  HE2 PHE    20      31.185  25.635  31.347  1.00  0.00           H  
ATOM    327  CD2 PHE    20      32.634  24.154  31.808  1.00  0.00           C  
ATOM    328  HD2 PHE    20      32.432  24.097  32.868  1.00  0.00           H  
ATOM    329  C   PHE    20      35.849  22.031  34.449  1.00  0.00           C  
ATOM    330  O   PHE    20      36.988  22.306  34.806  1.00  0.00           O  
ATOM    331  N   ALA    21      35.152  20.999  34.908  1.00  0.00           N  
ATOM    332  H   ALA    21      34.222  20.951  34.518  1.00  0.00           H  
ATOM    333  CA  ALA    21      35.656  20.200  35.999  1.00  0.00           C  
ATOM    334  HA  ALA    21      35.950  20.875  36.802  1.00  0.00           H  
ATOM    335  CB  ALA    21      34.547  19.288  36.479  1.00  0.00           C  
ATOM    336  HB1 ALA    21      34.761  18.778  37.418  1.00  0.00           H  
ATOM    337  HB2 ALA    21      33.712  19.889  36.838  1.00  0.00           H  
ATOM    338  HB3 ALA    21      34.123  18.714  35.654  1.00  0.00           H  
ATOM    339  C   ALA    21      36.888  19.405  35.703  1.00  0.00           C  
ATOM    340  O   ALA    21      37.736  19.281  36.594  1.00  0.00           O  
ATOM    341  N   GLU    22      36.913  18.829  34.493  1.00  0.00           N  
ATOM    342  H   GLU    22      36.138  18.978  33.863  1.00  0.00           H  
ATOM    343  CA  GLU    22      38.113  18.180  33.873  1.00  0.00           C  
ATOM    344  HA  GLU    22      38.373  17.357  34.537  1.00  0.00           H  
ATOM    345  CB  GLU    22      37.800  17.688  32.461  1.00  0.00           C  
ATOM    346  HB2 GLU    22      37.635  18.514  31.769  1.00  0.00           H  
ATOM    347  HB3 GLU    22      38.589  17.092  32.004  1.00  0.00           H  
ATOM    348  CG  GLU    22      36.603  16.629  32.382  1.00  0.00           C  
ATOM    349  HG2 GLU    22      36.590  16.176  31.390  1.00  0.00           H  
ATOM    350  HG3 GLU    22      36.824  15.849  33.110  1.00  0.00           H  
ATOM    351  CD  GLU    22      35.167  17.176  32.606  1.00  0.00           C  
ATOM    352  OE1 GLU    22      34.833  18.371  32.395  1.00  0.00           O  
ATOM    353  OE2 GLU    22      34.383  16.416  33.180  1.00  0.00           O  
ATOM    354  C   GLU    22      39.324  19.210  33.796  1.00  0.00           C  
ATOM    355  O   GLU    22      40.462  18.741  33.630  1.00  0.00           O  
ATOM    356  N   ASP    23      39.066  20.501  33.950  1.00  0.00           N  
ATOM    357  H   ASP    23      38.102  20.759  34.101  1.00  0.00           H  
ATOM    358  CA  ASP    23      40.061  21.592  33.792  1.00  0.00           C  
ATOM    359  HA  ASP    23      40.995  21.109  33.503  1.00  0.00           H  
ATOM    360  CB  ASP    23      39.640  22.579  32.704  1.00  0.00           C  
ATOM    361  HB2 ASP    23      38.901  23.262  33.124  1.00  0.00           H  
ATOM    362  HB3 ASP    23      40.551  23.049  32.335  1.00  0.00           H  
ATOM    363  CG  ASP    23      38.961  21.840  31.466  1.00  0.00           C  
ATOM    364  OD1 ASP    23      39.661  21.069  30.808  1.00  0.00           O  
ATOM    365  OD2 ASP    23      37.776  22.054  31.104  1.00  0.00           O  
ATOM    366  C   ASP    23      40.474  22.339  35.070  1.00  0.00           C  
ATOM    367  O   ASP    23      41.322  23.287  35.038  1.00  0.00           O  
ATOM    368  N   VAL    24      39.800  21.922  36.166  1.00  0.00           N  
ATOM    369  H   VAL    24      39.231  21.102  36.007  1.00  0.00           H  
ATOM    370  CA  VAL    24      39.918  22.524  37.481  1.00  0.00           C  
ATOM    371  HA  VAL    24      40.832  23.105  37.363  1.00  0.00           H  
ATOM    372  CB  VAL    24      38.729  23.496  37.792  1.00  0.00           C  
ATOM    373  HB  VAL    24      37.774  22.972  37.769  1.00  0.00           H  
ATOM    374  CG1 VAL    24      38.879  24.312  39.170  1.00  0.00           C  
ATOM    375 HG11 VAL    24      39.877  24.746  39.225  1.00  0.00           H  
ATOM    376 HG12 VAL    24      38.101  25.074  39.202  1.00  0.00           H  
ATOM    377 HG13 VAL    24      38.763  23.586  39.975  1.00  0.00           H  
ATOM    378  CG2 VAL    24      38.594  24.603  36.672  1.00  0.00           C  
ATOM    379 HG21 VAL    24      38.505  24.086  35.717  1.00  0.00           H  
ATOM    380 HG22 VAL    24      37.667  25.164  36.787  1.00  0.00           H  
ATOM    381 HG23 VAL    24      39.447  25.282  36.681  1.00  0.00           H  
ATOM    382  C   VAL    24      40.226  21.550  38.659  1.00  0.00           C  
ATOM    383  O   VAL    24      40.958  21.889  39.587  1.00  0.00           O  
ATOM    384  N   GLY    25      39.808  20.235  38.578  1.00  0.00           N  
ATOM    385  H   GLY    25      39.050  20.146  37.917  1.00  0.00           H  
ATOM    386  CA  GLY    25      40.125  19.034  39.425  1.00  0.00           C  
ATOM    387  HA2 GLY    25      40.350  19.305  40.457  1.00  0.00           H  
ATOM    388  HA3 GLY    25      39.305  18.315  39.444  1.00  0.00           H  
ATOM    389  C   GLY    25      41.379  18.273  38.911  1.00  0.00           C  
ATOM    390  O   GLY    25      41.237  17.150  38.452  1.00  0.00           O  
ATOM    391  N   SER    26      42.560  18.938  38.966  1.00  0.00           N  
ATOM    392  H   SER    26      42.547  19.886  39.313  1.00  0.00           H  
ATOM    393  CA  SER    26      43.784  18.463  38.268  1.00  0.00           C  
ATOM    394  HA  SER    26      43.844  17.389  38.447  1.00  0.00           H  
ATOM    395  CB  SER    26      43.513  18.711  36.780  1.00  0.00           C  
ATOM    396  HB2 SER    26      42.704  18.003  36.602  1.00  0.00           H  
ATOM    397  HB3 SER    26      43.157  19.726  36.598  1.00  0.00           H  
ATOM    398  OG  SER    26      44.644  18.277  36.056  1.00  0.00           O  
ATOM    399  HG  SER    26      44.361  17.688  35.353  1.00  0.00           H  
ATOM    400  C   SER    26      44.910  19.278  38.713  1.00  0.00           C  
ATOM    401  O   SER    26      44.873  20.476  38.748  1.00  0.00           O  
ATOM    402  N   ASN    27      46.029  18.648  38.998  1.00  0.00           N  
ATOM    403  H   ASN    27      45.900  17.655  39.128  1.00  0.00           H  
ATOM    404  CA  ASN    27      47.276  19.251  39.505  1.00  0.00           C  
ATOM    405  HA  ASN    27      47.219  19.817  40.435  1.00  0.00           H  
ATOM    406  CB  ASN    27      48.298  18.108  39.722  1.00  0.00           C  
ATOM    407  HB2 ASN    27      49.224  18.484  40.158  1.00  0.00           H  
ATOM    408  HB3 ASN    27      47.872  17.376  40.409  1.00  0.00           H  
ATOM    409  CG  ASN    27      48.758  17.262  38.485  1.00  0.00           C  
ATOM    410  OD1 ASN    27      48.034  16.687  37.701  1.00  0.00           O  
ATOM    411  ND2 ASN    27      50.015  17.242  38.147  1.00  0.00           N  
ATOM    412 HD21 ASN    27      50.031  16.718  37.284  1.00  0.00           H  
ATOM    413 HD22 ASN    27      50.721  17.623  38.761  1.00  0.00           H  
ATOM    414  C   ASN    27      47.949  20.288  38.550  1.00  0.00           C  
ATOM    415  O   ASN    27      48.823  21.012  38.950  1.00  0.00           O  
ATOM    416  N   LYS    28      47.481  20.363  37.301  1.00  0.00           N  
ATOM    417  H   LYS    28      46.800  19.643  37.106  1.00  0.00           H  
ATOM    418  CA  LYS    28      47.729  21.320  36.211  1.00  0.00           C  
ATOM    419  HA  LYS    28      48.449  22.062  36.556  1.00  0.00           H  
ATOM    420  CB  LYS    28      48.384  20.538  34.949  1.00  0.00           C  
ATOM    421  HB2 LYS    28      48.572  21.292  34.185  1.00  0.00           H  
ATOM    422  HB3 LYS    28      49.339  20.088  35.222  1.00  0.00           H  
ATOM    423  CG  LYS    28      47.416  19.496  34.296  1.00  0.00           C  
ATOM    424  HG2 LYS    28      47.120  18.788  35.070  1.00  0.00           H  
ATOM    425  HG3 LYS    28      46.547  19.916  33.790  1.00  0.00           H  
ATOM    426  CD  LYS    28      48.064  18.575  33.251  1.00  0.00           C  
ATOM    427  HD2 LYS    28      48.386  19.190  32.411  1.00  0.00           H  
ATOM    428  HD3 LYS    28      48.974  18.246  33.752  1.00  0.00           H  
ATOM    429  CE  LYS    28      47.179  17.365  32.843  1.00  0.00           C  
ATOM    430  HE2 LYS    28      47.246  16.686  33.694  1.00  0.00           H  
ATOM    431  HE3 LYS    28      46.151  17.620  32.587  1.00  0.00           H  
ATOM    432  NZ  LYS    28      47.811  16.618  31.787  1.00  0.00           N  
ATOM    433  HZ1 LYS    28      48.659  16.225  32.170  1.00  0.00           H  
ATOM    434  HZ2 LYS    28      47.170  15.897  31.487  1.00  0.00           H  
ATOM    435  HZ3 LYS    28      48.039  17.170  30.973  1.00  0.00           H  
ATOM    436  C   LYS    28      46.534  22.239  35.740  1.00  0.00           C  
ATOM    437  O   LYS    28      46.726  23.081  34.950  1.00  0.00           O  
ATOM    438  N   GLY    29      45.284  21.914  36.199  1.00  0.00           N  
ATOM    439  H   GLY    29      45.168  21.308  36.998  1.00  0.00           H  
ATOM    440  CA  GLY    29      44.123  22.733  35.929  1.00  0.00           C  
ATOM    441  HA2 GLY    29      43.937  22.723  34.855  1.00  0.00           H  
ATOM    442  HA3 GLY    29      43.261  22.247  36.386  1.00  0.00           H  
ATOM    443  C   GLY    29      44.345  24.191  36.422  1.00  0.00           C  
ATOM    444  O   GLY    29      45.217  24.560  37.280  1.00  0.00           O  
ATOM    445  N   ALA    30      43.540  25.099  35.917  1.00  0.00           N  
ATOM    446  H   ALA    30      42.796  24.726  35.346  1.00  0.00           H  
ATOM    447  CA  ALA    30      43.532  26.511  36.180  1.00  0.00           C  
ATOM    448  HA  ALA    30      42.951  27.001  35.399  1.00  0.00           H  
ATOM    449  CB  ALA    30      42.717  26.751  37.434  1.00  0.00           C  
ATOM    450  HB1 ALA    30      41.837  26.110  37.496  1.00  0.00           H  
ATOM    451  HB2 ALA    30      43.365  26.696  38.308  1.00  0.00           H  
ATOM    452  HB3 ALA    30      42.323  27.758  37.565  1.00  0.00           H  
ATOM    453  C   ALA    30      44.952  27.131  36.129  1.00  0.00           C  
ATOM    454  O   ALA    30      45.269  28.069  36.921  1.00  0.00           O  
ATOM    455  N   ILE    31      45.805  26.767  35.148  1.00  0.00           N  
ATOM    456  H   ILE    31      45.467  26.250  34.349  1.00  0.00           H  
ATOM    457  CA  ILE    31      47.217  27.243  34.943  1.00  0.00           C  
ATOM    458  HA  ILE    31      47.348  28.283  35.243  1.00  0.00           H  
ATOM    459  CB  ILE    31      48.230  26.425  35.791  1.00  0.00           C  
ATOM    460  HB  ILE    31      48.009  25.365  35.674  1.00  0.00           H  
ATOM    461  CG2 ILE    31      49.735  26.634  35.433  1.00  0.00           C  
ATOM    462 HG21 ILE    31      50.031  27.676  35.557  1.00  0.00           H  
ATOM    463 HG22 ILE    31      50.236  25.912  36.077  1.00  0.00           H  
ATOM    464 HG23 ILE    31      49.986  26.371  34.406  1.00  0.00           H  
ATOM    465  CG1 ILE    31      48.150  26.752  37.366  1.00  0.00           C  
ATOM    466 HG12 ILE    31      47.167  26.585  37.806  1.00  0.00           H  
ATOM    467 HG13 ILE    31      48.685  25.972  37.908  1.00  0.00           H  
ATOM    468  CD1 ILE    31      48.657  28.100  37.900  1.00  0.00           C  
ATOM    469 HD11 ILE    31      48.189  28.281  38.867  1.00  0.00           H  
ATOM    470 HD12 ILE    31      49.746  28.056  37.920  1.00  0.00           H  
ATOM    471 HD13 ILE    31      48.213  28.772  37.165  1.00  0.00           H  
ATOM    472  C   ILE    31      47.624  27.120  33.501  1.00  0.00           C  
ATOM    473  O   ILE    31      48.244  28.058  33.052  1.00  0.00           O  
ATOM    474  N   ILE    32      47.319  26.018  32.867  1.00  0.00           N  
ATOM    475  H   ILE    32      46.857  25.335  33.450  1.00  0.00           H  
ATOM    476  CA  ILE    32      47.709  25.655  31.533  1.00  0.00           C  
ATOM    477  HA  ILE    32      48.713  25.977  31.256  1.00  0.00           H  
ATOM    478  CB  ILE    32      47.771  24.143  31.429  1.00  0.00           C  
ATOM    479  HB  ILE    32      46.807  23.689  31.659  1.00  0.00           H  
ATOM    480  CG2 ILE    32      48.119  23.614  29.931  1.00  0.00           C  
ATOM    481 HG21 ILE    32      48.093  22.525  29.898  1.00  0.00           H  
ATOM    482 HG22 ILE    32      47.338  23.869  29.214  1.00  0.00           H  
ATOM    483 HG23 ILE    32      49.013  24.081  29.516  1.00  0.00           H  
ATOM    484  CG1 ILE    32      48.860  23.475  32.357  1.00  0.00           C  
ATOM    485 HG12 ILE    32      48.582  23.667  33.393  1.00  0.00           H  
ATOM    486 HG13 ILE    32      48.705  22.418  32.140  1.00  0.00           H  
ATOM    487  CD1 ILE    32      50.378  23.851  32.165  1.00  0.00           C  
ATOM    488 HD11 ILE    32      50.706  23.138  31.408  1.00  0.00           H  
ATOM    489 HD12 ILE    32      50.574  24.817  31.700  1.00  0.00           H  
ATOM    490 HD13 ILE    32      50.852  23.655  33.127  1.00  0.00           H  
ATOM    491  C   ILE    32      46.721  26.309  30.553  1.00  0.00           C  
ATOM    492  O   ILE    32      45.603  25.912  30.337  1.00  0.00           O  
ATOM    493  N   GLY    33      47.344  27.267  29.825  1.00  0.00           N  
ATOM    494  H   GLY    33      48.287  27.481  30.118  1.00  0.00           H  
ATOM    495  CA  GLY    33      46.780  28.259  28.822  1.00  0.00           C  
ATOM    496  HA2 GLY    33      46.287  29.096  29.317  1.00  0.00           H  
ATOM    497  HA3 GLY    33      47.655  28.622  28.282  1.00  0.00           H  
ATOM    498  C   GLY    33      45.844  27.743  27.756  1.00  0.00           C  
ATOM    499  O   GLY    33      45.023  28.519  27.301  1.00  0.00           O  
ATOM    500  N   LEU    34      45.900  26.463  27.404  1.00  0.00           N  
ATOM    501  H   LEU    34      46.686  25.987  27.823  1.00  0.00           H  
ATOM    502  CA  LEU    34      45.067  25.793  26.377  1.00  0.00           C  
ATOM    503  HA  LEU    34      44.587  26.519  25.721  1.00  0.00           H  
ATOM    504  CB  LEU    34      45.903  24.812  25.447  1.00  0.00           C  
ATOM    505  HB2 LEU    34      46.234  23.953  26.029  1.00  0.00           H  
ATOM    506  HB3 LEU    34      45.248  24.382  24.690  1.00  0.00           H  
ATOM    507  CG  LEU    34      47.164  25.394  24.856  1.00  0.00           C  
ATOM    508  HG  LEU    34      47.881  25.797  25.571  1.00  0.00           H  
ATOM    509  CD1 LEU    34      47.852  24.222  24.180  1.00  0.00           C  
ATOM    510 HD11 LEU    34      48.123  23.369  24.801  1.00  0.00           H  
ATOM    511 HD12 LEU    34      47.339  23.963  23.254  1.00  0.00           H  
ATOM    512 HD13 LEU    34      48.831  24.469  23.771  1.00  0.00           H  
ATOM    513  CD2 LEU    34      46.884  26.590  23.868  1.00  0.00           C  
ATOM    514 HD21 LEU    34      47.862  26.996  23.613  1.00  0.00           H  
ATOM    515 HD22 LEU    34      46.177  26.202  23.135  1.00  0.00           H  
ATOM    516 HD23 LEU    34      46.358  27.383  24.399  1.00  0.00           H  
ATOM    517  C   LEU    34      43.786  25.110  26.873  1.00  0.00           C  
ATOM    518  O   LEU    34      42.881  24.827  26.131  1.00  0.00           O  
ATOM    519  N   MET    35      43.664  24.924  28.202  1.00  0.00           N  
ATOM    520  H   MET    35      44.329  25.298  28.864  1.00  0.00           H  
ATOM    521  CA  MET    35      42.523  24.112  28.773  1.00  0.00           C  
ATOM    522  HA  MET    35      42.439  23.309  28.041  1.00  0.00           H  
ATOM    523  CB  MET    35      42.996  23.507  30.127  1.00  0.00           C  
ATOM    524  HB2 MET    35      43.251  24.275  30.857  1.00  0.00           H  
ATOM    525  HB3 MET    35      42.139  23.037  30.609  1.00  0.00           H  
ATOM    526  CG  MET    35      44.174  22.470  29.934  1.00  0.00           C  
ATOM    527  HG2 MET    35      44.163  21.876  29.020  1.00  0.00           H  
ATOM    528  HG3 MET    35      45.025  23.150  29.901  1.00  0.00           H  
ATOM    529  SD  MET    35      44.407  21.438  31.483  1.00  0.00           S  
ATOM    530  CE  MET    35      42.978  20.253  31.336  1.00  0.00           C  
ATOM    531  HE1 MET    35      42.986  19.406  32.023  1.00  0.00           H  
ATOM    532  HE2 MET    35      42.056  20.816  31.485  1.00  0.00           H  
ATOM    533  HE3 MET    35      43.016  19.784  30.353  1.00  0.00           H  
ATOM    534  C   MET    35      41.156  24.880  29.001  1.00  0.00           C  
ATOM    535  O   MET    35      40.327  24.413  29.795  1.00  0.00           O  
ATOM    536  N   VAL    36      40.970  26.027  28.332  1.00  0.00           N  
ATOM    537  H   VAL    36      41.641  26.316  27.635  1.00  0.00           H  
ATOM    538  CA  VAL    36      39.852  26.999  28.524  1.00  0.00           C  
ATOM    539  HA  VAL    36      39.787  27.329  29.561  1.00  0.00           H  
ATOM    540  CB  VAL    36      40.109  28.311  27.798  1.00  0.00           C  
ATOM    541  HB  VAL    36      40.000  28.120  26.730  1.00  0.00           H  
ATOM    542  CG1 VAL    36      39.191  29.462  28.311  1.00  0.00           C  
ATOM    543 HG11 VAL    36      39.206  29.592  29.393  1.00  0.00           H  
ATOM    544 HG12 VAL    36      39.495  30.459  27.990  1.00  0.00           H  
ATOM    545 HG13 VAL    36      38.165  29.368  27.955  1.00  0.00           H  
ATOM    546  CG2 VAL    36      41.547  28.883  27.844  1.00  0.00           C  
ATOM    547 HG21 VAL    36      41.796  29.269  28.832  1.00  0.00           H  
ATOM    548 HG22 VAL    36      42.269  28.108  27.588  1.00  0.00           H  
ATOM    549 HG23 VAL    36      41.700  29.683  27.119  1.00  0.00           H  
ATOM    550  C   VAL    36      38.471  26.375  28.132  1.00  0.00           C  
ATOM    551  O   VAL    36      38.375  25.506  27.283  1.00  0.00           O  
ATOM    552  N   GLY    37      37.386  26.791  28.847  1.00  0.00           N  
ATOM    553  H   GLY    37      37.559  27.367  29.659  1.00  0.00           H  
ATOM    554  CA  GLY    37      35.964  26.313  28.823  1.00  0.00           C  
ATOM    555  HA2 GLY    37      35.821  25.295  28.461  1.00  0.00           H  
ATOM    556  HA3 GLY    37      35.654  26.407  29.864  1.00  0.00           H  
ATOM    557  C   GLY    37      35.084  27.313  28.011  1.00  0.00           C  
ATOM    558  O   GLY    37      34.380  26.875  27.075  1.00  0.00           O  
ATOM    559  N   GLY    38      35.294  28.596  28.161  1.00  0.00           N  
ATOM    560  H   GLY    38      36.010  28.971  28.767  1.00  0.00           H  
ATOM    561  CA  GLY    38      34.509  29.628  27.471  1.00  0.00           C  
ATOM    562  HA2 GLY    38      34.654  29.676  26.391  1.00  0.00           H  
ATOM    563  HA3 GLY    38      33.440  29.460  27.605  1.00  0.00           H  
ATOM    564  C   GLY    38      34.918  30.978  27.966  1.00  0.00           C  
ATOM    565  O   GLY    38      35.804  31.148  28.782  1.00  0.00           O  
ATOM    566  N   VAL    39      34.202  32.018  27.545  1.00  0.00           N  
ATOM    567  H   VAL    39      33.455  31.653  26.972  1.00  0.00           H  
ATOM    568  CA  VAL    39      34.372  33.438  27.832  1.00  0.00           C  
ATOM    569  HA  VAL    39      34.696  33.498  28.870  1.00  0.00           H  
ATOM    570  CB  VAL    39      35.342  34.199  26.953  1.00  0.00           C  
ATOM    571  HB  VAL    39      35.065  34.248  25.900  1.00  0.00           H  
ATOM    572  CG1 VAL    39      35.549  35.639  27.390  1.00  0.00           C  
ATOM    573 HG11 VAL    39      36.231  36.066  26.655  1.00  0.00           H  
ATOM    574 HG12 VAL    39      34.574  36.117  27.295  1.00  0.00           H  
ATOM    575 HG13 VAL    39      36.007  35.728  28.375  1.00  0.00           H  
ATOM    576  CG2 VAL    39      36.745  33.535  26.936  1.00  0.00           C  
ATOM    577 HG21 VAL    39      36.855  32.826  26.116  1.00  0.00           H  
ATOM    578 HG22 VAL    39      37.450  34.295  26.601  1.00  0.00           H  
ATOM    579 HG23 VAL    39      37.013  33.237  27.950  1.00  0.00           H  
ATOM    580  C   VAL    39      32.997  34.081  27.741  1.00  0.00           C  
ATOM    581  O   VAL    39      32.247  33.839  26.848  1.00  0.00           O  
ATOM    582  N   VAL    40      32.725  34.844  28.804  1.00  0.00           N  
ATOM    583  H   VAL    40      33.470  34.957  29.477  1.00  0.00           H  
ATOM    584  CA  VAL    40      31.455  35.520  29.012  1.00  0.00           C  
ATOM    585  HA  VAL    40      30.854  35.684  28.118  1.00  0.00           H  
ATOM    586  CB  VAL    40      30.466  34.734  29.905  1.00  0.00           C  
ATOM    587  HB  VAL    40      29.532  35.297  29.891  1.00  0.00           H  
ATOM    588  CG1 VAL    40      30.159  33.305  29.374  1.00  0.00           C  
ATOM    589 HG11 VAL    40      29.678  33.475  28.410  1.00  0.00           H  
ATOM    590 HG12 VAL    40      31.093  32.744  29.348  1.00  0.00           H  
ATOM    591 HG13 VAL    40      29.469  32.807  30.055  1.00  0.00           H  
ATOM    592  CG2 VAL    40      30.935  34.767  31.361  1.00  0.00           C  
ATOM    593 HG21 VAL    40      31.936  34.357  31.495  1.00  0.00           H  
ATOM    594 HG22 VAL    40      30.905  35.779  31.765  1.00  0.00           H  
ATOM    595 HG23 VAL    40      30.147  34.204  31.862  1.00  0.00           H  
ATOM    596  C   VAL    40      31.594  36.908  29.578  1.00  0.00           C  
ATOM    597  O   VAL    40      32.556  37.184  30.301  1.00  0.00           O  
ATOM    598  N   ILE    41      30.627  37.791  29.345  1.00  0.00           N  
ATOM    599  H   ILE    41      29.864  37.494  28.753  1.00  0.00           H  
ATOM    600  CA  ILE    41      30.447  39.094  30.014  1.00  0.00           C  
ATOM    601  HA  ILE    41      31.410  39.438  30.393  1.00  0.00           H  
ATOM    602  CB  ILE    41      29.754  40.205  29.193  1.00  0.00           C  
ATOM    603  HB  ILE    41      28.845  39.817  28.735  1.00  0.00           H  
ATOM    604  CG2 ILE    41      29.360  41.437  30.085  1.00  0.00           C  
ATOM    605 HG21 ILE    41      28.652  42.089  29.574  1.00  0.00           H  
ATOM    606 HG22 ILE    41      28.739  41.145  30.931  1.00  0.00           H  
ATOM    607 HG23 ILE    41      30.236  42.020  30.370  1.00  0.00           H  
ATOM    608  CG1 ILE    41      30.773  40.492  28.017  1.00  0.00           C  
ATOM    609 HG12 ILE    41      31.688  40.968  28.370  1.00  0.00           H  
ATOM    610 HG13 ILE    41      31.260  39.585  27.657  1.00  0.00           H  
ATOM    611  CD1 ILE    41      30.108  41.234  26.903  1.00  0.00           C  
ATOM    612 HD11 ILE    41      29.226  40.643  26.656  1.00  0.00           H  
ATOM    613 HD12 ILE    41      29.894  42.218  27.320  1.00  0.00           H  
ATOM    614 HD13 ILE    41      30.792  41.346  26.062  1.00  0.00           H  
ATOM    615  C   ILE    41      29.676  38.808  31.265  1.00  0.00           C  
ATOM    616  O   ILE    41      28.521  38.363  31.194  1.00  0.00           O  
ATOM    617  N   ALA    42      30.199  39.195  32.419  1.00  0.00           N  
ATOM    618  H   ALA    42      31.035  39.751  32.309  1.00  0.00           H  
ATOM    619  CA  ALA    42      29.693  38.968  33.745  1.00  0.00           C  
ATOM    620  HA  ALA    42      28.799  38.356  33.628  1.00  0.00           H  
ATOM    621  CB  ALA    42      30.819  38.109  34.417  1.00  0.00           C  
ATOM    622  HB1 ALA    42      30.352  37.522  35.207  1.00  0.00           H  
ATOM    623  HB2 ALA    42      31.286  37.476  33.663  1.00  0.00           H  
ATOM    624  HB3 ALA    42      31.474  38.926  34.717  1.00  0.00           H  
ATOM    625  C   ALA    42      29.141  40.245  34.477  1.00  0.00           C  
ATOM    626  O   ALA    42      27.904  40.379  34.636  1.00  0.00           O  
ATOM    627  OXT ALA    42      30.005  41.029  35.108  1.00  0.00           O  
TER     628      ALA    42 
END   
