# Supplementary material for: Exploring Structural Insights of Aβ42 and α-Synuclein Monomers and Heterodimer: A Comparative Study Using Implicit and Explicit Solvent Simulations
Source: J Phys Chem B. 2024 May 3;128(19):4655–69. doi: 10.1021/acs.jpcb.4c00503 (PMC11103699; doi:10.1021/acs.jpcb.4c00503)
Supplement: Supplementary file 3 — jp4c00503_si_003.zip [file jp4c00503_si_003.zip › rep/1_ab42_FINAL17.pdb]

ATOM      1  N   ASP     1      60.761  37.259  18.628  1.00  0.00           N  
ATOM      2  H1  ASP     1      60.668  36.845  17.711  1.00  0.00           H  
ATOM      3  H2  ASP     1      60.743  36.425  19.197  1.00  0.00           H  
ATOM      4  H3  ASP     1      61.655  37.617  18.933  1.00  0.00           H  
ATOM      5  CA  ASP     1      59.713  38.235  18.948  1.00  0.00           C  
ATOM      6  HA  ASP     1      60.087  38.741  19.838  1.00  0.00           H  
ATOM      7  CB  ASP     1      59.256  39.301  17.802  1.00  0.00           C  
ATOM      8  HB2 ASP     1      58.525  38.926  17.086  1.00  0.00           H  
ATOM      9  HB3 ASP     1      58.770  40.221  18.126  1.00  0.00           H  
ATOM     10  CG  ASP     1      60.406  39.752  16.864  1.00  0.00           C  
ATOM     11  OD1 ASP     1      61.081  38.876  16.240  1.00  0.00           O  
ATOM     12  OD2 ASP     1      60.645  40.943  16.620  1.00  0.00           O  
ATOM     13  C   ASP     1      58.538  37.353  19.467  1.00  0.00           C  
ATOM     14  O   ASP     1      58.587  36.141  19.669  1.00  0.00           O  
ATOM     15  N   ALA     2      57.610  37.974  20.135  1.00  0.00           N  
ATOM     16  H   ALA     2      57.665  38.982  20.148  1.00  0.00           H  
ATOM     17  CA  ALA     2      56.443  37.367  20.790  1.00  0.00           C  
ATOM     18  HA  ALA     2      56.757  36.451  21.291  1.00  0.00           H  
ATOM     19  CB  ALA     2      56.039  38.368  21.895  1.00  0.00           C  
ATOM     20  HB1 ALA     2      55.519  37.740  22.619  1.00  0.00           H  
ATOM     21  HB2 ALA     2      56.914  38.915  22.246  1.00  0.00           H  
ATOM     22  HB3 ALA     2      55.275  39.033  21.492  1.00  0.00           H  
ATOM     23  C   ALA     2      55.266  37.089  19.859  1.00  0.00           C  
ATOM     24  O   ALA     2      55.100  37.519  18.725  1.00  0.00           O  
ATOM     25  N   GLU     3      54.274  36.397  20.457  1.00  0.00           N  
ATOM     26  H   GLU     3      54.536  36.142  21.398  1.00  0.00           H  
ATOM     27  CA  GLU     3      52.979  35.988  19.802  1.00  0.00           C  
ATOM     28  HA  GLU     3      53.162  35.610  18.796  1.00  0.00           H  
ATOM     29  CB  GLU     3      52.516  34.748  20.722  1.00  0.00           C  
ATOM     30  HB2 GLU     3      52.188  34.916  21.748  1.00  0.00           H  
ATOM     31  HB3 GLU     3      51.655  34.247  20.278  1.00  0.00           H  
ATOM     32  CG  GLU     3      53.433  33.527  20.502  1.00  0.00           C  
ATOM     33  HG2 GLU     3      52.895  32.579  20.515  1.00  0.00           H  
ATOM     34  HG3 GLU     3      53.861  33.673  19.510  1.00  0.00           H  
ATOM     35  CD  GLU     3      54.645  33.481  21.436  1.00  0.00           C  
ATOM     36  OE1 GLU     3      55.497  32.683  21.081  1.00  0.00           O  
ATOM     37  OE2 GLU     3      54.763  34.202  22.415  1.00  0.00           O  
ATOM     38  C   GLU     3      51.965  37.149  19.568  1.00  0.00           C  
ATOM     39  O   GLU     3      51.480  37.773  20.573  1.00  0.00           O  
ATOM     40  N   PHE     4      51.930  37.783  18.381  1.00  0.00           N  
ATOM     41  H   PHE     4      52.562  37.469  17.658  1.00  0.00           H  
ATOM     42  CA  PHE     4      51.030  38.905  18.094  1.00  0.00           C  
ATOM     43  HA  PHE     4      50.942  39.478  19.017  1.00  0.00           H  
ATOM     44  CB  PHE     4      51.751  39.891  17.054  1.00  0.00           C  
ATOM     45  HB2 PHE     4      52.331  40.590  17.656  1.00  0.00           H  
ATOM     46  HB3 PHE     4      52.392  39.341  16.365  1.00  0.00           H  
ATOM     47  CG  PHE     4      50.650  40.640  16.258  1.00  0.00           C  
ATOM     48  CD1 PHE     4      50.328  40.369  14.942  1.00  0.00           C  
ATOM     49  HD1 PHE     4      50.926  39.606  14.466  1.00  0.00           H  
ATOM     50  CE1 PHE     4      49.321  41.148  14.305  1.00  0.00           C  
ATOM     51  HE1 PHE     4      49.113  40.942  13.266  1.00  0.00           H  
ATOM     52  CZ  PHE     4      48.782  42.235  14.991  1.00  0.00           C  
ATOM     53  HZ  PHE     4      48.059  42.827  14.451  1.00  0.00           H  
ATOM     54  CE2 PHE     4      49.358  42.768  16.258  1.00  0.00           C  
ATOM     55  HE2 PHE     4      48.951  43.669  16.694  1.00  0.00           H  
ATOM     56  CD2 PHE     4      50.228  41.904  16.833  1.00  0.00           C  
ATOM     57  HD2 PHE     4      50.826  42.205  17.681  1.00  0.00           H  
ATOM     58  C   PHE     4      49.648  38.348  17.658  1.00  0.00           C  
ATOM     59  O   PHE     4      49.530  37.365  16.913  1.00  0.00           O  
ATOM     60  N   ARG     5      48.537  39.028  18.025  1.00  0.00           N  
ATOM     61  H   ARG     5      48.701  39.981  18.318  1.00  0.00           H  
ATOM     62  CA  ARG     5      47.182  38.490  17.852  1.00  0.00           C  
ATOM     63  HA  ARG     5      47.090  37.772  17.037  1.00  0.00           H  
ATOM     64  CB  ARG     5      46.708  37.748  19.186  1.00  0.00           C  
ATOM     65  HB2 ARG     5      47.078  38.318  20.038  1.00  0.00           H  
ATOM     66  HB3 ARG     5      45.625  37.761  19.312  1.00  0.00           H  
ATOM     67  CG  ARG     5      47.367  36.425  19.482  1.00  0.00           C  
ATOM     68  HG2 ARG     5      47.165  35.666  18.726  1.00  0.00           H  
ATOM     69  HG3 ARG     5      48.449  36.468  19.359  1.00  0.00           H  
ATOM     70  CD  ARG     5      46.966  35.977  20.957  1.00  0.00           C  
ATOM     71  HD2 ARG     5      46.997  36.846  21.614  1.00  0.00           H  
ATOM     72  HD3 ARG     5      45.908  35.715  20.968  1.00  0.00           H  
ATOM     73  NE  ARG     5      47.897  35.018  21.628  1.00  0.00           N  
ATOM     74  HE  ARG     5      48.607  34.689  20.990  1.00  0.00           H  
ATOM     75  CZ  ARG     5      47.810  34.514  22.841  1.00  0.00           C  
ATOM     76  NH1 ARG     5      48.562  33.664  23.374  1.00  0.00           N  
ATOM     77 HH11 ARG     5      49.005  33.077  22.682  1.00  0.00           H  
ATOM     78 HH12 ARG     5      48.812  33.839  24.337  1.00  0.00           H  
ATOM     79  NH2 ARG     5      46.880  34.922  23.650  1.00  0.00           N  
ATOM     80 HH21 ARG     5      46.820  34.440  24.535  1.00  0.00           H  
ATOM     81 HH22 ARG     5      46.137  35.526  23.330  1.00  0.00           H  
ATOM     82  C   ARG     5      46.211  39.642  17.644  1.00  0.00           C  
ATOM     83  O   ARG     5      46.436  40.800  18.200  1.00  0.00           O  
ATOM     84  N   HIE     6      45.362  39.476  16.628  1.00  0.00           N  
ATOM     85  H   HIE     6      45.396  38.532  16.270  1.00  0.00           H  
ATOM     86  CA  HIE     6      44.253  40.448  16.122  1.00  0.00           C  
ATOM     87  HA  HIE     6      44.510  41.498  16.265  1.00  0.00           H  
ATOM     88  CB  HIE     6      43.866  40.030  14.719  1.00  0.00           C  
ATOM     89  HB2 HIE     6      43.127  40.787  14.456  1.00  0.00           H  
ATOM     90  HB3 HIE     6      44.653  40.217  13.989  1.00  0.00           H  
ATOM     91  CG  HIE     6      43.230  38.677  14.510  1.00  0.00           C  
ATOM     92  ND1 HIE     6      41.884  38.547  14.551  1.00  0.00           N  
ATOM     93  CE1 HIE     6      41.753  37.247  14.402  1.00  0.00           C  
ATOM     94  HE1 HIE     6      40.732  36.894  14.393  1.00  0.00           H  
ATOM     95  NE2 HIE     6      42.889  36.568  14.250  1.00  0.00           N  
ATOM     96  HE2 HIE     6      43.023  35.581  14.415  1.00  0.00           H  
ATOM     97  CD2 HIE     6      43.902  37.487  14.276  1.00  0.00           C  
ATOM     98  HD2 HIE     6      44.952  37.348  14.065  1.00  0.00           H  
ATOM     99  C   HIE     6      43.067  40.289  17.125  1.00  0.00           C  
ATOM    100  O   HIE     6      42.586  39.143  17.439  1.00  0.00           O  
ATOM    101  N   ASP     7      42.611  41.449  17.738  1.00  0.00           N  
ATOM    102  H   ASP     7      43.036  42.300  17.399  1.00  0.00           H  
ATOM    103  CA  ASP     7      41.579  41.666  18.819  1.00  0.00           C  
ATOM    104  HA  ASP     7      41.346  40.686  19.236  1.00  0.00           H  
ATOM    105  CB  ASP     7      42.196  42.571  19.920  1.00  0.00           C  
ATOM    106  HB2 ASP     7      41.532  42.566  20.785  1.00  0.00           H  
ATOM    107  HB3 ASP     7      43.103  42.149  20.352  1.00  0.00           H  
ATOM    108  CG  ASP     7      42.290  44.052  19.558  1.00  0.00           C  
ATOM    109  OD1 ASP     7      41.669  44.884  20.300  1.00  0.00           O  
ATOM    110  OD2 ASP     7      43.022  44.326  18.622  1.00  0.00           O  
ATOM    111  C   ASP     7      40.394  42.492  18.363  1.00  0.00           C  
ATOM    112  O   ASP     7      39.336  42.425  19.034  1.00  0.00           O  
ATOM    113  N   SER     8      40.484  43.056  17.153  1.00  0.00           N  
ATOM    114  H   SER     8      41.351  43.108  16.637  1.00  0.00           H  
ATOM    115  CA  SER     8      39.392  43.799  16.534  1.00  0.00           C  
ATOM    116  HA  SER     8      39.124  44.638  17.177  1.00  0.00           H  
ATOM    117  CB  SER     8      39.877  44.484  15.340  1.00  0.00           C  
ATOM    118  HB2 SER     8      39.031  44.977  14.859  1.00  0.00           H  
ATOM    119  HB3 SER     8      40.621  45.264  15.500  1.00  0.00           H  
ATOM    120  OG  SER     8      40.579  43.740  14.408  1.00  0.00           O  
ATOM    121  HG  SER     8      40.616  44.109  13.522  1.00  0.00           H  
ATOM    122  C   SER     8      38.041  43.092  16.265  1.00  0.00           C  
ATOM    123  O   SER     8      36.991  43.669  16.223  1.00  0.00           O  
ATOM    124  N   GLY     9      37.976  41.751  16.188  1.00  0.00           N  
ATOM    125  H   GLY     9      38.839  41.238  16.072  1.00  0.00           H  
ATOM    126  CA  GLY     9      36.757  40.925  16.073  1.00  0.00           C  
ATOM    127  HA2 GLY     9      36.418  40.632  17.067  1.00  0.00           H  
ATOM    128  HA3 GLY     9      35.864  41.277  15.557  1.00  0.00           H  
ATOM    129  C   GLY     9      37.036  39.597  15.328  1.00  0.00           C  
ATOM    130  O   GLY     9      37.881  39.440  14.415  1.00  0.00           O  
ATOM    131  N   TYR    10      36.385  38.593  15.819  1.00  0.00           N  
ATOM    132  H   TYR    10      35.804  38.881  16.592  1.00  0.00           H  
ATOM    133  CA  TYR    10      36.328  37.253  15.359  1.00  0.00           C  
ATOM    134  HA  TYR    10      36.735  37.135  14.355  1.00  0.00           H  
ATOM    135  CB  TYR    10      37.097  36.236  16.100  1.00  0.00           C  
ATOM    136  HB2 TYR    10      37.036  35.212  15.733  1.00  0.00           H  
ATOM    137  HB3 TYR    10      38.128  36.588  16.051  1.00  0.00           H  
ATOM    138  CG  TYR    10      36.654  36.180  17.495  1.00  0.00           C  
ATOM    139  CD1 TYR    10      35.567  35.291  17.848  1.00  0.00           C  
ATOM    140  HD1 TYR    10      35.163  34.639  17.088  1.00  0.00           H  
ATOM    141  CE1 TYR    10      35.162  35.209  19.219  1.00  0.00           C  
ATOM    142  HE1 TYR    10      34.297  34.691  19.606  1.00  0.00           H  
ATOM    143  CZ  TYR    10      35.756  36.166  20.076  1.00  0.00           C  
ATOM    144  OH  TYR    10      35.180  36.404  21.251  1.00  0.00           O  
ATOM    145  HH  TYR    10      35.688  37.121  21.636  1.00  0.00           H  
ATOM    146  CE2 TYR    10      36.759  37.158  19.763  1.00  0.00           C  
ATOM    147  HE2 TYR    10      37.122  37.958  20.391  1.00  0.00           H  
ATOM    148  CD2 TYR    10      37.217  37.098  18.459  1.00  0.00           C  
ATOM    149  HD2 TYR    10      37.953  37.808  18.110  1.00  0.00           H  
ATOM    150  C   TYR    10      34.897  36.740  15.002  1.00  0.00           C  
ATOM    151  O   TYR    10      33.936  37.060  15.647  1.00  0.00           O  
ATOM    152  N   GLU    11      34.848  35.829  14.118  1.00  0.00           N  
ATOM    153  H   GLU    11      35.722  35.542  13.701  1.00  0.00           H  
ATOM    154  CA  GLU    11      33.584  35.200  13.753  1.00  0.00           C  
ATOM    155  HA  GLU    11      32.763  35.577  14.362  1.00  0.00           H  
ATOM    156  CB  GLU    11      33.206  35.680  12.294  1.00  0.00           C  
ATOM    157  HB2 GLU    11      33.370  36.748  12.151  1.00  0.00           H  
ATOM    158  HB3 GLU    11      33.873  35.209  11.572  1.00  0.00           H  
ATOM    159  CG  GLU    11      31.654  35.442  11.951  1.00  0.00           C  
ATOM    160  HG2 GLU    11      31.400  34.392  12.097  1.00  0.00           H  
ATOM    161  HG3 GLU    11      30.984  36.073  12.537  1.00  0.00           H  
ATOM    162  CD  GLU    11      31.349  35.838  10.455  1.00  0.00           C  
ATOM    163  OE1 GLU    11      30.371  36.519  10.027  1.00  0.00           O  
ATOM    164  OE2 GLU    11      32.161  35.344   9.719  1.00  0.00           O  
ATOM    165  C   GLU    11      33.492  33.690  13.954  1.00  0.00           C  
ATOM    166  O   GLU    11      34.240  33.065  13.238  1.00  0.00           O  
ATOM    167  N   VAL    12      32.725  33.162  14.891  1.00  0.00           N  
ATOM    168  H   VAL    12      32.295  33.774  15.570  1.00  0.00           H  
ATOM    169  CA  VAL    12      32.624  31.725  15.109  1.00  0.00           C  
ATOM    170  HA  VAL    12      33.188  31.053  14.462  1.00  0.00           H  
ATOM    171  CB  VAL    12      33.198  31.160  16.448  1.00  0.00           C  
ATOM    172  HB  VAL    12      32.731  30.188  16.606  1.00  0.00           H  
ATOM    173  CG1 VAL    12      34.751  30.736  16.350  1.00  0.00           C  
ATOM    174 HG11 VAL    12      35.248  30.305  17.220  1.00  0.00           H  
ATOM    175 HG12 VAL    12      34.629  29.962  15.592  1.00  0.00           H  
ATOM    176 HG13 VAL    12      35.328  31.579  15.970  1.00  0.00           H  
ATOM    177  CG2 VAL    12      32.986  32.100  17.676  1.00  0.00           C  
ATOM    178 HG21 VAL    12      33.493  31.697  18.552  1.00  0.00           H  
ATOM    179 HG22 VAL    12      33.584  32.973  17.412  1.00  0.00           H  
ATOM    180 HG23 VAL    12      31.929  32.349  17.769  1.00  0.00           H  
ATOM    181  C   VAL    12      31.112  31.268  15.083  1.00  0.00           C  
ATOM    182  O   VAL    12      30.186  31.986  15.459  1.00  0.00           O  
ATOM    183  N   HIE    13      30.770  30.068  14.429  1.00  0.00           N  
ATOM    184  H   HIE    13      31.513  29.717  13.842  1.00  0.00           H  
ATOM    185  CA  HIE    13      29.443  29.325  14.396  1.00  0.00           C  
ATOM    186  HA  HIE    13      28.748  30.107  14.091  1.00  0.00           H  
ATOM    187  CB  HIE    13      29.345  28.054  13.411  1.00  0.00           C  
ATOM    188  HB2 HIE    13      29.945  27.301  13.922  1.00  0.00           H  
ATOM    189  HB3 HIE    13      28.306  27.758  13.555  1.00  0.00           H  
ATOM    190  CG  HIE    13      29.790  28.114  11.947  1.00  0.00           C  
ATOM    191  ND1 HIE    13      31.035  28.046  11.351  1.00  0.00           N  
ATOM    192  CE1 HIE    13      30.962  27.977  10.022  1.00  0.00           C  
ATOM    193  HE1 HIE    13      31.742  28.078   9.282  1.00  0.00           H  
ATOM    194  NE2 HIE    13      29.574  28.091   9.731  1.00  0.00           N  
ATOM    195  HE2 HIE    13      29.070  27.952   8.867  1.00  0.00           H  
ATOM    196  CD2 HIE    13      28.916  28.176  10.850  1.00  0.00           C  
ATOM    197  HD2 HIE    13      27.842  28.108  10.942  1.00  0.00           H  
ATOM    198  C   HIE    13      29.013  28.808  15.815  1.00  0.00           C  
ATOM    199  O   HIE    13      27.928  28.324  16.056  1.00  0.00           O  
ATOM    200  N   HIE    14      29.982  28.901  16.726  1.00  0.00           N  
ATOM    201  H   HIE    14      30.765  29.362  16.285  1.00  0.00           H  
ATOM    202  CA  HIE    14      30.039  28.612  18.198  1.00  0.00           C  
ATOM    203  HA  HIE    14      29.691  27.594  18.376  1.00  0.00           H  
ATOM    204  CB  HIE    14      31.375  28.948  18.807  1.00  0.00           C  
ATOM    205  HB2 HIE    14      31.621  30.005  18.700  1.00  0.00           H  
ATOM    206  HB3 HIE    14      31.310  28.763  19.879  1.00  0.00           H  
ATOM    207  CG  HIE    14      32.554  27.947  18.485  1.00  0.00           C  
ATOM    208  ND1 HIE    14      33.472  27.896  17.371  1.00  0.00           N  
ATOM    209  CE1 HIE    14      34.207  26.762  17.534  1.00  0.00           C  
ATOM    210  HE1 HIE    14      34.990  26.450  16.860  1.00  0.00           H  
ATOM    211  NE2 HIE    14      33.750  26.060  18.604  1.00  0.00           N  
ATOM    212  HE2 HIE    14      33.930  25.084  18.792  1.00  0.00           H  
ATOM    213  CD2 HIE    14      32.752  26.816  19.229  1.00  0.00           C  
ATOM    214  HD2 HIE    14      32.234  26.689  20.168  1.00  0.00           H  
ATOM    215  C   HIE    14      28.834  29.415  18.793  1.00  0.00           C  
ATOM    216  O   HIE    14      28.651  30.586  18.465  1.00  0.00           O  
ATOM    217  N   GLN    15      28.095  28.782  19.700  1.00  0.00           N  
ATOM    218  H   GLN    15      28.065  27.775  19.763  1.00  0.00           H  
ATOM    219  CA  GLN    15      26.960  29.392  20.508  1.00  0.00           C  
ATOM    220  HA  GLN    15      26.418  30.152  19.944  1.00  0.00           H  
ATOM    221  CB  GLN    15      25.838  28.335  20.668  1.00  0.00           C  
ATOM    222  HB2 GLN    15      25.867  27.599  19.864  1.00  0.00           H  
ATOM    223  HB3 GLN    15      26.035  27.782  21.586  1.00  0.00           H  
ATOM    224  CG  GLN    15      24.464  28.905  20.804  1.00  0.00           C  
ATOM    225  HG2 GLN    15      23.705  28.193  21.128  1.00  0.00           H  
ATOM    226  HG3 GLN    15      24.384  29.801  21.420  1.00  0.00           H  
ATOM    227  CD  GLN    15      24.028  29.440  19.505  1.00  0.00           C  
ATOM    228  OE1 GLN    15      23.791  28.688  18.433  1.00  0.00           O  
ATOM    229  NE2 GLN    15      23.759  30.727  19.521  1.00  0.00           N  
ATOM    230 HE21 GLN    15      23.632  31.331  18.721  1.00  0.00           H  
ATOM    231 HE22 GLN    15      23.887  31.207  20.400  1.00  0.00           H  
ATOM    232  C   GLN    15      27.316  29.942  21.832  1.00  0.00           C  
ATOM    233  O   GLN    15      26.562  30.614  22.523  1.00  0.00           O  
ATOM    234  N   LYS    16      28.511  29.529  22.349  1.00  0.00           N  
ATOM    235  H   LYS    16      29.297  29.210  21.800  1.00  0.00           H  
ATOM    236  CA  LYS    16      28.818  29.740  23.755  1.00  0.00           C  
ATOM    237  HA  LYS    16      27.935  29.435  24.316  1.00  0.00           H  
ATOM    238  CB  LYS    16      30.096  28.935  24.297  1.00  0.00           C  
ATOM    239  HB2 LYS    16      30.939  29.287  23.703  1.00  0.00           H  
ATOM    240  HB3 LYS    16      30.287  29.347  25.288  1.00  0.00           H  
ATOM    241  CG  LYS    16      29.809  27.404  24.199  1.00  0.00           C  
ATOM    242  HG2 LYS    16      28.794  27.116  24.474  1.00  0.00           H  
ATOM    243  HG3 LYS    16      29.953  27.086  23.167  1.00  0.00           H  
ATOM    244  CD  LYS    16      30.830  26.525  24.931  1.00  0.00           C  
ATOM    245  HD2 LYS    16      30.472  25.496  24.965  1.00  0.00           H  
ATOM    246  HD3 LYS    16      31.737  26.527  24.326  1.00  0.00           H  
ATOM    247  CE  LYS    16      31.347  27.065  26.259  1.00  0.00           C  
ATOM    248  HE2 LYS    16      32.298  26.598  26.516  1.00  0.00           H  
ATOM    249  HE3 LYS    16      31.562  28.111  26.041  1.00  0.00           H  
ATOM    250  NZ  LYS    16      30.446  26.718  27.490  1.00  0.00           N  
ATOM    251  HZ1 LYS    16      30.297  25.720  27.436  1.00  0.00           H  
ATOM    252  HZ2 LYS    16      30.838  26.855  28.411  1.00  0.00           H  
ATOM    253  HZ3 LYS    16      29.638  27.318  27.414  1.00  0.00           H  
ATOM    254  C   LYS    16      29.082  31.232  24.088  1.00  0.00           C  
ATOM    255  O   LYS    16      29.537  31.957  23.217  1.00  0.00           O  
ATOM    256  N   LEU    17      28.721  31.617  25.352  1.00  0.00           N  
ATOM    257  H   LEU    17      28.311  30.915  25.950  1.00  0.00           H  
ATOM    258  CA  LEU    17      29.077  32.910  25.937  1.00  0.00           C  
ATOM    259  HA  LEU    17      29.690  33.523  25.276  1.00  0.00           H  
ATOM    260  CB  LEU    17      27.686  33.685  25.907  1.00  0.00           C  
ATOM    261  HB2 LEU    17      27.683  34.077  24.889  1.00  0.00           H  
ATOM    262  HB3 LEU    17      26.825  33.024  26.004  1.00  0.00           H  
ATOM    263  CG  LEU    17      27.239  34.796  26.853  1.00  0.00           C  
ATOM    264  HG  LEU    17      27.332  34.400  27.864  1.00  0.00           H  
ATOM    265  CD1 LEU    17      27.989  36.090  26.728  1.00  0.00           C  
ATOM    266 HD11 LEU    17      27.786  36.696  25.845  1.00  0.00           H  
ATOM    267 HD12 LEU    17      27.642  36.756  27.518  1.00  0.00           H  
ATOM    268 HD13 LEU    17      29.067  35.932  26.760  1.00  0.00           H  
ATOM    269  CD2 LEU    17      25.832  35.213  26.522  1.00  0.00           C  
ATOM    270 HD21 LEU    17      25.484  35.904  27.290  1.00  0.00           H  
ATOM    271 HD22 LEU    17      25.767  35.650  25.526  1.00  0.00           H  
ATOM    272 HD23 LEU    17      25.143  34.391  26.720  1.00  0.00           H  
ATOM    273  C   LEU    17      29.634  32.807  27.289  1.00  0.00           C  
ATOM    274  O   LEU    17      29.324  31.931  28.135  1.00  0.00           O  
ATOM    275  N   VAL    18      30.537  33.799  27.625  1.00  0.00           N  
ATOM    276  H   VAL    18      30.897  34.383  26.884  1.00  0.00           H  
ATOM    277  CA  VAL    18      31.403  33.916  28.833  1.00  0.00           C  
ATOM    278  HA  VAL    18      30.977  33.091  29.404  1.00  0.00           H  
ATOM    279  CB  VAL    18      32.858  33.573  28.833  1.00  0.00           C  
ATOM    280  HB  VAL    18      33.350  34.490  28.506  1.00  0.00           H  
ATOM    281  CG1 VAL    18      33.254  33.335  30.349  1.00  0.00           C  
ATOM    282 HG11 VAL    18      34.335  33.215  30.423  1.00  0.00           H  
ATOM    283 HG12 VAL    18      33.113  34.271  30.889  1.00  0.00           H  
ATOM    284 HG13 VAL    18      32.680  32.505  30.761  1.00  0.00           H  
ATOM    285  CG2 VAL    18      33.169  32.452  27.791  1.00  0.00           C  
ATOM    286 HG21 VAL    18      33.169  32.988  26.842  1.00  0.00           H  
ATOM    287 HG22 VAL    18      34.126  31.943  27.908  1.00  0.00           H  
ATOM    288 HG23 VAL    18      32.360  31.723  27.836  1.00  0.00           H  
ATOM    289  C   VAL    18      31.239  35.396  29.373  1.00  0.00           C  
ATOM    290  O   VAL    18      31.619  36.332  28.594  1.00  0.00           O  
ATOM    291  N   PHE    19      30.795  35.626  30.649  1.00  0.00           N  
ATOM    292  H   PHE    19      30.641  34.760  31.146  1.00  0.00           H  
ATOM    293  CA  PHE    19      30.473  36.929  31.236  1.00  0.00           C  
ATOM    294  HA  PHE    19      30.165  37.488  30.353  1.00  0.00           H  
ATOM    295  CB  PHE    19      29.344  36.787  32.207  1.00  0.00           C  
ATOM    296  HB2 PHE    19      29.753  36.058  32.907  1.00  0.00           H  
ATOM    297  HB3 PHE    19      29.089  37.771  32.600  1.00  0.00           H  
ATOM    298  CG  PHE    19      27.945  36.396  31.804  1.00  0.00           C  
ATOM    299  CD1 PHE    19      27.214  37.269  31.056  1.00  0.00           C  
ATOM    300  HD1 PHE    19      27.591  38.274  30.933  1.00  0.00           H  
ATOM    301  CE1 PHE    19      25.914  36.862  30.583  1.00  0.00           C  
ATOM    302  HE1 PHE    19      25.256  37.483  29.994  1.00  0.00           H  
ATOM    303  CZ  PHE    19      25.456  35.553  30.818  1.00  0.00           C  
ATOM    304  HZ  PHE    19      24.582  35.139  30.337  1.00  0.00           H  
ATOM    305  CE2 PHE    19      26.248  34.607  31.448  1.00  0.00           C  
ATOM    306  HE2 PHE    19      25.777  33.649  31.615  1.00  0.00           H  
ATOM    307  CD2 PHE    19      27.458  35.080  32.075  1.00  0.00           C  
ATOM    308  HD2 PHE    19      28.109  34.423  32.634  1.00  0.00           H  
ATOM    309  C   PHE    19      31.743  37.473  32.029  1.00  0.00           C  
ATOM    310  O   PHE    19      32.620  36.719  32.371  1.00  0.00           O  
ATOM    311  N   PHE    20      31.860  38.823  32.200  1.00  0.00           N  
ATOM    312  H   PHE    20      31.112  39.419  31.877  1.00  0.00           H  
ATOM    313  CA  PHE    20      32.983  39.467  32.815  1.00  0.00           C  
ATOM    314  HA  PHE    20      33.849  38.874  32.521  1.00  0.00           H  
ATOM    315  CB  PHE    20      33.309  40.726  32.053  1.00  0.00           C  
ATOM    316  HB2 PHE    20      32.508  41.399  32.359  1.00  0.00           H  
ATOM    317  HB3 PHE    20      34.166  41.237  32.493  1.00  0.00           H  
ATOM    318  CG  PHE    20      33.718  40.649  30.617  1.00  0.00           C  
ATOM    319  CD1 PHE    20      34.835  39.818  30.255  1.00  0.00           C  
ATOM    320  HD1 PHE    20      35.424  39.302  30.999  1.00  0.00           H  
ATOM    321  CE1 PHE    20      35.178  39.732  28.870  1.00  0.00           C  
ATOM    322  HE1 PHE    20      35.931  39.047  28.511  1.00  0.00           H  
ATOM    323  CZ  PHE    20      34.554  40.566  27.953  1.00  0.00           C  
ATOM    324  HZ  PHE    20      34.875  40.561  26.922  1.00  0.00           H  
ATOM    325  CE2 PHE    20      33.494  41.436  28.267  1.00  0.00           C  
ATOM    326  HE2 PHE    20      33.191  42.202  27.569  1.00  0.00           H  
ATOM    327  CD2 PHE    20      33.069  41.447  29.631  1.00  0.00           C  
ATOM    328  HD2 PHE    20      32.314  42.158  29.932  1.00  0.00           H  
ATOM    329  C   PHE    20      32.987  39.556  34.371  1.00  0.00           C  
ATOM    330  O   PHE    20      33.258  40.635  34.850  1.00  0.00           O  
ATOM    331  N   ALA    21      32.786  38.426  35.037  1.00  0.00           N  
ATOM    332  H   ALA    21      32.745  37.655  34.386  1.00  0.00           H  
ATOM    333  CA  ALA    21      32.427  38.177  36.423  1.00  0.00           C  
ATOM    334  HA  ALA    21      32.610  39.129  36.922  1.00  0.00           H  
ATOM    335  CB  ALA    21      30.976  37.674  36.571  1.00  0.00           C  
ATOM    336  HB1 ALA    21      30.702  36.917  35.837  1.00  0.00           H  
ATOM    337  HB2 ALA    21      30.783  37.353  37.595  1.00  0.00           H  
ATOM    338  HB3 ALA    21      30.320  38.541  36.489  1.00  0.00           H  
ATOM    339  C   ALA    21      33.394  37.105  36.991  1.00  0.00           C  
ATOM    340  O   ALA    21      33.609  36.000  36.428  1.00  0.00           O  
ATOM    341  N   GLU    22      33.978  37.340  38.197  1.00  0.00           N  
ATOM    342  H   GLU    22      33.484  38.015  38.764  1.00  0.00           H  
ATOM    343  CA  GLU    22      34.839  36.305  38.698  1.00  0.00           C  
ATOM    344  HA  GLU    22      35.365  35.627  38.026  1.00  0.00           H  
ATOM    345  CB  GLU    22      35.904  37.079  39.506  1.00  0.00           C  
ATOM    346  HB2 GLU    22      35.299  37.840  39.999  1.00  0.00           H  
ATOM    347  HB3 GLU    22      36.540  36.526  40.197  1.00  0.00           H  
ATOM    348  CG  GLU    22      36.873  37.842  38.621  1.00  0.00           C  
ATOM    349  HG2 GLU    22      36.289  38.445  37.926  1.00  0.00           H  
ATOM    350  HG3 GLU    22      37.644  38.380  39.173  1.00  0.00           H  
ATOM    351  CD  GLU    22      37.618  36.958  37.487  1.00  0.00           C  
ATOM    352  OE1 GLU    22      38.206  35.815  37.799  1.00  0.00           O  
ATOM    353  OE2 GLU    22      37.926  37.628  36.497  1.00  0.00           O  
ATOM    354  C   GLU    22      34.234  35.377  39.840  1.00  0.00           C  
ATOM    355  O   GLU    22      33.017  35.741  40.145  1.00  0.00           O  
ATOM    356  N   ASP    23      34.782  34.134  40.071  1.00  0.00           N  
ATOM    357  H   ASP    23      35.648  33.897  39.608  1.00  0.00           H  
ATOM    358  CA  ASP    23      34.256  33.231  41.162  1.00  0.00           C  
ATOM    359  HA  ASP    23      33.208  33.474  41.332  1.00  0.00           H  
ATOM    360  CB  ASP    23      34.392  31.712  40.738  1.00  0.00           C  
ATOM    361  HB2 ASP    23      35.189  31.496  40.025  1.00  0.00           H  
ATOM    362  HB3 ASP    23      34.726  31.205  41.643  1.00  0.00           H  
ATOM    363  CG  ASP    23      33.130  31.041  40.019  1.00  0.00           C  
ATOM    364  OD1 ASP    23      33.163  29.913  39.564  1.00  0.00           O  
ATOM    365  OD2 ASP    23      32.080  31.735  40.055  1.00  0.00           O  
ATOM    366  C   ASP    23      35.145  33.473  42.438  1.00  0.00           C  
ATOM    367  O   ASP    23      36.254  33.906  42.465  1.00  0.00           O  
ATOM    368  N   VAL    24      34.563  33.253  43.607  1.00  0.00           N  
ATOM    369  H   VAL    24      33.610  32.920  43.568  1.00  0.00           H  
ATOM    370  CA  VAL    24      35.254  33.398  44.926  1.00  0.00           C  
ATOM    371  HA  VAL    24      35.940  34.243  44.989  1.00  0.00           H  
ATOM    372  CB  VAL    24      34.315  33.448  46.077  1.00  0.00           C  
ATOM    373  HB  VAL    24      33.582  32.647  46.174  1.00  0.00           H  
ATOM    374  CG1 VAL    24      35.117  33.679  47.357  1.00  0.00           C  
ATOM    375 HG11 VAL    24      35.984  34.332  47.252  1.00  0.00           H  
ATOM    376 HG12 VAL    24      34.406  33.986  48.124  1.00  0.00           H  
ATOM    377 HG13 VAL    24      35.549  32.754  47.738  1.00  0.00           H  
ATOM    378  CG2 VAL    24      33.411  34.657  45.716  1.00  0.00           C  
ATOM    379 HG21 VAL    24      32.600  34.468  45.012  1.00  0.00           H  
ATOM    380 HG22 VAL    24      32.945  35.135  46.578  1.00  0.00           H  
ATOM    381 HG23 VAL    24      34.107  35.416  45.360  1.00  0.00           H  
ATOM    382  C   VAL    24      36.088  32.099  45.064  1.00  0.00           C  
ATOM    383  O   VAL    24      35.573  31.049  45.357  1.00  0.00           O  
ATOM    384  N   GLY    25      37.433  32.265  45.116  1.00  0.00           N  
ATOM    385  H   GLY    25      37.891  33.154  44.970  1.00  0.00           H  
ATOM    386  CA  GLY    25      38.447  31.135  44.988  1.00  0.00           C  
ATOM    387  HA2 GLY    25      37.907  30.190  44.924  1.00  0.00           H  
ATOM    388  HA3 GLY    25      39.080  31.276  44.111  1.00  0.00           H  
ATOM    389  C   GLY    25      39.298  31.052  46.311  1.00  0.00           C  
ATOM    390  O   GLY    25      40.159  30.195  46.433  1.00  0.00           O  
ATOM    391  N   SER    26      38.845  31.743  47.362  1.00  0.00           N  
ATOM    392  H   SER    26      37.969  32.245  47.397  1.00  0.00           H  
ATOM    393  CA  SER    26      39.593  31.761  48.550  1.00  0.00           C  
ATOM    394  HA  SER    26      40.595  32.007  48.198  1.00  0.00           H  
ATOM    395  CB  SER    26      39.193  32.851  49.461  1.00  0.00           C  
ATOM    396  HB2 SER    26      38.204  32.699  49.894  1.00  0.00           H  
ATOM    397  HB3 SER    26      39.825  32.868  50.348  1.00  0.00           H  
ATOM    398  OG  SER    26      39.208  34.008  48.799  1.00  0.00           O  
ATOM    399  HG  SER    26      39.779  34.694  49.153  1.00  0.00           H  
ATOM    400  C   SER    26      39.387  30.284  49.119  1.00  0.00           C  
ATOM    401  O   SER    26      40.340  29.748  49.741  1.00  0.00           O  
ATOM    402  N   ASN    27      38.191  29.744  48.935  1.00  0.00           N  
ATOM    403  H   ASN    27      37.510  30.381  48.546  1.00  0.00           H  
ATOM    404  CA  ASN    27      37.760  28.372  49.240  1.00  0.00           C  
ATOM    405  HA  ASN    27      38.474  27.892  49.909  1.00  0.00           H  
ATOM    406  CB  ASN    27      36.478  28.540  50.131  1.00  0.00           C  
ATOM    407  HB2 ASN    27      36.433  29.556  50.524  1.00  0.00           H  
ATOM    408  HB3 ASN    27      35.607  28.464  49.480  1.00  0.00           H  
ATOM    409  CG  ASN    27      36.175  27.572  51.237  1.00  0.00           C  
ATOM    410  OD1 ASN    27      35.743  26.530  51.051  1.00  0.00           O  
ATOM    411  ND2 ASN    27      36.463  28.043  52.392  1.00  0.00           N  
ATOM    412 HD21 ASN    27      37.094  28.831  52.425  1.00  0.00           H  
ATOM    413 HD22 ASN    27      36.304  27.377  53.135  1.00  0.00           H  
ATOM    414  C   ASN    27      37.512  27.263  48.154  1.00  0.00           C  
ATOM    415  O   ASN    27      37.091  27.617  47.057  1.00  0.00           O  
ATOM    416  N   LYS    28      37.642  25.952  48.532  1.00  0.00           N  
ATOM    417  H   LYS    28      38.029  25.821  49.456  1.00  0.00           H  
ATOM    418  CA  LYS    28      37.329  24.767  47.728  1.00  0.00           C  
ATOM    419  HA  LYS    28      37.579  25.008  46.695  1.00  0.00           H  
ATOM    420  CB  LYS    28      38.090  23.504  48.008  1.00  0.00           C  
ATOM    421  HB2 LYS    28      38.041  23.198  49.053  1.00  0.00           H  
ATOM    422  HB3 LYS    28      37.665  22.753  47.342  1.00  0.00           H  
ATOM    423  CG  LYS    28      39.587  23.405  47.785  1.00  0.00           C  
ATOM    424  HG2 LYS    28      40.094  23.698  46.866  1.00  0.00           H  
ATOM    425  HG3 LYS    28      39.978  24.237  48.371  1.00  0.00           H  
ATOM    426  CD  LYS    28      40.340  22.176  48.415  1.00  0.00           C  
ATOM    427  HD2 LYS    28      40.870  22.586  49.275  1.00  0.00           H  
ATOM    428  HD3 LYS    28      39.594  21.484  48.804  1.00  0.00           H  
ATOM    429  CE  LYS    28      41.177  21.341  47.519  1.00  0.00           C  
ATOM    430  HE2 LYS    28      41.929  21.775  46.860  1.00  0.00           H  
ATOM    431  HE3 LYS    28      41.598  20.496  48.063  1.00  0.00           H  
ATOM    432  NZ  LYS    28      40.393  20.682  46.470  1.00  0.00           N  
ATOM    433  HZ1 LYS    28      40.978  20.391  45.700  1.00  0.00           H  
ATOM    434  HZ2 LYS    28      39.863  19.884  46.790  1.00  0.00           H  
ATOM    435  HZ3 LYS    28      39.598  21.280  46.296  1.00  0.00           H  
ATOM    436  C   LYS    28      35.898  24.418  47.699  1.00  0.00           C  
ATOM    437  O   LYS    28      35.380  24.134  46.598  1.00  0.00           O  
ATOM    438  N   GLY    29      35.122  24.672  48.738  1.00  0.00           N  
ATOM    439  H   GLY    29      35.414  25.136  49.586  1.00  0.00           H  
ATOM    440  CA  GLY    29      33.667  24.523  48.684  1.00  0.00           C  
ATOM    441  HA2 GLY    29      33.532  23.477  48.409  1.00  0.00           H  
ATOM    442  HA3 GLY    29      33.244  24.576  49.686  1.00  0.00           H  
ATOM    443  C   GLY    29      32.972  25.621  47.827  1.00  0.00           C  
ATOM    444  O   GLY    29      33.217  26.852  47.982  1.00  0.00           O  
ATOM    445  N   ALA    30      32.044  25.242  46.986  1.00  0.00           N  
ATOM    446  H   ALA    30      32.272  24.321  46.642  1.00  0.00           H  
ATOM    447  CA  ALA    30      31.339  26.091  45.958  1.00  0.00           C  
ATOM    448  HA  ALA    30      32.137  26.726  45.574  1.00  0.00           H  
ATOM    449  CB  ALA    30      30.885  25.224  44.846  1.00  0.00           C  
ATOM    450  HB1 ALA    30      30.164  24.475  45.173  1.00  0.00           H  
ATOM    451  HB2 ALA    30      30.746  25.777  43.917  1.00  0.00           H  
ATOM    452  HB3 ALA    30      31.770  24.621  44.644  1.00  0.00           H  
ATOM    453  C   ALA    30      30.398  27.166  46.645  1.00  0.00           C  
ATOM    454  O   ALA    30      29.619  26.751  47.554  1.00  0.00           O  
ATOM    455  N   ILE    31      30.320  28.476  46.323  1.00  0.00           N  
ATOM    456  H   ILE    31      31.025  28.679  45.630  1.00  0.00           H  
ATOM    457  CA  ILE    31      29.698  29.522  47.279  1.00  0.00           C  
ATOM    458  HA  ILE    31      29.088  29.070  48.061  1.00  0.00           H  
ATOM    459  CB  ILE    31      30.723  30.281  48.168  1.00  0.00           C  
ATOM    460  HB  ILE    31      31.189  29.579  48.860  1.00  0.00           H  
ATOM    461  CG2 ILE    31      31.786  30.963  47.302  1.00  0.00           C  
ATOM    462 HG21 ILE    31      32.522  31.299  48.033  1.00  0.00           H  
ATOM    463 HG22 ILE    31      32.260  30.275  46.601  1.00  0.00           H  
ATOM    464 HG23 ILE    31      31.489  31.772  46.635  1.00  0.00           H  
ATOM    465  CG1 ILE    31      30.006  31.414  49.005  1.00  0.00           C  
ATOM    466 HG12 ILE    31      30.797  32.081  49.346  1.00  0.00           H  
ATOM    467 HG13 ILE    31      29.406  32.114  48.423  1.00  0.00           H  
ATOM    468  CD1 ILE    31      29.257  31.035  50.320  1.00  0.00           C  
ATOM    469 HD11 ILE    31      28.452  30.413  49.930  1.00  0.00           H  
ATOM    470 HD12 ILE    31      29.842  30.315  50.892  1.00  0.00           H  
ATOM    471 HD13 ILE    31      28.960  31.870  50.955  1.00  0.00           H  
ATOM    472  C   ILE    31      28.669  30.437  46.569  1.00  0.00           C  
ATOM    473  O   ILE    31      28.872  30.857  45.407  1.00  0.00           O  
ATOM    474  N   ILE    32      27.552  30.614  47.199  1.00  0.00           N  
ATOM    475  H   ILE    32      27.448  30.040  48.023  1.00  0.00           H  
ATOM    476  CA  ILE    32      26.466  31.454  46.807  1.00  0.00           C  
ATOM    477  HA  ILE    32      26.736  32.192  46.051  1.00  0.00           H  
ATOM    478  CB  ILE    32      25.318  30.683  46.118  1.00  0.00           C  
ATOM    479  HB  ILE    32      24.711  31.457  45.647  1.00  0.00           H  
ATOM    480  CG2 ILE    32      25.775  29.850  44.838  1.00  0.00           C  
ATOM    481 HG21 ILE    32      26.336  30.436  44.110  1.00  0.00           H  
ATOM    482 HG22 ILE    32      26.343  28.926  44.953  1.00  0.00           H  
ATOM    483 HG23 ILE    32      24.893  29.397  44.386  1.00  0.00           H  
ATOM    484  CG1 ILE    32      24.383  29.786  46.935  1.00  0.00           C  
ATOM    485 HG12 ILE    32      24.833  28.794  46.996  1.00  0.00           H  
ATOM    486 HG13 ILE    32      24.216  30.238  47.913  1.00  0.00           H  
ATOM    487  CD1 ILE    32      22.883  29.690  46.360  1.00  0.00           C  
ATOM    488 HD11 ILE    32      22.718  28.612  46.357  1.00  0.00           H  
ATOM    489 HD12 ILE    32      22.233  30.179  47.086  1.00  0.00           H  
ATOM    490 HD13 ILE    32      22.825  30.245  45.424  1.00  0.00           H  
ATOM    491  C   ILE    32      25.883  32.353  47.902  1.00  0.00           C  
ATOM    492  O   ILE    32      25.953  32.051  49.049  1.00  0.00           O  
ATOM    493  N   GLY    33      25.202  33.429  47.576  1.00  0.00           N  
ATOM    494  H   GLY    33      25.105  33.770  46.630  1.00  0.00           H  
ATOM    495  CA  GLY    33      24.537  34.331  48.469  1.00  0.00           C  
ATOM    496  HA2 GLY    33      25.189  34.594  49.302  1.00  0.00           H  
ATOM    497  HA3 GLY    33      24.315  35.294  48.010  1.00  0.00           H  
ATOM    498  C   GLY    33      23.322  33.661  49.048  1.00  0.00           C  
ATOM    499  O   GLY    33      22.459  32.986  48.399  1.00  0.00           O  
ATOM    500  N   LEU    34      23.216  33.710  50.415  1.00  0.00           N  
ATOM    501  H   LEU    34      23.943  34.120  50.984  1.00  0.00           H  
ATOM    502  CA  LEU    34      22.100  33.274  51.233  1.00  0.00           C  
ATOM    503  HA  LEU    34      21.847  32.234  51.025  1.00  0.00           H  
ATOM    504  CB  LEU    34      22.529  33.138  52.800  1.00  0.00           C  
ATOM    505  HB2 LEU    34      23.127  34.037  52.951  1.00  0.00           H  
ATOM    506  HB3 LEU    34      21.693  33.224  53.494  1.00  0.00           H  
ATOM    507  CG  LEU    34      23.446  31.978  53.093  1.00  0.00           C  
ATOM    508  HG  LEU    34      23.468  31.724  54.153  1.00  0.00           H  
ATOM    509  CD1 LEU    34      23.189  30.620  52.477  1.00  0.00           C  
ATOM    510 HD11 LEU    34      23.909  29.953  52.952  1.00  0.00           H  
ATOM    511 HD12 LEU    34      22.178  30.229  52.590  1.00  0.00           H  
ATOM    512 HD13 LEU    34      23.470  30.614  51.424  1.00  0.00           H  
ATOM    513  CD2 LEU    34      24.910  32.344  52.839  1.00  0.00           C  
ATOM    514 HD21 LEU    34      25.254  33.236  53.363  1.00  0.00           H  
ATOM    515 HD22 LEU    34      25.634  31.582  53.129  1.00  0.00           H  
ATOM    516 HD23 LEU    34      25.033  32.408  51.758  1.00  0.00           H  
ATOM    517  C   LEU    34      20.734  33.926  51.064  1.00  0.00           C  
ATOM    518  O   LEU    34      19.816  33.855  51.943  1.00  0.00           O  
ATOM    519  N   MET    35      20.635  34.830  50.097  1.00  0.00           N  
ATOM    520  H   MET    35      21.233  34.647  49.304  1.00  0.00           H  
ATOM    521  CA  MET    35      19.511  35.722  49.768  1.00  0.00           C  
ATOM    522  HA  MET    35      18.699  35.383  50.411  1.00  0.00           H  
ATOM    523  CB  MET    35      19.786  37.296  50.102  1.00  0.00           C  
ATOM    524  HB2 MET    35      20.511  37.777  49.446  1.00  0.00           H  
ATOM    525  HB3 MET    35      18.807  37.670  49.802  1.00  0.00           H  
ATOM    526  CG  MET    35      20.141  37.458  51.576  1.00  0.00           C  
ATOM    527  HG2 MET    35      19.312  37.076  52.172  1.00  0.00           H  
ATOM    528  HG3 MET    35      21.046  36.866  51.708  1.00  0.00           H  
ATOM    529  SD  MET    35      20.592  39.189  52.085  1.00  0.00           S  
ATOM    530  CE  MET    35      20.662  39.038  53.919  1.00  0.00           C  
ATOM    531  HE1 MET    35      21.056  39.846  54.536  1.00  0.00           H  
ATOM    532  HE2 MET    35      19.616  39.027  54.224  1.00  0.00           H  
ATOM    533  HE3 MET    35      21.282  38.174  54.156  1.00  0.00           H  
ATOM    534  C   MET    35      19.014  35.574  48.356  1.00  0.00           C  
ATOM    535  O   MET    35      19.827  35.770  47.517  1.00  0.00           O  
ATOM    536  N   VAL    36      17.695  35.542  48.059  1.00  0.00           N  
ATOM    537  H   VAL    36      17.072  35.649  48.847  1.00  0.00           H  
ATOM    538  CA  VAL    36      17.183  35.598  46.625  1.00  0.00           C  
ATOM    539  HA  VAL    36      17.672  34.816  46.044  1.00  0.00           H  
ATOM    540  CB  VAL    36      15.676  35.304  46.527  1.00  0.00           C  
ATOM    541  HB  VAL    36      15.195  36.030  47.183  1.00  0.00           H  
ATOM    542  CG1 VAL    36      15.032  35.402  45.055  1.00  0.00           C  
ATOM    543 HG11 VAL    36      14.000  35.057  44.988  1.00  0.00           H  
ATOM    544 HG12 VAL    36      15.116  36.454  44.779  1.00  0.00           H  
ATOM    545 HG13 VAL    36      15.660  34.831  44.372  1.00  0.00           H  
ATOM    546  CG2 VAL    36      15.490  33.902  47.079  1.00  0.00           C  
ATOM    547 HG21 VAL    36      16.232  33.248  46.621  1.00  0.00           H  
ATOM    548 HG22 VAL    36      15.623  34.035  48.153  1.00  0.00           H  
ATOM    549 HG23 VAL    36      14.476  33.527  46.945  1.00  0.00           H  
ATOM    550  C   VAL    36      17.470  36.805  45.905  1.00  0.00           C  
ATOM    551  O   VAL    36      17.123  37.908  46.344  1.00  0.00           O  
ATOM    552  N   GLY    37      18.249  36.711  44.814  1.00  0.00           N  
ATOM    553  H   GLY    37      18.698  35.832  44.598  1.00  0.00           H  
ATOM    554  CA  GLY    37      18.710  37.968  44.202  1.00  0.00           C  
ATOM    555  HA2 GLY    37      17.908  38.495  43.685  1.00  0.00           H  
ATOM    556  HA3 GLY    37      19.117  38.549  45.030  1.00  0.00           H  
ATOM    557  C   GLY    37      19.940  37.800  43.269  1.00  0.00           C  
ATOM    558  O   GLY    37      20.447  36.698  43.144  1.00  0.00           O  
ATOM    559  N   GLY    38      20.279  38.775  42.548  1.00  0.00           N  
ATOM    560  H   GLY    38      19.660  39.563  42.670  1.00  0.00           H  
ATOM    561  CA  GLY    38      21.376  38.951  41.564  1.00  0.00           C  
ATOM    562  HA2 GLY    38      21.109  38.189  40.832  1.00  0.00           H  
ATOM    563  HA3 GLY    38      21.289  39.935  41.103  1.00  0.00           H  
ATOM    564  C   GLY    38      22.828  38.719  42.093  1.00  0.00           C  
ATOM    565  O   GLY    38      23.699  39.439  41.512  1.00  0.00           O  
ATOM    566  N   VAL    39      23.108  37.937  43.107  1.00  0.00           N  
ATOM    567  H   VAL    39      22.318  37.484  43.543  1.00  0.00           H  
ATOM    568  CA  VAL    39      24.493  37.563  43.399  1.00  0.00           C  
ATOM    569  HA  VAL    39      25.031  38.410  42.974  1.00  0.00           H  
ATOM    570  CB  VAL    39      24.799  37.555  44.902  1.00  0.00           C  
ATOM    571  HB  VAL    39      25.729  37.011  45.065  1.00  0.00           H  
ATOM    572  CG1 VAL    39      24.881  39.011  45.518  1.00  0.00           C  
ATOM    573 HG11 VAL    39      23.996  39.561  45.198  1.00  0.00           H  
ATOM    574 HG12 VAL    39      24.972  39.092  46.601  1.00  0.00           H  
ATOM    575 HG13 VAL    39      25.832  39.383  45.138  1.00  0.00           H  
ATOM    576  CG2 VAL    39      23.763  36.696  45.600  1.00  0.00           C  
ATOM    577 HG21 VAL    39      22.735  36.896  45.298  1.00  0.00           H  
ATOM    578 HG22 VAL    39      23.755  35.643  45.318  1.00  0.00           H  
ATOM    579 HG23 VAL    39      23.967  36.874  46.656  1.00  0.00           H  
ATOM    580  C   VAL    39      25.007  36.344  42.618  1.00  0.00           C  
ATOM    581  O   VAL    39      26.118  35.779  42.871  1.00  0.00           O  
ATOM    582  N   VAL    40      24.206  35.733  41.751  1.00  0.00           N  
ATOM    583  H   VAL    40      23.336  36.240  41.674  1.00  0.00           H  
ATOM    584  CA  VAL    40      24.480  34.717  40.743  1.00  0.00           C  
ATOM    585  HA  VAL    40      25.521  34.840  40.445  1.00  0.00           H  
ATOM    586  CB  VAL    40      24.245  33.329  41.268  1.00  0.00           C  
ATOM    587  HB  VAL    40      24.563  33.214  42.305  1.00  0.00           H  
ATOM    588  CG1 VAL    40      22.673  33.023  41.434  1.00  0.00           C  
ATOM    589 HG11 VAL    40      22.214  33.095  40.448  1.00  0.00           H  
ATOM    590 HG12 VAL    40      22.553  31.985  41.742  1.00  0.00           H  
ATOM    591 HG13 VAL    40      22.286  33.765  42.133  1.00  0.00           H  
ATOM    592  CG2 VAL    40      24.711  32.208  40.308  1.00  0.00           C  
ATOM    593 HG21 VAL    40      25.771  32.332  40.533  1.00  0.00           H  
ATOM    594 HG22 VAL    40      24.343  31.265  40.712  1.00  0.00           H  
ATOM    595 HG23 VAL    40      24.390  32.229  39.267  1.00  0.00           H  
ATOM    596  C   VAL    40      23.785  35.201  39.474  1.00  0.00           C  
ATOM    597  O   VAL    40      22.686  35.659  39.465  1.00  0.00           O  
ATOM    598  N   ILE    41      24.375  34.908  38.293  1.00  0.00           N  
ATOM    599  H   ILE    41      25.255  34.413  38.276  1.00  0.00           H  
ATOM    600  CA  ILE    41      23.858  35.280  36.969  1.00  0.00           C  
ATOM    601  HA  ILE    41      22.972  35.915  36.969  1.00  0.00           H  
ATOM    602  CB  ILE    41      24.944  36.171  36.260  1.00  0.00           C  
ATOM    603  HB  ILE    41      25.910  35.707  36.460  1.00  0.00           H  
ATOM    604  CG2 ILE    41      25.021  36.198  34.764  1.00  0.00           C  
ATOM    605 HG21 ILE    41      25.939  36.714  34.484  1.00  0.00           H  
ATOM    606 HG22 ILE    41      25.119  35.257  34.224  1.00  0.00           H  
ATOM    607 HG23 ILE    41      24.152  36.718  34.360  1.00  0.00           H  
ATOM    608  CG1 ILE    41      25.159  37.623  36.788  1.00  0.00           C  
ATOM    609 HG12 ILE    41      25.770  37.611  37.691  1.00  0.00           H  
ATOM    610 HG13 ILE    41      25.647  38.147  35.966  1.00  0.00           H  
ATOM    611  CD1 ILE    41      23.861  38.322  37.152  1.00  0.00           C  
ATOM    612 HD11 ILE    41      23.191  38.182  36.303  1.00  0.00           H  
ATOM    613 HD12 ILE    41      23.446  38.056  38.124  1.00  0.00           H  
ATOM    614 HD13 ILE    41      23.944  39.407  37.208  1.00  0.00           H  
ATOM    615  C   ILE    41      23.588  33.968  36.191  1.00  0.00           C  
ATOM    616  O   ILE    41      24.533  33.338  35.704  1.00  0.00           O  
ATOM    617  N   ALA    42      22.320  33.607  36.070  1.00  0.00           N  
ATOM    618  H   ALA    42      21.610  34.286  36.303  1.00  0.00           H  
ATOM    619  CA  ALA    42      21.879  32.343  35.488  1.00  0.00           C  
ATOM    620  HA  ALA    42      22.687  31.944  34.875  1.00  0.00           H  
ATOM    621  CB  ALA    42      21.728  31.252  36.594  1.00  0.00           C  
ATOM    622  HB1 ALA    42      21.117  31.586  37.432  1.00  0.00           H  
ATOM    623  HB2 ALA    42      21.170  30.517  36.014  1.00  0.00           H  
ATOM    624  HB3 ALA    42      22.666  30.825  36.950  1.00  0.00           H  
ATOM    625  C   ALA    42      20.697  32.671  34.524  1.00  0.00           C  
ATOM    626  O   ALA    42      20.498  31.869  33.567  1.00  0.00           O  
ATOM    627  OXT ALA    42      19.942  33.657  34.630  1.00  0.00           O  
TER     628      ALA    42 
END   
