# Supplementary material for: Exploring Structural Insights of Aβ42 and α-Synuclein Monomers and Heterodimer: A Comparative Study Using Implicit and Explicit Solvent Simulations
Source: J Phys Chem B. 2024 May 3;128(19):4655–69. doi: 10.1021/acs.jpcb.4c00503 (PMC11103699; doi:10.1021/acs.jpcb.4c00503)
Supplement: Supplementary file 3 — jp4c00503_si_003.zip [file jp4c00503_si_003.zip › rep/1_ab42_FINAL18.pdb]

ATOM      1  N   ASP     1      15.677  10.795  35.490  1.00  0.00           N  
ATOM      2  H1  ASP     1      16.450  10.181  35.703  1.00  0.00           H  
ATOM      3  H2  ASP     1      15.265  10.719  34.571  1.00  0.00           H  
ATOM      4  H3  ASP     1      14.964  10.611  36.181  1.00  0.00           H  
ATOM      5  CA  ASP     1      16.167  12.181  35.795  1.00  0.00           C  
ATOM      6  HA  ASP     1      16.886  12.500  35.040  1.00  0.00           H  
ATOM      7  CB  ASP     1      15.102  13.329  35.851  1.00  0.00           C  
ATOM      8  HB2 ASP     1      14.545  13.283  36.787  1.00  0.00           H  
ATOM      9  HB3 ASP     1      15.552  14.320  35.802  1.00  0.00           H  
ATOM     10  CG  ASP     1      14.172  13.315  34.664  1.00  0.00           C  
ATOM     11  OD1 ASP     1      14.533  12.738  33.609  1.00  0.00           O  
ATOM     12  OD2 ASP     1      13.049  13.787  34.764  1.00  0.00           O  
ATOM     13  C   ASP     1      16.964  12.085  37.146  1.00  0.00           C  
ATOM     14  O   ASP     1      16.759  11.165  37.949  1.00  0.00           O  
ATOM     15  N   ALA     2      17.918  12.881  37.284  1.00  0.00           N  
ATOM     16  H   ALA     2      18.161  13.372  36.436  1.00  0.00           H  
ATOM     17  CA  ALA     2      18.815  12.923  38.471  1.00  0.00           C  
ATOM     18  HA  ALA     2      18.305  12.451  39.311  1.00  0.00           H  
ATOM     19  CB  ALA     2      20.089  12.028  38.229  1.00  0.00           C  
ATOM     20  HB1 ALA     2      19.918  10.970  38.028  1.00  0.00           H  
ATOM     21  HB2 ALA     2      20.789  12.434  37.499  1.00  0.00           H  
ATOM     22  HB3 ALA     2      20.612  12.078  39.184  1.00  0.00           H  
ATOM     23  C   ALA     2      19.025  14.327  38.949  1.00  0.00           C  
ATOM     24  O   ALA     2      18.864  15.204  38.130  1.00  0.00           O  
ATOM     25  N   GLU     3      19.271  14.596  40.256  1.00  0.00           N  
ATOM     26  H   GLU     3      19.223  13.922  41.007  1.00  0.00           H  
ATOM     27  CA  GLU     3      19.627  15.937  40.792  1.00  0.00           C  
ATOM     28  HA  GLU     3      18.928  16.636  40.333  1.00  0.00           H  
ATOM     29  CB  GLU     3      19.424  15.932  42.367  1.00  0.00           C  
ATOM     30  HB2 GLU     3      18.551  15.376  42.710  1.00  0.00           H  
ATOM     31  HB3 GLU     3      20.286  15.342  42.679  1.00  0.00           H  
ATOM     32  CG  GLU     3      19.623  17.290  43.144  1.00  0.00           C  
ATOM     33  HG2 GLU     3      19.631  17.171  44.228  1.00  0.00           H  
ATOM     34  HG3 GLU     3      20.593  17.730  42.910  1.00  0.00           H  
ATOM     35  CD  GLU     3      18.631  18.356  42.689  1.00  0.00           C  
ATOM     36  OE1 GLU     3      17.694  18.761  43.468  1.00  0.00           O  
ATOM     37  OE2 GLU     3      18.754  18.979  41.593  1.00  0.00           O  
ATOM     38  C   GLU     3      21.100  16.340  40.429  1.00  0.00           C  
ATOM     39  O   GLU     3      21.962  15.454  40.644  1.00  0.00           O  
ATOM     40  N   PHE     4      21.398  17.571  39.975  1.00  0.00           N  
ATOM     41  H   PHE     4      20.639  18.236  40.006  1.00  0.00           H  
ATOM     42  CA  PHE     4      22.756  18.113  39.669  1.00  0.00           C  
ATOM     43  HA  PHE     4      23.463  17.327  39.403  1.00  0.00           H  
ATOM     44  CB  PHE     4      22.733  18.954  38.359  1.00  0.00           C  
ATOM     45  HB2 PHE     4      22.177  19.884  38.472  1.00  0.00           H  
ATOM     46  HB3 PHE     4      23.728  19.382  38.238  1.00  0.00           H  
ATOM     47  CG  PHE     4      22.257  18.192  37.135  1.00  0.00           C  
ATOM     48  CD1 PHE     4      21.021  18.425  36.587  1.00  0.00           C  
ATOM     49  HD1 PHE     4      20.380  19.203  36.975  1.00  0.00           H  
ATOM     50  CE1 PHE     4      20.615  17.799  35.431  1.00  0.00           C  
ATOM     51  HE1 PHE     4      19.664  18.016  34.967  1.00  0.00           H  
ATOM     52  CZ  PHE     4      21.342  16.837  34.802  1.00  0.00           C  
ATOM     53  HZ  PHE     4      20.971  16.302  33.940  1.00  0.00           H  
ATOM     54  CE2 PHE     4      22.609  16.535  35.324  1.00  0.00           C  
ATOM     55  HE2 PHE     4      23.199  15.756  34.863  1.00  0.00           H  
ATOM     56  CD2 PHE     4      23.054  17.284  36.443  1.00  0.00           C  
ATOM     57  HD2 PHE     4      24.049  17.014  36.765  1.00  0.00           H  
ATOM     58  C   PHE     4      23.431  18.894  40.871  1.00  0.00           C  
ATOM     59  O   PHE     4      22.830  19.810  41.311  1.00  0.00           O  
ATOM     60  N   ARG     5      24.706  18.589  41.179  1.00  0.00           N  
ATOM     61  H   ARG     5      24.996  17.634  41.024  1.00  0.00           H  
ATOM     62  CA  ARG     5      25.548  19.356  42.140  1.00  0.00           C  
ATOM     63  HA  ARG     5      24.923  20.148  42.553  1.00  0.00           H  
ATOM     64  CB  ARG     5      25.793  18.455  43.307  1.00  0.00           C  
ATOM     65  HB2 ARG     5      26.345  17.578  42.968  1.00  0.00           H  
ATOM     66  HB3 ARG     5      26.480  18.924  44.011  1.00  0.00           H  
ATOM     67  CG  ARG     5      24.607  17.865  44.162  1.00  0.00           C  
ATOM     68  HG2 ARG     5      24.115  17.065  43.610  1.00  0.00           H  
ATOM     69  HG3 ARG     5      24.952  17.280  45.014  1.00  0.00           H  
ATOM     70  CD  ARG     5      23.527  18.927  44.444  1.00  0.00           C  
ATOM     71  HD2 ARG     5      23.891  19.920  44.709  1.00  0.00           H  
ATOM     72  HD3 ARG     5      22.988  18.982  43.498  1.00  0.00           H  
ATOM     73  NE  ARG     5      22.653  18.413  45.476  1.00  0.00           N  
ATOM     74  HE  ARG     5      22.690  17.437  45.732  1.00  0.00           H  
ATOM     75  CZ  ARG     5      21.582  18.940  45.837  1.00  0.00           C  
ATOM     76  NH1 ARG     5      20.756  18.374  46.672  1.00  0.00           N  
ATOM     77 HH11 ARG     5      19.994  18.962  46.979  1.00  0.00           H  
ATOM     78 HH12 ARG     5      20.990  17.506  47.132  1.00  0.00           H  
ATOM     79  NH2 ARG     5      21.132  20.076  45.387  1.00  0.00           N  
ATOM     80 HH21 ARG     5      21.715  20.654  44.799  1.00  0.00           H  
ATOM     81 HH22 ARG     5      20.337  20.561  45.779  1.00  0.00           H  
ATOM     82  C   ARG     5      26.851  19.810  41.544  1.00  0.00           C  
ATOM     83  O   ARG     5      27.714  20.259  42.286  1.00  0.00           O  
ATOM     84  N   HIE     6      27.076  19.621  40.223  1.00  0.00           N  
ATOM     85  H   HIE     6      26.366  19.121  39.708  1.00  0.00           H  
ATOM     86  CA  HIE     6      28.235  19.935  39.409  1.00  0.00           C  
ATOM     87  HA  HIE     6      28.934  20.623  39.886  1.00  0.00           H  
ATOM     88  CB  HIE     6      29.068  18.612  39.198  1.00  0.00           C  
ATOM     89  HB2 HIE     6      29.233  18.166  40.179  1.00  0.00           H  
ATOM     90  HB3 HIE     6      28.482  17.815  38.738  1.00  0.00           H  
ATOM     91  CG  HIE     6      30.363  18.617  38.487  1.00  0.00           C  
ATOM     92  ND1 HIE     6      30.652  18.139  37.162  1.00  0.00           N  
ATOM     93  CE1 HIE     6      31.986  18.332  36.942  1.00  0.00           C  
ATOM     94  HE1 HIE     6      32.416  18.069  35.987  1.00  0.00           H  
ATOM     95  NE2 HIE     6      32.524  18.976  37.985  1.00  0.00           N  
ATOM     96  HE2 HIE     6      33.481  19.244  38.166  1.00  0.00           H  
ATOM     97  CD2 HIE     6      31.558  19.034  38.945  1.00  0.00           C  
ATOM     98  HD2 HIE     6      31.708  19.472  39.921  1.00  0.00           H  
ATOM     99  C   HIE     6      27.944  20.514  38.054  1.00  0.00           C  
ATOM    100  O   HIE     6      26.924  20.222  37.496  1.00  0.00           O  
ATOM    101  N   ASP     7      28.835  21.370  37.432  1.00  0.00           N  
ATOM    102  H   ASP     7      29.782  21.480  37.766  1.00  0.00           H  
ATOM    103  CA  ASP     7      28.669  22.071  36.134  1.00  0.00           C  
ATOM    104  HA  ASP     7      27.878  21.604  35.547  1.00  0.00           H  
ATOM    105  CB  ASP     7      28.294  23.564  36.379  1.00  0.00           C  
ATOM    106  HB2 ASP     7      27.413  23.556  37.020  1.00  0.00           H  
ATOM    107  HB3 ASP     7      29.134  24.020  36.903  1.00  0.00           H  
ATOM    108  CG  ASP     7      27.807  24.283  35.131  1.00  0.00           C  
ATOM    109  OD1 ASP     7      27.348  23.672  34.119  1.00  0.00           O  
ATOM    110  OD2 ASP     7      27.806  25.572  35.228  1.00  0.00           O  
ATOM    111  C   ASP     7      29.898  21.930  35.155  1.00  0.00           C  
ATOM    112  O   ASP     7      30.969  22.292  35.499  1.00  0.00           O  
ATOM    113  N   SER     8      29.566  21.552  33.930  1.00  0.00           N  
ATOM    114  H   SER     8      28.677  21.075  33.891  1.00  0.00           H  
ATOM    115  CA  SER     8      30.580  21.235  32.916  1.00  0.00           C  
ATOM    116  HA  SER     8      31.489  21.749  33.230  1.00  0.00           H  
ATOM    117  CB  SER     8      30.885  19.719  32.803  1.00  0.00           C  
ATOM    118  HB2 SER     8      31.037  19.279  33.788  1.00  0.00           H  
ATOM    119  HB3 SER     8      30.058  19.199  32.320  1.00  0.00           H  
ATOM    120  OG  SER     8      32.067  19.408  31.976  1.00  0.00           O  
ATOM    121  HG  SER     8      31.651  19.495  31.115  1.00  0.00           H  
ATOM    122  C   SER     8      30.214  21.895  31.548  1.00  0.00           C  
ATOM    123  O   SER     8      30.780  22.924  31.096  1.00  0.00           O  
ATOM    124  N   GLY     9      29.119  21.423  30.932  1.00  0.00           N  
ATOM    125  H   GLY     9      28.730  20.599  31.367  1.00  0.00           H  
ATOM    126  CA  GLY     9      28.477  22.104  29.731  1.00  0.00           C  
ATOM    127  HA2 GLY     9      27.442  21.787  29.610  1.00  0.00           H  
ATOM    128  HA3 GLY     9      28.640  23.172  29.879  1.00  0.00           H  
ATOM    129  C   GLY     9      29.223  21.638  28.450  1.00  0.00           C  
ATOM    130  O   GLY     9      29.486  20.452  28.273  1.00  0.00           O  
ATOM    131  N   TYR    10      29.688  22.590  27.667  1.00  0.00           N  
ATOM    132  H   TYR    10      29.419  23.535  27.900  1.00  0.00           H  
ATOM    133  CA  TYR    10      30.538  22.497  26.444  1.00  0.00           C  
ATOM    134  HA  TYR    10      30.992  21.506  26.413  1.00  0.00           H  
ATOM    135  CB  TYR    10      29.643  22.580  25.197  1.00  0.00           C  
ATOM    136  HB2 TYR    10      29.213  23.582  25.198  1.00  0.00           H  
ATOM    137  HB3 TYR    10      30.229  22.501  24.281  1.00  0.00           H  
ATOM    138  CG  TYR    10      28.664  21.482  25.186  1.00  0.00           C  
ATOM    139  CD1 TYR    10      28.934  20.093  25.009  1.00  0.00           C  
ATOM    140  HD1 TYR    10      29.979  19.874  24.852  1.00  0.00           H  
ATOM    141  CE1 TYR    10      27.994  19.094  25.162  1.00  0.00           C  
ATOM    142  HE1 TYR    10      28.286  18.055  25.137  1.00  0.00           H  
ATOM    143  CZ  TYR    10      26.685  19.497  25.372  1.00  0.00           C  
ATOM    144  OH  TYR    10      25.759  18.446  25.402  1.00  0.00           O  
ATOM    145  HH  TYR    10      25.113  18.716  24.746  1.00  0.00           H  
ATOM    146  CE2 TYR    10      26.297  20.831  25.426  1.00  0.00           C  
ATOM    147  HE2 TYR    10      25.259  21.099  25.556  1.00  0.00           H  
ATOM    148  CD2 TYR    10      27.343  21.789  25.263  1.00  0.00           C  
ATOM    149  HD2 TYR    10      27.015  22.811  25.375  1.00  0.00           H  
ATOM    150  C   TYR    10      31.626  23.578  26.430  1.00  0.00           C  
ATOM    151  O   TYR    10      31.638  24.470  27.245  1.00  0.00           O  
ATOM    152  N   GLU    11      32.528  23.507  25.425  1.00  0.00           N  
ATOM    153  H   GLU    11      32.349  22.811  24.715  1.00  0.00           H  
ATOM    154  CA  GLU    11      33.708  24.424  25.363  1.00  0.00           C  
ATOM    155  HA  GLU    11      33.433  25.330  25.903  1.00  0.00           H  
ATOM    156  CB  GLU    11      34.838  23.747  26.133  1.00  0.00           C  
ATOM    157  HB2 GLU    11      35.526  24.534  26.442  1.00  0.00           H  
ATOM    158  HB3 GLU    11      34.542  23.457  27.141  1.00  0.00           H  
ATOM    159  CG  GLU    11      35.622  22.709  25.344  1.00  0.00           C  
ATOM    160  HG2 GLU    11      34.925  21.900  25.124  1.00  0.00           H  
ATOM    161  HG3 GLU    11      35.998  23.099  24.398  1.00  0.00           H  
ATOM    162  CD  GLU    11      36.822  22.128  26.171  1.00  0.00           C  
ATOM    163  OE1 GLU    11      37.936  21.960  25.683  1.00  0.00           O  
ATOM    164  OE2 GLU    11      36.605  21.901  27.334  1.00  0.00           O  
ATOM    165  C   GLU    11      34.004  24.787  23.927  1.00  0.00           C  
ATOM    166  O   GLU    11      33.643  23.993  23.039  1.00  0.00           O  
ATOM    167  N   VAL    12      34.657  25.954  23.762  1.00  0.00           N  
ATOM    168  H   VAL    12      34.869  26.489  24.592  1.00  0.00           H  
ATOM    169  CA  VAL    12      35.330  26.483  22.546  1.00  0.00           C  
ATOM    170  HA  VAL    12      35.572  25.536  22.064  1.00  0.00           H  
ATOM    171  CB  VAL    12      34.332  27.142  21.648  1.00  0.00           C  
ATOM    172  HB  VAL    12      33.431  26.531  21.606  1.00  0.00           H  
ATOM    173  CG1 VAL    12      33.845  28.549  22.024  1.00  0.00           C  
ATOM    174 HG11 VAL    12      34.701  29.205  21.873  1.00  0.00           H  
ATOM    175 HG12 VAL    12      33.068  28.936  21.366  1.00  0.00           H  
ATOM    176 HG13 VAL    12      33.454  28.484  23.040  1.00  0.00           H  
ATOM    177  CG2 VAL    12      34.744  27.073  20.142  1.00  0.00           C  
ATOM    178 HG21 VAL    12      35.828  26.969  20.101  1.00  0.00           H  
ATOM    179 HG22 VAL    12      34.132  26.279  19.714  1.00  0.00           H  
ATOM    180 HG23 VAL    12      34.446  28.023  19.698  1.00  0.00           H  
ATOM    181  C   VAL    12      36.521  27.332  22.904  1.00  0.00           C  
ATOM    182  O   VAL    12      36.437  28.113  23.910  1.00  0.00           O  
ATOM    183  N   HIE    13      37.636  27.060  22.190  1.00  0.00           N  
ATOM    184  H   HIE    13      37.486  26.461  21.390  1.00  0.00           H  
ATOM    185  CA  HIE    13      38.913  27.677  22.473  1.00  0.00           C  
ATOM    186  HA  HIE    13      39.060  27.460  23.531  1.00  0.00           H  
ATOM    187  CB  HIE    13      39.993  26.835  21.861  1.00  0.00           C  
ATOM    188  HB2 HIE    13      40.870  27.055  22.469  1.00  0.00           H  
ATOM    189  HB3 HIE    13      39.842  25.766  22.013  1.00  0.00           H  
ATOM    190  CG  HIE    13      40.228  27.166  20.408  1.00  0.00           C  
ATOM    191  ND1 HIE    13      39.534  26.707  19.315  1.00  0.00           N  
ATOM    192  CE1 HIE    13      39.980  27.366  18.224  1.00  0.00           C  
ATOM    193  HE1 HIE    13      39.618  27.217  17.218  1.00  0.00           H  
ATOM    194  NE2 HIE    13      40.887  28.263  18.608  1.00  0.00           N  
ATOM    195  HE2 HIE    13      41.293  29.001  18.051  1.00  0.00           H  
ATOM    196  CD2 HIE    13      41.122  28.133  19.932  1.00  0.00           C  
ATOM    197  HD2 HIE    13      41.834  28.718  20.494  1.00  0.00           H  
ATOM    198  C   HIE    13      39.004  29.173  22.188  1.00  0.00           C  
ATOM    199  O   HIE    13      39.974  29.768  22.635  1.00  0.00           O  
ATOM    200  N   HIE    14      38.033  29.885  21.639  1.00  0.00           N  
ATOM    201  H   HIE    14      37.220  29.527  21.157  1.00  0.00           H  
ATOM    202  CA  HIE    14      38.083  31.333  21.520  1.00  0.00           C  
ATOM    203  HA  HIE    14      38.991  31.543  20.954  1.00  0.00           H  
ATOM    204  CB  HIE    14      37.014  31.979  20.684  1.00  0.00           C  
ATOM    205  HB2 HIE    14      36.087  31.835  21.239  1.00  0.00           H  
ATOM    206  HB3 HIE    14      37.178  33.038  20.483  1.00  0.00           H  
ATOM    207  CG  HIE    14      36.771  31.317  19.322  1.00  0.00           C  
ATOM    208  ND1 HIE    14      36.550  29.991  19.146  1.00  0.00           N  
ATOM    209  CE1 HIE    14      36.323  29.803  17.816  1.00  0.00           C  
ATOM    210  HE1 HIE    14      36.003  28.874  17.367  1.00  0.00           H  
ATOM    211  NE2 HIE    14      36.216  31.016  17.226  1.00  0.00           N  
ATOM    212  HE2 HIE    14      35.908  31.120  16.270  1.00  0.00           H  
ATOM    213  CD2 HIE    14      36.465  32.023  18.157  1.00  0.00           C  
ATOM    214  HD2 HIE    14      36.606  33.080  17.986  1.00  0.00           H  
ATOM    215  C   HIE    14      38.240  32.159  22.785  1.00  0.00           C  
ATOM    216  O   HIE    14      38.686  33.292  22.758  1.00  0.00           O  
ATOM    217  N   GLN    15      37.963  31.514  23.926  1.00  0.00           N  
ATOM    218  H   GLN    15      37.649  30.555  23.883  1.00  0.00           H  
ATOM    219  CA  GLN    15      38.099  32.131  25.261  1.00  0.00           C  
ATOM    220  HA  GLN    15      37.722  33.149  25.161  1.00  0.00           H  
ATOM    221  CB  GLN    15      37.129  31.451  26.265  1.00  0.00           C  
ATOM    222  HB2 GLN    15      37.548  30.446  26.307  1.00  0.00           H  
ATOM    223  HB3 GLN    15      37.206  31.910  27.251  1.00  0.00           H  
ATOM    224  CG  GLN    15      35.702  31.407  25.748  1.00  0.00           C  
ATOM    225  HG2 GLN    15      35.638  30.994  24.741  1.00  0.00           H  
ATOM    226  HG3 GLN    15      35.260  30.709  26.460  1.00  0.00           H  
ATOM    227  CD  GLN    15      34.930  32.749  25.913  1.00  0.00           C  
ATOM    228  OE1 GLN    15      34.207  33.105  25.040  1.00  0.00           O  
ATOM    229  NE2 GLN    15      35.284  33.542  26.897  1.00  0.00           N  
ATOM    230 HE21 GLN    15      36.052  33.230  27.475  1.00  0.00           H  
ATOM    231 HE22 GLN    15      34.593  34.192  27.243  1.00  0.00           H  
ATOM    232  C   GLN    15      39.536  32.373  25.716  1.00  0.00           C  
ATOM    233  O   GLN    15      39.745  32.928  26.784  1.00  0.00           O  
ATOM    234  N   LYS    16      40.494  32.109  24.871  1.00  0.00           N  
ATOM    235  H   LYS    16      40.319  31.451  24.125  1.00  0.00           H  
ATOM    236  CA  LYS    16      41.943  32.476  24.988  1.00  0.00           C  
ATOM    237  HA  LYS    16      42.043  32.773  26.032  1.00  0.00           H  
ATOM    238  CB  LYS    16      42.811  31.209  24.789  1.00  0.00           C  
ATOM    239  HB2 LYS    16      42.688  30.733  23.816  1.00  0.00           H  
ATOM    240  HB3 LYS    16      43.828  31.513  25.040  1.00  0.00           H  
ATOM    241  CG  LYS    16      42.572  30.205  25.799  1.00  0.00           C  
ATOM    242  HG2 LYS    16      42.508  30.658  26.788  1.00  0.00           H  
ATOM    243  HG3 LYS    16      41.545  29.859  25.680  1.00  0.00           H  
ATOM    244  CD  LYS    16      43.527  29.001  25.894  1.00  0.00           C  
ATOM    245  HD2 LYS    16      43.658  28.429  24.975  1.00  0.00           H  
ATOM    246  HD3 LYS    16      44.563  29.290  26.068  1.00  0.00           H  
ATOM    247  CE  LYS    16      43.077  28.045  26.986  1.00  0.00           C  
ATOM    248  HE2 LYS    16      43.922  27.420  27.273  1.00  0.00           H  
ATOM    249  HE3 LYS    16      42.998  28.562  27.943  1.00  0.00           H  
ATOM    250  NZ  LYS    16      41.832  27.213  26.753  1.00  0.00           N  
ATOM    251  HZ1 LYS    16      41.643  26.735  27.623  1.00  0.00           H  
ATOM    252  HZ2 LYS    16      41.048  27.790  26.486  1.00  0.00           H  
ATOM    253  HZ3 LYS    16      41.962  26.510  26.040  1.00  0.00           H  
ATOM    254  C   LYS    16      42.331  33.570  24.058  1.00  0.00           C  
ATOM    255  O   LYS    16      43.436  34.083  24.230  1.00  0.00           O  
ATOM    256  N   LEU    17      41.506  33.928  23.088  1.00  0.00           N  
ATOM    257  H   LEU    17      40.580  33.533  23.167  1.00  0.00           H  
ATOM    258  CA  LEU    17      41.684  34.800  21.974  1.00  0.00           C  
ATOM    259  HA  LEU    17      42.753  34.960  21.835  1.00  0.00           H  
ATOM    260  CB  LEU    17      41.152  34.010  20.775  1.00  0.00           C  
ATOM    261  HB2 LEU    17      40.134  33.711  21.024  1.00  0.00           H  
ATOM    262  HB3 LEU    17      41.075  34.662  19.905  1.00  0.00           H  
ATOM    263  CG  LEU    17      41.818  32.653  20.500  1.00  0.00           C  
ATOM    264  HG  LEU    17      41.497  31.894  21.213  1.00  0.00           H  
ATOM    265  CD1 LEU    17      41.408  32.192  19.106  1.00  0.00           C  
ATOM    266 HD11 LEU    17      41.957  31.290  18.836  1.00  0.00           H  
ATOM    267 HD12 LEU    17      40.329  32.052  19.167  1.00  0.00           H  
ATOM    268 HD13 LEU    17      41.704  32.945  18.376  1.00  0.00           H  
ATOM    269  CD2 LEU    17      43.356  32.784  20.541  1.00  0.00           C  
ATOM    270 HD21 LEU    17      43.638  33.584  19.856  1.00  0.00           H  
ATOM    271 HD22 LEU    17      43.915  32.891  21.471  1.00  0.00           H  
ATOM    272 HD23 LEU    17      43.804  31.997  19.934  1.00  0.00           H  
ATOM    273  C   LEU    17      41.154  36.203  22.150  1.00  0.00           C  
ATOM    274  O   LEU    17      41.500  37.174  21.453  1.00  0.00           O  
ATOM    275  N   VAL    18      40.074  36.323  22.978  1.00  0.00           N  
ATOM    276  H   VAL    18      39.620  35.479  23.297  1.00  0.00           H  
ATOM    277  CA  VAL    18      39.232  37.531  23.078  1.00  0.00           C  
ATOM    278  HA  VAL    18      39.718  38.267  22.438  1.00  0.00           H  
ATOM    279  CB  VAL    18      37.811  37.285  22.569  1.00  0.00           C  
ATOM    280  HB  VAL    18      37.304  38.248  22.626  1.00  0.00           H  
ATOM    281  CG1 VAL    18      37.722  36.805  21.110  1.00  0.00           C  
ATOM    282 HG11 VAL    18      37.775  37.657  20.433  1.00  0.00           H  
ATOM    283 HG12 VAL    18      38.558  36.139  20.894  1.00  0.00           H  
ATOM    284 HG13 VAL    18      36.751  36.320  21.012  1.00  0.00           H  
ATOM    285  CG2 VAL    18      37.082  36.388  23.555  1.00  0.00           C  
ATOM    286 HG21 VAL    18      36.731  37.013  24.377  1.00  0.00           H  
ATOM    287 HG22 VAL    18      36.181  35.915  23.164  1.00  0.00           H  
ATOM    288 HG23 VAL    18      37.612  35.501  23.902  1.00  0.00           H  
ATOM    289  C   VAL    18      39.142  37.979  24.505  1.00  0.00           C  
ATOM    290  O   VAL    18      38.844  39.144  24.674  1.00  0.00           O  
ATOM    291  N   PHE    19      39.378  37.110  25.555  1.00  0.00           N  
ATOM    292  H   PHE    19      39.583  36.137  25.379  1.00  0.00           H  
ATOM    293  CA  PHE    19      39.189  37.505  26.994  1.00  0.00           C  
ATOM    294  HA  PHE    19      39.236  38.581  27.166  1.00  0.00           H  
ATOM    295  CB  PHE    19      37.807  36.992  27.493  1.00  0.00           C  
ATOM    296  HB2 PHE    19      36.987  37.497  26.981  1.00  0.00           H  
ATOM    297  HB3 PHE    19      37.543  35.981  27.183  1.00  0.00           H  
ATOM    298  CG  PHE    19      37.615  37.085  29.025  1.00  0.00           C  
ATOM    299  CD1 PHE    19      37.249  38.375  29.571  1.00  0.00           C  
ATOM    300  HD1 PHE    19      37.309  39.252  28.943  1.00  0.00           H  
ATOM    301  CE1 PHE    19      36.864  38.526  30.863  1.00  0.00           C  
ATOM    302  HE1 PHE    19      36.624  39.522  31.206  1.00  0.00           H  
ATOM    303  CZ  PHE    19      36.654  37.342  31.679  1.00  0.00           C  
ATOM    304  HZ  PHE    19      36.216  37.440  32.662  1.00  0.00           H  
ATOM    305  CE2 PHE    19      36.953  36.050  31.223  1.00  0.00           C  
ATOM    306  HE2 PHE    19      36.712  35.203  31.848  1.00  0.00           H  
ATOM    307  CD2 PHE    19      37.417  35.895  29.852  1.00  0.00           C  
ATOM    308  HD2 PHE    19      37.539  34.983  29.287  1.00  0.00           H  
ATOM    309  C   PHE    19      40.247  36.907  27.938  1.00  0.00           C  
ATOM    310  O   PHE    19      40.427  35.733  27.963  1.00  0.00           O  
ATOM    311  N   PHE    20      41.097  37.707  28.657  1.00  0.00           N  
ATOM    312  H   PHE    20      40.998  38.712  28.684  1.00  0.00           H  
ATOM    313  CA  PHE    20      42.108  37.263  29.517  1.00  0.00           C  
ATOM    314  HA  PHE    20      41.917  36.291  29.973  1.00  0.00           H  
ATOM    315  CB  PHE    20      43.501  37.222  28.842  1.00  0.00           C  
ATOM    316  HB2 PHE    20      43.441  36.660  27.910  1.00  0.00           H  
ATOM    317  HB3 PHE    20      43.883  38.236  28.727  1.00  0.00           H  
ATOM    318  CG  PHE    20      44.507  36.436  29.659  1.00  0.00           C  
ATOM    319  CD1 PHE    20      45.526  37.046  30.370  1.00  0.00           C  
ATOM    320  HD1 PHE    20      45.599  38.112  30.216  1.00  0.00           H  
ATOM    321  CE1 PHE    20      46.385  36.289  31.227  1.00  0.00           C  
ATOM    322  HE1 PHE    20      47.219  36.806  31.678  1.00  0.00           H  
ATOM    323  CZ  PHE    20      46.226  34.920  31.386  1.00  0.00           C  
ATOM    324  HZ  PHE    20      47.042  34.315  31.750  1.00  0.00           H  
ATOM    325  CE2 PHE    20      45.249  34.257  30.564  1.00  0.00           C  
ATOM    326  HE2 PHE    20      45.185  33.185  30.450  1.00  0.00           H  
ATOM    327  CD2 PHE    20      44.401  35.032  29.696  1.00  0.00           C  
ATOM    328  HD2 PHE    20      43.496  34.569  29.329  1.00  0.00           H  
ATOM    329  C   PHE    20      42.171  38.380  30.634  1.00  0.00           C  
ATOM    330  O   PHE    20      41.492  39.376  30.657  1.00  0.00           O  
ATOM    331  N   ALA    21      42.951  38.225  31.724  1.00  0.00           N  
ATOM    332  H   ALA    21      43.572  37.433  31.642  1.00  0.00           H  
ATOM    333  CA  ALA    21      43.264  39.264  32.749  1.00  0.00           C  
ATOM    334  HA  ALA    21      42.525  39.222  33.549  1.00  0.00           H  
ATOM    335  CB  ALA    21      44.557  38.848  33.438  1.00  0.00           C  
ATOM    336  HB1 ALA    21      44.810  39.634  34.149  1.00  0.00           H  
ATOM    337  HB2 ALA    21      44.422  37.959  34.054  1.00  0.00           H  
ATOM    338  HB3 ALA    21      45.368  38.675  32.730  1.00  0.00           H  
ATOM    339  C   ALA    21      43.529  40.647  32.223  1.00  0.00           C  
ATOM    340  O   ALA    21      44.057  40.709  31.138  1.00  0.00           O  
ATOM    341  N   GLU    22      43.225  41.755  32.933  1.00  0.00           N  
ATOM    342  H   GLU    22      42.871  41.507  33.846  1.00  0.00           H  
ATOM    343  CA  GLU    22      43.207  43.179  32.680  1.00  0.00           C  
ATOM    344  HA  GLU    22      42.627  43.292  31.764  1.00  0.00           H  
ATOM    345  CB  GLU    22      42.558  43.968  33.875  1.00  0.00           C  
ATOM    346  HB2 GLU    22      43.163  43.756  34.757  1.00  0.00           H  
ATOM    347  HB3 GLU    22      42.618  45.019  33.592  1.00  0.00           H  
ATOM    348  CG  GLU    22      41.098  43.648  34.149  1.00  0.00           C  
ATOM    349  HG2 GLU    22      40.475  44.514  34.374  1.00  0.00           H  
ATOM    350  HG3 GLU    22      40.713  43.207  33.229  1.00  0.00           H  
ATOM    351  CD  GLU    22      41.002  42.546  35.304  1.00  0.00           C  
ATOM    352  OE1 GLU    22      41.511  41.422  35.050  1.00  0.00           O  
ATOM    353  OE2 GLU    22      40.343  42.796  36.374  1.00  0.00           O  
ATOM    354  C   GLU    22      44.595  43.807  32.353  1.00  0.00           C  
ATOM    355  O   GLU    22      44.652  44.826  31.653  1.00  0.00           O  
ATOM    356  N   ASP    23      45.709  43.395  32.967  1.00  0.00           N  
ATOM    357  H   ASP    23      45.655  42.545  33.510  1.00  0.00           H  
ATOM    358  CA  ASP    23      47.070  43.929  33.046  1.00  0.00           C  
ATOM    359  HA  ASP    23      46.982  45.016  33.064  1.00  0.00           H  
ATOM    360  CB  ASP    23      47.549  43.502  34.529  1.00  0.00           C  
ATOM    361  HB2 ASP    23      47.226  42.469  34.657  1.00  0.00           H  
ATOM    362  HB3 ASP    23      48.638  43.517  34.577  1.00  0.00           H  
ATOM    363  CG  ASP    23      46.971  44.412  35.720  1.00  0.00           C  
ATOM    364  OD1 ASP    23      47.198  43.995  36.871  1.00  0.00           O  
ATOM    365  OD2 ASP    23      46.165  45.403  35.512  1.00  0.00           O  
ATOM    366  C   ASP    23      48.016  43.438  31.984  1.00  0.00           C  
ATOM    367  O   ASP    23      49.250  43.340  32.207  1.00  0.00           O  
ATOM    368  N   VAL    24      47.548  43.112  30.797  1.00  0.00           N  
ATOM    369  H   VAL    24      46.580  43.305  30.585  1.00  0.00           H  
ATOM    370  CA  VAL    24      48.296  42.516  29.668  1.00  0.00           C  
ATOM    371  HA  VAL    24      49.190  42.019  30.047  1.00  0.00           H  
ATOM    372  CB  VAL    24      47.564  41.490  28.820  1.00  0.00           C  
ATOM    373  HB  VAL    24      47.171  40.719  29.483  1.00  0.00           H  
ATOM    374  CG1 VAL    24      46.297  41.993  28.194  1.00  0.00           C  
ATOM    375 HG11 VAL    24      46.430  42.836  27.516  1.00  0.00           H  
ATOM    376 HG12 VAL    24      45.615  41.231  27.817  1.00  0.00           H  
ATOM    377 HG13 VAL    24      45.830  42.586  28.980  1.00  0.00           H  
ATOM    378  CG2 VAL    24      48.396  40.945  27.676  1.00  0.00           C  
ATOM    379 HG21 VAL    24      47.908  40.147  27.116  1.00  0.00           H  
ATOM    380 HG22 VAL    24      48.899  41.657  27.022  1.00  0.00           H  
ATOM    381 HG23 VAL    24      49.200  40.324  28.071  1.00  0.00           H  
ATOM    382  C   VAL    24      48.904  43.621  28.831  1.00  0.00           C  
ATOM    383  O   VAL    24      48.258  44.568  28.526  1.00  0.00           O  
ATOM    384  N   GLY    25      50.186  43.530  28.506  1.00  0.00           N  
ATOM    385  H   GLY    25      50.706  42.714  28.797  1.00  0.00           H  
ATOM    386  CA  GLY    25      50.837  44.442  27.561  1.00  0.00           C  
ATOM    387  HA2 GLY    25      51.801  44.002  27.307  1.00  0.00           H  
ATOM    388  HA3 GLY    25      50.150  44.462  26.715  1.00  0.00           H  
ATOM    389  C   GLY    25      51.127  45.853  28.005  1.00  0.00           C  
ATOM    390  O   GLY    25      51.838  46.203  28.899  1.00  0.00           O  
ATOM    391  N   SER    26      50.435  46.697  27.212  1.00  0.00           N  
ATOM    392  H   SER    26      50.039  46.331  26.358  1.00  0.00           H  
ATOM    393  CA  SER    26      50.562  48.162  27.341  1.00  0.00           C  
ATOM    394  HA  SER    26      51.598  48.457  27.509  1.00  0.00           H  
ATOM    395  CB  SER    26      50.105  48.694  25.968  1.00  0.00           C  
ATOM    396  HB2 SER    26      49.026  48.604  25.835  1.00  0.00           H  
ATOM    397  HB3 SER    26      50.433  49.730  25.884  1.00  0.00           H  
ATOM    398  OG  SER    26      50.781  48.020  24.925  1.00  0.00           O  
ATOM    399  HG  SER    26      51.714  48.199  25.058  1.00  0.00           H  
ATOM    400  C   SER    26      49.686  48.814  28.480  1.00  0.00           C  
ATOM    401  O   SER    26      49.791  50.054  28.531  1.00  0.00           O  
ATOM    402  N   ASN    27      48.895  48.029  29.253  1.00  0.00           N  
ATOM    403  H   ASN    27      48.761  47.086  28.916  1.00  0.00           H  
ATOM    404  CA  ASN    27      47.810  48.593  30.079  1.00  0.00           C  
ATOM    405  HA  ASN    27      47.584  49.539  29.587  1.00  0.00           H  
ATOM    406  CB  ASN    27      46.557  47.668  29.914  1.00  0.00           C  
ATOM    407  HB2 ASN    27      46.723  46.630  30.201  1.00  0.00           H  
ATOM    408  HB3 ASN    27      45.803  47.990  30.632  1.00  0.00           H  
ATOM    409  CG  ASN    27      45.988  47.810  28.536  1.00  0.00           C  
ATOM    410  OD1 ASN    27      45.458  48.821  28.126  1.00  0.00           O  
ATOM    411  ND2 ASN    27      46.136  46.806  27.746  1.00  0.00           N  
ATOM    412 HD21 ASN    27      46.714  46.008  27.968  1.00  0.00           H  
ATOM    413 HD22 ASN    27      45.705  46.820  26.833  1.00  0.00           H  
ATOM    414  C   ASN    27      48.195  48.911  31.494  1.00  0.00           C  
ATOM    415  O   ASN    27      47.395  49.395  32.313  1.00  0.00           O  
ATOM    416  N   LYS    28      49.449  48.665  31.932  1.00  0.00           N  
ATOM    417  H   LYS    28      49.999  48.042  31.358  1.00  0.00           H  
ATOM    418  CA  LYS    28      50.034  48.976  33.234  1.00  0.00           C  
ATOM    419  HA  LYS    28      49.512  49.675  33.887  1.00  0.00           H  
ATOM    420  CB  LYS    28      49.926  47.598  33.968  1.00  0.00           C  
ATOM    421  HB2 LYS    28      48.847  47.449  34.026  1.00  0.00           H  
ATOM    422  HB3 LYS    28      50.458  46.874  33.350  1.00  0.00           H  
ATOM    423  CG  LYS    28      50.298  47.526  35.481  1.00  0.00           C  
ATOM    424  HG2 LYS    28      51.339  47.835  35.577  1.00  0.00           H  
ATOM    425  HG3 LYS    28      49.672  48.245  36.010  1.00  0.00           H  
ATOM    426  CD  LYS    28      50.177  46.162  36.230  1.00  0.00           C  
ATOM    427  HD2 LYS    28      49.109  46.105  36.441  1.00  0.00           H  
ATOM    428  HD3 LYS    28      50.583  45.496  35.470  1.00  0.00           H  
ATOM    429  CE  LYS    28      51.059  46.103  37.524  1.00  0.00           C  
ATOM    430  HE2 LYS    28      52.108  46.251  37.267  1.00  0.00           H  
ATOM    431  HE3 LYS    28      50.755  46.852  38.256  1.00  0.00           H  
ATOM    432  NZ  LYS    28      50.988  44.778  38.030  1.00  0.00           N  
ATOM    433  HZ1 LYS    28      50.129  44.671  38.551  1.00  0.00           H  
ATOM    434  HZ2 LYS    28      51.080  44.073  37.313  1.00  0.00           H  
ATOM    435  HZ3 LYS    28      51.755  44.640  38.672  1.00  0.00           H  
ATOM    436  C   LYS    28      51.497  49.409  33.106  1.00  0.00           C  
ATOM    437  O   LYS    28      52.172  49.192  32.111  1.00  0.00           O  
ATOM    438  N   GLY    29      52.010  50.066  34.098  1.00  0.00           N  
ATOM    439  H   GLY    29      51.354  50.321  34.822  1.00  0.00           H  
ATOM    440  CA  GLY    29      53.467  50.489  34.145  1.00  0.00           C  
ATOM    441  HA2 GLY    29      53.728  50.870  35.133  1.00  0.00           H  
ATOM    442  HA3 GLY    29      54.076  49.590  34.051  1.00  0.00           H  
ATOM    443  C   GLY    29      53.769  51.524  32.993  1.00  0.00           C  
ATOM    444  O   GLY    29      52.748  51.977  32.412  1.00  0.00           O  
ATOM    445  N   ALA    30      55.009  51.792  32.617  1.00  0.00           N  
ATOM    446  H   ALA    30      55.753  51.260  33.046  1.00  0.00           H  
ATOM    447  CA  ALA    30      55.395  52.830  31.627  1.00  0.00           C  
ATOM    448  HA  ALA    30      54.869  52.529  30.721  1.00  0.00           H  
ATOM    449  CB  ALA    30      54.954  54.273  32.011  1.00  0.00           C  
ATOM    450  HB1 ALA    30      55.636  54.605  32.794  1.00  0.00           H  
ATOM    451  HB2 ALA    30      55.109  54.967  31.185  1.00  0.00           H  
ATOM    452  HB3 ALA    30      53.984  54.404  32.490  1.00  0.00           H  
ATOM    453  C   ALA    30      56.927  52.634  31.238  1.00  0.00           C  
ATOM    454  O   ALA    30      57.610  53.731  31.051  1.00  0.00           O  
ATOM    455  N   ILE    31      57.408  51.377  31.238  1.00  0.00           N  
ATOM    456  H   ILE    31      56.687  50.672  31.190  1.00  0.00           H  
ATOM    457  CA  ILE    31      58.816  51.116  30.724  1.00  0.00           C  
ATOM    458  HA  ILE    31      59.254  52.091  30.513  1.00  0.00           H  
ATOM    459  CB  ILE    31      59.596  50.223  31.697  1.00  0.00           C  
ATOM    460  HB  ILE    31      58.819  49.505  31.962  1.00  0.00           H  
ATOM    461  CG2 ILE    31      60.684  49.325  31.006  1.00  0.00           C  
ATOM    462 HG21 ILE    31      61.391  49.982  30.501  1.00  0.00           H  
ATOM    463 HG22 ILE    31      61.135  48.667  31.749  1.00  0.00           H  
ATOM    464 HG23 ILE    31      60.215  48.683  30.260  1.00  0.00           H  
ATOM    465  CG1 ILE    31      60.244  50.922  32.916  1.00  0.00           C  
ATOM    466 HG12 ILE    31      61.270  51.211  32.690  1.00  0.00           H  
ATOM    467 HG13 ILE    31      59.814  51.893  33.163  1.00  0.00           H  
ATOM    468  CD1 ILE    31      60.234  50.084  34.116  1.00  0.00           C  
ATOM    469 HD11 ILE    31      59.289  49.659  34.454  1.00  0.00           H  
ATOM    470 HD12 ILE    31      60.758  49.137  33.991  1.00  0.00           H  
ATOM    471 HD13 ILE    31      60.698  50.741  34.852  1.00  0.00           H  
ATOM    472  C   ILE    31      58.563  50.489  29.369  1.00  0.00           C  
ATOM    473  O   ILE    31      57.672  49.625  29.238  1.00  0.00           O  
ATOM    474  N   ILE    32      59.355  50.890  28.433  1.00  0.00           N  
ATOM    475  H   ILE    32      59.914  51.687  28.705  1.00  0.00           H  
ATOM    476  CA  ILE    32      59.115  50.640  27.011  1.00  0.00           C  
ATOM    477  HA  ILE    32      58.059  50.899  26.938  1.00  0.00           H  
ATOM    478  CB  ILE    32      60.003  51.677  26.252  1.00  0.00           C  
ATOM    479  HB  ILE    32      60.209  52.570  26.842  1.00  0.00           H  
ATOM    480  CG2 ILE    32      61.416  51.153  25.773  1.00  0.00           C  
ATOM    481 HG21 ILE    32      61.189  50.361  25.059  1.00  0.00           H  
ATOM    482 HG22 ILE    32      62.121  51.872  25.356  1.00  0.00           H  
ATOM    483 HG23 ILE    32      61.972  50.632  26.553  1.00  0.00           H  
ATOM    484  CG1 ILE    32      59.221  52.001  24.953  1.00  0.00           C  
ATOM    485 HG12 ILE    32      59.122  51.114  24.327  1.00  0.00           H  
ATOM    486 HG13 ILE    32      58.231  52.336  25.262  1.00  0.00           H  
ATOM    487  CD1 ILE    32      59.894  53.033  24.027  1.00  0.00           C  
ATOM    488 HD11 ILE    32      60.157  53.911  24.617  1.00  0.00           H  
ATOM    489 HD12 ILE    32      60.884  52.697  23.718  1.00  0.00           H  
ATOM    490 HD13 ILE    32      59.282  53.334  23.176  1.00  0.00           H  
ATOM    491  C   ILE    32      59.317  49.155  26.584  1.00  0.00           C  
ATOM    492  O   ILE    32      58.417  48.539  26.015  1.00  0.00           O  
ATOM    493  N   GLY    33      60.380  48.474  27.070  1.00  0.00           N  
ATOM    494  H   GLY    33      61.086  49.076  27.470  1.00  0.00           H  
ATOM    495  CA  GLY    33      60.708  47.020  26.842  1.00  0.00           C  
ATOM    496  HA2 GLY    33      60.601  46.866  25.769  1.00  0.00           H  
ATOM    497  HA3 GLY    33      61.718  46.850  27.213  1.00  0.00           H  
ATOM    498  C   GLY    33      59.683  46.086  27.622  1.00  0.00           C  
ATOM    499  O   GLY    33      59.812  44.835  27.562  1.00  0.00           O  
ATOM    500  N   LEU    34      58.707  46.641  28.343  1.00  0.00           N  
ATOM    501  H   LEU    34      58.543  47.630  28.222  1.00  0.00           H  
ATOM    502  CA  LEU    34      57.522  45.939  29.031  1.00  0.00           C  
ATOM    503  HA  LEU    34      57.468  44.895  28.722  1.00  0.00           H  
ATOM    504  CB  LEU    34      57.720  46.089  30.613  1.00  0.00           C  
ATOM    505  HB2 LEU    34      57.668  47.160  30.808  1.00  0.00           H  
ATOM    506  HB3 LEU    34      56.843  45.655  31.094  1.00  0.00           H  
ATOM    507  CG  LEU    34      59.111  45.537  31.065  1.00  0.00           C  
ATOM    508  HG  LEU    34      59.961  45.892  30.481  1.00  0.00           H  
ATOM    509  CD1 LEU    34      59.390  45.943  32.517  1.00  0.00           C  
ATOM    510 HD11 LEU    34      60.292  45.398  32.792  1.00  0.00           H  
ATOM    511 HD12 LEU    34      59.524  47.020  32.624  1.00  0.00           H  
ATOM    512 HD13 LEU    34      58.589  45.539  33.136  1.00  0.00           H  
ATOM    513  CD2 LEU    34      59.113  43.952  31.014  1.00  0.00           C  
ATOM    514 HD21 LEU    34      60.027  43.626  31.509  1.00  0.00           H  
ATOM    515 HD22 LEU    34      58.320  43.580  31.662  1.00  0.00           H  
ATOM    516 HD23 LEU    34      59.121  43.657  29.964  1.00  0.00           H  
ATOM    517  C   LEU    34      56.137  46.463  28.644  1.00  0.00           C  
ATOM    518  O   LEU    34      55.109  45.850  28.902  1.00  0.00           O  
ATOM    519  N   MET    35      56.022  47.552  27.826  1.00  0.00           N  
ATOM    520  H   MET    35      56.898  47.795  27.385  1.00  0.00           H  
ATOM    521  CA  MET    35      54.642  47.996  27.286  1.00  0.00           C  
ATOM    522  HA  MET    35      53.788  47.397  27.601  1.00  0.00           H  
ATOM    523  CB  MET    35      54.352  49.361  27.868  1.00  0.00           C  
ATOM    524  HB2 MET    35      53.295  49.488  27.637  1.00  0.00           H  
ATOM    525  HB3 MET    35      54.579  49.370  28.934  1.00  0.00           H  
ATOM    526  CG  MET    35      55.083  50.534  27.304  1.00  0.00           C  
ATOM    527  HG2 MET    35      56.157  50.375  27.409  1.00  0.00           H  
ATOM    528  HG3 MET    35      54.753  50.656  26.272  1.00  0.00           H  
ATOM    529  SD  MET    35      54.762  52.140  28.085  1.00  0.00           S  
ATOM    530  CE  MET    35      53.350  52.960  27.303  1.00  0.00           C  
ATOM    531  HE1 MET    35      53.198  54.004  27.574  1.00  0.00           H  
ATOM    532  HE2 MET    35      53.582  52.973  26.238  1.00  0.00           H  
ATOM    533  HE3 MET    35      52.437  52.368  27.373  1.00  0.00           H  
ATOM    534  C   MET    35      54.555  48.076  25.766  1.00  0.00           C  
ATOM    535  O   MET    35      53.507  47.962  25.139  1.00  0.00           O  
ATOM    536  N   VAL    36      55.678  48.294  25.048  1.00  0.00           N  
ATOM    537  H   VAL    36      56.514  48.262  25.614  1.00  0.00           H  
ATOM    538  CA  VAL    36      55.904  48.210  23.577  1.00  0.00           C  
ATOM    539  HA  VAL    36      54.915  48.036  23.154  1.00  0.00           H  
ATOM    540  CB  VAL    36      56.467  49.513  22.963  1.00  0.00           C  
ATOM    541  HB  VAL    36      57.195  49.885  23.684  1.00  0.00           H  
ATOM    542  CG1 VAL    36      57.164  49.547  21.602  1.00  0.00           C  
ATOM    543 HG11 VAL    36      56.493  49.110  20.862  1.00  0.00           H  
ATOM    544 HG12 VAL    36      57.439  50.524  21.204  1.00  0.00           H  
ATOM    545 HG13 VAL    36      58.078  48.952  21.597  1.00  0.00           H  
ATOM    546  CG2 VAL    36      55.283  50.384  23.040  1.00  0.00           C  
ATOM    547 HG21 VAL    36      55.047  50.560  24.090  1.00  0.00           H  
ATOM    548 HG22 VAL    36      55.511  51.334  22.557  1.00  0.00           H  
ATOM    549 HG23 VAL    36      54.434  50.080  22.428  1.00  0.00           H  
ATOM    550  C   VAL    36      56.741  47.034  23.044  1.00  0.00           C  
ATOM    551  O   VAL    36      56.247  46.394  22.134  1.00  0.00           O  
ATOM    552  N   GLY    37      57.775  46.731  23.793  1.00  0.00           N  
ATOM    553  H   GLY    37      58.011  47.518  24.380  1.00  0.00           H  
ATOM    554  CA  GLY    37      58.550  45.430  23.736  1.00  0.00           C  
ATOM    555  HA2 GLY    37      58.814  45.145  22.717  1.00  0.00           H  
ATOM    556  HA3 GLY    37      59.442  45.419  24.361  1.00  0.00           H  
ATOM    557  C   GLY    37      57.602  44.352  24.237  1.00  0.00           C  
ATOM    558  O   GLY    37      56.952  44.381  25.261  1.00  0.00           O  
ATOM    559  N   GLY    38      57.604  43.252  23.516  1.00  0.00           N  
ATOM    560  H   GLY    38      58.285  43.254  22.771  1.00  0.00           H  
ATOM    561  CA  GLY    38      56.682  42.064  23.564  1.00  0.00           C  
ATOM    562  HA2 GLY    38      57.214  41.335  22.953  1.00  0.00           H  
ATOM    563  HA3 GLY    38      56.610  41.691  24.585  1.00  0.00           H  
ATOM    564  C   GLY    38      55.287  42.332  23.036  1.00  0.00           C  
ATOM    565  O   GLY    38      54.461  41.406  23.175  1.00  0.00           O  
ATOM    566  N   VAL    39      55.002  43.549  22.552  1.00  0.00           N  
ATOM    567  H   VAL    39      55.622  44.316  22.770  1.00  0.00           H  
ATOM    568  CA  VAL    39      53.616  43.889  22.041  1.00  0.00           C  
ATOM    569  HA  VAL    39      52.959  43.030  22.179  1.00  0.00           H  
ATOM    570  CB  VAL    39      52.926  44.971  22.890  1.00  0.00           C  
ATOM    571  HB  VAL    39      53.530  45.871  22.776  1.00  0.00           H  
ATOM    572  CG1 VAL    39      51.524  45.198  22.243  1.00  0.00           C  
ATOM    573 HG11 VAL    39      50.741  45.626  22.870  1.00  0.00           H  
ATOM    574 HG12 VAL    39      51.480  45.813  21.344  1.00  0.00           H  
ATOM    575 HG13 VAL    39      51.079  44.220  22.056  1.00  0.00           H  
ATOM    576  CG2 VAL    39      52.841  44.634  24.371  1.00  0.00           C  
ATOM    577 HG21 VAL    39      52.125  45.237  24.930  1.00  0.00           H  
ATOM    578 HG22 VAL    39      52.555  43.595  24.532  1.00  0.00           H  
ATOM    579 HG23 VAL    39      53.776  44.799  24.906  1.00  0.00           H  
ATOM    580  C   VAL    39      53.708  44.448  20.653  1.00  0.00           C  
ATOM    581  O   VAL    39      52.844  44.029  19.896  1.00  0.00           O  
ATOM    582  N   VAL    40      54.824  45.174  20.225  1.00  0.00           N  
ATOM    583  H   VAL    40      55.573  45.300  20.891  1.00  0.00           H  
ATOM    584  CA  VAL    40      54.949  45.800  18.865  1.00  0.00           C  
ATOM    585  HA  VAL    40      54.166  45.515  18.162  1.00  0.00           H  
ATOM    586  CB  VAL    40      54.837  47.361  18.976  1.00  0.00           C  
ATOM    587  HB  VAL    40      55.730  47.756  19.461  1.00  0.00           H  
ATOM    588  CG1 VAL    40      54.618  48.158  17.719  1.00  0.00           C  
ATOM    589 HG11 VAL    40      55.004  49.175  17.791  1.00  0.00           H  
ATOM    590 HG12 VAL    40      55.001  47.591  16.871  1.00  0.00           H  
ATOM    591 HG13 VAL    40      53.552  48.197  17.494  1.00  0.00           H  
ATOM    592  CG2 VAL    40      53.749  47.783  19.996  1.00  0.00           C  
ATOM    593 HG21 VAL    40      53.877  47.626  21.067  1.00  0.00           H  
ATOM    594 HG22 VAL    40      53.698  48.862  19.852  1.00  0.00           H  
ATOM    595 HG23 VAL    40      52.810  47.339  19.667  1.00  0.00           H  
ATOM    596  C   VAL    40      56.314  45.414  18.287  1.00  0.00           C  
ATOM    597  O   VAL    40      56.423  45.130  17.087  1.00  0.00           O  
ATOM    598  N   ILE    41      57.364  45.253  19.087  1.00  0.00           N  
ATOM    599  H   ILE    41      57.221  45.475  20.062  1.00  0.00           H  
ATOM    600  CA  ILE    41      58.678  44.845  18.631  1.00  0.00           C  
ATOM    601  HA  ILE    41      58.625  44.712  17.550  1.00  0.00           H  
ATOM    602  CB  ILE    41      59.803  45.876  18.882  1.00  0.00           C  
ATOM    603  HB  ILE    41      59.539  46.662  18.175  1.00  0.00           H  
ATOM    604  CG2 ILE    41      59.780  46.461  20.315  1.00  0.00           C  
ATOM    605 HG21 ILE    41      60.471  47.305  20.331  1.00  0.00           H  
ATOM    606 HG22 ILE    41      58.769  46.706  20.638  1.00  0.00           H  
ATOM    607 HG23 ILE    41      60.098  45.831  21.145  1.00  0.00           H  
ATOM    608  CG1 ILE    41      61.268  45.468  18.495  1.00  0.00           C  
ATOM    609 HG12 ILE    41      61.869  46.303  18.854  1.00  0.00           H  
ATOM    610 HG13 ILE    41      61.631  44.603  19.050  1.00  0.00           H  
ATOM    611  CD1 ILE    41      61.425  45.203  16.987  1.00  0.00           C  
ATOM    612 HD11 ILE    41      61.496  46.155  16.461  1.00  0.00           H  
ATOM    613 HD12 ILE    41      62.299  44.623  16.689  1.00  0.00           H  
ATOM    614 HD13 ILE    41      60.680  44.548  16.535  1.00  0.00           H  
ATOM    615  C   ILE    41      59.048  43.548  19.314  1.00  0.00           C  
ATOM    616  O   ILE    41      58.867  43.442  20.503  1.00  0.00           O  
ATOM    617  N   ALA    42      59.630  42.628  18.488  1.00  0.00           N  
ATOM    618  H   ALA    42      59.746  42.809  17.501  1.00  0.00           H  
ATOM    619  CA  ALA    42      60.385  41.465  18.893  1.00  0.00           C  
ATOM    620  HA  ALA    42      60.889  41.631  19.845  1.00  0.00           H  
ATOM    621  CB  ALA    42      59.188  40.387  18.943  1.00  0.00           C  
ATOM    622  HB1 ALA    42      58.620  40.357  18.013  1.00  0.00           H  
ATOM    623  HB2 ALA    42      59.584  39.436  19.300  1.00  0.00           H  
ATOM    624  HB3 ALA    42      58.413  40.689  19.647  1.00  0.00           H  
ATOM    625  C   ALA    42      61.398  40.959  17.918  1.00  0.00           C  
ATOM    626  O   ALA    42      61.040  40.444  16.793  1.00  0.00           O  
ATOM    627  OXT ALA    42      62.606  41.163  18.212  1.00  0.00           O  
TER     628      ALA    42 
END   
