# Supplementary material for: Exploring Structural Insights of Aβ42 and α-Synuclein Monomers and Heterodimer: A Comparative Study Using Implicit and Explicit Solvent Simulations
Source: J Phys Chem B. 2024 May 3;128(19):4655–69. doi: 10.1021/acs.jpcb.4c00503 (PMC11103699; doi:10.1021/acs.jpcb.4c00503)
Supplement: Supplementary file 3 — jp4c00503_si_003.zip [file jp4c00503_si_003.zip › rep/1_ab42_FINAL19.pdb]

ATOM      1  N   ASP     1      52.593  22.562  16.406  1.00  0.00           N  
ATOM      2  H1  ASP     1      51.613  22.525  16.163  1.00  0.00           H  
ATOM      3  H2  ASP     1      53.042  21.661  16.335  1.00  0.00           H  
ATOM      4  H3  ASP     1      53.029  23.248  15.806  1.00  0.00           H  
ATOM      5  CA  ASP     1      52.725  22.974  17.785  1.00  0.00           C  
ATOM      6  HA  ASP     1      52.407  24.017  17.791  1.00  0.00           H  
ATOM      7  CB  ASP     1      51.844  22.208  18.767  1.00  0.00           C  
ATOM      8  HB2 ASP     1      52.368  21.338  19.163  1.00  0.00           H  
ATOM      9  HB3 ASP     1      51.769  22.824  19.663  1.00  0.00           H  
ATOM     10  CG  ASP     1      50.444  21.835  18.260  1.00  0.00           C  
ATOM     11  OD1 ASP     1      49.886  22.484  17.375  1.00  0.00           O  
ATOM     12  OD2 ASP     1      49.883  20.807  18.663  1.00  0.00           O  
ATOM     13  C   ASP     1      54.154  22.891  18.223  1.00  0.00           C  
ATOM     14  O   ASP     1      55.094  22.539  17.514  1.00  0.00           O  
ATOM     15  N   ALA     2      54.454  23.383  19.462  1.00  0.00           N  
ATOM     16  H   ALA     2      53.678  23.154  20.067  1.00  0.00           H  
ATOM     17  CA  ALA     2      55.794  23.375  20.001  1.00  0.00           C  
ATOM     18  HA  ALA     2      56.312  22.589  19.450  1.00  0.00           H  
ATOM     19  CB  ALA     2      56.560  24.707  19.666  1.00  0.00           C  
ATOM     20  HB1 ALA     2      57.567  24.574  20.061  1.00  0.00           H  
ATOM     21  HB2 ALA     2      56.557  24.849  18.585  1.00  0.00           H  
ATOM     22  HB3 ALA     2      56.147  25.608  20.121  1.00  0.00           H  
ATOM     23  C   ALA     2      55.712  23.186  21.559  1.00  0.00           C  
ATOM     24  O   ALA     2      54.940  23.865  22.286  1.00  0.00           O  
ATOM     25  N   GLU     3      56.391  22.180  21.975  1.00  0.00           N  
ATOM     26  H   GLU     3      57.102  21.910  21.310  1.00  0.00           H  
ATOM     27  CA  GLU     3      56.555  21.729  23.386  1.00  0.00           C  
ATOM     28  HA  GLU     3      55.557  21.608  23.807  1.00  0.00           H  
ATOM     29  CB  GLU     3      57.304  20.378  23.086  1.00  0.00           C  
ATOM     30  HB2 GLU     3      58.175  20.599  22.469  1.00  0.00           H  
ATOM     31  HB3 GLU     3      57.665  19.926  24.009  1.00  0.00           H  
ATOM     32  CG  GLU     3      56.625  19.295  22.316  1.00  0.00           C  
ATOM     33  HG2 GLU     3      57.080  19.290  21.326  1.00  0.00           H  
ATOM     34  HG3 GLU     3      56.878  18.316  22.722  1.00  0.00           H  
ATOM     35  CD  GLU     3      55.105  19.417  22.284  1.00  0.00           C  
ATOM     36  OE1 GLU     3      54.457  19.542  21.178  1.00  0.00           O  
ATOM     37  OE2 GLU     3      54.541  19.323  23.420  1.00  0.00           O  
ATOM     38  C   GLU     3      57.297  22.822  24.325  1.00  0.00           C  
ATOM     39  O   GLU     3      57.873  22.385  25.362  1.00  0.00           O  
ATOM     40  N   PHE     4      57.381  24.121  23.959  1.00  0.00           N  
ATOM     41  H   PHE     4      56.988  24.303  23.046  1.00  0.00           H  
ATOM     42  CA  PHE     4      57.928  25.283  24.663  1.00  0.00           C  
ATOM     43  HA  PHE     4      58.453  25.074  25.596  1.00  0.00           H  
ATOM     44  CB  PHE     4      59.067  25.818  23.721  1.00  0.00           C  
ATOM     45  HB2 PHE     4      59.713  24.954  23.566  1.00  0.00           H  
ATOM     46  HB3 PHE     4      58.802  25.797  22.664  1.00  0.00           H  
ATOM     47  CG  PHE     4      59.979  26.910  24.175  1.00  0.00           C  
ATOM     48  CD1 PHE     4      59.863  28.273  23.625  1.00  0.00           C  
ATOM     49  HD1 PHE     4      59.212  28.724  22.890  1.00  0.00           H  
ATOM     50  CE1 PHE     4      60.752  29.179  24.193  1.00  0.00           C  
ATOM     51  HE1 PHE     4      60.541  30.196  23.897  1.00  0.00           H  
ATOM     52  CZ  PHE     4      61.723  28.822  25.164  1.00  0.00           C  
ATOM     53  HZ  PHE     4      62.316  29.654  25.514  1.00  0.00           H  
ATOM     54  CE2 PHE     4      61.836  27.487  25.613  1.00  0.00           C  
ATOM     55  HE2 PHE     4      62.562  27.216  26.366  1.00  0.00           H  
ATOM     56  CD2 PHE     4      60.904  26.508  25.193  1.00  0.00           C  
ATOM     57  HD2 PHE     4      61.085  25.489  25.499  1.00  0.00           H  
ATOM     58  C   PHE     4      56.867  26.392  24.840  1.00  0.00           C  
ATOM     59  O   PHE     4      55.789  26.289  24.314  1.00  0.00           O  
ATOM     60  N   ARG     5      57.288  27.486  25.553  1.00  0.00           N  
ATOM     61  H   ARG     5      58.244  27.554  25.871  1.00  0.00           H  
ATOM     62  CA  ARG     5      56.349  28.572  26.003  1.00  0.00           C  
ATOM     63  HA  ARG     5      55.423  28.144  26.386  1.00  0.00           H  
ATOM     64  CB  ARG     5      57.007  29.306  27.270  1.00  0.00           C  
ATOM     65  HB2 ARG     5      57.859  29.949  27.048  1.00  0.00           H  
ATOM     66  HB3 ARG     5      56.406  30.050  27.791  1.00  0.00           H  
ATOM     67  CG  ARG     5      57.516  28.327  28.341  1.00  0.00           C  
ATOM     68  HG2 ARG     5      56.755  27.622  28.674  1.00  0.00           H  
ATOM     69  HG3 ARG     5      58.215  27.544  28.048  1.00  0.00           H  
ATOM     70  CD  ARG     5      58.043  29.201  29.500  1.00  0.00           C  
ATOM     71  HD2 ARG     5      57.355  29.936  29.917  1.00  0.00           H  
ATOM     72  HD3 ARG     5      58.200  28.566  30.372  1.00  0.00           H  
ATOM     73  NE  ARG     5      59.203  30.090  29.090  1.00  0.00           N  
ATOM     74  HE  ARG     5      59.028  30.978  28.643  1.00  0.00           H  
ATOM     75  CZ  ARG     5      60.429  29.656  28.989  1.00  0.00           C  
ATOM     76  NH1 ARG     5      61.378  30.431  28.625  1.00  0.00           N  
ATOM     77 HH11 ARG     5      62.328  30.088  28.592  1.00  0.00           H  
ATOM     78 HH12 ARG     5      61.181  31.348  28.251  1.00  0.00           H  
ATOM     79  NH2 ARG     5      60.818  28.432  29.348  1.00  0.00           N  
ATOM     80 HH21 ARG     5      61.798  28.283  29.545  1.00  0.00           H  
ATOM     81 HH22 ARG     5      60.165  27.855  29.858  1.00  0.00           H  
ATOM     82  C   ARG     5      55.878  29.599  24.992  1.00  0.00           C  
ATOM     83  O   ARG     5      56.683  30.014  24.119  1.00  0.00           O  
ATOM     84  N   HIE     6      54.609  30.133  25.216  1.00  0.00           N  
ATOM     85  H   HIE     6      54.004  29.742  25.924  1.00  0.00           H  
ATOM     86  CA  HIE     6      53.990  31.097  24.288  1.00  0.00           C  
ATOM     87  HA  HIE     6      54.254  30.807  23.272  1.00  0.00           H  
ATOM     88  CB  HIE     6      52.374  31.155  24.283  1.00  0.00           C  
ATOM     89  HB2 HIE     6      52.100  32.184  24.049  1.00  0.00           H  
ATOM     90  HB3 HIE     6      51.961  30.572  23.460  1.00  0.00           H  
ATOM     91  CG  HIE     6      51.599  30.851  25.600  1.00  0.00           C  
ATOM     92  ND1 HIE     6      51.942  30.021  26.703  1.00  0.00           N  
ATOM     93  CE1 HIE     6      51.033  30.230  27.595  1.00  0.00           C  
ATOM     94  HE1 HIE     6      51.119  29.788  28.577  1.00  0.00           H  
ATOM     95  NE2 HIE     6      50.264  31.177  27.304  1.00  0.00           N  
ATOM     96  HE2 HIE     6      49.626  31.691  27.894  1.00  0.00           H  
ATOM     97  CD2 HIE     6      50.501  31.560  25.998  1.00  0.00           C  
ATOM     98  HD2 HIE     6      50.033  32.369  25.458  1.00  0.00           H  
ATOM     99  C   HIE     6      54.426  32.590  24.415  1.00  0.00           C  
ATOM    100  O   HIE     6      53.727  33.372  25.008  1.00  0.00           O  
ATOM    101  N   ASP     7      55.534  33.040  23.798  1.00  0.00           N  
ATOM    102  H   ASP     7      56.200  32.306  23.601  1.00  0.00           H  
ATOM    103  CA  ASP     7      55.951  34.463  23.619  1.00  0.00           C  
ATOM    104  HA  ASP     7      55.272  35.079  24.208  1.00  0.00           H  
ATOM    105  CB  ASP     7      57.379  34.650  24.049  1.00  0.00           C  
ATOM    106  HB2 ASP     7      57.993  34.156  23.296  1.00  0.00           H  
ATOM    107  HB3 ASP     7      57.719  35.685  24.086  1.00  0.00           H  
ATOM    108  CG  ASP     7      57.721  34.144  25.495  1.00  0.00           C  
ATOM    109  OD1 ASP     7      58.909  34.316  25.957  1.00  0.00           O  
ATOM    110  OD2 ASP     7      56.805  33.819  26.235  1.00  0.00           O  
ATOM    111  C   ASP     7      55.871  34.837  22.144  1.00  0.00           C  
ATOM    112  O   ASP     7      56.530  34.257  21.296  1.00  0.00           O  
ATOM    113  N   SER     8      55.216  35.970  21.855  1.00  0.00           N  
ATOM    114  H   SER     8      54.535  36.152  22.578  1.00  0.00           H  
ATOM    115  CA  SER     8      54.928  36.523  20.515  1.00  0.00           C  
ATOM    116  HA  SER     8      55.842  36.367  19.943  1.00  0.00           H  
ATOM    117  CB  SER     8      53.686  35.995  19.787  1.00  0.00           C  
ATOM    118  HB2 SER     8      52.756  36.215  20.311  1.00  0.00           H  
ATOM    119  HB3 SER     8      53.653  36.448  18.796  1.00  0.00           H  
ATOM    120  OG  SER     8      53.920  34.603  19.504  1.00  0.00           O  
ATOM    121  HG  SER     8      54.111  34.496  18.570  1.00  0.00           H  
ATOM    122  C   SER     8      54.742  38.083  20.509  1.00  0.00           C  
ATOM    123  O   SER     8      53.972  38.623  19.637  1.00  0.00           O  
ATOM    124  N   GLY     9      55.311  38.728  21.496  1.00  0.00           N  
ATOM    125  H   GLY     9      55.927  38.287  22.164  1.00  0.00           H  
ATOM    126  CA  GLY     9      54.940  40.090  21.794  1.00  0.00           C  
ATOM    127  HA2 GLY     9      55.766  40.559  22.329  1.00  0.00           H  
ATOM    128  HA3 GLY     9      54.856  40.624  20.848  1.00  0.00           H  
ATOM    129  C   GLY     9      53.577  40.332  22.560  1.00  0.00           C  
ATOM    130  O   GLY     9      53.571  41.114  23.496  1.00  0.00           O  
ATOM    131  N   TYR    10      52.506  39.844  21.986  1.00  0.00           N  
ATOM    132  H   TYR    10      52.747  39.315  21.161  1.00  0.00           H  
ATOM    133  CA  TYR    10      51.199  39.941  22.566  1.00  0.00           C  
ATOM    134  HA  TYR    10      51.233  40.470  23.519  1.00  0.00           H  
ATOM    135  CB  TYR    10      50.182  40.762  21.729  1.00  0.00           C  
ATOM    136  HB2 TYR    10      50.208  40.481  20.676  1.00  0.00           H  
ATOM    137  HB3 TYR    10      49.224  40.569  22.212  1.00  0.00           H  
ATOM    138  CG  TYR    10      50.371  42.294  21.614  1.00  0.00           C  
ATOM    139  CD1 TYR    10      50.826  42.836  20.368  1.00  0.00           C  
ATOM    140  HD1 TYR    10      50.914  42.185  19.511  1.00  0.00           H  
ATOM    141  CE1 TYR    10      50.822  44.263  20.244  1.00  0.00           C  
ATOM    142  HE1 TYR    10      51.027  44.706  19.281  1.00  0.00           H  
ATOM    143  CZ  TYR    10      50.622  45.140  21.347  1.00  0.00           C  
ATOM    144  OH  TYR    10      50.750  46.430  21.198  1.00  0.00           O  
ATOM    145  HH  TYR    10      51.079  46.832  22.005  1.00  0.00           H  
ATOM    146  CE2 TYR    10      50.168  44.589  22.454  1.00  0.00           C  
ATOM    147  HE2 TYR    10      49.881  45.259  23.250  1.00  0.00           H  
ATOM    148  CD2 TYR    10      50.072  43.185  22.654  1.00  0.00           C  
ATOM    149  HD2 TYR    10      49.667  42.876  23.606  1.00  0.00           H  
ATOM    150  C   TYR    10      50.580  38.539  22.866  1.00  0.00           C  
ATOM    151  O   TYR    10      51.088  37.527  22.318  1.00  0.00           O  
ATOM    152  N   GLU    11      49.797  38.417  23.946  1.00  0.00           N  
ATOM    153  H   GLU    11      49.455  39.256  24.393  1.00  0.00           H  
ATOM    154  CA  GLU    11      49.260  37.110  24.529  1.00  0.00           C  
ATOM    155  HA  GLU    11      49.313  36.333  23.765  1.00  0.00           H  
ATOM    156  CB  GLU    11      50.122  36.610  25.747  1.00  0.00           C  
ATOM    157  HB2 GLU    11      49.685  35.651  26.027  1.00  0.00           H  
ATOM    158  HB3 GLU    11      51.205  36.520  25.657  1.00  0.00           H  
ATOM    159  CG  GLU    11      49.918  37.587  26.960  1.00  0.00           C  
ATOM    160  HG2 GLU    11      49.938  38.651  26.726  1.00  0.00           H  
ATOM    161  HG3 GLU    11      48.880  37.411  27.241  1.00  0.00           H  
ATOM    162  CD  GLU    11      51.002  37.290  28.020  1.00  0.00           C  
ATOM    163  OE1 GLU    11      51.505  38.250  28.690  1.00  0.00           O  
ATOM    164  OE2 GLU    11      51.315  36.088  28.227  1.00  0.00           O  
ATOM    165  C   GLU    11      47.754  37.229  24.905  1.00  0.00           C  
ATOM    166  O   GLU    11      47.216  38.321  24.993  1.00  0.00           O  
ATOM    167  N   VAL    12      47.033  36.123  25.139  1.00  0.00           N  
ATOM    168  H   VAL    12      47.439  35.302  24.711  1.00  0.00           H  
ATOM    169  CA  VAL    12      45.592  36.108  25.354  1.00  0.00           C  
ATOM    170  HA  VAL    12      45.195  36.686  24.520  1.00  0.00           H  
ATOM    171  CB  VAL    12      45.030  34.702  25.148  1.00  0.00           C  
ATOM    172  HB  VAL    12      43.948  34.719  25.274  1.00  0.00           H  
ATOM    173  CG1 VAL    12      45.447  34.354  23.720  1.00  0.00           C  
ATOM    174 HG11 VAL    12      45.042  33.370  23.485  1.00  0.00           H  
ATOM    175 HG12 VAL    12      45.176  35.171  23.051  1.00  0.00           H  
ATOM    176 HG13 VAL    12      46.510  34.200  23.534  1.00  0.00           H  
ATOM    177  CG2 VAL    12      45.646  33.751  26.169  1.00  0.00           C  
ATOM    178 HG21 VAL    12      45.128  32.792  26.155  1.00  0.00           H  
ATOM    179 HG22 VAL    12      46.726  33.752  26.021  1.00  0.00           H  
ATOM    180 HG23 VAL    12      45.525  34.250  27.131  1.00  0.00           H  
ATOM    181  C   VAL    12      45.078  36.755  26.601  1.00  0.00           C  
ATOM    182  O   VAL    12      43.901  37.004  26.753  1.00  0.00           O  
ATOM    183  N   HIE    13      45.955  36.965  27.560  1.00  0.00           N  
ATOM    184  H   HIE    13      46.872  36.584  27.374  1.00  0.00           H  
ATOM    185  CA  HIE    13      45.680  37.741  28.776  1.00  0.00           C  
ATOM    186  HA  HIE    13      44.766  37.382  29.249  1.00  0.00           H  
ATOM    187  CB  HIE    13      46.707  37.437  29.937  1.00  0.00           C  
ATOM    188  HB2 HIE    13      47.690  37.903  29.860  1.00  0.00           H  
ATOM    189  HB3 HIE    13      46.287  37.829  30.863  1.00  0.00           H  
ATOM    190  CG  HIE    13      46.962  35.982  30.127  1.00  0.00           C  
ATOM    191  ND1 HIE    13      48.197  35.281  29.991  1.00  0.00           N  
ATOM    192  CE1 HIE    13      47.820  34.045  30.122  1.00  0.00           C  
ATOM    193  HE1 HIE    13      48.556  33.255  30.108  1.00  0.00           H  
ATOM    194  NE2 HIE    13      46.475  33.855  30.380  1.00  0.00           N  
ATOM    195  HE2 HIE    13      46.065  32.962  30.613  1.00  0.00           H  
ATOM    196  CD2 HIE    13      45.968  35.077  30.263  1.00  0.00           C  
ATOM    197  HD2 HIE    13      44.959  35.463  30.248  1.00  0.00           H  
ATOM    198  C   HIE    13      45.317  39.212  28.599  1.00  0.00           C  
ATOM    199  O   HIE    13      44.707  39.778  29.509  1.00  0.00           O  
ATOM    200  N   HIE    14      45.532  39.753  27.359  1.00  0.00           N  
ATOM    201  H   HIE    14      46.115  39.336  26.647  1.00  0.00           H  
ATOM    202  CA  HIE    14      44.880  41.076  27.071  1.00  0.00           C  
ATOM    203  HA  HIE    14      45.283  41.723  27.850  1.00  0.00           H  
ATOM    204  CB  HIE    14      45.309  41.480  25.595  1.00  0.00           C  
ATOM    205  HB2 HIE    14      46.387  41.318  25.605  1.00  0.00           H  
ATOM    206  HB3 HIE    14      44.849  40.823  24.857  1.00  0.00           H  
ATOM    207  CG  HIE    14      44.864  42.915  25.214  1.00  0.00           C  
ATOM    208  ND1 HIE    14      43.684  43.218  24.563  1.00  0.00           N  
ATOM    209  CE1 HIE    14      43.736  44.517  24.398  1.00  0.00           C  
ATOM    210  HE1 HIE    14      43.042  45.072  23.784  1.00  0.00           H  
ATOM    211  NE2 HIE    14      44.864  45.018  24.989  1.00  0.00           N  
ATOM    212  HE2 HIE    14      45.287  45.830  24.562  1.00  0.00           H  
ATOM    213  CD2 HIE    14      45.615  44.016  25.500  1.00  0.00           C  
ATOM    214  HD2 HIE    14      46.642  44.085  25.826  1.00  0.00           H  
ATOM    215  C   HIE    14      43.394  41.035  27.181  1.00  0.00           C  
ATOM    216  O   HIE    14      42.791  42.013  27.629  1.00  0.00           O  
ATOM    217  N   GLN    15      42.761  39.984  26.768  1.00  0.00           N  
ATOM    218  H   GLN    15      43.282  39.266  26.285  1.00  0.00           H  
ATOM    219  CA  GLN    15      41.285  39.938  26.629  1.00  0.00           C  
ATOM    220  HA  GLN    15      40.900  40.928  26.383  1.00  0.00           H  
ATOM    221  CB  GLN    15      40.853  38.805  25.598  1.00  0.00           C  
ATOM    222  HB2 GLN    15      41.299  37.819  25.728  1.00  0.00           H  
ATOM    223  HB3 GLN    15      39.791  38.562  25.582  1.00  0.00           H  
ATOM    224  CG  GLN    15      41.081  39.236  24.114  1.00  0.00           C  
ATOM    225  HG2 GLN    15      40.678  40.242  23.990  1.00  0.00           H  
ATOM    226  HG3 GLN    15      42.144  39.131  23.897  1.00  0.00           H  
ATOM    227  CD  GLN    15      40.393  38.351  23.046  1.00  0.00           C  
ATOM    228  OE1 GLN    15      39.227  38.447  22.716  1.00  0.00           O  
ATOM    229  NE2 GLN    15      41.196  37.555  22.328  1.00  0.00           N  
ATOM    230 HE21 GLN    15      42.135  37.512  22.697  1.00  0.00           H  
ATOM    231 HE22 GLN    15      40.960  37.240  21.398  1.00  0.00           H  
ATOM    232  C   GLN    15      40.859  39.623  28.096  1.00  0.00           C  
ATOM    233  O   GLN    15      40.228  40.509  28.785  1.00  0.00           O  
ATOM    234  N   LYS    16      41.305  38.402  28.520  1.00  0.00           N  
ATOM    235  H   LYS    16      41.922  37.973  27.846  1.00  0.00           H  
ATOM    236  CA  LYS    16      41.024  37.946  29.909  1.00  0.00           C  
ATOM    237  HA  LYS    16      40.020  38.314  30.122  1.00  0.00           H  
ATOM    238  CB  LYS    16      40.973  36.429  29.836  1.00  0.00           C  
ATOM    239  HB2 LYS    16      41.931  36.192  29.373  1.00  0.00           H  
ATOM    240  HB3 LYS    16      41.075  35.972  30.821  1.00  0.00           H  
ATOM    241  CG  LYS    16      39.773  35.750  29.199  1.00  0.00           C  
ATOM    242  HG2 LYS    16      38.923  35.770  29.880  1.00  0.00           H  
ATOM    243  HG3 LYS    16      39.562  36.276  28.268  1.00  0.00           H  
ATOM    244  CD  LYS    16      40.042  34.319  28.653  1.00  0.00           C  
ATOM    245  HD2 LYS    16      40.610  34.456  27.732  1.00  0.00           H  
ATOM    246  HD3 LYS    16      40.637  33.733  29.354  1.00  0.00           H  
ATOM    247  CE  LYS    16      38.670  33.723  28.143  1.00  0.00           C  
ATOM    248  HE2 LYS    16      38.182  34.678  27.948  1.00  0.00           H  
ATOM    249  HE3 LYS    16      38.900  33.258  27.185  1.00  0.00           H  
ATOM    250  NZ  LYS    16      37.936  32.718  29.062  1.00  0.00           N  
ATOM    251  HZ1 LYS    16      38.336  31.792  29.093  1.00  0.00           H  
ATOM    252  HZ2 LYS    16      37.841  33.088  29.997  1.00  0.00           H  
ATOM    253  HZ3 LYS    16      37.008  32.667  28.665  1.00  0.00           H  
ATOM    254  C   LYS    16      41.920  38.574  30.955  1.00  0.00           C  
ATOM    255  O   LYS    16      42.924  37.982  31.304  1.00  0.00           O  
ATOM    256  N   LEU    17      41.509  39.646  31.567  1.00  0.00           N  
ATOM    257  H   LEU    17      40.603  40.017  31.320  1.00  0.00           H  
ATOM    258  CA  LEU    17      42.149  40.241  32.746  1.00  0.00           C  
ATOM    259  HA  LEU    17      43.236  40.206  32.680  1.00  0.00           H  
ATOM    260  CB  LEU    17      41.710  41.725  32.823  1.00  0.00           C  
ATOM    261  HB2 LEU    17      41.974  42.212  31.884  1.00  0.00           H  
ATOM    262  HB3 LEU    17      40.621  41.760  32.806  1.00  0.00           H  
ATOM    263  CG  LEU    17      42.168  42.544  34.057  1.00  0.00           C  
ATOM    264  HG  LEU    17      41.662  42.231  34.971  1.00  0.00           H  
ATOM    265  CD1 LEU    17      43.708  42.456  34.034  1.00  0.00           C  
ATOM    266 HD11 LEU    17      44.202  41.513  34.271  1.00  0.00           H  
ATOM    267 HD12 LEU    17      44.112  42.940  33.144  1.00  0.00           H  
ATOM    268 HD13 LEU    17      43.965  43.158  34.827  1.00  0.00           H  
ATOM    269  CD2 LEU    17      41.935  43.938  33.790  1.00  0.00           C  
ATOM    270 HD21 LEU    17      42.288  44.215  32.797  1.00  0.00           H  
ATOM    271 HD22 LEU    17      40.902  44.251  33.943  1.00  0.00           H  
ATOM    272 HD23 LEU    17      42.457  44.731  34.327  1.00  0.00           H  
ATOM    273  C   LEU    17      41.758  39.584  34.107  1.00  0.00           C  
ATOM    274  O   LEU    17      42.601  39.395  34.952  1.00  0.00           O  
ATOM    275  N   VAL    18      40.467  39.282  34.282  1.00  0.00           N  
ATOM    276  H   VAL    18      39.798  39.510  33.561  1.00  0.00           H  
ATOM    277  CA  VAL    18      39.887  38.455  35.433  1.00  0.00           C  
ATOM    278  HA  VAL    18      40.755  38.096  35.986  1.00  0.00           H  
ATOM    279  CB  VAL    18      39.101  39.369  36.355  1.00  0.00           C  
ATOM    280  HB  VAL    18      39.750  40.223  36.546  1.00  0.00           H  
ATOM    281  CG1 VAL    18      37.638  39.827  35.915  1.00  0.00           C  
ATOM    282 HG11 VAL    18      37.593  40.418  35.000  1.00  0.00           H  
ATOM    283 HG12 VAL    18      37.027  38.972  35.624  1.00  0.00           H  
ATOM    284 HG13 VAL    18      37.330  40.519  36.698  1.00  0.00           H  
ATOM    285  CG2 VAL    18      38.992  38.656  37.773  1.00  0.00           C  
ATOM    286 HG21 VAL    18      38.157  37.960  37.697  1.00  0.00           H  
ATOM    287 HG22 VAL    18      39.929  38.207  38.104  1.00  0.00           H  
ATOM    288 HG23 VAL    18      38.722  39.431  38.489  1.00  0.00           H  
ATOM    289  C   VAL    18      39.132  37.177  34.954  1.00  0.00           C  
ATOM    290  O   VAL    18      38.456  37.036  33.901  1.00  0.00           O  
ATOM    291  N   PHE    19      39.240  36.144  35.863  1.00  0.00           N  
ATOM    292  H   PHE    19      39.792  36.274  36.698  1.00  0.00           H  
ATOM    293  CA  PHE    19      38.715  34.800  35.590  1.00  0.00           C  
ATOM    294  HA  PHE    19      38.664  34.752  34.502  1.00  0.00           H  
ATOM    295  CB  PHE    19      39.819  33.767  35.792  1.00  0.00           C  
ATOM    296  HB2 PHE    19      39.803  33.349  36.798  1.00  0.00           H  
ATOM    297  HB3 PHE    19      39.662  32.880  35.178  1.00  0.00           H  
ATOM    298  CG  PHE    19      41.255  34.235  35.456  1.00  0.00           C  
ATOM    299  CD1 PHE    19      41.529  34.675  34.129  1.00  0.00           C  
ATOM    300  HD1 PHE    19      40.731  34.682  33.401  1.00  0.00           H  
ATOM    301  CE1 PHE    19      42.845  35.255  33.865  1.00  0.00           C  
ATOM    302  HE1 PHE    19      43.035  35.586  32.855  1.00  0.00           H  
ATOM    303  CZ  PHE    19      43.837  35.307  34.845  1.00  0.00           C  
ATOM    304  HZ  PHE    19      44.804  35.726  34.609  1.00  0.00           H  
ATOM    305  CE2 PHE    19      43.521  34.937  36.183  1.00  0.00           C  
ATOM    306  HE2 PHE    19      44.243  34.908  36.986  1.00  0.00           H  
ATOM    307  CD2 PHE    19      42.223  34.387  36.519  1.00  0.00           C  
ATOM    308  HD2 PHE    19      42.037  34.210  37.568  1.00  0.00           H  
ATOM    309  C   PHE    19      37.227  34.406  36.081  1.00  0.00           C  
ATOM    310  O   PHE    19      36.774  33.302  35.999  1.00  0.00           O  
ATOM    311  N   PHE    20      36.608  35.442  36.628  1.00  0.00           N  
ATOM    312  H   PHE    20      37.009  36.362  36.517  1.00  0.00           H  
ATOM    313  CA  PHE    20      35.232  35.462  37.148  1.00  0.00           C  
ATOM    314  HA  PHE    20      34.563  34.767  36.642  1.00  0.00           H  
ATOM    315  CB  PHE    20      35.255  35.068  38.641  1.00  0.00           C  
ATOM    316  HB2 PHE    20      36.005  35.749  39.045  1.00  0.00           H  
ATOM    317  HB3 PHE    20      34.260  35.125  39.082  1.00  0.00           H  
ATOM    318  CG  PHE    20      35.735  33.729  39.067  1.00  0.00           C  
ATOM    319  CD1 PHE    20      36.501  33.673  40.289  1.00  0.00           C  
ATOM    320  HD1 PHE    20      36.806  34.607  40.737  1.00  0.00           H  
ATOM    321  CE1 PHE    20      37.040  32.372  40.737  1.00  0.00           C  
ATOM    322  HE1 PHE    20      37.789  32.486  41.507  1.00  0.00           H  
ATOM    323  CZ  PHE    20      36.537  31.179  40.256  1.00  0.00           C  
ATOM    324  HZ  PHE    20      36.853  30.225  40.652  1.00  0.00           H  
ATOM    325  CE2 PHE    20      35.698  31.308  39.117  1.00  0.00           C  
ATOM    326  HE2 PHE    20      35.152  30.510  38.636  1.00  0.00           H  
ATOM    327  CD2 PHE    20      35.328  32.521  38.486  1.00  0.00           C  
ATOM    328  HD2 PHE    20      34.598  32.566  37.692  1.00  0.00           H  
ATOM    329  C   PHE    20      34.559  36.792  36.841  1.00  0.00           C  
ATOM    330  O   PHE    20      35.139  37.855  36.721  1.00  0.00           O  
ATOM    331  N   ALA    21      33.246  36.770  36.706  1.00  0.00           N  
ATOM    332  H   ALA    21      32.875  35.841  36.842  1.00  0.00           H  
ATOM    333  CA  ALA    21      32.356  37.828  36.348  1.00  0.00           C  
ATOM    334  HA  ALA    21      32.913  38.704  36.015  1.00  0.00           H  
ATOM    335  CB  ALA    21      31.449  37.342  35.237  1.00  0.00           C  
ATOM    336  HB1 ALA    21      31.104  38.175  34.624  1.00  0.00           H  
ATOM    337  HB2 ALA    21      31.918  36.718  34.475  1.00  0.00           H  
ATOM    338  HB3 ALA    21      30.586  36.791  35.610  1.00  0.00           H  
ATOM    339  C   ALA    21      31.527  38.396  37.545  1.00  0.00           C  
ATOM    340  O   ALA    21      31.090  37.568  38.340  1.00  0.00           O  
ATOM    341  N   GLU    22      31.257  39.738  37.684  1.00  0.00           N  
ATOM    342  H   GLU    22      31.666  40.440  37.084  1.00  0.00           H  
ATOM    343  CA  GLU    22      30.721  40.271  38.975  1.00  0.00           C  
ATOM    344  HA  GLU    22      30.711  39.431  39.669  1.00  0.00           H  
ATOM    345  CB  GLU    22      31.724  41.386  39.492  1.00  0.00           C  
ATOM    346  HB2 GLU    22      32.701  40.921  39.363  1.00  0.00           H  
ATOM    347  HB3 GLU    22      31.637  42.246  38.827  1.00  0.00           H  
ATOM    348  CG  GLU    22      31.717  41.948  40.947  1.00  0.00           C  
ATOM    349  HG2 GLU    22      32.544  42.658  40.982  1.00  0.00           H  
ATOM    350  HG3 GLU    22      30.753  42.410  41.160  1.00  0.00           H  
ATOM    351  CD  GLU    22      32.021  40.870  42.010  1.00  0.00           C  
ATOM    352  OE1 GLU    22      31.078  40.586  42.831  1.00  0.00           O  
ATOM    353  OE2 GLU    22      33.203  40.461  42.105  1.00  0.00           O  
ATOM    354  C   GLU    22      29.303  40.874  38.972  1.00  0.00           C  
ATOM    355  O   GLU    22      28.810  41.381  40.071  1.00  0.00           O  
ATOM    356  N   ASP    23      28.666  40.792  37.788  1.00  0.00           N  
ATOM    357  H   ASP    23      29.179  40.298  37.071  1.00  0.00           H  
ATOM    358  CA  ASP    23      27.348  41.292  37.458  1.00  0.00           C  
ATOM    359  HA  ASP    23      27.122  42.197  38.022  1.00  0.00           H  
ATOM    360  CB  ASP    23      27.339  41.732  36.005  1.00  0.00           C  
ATOM    361  HB2 ASP    23      27.826  40.888  35.516  1.00  0.00           H  
ATOM    362  HB3 ASP    23      26.293  41.759  35.699  1.00  0.00           H  
ATOM    363  CG  ASP    23      27.912  43.105  35.822  1.00  0.00           C  
ATOM    364  OD1 ASP    23      27.435  44.170  36.365  1.00  0.00           O  
ATOM    365  OD2 ASP    23      28.797  43.185  34.947  1.00  0.00           O  
ATOM    366  C   ASP    23      26.236  40.232  37.706  1.00  0.00           C  
ATOM    367  O   ASP    23      25.112  40.506  38.113  1.00  0.00           O  
ATOM    368  N   VAL    24      26.561  38.983  37.302  1.00  0.00           N  
ATOM    369  H   VAL    24      27.487  38.776  36.956  1.00  0.00           H  
ATOM    370  CA  VAL    24      25.627  37.810  37.250  1.00  0.00           C  
ATOM    371  HA  VAL    24      24.646  38.148  36.918  1.00  0.00           H  
ATOM    372  CB  VAL    24      26.087  36.884  36.056  1.00  0.00           C  
ATOM    373  HB  VAL    24      26.160  37.541  35.190  1.00  0.00           H  
ATOM    374  CG1 VAL    24      27.383  36.168  36.264  1.00  0.00           C  
ATOM    375 HG11 VAL    24      27.331  35.449  37.082  1.00  0.00           H  
ATOM    376 HG12 VAL    24      27.659  35.588  35.384  1.00  0.00           H  
ATOM    377 HG13 VAL    24      28.079  36.988  36.443  1.00  0.00           H  
ATOM    378  CG2 VAL    24      25.175  35.719  35.811  1.00  0.00           C  
ATOM    379 HG21 VAL    24      25.720  35.117  35.083  1.00  0.00           H  
ATOM    380 HG22 VAL    24      25.139  35.125  36.724  1.00  0.00           H  
ATOM    381 HG23 VAL    24      24.228  36.031  35.369  1.00  0.00           H  
ATOM    382  C   VAL    24      25.236  37.087  38.538  1.00  0.00           C  
ATOM    383  O   VAL    24      24.163  36.541  38.689  1.00  0.00           O  
ATOM    384  N   GLY    25      26.142  37.026  39.500  1.00  0.00           N  
ATOM    385  H   GLY    25      27.087  37.375  39.425  1.00  0.00           H  
ATOM    386  CA  GLY    25      25.687  36.222  40.664  1.00  0.00           C  
ATOM    387  HA2 GLY    25      24.884  36.666  41.252  1.00  0.00           H  
ATOM    388  HA3 GLY    25      25.260  35.246  40.437  1.00  0.00           H  
ATOM    389  C   GLY    25      26.897  35.977  41.567  1.00  0.00           C  
ATOM    390  O   GLY    25      27.968  35.962  41.065  1.00  0.00           O  
ATOM    391  N   SER    26      26.797  36.029  42.898  1.00  0.00           N  
ATOM    392  H   SER    26      25.850  35.915  43.231  1.00  0.00           H  
ATOM    393  CA  SER    26      27.937  36.038  43.777  1.00  0.00           C  
ATOM    394  HA  SER    26      28.700  36.722  43.407  1.00  0.00           H  
ATOM    395  CB  SER    26      27.523  36.524  45.184  1.00  0.00           C  
ATOM    396  HB2 SER    26      28.353  36.713  45.865  1.00  0.00           H  
ATOM    397  HB3 SER    26      26.974  37.466  45.176  1.00  0.00           H  
ATOM    398  OG  SER    26      26.755  35.509  45.922  1.00  0.00           O  
ATOM    399  HG  SER    26      26.290  36.021  46.588  1.00  0.00           H  
ATOM    400  C   SER    26      28.753  34.776  43.865  1.00  0.00           C  
ATOM    401  O   SER    26      29.935  34.825  43.800  1.00  0.00           O  
ATOM    402  N   ASN    27      28.247  33.534  43.744  1.00  0.00           N  
ATOM    403  H   ASN    27      27.260  33.424  43.561  1.00  0.00           H  
ATOM    404  CA  ASN    27      28.909  32.211  43.913  1.00  0.00           C  
ATOM    405  HA  ASN    27      29.904  32.339  43.488  1.00  0.00           H  
ATOM    406  CB  ASN    27      29.007  31.803  45.379  1.00  0.00           C  
ATOM    407  HB2 ASN    27      29.203  32.596  46.100  1.00  0.00           H  
ATOM    408  HB3 ASN    27      28.027  31.395  45.626  1.00  0.00           H  
ATOM    409  CG  ASN    27      29.937  30.637  45.657  1.00  0.00           C  
ATOM    410  OD1 ASN    27      30.508  30.044  44.822  1.00  0.00           O  
ATOM    411  ND2 ASN    27      30.322  30.487  46.892  1.00  0.00           N  
ATOM    412 HD21 ASN    27      30.935  29.692  47.001  1.00  0.00           H  
ATOM    413 HD22 ASN    27      30.106  31.178  47.596  1.00  0.00           H  
ATOM    414  C   ASN    27      28.345  31.122  42.903  1.00  0.00           C  
ATOM    415  O   ASN    27      28.451  29.909  43.093  1.00  0.00           O  
ATOM    416  N   LYS    28      27.708  31.688  41.904  1.00  0.00           N  
ATOM    417  H   LYS    28      27.668  32.698  41.895  1.00  0.00           H  
ATOM    418  CA  LYS    28      26.818  31.071  40.989  1.00  0.00           C  
ATOM    419  HA  LYS    28      26.941  29.989  40.939  1.00  0.00           H  
ATOM    420  CB  LYS    28      25.363  31.178  41.523  1.00  0.00           C  
ATOM    421  HB2 LYS    28      25.390  30.990  42.596  1.00  0.00           H  
ATOM    422  HB3 LYS    28      24.920  32.150  41.302  1.00  0.00           H  
ATOM    423  CG  LYS    28      24.322  30.083  40.839  1.00  0.00           C  
ATOM    424  HG2 LYS    28      24.085  30.386  39.819  1.00  0.00           H  
ATOM    425  HG3 LYS    28      24.772  29.104  41.002  1.00  0.00           H  
ATOM    426  CD  LYS    28      22.913  29.882  41.505  1.00  0.00           C  
ATOM    427  HD2 LYS    28      23.009  29.067  42.222  1.00  0.00           H  
ATOM    428  HD3 LYS    28      22.427  30.721  42.003  1.00  0.00           H  
ATOM    429  CE  LYS    28      21.944  29.402  40.359  1.00  0.00           C  
ATOM    430  HE2 LYS    28      22.043  29.965  39.431  1.00  0.00           H  
ATOM    431  HE3 LYS    28      22.200  28.367  40.131  1.00  0.00           H  
ATOM    432  NZ  LYS    28      20.498  29.487  40.894  1.00  0.00           N  
ATOM    433  HZ1 LYS    28      20.281  30.246  41.523  1.00  0.00           H  
ATOM    434  HZ2 LYS    28      19.764  29.440  40.202  1.00  0.00           H  
ATOM    435  HZ3 LYS    28      20.179  28.623  41.310  1.00  0.00           H  
ATOM    436  C   LYS    28      26.778  31.707  39.587  1.00  0.00           C  
ATOM    437  O   LYS    28      26.559  32.905  39.577  1.00  0.00           O  
ATOM    438  N   GLY    29      26.878  30.926  38.438  1.00  0.00           N  
ATOM    439  H   GLY    29      27.201  29.974  38.541  1.00  0.00           H  
ATOM    440  CA  GLY    29      26.736  31.433  37.051  1.00  0.00           C  
ATOM    441  HA2 GLY    29      26.952  32.501  37.010  1.00  0.00           H  
ATOM    442  HA3 GLY    29      27.530  30.928  36.501  1.00  0.00           H  
ATOM    443  C   GLY    29      25.374  31.179  36.487  1.00  0.00           C  
ATOM    444  O   GLY    29      24.721  30.319  37.036  1.00  0.00           O  
ATOM    445  N   ALA    30      24.912  31.906  35.511  1.00  0.00           N  
ATOM    446  H   ALA    30      25.540  32.591  35.116  1.00  0.00           H  
ATOM    447  CA  ALA    30      23.632  31.802  34.917  1.00  0.00           C  
ATOM    448  HA  ALA    30      23.224  30.791  34.936  1.00  0.00           H  
ATOM    449  CB  ALA    30      22.714  32.798  35.654  1.00  0.00           C  
ATOM    450  HB1 ALA    30      23.242  33.742  35.526  1.00  0.00           H  
ATOM    451  HB2 ALA    30      21.705  32.773  35.240  1.00  0.00           H  
ATOM    452  HB3 ALA    30      22.543  32.673  36.723  1.00  0.00           H  
ATOM    453  C   ALA    30      23.574  32.038  33.401  1.00  0.00           C  
ATOM    454  O   ALA    30      24.616  32.398  32.843  1.00  0.00           O  
ATOM    455  N   ILE    31      22.379  31.823  32.794  1.00  0.00           N  
ATOM    456  H   ILE    31      21.527  31.848  33.334  1.00  0.00           H  
ATOM    457  CA  ILE    31      22.266  31.957  31.365  1.00  0.00           C  
ATOM    458  HA  ILE    31      23.170  32.378  30.926  1.00  0.00           H  
ATOM    459  CB  ILE    31      22.088  30.476  30.816  1.00  0.00           C  
ATOM    460  HB  ILE    31      21.315  29.982  31.406  1.00  0.00           H  
ATOM    461  CG2 ILE    31      21.689  30.379  29.325  1.00  0.00           C  
ATOM    462 HG21 ILE    31      22.291  30.745  28.493  1.00  0.00           H  
ATOM    463 HG22 ILE    31      21.498  29.317  29.173  1.00  0.00           H  
ATOM    464 HG23 ILE    31      20.713  30.858  29.409  1.00  0.00           H  
ATOM    465  CG1 ILE    31      23.498  29.719  30.950  1.00  0.00           C  
ATOM    466 HG12 ILE    31      24.241  30.051  30.224  1.00  0.00           H  
ATOM    467 HG13 ILE    31      24.001  29.859  31.906  1.00  0.00           H  
ATOM    468  CD1 ILE    31      23.376  28.144  30.803  1.00  0.00           C  
ATOM    469 HD11 ILE    31      22.835  27.717  31.648  1.00  0.00           H  
ATOM    470 HD12 ILE    31      22.957  27.982  29.809  1.00  0.00           H  
ATOM    471 HD13 ILE    31      24.378  27.714  30.806  1.00  0.00           H  
ATOM    472  C   ILE    31      21.007  32.783  31.093  1.00  0.00           C  
ATOM    473  O   ILE    31      19.883  32.467  31.397  1.00  0.00           O  
ATOM    474  N   ILE    32      21.291  34.040  30.777  1.00  0.00           N  
ATOM    475  H   ILE    32      22.287  34.208  30.765  1.00  0.00           H  
ATOM    476  CA  ILE    32      20.326  35.135  30.421  1.00  0.00           C  
ATOM    477  HA  ILE    32      19.314  34.771  30.594  1.00  0.00           H  
ATOM    478  CB  ILE    32      20.639  36.289  31.361  1.00  0.00           C  
ATOM    479  HB  ILE    32      21.699  36.473  31.187  1.00  0.00           H  
ATOM    480  CG2 ILE    32      20.114  37.682  31.088  1.00  0.00           C  
ATOM    481 HG21 ILE    32      19.024  37.705  31.079  1.00  0.00           H  
ATOM    482 HG22 ILE    32      20.430  38.407  31.839  1.00  0.00           H  
ATOM    483 HG23 ILE    32      20.338  37.906  30.045  1.00  0.00           H  
ATOM    484  CG1 ILE    32      20.251  36.071  32.877  1.00  0.00           C  
ATOM    485 HG12 ILE    32      19.191  36.325  32.918  1.00  0.00           H  
ATOM    486 HG13 ILE    32      20.332  35.014  33.132  1.00  0.00           H  
ATOM    487  CD1 ILE    32      21.133  36.799  33.880  1.00  0.00           C  
ATOM    488 HD11 ILE    32      20.720  36.443  34.824  1.00  0.00           H  
ATOM    489 HD12 ILE    32      22.154  36.573  33.572  1.00  0.00           H  
ATOM    490 HD13 ILE    32      21.026  37.882  33.819  1.00  0.00           H  
ATOM    491  C   ILE    32      20.396  35.488  28.811  1.00  0.00           C  
ATOM    492  O   ILE    32      21.410  35.867  28.174  1.00  0.00           O  
ATOM    493  N   GLY    33      19.287  35.352  28.108  1.00  0.00           N  
ATOM    494  H   GLY    33      18.421  35.167  28.594  1.00  0.00           H  
ATOM    495  CA  GLY    33      19.143  35.497  26.626  1.00  0.00           C  
ATOM    496  HA2 GLY    33      18.542  36.395  26.482  1.00  0.00           H  
ATOM    497  HA3 GLY    33      20.082  35.701  26.112  1.00  0.00           H  
ATOM    498  C   GLY    33      18.366  34.379  25.909  1.00  0.00           C  
ATOM    499  O   GLY    33      17.584  33.680  26.619  1.00  0.00           O  
ATOM    500  N   LEU    34      18.502  34.256  24.580  1.00  0.00           N  
ATOM    501  H   LEU    34      19.299  34.725  24.174  1.00  0.00           H  
ATOM    502  CA  LEU    34      17.956  33.218  23.726  1.00  0.00           C  
ATOM    503  HA  LEU    34      17.144  32.694  24.230  1.00  0.00           H  
ATOM    504  CB  LEU    34      17.326  33.968  22.570  1.00  0.00           C  
ATOM    505  HB2 LEU    34      18.158  34.223  21.914  1.00  0.00           H  
ATOM    506  HB3 LEU    34      16.747  33.183  22.085  1.00  0.00           H  
ATOM    507  CG  LEU    34      16.334  34.991  22.993  1.00  0.00           C  
ATOM    508  HG  LEU    34      16.334  35.247  24.053  1.00  0.00           H  
ATOM    509  CD1 LEU    34      16.591  36.347  22.347  1.00  0.00           C  
ATOM    510 HD11 LEU    34      16.444  36.230  21.274  1.00  0.00           H  
ATOM    511 HD12 LEU    34      16.005  37.099  22.875  1.00  0.00           H  
ATOM    512 HD13 LEU    34      17.655  36.496  22.531  1.00  0.00           H  
ATOM    513  CD2 LEU    34      14.875  34.658  22.630  1.00  0.00           C  
ATOM    514 HD21 LEU    34      14.846  34.794  21.549  1.00  0.00           H  
ATOM    515 HD22 LEU    34      14.511  33.720  23.049  1.00  0.00           H  
ATOM    516 HD23 LEU    34      14.187  35.397  23.040  1.00  0.00           H  
ATOM    517  C   LEU    34      19.061  32.248  23.362  1.00  0.00           C  
ATOM    518  O   LEU    34      20.178  32.651  23.138  1.00  0.00           O  
ATOM    519  N   MET    35      18.702  30.951  23.235  1.00  0.00           N  
ATOM    520  H   MET    35      17.758  30.657  23.440  1.00  0.00           H  
ATOM    521  CA  MET    35      19.770  29.928  23.057  1.00  0.00           C  
ATOM    522  HA  MET    35      20.706  30.421  22.794  1.00  0.00           H  
ATOM    523  CB  MET    35      20.090  29.359  24.457  1.00  0.00           C  
ATOM    524  HB2 MET    35      20.878  28.612  24.362  1.00  0.00           H  
ATOM    525  HB3 MET    35      20.330  30.217  25.085  1.00  0.00           H  
ATOM    526  CG  MET    35      18.902  28.715  25.191  1.00  0.00           C  
ATOM    527  HG2 MET    35      18.123  29.476  25.239  1.00  0.00           H  
ATOM    528  HG3 MET    35      18.533  27.860  24.624  1.00  0.00           H  
ATOM    529  SD  MET    35      19.114  28.338  26.931  1.00  0.00           S  
ATOM    530  CE  MET    35      18.272  29.847  27.751  1.00  0.00           C  
ATOM    531  HE1 MET    35      17.214  29.975  27.521  1.00  0.00           H  
ATOM    532  HE2 MET    35      18.443  29.857  28.827  1.00  0.00           H  
ATOM    533  HE3 MET    35      18.789  30.639  27.209  1.00  0.00           H  
ATOM    534  C   MET    35      19.457  28.758  22.102  1.00  0.00           C  
ATOM    535  O   MET    35      18.342  28.327  21.902  1.00  0.00           O  
ATOM    536  N   VAL    36      20.644  28.113  21.710  1.00  0.00           N  
ATOM    537  H   VAL    36      21.572  28.204  22.097  1.00  0.00           H  
ATOM    538  CA  VAL    36      20.573  27.151  20.636  1.00  0.00           C  
ATOM    539  HA  VAL    36      19.566  26.997  20.250  1.00  0.00           H  
ATOM    540  CB  VAL    36      21.302  27.681  19.435  1.00  0.00           C  
ATOM    541  HB  VAL    36      22.341  27.820  19.734  1.00  0.00           H  
ATOM    542  CG1 VAL    36      21.169  26.896  18.181  1.00  0.00           C  
ATOM    543 HG11 VAL    36      20.346  27.084  17.492  1.00  0.00           H  
ATOM    544 HG12 VAL    36      22.115  26.991  17.649  1.00  0.00           H  
ATOM    545 HG13 VAL    36      21.166  25.841  18.455  1.00  0.00           H  
ATOM    546  CG2 VAL    36      20.766  29.046  18.983  1.00  0.00           C  
ATOM    547 HG21 VAL    36      21.410  29.326  18.149  1.00  0.00           H  
ATOM    548 HG22 VAL    36      19.772  28.941  18.549  1.00  0.00           H  
ATOM    549 HG23 VAL    36      20.790  29.823  19.747  1.00  0.00           H  
ATOM    550  C   VAL    36      21.183  25.749  20.999  1.00  0.00           C  
ATOM    551  O   VAL    36      22.408  25.559  21.029  1.00  0.00           O  
ATOM    552  N   GLY    37      20.305  24.754  21.087  1.00  0.00           N  
ATOM    553  H   GLY    37      19.376  24.888  20.714  1.00  0.00           H  
ATOM    554  CA  GLY    37      20.609  23.304  21.296  1.00  0.00           C  
ATOM    555  HA2 GLY    37      19.714  22.809  20.917  1.00  0.00           H  
ATOM    556  HA3 GLY    37      21.434  23.019  20.643  1.00  0.00           H  
ATOM    557  C   GLY    37      20.782  22.687  22.771  1.00  0.00           C  
ATOM    558  O   GLY    37      20.658  21.526  22.892  1.00  0.00           O  
ATOM    559  N   GLY    38      20.896  23.637  23.711  1.00  0.00           N  
ATOM    560  H   GLY    38      20.682  24.585  23.436  1.00  0.00           H  
ATOM    561  CA  GLY    38      20.998  23.388  25.147  1.00  0.00           C  
ATOM    562  HA2 GLY    38      21.766  22.690  25.479  1.00  0.00           H  
ATOM    563  HA3 GLY    38      21.512  24.260  25.552  1.00  0.00           H  
ATOM    564  C   GLY    38      19.619  23.303  25.822  1.00  0.00           C  
ATOM    565  O   GLY    38      18.649  23.150  25.137  1.00  0.00           O  
ATOM    566  N   VAL    39      19.662  23.357  27.116  1.00  0.00           N  
ATOM    567  H   VAL    39      20.528  23.386  27.636  1.00  0.00           H  
ATOM    568  CA  VAL    39      18.472  23.170  27.954  1.00  0.00           C  
ATOM    569  HA  VAL    39      17.710  23.340  27.194  1.00  0.00           H  
ATOM    570  CB  VAL    39      18.428  21.744  28.668  1.00  0.00           C  
ATOM    571  HB  VAL    39      17.668  21.707  29.449  1.00  0.00           H  
ATOM    572  CG1 VAL    39      18.350  20.630  27.639  1.00  0.00           C  
ATOM    573 HG11 VAL    39      17.631  20.826  26.844  1.00  0.00           H  
ATOM    574 HG12 VAL    39      19.339  20.389  27.250  1.00  0.00           H  
ATOM    575 HG13 VAL    39      18.118  19.695  28.149  1.00  0.00           H  
ATOM    576  CG2 VAL    39      19.597  21.362  29.612  1.00  0.00           C  
ATOM    577 HG21 VAL    39      19.665  22.224  30.277  1.00  0.00           H  
ATOM    578 HG22 VAL    39      19.236  20.525  30.210  1.00  0.00           H  
ATOM    579 HG23 VAL    39      20.506  20.976  29.152  1.00  0.00           H  
ATOM    580  C   VAL    39      18.326  24.352  28.879  1.00  0.00           C  
ATOM    581  O   VAL    39      19.205  24.723  29.585  1.00  0.00           O  
ATOM    582  N   VAL    40      17.018  24.716  29.098  1.00  0.00           N  
ATOM    583  H   VAL    40      16.344  24.388  28.421  1.00  0.00           H  
ATOM    584  CA  VAL    40      16.577  25.669  30.151  1.00  0.00           C  
ATOM    585  HA  VAL    40      17.051  26.628  29.943  1.00  0.00           H  
ATOM    586  CB  VAL    40      15.104  25.827  29.925  1.00  0.00           C  
ATOM    587  HB  VAL    40      14.931  25.930  28.853  1.00  0.00           H  
ATOM    588  CG1 VAL    40      14.415  24.533  30.435  1.00  0.00           C  
ATOM    589 HG11 VAL    40      14.528  24.567  31.518  1.00  0.00           H  
ATOM    590 HG12 VAL    40      13.355  24.459  30.192  1.00  0.00           H  
ATOM    591 HG13 VAL    40      14.871  23.642  30.003  1.00  0.00           H  
ATOM    592  CG2 VAL    40      14.562  26.993  30.670  1.00  0.00           C  
ATOM    593 HG21 VAL    40      13.502  27.045  30.423  1.00  0.00           H  
ATOM    594 HG22 VAL    40      14.692  27.067  31.750  1.00  0.00           H  
ATOM    595 HG23 VAL    40      14.865  27.905  30.156  1.00  0.00           H  
ATOM    596  C   VAL    40      17.027  25.250  31.592  1.00  0.00           C  
ATOM    597  O   VAL    40      17.227  24.061  31.885  1.00  0.00           O  
ATOM    598  N   ILE    41      17.203  26.175  32.460  1.00  0.00           N  
ATOM    599  H   ILE    41      16.976  27.133  32.234  1.00  0.00           H  
ATOM    600  CA  ILE    41      17.307  25.765  33.890  1.00  0.00           C  
ATOM    601  HA  ILE    41      18.079  25.003  34.003  1.00  0.00           H  
ATOM    602  CB  ILE    41      17.878  26.916  34.699  1.00  0.00           C  
ATOM    603  HB  ILE    41      17.203  27.772  34.685  1.00  0.00           H  
ATOM    604  CG2 ILE    41      18.042  26.667  36.185  1.00  0.00           C  
ATOM    605 HG21 ILE    41      17.172  26.318  36.742  1.00  0.00           H  
ATOM    606 HG22 ILE    41      18.775  25.861  36.209  1.00  0.00           H  
ATOM    607 HG23 ILE    41      18.365  27.570  36.704  1.00  0.00           H  
ATOM    608  CG1 ILE    41      19.092  27.568  34.066  1.00  0.00           C  
ATOM    609 HG12 ILE    41      18.867  27.938  33.066  1.00  0.00           H  
ATOM    610 HG13 ILE    41      19.137  28.475  34.669  1.00  0.00           H  
ATOM    611  CD1 ILE    41      20.391  26.843  33.850  1.00  0.00           C  
ATOM    612 HD11 ILE    41      21.090  27.529  33.371  1.00  0.00           H  
ATOM    613 HD12 ILE    41      20.681  26.525  34.852  1.00  0.00           H  
ATOM    614 HD13 ILE    41      20.207  26.058  33.117  1.00  0.00           H  
ATOM    615  C   ILE    41      15.882  25.242  34.404  1.00  0.00           C  
ATOM    616  O   ILE    41      14.856  26.023  34.320  1.00  0.00           O  
ATOM    617  N   ALA    42      15.966  24.216  35.212  1.00  0.00           N  
ATOM    618  H   ALA    42      16.854  23.751  35.337  1.00  0.00           H  
ATOM    619  CA  ALA    42      14.914  23.827  36.178  1.00  0.00           C  
ATOM    620  HA  ALA    42      14.444  24.677  36.673  1.00  0.00           H  
ATOM    621  CB  ALA    42      13.812  23.060  35.488  1.00  0.00           C  
ATOM    622  HB1 ALA    42      14.253  22.192  34.997  1.00  0.00           H  
ATOM    623  HB2 ALA    42      13.093  22.716  36.232  1.00  0.00           H  
ATOM    624  HB3 ALA    42      13.102  23.534  34.811  1.00  0.00           H  
ATOM    625  C   ALA    42      15.589  23.053  37.396  1.00  0.00           C  
ATOM    626  O   ALA    42      16.044  23.623  38.421  1.00  0.00           O  
ATOM    627  OXT ALA    42      15.920  21.892  37.078  1.00  0.00           O  
TER     628      ALA    42 
END   
