# Supplementary material for: Exploring Structural Insights of Aβ42 and α-Synuclein Monomers and Heterodimer: A Comparative Study Using Implicit and Explicit Solvent Simulations
Source: J Phys Chem B. 2024 May 3;128(19):4655–69. doi: 10.1021/acs.jpcb.4c00503 (PMC11103699; doi:10.1021/acs.jpcb.4c00503)
Supplement: Supplementary file 3 — jp4c00503_si_003.zip [file jp4c00503_si_003.zip › rep/1_ab42_FINAL20.pdb]

ATOM      1  N   ASP     1      60.230  32.458  46.220  1.00  0.00           N  
ATOM      2  H1  ASP     1      59.884  31.534  46.004  1.00  0.00           H  
ATOM      3  H2  ASP     1      60.181  32.601  47.218  1.00  0.00           H  
ATOM      4  H3  ASP     1      61.160  32.460  45.824  1.00  0.00           H  
ATOM      5  CA  ASP     1      59.347  33.475  45.538  1.00  0.00           C  
ATOM      6  HA  ASP     1      58.329  33.324  45.896  1.00  0.00           H  
ATOM      7  CB  ASP     1      59.631  34.981  45.892  1.00  0.00           C  
ATOM      8  HB2 ASP     1      60.710  35.057  45.756  1.00  0.00           H  
ATOM      9  HB3 ASP     1      59.171  35.497  45.049  1.00  0.00           H  
ATOM     10  CG  ASP     1      59.182  35.518  47.202  1.00  0.00           C  
ATOM     11  OD1 ASP     1      58.464  34.776  47.949  1.00  0.00           O  
ATOM     12  OD2 ASP     1      59.488  36.654  47.541  1.00  0.00           O  
ATOM     13  C   ASP     1      59.321  33.091  44.071  1.00  0.00           C  
ATOM     14  O   ASP     1      60.330  33.052  43.418  1.00  0.00           O  
ATOM     15  N   ALA     2      58.121  32.822  43.552  1.00  0.00           N  
ATOM     16  H   ALA     2      57.243  32.902  44.046  1.00  0.00           H  
ATOM     17  CA  ALA     2      57.937  32.232  42.218  1.00  0.00           C  
ATOM     18  HA  ALA     2      58.739  32.495  41.528  1.00  0.00           H  
ATOM     19  CB  ALA     2      58.060  30.689  42.335  1.00  0.00           C  
ATOM     20  HB1 ALA     2      59.068  30.559  42.728  1.00  0.00           H  
ATOM     21  HB2 ALA     2      57.298  30.168  42.914  1.00  0.00           H  
ATOM     22  HB3 ALA     2      58.021  30.340  41.302  1.00  0.00           H  
ATOM     23  C   ALA     2      56.582  32.811  41.722  1.00  0.00           C  
ATOM     24  O   ALA     2      55.554  32.779  42.465  1.00  0.00           O  
ATOM     25  N   GLU     3      56.536  33.407  40.521  1.00  0.00           N  
ATOM     26  H   GLU     3      57.430  33.621  40.104  1.00  0.00           H  
ATOM     27  CA  GLU     3      55.428  34.095  39.867  1.00  0.00           C  
ATOM     28  HA  GLU     3      54.712  34.269  40.671  1.00  0.00           H  
ATOM     29  CB  GLU     3      55.817  35.439  39.181  1.00  0.00           C  
ATOM     30  HB2 GLU     3      56.069  35.246  38.138  1.00  0.00           H  
ATOM     31  HB3 GLU     3      54.937  36.082  39.161  1.00  0.00           H  
ATOM     32  CG  GLU     3      56.964  36.211  39.834  1.00  0.00           C  
ATOM     33  HG2 GLU     3      56.488  36.449  40.785  1.00  0.00           H  
ATOM     34  HG3 GLU     3      57.849  35.579  39.908  1.00  0.00           H  
ATOM     35  CD  GLU     3      57.366  37.530  39.024  1.00  0.00           C  
ATOM     36  OE1 GLU     3      56.639  38.093  38.271  1.00  0.00           O  
ATOM     37  OE2 GLU     3      58.621  37.852  39.012  1.00  0.00           O  
ATOM     38  C   GLU     3      54.581  33.224  38.918  1.00  0.00           C  
ATOM     39  O   GLU     3      55.114  32.483  38.061  1.00  0.00           O  
ATOM     40  N   PHE     4      53.236  33.348  39.041  1.00  0.00           N  
ATOM     41  H   PHE     4      52.891  34.078  39.647  1.00  0.00           H  
ATOM     42  CA  PHE     4      52.218  32.436  38.485  1.00  0.00           C  
ATOM     43  HA  PHE     4      52.662  32.001  37.589  1.00  0.00           H  
ATOM     44  CB  PHE     4      51.918  31.399  39.512  1.00  0.00           C  
ATOM     45  HB2 PHE     4      51.843  31.760  40.538  1.00  0.00           H  
ATOM     46  HB3 PHE     4      50.909  31.084  39.246  1.00  0.00           H  
ATOM     47  CG  PHE     4      52.942  30.301  39.466  1.00  0.00           C  
ATOM     48  CD1 PHE     4      52.823  29.316  38.425  1.00  0.00           C  
ATOM     49  HD1 PHE     4      51.980  29.383  37.752  1.00  0.00           H  
ATOM     50  CE1 PHE     4      53.762  28.277  38.380  1.00  0.00           C  
ATOM     51  HE1 PHE     4      53.842  27.571  37.567  1.00  0.00           H  
ATOM     52  CZ  PHE     4      54.725  28.161  39.435  1.00  0.00           C  
ATOM     53  HZ  PHE     4      55.441  27.353  39.415  1.00  0.00           H  
ATOM     54  CE2 PHE     4      54.832  29.165  40.405  1.00  0.00           C  
ATOM     55  HE2 PHE     4      55.498  28.960  41.230  1.00  0.00           H  
ATOM     56  CD2 PHE     4      53.882  30.215  40.463  1.00  0.00           C  
ATOM     57  HD2 PHE     4      53.917  30.950  41.253  1.00  0.00           H  
ATOM     58  C   PHE     4      50.995  33.240  38.095  1.00  0.00           C  
ATOM     59  O   PHE     4      50.366  33.862  38.871  1.00  0.00           O  
ATOM     60  N   ARG     5      50.699  33.249  36.782  1.00  0.00           N  
ATOM     61  H   ARG     5      51.339  32.758  36.173  1.00  0.00           H  
ATOM     62  CA  ARG     5      49.579  33.918  36.061  1.00  0.00           C  
ATOM     63  HA  ARG     5      48.745  33.830  36.758  1.00  0.00           H  
ATOM     64  CB  ARG     5      49.987  35.364  35.802  1.00  0.00           C  
ATOM     65  HB2 ARG     5      50.140  35.842  36.769  1.00  0.00           H  
ATOM     66  HB3 ARG     5      50.929  35.374  35.252  1.00  0.00           H  
ATOM     67  CG  ARG     5      48.947  36.166  35.076  1.00  0.00           C  
ATOM     68  HG2 ARG     5      48.725  35.711  34.110  1.00  0.00           H  
ATOM     69  HG3 ARG     5      48.009  36.161  35.630  1.00  0.00           H  
ATOM     70  CD  ARG     5      49.203  37.689  34.996  1.00  0.00           C  
ATOM     71  HD2 ARG     5      49.140  37.989  36.042  1.00  0.00           H  
ATOM     72  HD3 ARG     5      50.247  37.860  34.735  1.00  0.00           H  
ATOM     73  NE  ARG     5      48.180  38.457  34.211  1.00  0.00           N  
ATOM     74  HE  ARG     5      47.197  38.293  34.371  1.00  0.00           H  
ATOM     75  CZ  ARG     5      48.581  39.233  33.192  1.00  0.00           C  
ATOM     76  NH1 ARG     5      49.837  39.522  32.941  1.00  0.00           N  
ATOM     77 HH11 ARG     5      50.489  39.378  33.699  1.00  0.00           H  
ATOM     78 HH12 ARG     5      50.157  39.943  32.080  1.00  0.00           H  
ATOM     79  NH2 ARG     5      47.757  39.731  32.324  1.00  0.00           N  
ATOM     80 HH21 ARG     5      48.028  40.416  31.632  1.00  0.00           H  
ATOM     81 HH22 ARG     5      46.802  39.404  32.323  1.00  0.00           H  
ATOM     82  C   ARG     5      49.153  33.111  34.830  1.00  0.00           C  
ATOM     83  O   ARG     5      50.037  32.493  34.215  1.00  0.00           O  
ATOM     84  N   HIE     6      47.881  33.132  34.418  1.00  0.00           N  
ATOM     85  H   HIE     6      47.264  33.820  34.827  1.00  0.00           H  
ATOM     86  CA  HIE     6      47.222  32.289  33.383  1.00  0.00           C  
ATOM     87  HA  HIE     6      48.052  31.726  32.955  1.00  0.00           H  
ATOM     88  CB  HIE     6      46.316  31.217  34.056  1.00  0.00           C  
ATOM     89  HB2 HIE     6      46.272  30.300  33.468  1.00  0.00           H  
ATOM     90  HB3 HIE     6      46.728  30.827  34.987  1.00  0.00           H  
ATOM     91  CG  HIE     6      44.908  31.567  34.278  1.00  0.00           C  
ATOM     92  ND1 HIE     6      44.384  32.744  34.866  1.00  0.00           N  
ATOM     93  CE1 HIE     6      43.027  32.600  34.616  1.00  0.00           C  
ATOM     94  HE1 HIE     6      42.265  33.317  34.881  1.00  0.00           H  
ATOM     95  NE2 HIE     6      42.785  31.431  34.047  1.00  0.00           N  
ATOM     96  HE2 HIE     6      41.871  31.140  33.732  1.00  0.00           H  
ATOM     97  CD2 HIE     6      43.921  30.822  33.769  1.00  0.00           C  
ATOM     98  HD2 HIE     6      44.144  29.924  33.211  1.00  0.00           H  
ATOM     99  C   HIE     6      46.651  33.024  32.168  1.00  0.00           C  
ATOM    100  O   HIE     6      46.468  34.297  32.261  1.00  0.00           O  
ATOM    101  N   ASP     7      46.354  32.317  31.071  1.00  0.00           N  
ATOM    102  H   ASP     7      46.709  31.374  31.006  1.00  0.00           H  
ATOM    103  CA  ASP     7      45.829  33.050  29.924  1.00  0.00           C  
ATOM    104  HA  ASP     7      45.489  34.031  30.257  1.00  0.00           H  
ATOM    105  CB  ASP     7      46.909  33.250  28.798  1.00  0.00           C  
ATOM    106  HB2 ASP     7      46.447  33.874  28.032  1.00  0.00           H  
ATOM    107  HB3 ASP     7      47.715  33.900  29.139  1.00  0.00           H  
ATOM    108  CG  ASP     7      47.513  31.940  28.241  1.00  0.00           C  
ATOM    109  OD1 ASP     7      47.175  30.812  28.694  1.00  0.00           O  
ATOM    110  OD2 ASP     7      48.403  32.045  27.404  1.00  0.00           O  
ATOM    111  C   ASP     7      44.628  32.274  29.330  1.00  0.00           C  
ATOM    112  O   ASP     7      44.204  32.462  28.231  1.00  0.00           O  
ATOM    113  N   SER     8      44.166  31.167  30.036  1.00  0.00           N  
ATOM    114  H   SER     8      44.635  31.023  30.919  1.00  0.00           H  
ATOM    115  CA  SER     8      43.198  30.142  29.519  1.00  0.00           C  
ATOM    116  HA  SER     8      43.427  29.703  28.547  1.00  0.00           H  
ATOM    117  CB  SER     8      43.166  29.002  30.499  1.00  0.00           C  
ATOM    118  HB2 SER     8      42.653  29.297  31.415  1.00  0.00           H  
ATOM    119  HB3 SER     8      42.543  28.172  30.166  1.00  0.00           H  
ATOM    120  OG  SER     8      44.472  28.541  30.818  1.00  0.00           O  
ATOM    121  HG  SER     8      44.939  28.422  29.987  1.00  0.00           H  
ATOM    122  C   SER     8      41.793  30.632  29.610  1.00  0.00           C  
ATOM    123  O   SER     8      40.905  30.037  29.028  1.00  0.00           O  
ATOM    124  N   GLY     9      41.519  31.743  30.225  1.00  0.00           N  
ATOM    125  H   GLY     9      42.297  32.194  30.686  1.00  0.00           H  
ATOM    126  CA  GLY     9      40.137  32.245  30.266  1.00  0.00           C  
ATOM    127  HA2 GLY     9      39.882  32.860  29.403  1.00  0.00           H  
ATOM    128  HA3 GLY     9      39.360  31.500  30.437  1.00  0.00           H  
ATOM    129  C   GLY     9      39.954  33.248  31.449  1.00  0.00           C  
ATOM    130  O   GLY     9      40.760  33.248  32.431  1.00  0.00           O  
ATOM    131  N   TYR    10      38.792  33.916  31.523  1.00  0.00           N  
ATOM    132  H   TYR    10      38.163  33.746  30.751  1.00  0.00           H  
ATOM    133  CA  TYR    10      38.418  34.773  32.667  1.00  0.00           C  
ATOM    134  HA  TYR    10      38.917  34.420  33.570  1.00  0.00           H  
ATOM    135  CB  TYR    10      38.759  36.264  32.352  1.00  0.00           C  
ATOM    136  HB2 TYR    10      38.191  36.532  31.462  1.00  0.00           H  
ATOM    137  HB3 TYR    10      38.486  36.853  33.228  1.00  0.00           H  
ATOM    138  CG  TYR    10      40.277  36.460  32.088  1.00  0.00           C  
ATOM    139  CD1 TYR    10      40.607  36.993  30.844  1.00  0.00           C  
ATOM    140  HD1 TYR    10      39.805  37.075  30.126  1.00  0.00           H  
ATOM    141  CE1 TYR    10      41.950  37.351  30.472  1.00  0.00           C  
ATOM    142  HE1 TYR    10      42.165  37.852  29.540  1.00  0.00           H  
ATOM    143  CZ  TYR    10      42.946  37.033  31.423  1.00  0.00           C  
ATOM    144  OH  TYR    10      44.198  37.252  30.957  1.00  0.00           O  
ATOM    145  HH  TYR    10      44.108  37.532  30.043  1.00  0.00           H  
ATOM    146  CE2 TYR    10      42.638  36.576  32.694  1.00  0.00           C  
ATOM    147  HE2 TYR    10      43.447  36.366  33.377  1.00  0.00           H  
ATOM    148  CD2 TYR    10      41.301  36.323  33.062  1.00  0.00           C  
ATOM    149  HD2 TYR    10      40.979  36.055  34.057  1.00  0.00           H  
ATOM    150  C   TYR    10      37.057  34.602  33.183  1.00  0.00           C  
ATOM    151  O   TYR    10      36.675  35.159  34.205  1.00  0.00           O  
ATOM    152  N   GLU    11      36.284  33.729  32.527  1.00  0.00           N  
ATOM    153  H   GLU    11      36.733  33.189  31.801  1.00  0.00           H  
ATOM    154  CA  GLU    11      34.884  33.398  32.855  1.00  0.00           C  
ATOM    155  HA  GLU    11      34.338  34.338  32.772  1.00  0.00           H  
ATOM    156  CB  GLU    11      34.223  32.439  31.891  1.00  0.00           C  
ATOM    157  HB2 GLU    11      34.364  31.386  32.137  1.00  0.00           H  
ATOM    158  HB3 GLU    11      33.158  32.490  32.117  1.00  0.00           H  
ATOM    159  CG  GLU    11      34.487  32.808  30.411  1.00  0.00           C  
ATOM    160  HG2 GLU    11      33.637  32.430  29.843  1.00  0.00           H  
ATOM    161  HG3 GLU    11      34.500  33.898  30.412  1.00  0.00           H  
ATOM    162  CD  GLU    11      35.785  32.044  30.007  1.00  0.00           C  
ATOM    163  OE1 GLU    11      36.910  32.598  29.907  1.00  0.00           O  
ATOM    164  OE2 GLU    11      35.560  30.949  29.420  1.00  0.00           O  
ATOM    165  C   GLU    11      34.698  32.875  34.332  1.00  0.00           C  
ATOM    166  O   GLU    11      35.618  32.313  34.923  1.00  0.00           O  
ATOM    167  N   VAL    12      33.420  32.938  34.804  1.00  0.00           N  
ATOM    168  H   VAL    12      32.824  33.569  34.288  1.00  0.00           H  
ATOM    169  CA  VAL    12      32.834  32.286  35.970  1.00  0.00           C  
ATOM    170  HA  VAL    12      33.517  31.503  36.300  1.00  0.00           H  
ATOM    171  CB  VAL    12      32.536  33.319  37.050  1.00  0.00           C  
ATOM    172  HB  VAL    12      33.428  33.932  37.178  1.00  0.00           H  
ATOM    173  CG1 VAL    12      31.450  34.418  36.718  1.00  0.00           C  
ATOM    174 HG11 VAL    12      31.274  35.013  37.615  1.00  0.00           H  
ATOM    175 HG12 VAL    12      31.647  34.913  35.767  1.00  0.00           H  
ATOM    176 HG13 VAL    12      30.488  33.925  36.579  1.00  0.00           H  
ATOM    177  CG2 VAL    12      32.280  32.811  38.481  1.00  0.00           C  
ATOM    178 HG21 VAL    12      31.276  32.390  38.450  1.00  0.00           H  
ATOM    179 HG22 VAL    12      33.088  32.191  38.869  1.00  0.00           H  
ATOM    180 HG23 VAL    12      32.449  33.675  39.123  1.00  0.00           H  
ATOM    181  C   VAL    12      31.620  31.574  35.518  1.00  0.00           C  
ATOM    182  O   VAL    12      30.878  32.019  34.625  1.00  0.00           O  
ATOM    183  N   HIE    13      31.391  30.404  36.150  1.00  0.00           N  
ATOM    184  H   HIE    13      31.952  30.253  36.976  1.00  0.00           H  
ATOM    185  CA  HIE    13      30.373  29.429  35.846  1.00  0.00           C  
ATOM    186  HA  HIE    13      30.537  29.036  34.842  1.00  0.00           H  
ATOM    187  CB  HIE    13      30.334  28.183  36.813  1.00  0.00           C  
ATOM    188  HB2 HIE    13      29.583  27.488  36.438  1.00  0.00           H  
ATOM    189  HB3 HIE    13      31.313  27.716  36.711  1.00  0.00           H  
ATOM    190  CG  HIE    13      30.099  28.447  38.275  1.00  0.00           C  
ATOM    191  ND1 HIE    13      31.111  28.808  39.137  1.00  0.00           N  
ATOM    192  CE1 HIE    13      30.581  28.934  40.350  1.00  0.00           C  
ATOM    193  HE1 HIE    13      31.006  29.665  41.023  1.00  0.00           H  
ATOM    194  NE2 HIE    13      29.276  28.554  40.331  1.00  0.00           N  
ATOM    195  HE2 HIE    13      28.640  28.652  41.110  1.00  0.00           H  
ATOM    196  CD2 HIE    13      28.981  28.261  38.987  1.00  0.00           C  
ATOM    197  HD2 HIE    13      28.067  27.892  38.547  1.00  0.00           H  
ATOM    198  C   HIE    13      28.887  29.965  35.692  1.00  0.00           C  
ATOM    199  O   HIE    13      28.206  29.798  34.667  1.00  0.00           O  
ATOM    200  N   HIE    14      28.464  30.898  36.561  1.00  0.00           N  
ATOM    201  H   HIE    14      29.257  31.238  37.085  1.00  0.00           H  
ATOM    202  CA  HIE    14      27.106  31.542  36.589  1.00  0.00           C  
ATOM    203  HA  HIE    14      26.353  30.782  36.382  1.00  0.00           H  
ATOM    204  CB  HIE    14      26.849  32.089  37.920  1.00  0.00           C  
ATOM    205  HB2 HIE    14      26.971  31.286  38.647  1.00  0.00           H  
ATOM    206  HB3 HIE    14      27.550  32.871  38.211  1.00  0.00           H  
ATOM    207  CG  HIE    14      25.404  32.507  38.095  1.00  0.00           C  
ATOM    208  ND1 HIE    14      25.061  33.680  38.878  1.00  0.00           N  
ATOM    209  CE1 HIE    14      23.693  33.580  38.937  1.00  0.00           C  
ATOM    210  HE1 HIE    14      23.067  34.241  39.517  1.00  0.00           H  
ATOM    211  NE2 HIE    14      23.229  32.510  38.295  1.00  0.00           N  
ATOM    212  HE2 HIE    14      22.250  32.296  38.165  1.00  0.00           H  
ATOM    213  CD2 HIE    14      24.268  31.812  37.764  1.00  0.00           C  
ATOM    214  HD2 HIE    14      24.276  30.834  37.308  1.00  0.00           H  
ATOM    215  C   HIE    14      26.903  32.470  35.382  1.00  0.00           C  
ATOM    216  O   HIE    14      25.774  32.767  35.008  1.00  0.00           O  
ATOM    217  N   GLN    15      27.983  32.817  34.649  1.00  0.00           N  
ATOM    218  H   GLN    15      28.879  32.540  35.025  1.00  0.00           H  
ATOM    219  CA  GLN    15      27.907  33.752  33.485  1.00  0.00           C  
ATOM    220  HA  GLN    15      26.955  34.242  33.282  1.00  0.00           H  
ATOM    221  CB  GLN    15      28.930  34.820  33.635  1.00  0.00           C  
ATOM    222  HB2 GLN    15      29.931  34.437  33.837  1.00  0.00           H  
ATOM    223  HB3 GLN    15      29.023  35.414  32.726  1.00  0.00           H  
ATOM    224  CG  GLN    15      28.479  35.796  34.734  1.00  0.00           C  
ATOM    225  HG2 GLN    15      28.144  35.358  35.674  1.00  0.00           H  
ATOM    226  HG3 GLN    15      29.296  36.465  35.001  1.00  0.00           H  
ATOM    227  CD  GLN    15      27.316  36.761  34.277  1.00  0.00           C  
ATOM    228  OE1 GLN    15      26.951  36.795  33.094  1.00  0.00           O  
ATOM    229  NE2 GLN    15      26.806  37.641  35.139  1.00  0.00           N  
ATOM    230 HE21 GLN    15      26.909  37.501  36.134  1.00  0.00           H  
ATOM    231 HE22 GLN    15      26.053  38.201  34.768  1.00  0.00           H  
ATOM    232  C   GLN    15      28.072  32.986  32.171  1.00  0.00           C  
ATOM    233  O   GLN    15      27.126  32.923  31.327  1.00  0.00           O  
ATOM    234  N   LYS    16      29.230  32.325  32.041  1.00  0.00           N  
ATOM    235  H   LYS    16      30.012  32.383  32.677  1.00  0.00           H  
ATOM    236  CA  LYS    16      29.662  31.402  30.992  1.00  0.00           C  
ATOM    237  HA  LYS    16      30.081  31.876  30.104  1.00  0.00           H  
ATOM    238  CB  LYS    16      30.739  30.532  31.702  1.00  0.00           C  
ATOM    239  HB2 LYS    16      31.327  31.255  32.267  1.00  0.00           H  
ATOM    240  HB3 LYS    16      30.258  29.823  32.376  1.00  0.00           H  
ATOM    241  CG  LYS    16      31.710  29.786  30.744  1.00  0.00           C  
ATOM    242  HG2 LYS    16      31.028  29.218  30.112  1.00  0.00           H  
ATOM    243  HG3 LYS    16      32.290  30.474  30.128  1.00  0.00           H  
ATOM    244  CD  LYS    16      32.666  28.661  31.309  1.00  0.00           C  
ATOM    245  HD2 LYS    16      33.556  29.135  31.722  1.00  0.00           H  
ATOM    246  HD3 LYS    16      32.154  27.984  31.993  1.00  0.00           H  
ATOM    247  CE  LYS    16      33.266  27.868  30.098  1.00  0.00           C  
ATOM    248  HE2 LYS    16      33.867  27.051  30.495  1.00  0.00           H  
ATOM    249  HE3 LYS    16      32.357  27.457  29.657  1.00  0.00           H  
ATOM    250  NZ  LYS    16      33.969  28.692  29.055  1.00  0.00           N  
ATOM    251  HZ1 LYS    16      33.333  29.124  28.400  1.00  0.00           H  
ATOM    252  HZ2 LYS    16      34.609  29.412  29.358  1.00  0.00           H  
ATOM    253  HZ3 LYS    16      34.609  28.118  28.525  1.00  0.00           H  
ATOM    254  C   LYS    16      28.494  30.542  30.421  1.00  0.00           C  
ATOM    255  O   LYS    16      28.425  30.365  29.186  1.00  0.00           O  
ATOM    256  N   LEU    17      27.625  29.985  31.281  1.00  0.00           N  
ATOM    257  H   LEU    17      27.833  30.021  32.268  1.00  0.00           H  
ATOM    258  CA  LEU    17      26.603  28.969  30.856  1.00  0.00           C  
ATOM    259  HA  LEU    17      26.790  28.418  29.934  1.00  0.00           H  
ATOM    260  CB  LEU    17      26.444  27.914  32.048  1.00  0.00           C  
ATOM    261  HB2 LEU    17      26.076  28.458  32.917  1.00  0.00           H  
ATOM    262  HB3 LEU    17      25.652  27.213  31.785  1.00  0.00           H  
ATOM    263  CG  LEU    17      27.691  27.254  32.577  1.00  0.00           C  
ATOM    264  HG  LEU    17      28.399  28.073  32.704  1.00  0.00           H  
ATOM    265  CD1 LEU    17      27.474  26.428  33.894  1.00  0.00           C  
ATOM    266 HD11 LEU    17      28.401  26.067  34.340  1.00  0.00           H  
ATOM    267 HD12 LEU    17      27.014  27.160  34.558  1.00  0.00           H  
ATOM    268 HD13 LEU    17      26.777  25.608  33.718  1.00  0.00           H  
ATOM    269  CD2 LEU    17      28.224  26.255  31.462  1.00  0.00           C  
ATOM    270 HD21 LEU    17      29.314  26.260  31.464  1.00  0.00           H  
ATOM    271 HD22 LEU    17      27.735  25.288  31.578  1.00  0.00           H  
ATOM    272 HD23 LEU    17      27.962  26.678  30.492  1.00  0.00           H  
ATOM    273  C   LEU    17      25.209  29.570  30.527  1.00  0.00           C  
ATOM    274  O   LEU    17      24.344  28.861  30.033  1.00  0.00           O  
ATOM    275  N   VAL    18      24.973  30.796  30.916  1.00  0.00           N  
ATOM    276  H   VAL    18      25.744  31.246  31.387  1.00  0.00           H  
ATOM    277  CA  VAL    18      23.772  31.561  30.703  1.00  0.00           C  
ATOM    278  HA  VAL    18      22.979  30.845  30.487  1.00  0.00           H  
ATOM    279  CB  VAL    18      23.300  32.209  32.039  1.00  0.00           C  
ATOM    280  HB  VAL    18      23.933  33.069  32.256  1.00  0.00           H  
ATOM    281  CG1 VAL    18      21.865  32.814  31.918  1.00  0.00           C  
ATOM    282 HG11 VAL    18      21.768  33.648  31.223  1.00  0.00           H  
ATOM    283 HG12 VAL    18      21.158  32.091  31.511  1.00  0.00           H  
ATOM    284 HG13 VAL    18      21.629  33.295  32.867  1.00  0.00           H  
ATOM    285  CG2 VAL    18      23.439  31.226  33.193  1.00  0.00           C  
ATOM    286 HG21 VAL    18      24.483  31.329  33.491  1.00  0.00           H  
ATOM    287 HG22 VAL    18      22.843  31.573  34.037  1.00  0.00           H  
ATOM    288 HG23 VAL    18      23.317  30.177  32.925  1.00  0.00           H  
ATOM    289  C   VAL    18      23.791  32.546  29.557  1.00  0.00           C  
ATOM    290  O   VAL    18      22.837  32.631  28.795  1.00  0.00           O  
ATOM    291  N   PHE    19      24.922  33.207  29.282  1.00  0.00           N  
ATOM    292  H   PHE    19      25.681  33.074  29.935  1.00  0.00           H  
ATOM    293  CA  PHE    19      25.119  34.311  28.280  1.00  0.00           C  
ATOM    294  HA  PHE    19      24.239  34.343  27.638  1.00  0.00           H  
ATOM    295  CB  PHE    19      25.103  35.713  28.937  1.00  0.00           C  
ATOM    296  HB2 PHE    19      26.045  35.857  29.467  1.00  0.00           H  
ATOM    297  HB3 PHE    19      25.121  36.354  28.056  1.00  0.00           H  
ATOM    298  CG  PHE    19      23.944  35.987  29.873  1.00  0.00           C  
ATOM    299  CD1 PHE    19      22.758  36.438  29.406  1.00  0.00           C  
ATOM    300  HD1 PHE    19      22.535  36.499  28.351  1.00  0.00           H  
ATOM    301  CE1 PHE    19      21.633  36.546  30.270  1.00  0.00           C  
ATOM    302  HE1 PHE    19      20.685  36.845  29.848  1.00  0.00           H  
ATOM    303  CZ  PHE    19      21.744  36.291  31.638  1.00  0.00           C  
ATOM    304  HZ  PHE    19      20.893  36.480  32.276  1.00  0.00           H  
ATOM    305  CE2 PHE    19      23.045  36.041  32.172  1.00  0.00           C  
ATOM    306  HE2 PHE    19      23.162  35.949  33.241  1.00  0.00           H  
ATOM    307  CD2 PHE    19      24.111  35.871  31.275  1.00  0.00           C  
ATOM    308  HD2 PHE    19      25.086  35.624  31.666  1.00  0.00           H  
ATOM    309  C   PHE    19      26.362  34.150  27.382  1.00  0.00           C  
ATOM    310  O   PHE    19      27.430  33.853  27.920  1.00  0.00           O  
ATOM    311  N   PHE    20      26.275  34.352  26.066  1.00  0.00           N  
ATOM    312  H   PHE    20      25.400  34.736  25.741  1.00  0.00           H  
ATOM    313  CA  PHE    20      27.217  33.964  24.959  1.00  0.00           C  
ATOM    314  HA  PHE    20      27.880  33.175  25.314  1.00  0.00           H  
ATOM    315  CB  PHE    20      26.438  33.448  23.779  1.00  0.00           C  
ATOM    316  HB2 PHE    20      25.855  32.601  24.140  1.00  0.00           H  
ATOM    317  HB3 PHE    20      25.798  34.237  23.384  1.00  0.00           H  
ATOM    318  CG  PHE    20      27.360  32.949  22.647  1.00  0.00           C  
ATOM    319  CD1 PHE    20      28.121  31.765  22.698  1.00  0.00           C  
ATOM    320  HD1 PHE    20      28.281  31.289  23.654  1.00  0.00           H  
ATOM    321  CE1 PHE    20      28.859  31.243  21.621  1.00  0.00           C  
ATOM    322  HE1 PHE    20      29.461  30.352  21.726  1.00  0.00           H  
ATOM    323  CZ  PHE    20      28.684  31.896  20.414  1.00  0.00           C  
ATOM    324  HZ  PHE    20      29.097  31.444  19.524  1.00  0.00           H  
ATOM    325  CE2 PHE    20      27.921  33.089  20.255  1.00  0.00           C  
ATOM    326  HE2 PHE    20      27.760  33.501  19.270  1.00  0.00           H  
ATOM    327  CD2 PHE    20      27.269  33.558  21.379  1.00  0.00           C  
ATOM    328  HD2 PHE    20      26.587  34.385  21.247  1.00  0.00           H  
ATOM    329  C   PHE    20      28.213  35.134  24.675  1.00  0.00           C  
ATOM    330  O   PHE    20      27.830  36.294  24.772  1.00  0.00           O  
ATOM    331  N   ALA    21      29.483  34.839  24.343  1.00  0.00           N  
ATOM    332  H   ALA    21      29.745  33.867  24.423  1.00  0.00           H  
ATOM    333  CA  ALA    21      30.475  35.822  23.853  1.00  0.00           C  
ATOM    334  HA  ALA    21      29.945  36.318  23.040  1.00  0.00           H  
ATOM    335  CB  ALA    21      30.810  36.769  25.004  1.00  0.00           C  
ATOM    336  HB1 ALA    21      31.540  37.538  24.752  1.00  0.00           H  
ATOM    337  HB2 ALA    21      29.924  37.351  25.258  1.00  0.00           H  
ATOM    338  HB3 ALA    21      30.941  36.234  25.944  1.00  0.00           H  
ATOM    339  C   ALA    21      31.752  35.222  23.260  1.00  0.00           C  
ATOM    340  O   ALA    21      31.990  34.024  23.396  1.00  0.00           O  
ATOM    341  N   GLU    22      32.582  36.071  22.616  1.00  0.00           N  
ATOM    342  H   GLU    22      32.255  37.025  22.557  1.00  0.00           H  
ATOM    343  CA  GLU    22      33.870  35.628  22.006  1.00  0.00           C  
ATOM    344  HA  GLU    22      34.316  34.860  22.638  1.00  0.00           H  
ATOM    345  CB  GLU    22      33.649  35.186  20.491  1.00  0.00           C  
ATOM    346  HB2 GLU    22      32.938  34.365  20.586  1.00  0.00           H  
ATOM    347  HB3 GLU    22      33.198  35.991  19.911  1.00  0.00           H  
ATOM    348  CG  GLU    22      34.828  34.777  19.652  1.00  0.00           C  
ATOM    349  HG2 GLU    22      34.620  34.604  18.596  1.00  0.00           H  
ATOM    350  HG3 GLU    22      35.557  35.583  19.569  1.00  0.00           H  
ATOM    351  CD  GLU    22      35.558  33.578  20.348  1.00  0.00           C  
ATOM    352  OE1 GLU    22      35.652  32.469  19.793  1.00  0.00           O  
ATOM    353  OE2 GLU    22      36.132  33.858  21.469  1.00  0.00           O  
ATOM    354  C   GLU    22      34.734  36.836  22.093  1.00  0.00           C  
ATOM    355  O   GLU    22      34.274  37.998  21.835  1.00  0.00           O  
ATOM    356  N   ASP    23      36.021  36.625  22.576  1.00  0.00           N  
ATOM    357  H   ASP    23      36.292  35.682  22.816  1.00  0.00           H  
ATOM    358  CA  ASP    23      37.013  37.687  22.826  1.00  0.00           C  
ATOM    359  HA  ASP    23      36.686  38.259  23.694  1.00  0.00           H  
ATOM    360  CB  ASP    23      38.384  37.101  23.091  1.00  0.00           C  
ATOM    361  HB2 ASP    23      38.771  36.823  22.111  1.00  0.00           H  
ATOM    362  HB3 ASP    23      39.015  37.889  23.501  1.00  0.00           H  
ATOM    363  CG  ASP    23      38.501  35.912  24.055  1.00  0.00           C  
ATOM    364  OD1 ASP    23      37.507  35.490  24.713  1.00  0.00           O  
ATOM    365  OD2 ASP    23      39.652  35.404  24.150  1.00  0.00           O  
ATOM    366  C   ASP    23      37.247  38.827  21.793  1.00  0.00           C  
ATOM    367  O   ASP    23      37.484  39.988  22.142  1.00  0.00           O  
ATOM    368  N   VAL    24      37.102  38.460  20.517  1.00  0.00           N  
ATOM    369  H   VAL    24      36.999  37.466  20.369  1.00  0.00           H  
ATOM    370  CA  VAL    24      37.311  39.435  19.333  1.00  0.00           C  
ATOM    371  HA  VAL    24      38.097  40.162  19.536  1.00  0.00           H  
ATOM    372  CB  VAL    24      37.873  38.644  18.118  1.00  0.00           C  
ATOM    373  HB  VAL    24      37.978  39.311  17.262  1.00  0.00           H  
ATOM    374  CG1 VAL    24      39.323  38.197  18.483  1.00  0.00           C  
ATOM    375 HG11 VAL    24      39.914  37.915  17.612  1.00  0.00           H  
ATOM    376 HG12 VAL    24      39.836  39.024  18.972  1.00  0.00           H  
ATOM    377 HG13 VAL    24      39.446  37.387  19.202  1.00  0.00           H  
ATOM    378  CG2 VAL    24      36.989  37.484  17.736  1.00  0.00           C  
ATOM    379 HG21 VAL    24      37.017  36.640  18.425  1.00  0.00           H  
ATOM    380 HG22 VAL    24      35.957  37.826  17.659  1.00  0.00           H  
ATOM    381 HG23 VAL    24      37.350  37.145  16.765  1.00  0.00           H  
ATOM    382  C   VAL    24      36.076  40.332  19.011  1.00  0.00           C  
ATOM    383  O   VAL    24      36.046  41.089  18.063  1.00  0.00           O  
ATOM    384  N   GLY    25      35.061  40.165  19.831  1.00  0.00           N  
ATOM    385  H   GLY    25      35.053  39.486  20.578  1.00  0.00           H  
ATOM    386  CA  GLY    25      33.943  41.080  19.716  1.00  0.00           C  
ATOM    387  HA2 GLY    25      33.306  41.041  20.599  1.00  0.00           H  
ATOM    388  HA3 GLY    25      34.317  42.093  19.563  1.00  0.00           H  
ATOM    389  C   GLY    25      32.955  40.785  18.568  1.00  0.00           C  
ATOM    390  O   GLY    25      32.202  41.630  18.094  1.00  0.00           O  
ATOM    391  N   SER    26      33.043  39.557  17.977  1.00  0.00           N  
ATOM    392  H   SER    26      33.520  38.887  18.563  1.00  0.00           H  
ATOM    393  CA  SER    26      32.069  39.124  16.926  1.00  0.00           C  
ATOM    394  HA  SER    26      32.008  39.810  16.081  1.00  0.00           H  
ATOM    395  CB  SER    26      32.611  37.797  16.351  1.00  0.00           C  
ATOM    396  HB2 SER    26      32.017  37.623  15.454  1.00  0.00           H  
ATOM    397  HB3 SER    26      33.660  37.960  16.107  1.00  0.00           H  
ATOM    398  OG  SER    26      32.452  36.628  17.162  1.00  0.00           O  
ATOM    399  HG  SER    26      32.476  35.861  16.585  1.00  0.00           H  
ATOM    400  C   SER    26      30.692  38.996  17.525  1.00  0.00           C  
ATOM    401  O   SER    26      29.709  39.352  16.869  1.00  0.00           O  
ATOM    402  N   ASN    27      30.529  38.583  18.790  1.00  0.00           N  
ATOM    403  H   ASN    27      31.341  38.165  19.222  1.00  0.00           H  
ATOM    404  CA  ASN    27      29.306  38.364  19.543  1.00  0.00           C  
ATOM    405  HA  ASN    27      28.533  39.019  19.142  1.00  0.00           H  
ATOM    406  CB  ASN    27      28.830  36.910  19.369  1.00  0.00           C  
ATOM    407  HB2 ASN    27      29.446  36.263  19.994  1.00  0.00           H  
ATOM    408  HB3 ASN    27      27.838  36.957  19.818  1.00  0.00           H  
ATOM    409  CG  ASN    27      28.615  36.350  17.945  1.00  0.00           C  
ATOM    410  OD1 ASN    27      27.656  36.566  17.248  1.00  0.00           O  
ATOM    411  ND2 ASN    27      29.482  35.437  17.590  1.00  0.00           N  
ATOM    412 HD21 ASN    27      29.254  34.868  16.787  1.00  0.00           H  
ATOM    413 HD22 ASN    27      30.289  35.262  18.171  1.00  0.00           H  
ATOM    414  C   ASN    27      29.392  38.805  20.970  1.00  0.00           C  
ATOM    415  O   ASN    27      30.460  38.403  21.481  1.00  0.00           O  
ATOM    416  N   LYS    28      28.365  39.343  21.579  1.00  0.00           N  
ATOM    417  H   LYS    28      27.678  39.865  21.053  1.00  0.00           H  
ATOM    418  CA  LYS    28      28.469  39.680  23.090  1.00  0.00           C  
ATOM    419  HA  LYS    28      28.994  38.880  23.613  1.00  0.00           H  
ATOM    420  CB  LYS    28      29.214  40.990  23.274  1.00  0.00           C  
ATOM    421  HB2 LYS    28      29.267  41.134  24.353  1.00  0.00           H  
ATOM    422  HB3 LYS    28      30.238  40.837  22.933  1.00  0.00           H  
ATOM    423  CG  LYS    28      28.707  42.204  22.524  1.00  0.00           C  
ATOM    424  HG2 LYS    28      28.837  41.954  21.471  1.00  0.00           H  
ATOM    425  HG3 LYS    28      27.640  42.307  22.723  1.00  0.00           H  
ATOM    426  CD  LYS    28      29.373  43.526  22.731  1.00  0.00           C  
ATOM    427  HD2 LYS    28      28.958  43.844  23.688  1.00  0.00           H  
ATOM    428  HD3 LYS    28      30.456  43.405  22.731  1.00  0.00           H  
ATOM    429  CE  LYS    28      29.114  44.516  21.623  1.00  0.00           C  
ATOM    430  HE2 LYS    28      29.508  45.441  22.044  1.00  0.00           H  
ATOM    431  HE3 LYS    28      29.764  44.197  20.808  1.00  0.00           H  
ATOM    432  NZ  LYS    28      27.661  44.670  21.227  1.00  0.00           N  
ATOM    433  HZ1 LYS    28      27.531  45.312  20.458  1.00  0.00           H  
ATOM    434  HZ2 LYS    28      27.428  43.819  20.736  1.00  0.00           H  
ATOM    435  HZ3 LYS    28      27.044  44.879  22.000  1.00  0.00           H  
ATOM    436  C   LYS    28      27.074  39.750  23.772  1.00  0.00           C  
ATOM    437  O   LYS    28      26.097  40.162  23.099  1.00  0.00           O  
ATOM    438  N   GLY    29      26.960  39.234  25.008  1.00  0.00           N  
ATOM    439  H   GLY    29      27.685  38.583  25.273  1.00  0.00           H  
ATOM    440  CA  GLY    29      25.796  39.399  25.900  1.00  0.00           C  
ATOM    441  HA2 GLY    29      26.136  38.992  26.852  1.00  0.00           H  
ATOM    442  HA3 GLY    29      25.606  40.470  25.977  1.00  0.00           H  
ATOM    443  C   GLY    29      24.551  38.713  25.457  1.00  0.00           C  
ATOM    444  O   GLY    29      23.466  38.953  25.992  1.00  0.00           O  
ATOM    445  N   ALA    30      24.608  37.899  24.370  1.00  0.00           N  
ATOM    446  H   ALA    30      25.524  37.650  24.027  1.00  0.00           H  
ATOM    447  CA  ALA    30      23.426  37.209  23.738  1.00  0.00           C  
ATOM    448  HA  ALA    30      22.633  37.957  23.711  1.00  0.00           H  
ATOM    449  CB  ALA    30      23.928  36.757  22.329  1.00  0.00           C  
ATOM    450  HB1 ALA    30      24.911  36.288  22.322  1.00  0.00           H  
ATOM    451  HB2 ALA    30      23.291  36.010  21.856  1.00  0.00           H  
ATOM    452  HB3 ALA    30      23.927  37.692  21.768  1.00  0.00           H  
ATOM    453  C   ALA    30      23.022  36.071  24.620  1.00  0.00           C  
ATOM    454  O   ALA    30      23.872  35.553  25.372  1.00  0.00           O  
ATOM    455  N   ILE    31      21.706  35.694  24.590  1.00  0.00           N  
ATOM    456  H   ILE    31      21.108  36.221  23.969  1.00  0.00           H  
ATOM    457  CA  ILE    31      21.122  34.622  25.472  1.00  0.00           C  
ATOM    458  HA  ILE    31      21.557  34.714  26.467  1.00  0.00           H  
ATOM    459  CB  ILE    31      19.579  34.729  25.399  1.00  0.00           C  
ATOM    460  HB  ILE    31      19.269  34.638  24.358  1.00  0.00           H  
ATOM    461  CG2 ILE    31      18.806  33.662  26.225  1.00  0.00           C  
ATOM    462 HG21 ILE    31      19.049  32.673  25.836  1.00  0.00           H  
ATOM    463 HG22 ILE    31      18.851  33.746  27.310  1.00  0.00           H  
ATOM    464 HG23 ILE    31      17.760  33.910  26.048  1.00  0.00           H  
ATOM    465  CG1 ILE    31      19.093  36.130  25.873  1.00  0.00           C  
ATOM    466 HG12 ILE    31      19.477  36.871  25.172  1.00  0.00           H  
ATOM    467 HG13 ILE    31      18.010  36.132  25.751  1.00  0.00           H  
ATOM    468  CD1 ILE    31      19.579  36.592  27.166  1.00  0.00           C  
ATOM    469 HD11 ILE    31      19.107  37.512  27.511  1.00  0.00           H  
ATOM    470 HD12 ILE    31      19.327  35.909  27.978  1.00  0.00           H  
ATOM    471 HD13 ILE    31      20.668  36.609  27.172  1.00  0.00           H  
ATOM    472  C   ILE    31      21.544  33.252  24.963  1.00  0.00           C  
ATOM    473  O   ILE    31      21.500  32.923  23.756  1.00  0.00           O  
ATOM    474  N   ILE    32      21.897  32.352  25.903  1.00  0.00           N  
ATOM    475  H   ILE    32      21.970  32.668  26.859  1.00  0.00           H  
ATOM    476  CA  ILE    32      22.214  30.926  25.706  1.00  0.00           C  
ATOM    477  HA  ILE    32      21.550  30.674  24.879  1.00  0.00           H  
ATOM    478  CB  ILE    32      23.695  30.756  25.229  1.00  0.00           C  
ATOM    479  HB  ILE    32      23.883  31.531  24.485  1.00  0.00           H  
ATOM    480  CG2 ILE    32      24.576  30.950  26.430  1.00  0.00           C  
ATOM    481 HG21 ILE    32      25.622  31.112  26.170  1.00  0.00           H  
ATOM    482 HG22 ILE    32      24.362  31.882  26.952  1.00  0.00           H  
ATOM    483 HG23 ILE    32      24.474  30.124  27.134  1.00  0.00           H  
ATOM    484  CG1 ILE    32      24.111  29.442  24.601  1.00  0.00           C  
ATOM    485 HG12 ILE    32      25.176  29.516  24.380  1.00  0.00           H  
ATOM    486 HG13 ILE    32      23.935  28.728  25.405  1.00  0.00           H  
ATOM    487  CD1 ILE    32      23.416  28.921  23.284  1.00  0.00           C  
ATOM    488 HD11 ILE    32      22.445  28.446  23.425  1.00  0.00           H  
ATOM    489 HD12 ILE    32      23.388  29.771  22.602  1.00  0.00           H  
ATOM    490 HD13 ILE    32      24.084  28.166  22.868  1.00  0.00           H  
ATOM    491  C   ILE    32      21.683  29.962  26.844  1.00  0.00           C  
ATOM    492  O   ILE    32      21.803  28.759  26.719  1.00  0.00           O  
ATOM    493  N   GLY    33      21.101  30.546  27.908  1.00  0.00           N  
ATOM    494  H   GLY    33      21.391  31.492  28.108  1.00  0.00           H  
ATOM    495  CA  GLY    33      20.431  29.835  29.006  1.00  0.00           C  
ATOM    496  HA2 GLY    33      19.781  29.061  28.598  1.00  0.00           H  
ATOM    497  HA3 GLY    33      21.080  29.282  29.686  1.00  0.00           H  
ATOM    498  C   GLY    33      19.535  30.697  29.856  1.00  0.00           C  
ATOM    499  O   GLY    33      19.226  31.878  29.539  1.00  0.00           O  
ATOM    500  N   LEU    34      19.201  30.148  31.030  1.00  0.00           N  
ATOM    501  H   LEU    34      19.650  29.259  31.196  1.00  0.00           H  
ATOM    502  CA  LEU    34      18.518  30.777  32.177  1.00  0.00           C  
ATOM    503  HA  LEU    34      18.328  31.803  31.862  1.00  0.00           H  
ATOM    504  CB  LEU    34      17.202  30.006  32.638  1.00  0.00           C  
ATOM    505  HB2 LEU    34      17.604  29.017  32.858  1.00  0.00           H  
ATOM    506  HB3 LEU    34      16.795  30.450  33.546  1.00  0.00           H  
ATOM    507  CG  LEU    34      16.203  29.803  31.569  1.00  0.00           C  
ATOM    508  HG  LEU    34      16.706  29.387  30.697  1.00  0.00           H  
ATOM    509  CD1 LEU    34      15.221  28.627  31.881  1.00  0.00           C  
ATOM    510 HD11 LEU    34      15.807  27.712  31.974  1.00  0.00           H  
ATOM    511 HD12 LEU    34      14.757  28.819  32.848  1.00  0.00           H  
ATOM    512 HD13 LEU    34      14.495  28.513  31.076  1.00  0.00           H  
ATOM    513  CD2 LEU    34      15.450  31.064  31.133  1.00  0.00           C  
ATOM    514 HD21 LEU    34      14.650  31.337  31.820  1.00  0.00           H  
ATOM    515 HD22 LEU    34      16.120  31.923  31.105  1.00  0.00           H  
ATOM    516 HD23 LEU    34      15.023  30.737  30.185  1.00  0.00           H  
ATOM    517  C   LEU    34      19.397  30.986  33.374  1.00  0.00           C  
ATOM    518  O   LEU    34      20.329  30.263  33.597  1.00  0.00           O  
ATOM    519  N   MET    35      19.067  32.087  34.083  1.00  0.00           N  
ATOM    520  H   MET    35      18.271  32.636  33.790  1.00  0.00           H  
ATOM    521  CA  MET    35      19.781  32.638  35.236  1.00  0.00           C  
ATOM    522  HA  MET    35      20.795  32.879  34.918  1.00  0.00           H  
ATOM    523  CB  MET    35      19.061  33.921  35.658  1.00  0.00           C  
ATOM    524  HB2 MET    35      18.059  33.710  36.031  1.00  0.00           H  
ATOM    525  HB3 MET    35      19.606  34.362  36.492  1.00  0.00           H  
ATOM    526  CG  MET    35      18.985  35.019  34.606  1.00  0.00           C  
ATOM    527  HG2 MET    35      18.717  35.936  35.132  1.00  0.00           H  
ATOM    528  HG3 MET    35      19.916  35.137  34.052  1.00  0.00           H  
ATOM    529  SD  MET    35      17.651  34.954  33.445  1.00  0.00           S  
ATOM    530  CE  MET    35      17.259  36.757  33.169  1.00  0.00           C  
ATOM    531  HE1 MET    35      17.067  36.785  32.096  1.00  0.00           H  
ATOM    532  HE2 MET    35      16.372  37.049  33.730  1.00  0.00           H  
ATOM    533  HE3 MET    35      18.082  37.364  33.548  1.00  0.00           H  
ATOM    534  C   MET    35      20.056  31.717  36.399  1.00  0.00           C  
ATOM    535  O   MET    35      20.433  32.257  37.495  1.00  0.00           O  
ATOM    536  N   VAL    36      19.894  30.439  36.234  1.00  0.00           N  
ATOM    537  H   VAL    36      19.594  30.126  35.321  1.00  0.00           H  
ATOM    538  CA  VAL    36      19.985  29.337  37.240  1.00  0.00           C  
ATOM    539  HA  VAL    36      20.286  29.824  38.168  1.00  0.00           H  
ATOM    540  CB  VAL    36      18.571  28.720  37.457  1.00  0.00           C  
ATOM    541  HB  VAL    36      18.629  27.749  37.949  1.00  0.00           H  
ATOM    542  CG1 VAL    36      17.748  29.605  38.451  1.00  0.00           C  
ATOM    543 HG11 VAL    36      16.838  29.098  38.770  1.00  0.00           H  
ATOM    544 HG12 VAL    36      18.392  29.736  39.320  1.00  0.00           H  
ATOM    545 HG13 VAL    36      17.523  30.599  38.064  1.00  0.00           H  
ATOM    546  CG2 VAL    36      17.752  28.584  36.191  1.00  0.00           C  
ATOM    547 HG21 VAL    36      16.850  28.128  36.598  1.00  0.00           H  
ATOM    548 HG22 VAL    36      17.408  29.526  35.763  1.00  0.00           H  
ATOM    549 HG23 VAL    36      18.111  27.909  35.414  1.00  0.00           H  
ATOM    550  C   VAL    36      20.991  28.185  36.985  1.00  0.00           C  
ATOM    551  O   VAL    36      21.398  27.397  37.852  1.00  0.00           O  
ATOM    552  N   GLY    37      21.494  28.242  35.771  1.00  0.00           N  
ATOM    553  H   GLY    37      21.212  28.990  35.154  1.00  0.00           H  
ATOM    554  CA  GLY    37      22.636  27.465  35.312  1.00  0.00           C  
ATOM    555  HA2 GLY    37      22.294  26.430  35.287  1.00  0.00           H  
ATOM    556  HA3 GLY    37      22.847  27.701  34.269  1.00  0.00           H  
ATOM    557  C   GLY    37      23.997  27.442  36.126  1.00  0.00           C  
ATOM    558  O   GLY    37      24.573  28.557  36.432  1.00  0.00           O  
ATOM    559  N   GLY    38      24.427  26.166  36.391  1.00  0.00           N  
ATOM    560  H   GLY    38      23.831  25.357  36.287  1.00  0.00           H  
ATOM    561  CA  GLY    38      25.695  25.857  37.049  1.00  0.00           C  
ATOM    562  HA2 GLY    38      25.818  24.776  36.989  1.00  0.00           H  
ATOM    563  HA3 GLY    38      26.472  26.394  36.505  1.00  0.00           H  
ATOM    564  C   GLY    38      25.582  26.210  38.585  1.00  0.00           C  
ATOM    565  O   GLY    38      26.530  25.967  39.327  1.00  0.00           O  
ATOM    566  N   VAL    39      24.481  26.826  39.083  1.00  0.00           N  
ATOM    567  H   VAL    39      23.793  27.045  38.376  1.00  0.00           H  
ATOM    568  CA  VAL    39      24.121  27.071  40.489  1.00  0.00           C  
ATOM    569  HA  VAL    39      24.932  27.069  41.217  1.00  0.00           H  
ATOM    570  CB  VAL    39      23.519  28.463  40.683  1.00  0.00           C  
ATOM    571  HB  VAL    39      22.597  28.499  40.103  1.00  0.00           H  
ATOM    572  CG1 VAL    39      23.130  28.727  42.119  1.00  0.00           C  
ATOM    573 HG11 VAL    39      22.497  29.589  42.333  1.00  0.00           H  
ATOM    574 HG12 VAL    39      22.582  27.858  42.483  1.00  0.00           H  
ATOM    575 HG13 VAL    39      24.078  28.884  42.633  1.00  0.00           H  
ATOM    576  CG2 VAL    39      24.451  29.544  40.179  1.00  0.00           C  
ATOM    577 HG21 VAL    39      24.323  29.564  39.097  1.00  0.00           H  
ATOM    578 HG22 VAL    39      24.247  30.525  40.609  1.00  0.00           H  
ATOM    579 HG23 VAL    39      25.493  29.323  40.408  1.00  0.00           H  
ATOM    580  C   VAL    39      23.124  26.005  41.009  1.00  0.00           C  
ATOM    581  O   VAL    39      23.450  25.271  41.921  1.00  0.00           O  
ATOM    582  N   VAL    40      21.920  25.969  40.466  1.00  0.00           N  
ATOM    583  H   VAL    40      21.788  26.644  39.726  1.00  0.00           H  
ATOM    584  CA  VAL    40      20.904  24.922  40.808  1.00  0.00           C  
ATOM    585  HA  VAL    40      21.284  24.240  41.568  1.00  0.00           H  
ATOM    586  CB  VAL    40      19.754  25.701  41.538  1.00  0.00           C  
ATOM    587  HB  VAL    40      20.124  26.269  42.391  1.00  0.00           H  
ATOM    588  CG1 VAL    40      19.049  26.720  40.642  1.00  0.00           C  
ATOM    589 HG11 VAL    40      18.217  26.346  40.046  1.00  0.00           H  
ATOM    590 HG12 VAL    40      18.610  27.519  41.241  1.00  0.00           H  
ATOM    591 HG13 VAL    40      19.810  27.230  40.052  1.00  0.00           H  
ATOM    592  CG2 VAL    40      18.696  24.763  41.981  1.00  0.00           C  
ATOM    593 HG21 VAL    40      18.112  25.442  42.602  1.00  0.00           H  
ATOM    594 HG22 VAL    40      18.133  24.368  41.135  1.00  0.00           H  
ATOM    595 HG23 VAL    40      19.136  24.022  42.647  1.00  0.00           H  
ATOM    596  C   VAL    40      20.536  23.907  39.583  1.00  0.00           C  
ATOM    597  O   VAL    40      20.231  22.755  39.795  1.00  0.00           O  
ATOM    598  N   ILE    41      20.610  24.382  38.322  1.00  0.00           N  
ATOM    599  H   ILE    41      20.957  25.308  38.116  1.00  0.00           H  
ATOM    600  CA  ILE    41      20.244  23.601  37.136  1.00  0.00           C  
ATOM    601  HA  ILE    41      19.843  22.640  37.459  1.00  0.00           H  
ATOM    602  CB  ILE    41      19.189  24.400  36.336  1.00  0.00           C  
ATOM    603  HB  ILE    41      19.619  25.379  36.123  1.00  0.00           H  
ATOM    604  CG2 ILE    41      18.927  23.693  34.960  1.00  0.00           C  
ATOM    605 HG21 ILE    41      18.715  22.625  35.023  1.00  0.00           H  
ATOM    606 HG22 ILE    41      18.158  24.287  34.466  1.00  0.00           H  
ATOM    607 HG23 ILE    41      19.721  23.827  34.226  1.00  0.00           H  
ATOM    608  CG1 ILE    41      17.856  24.717  37.009  1.00  0.00           C  
ATOM    609 HG12 ILE    41      18.033  25.099  38.015  1.00  0.00           H  
ATOM    610 HG13 ILE    41      17.288  25.378  36.353  1.00  0.00           H  
ATOM    611  CD1 ILE    41      16.887  23.484  37.303  1.00  0.00           C  
ATOM    612 HD11 ILE    41      15.898  23.784  37.648  1.00  0.00           H  
ATOM    613 HD12 ILE    41      16.617  23.072  36.331  1.00  0.00           H  
ATOM    614 HD13 ILE    41      17.315  22.743  37.979  1.00  0.00           H  
ATOM    615  C   ILE    41      21.553  23.210  36.289  1.00  0.00           C  
ATOM    616  O   ILE    41      22.483  23.998  36.158  1.00  0.00           O  
ATOM    617  N   ALA    42      21.694  21.943  35.894  1.00  0.00           N  
ATOM    618  H   ALA    42      20.965  21.256  36.030  1.00  0.00           H  
ATOM    619  CA  ALA    42      22.850  21.419  35.164  1.00  0.00           C  
ATOM    620  HA  ALA    42      23.231  22.248  34.568  1.00  0.00           H  
ATOM    621  CB  ALA    42      23.830  20.907  36.227  1.00  0.00           C  
ATOM    622  HB1 ALA    42      24.706  20.485  35.733  1.00  0.00           H  
ATOM    623  HB2 ALA    42      24.049  21.686  36.957  1.00  0.00           H  
ATOM    624  HB3 ALA    42      23.420  20.113  36.851  1.00  0.00           H  
ATOM    625  C   ALA    42      22.356  20.265  34.198  1.00  0.00           C  
ATOM    626  O   ALA    42      21.321  19.707  34.516  1.00  0.00           O  
ATOM    627  OXT ALA    42      22.986  19.985  33.144  1.00  0.00           O  
TER     628      ALA    42 
END   
