# Supplementary material for: Exploring Structural Insights of Aβ42 and α-Synuclein Monomers and Heterodimer: A Comparative Study Using Implicit and Explicit Solvent Simulations
Source: J Phys Chem B. 2024 May 3;128(19):4655–69. doi: 10.1021/acs.jpcb.4c00503 (PMC11103699; doi:10.1021/acs.jpcb.4c00503)
Supplement: Supplementary file 3 — jp4c00503_si_003.zip [file jp4c00503_si_003.zip › rep/1_ab42_STARTING.pdb]

ATOM      1  N   ASP     1      51.762  28.244  42.163  1.00  0.00           N  
ATOM      2  H1  ASP     1      50.954  28.018  42.725  1.00  0.00           H  
ATOM      3  H2  ASP     1      52.017  29.213  42.287  1.00  0.00           H  
ATOM      4  H3  ASP     1      52.575  27.777  42.542  1.00  0.00           H  
ATOM      5  CA  ASP     1      51.699  27.770  40.777  1.00  0.00           C  
ATOM      6  HA  ASP     1      52.666  27.965  40.314  1.00  0.00           H  
ATOM      7  CB  ASP     1      51.331  26.286  40.768  1.00  0.00           C  
ATOM      8  HB2 ASP     1      52.026  25.730  41.398  1.00  0.00           H  
ATOM      9  HB3 ASP     1      50.344  26.247  41.227  1.00  0.00           H  
ATOM     10  CG  ASP     1      51.102  25.627  39.410  1.00  0.00           C  
ATOM     11  OD1 ASP     1      52.047  25.366  38.622  1.00  0.00           O  
ATOM     12  OD2 ASP     1      49.895  25.423  39.180  1.00  0.00           O  
ATOM     13  C   ASP     1      50.740  28.614  39.962  1.00  0.00           C  
ATOM     14  O   ASP     1      49.582  28.691  40.323  1.00  0.00           O  
ATOM     15  N   ALA     2      51.214  29.235  38.890  1.00  0.00           N  
ATOM     16  H   ALA     2      52.163  28.999  38.637  1.00  0.00           H  
ATOM     17  CA  ALA     2      50.716  30.535  38.444  1.00  0.00           C  
ATOM     18  HA  ALA     2      50.544  31.210  39.283  1.00  0.00           H  
ATOM     19  CB  ALA     2      51.825  31.179  37.682  1.00  0.00           C  
ATOM     20  HB1 ALA     2      52.108  30.573  36.819  1.00  0.00           H  
ATOM     21  HB2 ALA     2      51.560  32.198  37.404  1.00  0.00           H  
ATOM     22  HB3 ALA     2      52.707  31.325  38.305  1.00  0.00           H  
ATOM     23  C   ALA     2      49.425  30.685  37.635  1.00  0.00           C  
ATOM     24  O   ALA     2      48.883  31.801  37.682  1.00  0.00           O  
ATOM     25  N   GLU     3      48.987  29.761  36.762  1.00  0.00           N  
ATOM     26  H   GLU     3      49.630  29.024  36.515  1.00  0.00           H  
ATOM     27  CA  GLU     3      47.695  29.747  36.014  1.00  0.00           C  
ATOM     28  HA  GLU     3      46.953  30.300  36.591  1.00  0.00           H  
ATOM     29  CB  GLU     3      47.829  30.532  34.651  1.00  0.00           C  
ATOM     30  HB2 GLU     3      48.205  31.540  34.828  1.00  0.00           H  
ATOM     31  HB3 GLU     3      48.602  30.117  34.004  1.00  0.00           H  
ATOM     32  CG  GLU     3      46.506  30.719  33.861  1.00  0.00           C  
ATOM     33  HG2 GLU     3      46.754  31.250  32.942  1.00  0.00           H  
ATOM     34  HG3 GLU     3      46.193  29.781  33.401  1.00  0.00           H  
ATOM     35  CD  GLU     3      45.408  31.450  34.582  1.00  0.00           C  
ATOM     36  OE1 GLU     3      45.318  32.701  34.400  1.00  0.00           O  
ATOM     37  OE2 GLU     3      44.724  30.857  35.453  1.00  0.00           O  
ATOM     38  C   GLU     3      47.192  28.335  35.655  1.00  0.00           C  
ATOM     39  O   GLU     3      47.962  27.460  35.233  1.00  0.00           O  
ATOM     40  N   PHE     4      45.836  28.159  35.700  1.00  0.00           N  
ATOM     41  H   PHE     4      45.320  28.991  35.948  1.00  0.00           H  
ATOM     42  CA  PHE     4      45.099  26.931  35.475  1.00  0.00           C  
ATOM     43  HA  PHE     4      45.464  26.422  34.584  1.00  0.00           H  
ATOM     44  CB  PHE     4      45.332  25.976  36.652  1.00  0.00           C  
ATOM     45  HB2 PHE     4      44.941  24.988  36.407  1.00  0.00           H  
ATOM     46  HB3 PHE     4      46.399  25.795  36.786  1.00  0.00           H  
ATOM     47  CG  PHE     4      44.834  26.385  38.027  1.00  0.00           C  
ATOM     48  CD1 PHE     4      43.494  26.195  38.430  1.00  0.00           C  
ATOM     49  HD1 PHE     4      42.831  25.819  37.667  1.00  0.00           H  
ATOM     50  CE1 PHE     4      43.069  26.557  39.712  1.00  0.00           C  
ATOM     51  HE1 PHE     4      42.058  26.324  40.012  1.00  0.00           H  
ATOM     52  CZ  PHE     4      43.947  27.133  40.668  1.00  0.00           C  
ATOM     53  HZ  PHE     4      43.634  27.383  41.671  1.00  0.00           H  
ATOM     54  CE2 PHE     4      45.307  27.404  40.302  1.00  0.00           C  
ATOM     55  HE2 PHE     4      45.967  27.900  40.998  1.00  0.00           H  
ATOM     56  CD2 PHE     4      45.672  27.022  38.983  1.00  0.00           C  
ATOM     57  HD2 PHE     4      46.673  27.155  38.601  1.00  0.00           H  
ATOM     58  C   PHE     4      43.585  27.145  35.233  1.00  0.00           C  
ATOM     59  O   PHE     4      42.881  26.146  35.100  1.00  0.00           O  
ATOM     60  N   ARG     5      43.075  28.387  35.358  1.00  0.00           N  
ATOM     61  H   ARG     5      43.783  29.098  35.481  1.00  0.00           H  
ATOM     62  CA  ARG     5      41.683  28.831  35.219  1.00  0.00           C  
ATOM     63  HA  ARG     5      41.141  28.129  35.852  1.00  0.00           H  
ATOM     64  CB  ARG     5      41.455  30.223  35.664  1.00  0.00           C  
ATOM     65  HB2 ARG     5      42.119  30.776  35.000  1.00  0.00           H  
ATOM     66  HB3 ARG     5      40.395  30.405  35.489  1.00  0.00           H  
ATOM     67  CG  ARG     5      41.767  30.401  37.169  1.00  0.00           C  
ATOM     68  HG2 ARG     5      41.077  29.854  37.812  1.00  0.00           H  
ATOM     69  HG3 ARG     5      42.773  30.069  37.424  1.00  0.00           H  
ATOM     70  CD  ARG     5      41.782  31.911  37.523  1.00  0.00           C  
ATOM     71  HD2 ARG     5      40.792  32.286  37.263  1.00  0.00           H  
ATOM     72  HD3 ARG     5      41.892  32.060  38.597  1.00  0.00           H  
ATOM     73  NE  ARG     5      42.854  32.626  36.752  1.00  0.00           N  
ATOM     74  HE  ARG     5      43.491  32.005  36.274  1.00  0.00           H  
ATOM     75  CZ  ARG     5      43.183  33.892  36.909  1.00  0.00           C  
ATOM     76  NH1 ARG     5      42.497  34.726  37.687  1.00  0.00           N  
ATOM     77 HH11 ARG     5      41.742  34.348  38.242  1.00  0.00           H  
ATOM     78 HH12 ARG     5      42.702  35.714  37.636  1.00  0.00           H  
ATOM     79  NH2 ARG     5      44.053  34.476  36.142  1.00  0.00           N  
ATOM     80 HH21 ARG     5      44.601  33.915  35.506  1.00  0.00           H  
ATOM     81 HH22 ARG     5      44.435  35.332  36.519  1.00  0.00           H  
ATOM     82  C   ARG     5      41.077  28.594  33.844  1.00  0.00           C  
ATOM     83  O   ARG     5      39.880  28.492  33.791  1.00  0.00           O  
ATOM     84  N   HIE     6      41.938  28.388  32.800  1.00  0.00           N  
ATOM     85  H   HIE     6      42.914  28.485  33.042  1.00  0.00           H  
ATOM     86  CA  HIE     6      41.674  27.871  31.433  1.00  0.00           C  
ATOM     87  HA  HIE     6      40.628  27.999  31.152  1.00  0.00           H  
ATOM     88  CB  HIE     6      42.628  28.496  30.445  1.00  0.00           C  
ATOM     89  HB2 HIE     6      42.386  28.230  29.416  1.00  0.00           H  
ATOM     90  HB3 HIE     6      42.516  29.574  30.556  1.00  0.00           H  
ATOM     91  CG  HIE     6      44.066  28.179  30.680  1.00  0.00           C  
ATOM     92  ND1 HIE     6      44.709  28.111  31.968  1.00  0.00           N  
ATOM     93  CE1 HIE     6      45.931  27.775  31.743  1.00  0.00           C  
ATOM     94  HE1 HIE     6      46.666  27.678  32.529  1.00  0.00           H  
ATOM     95  NE2 HIE     6      46.157  27.578  30.479  1.00  0.00           N  
ATOM     96  HE2 HIE     6      47.045  27.382  30.039  1.00  0.00           H  
ATOM     97  CD2 HIE     6      45.043  27.780  29.780  1.00  0.00           C  
ATOM     98  HD2 HIE     6      44.863  27.579  28.734  1.00  0.00           H  
ATOM     99  C   HIE     6      41.888  26.326  31.323  1.00  0.00           C  
ATOM    100  O   HIE     6      41.721  25.795  30.206  1.00  0.00           O  
ATOM    101  N   ASP     7      42.200  25.497  32.387  1.00  0.00           N  
ATOM    102  H   ASP     7      42.413  25.960  33.260  1.00  0.00           H  
ATOM    103  CA  ASP     7      42.504  24.035  32.423  1.00  0.00           C  
ATOM    104  HA  ASP     7      42.427  23.593  31.430  1.00  0.00           H  
ATOM    105  CB  ASP     7      44.013  23.808  32.763  1.00  0.00           C  
ATOM    106  HB2 ASP     7      44.483  24.290  31.906  1.00  0.00           H  
ATOM    107  HB3 ASP     7      44.266  24.280  33.713  1.00  0.00           H  
ATOM    108  CG  ASP     7      44.312  22.321  32.763  1.00  0.00           C  
ATOM    109  OD1 ASP     7      44.902  21.740  31.803  1.00  0.00           O  
ATOM    110  OD2 ASP     7      44.132  21.761  33.866  1.00  0.00           O  
ATOM    111  C   ASP     7      41.597  23.274  33.367  1.00  0.00           C  
ATOM    112  O   ASP     7      40.758  22.393  33.053  1.00  0.00           O  
ATOM    113  N   SER     8      41.758  23.616  34.647  1.00  0.00           N  
ATOM    114  H   SER     8      42.476  24.301  34.832  1.00  0.00           H  
ATOM    115  CA  SER     8      41.110  22.941  35.817  1.00  0.00           C  
ATOM    116  HA  SER     8      40.349  22.248  35.459  1.00  0.00           H  
ATOM    117  CB  SER     8      42.229  22.296  36.648  1.00  0.00           C  
ATOM    118  HB2 SER     8      43.081  22.957  36.808  1.00  0.00           H  
ATOM    119  HB3 SER     8      41.665  22.012  37.536  1.00  0.00           H  
ATOM    120  OG  SER     8      42.794  21.179  36.068  1.00  0.00           O  
ATOM    121  HG  SER     8      43.395  21.517  35.401  1.00  0.00           H  
ATOM    122  C   SER     8      40.184  23.875  36.550  1.00  0.00           C  
ATOM    123  O   SER     8      39.346  23.327  37.204  1.00  0.00           O  
ATOM    124  N   GLY     9      40.204  25.221  36.435  1.00  0.00           N  
ATOM    125  H   GLY     9      41.022  25.574  35.961  1.00  0.00           H  
ATOM    126  CA  GLY     9      39.198  26.222  36.850  1.00  0.00           C  
ATOM    127  HA2 GLY     9      38.743  25.715  37.700  1.00  0.00           H  
ATOM    128  HA3 GLY     9      39.653  27.120  37.268  1.00  0.00           H  
ATOM    129  C   GLY     9      37.993  26.554  35.999  1.00  0.00           C  
ATOM    130  O   GLY     9      37.380  27.617  36.308  1.00  0.00           O  
ATOM    131  N   TYR    10      37.616  25.783  34.929  1.00  0.00           N  
ATOM    132  H   TYR    10      38.077  24.927  34.657  1.00  0.00           H  
ATOM    133  CA  TYR    10      36.507  26.087  34.031  1.00  0.00           C  
ATOM    134  HA  TYR    10      36.496  27.143  33.760  1.00  0.00           H  
ATOM    135  CB  TYR    10      36.557  25.341  32.660  1.00  0.00           C  
ATOM    136  HB2 TYR    10      37.530  25.527  32.204  1.00  0.00           H  
ATOM    137  HB3 TYR    10      36.482  24.273  32.860  1.00  0.00           H  
ATOM    138  CG  TYR    10      35.517  25.820  31.669  1.00  0.00           C  
ATOM    139  CD1 TYR    10      35.569  27.131  31.218  1.00  0.00           C  
ATOM    140  HD1 TYR    10      36.239  27.869  31.635  1.00  0.00           H  
ATOM    141  CE1 TYR    10      34.772  27.568  30.148  1.00  0.00           C  
ATOM    142  HE1 TYR    10      34.727  28.624  29.925  1.00  0.00           H  
ATOM    143  CZ  TYR    10      33.780  26.650  29.696  1.00  0.00           C  
ATOM    144  OH  TYR    10      32.899  26.979  28.754  1.00  0.00           O  
ATOM    145  HH  TYR    10      32.930  27.921  28.572  1.00  0.00           H  
ATOM    146  CE2 TYR    10      33.715  25.337  30.144  1.00  0.00           C  
ATOM    147  HE2 TYR    10      32.978  24.634  29.784  1.00  0.00           H  
ATOM    148  CD2 TYR    10      34.589  24.920  31.132  1.00  0.00           C  
ATOM    149  HD2 TYR    10      34.708  23.888  31.425  1.00  0.00           H  
ATOM    150  C   TYR    10      35.215  25.876  34.785  1.00  0.00           C  
ATOM    151  O   TYR    10      34.976  24.855  35.500  1.00  0.00           O  
ATOM    152  N   GLU    11      34.413  26.966  34.871  1.00  0.00           N  
ATOM    153  H   GLU    11      34.764  27.779  34.386  1.00  0.00           H  
ATOM    154  CA  GLU    11      33.025  26.881  35.350  1.00  0.00           C  
ATOM    155  HA  GLU    11      32.774  25.841  35.560  1.00  0.00           H  
ATOM    156  CB  GLU    11      32.764  27.748  36.667  1.00  0.00           C  
ATOM    157  HB2 GLU    11      33.347  28.648  36.471  1.00  0.00           H  
ATOM    158  HB3 GLU    11      31.708  27.983  36.798  1.00  0.00           H  
ATOM    159  CG  GLU    11      33.115  27.040  37.999  1.00  0.00           C  
ATOM    160  HG2 GLU    11      34.183  26.830  38.050  1.00  0.00           H  
ATOM    161  HG3 GLU    11      33.101  27.900  38.667  1.00  0.00           H  
ATOM    162  CD  GLU    11      32.093  25.905  38.404  1.00  0.00           C  
ATOM    163  OE1 GLU    11      31.094  25.708  37.616  1.00  0.00           O  
ATOM    164  OE2 GLU    11      32.280  25.261  39.472  1.00  0.00           O  
ATOM    165  C   GLU    11      31.911  27.263  34.333  1.00  0.00           C  
ATOM    166  O   GLU    11      32.123  27.865  33.273  1.00  0.00           O  
ATOM    167  N   VAL    12      30.711  27.081  34.828  1.00  0.00           N  
ATOM    168  H   VAL    12      30.464  26.676  35.719  1.00  0.00           H  
ATOM    169  CA  VAL    12      29.519  27.248  33.951  1.00  0.00           C  
ATOM    170  HA  VAL    12      29.800  27.840  33.080  1.00  0.00           H  
ATOM    171  CB  VAL    12      28.920  25.939  33.354  1.00  0.00           C  
ATOM    172  HB  VAL    12      28.122  26.227  32.670  1.00  0.00           H  
ATOM    173  CG1 VAL    12      30.045  25.324  32.506  1.00  0.00           C  
ATOM    174 HG11 VAL    12      29.599  24.549  31.884  1.00  0.00           H  
ATOM    175 HG12 VAL    12      30.450  26.087  31.841  1.00  0.00           H  
ATOM    176 HG13 VAL    12      30.888  24.900  33.053  1.00  0.00           H  
ATOM    177  CG2 VAL    12      28.447  24.851  34.348  1.00  0.00           C  
ATOM    178 HG21 VAL    12      28.132  23.979  33.777  1.00  0.00           H  
ATOM    179 HG22 VAL    12      29.289  24.406  34.879  1.00  0.00           H  
ATOM    180 HG23 VAL    12      27.672  25.267  34.991  1.00  0.00           H  
ATOM    181  C   VAL    12      28.346  28.054  34.606  1.00  0.00           C  
ATOM    182  O   VAL    12      27.154  27.748  34.430  1.00  0.00           O  
ATOM    183  N   HIE    13      28.713  29.102  35.369  1.00  0.00           N  
ATOM    184  H   HIE    13      29.669  29.427  35.402  1.00  0.00           H  
ATOM    185  CA  HIE    13      27.710  29.912  36.226  1.00  0.00           C  
ATOM    186  HA  HIE    13      26.727  29.441  36.222  1.00  0.00           H  
ATOM    187  CB  HIE    13      28.280  29.910  37.622  1.00  0.00           C  
ATOM    188  HB2 HIE    13      28.225  28.880  37.974  1.00  0.00           H  
ATOM    189  HB3 HIE    13      29.317  30.233  37.711  1.00  0.00           H  
ATOM    190  CG  HIE    13      27.364  30.710  38.509  1.00  0.00           C  
ATOM    191  ND1 HIE    13      27.369  32.091  38.592  1.00  0.00           N  
ATOM    192  CE1 HIE    13      26.663  32.452  39.662  1.00  0.00           C  
ATOM    193  HE1 HIE    13      26.526  33.469  39.997  1.00  0.00           H  
ATOM    194  NE2 HIE    13      26.189  31.378  40.219  1.00  0.00           N  
ATOM    195  HE2 HIE    13      25.463  31.398  40.920  1.00  0.00           H  
ATOM    196  CD2 HIE    13      26.647  30.232  39.547  1.00  0.00           C  
ATOM    197  HD2 HIE    13      26.506  29.206  39.852  1.00  0.00           H  
ATOM    198  C   HIE    13      27.518  31.376  35.725  1.00  0.00           C  
ATOM    199  O   HIE    13      28.474  31.987  35.219  1.00  0.00           O  
ATOM    200  N   HIE    14      26.274  31.814  35.766  1.00  0.00           N  
ATOM    201  H   HIE    14      25.559  31.286  36.246  1.00  0.00           H  
ATOM    202  CA  HIE    14      25.777  32.993  35.056  1.00  0.00           C  
ATOM    203  HA  HIE    14      26.146  32.844  34.040  1.00  0.00           H  
ATOM    204  CB  HIE    14      24.256  32.847  34.997  1.00  0.00           C  
ATOM    205  HB2 HIE    14      23.775  32.970  35.967  1.00  0.00           H  
ATOM    206  HB3 HIE    14      23.903  33.656  34.357  1.00  0.00           H  
ATOM    207  CG  HIE    14      23.778  31.613  34.324  1.00  0.00           C  
ATOM    208  ND1 HIE    14      24.345  30.932  33.205  1.00  0.00           N  
ATOM    209  CE1 HIE    14      23.502  29.938  32.926  1.00  0.00           C  
ATOM    210  HE1 HIE    14      23.553  29.343  32.027  1.00  0.00           H  
ATOM    211  NE2 HIE    14      22.471  29.953  33.788  1.00  0.00           N  
ATOM    212  HE2 HIE    14      21.775  29.226  33.881  1.00  0.00           H  
ATOM    213  CD2 HIE    14      22.687  30.897  34.715  1.00  0.00           C  
ATOM    214  HD2 HIE    14      22.090  31.106  35.590  1.00  0.00           H  
ATOM    215  C   HIE    14      26.292  34.339  35.592  1.00  0.00           C  
ATOM    216  O   HIE    14      25.823  35.349  35.037  1.00  0.00           O  
ATOM    217  N   GLN    15      27.204  34.429  36.561  1.00  0.00           N  
ATOM    218  H   GLN    15      27.409  33.635  37.151  1.00  0.00           H  
ATOM    219  CA  GLN    15      27.964  35.622  37.017  1.00  0.00           C  
ATOM    220  HA  GLN    15      27.732  36.491  36.403  1.00  0.00           H  
ATOM    221  CB  GLN    15      27.576  35.946  38.539  1.00  0.00           C  
ATOM    222  HB2 GLN    15      27.845  35.124  39.201  1.00  0.00           H  
ATOM    223  HB3 GLN    15      28.169  36.802  38.861  1.00  0.00           H  
ATOM    224  CG  GLN    15      26.045  36.306  38.703  1.00  0.00           C  
ATOM    225  HG2 GLN    15      25.798  37.064  37.961  1.00  0.00           H  
ATOM    226  HG3 GLN    15      25.436  35.422  38.511  1.00  0.00           H  
ATOM    227  CD  GLN    15      25.607  36.651  40.089  1.00  0.00           C  
ATOM    228  OE1 GLN    15      26.333  36.631  41.061  1.00  0.00           O  
ATOM    229  NE2 GLN    15      24.317  36.958  40.331  1.00  0.00           N  
ATOM    230 HE21 GLN    15      24.082  36.869  41.309  1.00  0.00           H  
ATOM    231 HE22 GLN    15      23.641  36.878  39.583  1.00  0.00           H  
ATOM    232  C   GLN    15      29.485  35.460  36.852  1.00  0.00           C  
ATOM    233  O   GLN    15      30.243  36.398  37.160  1.00  0.00           O  
ATOM    234  N   LYS    16      29.975  34.276  36.416  1.00  0.00           N  
ATOM    235  H   LYS    16      29.386  33.488  36.188  1.00  0.00           H  
ATOM    236  CA  LYS    16      31.384  33.833  36.515  1.00  0.00           C  
ATOM    237  HA  LYS    16      31.969  34.750  36.583  1.00  0.00           H  
ATOM    238  CB  LYS    16      31.553  33.021  37.802  1.00  0.00           C  
ATOM    239  HB2 LYS    16      30.993  32.100  37.643  1.00  0.00           H  
ATOM    240  HB3 LYS    16      32.616  32.853  37.980  1.00  0.00           H  
ATOM    241  CG  LYS    16      30.909  33.564  39.084  1.00  0.00           C  
ATOM    242  HG2 LYS    16      31.120  34.630  39.175  1.00  0.00           H  
ATOM    243  HG3 LYS    16      29.834  33.388  39.039  1.00  0.00           H  
ATOM    244  CD  LYS    16      31.374  32.872  40.377  1.00  0.00           C  
ATOM    245  HD2 LYS    16      32.463  32.871  40.326  1.00  0.00           H  
ATOM    246  HD3 LYS    16      31.099  33.442  41.264  1.00  0.00           H  
ATOM    247  CE  LYS    16      30.998  31.426  40.557  1.00  0.00           C  
ATOM    248  HE2 LYS    16      29.926  31.300  40.405  1.00  0.00           H  
ATOM    249  HE3 LYS    16      31.492  30.817  39.800  1.00  0.00           H  
ATOM    250  NZ  LYS    16      31.372  30.944  41.896  1.00  0.00           N  
ATOM    251  HZ1 LYS    16      31.137  29.964  41.970  1.00  0.00           H  
ATOM    252  HZ2 LYS    16      32.367  31.070  42.021  1.00  0.00           H  
ATOM    253  HZ3 LYS    16      30.958  31.517  42.616  1.00  0.00           H  
ATOM    254  C   LYS    16      31.907  33.206  35.199  1.00  0.00           C  
ATOM    255  O   LYS    16      32.887  32.465  35.198  1.00  0.00           O  
ATOM    256  N   LEU    17      31.222  33.503  34.068  1.00  0.00           N  
ATOM    257  H   LEU    17      30.487  34.194  34.115  1.00  0.00           H  
ATOM    258  CA  LEU    17      31.489  32.888  32.788  1.00  0.00           C  
ATOM    259  HA  LEU    17      31.833  31.866  32.950  1.00  0.00           H  
ATOM    260  CB  LEU    17      30.230  32.895  31.890  1.00  0.00           C  
ATOM    261  HB2 LEU    17      29.337  32.670  32.473  1.00  0.00           H  
ATOM    262  HB3 LEU    17      30.068  33.875  31.441  1.00  0.00           H  
ATOM    263  CG  LEU    17      30.199  31.806  30.817  1.00  0.00           C  
ATOM    264  HG  LEU    17      31.126  31.801  30.243  1.00  0.00           H  
ATOM    265  CD1 LEU    17      30.079  30.403  31.396  1.00  0.00           C  
ATOM    266 HD11 LEU    17      29.162  30.353  31.983  1.00  0.00           H  
ATOM    267 HD12 LEU    17      29.930  29.638  30.634  1.00  0.00           H  
ATOM    268 HD13 LEU    17      30.918  30.223  32.066  1.00  0.00           H  
ATOM    269  CD2 LEU    17      29.085  31.907  29.849  1.00  0.00           C  
ATOM    270 HD21 LEU    17      28.950  32.966  29.628  1.00  0.00           H  
ATOM    271 HD22 LEU    17      29.227  31.386  28.902  1.00  0.00           H  
ATOM    272 HD23 LEU    17      28.158  31.552  30.300  1.00  0.00           H  
ATOM    273  C   LEU    17      32.555  33.640  32.049  1.00  0.00           C  
ATOM    274  O   LEU    17      32.681  34.885  32.068  1.00  0.00           O  
ATOM    275  N   VAL    18      33.378  32.803  31.448  1.00  0.00           N  
ATOM    276  H   VAL    18      33.140  31.825  31.539  1.00  0.00           H  
ATOM    277  CA  VAL    18      34.697  33.159  30.851  1.00  0.00           C  
ATOM    278  HA  VAL    18      34.756  34.236  30.687  1.00  0.00           H  
ATOM    279  CB  VAL    18      35.941  32.723  31.687  1.00  0.00           C  
ATOM    280  HB  VAL    18      36.809  33.250  31.290  1.00  0.00           H  
ATOM    281  CG1 VAL    18      35.819  33.297  33.060  1.00  0.00           C  
ATOM    282 HG11 VAL    18      35.676  34.378  33.070  1.00  0.00           H  
ATOM    283 HG12 VAL    18      34.921  32.800  33.424  1.00  0.00           H  
ATOM    284 HG13 VAL    18      36.639  33.050  33.734  1.00  0.00           H  
ATOM    285  CG2 VAL    18      36.277  31.282  31.811  1.00  0.00           C  
ATOM    286 HG21 VAL    18      37.079  31.070  32.519  1.00  0.00           H  
ATOM    287 HG22 VAL    18      35.409  30.787  32.246  1.00  0.00           H  
ATOM    288 HG23 VAL    18      36.470  30.863  30.823  1.00  0.00           H  
ATOM    289  C   VAL    18      34.938  32.614  29.476  1.00  0.00           C  
ATOM    290  O   VAL    18      34.409  31.570  29.103  1.00  0.00           O  
ATOM    291  N   PHE    19      35.736  33.344  28.718  1.00  0.00           N  
ATOM    292  H   PHE    19      36.001  34.258  29.059  1.00  0.00           H  
ATOM    293  CA  PHE    19      36.454  32.923  27.551  1.00  0.00           C  
ATOM    294  HA  PHE    19      36.273  31.848  27.590  1.00  0.00           H  
ATOM    295  CB  PHE    19      35.886  33.668  26.284  1.00  0.00           C  
ATOM    296  HB2 PHE    19      34.822  33.770  26.498  1.00  0.00           H  
ATOM    297  HB3 PHE    19      36.388  34.635  26.300  1.00  0.00           H  
ATOM    298  CG  PHE    19      36.154  33.034  24.941  1.00  0.00           C  
ATOM    299  CD1 PHE    19      37.328  33.418  24.212  1.00  0.00           C  
ATOM    300  HD1 PHE    19      38.011  34.108  24.684  1.00  0.00           H  
ATOM    301  CE1 PHE    19      37.606  32.859  23.014  1.00  0.00           C  
ATOM    302  HE1 PHE    19      38.430  33.109  22.361  1.00  0.00           H  
ATOM    303  CZ  PHE    19      36.620  32.074  22.423  1.00  0.00           C  
ATOM    304  HZ  PHE    19      36.748  31.671  21.429  1.00  0.00           H  
ATOM    305  CE2 PHE    19      35.409  31.781  23.064  1.00  0.00           C  
ATOM    306  HE2 PHE    19      34.669  31.172  22.565  1.00  0.00           H  
ATOM    307  CD2 PHE    19      35.232  32.146  24.412  1.00  0.00           C  
ATOM    308  HD2 PHE    19      34.341  31.839  24.937  1.00  0.00           H  
ATOM    309  C   PHE    19      37.970  32.994  27.688  1.00  0.00           C  
ATOM    310  O   PHE    19      38.541  33.729  28.501  1.00  0.00           O  
ATOM    311  N   PHE    20      38.677  32.402  26.713  1.00  0.00           N  
ATOM    312  H   PHE    20      38.093  31.806  26.145  1.00  0.00           H  
ATOM    313  CA  PHE    20      40.143  32.170  26.771  1.00  0.00           C  
ATOM    314  HA  PHE    20      40.364  32.110  27.837  1.00  0.00           H  
ATOM    315  CB  PHE    20      40.478  30.905  26.074  1.00  0.00           C  
ATOM    316  HB2 PHE    20      40.644  31.142  25.023  1.00  0.00           H  
ATOM    317  HB3 PHE    20      41.438  30.534  26.433  1.00  0.00           H  
ATOM    318  CG  PHE    20      39.537  29.743  26.171  1.00  0.00           C  
ATOM    319  CD1 PHE    20      38.563  29.644  25.199  1.00  0.00           C  
ATOM    320  HD1 PHE    20      38.535  30.341  24.375  1.00  0.00           H  
ATOM    321  CE1 PHE    20      37.617  28.653  25.352  1.00  0.00           C  
ATOM    322  HE1 PHE    20      36.770  28.540  24.692  1.00  0.00           H  
ATOM    323  CZ  PHE    20      37.643  27.751  26.420  1.00  0.00           C  
ATOM    324  HZ  PHE    20      36.934  26.941  26.508  1.00  0.00           H  
ATOM    325  CE2 PHE    20      38.664  27.829  27.420  1.00  0.00           C  
ATOM    326  HE2 PHE    20      38.707  27.115  28.228  1.00  0.00           H  
ATOM    327  CD2 PHE    20      39.589  28.892  27.312  1.00  0.00           C  
ATOM    328  HD2 PHE    20      40.240  29.039  28.160  1.00  0.00           H  
ATOM    329  C   PHE    20      41.008  33.381  26.334  1.00  0.00           C  
ATOM    330  O   PHE    20      40.811  33.987  25.229  1.00  0.00           O  
ATOM    331  N   ALA    21      42.090  33.708  27.111  1.00  0.00           N  
ATOM    332  H   ALA    21      42.174  33.201  27.981  1.00  0.00           H  
ATOM    333  CA  ALA    21      43.145  34.591  26.750  1.00  0.00           C  
ATOM    334  HA  ALA    21      42.997  35.095  25.794  1.00  0.00           H  
ATOM    335  CB  ALA    21      43.162  35.754  27.735  1.00  0.00           C  
ATOM    336  HB1 ALA    21      43.962  36.430  27.435  1.00  0.00           H  
ATOM    337  HB2 ALA    21      42.210  36.282  27.665  1.00  0.00           H  
ATOM    338  HB3 ALA    21      43.306  35.423  28.764  1.00  0.00           H  
ATOM    339  C   ALA    21      44.496  33.864  26.506  1.00  0.00           C  
ATOM    340  O   ALA    21      44.670  32.776  27.008  1.00  0.00           O  
ATOM    341  N   GLU    22      45.404  34.409  25.646  1.00  0.00           N  
ATOM    342  H   GLU    22      45.174  35.315  25.261  1.00  0.00           H  
ATOM    343  CA  GLU    22      46.552  33.610  25.198  1.00  0.00           C  
ATOM    344  HA  GLU    22      46.242  32.567  25.262  1.00  0.00           H  
ATOM    345  CB  GLU    22      46.832  34.012  23.759  1.00  0.00           C  
ATOM    346  HB2 GLU    22      47.653  33.419  23.356  1.00  0.00           H  
ATOM    347  HB3 GLU    22      45.924  33.829  23.185  1.00  0.00           H  
ATOM    348  CG  GLU    22      47.285  35.432  23.434  1.00  0.00           C  
ATOM    349  HG2 GLU    22      46.657  36.139  23.976  1.00  0.00           H  
ATOM    350  HG3 GLU    22      48.277  35.581  23.861  1.00  0.00           H  
ATOM    351  CD  GLU    22      47.330  35.751  21.882  1.00  0.00           C  
ATOM    352  OE1 GLU    22      46.321  36.303  21.357  1.00  0.00           O  
ATOM    353  OE2 GLU    22      48.293  35.368  21.170  1.00  0.00           O  
ATOM    354  C   GLU    22      47.735  33.716  26.172  1.00  0.00           C  
ATOM    355  O   GLU    22      48.538  32.782  26.165  1.00  0.00           O  
ATOM    356  N   ASP    23      47.828  34.764  26.990  1.00  0.00           N  
ATOM    357  H   ASP    23      47.191  35.544  26.916  1.00  0.00           H  
ATOM    358  CA  ASP    23      48.884  34.961  28.041  1.00  0.00           C  
ATOM    359  HA  ASP    23      49.907  34.913  27.669  1.00  0.00           H  
ATOM    360  CB  ASP    23      48.552  36.343  28.627  1.00  0.00           C  
ATOM    361  HB2 ASP    23      48.991  37.122  28.003  1.00  0.00           H  
ATOM    362  HB3 ASP    23      47.499  36.549  28.819  1.00  0.00           H  
ATOM    363  CG  ASP    23      49.334  36.347  29.968  1.00  0.00           C  
ATOM    364  OD1 ASP    23      50.459  35.787  29.975  1.00  0.00           O  
ATOM    365  OD2 ASP    23      48.933  37.027  30.916  1.00  0.00           O  
ATOM    366  C   ASP    23      48.800  33.852  29.053  1.00  0.00           C  
ATOM    367  O   ASP    23      47.717  33.552  29.626  1.00  0.00           O  
ATOM    368  N   VAL    24      49.936  33.272  29.238  1.00  0.00           N  
ATOM    369  H   VAL    24      50.733  33.749  28.840  1.00  0.00           H  
ATOM    370  CA  VAL    24      50.086  32.077  30.095  1.00  0.00           C  
ATOM    371  HA  VAL    24      49.178  31.473  30.065  1.00  0.00           H  
ATOM    372  CB  VAL    24      51.246  31.114  29.705  1.00  0.00           C  
ATOM    373  HB  VAL    24      51.350  30.332  30.457  1.00  0.00           H  
ATOM    374  CG1 VAL    24      51.039  30.418  28.343  1.00  0.00           C  
ATOM    375 HG11 VAL    24      50.410  29.553  28.553  1.00  0.00           H  
ATOM    376 HG12 VAL    24      50.521  30.998  27.580  1.00  0.00           H  
ATOM    377 HG13 VAL    24      51.983  30.056  27.936  1.00  0.00           H  
ATOM    378  CG2 VAL    24      52.653  31.777  29.462  1.00  0.00           C  
ATOM    379 HG21 VAL    24      52.749  32.279  28.499  1.00  0.00           H  
ATOM    380 HG22 VAL    24      52.882  32.525  30.222  1.00  0.00           H  
ATOM    381 HG23 VAL    24      53.507  31.100  29.452  1.00  0.00           H  
ATOM    382  C   VAL    24      50.165  32.409  31.580  1.00  0.00           C  
ATOM    383  O   VAL    24      50.041  31.430  32.338  1.00  0.00           O  
ATOM    384  N   GLY    25      50.057  33.653  31.979  1.00  0.00           N  
ATOM    385  H   GLY    25      50.226  34.342  31.260  1.00  0.00           H  
ATOM    386  CA  GLY    25      49.918  34.171  33.350  1.00  0.00           C  
ATOM    387  HA2 GLY    25      48.852  34.182  33.577  1.00  0.00           H  
ATOM    388  HA3 GLY    25      50.558  33.463  33.877  1.00  0.00           H  
ATOM    389  C   GLY    25      50.483  35.503  33.748  1.00  0.00           C  
ATOM    390  O   GLY    25      50.340  35.931  34.906  1.00  0.00           O  
ATOM    391  N   SER    26      51.087  36.194  32.820  1.00  0.00           N  
ATOM    392  H   SER    26      51.150  35.806  31.891  1.00  0.00           H  
ATOM    393  CA  SER    26      52.083  37.246  33.142  1.00  0.00           C  
ATOM    394  HA  SER    26      52.375  37.054  34.174  1.00  0.00           H  
ATOM    395  CB  SER    26      53.254  37.119  32.164  1.00  0.00           C  
ATOM    396  HB2 SER    26      52.966  37.466  31.171  1.00  0.00           H  
ATOM    397  HB3 SER    26      54.046  37.833  32.388  1.00  0.00           H  
ATOM    398  OG  SER    26      53.737  35.779  32.109  1.00  0.00           O  
ATOM    399  HG  SER    26      54.513  35.752  31.544  1.00  0.00           H  
ATOM    400  C   SER    26      51.535  38.664  33.085  1.00  0.00           C  
ATOM    401  O   SER    26      52.147  39.586  33.564  1.00  0.00           O  
ATOM    402  N   ASN    27      50.442  38.947  32.364  1.00  0.00           N  
ATOM    403  H   ASN    27      49.981  38.146  31.957  1.00  0.00           H  
ATOM    404  CA  ASN    27      50.013  40.347  31.994  1.00  0.00           C  
ATOM    405  HA  ASN    27      50.623  41.057  32.552  1.00  0.00           H  
ATOM    406  CB  ASN    27      50.415  40.561  30.507  1.00  0.00           C  
ATOM    407  HB2 ASN    27      51.478  40.330  30.431  1.00  0.00           H  
ATOM    408  HB3 ASN    27      49.805  40.002  29.799  1.00  0.00           H  
ATOM    409  CG  ASN    27      50.262  41.968  29.969  1.00  0.00           C  
ATOM    410  OD1 ASN    27      50.338  42.923  30.779  1.00  0.00           O  
ATOM    411  ND2 ASN    27      50.155  42.162  28.667  1.00  0.00           N  
ATOM    412 HD21 ASN    27      50.086  43.140  28.422  1.00  0.00           H  
ATOM    413 HD22 ASN    27      50.348  41.374  28.067  1.00  0.00           H  
ATOM    414  C   ASN    27      48.461  40.548  32.115  1.00  0.00           C  
ATOM    415  O   ASN    27      47.937  41.580  32.620  1.00  0.00           O  
ATOM    416  N   LYS    28      47.703  39.464  31.848  1.00  0.00           N  
ATOM    417  H   LYS    28      48.156  38.614  31.544  1.00  0.00           H  
ATOM    418  CA  LYS    28      46.258  39.412  32.112  1.00  0.00           C  
ATOM    419  HA  LYS    28      45.965  40.166  32.844  1.00  0.00           H  
ATOM    420  CB  LYS    28      45.645  39.826  30.770  1.00  0.00           C  
ATOM    421  HB2 LYS    28      46.062  40.766  30.408  1.00  0.00           H  
ATOM    422  HB3 LYS    28      45.908  39.110  29.991  1.00  0.00           H  
ATOM    423  CG  LYS    28      44.104  39.928  30.852  1.00  0.00           C  
ATOM    424  HG2 LYS    28      43.744  38.908  30.996  1.00  0.00           H  
ATOM    425  HG3 LYS    28      43.720  40.608  31.611  1.00  0.00           H  
ATOM    426  CD  LYS    28      43.510  40.236  29.461  1.00  0.00           C  
ATOM    427  HD2 LYS    28      43.897  39.497  28.760  1.00  0.00           H  
ATOM    428  HD3 LYS    28      42.430  40.152  29.576  1.00  0.00           H  
ATOM    429  CE  LYS    28      43.695  41.659  28.933  1.00  0.00           C  
ATOM    430  HE2 LYS    28      43.022  42.329  29.470  1.00  0.00           H  
ATOM    431  HE3 LYS    28      44.726  41.915  29.178  1.00  0.00           H  
ATOM    432  NZ  LYS    28      43.382  41.769  27.461  1.00  0.00           N  
ATOM    433  HZ1 LYS    28      43.430  42.698  27.065  1.00  0.00           H  
ATOM    434  HZ2 LYS    28      43.959  41.215  26.843  1.00  0.00           H  
ATOM    435  HZ3 LYS    28      42.421  41.495  27.320  1.00  0.00           H  
ATOM    436  C   LYS    28      45.785  38.088  32.601  1.00  0.00           C  
ATOM    437  O   LYS    28      44.610  38.010  33.012  1.00  0.00           O  
ATOM    438  N   GLY    29      46.551  37.023  32.418  1.00  0.00           N  
ATOM    439  H   GLY    29      47.443  37.107  31.952  1.00  0.00           H  
ATOM    440  CA  GLY    29      46.173  35.653  32.700  1.00  0.00           C  
ATOM    441  HA2 GLY    29      47.058  35.203  33.151  1.00  0.00           H  
ATOM    442  HA3 GLY    29      45.441  35.577  33.504  1.00  0.00           H  
ATOM    443  C   GLY    29      45.579  34.996  31.480  1.00  0.00           C  
ATOM    444  O   GLY    29      45.592  35.609  30.400  1.00  0.00           O  
ATOM    445  N   ALA    30      44.964  33.837  31.637  1.00  0.00           N  
ATOM    446  H   ALA    30      44.845  33.546  32.596  1.00  0.00           H  
ATOM    447  CA  ALA    30      44.478  33.021  30.567  1.00  0.00           C  
ATOM    448  HA  ALA    30      44.901  33.384  29.630  1.00  0.00           H  
ATOM    449  CB  ALA    30      44.978  31.596  30.601  1.00  0.00           C  
ATOM    450  HB1 ALA    30      46.062  31.497  30.663  1.00  0.00           H  
ATOM    451  HB2 ALA    30      44.647  31.132  31.530  1.00  0.00           H  
ATOM    452  HB3 ALA    30      44.555  31.108  29.722  1.00  0.00           H  
ATOM    453  C   ALA    30      42.949  33.141  30.398  1.00  0.00           C  
ATOM    454  O   ALA    30      42.342  32.332  29.689  1.00  0.00           O  
ATOM    455  N   ILE    31      42.287  34.124  30.988  1.00  0.00           N  
ATOM    456  H   ILE    31      42.849  34.753  31.543  1.00  0.00           H  
ATOM    457  CA  ILE    31      40.828  34.372  30.909  1.00  0.00           C  
ATOM    458  HA  ILE    31      40.297  33.871  30.099  1.00  0.00           H  
ATOM    459  CB  ILE    31      40.139  33.772  32.213  1.00  0.00           C  
ATOM    460  HB  ILE    31      39.077  34.002  32.146  1.00  0.00           H  
ATOM    461  CG2 ILE    31      40.316  32.197  32.285  1.00  0.00           C  
ATOM    462 HG21 ILE    31      39.609  31.910  33.062  1.00  0.00           H  
ATOM    463 HG22 ILE    31      40.054  31.822  31.296  1.00  0.00           H  
ATOM    464 HG23 ILE    31      41.316  31.818  32.503  1.00  0.00           H  
ATOM    465  CG1 ILE    31      40.645  34.462  33.536  1.00  0.00           C  
ATOM    466 HG12 ILE    31      41.637  34.140  33.853  1.00  0.00           H  
ATOM    467 HG13 ILE    31      40.612  35.548  33.446  1.00  0.00           H  
ATOM    468  CD1 ILE    31      39.756  34.206  34.783  1.00  0.00           C  
ATOM    469 HD11 ILE    31      40.177  34.692  35.663  1.00  0.00           H  
ATOM    470 HD12 ILE    31      38.807  34.730  34.675  1.00  0.00           H  
ATOM    471 HD13 ILE    31      39.615  33.136  34.934  1.00  0.00           H  
ATOM    472  C   ILE    31      40.404  35.828  30.640  1.00  0.00           C  
ATOM    473  O   ILE    31      41.152  36.770  30.942  1.00  0.00           O  
ATOM    474  N   ILE    32      39.164  36.068  30.136  1.00  0.00           N  
ATOM    475  H   ILE    32      38.636  35.253  29.857  1.00  0.00           H  
ATOM    476  CA  ILE    32      38.292  37.329  30.014  1.00  0.00           C  
ATOM    477  HA  ILE    32      38.624  38.032  30.777  1.00  0.00           H  
ATOM    478  CB  ILE    32      38.448  37.962  28.599  1.00  0.00           C  
ATOM    479  HB  ILE    32      37.644  38.697  28.586  1.00  0.00           H  
ATOM    480  CG2 ILE    32      39.724  38.792  28.489  1.00  0.00           C  
ATOM    481 HG21 ILE    32      40.488  38.034  28.666  1.00  0.00           H  
ATOM    482 HG22 ILE    32      39.699  39.314  27.532  1.00  0.00           H  
ATOM    483 HG23 ILE    32      39.654  39.486  29.326  1.00  0.00           H  
ATOM    484  CG1 ILE    32      38.230  37.010  27.368  1.00  0.00           C  
ATOM    485 HG12 ILE    32      39.080  36.330  27.310  1.00  0.00           H  
ATOM    486 HG13 ILE    32      37.404  36.355  27.642  1.00  0.00           H  
ATOM    487  CD1 ILE    32      38.048  37.568  25.972  1.00  0.00           C  
ATOM    488 HD11 ILE    32      38.150  36.823  25.182  1.00  0.00           H  
ATOM    489 HD12 ILE    32      37.093  38.089  25.918  1.00  0.00           H  
ATOM    490 HD13 ILE    32      38.805  38.337  25.823  1.00  0.00           H  
ATOM    491  C   ILE    32      36.797  36.990  30.292  1.00  0.00           C  
ATOM    492  O   ILE    32      36.296  35.866  30.137  1.00  0.00           O  
ATOM    493  N   GLY    33      36.016  38.068  30.668  1.00  0.00           N  
ATOM    494  H   GLY    33      36.437  38.978  30.541  1.00  0.00           H  
ATOM    495  CA  GLY    33      34.634  38.014  31.054  1.00  0.00           C  
ATOM    496  HA2 GLY    33      34.443  37.225  31.783  1.00  0.00           H  
ATOM    497  HA3 GLY    33      34.355  38.881  31.653  1.00  0.00           H  
ATOM    498  C   GLY    33      33.641  37.917  29.878  1.00  0.00           C  
ATOM    499  O   GLY    33      33.849  38.580  28.884  1.00  0.00           O  
ATOM    500  N   LEU    34      32.604  37.119  30.013  1.00  0.00           N  
ATOM    501  H   LEU    34      32.477  36.689  30.917  1.00  0.00           H  
ATOM    502  CA  LEU    34      31.727  36.742  28.948  1.00  0.00           C  
ATOM    503  HA  LEU    34      31.836  37.470  28.144  1.00  0.00           H  
ATOM    504  CB  LEU    34      32.043  35.225  28.586  1.00  0.00           C  
ATOM    505  HB2 LEU    34      33.127  35.131  28.647  1.00  0.00           H  
ATOM    506  HB3 LEU    34      31.637  34.541  29.332  1.00  0.00           H  
ATOM    507  CG  LEU    34      31.546  34.836  27.244  1.00  0.00           C  
ATOM    508  HG  LEU    34      30.472  34.914  27.069  1.00  0.00           H  
ATOM    509  CD1 LEU    34      32.365  35.469  26.047  1.00  0.00           C  
ATOM    510 HD11 LEU    34      31.534  35.464  25.341  1.00  0.00           H  
ATOM    511 HD12 LEU    34      32.693  36.480  26.283  1.00  0.00           H  
ATOM    512 HD13 LEU    34      33.230  34.941  25.644  1.00  0.00           H  
ATOM    513  CD2 LEU    34      31.827  33.363  27.166  1.00  0.00           C  
ATOM    514 HD21 LEU    34      32.851  33.064  27.391  1.00  0.00           H  
ATOM    515 HD22 LEU    34      31.201  32.886  27.920  1.00  0.00           H  
ATOM    516 HD23 LEU    34      31.456  33.057  26.187  1.00  0.00           H  
ATOM    517  C   LEU    34      30.236  36.864  29.306  1.00  0.00           C  
ATOM    518  O   LEU    34      29.410  36.825  28.400  1.00  0.00           O  
ATOM    519  N   MET    35      29.774  36.874  30.578  1.00  0.00           N  
ATOM    520  H   MET    35      30.440  36.853  31.338  1.00  0.00           H  
ATOM    521  CA  MET    35      28.410  37.117  30.972  1.00  0.00           C  
ATOM    522  HA  MET    35      27.959  37.637  30.126  1.00  0.00           H  
ATOM    523  CB  MET    35      27.687  35.734  30.992  1.00  0.00           C  
ATOM    524  HB2 MET    35      28.021  35.168  30.123  1.00  0.00           H  
ATOM    525  HB3 MET    35      27.925  35.208  31.917  1.00  0.00           H  
ATOM    526  CG  MET    35      26.180  35.929  30.883  1.00  0.00           C  
ATOM    527  HG2 MET    35      25.871  36.722  31.564  1.00  0.00           H  
ATOM    528  HG3 MET    35      25.928  36.298  29.888  1.00  0.00           H  
ATOM    529  SD  MET    35      25.209  34.415  31.180  1.00  0.00           S  
ATOM    530  CE  MET    35      25.683  33.279  29.813  1.00  0.00           C  
ATOM    531  HE1 MET    35      26.068  32.334  30.196  1.00  0.00           H  
ATOM    532  HE2 MET    35      24.757  33.124  29.260  1.00  0.00           H  
ATOM    533  HE3 MET    35      26.370  33.735  29.099  1.00  0.00           H  
ATOM    534  C   MET    35      28.245  37.844  32.383  1.00  0.00           C  
ATOM    535  O   MET    35      28.958  37.488  33.357  1.00  0.00           O  
ATOM    536  N   VAL    36      27.198  38.724  32.430  1.00  0.00           N  
ATOM    537  H   VAL    36      26.779  38.932  31.535  1.00  0.00           H  
ATOM    538  CA  VAL    36      26.716  39.521  33.573  1.00  0.00           C  
ATOM    539  HA  VAL    36      27.384  39.329  34.413  1.00  0.00           H  
ATOM    540  CB  VAL    36      26.922  41.105  33.280  1.00  0.00           C  
ATOM    541  HB  VAL    36      26.402  41.443  32.384  1.00  0.00           H  
ATOM    542  CG1 VAL    36      26.546  42.111  34.407  1.00  0.00           C  
ATOM    543 HG11 VAL    36      27.173  42.061  35.297  1.00  0.00           H  
ATOM    544 HG12 VAL    36      26.499  43.152  34.088  1.00  0.00           H  
ATOM    545 HG13 VAL    36      25.567  41.723  34.691  1.00  0.00           H  
ATOM    546  CG2 VAL    36      28.393  41.498  32.997  1.00  0.00           C  
ATOM    547 HG21 VAL    36      29.031  41.327  33.864  1.00  0.00           H  
ATOM    548 HG22 VAL    36      28.740  40.905  32.151  1.00  0.00           H  
ATOM    549 HG23 VAL    36      28.395  42.537  32.665  1.00  0.00           H  
ATOM    550  C   VAL    36      25.284  39.240  33.940  1.00  0.00           C  
ATOM    551  O   VAL    36      24.357  39.958  33.673  1.00  0.00           O  
ATOM    552  N   GLY    37      24.984  38.150  34.733  1.00  0.00           N  
ATOM    553  H   GLY    37      25.658  37.399  34.787  1.00  0.00           H  
ATOM    554  CA  GLY    37      23.691  37.795  35.304  1.00  0.00           C  
ATOM    555  HA2 GLY    37      23.725  36.936  35.975  1.00  0.00           H  
ATOM    556  HA3 GLY    37      23.290  38.574  35.951  1.00  0.00           H  
ATOM    557  C   GLY    37      22.645  37.471  34.254  1.00  0.00           C  
ATOM    558  O   GLY    37      21.555  38.106  34.171  1.00  0.00           O  
ATOM    559  N   GLY    38      22.927  36.561  33.351  1.00  0.00           N  
ATOM    560  H   GLY    38      23.801  36.107  33.580  1.00  0.00           H  
ATOM    561  CA  GLY    38      22.274  36.193  32.099  1.00  0.00           C  
ATOM    562  HA2 GLY    38      22.700  35.234  31.805  1.00  0.00           H  
ATOM    563  HA3 GLY    38      21.214  36.144  32.351  1.00  0.00           H  
ATOM    564  C   GLY    38      22.525  37.142  30.887  1.00  0.00           C  
ATOM    565  O   GLY    38      22.298  36.775  29.743  1.00  0.00           O  
ATOM    566  N   VAL    39      22.991  38.386  31.104  1.00  0.00           N  
ATOM    567  H   VAL    39      23.176  38.779  32.015  1.00  0.00           H  
ATOM    568  CA  VAL    39      23.207  39.345  30.001  1.00  0.00           C  
ATOM    569  HA  VAL    39      22.478  39.199  29.204  1.00  0.00           H  
ATOM    570  CB  VAL    39      23.019  40.770  30.441  1.00  0.00           C  
ATOM    571  HB  VAL    39      23.917  41.025  31.003  1.00  0.00           H  
ATOM    572  CG1 VAL    39      22.864  41.603  29.127  1.00  0.00           C  
ATOM    573 HG11 VAL    39      22.026  41.274  28.513  1.00  0.00           H  
ATOM    574 HG12 VAL    39      22.782  42.595  29.571  1.00  0.00           H  
ATOM    575 HG13 VAL    39      23.792  41.592  28.555  1.00  0.00           H  
ATOM    576  CG2 VAL    39      21.646  41.003  31.183  1.00  0.00           C  
ATOM    577 HG21 VAL    39      21.432  42.068  31.269  1.00  0.00           H  
ATOM    578 HG22 VAL    39      20.849  40.550  30.591  1.00  0.00           H  
ATOM    579 HG23 VAL    39      21.591  40.555  32.175  1.00  0.00           H  
ATOM    580  C   VAL    39      24.589  39.237  29.388  1.00  0.00           C  
ATOM    581  O   VAL    39      25.631  39.500  29.994  1.00  0.00           O  
ATOM    582  N   VAL    40      24.726  38.519  28.245  1.00  0.00           N  
ATOM    583  H   VAL    40      23.839  38.244  27.848  1.00  0.00           H  
ATOM    584  CA  VAL    40      26.035  38.252  27.590  1.00  0.00           C  
ATOM    585  HA  VAL    40      26.628  37.791  28.380  1.00  0.00           H  
ATOM    586  CB  VAL    40      25.943  37.278  26.327  1.00  0.00           C  
ATOM    587  HB  VAL    40      26.897  37.451  25.831  1.00  0.00           H  
ATOM    588  CG1 VAL    40      25.950  35.831  26.916  1.00  0.00           C  
ATOM    589 HG11 VAL    40      26.912  35.722  27.416  1.00  0.00           H  
ATOM    590 HG12 VAL    40      25.170  35.732  27.670  1.00  0.00           H  
ATOM    591 HG13 VAL    40      25.805  35.010  26.214  1.00  0.00           H  
ATOM    592  CG2 VAL    40      24.757  37.486  25.438  1.00  0.00           C  
ATOM    593 HG21 VAL    40      23.832  37.259  25.970  1.00  0.00           H  
ATOM    594 HG22 VAL    40      24.757  38.544  25.178  1.00  0.00           H  
ATOM    595 HG23 VAL    40      24.833  36.891  24.528  1.00  0.00           H  
ATOM    596  C   VAL    40      26.858  39.492  27.229  1.00  0.00           C  
ATOM    597  O   VAL    40      26.100  40.337  26.713  1.00  0.00           O  
ATOM    598  N   ILE    41      28.208  39.507  27.350  1.00  0.00           N  
ATOM    599  H   ILE    41      28.651  38.644  27.630  1.00  0.00           H  
ATOM    600  CA  ILE    41      29.012  40.546  26.887  1.00  0.00           C  
ATOM    601  HA  ILE    41      28.432  41.272  26.316  1.00  0.00           H  
ATOM    602  CB  ILE    41      29.677  41.399  28.054  1.00  0.00           C  
ATOM    603  HB  ILE    41      30.397  42.078  27.599  1.00  0.00           H  
ATOM    604  CG2 ILE    41      28.678  42.257  28.922  1.00  0.00           C  
ATOM    605 HG21 ILE    41      28.132  43.014  28.359  1.00  0.00           H  
ATOM    606 HG22 ILE    41      27.923  41.700  29.476  1.00  0.00           H  
ATOM    607 HG23 ILE    41      29.190  42.798  29.717  1.00  0.00           H  
ATOM    608  CG1 ILE    41      30.432  40.527  29.115  1.00  0.00           C  
ATOM    609 HG12 ILE    41      29.766  40.205  29.914  1.00  0.00           H  
ATOM    610 HG13 ILE    41      30.940  39.687  28.642  1.00  0.00           H  
ATOM    611  CD1 ILE    41      31.529  41.306  29.806  1.00  0.00           C  
ATOM    612 HD11 ILE    41      31.963  40.749  30.638  1.00  0.00           H  
ATOM    613 HD12 ILE    41      32.304  41.449  29.053  1.00  0.00           H  
ATOM    614 HD13 ILE    41      31.200  42.256  30.226  1.00  0.00           H  
ATOM    615  C   ILE    41      30.123  39.955  25.960  1.00  0.00           C  
ATOM    616  O   ILE    41      30.574  38.846  26.261  1.00  0.00           O  
ATOM    617  N   ALA    42      30.577  40.668  24.915  1.00  0.00           N  
ATOM    618  H   ALA    42      30.095  41.541  24.751  1.00  0.00           H  
ATOM    619  CA  ALA    42      31.662  40.306  23.962  1.00  0.00           C  
ATOM    620  HA  ALA    42      32.450  39.737  24.454  1.00  0.00           H  
ATOM    621  CB  ALA    42      30.945  39.506  22.854  1.00  0.00           C  
ATOM    622  HB1 ALA    42      30.360  38.659  23.212  1.00  0.00           H  
ATOM    623  HB2 ALA    42      30.206  40.191  22.436  1.00  0.00           H  
ATOM    624  HB3 ALA    42      31.605  39.075  22.103  1.00  0.00           H  
ATOM    625  C   ALA    42      32.365  41.614  23.509  1.00  0.00           C  
ATOM    626  O   ALA    42      31.687  42.625  23.230  1.00  0.00           O  
ATOM    627  OXT ALA    42      33.633  41.578  23.365  1.00  0.00           O  
TER     628      ALA    42 
END   
