# Supplementary material for: Exploring Structural Insights of Aβ42 and α-Synuclein Monomers and Heterodimer: A Comparative Study Using Implicit and Explicit Solvent Simulations
Source: J Phys Chem B. 2024 May 3;128(19):4655–69. doi: 10.1021/acs.jpcb.4c00503 (PMC11103699; doi:10.1021/acs.jpcb.4c00503)
Supplement: Supplementary file 3 — jp4c00503_si_003.zip [file jp4c00503_si_003.zip › rep/2_asyn_FINAL01.pdb]

ATOM      1  N   MET     1      70.957-547.142 -96.875  1.00  0.00           N  
ATOM      2  H1  MET     1      71.783-546.977 -96.318  1.00  0.00           H  
ATOM      3  H2  MET     1      70.350-547.612 -96.218  1.00  0.00           H  
ATOM      4  H3  MET     1      70.455-546.303 -97.130  1.00  0.00           H  
ATOM      5  CA  MET     1      71.388-547.818 -98.145  1.00  0.00           C  
ATOM      6  HA  MET     1      70.766-548.702 -98.284  1.00  0.00           H  
ATOM      7  CB  MET     1      71.232-546.846 -99.330  1.00  0.00           C  
ATOM      8  HB2 MET     1      70.260-546.355 -99.289  1.00  0.00           H  
ATOM      9  HB3 MET     1      72.063-546.148 -99.218  1.00  0.00           H  
ATOM     10  CG  MET     1      71.450-547.629-100.627  1.00  0.00           C  
ATOM     11  HG2 MET     1      71.312-547.052-101.541  1.00  0.00           H  
ATOM     12  HG3 MET     1      72.523-547.810-100.575  1.00  0.00           H  
ATOM     13  SD  MET     1      70.481-549.093-100.855  1.00  0.00           S  
ATOM     14  CE  MET     1      68.946-548.347-101.567  1.00  0.00           C  
ATOM     15  HE1 MET     1      68.251-549.141-101.841  1.00  0.00           H  
ATOM     16  HE2 MET     1      69.305-547.833-102.458  1.00  0.00           H  
ATOM     17  HE3 MET     1      68.507-547.612-100.892  1.00  0.00           H  
ATOM     18  C   MET     1      72.890-548.176 -97.959  1.00  0.00           C  
ATOM     19  O   MET     1      73.624-547.356 -97.382  1.00  0.00           O  
ATOM     20  N   ASP     2      73.351-549.277 -98.610  1.00  0.00           N  
ATOM     21  H   ASP     2      72.687-549.863 -99.094  1.00  0.00           H  
ATOM     22  CA  ASP     2      74.799-549.625 -98.559  1.00  0.00           C  
ATOM     23  HA  ASP     2      75.060-549.337 -97.541  1.00  0.00           H  
ATOM     24  CB  ASP     2      75.076-551.118 -98.840  1.00  0.00           C  
ATOM     25  HB2 ASP     2      75.113-551.357 -99.903  1.00  0.00           H  
ATOM     26  HB3 ASP     2      76.039-551.317 -98.371  1.00  0.00           H  
ATOM     27  CG  ASP     2      74.073-552.183 -98.385  1.00  0.00           C  
ATOM     28  OD1 ASP     2      72.889-552.074 -98.795  1.00  0.00           O  
ATOM     29  OD2 ASP     2      74.489-553.102 -97.647  1.00  0.00           O  
ATOM     30  C   ASP     2      75.606-548.670 -99.482  1.00  0.00           C  
ATOM     31  O   ASP     2      75.088-548.156-100.495  1.00  0.00           O  
ATOM     32  N   VAL     3      76.883-548.601 -99.305  1.00  0.00           N  
ATOM     33  H   VAL     3      77.320-549.083 -98.532  1.00  0.00           H  
ATOM     34  CA  VAL     3      77.818-547.760-100.074  1.00  0.00           C  
ATOM     35  HA  VAL     3      77.232-546.913-100.430  1.00  0.00           H  
ATOM     36  CB  VAL     3      78.894-547.174 -99.090  1.00  0.00           C  
ATOM     37  HB  VAL     3      79.459-547.977 -98.616  1.00  0.00           H  
ATOM     38  CG1 VAL     3      79.875-546.271 -99.766  1.00  0.00           C  
ATOM     39 HG11 VAL     3      80.526-545.869 -98.989  1.00  0.00           H  
ATOM     40 HG12 VAL     3      79.307-545.456-100.213  1.00  0.00           H  
ATOM     41 HG13 VAL     3      80.475-546.785-100.517  1.00  0.00           H  
ATOM     42  CG2 VAL     3      78.138-546.403 -98.026  1.00  0.00           C  
ATOM     43 HG21 VAL     3      77.579-545.532 -98.369  1.00  0.00           H  
ATOM     44 HG22 VAL     3      78.904-546.083 -97.319  1.00  0.00           H  
ATOM     45 HG23 VAL     3      77.545-547.082 -97.413  1.00  0.00           H  
ATOM     46  C   VAL     3      78.413-548.594-101.168  1.00  0.00           C  
ATOM     47  O   VAL     3      78.710-549.760-101.012  1.00  0.00           O  
ATOM     48  N   PHE     4      78.602-547.915-102.269  1.00  0.00           N  
ATOM     49  H   PHE     4      78.354-546.939-102.189  1.00  0.00           H  
ATOM     50  CA  PHE     4      79.170-548.447-103.523  1.00  0.00           C  
ATOM     51  HA  PHE     4      79.470-549.494-103.478  1.00  0.00           H  
ATOM     52  CB  PHE     4      78.111-548.449-104.633  1.00  0.00           C  
ATOM     53  HB2 PHE     4      77.854-547.397-104.749  1.00  0.00           H  
ATOM     54  HB3 PHE     4      78.452-548.829-105.597  1.00  0.00           H  
ATOM     55  CG  PHE     4      76.772-549.189-104.386  1.00  0.00           C  
ATOM     56  CD1 PHE     4      76.664-550.531-104.829  1.00  0.00           C  
ATOM     57  HD1 PHE     4      77.458-550.929-105.444  1.00  0.00           H  
ATOM     58  CE1 PHE     4      75.543-551.300-104.579  1.00  0.00           C  
ATOM     59  HE1 PHE     4      75.588-552.334-104.886  1.00  0.00           H  
ATOM     60  CZ  PHE     4      74.433-550.740-103.877  1.00  0.00           C  
ATOM     61  HZ  PHE     4      73.476-551.229-103.764  1.00  0.00           H  
ATOM     62  CE2 PHE     4      74.493-549.389-103.451  1.00  0.00           C  
ATOM     63  HE2 PHE     4      73.572-549.049-103.001  1.00  0.00           H  
ATOM     64  CD2 PHE     4      75.651-548.638-103.712  1.00  0.00           C  
ATOM     65  HD2 PHE     4      75.617-547.584-103.478  1.00  0.00           H  
ATOM     66  C   PHE     4      80.405-547.667-104.008  1.00  0.00           C  
ATOM     67  O   PHE     4      80.299-546.582-104.603  1.00  0.00           O  
ATOM     68  N   MET     5      81.617-548.097-103.786  1.00  0.00           N  
ATOM     69  H   MET     5      81.742-549.020-103.397  1.00  0.00           H  
ATOM     70  CA  MET     5      82.881-547.397-104.065  1.00  0.00           C  
ATOM     71  HA  MET     5      82.700-546.423-104.519  1.00  0.00           H  
ATOM     72  CB  MET     5      83.468-547.038-102.705  1.00  0.00           C  
ATOM     73  HB2 MET     5      82.632-546.695-102.096  1.00  0.00           H  
ATOM     74  HB3 MET     5      83.751-547.954-102.187  1.00  0.00           H  
ATOM     75  CG  MET     5      84.627-546.060-102.739  1.00  0.00           C  
ATOM     76  HG2 MET     5      85.392-546.604-103.294  1.00  0.00           H  
ATOM     77  HG3 MET     5      84.308-545.249-103.395  1.00  0.00           H  
ATOM     78  SD  MET     5      85.305-545.408-101.129  1.00  0.00           S  
ATOM     79  CE  MET     5      83.737-544.846-100.373  1.00  0.00           C  
ATOM     80  HE1 MET     5      83.241-543.968-100.787  1.00  0.00           H  
ATOM     81  HE2 MET     5      83.885-544.457 -99.366  1.00  0.00           H  
ATOM     82  HE3 MET     5      83.037-545.681-100.376  1.00  0.00           H  
ATOM     83  C   MET     5      83.888-548.204-104.895  1.00  0.00           C  
ATOM     84  O   MET     5      84.172-549.372-104.525  1.00  0.00           O  
ATOM     85  N   LYS     6      84.334-547.556-106.002  1.00  0.00           N  
ATOM     86  H   LYS     6      84.091-546.586-106.144  1.00  0.00           H  
ATOM     87  CA  LYS     6      85.100-548.142-107.045  1.00  0.00           C  
ATOM     88  HA  LYS     6      85.156-549.210-106.836  1.00  0.00           H  
ATOM     89  CB  LYS     6      84.500-547.841-108.444  1.00  0.00           C  
ATOM     90  HB2 LYS     6      84.428-546.756-108.526  1.00  0.00           H  
ATOM     91  HB3 LYS     6      85.128-548.196-109.261  1.00  0.00           H  
ATOM     92  CG  LYS     6      83.022-548.365-108.518  1.00  0.00           C  
ATOM     93  HG2 LYS     6      83.040-549.440-108.339  1.00  0.00           H  
ATOM     94  HG3 LYS     6      82.465-547.863-107.726  1.00  0.00           H  
ATOM     95  CD  LYS     6      82.377-547.988-109.884  1.00  0.00           C  
ATOM     96  HD2 LYS     6      82.452-546.903-109.948  1.00  0.00           H  
ATOM     97  HD3 LYS     6      83.021-548.238-110.728  1.00  0.00           H  
ATOM     98  CE  LYS     6      81.005-548.541-110.124  1.00  0.00           C  
ATOM     99  HE2 LYS     6      80.307-548.226-109.348  1.00  0.00           H  
ATOM    100  HE3 LYS     6      80.653-548.080-111.047  1.00  0.00           H  
ATOM    101  NZ  LYS     6      80.848-550.042-110.223  1.00  0.00           N  
ATOM    102  HZ1 LYS     6      81.032-550.539-109.363  1.00  0.00           H  
ATOM    103  HZ2 LYS     6      81.306-550.520-110.985  1.00  0.00           H  
ATOM    104  HZ3 LYS     6      79.863-550.218-110.362  1.00  0.00           H  
ATOM    105  C   LYS     6      86.585-547.766-106.994  1.00  0.00           C  
ATOM    106  O   LYS     6      87.453-548.655-107.196  1.00  0.00           O  
ATOM    107  N   GLY     7      86.951-546.546-106.628  1.00  0.00           N  
ATOM    108  H   GLY     7      86.219-545.850-106.602  1.00  0.00           H  
ATOM    109  CA  GLY     7      88.358-546.147-106.464  1.00  0.00           C  
ATOM    110  HA2 GLY     7      88.925-546.319-107.379  1.00  0.00           H  
ATOM    111  HA3 GLY     7      88.208-545.102-106.192  1.00  0.00           H  
ATOM    112  C   GLY     7      89.110-546.822-105.346  1.00  0.00           C  
ATOM    113  O   GLY     7      90.307-547.182-105.446  1.00  0.00           O  
ATOM    114  N   LEU     8      88.468-547.057-104.179  1.00  0.00           N  
ATOM    115  H   LEU     8      87.491-546.811-104.107  1.00  0.00           H  
ATOM    116  CA  LEU     8      88.906-547.936-103.113  1.00  0.00           C  
ATOM    117  HA  LEU     8      89.660-547.353-102.584  1.00  0.00           H  
ATOM    118  CB  LEU     8      87.741-548.176-102.162  1.00  0.00           C  
ATOM    119  HB2 LEU     8      87.566-547.234-101.643  1.00  0.00           H  
ATOM    120  HB3 LEU     8      86.922-548.519-102.794  1.00  0.00           H  
ATOM    121  CG  LEU     8      87.882-549.151-101.021  1.00  0.00           C  
ATOM    122  HG  LEU     8      88.359-550.087-101.313  1.00  0.00           H  
ATOM    123  CD1 LEU     8      88.799-548.578 -99.956  1.00  0.00           C  
ATOM    124 HD11 LEU     8      89.785-548.335-100.352  1.00  0.00           H  
ATOM    125 HD12 LEU     8      88.933-549.281 -99.134  1.00  0.00           H  
ATOM    126 HD13 LEU     8      88.473-547.642 -99.503  1.00  0.00           H  
ATOM    127  CD2 LEU     8      86.468-549.530-100.617  1.00  0.00           C  
ATOM    128 HD21 LEU     8      85.869-548.621-100.679  1.00  0.00           H  
ATOM    129 HD22 LEU     8      86.505-549.727 -99.546  1.00  0.00           H  
ATOM    130 HD23 LEU     8      86.087-550.401-101.151  1.00  0.00           H  
ATOM    131  C   LEU     8      89.620-549.261-103.470  1.00  0.00           C  
ATOM    132  O   LEU     8      90.662-549.565-102.857  1.00  0.00           O  
ATOM    133  N   SER     9      89.116-550.016-104.414  1.00  0.00           N  
ATOM    134  H   SER     9      88.216-549.773-104.804  1.00  0.00           H  
ATOM    135  CA  SER     9      89.599-551.359-104.726  1.00  0.00           C  
ATOM    136  HA  SER     9      89.742-551.924-103.805  1.00  0.00           H  
ATOM    137  CB  SER     9      88.637-552.153-105.608  1.00  0.00           C  
ATOM    138  HB2 SER     9      88.419-551.562-106.497  1.00  0.00           H  
ATOM    139  HB3 SER     9      89.157-553.013-106.031  1.00  0.00           H  
ATOM    140  OG  SER     9      87.472-552.549-105.021  1.00  0.00           O  
ATOM    141  HG  SER     9      86.951-551.769-104.816  1.00  0.00           H  
ATOM    142  C   SER     9      91.016-551.330-105.363  1.00  0.00           C  
ATOM    143  O   SER     9      91.746-552.299-105.288  1.00  0.00           O  
ATOM    144  N   LYS    10      91.429-550.205-105.910  1.00  0.00           N  
ATOM    145  H   LYS    10      90.758-549.454-105.992  1.00  0.00           H  
ATOM    146  CA  LYS    10      92.857-550.080-106.413  1.00  0.00           C  
ATOM    147  HA  LYS    10      93.320-551.063-106.502  1.00  0.00           H  
ATOM    148  CB  LYS    10      92.901-549.500-107.855  1.00  0.00           C  
ATOM    149  HB2 LYS    10      92.532-548.481-107.737  1.00  0.00           H  
ATOM    150  HB3 LYS    10      93.923-549.472-108.233  1.00  0.00           H  
ATOM    151  CG  LYS    10      92.059-550.307-108.867  1.00  0.00           C  
ATOM    152  HG2 LYS    10      92.573-551.248-109.063  1.00  0.00           H  
ATOM    153  HG3 LYS    10      91.106-550.592-108.423  1.00  0.00           H  
ATOM    154  CD  LYS    10      91.838-549.451-110.145  1.00  0.00           C  
ATOM    155  HD2 LYS    10      91.714-548.414-109.832  1.00  0.00           H  
ATOM    156  HD3 LYS    10      92.762-549.554-110.713  1.00  0.00           H  
ATOM    157  CE  LYS    10      90.734-549.956-111.087  1.00  0.00           C  
ATOM    158  HE2 LYS    10      91.149-550.827-111.594  1.00  0.00           H  
ATOM    159  HE3 LYS    10      89.903-550.359-110.508  1.00  0.00           H  
ATOM    160  NZ  LYS    10      90.156-548.967-112.038  1.00  0.00           N  
ATOM    161  HZ1 LYS    10      90.778-548.601-112.745  1.00  0.00           H  
ATOM    162  HZ2 LYS    10      89.907-548.237-111.385  1.00  0.00           H  
ATOM    163  HZ3 LYS    10      89.270-549.364-112.316  1.00  0.00           H  
ATOM    164  C   LYS    10      93.770-549.291-105.431  1.00  0.00           C  
ATOM    165  O   LYS    10      94.911-549.693-105.312  1.00  0.00           O  
ATOM    166  N   ALA    11      93.094-548.366-104.673  1.00  0.00           N  
ATOM    167  H   ALA    11      92.107-548.330-104.881  1.00  0.00           H  
ATOM    168  CA  ALA    11      93.572-547.526-103.596  1.00  0.00           C  
ATOM    169  HA  ALA    11      94.490-546.976-103.802  1.00  0.00           H  
ATOM    170  CB  ALA    11      92.463-546.556-103.064  1.00  0.00           C  
ATOM    171  HB1 ALA    11      91.675-547.215-102.700  1.00  0.00           H  
ATOM    172  HB2 ALA    11      92.313-545.891-103.914  1.00  0.00           H  
ATOM    173  HB3 ALA    11      92.783-546.007-102.178  1.00  0.00           H  
ATOM    174  C   ALA    11      94.046-548.344-102.391  1.00  0.00           C  
ATOM    175  O   ALA    11      95.214-548.177-102.032  1.00  0.00           O  
ATOM    176  N   LYS    12      93.285-549.273-101.827  1.00  0.00           N  
ATOM    177  H   LYS    12      92.310-549.309-102.090  1.00  0.00           H  
ATOM    178  CA  LYS    12      93.744-549.840-100.567  1.00  0.00           C  
ATOM    179  HA  LYS    12      94.217-549.052 -99.981  1.00  0.00           H  
ATOM    180  CB  LYS    12      92.670-550.573 -99.697  1.00  0.00           C  
ATOM    181  HB2 LYS    12      93.137-550.982 -98.801  1.00  0.00           H  
ATOM    182  HB3 LYS    12      91.961-549.813 -99.368  1.00  0.00           H  
ATOM    183  CG  LYS    12      91.970-551.745-100.396  1.00  0.00           C  
ATOM    184  HG2 LYS    12      91.413-551.372-101.256  1.00  0.00           H  
ATOM    185  HG3 LYS    12      92.778-552.439-100.627  1.00  0.00           H  
ATOM    186  CD  LYS    12      90.897-552.452 -99.496  1.00  0.00           C  
ATOM    187  HD2 LYS    12      91.327-552.933 -98.617  1.00  0.00           H  
ATOM    188  HD3 LYS    12      90.139-551.743 -99.162  1.00  0.00           H  
ATOM    189  CE  LYS    12      90.058-553.491-100.249  1.00  0.00           C  
ATOM    190  HE2 LYS    12      89.443-552.853-100.883  1.00  0.00           H  
ATOM    191  HE3 LYS    12      90.679-554.061-100.939  1.00  0.00           H  
ATOM    192  NZ  LYS    12      89.392-554.406 -99.291  1.00  0.00           N  
ATOM    193  HZ1 LYS    12      90.116-554.870 -98.761  1.00  0.00           H  
ATOM    194  HZ2 LYS    12      88.726-555.052 -99.692  1.00  0.00           H  
ATOM    195  HZ3 LYS    12      88.837-553.870 -98.640  1.00  0.00           H  
ATOM    196  C   LYS    12      94.908-550.840-100.704  1.00  0.00           C  
ATOM    197  O   LYS    12      95.809-550.901 -99.880  1.00  0.00           O  
ATOM    198  N   GLU    13      94.904-551.547-101.852  1.00  0.00           N  
ATOM    199  H   GLU    13      94.042-551.507-102.378  1.00  0.00           H  
ATOM    200  CA  GLU    13      95.924-552.476-102.212  1.00  0.00           C  
ATOM    201  HA  GLU    13      95.832-553.245-101.444  1.00  0.00           H  
ATOM    202  CB  GLU    13      95.442-553.215-103.517  1.00  0.00           C  
ATOM    203  HB2 GLU    13      94.490-553.694-103.287  1.00  0.00           H  
ATOM    204  HB3 GLU    13      95.125-552.421-104.193  1.00  0.00           H  
ATOM    205  CG  GLU    13      96.418-554.079-104.248  1.00  0.00           C  
ATOM    206  HG2 GLU    13      96.048-554.179-105.268  1.00  0.00           H  
ATOM    207  HG3 GLU    13      97.350-553.546-104.434  1.00  0.00           H  
ATOM    208  CD  GLU    13      96.593-555.460-103.604  1.00  0.00           C  
ATOM    209  OE1 GLU    13      97.651-556.036-103.989  1.00  0.00           O  
ATOM    210  OE2 GLU    13      95.848-555.951-102.755  1.00  0.00           O  
ATOM    211  C   GLU    13      97.325-551.827-102.383  1.00  0.00           C  
ATOM    212  O   GLU    13      98.356-552.421-102.106  1.00  0.00           O  
ATOM    213  N   GLY    14      97.361-550.612-102.978  1.00  0.00           N  
ATOM    214  H   GLY    14      96.490-550.196-103.273  1.00  0.00           H  
ATOM    215  CA  GLY    14      98.617-549.882-103.115  1.00  0.00           C  
ATOM    216  HA2 GLY    14      99.350-550.514-103.616  1.00  0.00           H  
ATOM    217  HA3 GLY    14      98.258-549.115-103.802  1.00  0.00           H  
ATOM    218  C   GLY    14      99.227-549.306-101.872  1.00  0.00           C  
ATOM    219  O   GLY    14     100.450-549.103-101.872  1.00  0.00           O  
ATOM    220  N   VAL    15      98.439-549.140-100.824  1.00  0.00           N  
ATOM    221  H   VAL    15      97.447-549.223-100.997  1.00  0.00           H  
ATOM    222  CA  VAL    15      98.895-548.756 -99.485  1.00  0.00           C  
ATOM    223  HA  VAL    15      99.510-547.863 -99.598  1.00  0.00           H  
ATOM    224  CB  VAL    15      97.834-548.279 -98.519  1.00  0.00           C  
ATOM    225  HB  VAL    15      96.948-548.907 -98.610  1.00  0.00           H  
ATOM    226  CG1 VAL    15      98.352-547.983 -97.168  1.00  0.00           C  
ATOM    227 HG11 VAL    15      98.842-548.860 -96.745  1.00  0.00           H  
ATOM    228 HG12 VAL    15      97.503-547.633 -96.580  1.00  0.00           H  
ATOM    229 HG13 VAL    15      99.075-547.167 -97.165  1.00  0.00           H  
ATOM    230  CG2 VAL    15      97.302-546.904 -99.026  1.00  0.00           C  
ATOM    231 HG21 VAL    15      98.085-546.150 -98.946  1.00  0.00           H  
ATOM    232 HG22 VAL    15      96.517-546.625 -98.323  1.00  0.00           H  
ATOM    233 HG23 VAL    15      96.921-547.043-100.037  1.00  0.00           H  
ATOM    234  C   VAL    15      99.663-549.869 -98.852  1.00  0.00           C  
ATOM    235  O   VAL    15     100.693-549.593 -98.240  1.00  0.00           O  
ATOM    236  N   VAL    16      99.283-551.120 -99.100  1.00  0.00           N  
ATOM    237  H   VAL    16      98.461-551.178 -99.685  1.00  0.00           H  
ATOM    238  CA  VAL    16      99.948-552.382 -98.653  1.00  0.00           C  
ATOM    239  HA  VAL    16     100.191-552.271 -97.597  1.00  0.00           H  
ATOM    240  CB  VAL    16      98.914-553.505 -98.624  1.00  0.00           C  
ATOM    241  HB  VAL    16      98.426-553.565 -99.597  1.00  0.00           H  
ATOM    242  CG1 VAL    16      99.635-554.856 -98.429  1.00  0.00           C  
ATOM    243 HG11 VAL    16     100.358-555.156 -99.187  1.00  0.00           H  
ATOM    244 HG12 VAL    16      98.817-555.575 -98.464  1.00  0.00           H  
ATOM    245 HG13 VAL    16     100.183-554.757 -97.492  1.00  0.00           H  
ATOM    246  CG2 VAL    16      97.921-553.295 -97.468  1.00  0.00           C  
ATOM    247 HG21 VAL    16      97.457-552.310 -97.422  1.00  0.00           H  
ATOM    248 HG22 VAL    16      98.301-553.259 -96.447  1.00  0.00           H  
ATOM    249 HG23 VAL    16      97.135-554.035 -97.619  1.00  0.00           H  
ATOM    250  C   VAL    16     101.301-552.593 -99.393  1.00  0.00           C  
ATOM    251  O   VAL    16     102.255-552.998 -98.694  1.00  0.00           O  
ATOM    252  N   ALA    17     101.288-552.310-100.704  1.00  0.00           N  
ATOM    253  H   ALA    17     100.442-552.082-101.206  1.00  0.00           H  
ATOM    254  CA  ALA    17     102.479-552.269-101.468  1.00  0.00           C  
ATOM    255  HA  ALA    17     102.926-553.257-101.354  1.00  0.00           H  
ATOM    256  CB  ALA    17     102.108-552.092-102.860  1.00  0.00           C  
ATOM    257  HB1 ALA    17     102.916-552.123-103.591  1.00  0.00           H  
ATOM    258  HB2 ALA    17     101.602-551.132-102.971  1.00  0.00           H  
ATOM    259  HB3 ALA    17     101.329-552.821-103.083  1.00  0.00           H  
ATOM    260  C   ALA    17     103.484-551.289-100.919  1.00  0.00           C  
ATOM    261  O   ALA    17     104.637-551.579-100.714  1.00  0.00           O  
ATOM    262  N   ALA    18     103.061-550.061-100.483  1.00  0.00           N  
ATOM    263  H   ALA    18     102.102-549.792-100.646  1.00  0.00           H  
ATOM    264  CA  ALA    18     103.900-548.994 -99.953  1.00  0.00           C  
ATOM    265  HA  ALA    18     104.739-549.026-100.649  1.00  0.00           H  
ATOM    266  CB  ALA    18     103.028-547.696-100.182  1.00  0.00           C  
ATOM    267  HB1 ALA    18     102.845-547.429-101.223  1.00  0.00           H  
ATOM    268  HB2 ALA    18     103.449-546.803 -99.718  1.00  0.00           H  
ATOM    269  HB3 ALA    18     102.112-547.876 -99.621  1.00  0.00           H  
ATOM    270  C   ALA    18     104.423-549.283 -98.544  1.00  0.00           C  
ATOM    271  O   ALA    18     105.557-548.884 -98.203  1.00  0.00           O  
ATOM    272  N   ALA    19     103.651-549.988 -97.621  1.00  0.00           N  
ATOM    273  H   ALA    19     102.758-550.357 -97.916  1.00  0.00           H  
ATOM    274  CA  ALA    19     104.308-550.401 -96.342  1.00  0.00           C  
ATOM    275  HA  ALA    19     104.803-549.561 -95.855  1.00  0.00           H  
ATOM    276  CB  ALA    19     103.232-550.728 -95.357  1.00  0.00           C  
ATOM    277  HB1 ALA    19     102.659-551.595 -95.687  1.00  0.00           H  
ATOM    278  HB2 ALA    19     102.493-549.930 -95.301  1.00  0.00           H  
ATOM    279  HB3 ALA    19     103.546-551.064 -94.368  1.00  0.00           H  
ATOM    280  C   ALA    19     105.459-551.470 -96.480  1.00  0.00           C  
ATOM    281  O   ALA    19     106.485-551.369 -95.820  1.00  0.00           O  
ATOM    282  N   GLU    20     105.244-552.450 -97.340  1.00  0.00           N  
ATOM    283  H   GLU    20     104.367-552.403 -97.840  1.00  0.00           H  
ATOM    284  CA  GLU    20     106.247-553.485 -97.685  1.00  0.00           C  
ATOM    285  HA  GLU    20     106.489-554.088 -96.811  1.00  0.00           H  
ATOM    286  CB  GLU    20     105.663-554.404 -98.714  1.00  0.00           C  
ATOM    287  HB2 GLU    20     104.685-554.675 -98.317  1.00  0.00           H  
ATOM    288  HB3 GLU    20     105.516-553.881 -99.658  1.00  0.00           H  
ATOM    289  CG  GLU    20     106.517-555.614 -99.086  1.00  0.00           C  
ATOM    290  HG2 GLU    20     106.201-556.158 -99.976  1.00  0.00           H  
ATOM    291  HG3 GLU    20     107.502-555.255 -99.381  1.00  0.00           H  
ATOM    292  CD  GLU    20     106.661-556.644 -97.947  1.00  0.00           C  
ATOM    293  OE1 GLU    20     105.814-556.745 -97.070  1.00  0.00           O  
ATOM    294  OE2 GLU    20     107.714-557.325 -97.897  1.00  0.00           O  
ATOM    295  C   GLU    20     107.502-552.742 -98.191  1.00  0.00           C  
ATOM    296  O   GLU    20     108.565-552.930 -97.613  1.00  0.00           O  
ATOM    297  N   LYS    21     107.399-551.910 -99.226  1.00  0.00           N  
ATOM    298  H   LYS    21     106.528-551.938 -99.737  1.00  0.00           H  
ATOM    299  CA  LYS    21     108.468-551.153 -99.900  1.00  0.00           C  
ATOM    300  HA  LYS    21     109.299-551.768-100.243  1.00  0.00           H  
ATOM    301  CB  LYS    21     107.887-550.488-101.189  1.00  0.00           C  
ATOM    302  HB2 LYS    21     107.033-549.853-100.958  1.00  0.00           H  
ATOM    303  HB3 LYS    21     108.748-549.952-101.589  1.00  0.00           H  
ATOM    304  CG  LYS    21     107.529-551.579-102.221  1.00  0.00           C  
ATOM    305  HG2 LYS    21     108.420-552.107-102.562  1.00  0.00           H  
ATOM    306  HG3 LYS    21     106.925-552.401-101.838  1.00  0.00           H  
ATOM    307  CD  LYS    21     106.827-550.866-103.412  1.00  0.00           C  
ATOM    308  HD2 LYS    21     105.828-550.526-103.139  1.00  0.00           H  
ATOM    309  HD3 LYS    21     107.310-549.955-103.765  1.00  0.00           H  
ATOM    310  CE  LYS    21     106.700-551.777-104.625  1.00  0.00           C  
ATOM    311  HE2 LYS    21     106.224-552.732-104.404  1.00  0.00           H  
ATOM    312  HE3 LYS    21     106.237-551.295-105.486  1.00  0.00           H  
ATOM    313  NZ  LYS    21     108.019-552.145-105.213  1.00  0.00           N  
ATOM    314  HZ1 LYS    21     107.856-552.620-106.089  1.00  0.00           H  
ATOM    315  HZ2 LYS    21     108.555-552.741-104.597  1.00  0.00           H  
ATOM    316  HZ3 LYS    21     108.588-551.353-105.474  1.00  0.00           H  
ATOM    317  C   LYS    21     109.218-550.265 -98.912  1.00  0.00           C  
ATOM    318  O   LYS    21     110.444-550.191 -99.004  1.00  0.00           O  
ATOM    319  N   THR    22     108.565-549.687 -97.854  1.00  0.00           N  
ATOM    320  H   THR    22     107.562-549.794 -97.810  1.00  0.00           H  
ATOM    321  CA  THR    22     109.227-548.838 -96.854  1.00  0.00           C  
ATOM    322  HA  THR    22     109.989-548.196 -97.297  1.00  0.00           H  
ATOM    323  CB  THR    22     108.218-547.941 -96.086  1.00  0.00           C  
ATOM    324  HB  THR    22     107.540-548.547 -95.485  1.00  0.00           H  
ATOM    325  CG2 THR    22     108.782-546.912 -95.094  1.00  0.00           C  
ATOM    326 HG21 THR    22     109.305-546.185 -95.715  1.00  0.00           H  
ATOM    327 HG22 THR    22     109.395-547.222 -94.248  1.00  0.00           H  
ATOM    328 HG23 THR    22     107.961-546.357 -94.640  1.00  0.00           H  
ATOM    329  OG1 THR    22     107.452-547.140 -97.013  1.00  0.00           O  
ATOM    330  HG1 THR    22     106.947-547.746 -97.560  1.00  0.00           H  
ATOM    331  C   THR    22     109.972-549.764 -95.820  1.00  0.00           C  
ATOM    332  O   THR    22     110.976-549.414 -95.188  1.00  0.00           O  
ATOM    333  N   LYS    23     109.352-550.929 -95.532  1.00  0.00           N  
ATOM    334  H   LYS    23     108.448-551.182 -95.903  1.00  0.00           H  
ATOM    335  CA  LYS    23     109.974-551.941 -94.680  1.00  0.00           C  
ATOM    336  HA  LYS    23     110.093-551.521 -93.681  1.00  0.00           H  
ATOM    337  CB  LYS    23     108.969-553.072 -94.377  1.00  0.00           C  
ATOM    338  HB2 LYS    23     107.996-552.607 -94.219  1.00  0.00           H  
ATOM    339  HB3 LYS    23     108.872-553.658 -95.291  1.00  0.00           H  
ATOM    340  CG  LYS    23     109.359-553.922 -93.164  1.00  0.00           C  
ATOM    341  HG2 LYS    23     110.390-554.229 -93.341  1.00  0.00           H  
ATOM    342  HG3 LYS    23     109.093-553.339 -92.282  1.00  0.00           H  
ATOM    343  CD  LYS    23     108.593-555.250 -93.047  1.00  0.00           C  
ATOM    344  HD2 LYS    23     107.562-555.040 -92.763  1.00  0.00           H  
ATOM    345  HD3 LYS    23     108.553-555.771 -94.004  1.00  0.00           H  
ATOM    346  CE  LYS    23     109.174-556.186 -91.999  1.00  0.00           C  
ATOM    347  HE2 LYS    23     110.189-556.407 -92.331  1.00  0.00           H  
ATOM    348  HE3 LYS    23     109.356-555.657 -91.063  1.00  0.00           H  
ATOM    349  NZ  LYS    23     108.394-557.428 -91.893  1.00  0.00           N  
ATOM    350  HZ1 LYS    23     108.719-558.011 -91.134  1.00  0.00           H  
ATOM    351  HZ2 LYS    23     108.444-558.041 -92.694  1.00  0.00           H  
ATOM    352  HZ3 LYS    23     107.416-557.207 -91.773  1.00  0.00           H  
ATOM    353  C   LYS    23     111.264-552.537 -95.203  1.00  0.00           C  
ATOM    354  O   LYS    23     112.247-552.680 -94.511  1.00  0.00           O  
ATOM    355  N   GLN    24     111.303-552.787 -96.512  1.00  0.00           N  
ATOM    356  H   GLN    24     110.437-552.622 -97.004  1.00  0.00           H  
ATOM    357  CA  GLN    24     112.351-553.485 -97.206  1.00  0.00           C  
ATOM    358  HA  GLN    24     112.722-554.243 -96.516  1.00  0.00           H  
ATOM    359  CB  GLN    24     111.637-554.039 -98.445  1.00  0.00           C  
ATOM    360  HB2 GLN    24     111.183-553.236 -99.026  1.00  0.00           H  
ATOM    361  HB3 GLN    24     112.435-554.358 -99.116  1.00  0.00           H  
ATOM    362  CG  GLN    24     110.648-555.232 -98.197  1.00  0.00           C  
ATOM    363  HG2 GLN    24     109.916-555.242 -97.390  1.00  0.00           H  
ATOM    364  HG3 GLN    24     110.053-555.421 -99.089  1.00  0.00           H  
ATOM    365  CD  GLN    24     111.467-556.526 -97.923  1.00  0.00           C  
ATOM    366  OE1 GLN    24     112.689-556.625 -97.905  1.00  0.00           O  
ATOM    367  NE2 GLN    24     110.784-557.619 -97.877  1.00  0.00           N  
ATOM    368 HE21 GLN    24     109.784-557.622 -98.025  1.00  0.00           H  
ATOM    369 HE22 GLN    24     111.298-558.423 -97.546  1.00  0.00           H  
ATOM    370  C   GLN    24     113.550-552.566 -97.518  1.00  0.00           C  
ATOM    371  O   GLN    24     114.632-553.024 -97.938  1.00  0.00           O  
ATOM    372  N   GLY    25     113.255-551.251 -97.431  1.00  0.00           N  
ATOM    373  H   GLY    25     112.294-550.960 -97.320  1.00  0.00           H  
ATOM    374  CA  GLY    25     114.262-550.215 -97.743  1.00  0.00           C  
ATOM    375  HA2 GLY    25     114.125-549.303 -97.162  1.00  0.00           H  
ATOM    376  HA3 GLY    25     115.276-550.596 -97.621  1.00  0.00           H  
ATOM    377  C   GLY    25     114.322-549.706 -99.203  1.00  0.00           C  
ATOM    378  O   GLY    25     115.224-548.929 -99.540  1.00  0.00           O  
ATOM    379  N   VAL    26     113.386-550.189 -99.972  1.00  0.00           N  
ATOM    380  H   VAL    26     112.621-550.641 -99.490  1.00  0.00           H  
ATOM    381  CA  VAL    26     113.196-550.002-101.444  1.00  0.00           C  
ATOM    382  HA  VAL    26     114.099-550.285-101.985  1.00  0.00           H  
ATOM    383  CB  VAL    26     112.215-551.095-101.862  1.00  0.00           C  
ATOM    384  HB  VAL    26     111.484-551.251-101.069  1.00  0.00           H  
ATOM    385  CG1 VAL    26     111.502-550.728-103.238  1.00  0.00           C  
ATOM    386 HG11 VAL    26     110.949-551.627-103.509  1.00  0.00           H  
ATOM    387 HG12 VAL    26     112.298-550.562-103.965  1.00  0.00           H  
ATOM    388 HG13 VAL    26     110.784-549.908-103.228  1.00  0.00           H  
ATOM    389  CG2 VAL    26     112.878-552.437-101.978  1.00  0.00           C  
ATOM    390 HG21 VAL    26     113.612-552.538-102.778  1.00  0.00           H  
ATOM    391 HG22 VAL    26     112.157-553.253-102.032  1.00  0.00           H  
ATOM    392 HG23 VAL    26     113.508-552.608-101.105  1.00  0.00           H  
ATOM    393  C   VAL    26     112.671-548.558-101.879  1.00  0.00           C  
ATOM    394  O   VAL    26     113.374-547.862-102.604  1.00  0.00           O  
ATOM    395  N   ALA    27     111.687-548.052-101.170  1.00  0.00           N  
ATOM    396  H   ALA    27     111.245-548.540-100.404  1.00  0.00           H  
ATOM    397  CA  ALA    27     111.202-546.645-101.296  1.00  0.00           C  
ATOM    398  HA  ALA    27     112.118-546.080-101.466  1.00  0.00           H  
ATOM    399  CB  ALA    27     110.099-546.579-102.358  1.00  0.00           C  
ATOM    400  HB1 ALA    27     109.332-547.340-102.210  1.00  0.00           H  
ATOM    401  HB2 ALA    27     110.460-546.631-103.385  1.00  0.00           H  
ATOM    402  HB3 ALA    27     109.530-545.662-102.208  1.00  0.00           H  
ATOM    403  C   ALA    27     110.567-546.218 -99.953  1.00  0.00           C  
ATOM    404  O   ALA    27     109.908-547.018 -99.287  1.00  0.00           O  
ATOM    405  N   GLU    28     110.834-545.001 -99.491  1.00  0.00           N  
ATOM    406  H   GLU    28     111.362-544.425-100.131  1.00  0.00           H  
ATOM    407  CA  GLU    28     110.121-544.384 -98.424  1.00  0.00           C  
ATOM    408  HA  GLU    28     109.966-545.100 -97.617  1.00  0.00           H  
ATOM    409  CB  GLU    28     111.043-543.294 -97.816  1.00  0.00           C  
ATOM    410  HB2 GLU    28     111.212-542.580 -98.622  1.00  0.00           H  
ATOM    411  HB3 GLU    28     110.546-542.875 -96.941  1.00  0.00           H  
ATOM    412  CG  GLU    28     112.406-543.827 -97.366  1.00  0.00           C  
ATOM    413  HG2 GLU    28     112.222-544.658 -96.685  1.00  0.00           H  
ATOM    414  HG3 GLU    28     113.032-544.176 -98.187  1.00  0.00           H  
ATOM    415  CD  GLU    28     113.238-542.858 -96.602  1.00  0.00           C  
ATOM    416  OE1 GLU    28     114.147-543.279 -95.852  1.00  0.00           O  
ATOM    417  OE2 GLU    28     113.182-541.578 -96.723  1.00  0.00           O  
ATOM    418  C   GLU    28     108.718-543.874 -98.893  1.00  0.00           C  
ATOM    419  O   GLU    28     108.557-543.136 -99.877  1.00  0.00           O  
ATOM    420  N   ALA    29     107.671-544.420 -98.246  1.00  0.00           N  
ATOM    421  H   ALA    29     107.802-545.192 -97.608  1.00  0.00           H  
ATOM    422  CA  ALA    29     106.320-544.082 -98.483  1.00  0.00           C  
ATOM    423  HA  ALA    29     106.283-543.109 -98.973  1.00  0.00           H  
ATOM    424  CB  ALA    29     105.798-545.080 -99.528  1.00  0.00           C  
ATOM    425  HB1 ALA    29     106.504-545.244-100.342  1.00  0.00           H  
ATOM    426  HB2 ALA    29     104.891-544.668 -99.972  1.00  0.00           H  
ATOM    427  HB3 ALA    29     105.629-546.049 -99.058  1.00  0.00           H  
ATOM    428  C   ALA    29     105.461-543.862 -97.210  1.00  0.00           C  
ATOM    429  O   ALA    29     104.888-542.800 -97.023  1.00  0.00           O  
ATOM    430  N   ALA    30     105.333-544.904 -96.403  1.00  0.00           N  
ATOM    431  H   ALA    30     105.694-545.819 -96.632  1.00  0.00           H  
ATOM    432  CA  ALA    30     104.660-544.853 -95.097  1.00  0.00           C  
ATOM    433  HA  ALA    30     103.688-544.457 -95.392  1.00  0.00           H  
ATOM    434  CB  ALA    30     104.403-546.297 -94.696  1.00  0.00           C  
ATOM    435  HB1 ALA    30     104.171-546.894 -95.577  1.00  0.00           H  
ATOM    436  HB2 ALA    30     103.606-546.256 -93.954  1.00  0.00           H  
ATOM    437  HB3 ALA    30     105.355-546.663 -94.310  1.00  0.00           H  
ATOM    438  C   ALA    30     105.353-544.006 -94.005  1.00  0.00           C  
ATOM    439  O   ALA    30     106.620-543.991 -93.828  1.00  0.00           O  
ATOM    440  N   GLY    31     104.506-543.251 -93.268  1.00  0.00           N  
ATOM    441  H   GLY    31     103.508-543.346 -93.393  1.00  0.00           H  
ATOM    442  CA  GLY    31     104.859-542.272 -92.238  1.00  0.00           C  
ATOM    443  HA2 GLY    31     104.366-542.373 -91.271  1.00  0.00           H  
ATOM    444  HA3 GLY    31     105.929-542.269 -92.031  1.00  0.00           H  
ATOM    445  C   GLY    31     104.481-540.848 -92.797  1.00  0.00           C  
ATOM    446  O   GLY    31     104.279-540.644 -93.990  1.00  0.00           O  
ATOM    447  N   LYS    32     104.557-539.818 -91.946  1.00  0.00           N  
ATOM    448  H   LYS    32     104.606-540.159 -90.997  1.00  0.00           H  
ATOM    449  CA  LYS    32     104.408-538.367 -92.312  1.00  0.00           C  
ATOM    450  HA  LYS    32     104.286-538.322 -93.394  1.00  0.00           H  
ATOM    451  CB  LYS    32     103.139-537.682 -91.585  1.00  0.00           C  
ATOM    452  HB2 LYS    32     102.296-538.362 -91.707  1.00  0.00           H  
ATOM    453  HB3 LYS    32     103.471-537.608 -90.549  1.00  0.00           H  
ATOM    454  CG  LYS    32     102.667-536.266 -91.823  1.00  0.00           C  
ATOM    455  HG2 LYS    32     101.754-536.063 -91.263  1.00  0.00           H  
ATOM    456  HG3 LYS    32     103.328-535.530 -91.364  1.00  0.00           H  
ATOM    457  CD  LYS    32     102.485-535.941 -93.272  1.00  0.00           C  
ATOM    458  HD2 LYS    32     103.360-536.242 -93.848  1.00  0.00           H  
ATOM    459  HD3 LYS    32     101.619-536.558 -93.514  1.00  0.00           H  
ATOM    460  CE  LYS    32     102.124-534.485 -93.429  1.00  0.00           C  
ATOM    461  HE2 LYS    32     102.825-533.883 -92.850  1.00  0.00           H  
ATOM    462  HE3 LYS    32     102.293-534.276 -94.485  1.00  0.00           H  
ATOM    463  NZ  LYS    32     100.739-534.275 -93.078  1.00  0.00           N  
ATOM    464  HZ1 LYS    32     100.461-534.181 -92.112  1.00  0.00           H  
ATOM    465  HZ2 LYS    32     100.171-534.978 -93.530  1.00  0.00           H  
ATOM    466  HZ3 LYS    32     100.527-533.390 -93.515  1.00  0.00           H  
ATOM    467  C   LYS    32     105.652-537.561 -91.913  1.00  0.00           C  
ATOM    468  O   LYS    32     105.983-536.586 -92.538  1.00  0.00           O  
ATOM    469  N   THR    33     106.290-537.995 -90.827  1.00  0.00           N  
ATOM    470  H   THR    33     106.128-538.954 -90.554  1.00  0.00           H  
ATOM    471  CA  THR    33     107.447-537.290 -90.161  1.00  0.00           C  
ATOM    472  HA  THR    33     107.913-536.592 -90.857  1.00  0.00           H  
ATOM    473  CB  THR    33     107.113-536.479 -88.927  1.00  0.00           C  
ATOM    474  HB  THR    33     106.444-535.642 -89.126  1.00  0.00           H  
ATOM    475  CG2 THR    33     106.569-537.255 -87.723  1.00  0.00           C  
ATOM    476 HG21 THR    33     105.616-537.701 -88.008  1.00  0.00           H  
ATOM    477 HG22 THR    33     106.294-536.634 -86.870  1.00  0.00           H  
ATOM    478 HG23 THR    33     107.202-538.029 -87.288  1.00  0.00           H  
ATOM    479  OG1 THR    33     108.290-535.911 -88.423  1.00  0.00           O  
ATOM    480  HG1 THR    33     108.007-535.393 -87.666  1.00  0.00           H  
ATOM    481  C   THR    33     108.472-538.314 -89.910  1.00  0.00           C  
ATOM    482  O   THR    33     108.175-539.336 -89.257  1.00  0.00           O  
ATOM    483  N   LYS    34     109.750-538.055 -90.253  1.00  0.00           N  
ATOM    484  H   LYS    34     109.914-537.201 -90.766  1.00  0.00           H  
ATOM    485  CA  LYS    34     110.897-538.886 -89.793  1.00  0.00           C  
ATOM    486  HA  LYS    34     110.585-539.926 -89.892  1.00  0.00           H  
ATOM    487  CB  LYS    34     112.137-538.674 -90.595  1.00  0.00           C  
ATOM    488  HB2 LYS    34     112.123-537.588 -90.689  1.00  0.00           H  
ATOM    489  HB3 LYS    34     113.035-538.871 -90.009  1.00  0.00           H  
ATOM    490  CG  LYS    34     112.033-539.409 -91.926  1.00  0.00           C  
ATOM    491  HG2 LYS    34     111.816-540.448 -91.679  1.00  0.00           H  
ATOM    492  HG3 LYS    34     111.163-539.148 -92.529  1.00  0.00           H  
ATOM    493  CD  LYS    34     113.330-539.247 -92.771  1.00  0.00           C  
ATOM    494  HD2 LYS    34     113.451-538.191 -93.016  1.00  0.00           H  
ATOM    495  HD3 LYS    34     114.179-539.690 -92.250  1.00  0.00           H  
ATOM    496  CE  LYS    34     113.151-539.950 -94.173  1.00  0.00           C  
ATOM    497  HE2 LYS    34     112.922-541.005 -94.023  1.00  0.00           H  
ATOM    498  HE3 LYS    34     112.260-539.503 -94.613  1.00  0.00           H  
ATOM    499  NZ  LYS    34     114.306-539.778 -95.059  1.00  0.00           N  
ATOM    500  HZ1 LYS    34     114.048-540.061 -95.993  1.00  0.00           H  
ATOM    501  HZ2 LYS    34     115.158-540.251 -94.794  1.00  0.00           H  
ATOM    502  HZ3 LYS    34     114.494-538.790 -95.150  1.00  0.00           H  
ATOM    503  C   LYS    34     111.272-538.729 -88.319  1.00  0.00           C  
ATOM    504  O   LYS    34     112.100-539.526 -87.827  1.00  0.00           O  
ATOM    505  N   GLU    35     110.700-537.817 -87.507  1.00  0.00           N  
ATOM    506  H   GLU    35     110.003-537.230 -87.944  1.00  0.00           H  
ATOM    507  CA  GLU    35     110.942-537.661 -86.083  1.00  0.00           C  
ATOM    508  HA  GLU    35     112.022-537.555 -85.982  1.00  0.00           H  
ATOM    509  CB  GLU    35     110.433-536.302 -85.682  1.00  0.00           C  
ATOM    510  HB2 GLU    35     110.822-535.522 -86.337  1.00  0.00           H  
ATOM    511  HB3 GLU    35     109.346-536.300 -85.607  1.00  0.00           H  
ATOM    512  CG  GLU    35     110.827-535.823 -84.276  1.00  0.00           C  
ATOM    513  HG2 GLU    35     110.388-534.834 -84.144  1.00  0.00           H  
ATOM    514  HG3 GLU    35     110.484-536.534 -83.524  1.00  0.00           H  
ATOM    515  CD  GLU    35     112.352-535.756 -84.126  1.00  0.00           C  
ATOM    516  OE1 GLU    35     113.009-535.246 -85.058  1.00  0.00           O  
ATOM    517  OE2 GLU    35     112.935-536.126 -83.088  1.00  0.00           O  
ATOM    518  C   GLU    35     110.442-538.848 -85.197  1.00  0.00           C  
ATOM    519  O   GLU    35     111.167-539.331 -84.385  1.00  0.00           O  
ATOM    520  N   GLY    36     109.311-539.476 -85.609  1.00  0.00           N  
ATOM    521  H   GLY    36     108.787-539.093 -86.383  1.00  0.00           H  
ATOM    522  CA  GLY    36     108.839-540.750 -85.055  1.00  0.00           C  
ATOM    523  HA2 GLY    36     108.965-540.646 -83.978  1.00  0.00           H  
ATOM    524  HA3 GLY    36     107.787-540.795 -85.338  1.00  0.00           H  
ATOM    525  C   GLY    36     109.537-541.961 -85.589  1.00  0.00           C  
ATOM    526  O   GLY    36     109.265-543.068 -85.156  1.00  0.00           O  
ATOM    527  N   VAL    37     110.497-541.795 -86.512  1.00  0.00           N  
ATOM    528  H   VAL    37     110.567-540.929 -87.026  1.00  0.00           H  
ATOM    529  CA  VAL    37     111.378-542.854 -86.960  1.00  0.00           C  
ATOM    530  HA  VAL    37     110.927-543.835 -86.811  1.00  0.00           H  
ATOM    531  CB  VAL    37     111.543-542.721 -88.476  1.00  0.00           C  
ATOM    532  HB  VAL    37     112.115-541.816 -88.681  1.00  0.00           H  
ATOM    533  CG1 VAL    37     112.418-543.831 -89.033  1.00  0.00           C  
ATOM    534 HG11 VAL    37     112.479-543.808 -90.121  1.00  0.00           H  
ATOM    535 HG12 VAL    37     112.049-544.759 -88.595  1.00  0.00           H  
ATOM    536 HG13 VAL    37     113.440-543.617 -88.721  1.00  0.00           H  
ATOM    537  CG2 VAL    37     110.159-542.788 -89.134  1.00  0.00           C  
ATOM    538 HG21 VAL    37     109.708-543.767 -88.972  1.00  0.00           H  
ATOM    539 HG22 VAL    37     110.263-542.492 -90.178  1.00  0.00           H  
ATOM    540 HG23 VAL    37     109.482-542.044 -88.712  1.00  0.00           H  
ATOM    541  C   VAL    37     112.809-542.819 -86.308  1.00  0.00           C  
ATOM    542  O   VAL    37     113.225-543.845 -85.779  1.00  0.00           O  
ATOM    543  N   LEU    38     113.385-541.630 -86.217  1.00  0.00           N  
ATOM    544  H   LEU    38     112.957-540.846 -86.688  1.00  0.00           H  
ATOM    545  CA  LEU    38     114.606-541.360 -85.491  1.00  0.00           C  
ATOM    546  HA  LEU    38     115.353-542.115 -85.735  1.00  0.00           H  
ATOM    547  CB  LEU    38     115.060-539.974 -85.925  1.00  0.00           C  
ATOM    548  HB2 LEU    38     114.183-539.331 -85.848  1.00  0.00           H  
ATOM    549  HB3 LEU    38     115.797-539.714 -85.165  1.00  0.00           H  
ATOM    550  CG  LEU    38     115.774-539.944 -87.288  1.00  0.00           C  
ATOM    551  HG  LEU    38     115.100-540.448 -87.980  1.00  0.00           H  
ATOM    552  CD1 LEU    38     115.759-538.501 -87.818  1.00  0.00           C  
ATOM    553 HD11 LEU    38     116.418-537.933 -87.162  1.00  0.00           H  
ATOM    554 HD12 LEU    38     114.746-538.136 -87.990  1.00  0.00           H  
ATOM    555 HD13 LEU    38     116.270-538.386 -88.774  1.00  0.00           H  
ATOM    556  CD2 LEU    38     117.116-540.660 -87.373  1.00  0.00           C  
ATOM    557 HD21 LEU    38     117.593-540.504 -88.340  1.00  0.00           H  
ATOM    558 HD22 LEU    38     116.988-541.729 -87.205  1.00  0.00           H  
ATOM    559 HD23 LEU    38     117.740-540.327 -86.544  1.00  0.00           H  
ATOM    560  C   LEU    38     114.419-541.399 -84.020  1.00  0.00           C  
ATOM    561  O   LEU    38     115.334-541.946 -83.402  1.00  0.00           O  
ATOM    562  N   TYR    39     113.277-541.050 -83.388  1.00  0.00           N  
ATOM    563  H   TYR    39     112.591-540.550 -83.935  1.00  0.00           H  
ATOM    564  CA  TYR    39     112.988-541.406 -81.979  1.00  0.00           C  
ATOM    565  HA  TYR    39     113.699-540.887 -81.337  1.00  0.00           H  
ATOM    566  CB  TYR    39     111.582-540.820 -81.634  1.00  0.00           C  
ATOM    567  HB2 TYR    39     111.659-539.735 -81.713  1.00  0.00           H  
ATOM    568  HB3 TYR    39     110.942-541.093 -82.473  1.00  0.00           H  
ATOM    569  CG  TYR    39     110.788-541.262 -80.370  1.00  0.00           C  
ATOM    570  CD1 TYR    39     110.898-540.607 -79.143  1.00  0.00           C  
ATOM    571  HD1 TYR    39     111.444-539.677 -79.095  1.00  0.00           H  
ATOM    572  CE1 TYR    39     110.348-541.134 -77.991  1.00  0.00           C  
ATOM    573  HE1 TYR    39     110.436-540.653 -77.027  1.00  0.00           H  
ATOM    574  CZ  TYR    39     109.675-542.361 -78.052  1.00  0.00           C  
ATOM    575  OH  TYR    39     108.982-542.837 -76.957  1.00  0.00           O  
ATOM    576  HH  TYR    39     109.042-542.406 -76.102  1.00  0.00           H  
ATOM    577  CE2 TYR    39     109.565-543.073 -79.267  1.00  0.00           C  
ATOM    578  HE2 TYR    39     108.995-543.989 -79.331  1.00  0.00           H  
ATOM    579  CD2 TYR    39     110.038-542.478 -80.439  1.00  0.00           C  
ATOM    580  HD2 TYR    39     109.988-543.001 -81.382  1.00  0.00           H  
ATOM    581  C   TYR    39     113.016-542.879 -81.694  1.00  0.00           C  
ATOM    582  O   TYR    39     113.613-543.150 -80.621  1.00  0.00           O  
ATOM    583  N   VAL    40     112.517-543.799 -82.511  1.00  0.00           N  
ATOM    584  H   VAL    40     111.896-543.435 -83.219  1.00  0.00           H  
ATOM    585  CA  VAL    40     112.477-545.222 -82.103  1.00  0.00           C  
ATOM    586  HA  VAL    40     112.097-545.267 -81.083  1.00  0.00           H  
ATOM    587  CB  VAL    40     111.397-546.049 -82.814  1.00  0.00           C  
ATOM    588  HB  VAL    40     111.511-545.815 -83.873  1.00  0.00           H  
ATOM    589  CG1 VAL    40     111.524-547.547 -82.531  1.00  0.00           C  
ATOM    590 HG11 VAL    40     112.453-547.891 -82.986  1.00  0.00           H  
ATOM    591 HG12 VAL    40     110.702-548.149 -82.918  1.00  0.00           H  
ATOM    592 HG13 VAL    40     111.601-547.686 -81.453  1.00  0.00           H  
ATOM    593  CG2 VAL    40     110.003-545.410 -82.607  1.00  0.00           C  
ATOM    594 HG21 VAL    40     109.168-545.826 -83.171  1.00  0.00           H  
ATOM    595 HG22 VAL    40     110.140-544.368 -82.896  1.00  0.00           H  
ATOM    596 HG23 VAL    40     109.554-545.467 -81.615  1.00  0.00           H  
ATOM    597  C   VAL    40     113.891-545.878 -82.338  1.00  0.00           C  
ATOM    598  O   VAL    40     114.374-546.697 -81.525  1.00  0.00           O  
ATOM    599  N   GLY    41     114.523-545.495 -83.503  1.00  0.00           N  
ATOM    600  H   GLY    41     114.059-544.809 -84.082  1.00  0.00           H  
ATOM    601  CA  GLY    41     115.951-545.786 -83.759  1.00  0.00           C  
ATOM    602  HA2 GLY    41     116.030-546.869 -83.849  1.00  0.00           H  
ATOM    603  HA3 GLY    41     116.319-545.182 -84.589  1.00  0.00           H  
ATOM    604  C   GLY    41     116.884-545.390 -82.565  1.00  0.00           C  
ATOM    605  O   GLY    41     117.667-546.240 -82.109  1.00  0.00           O  
ATOM    606  N   SER    42     116.703-544.161 -82.075  1.00  0.00           N  
ATOM    607  H   SER    42     116.032-543.549 -82.516  1.00  0.00           H  
ATOM    608  CA  SER    42     117.624-543.788 -80.966  1.00  0.00           C  
ATOM    609  HA  SER    42     118.623-544.196 -81.116  1.00  0.00           H  
ATOM    610  CB  SER    42     117.595-542.225 -80.929  1.00  0.00           C  
ATOM    611  HB2 SER    42     116.549-541.963 -80.771  1.00  0.00           H  
ATOM    612  HB3 SER    42     118.033-541.811 -80.020  1.00  0.00           H  
ATOM    613  OG  SER    42     118.130-541.640 -82.069  1.00  0.00           O  
ATOM    614  HG  SER    42     117.474-541.158 -82.578  1.00  0.00           H  
ATOM    615  C   SER    42     117.213-544.280 -79.608  1.00  0.00           C  
ATOM    616  O   SER    42     118.120-544.536 -78.755  1.00  0.00           O  
ATOM    617  N   LYS    43     115.891-544.329 -79.201  1.00  0.00           N  
ATOM    618  H   LYS    43     115.273-543.961 -79.910  1.00  0.00           H  
ATOM    619  CA  LYS    43     115.248-545.035 -78.033  1.00  0.00           C  
ATOM    620  HA  LYS    43     115.625-544.560 -77.127  1.00  0.00           H  
ATOM    621  CB  LYS    43     113.736-544.704 -77.986  1.00  0.00           C  
ATOM    622  HB2 LYS    43     113.516-543.639 -78.065  1.00  0.00           H  
ATOM    623  HB3 LYS    43     113.266-545.042 -78.910  1.00  0.00           H  
ATOM    624  CG  LYS    43     112.978-545.314 -76.857  1.00  0.00           C  
ATOM    625  HG2 LYS    43     113.509-546.209 -76.530  1.00  0.00           H  
ATOM    626  HG3 LYS    43     112.993-544.700 -75.957  1.00  0.00           H  
ATOM    627  CD  LYS    43     111.485-545.668 -77.264  1.00  0.00           C  
ATOM    628  HD2 LYS    43     110.965-544.839 -77.744  1.00  0.00           H  
ATOM    629  HD3 LYS    43     111.481-546.352 -78.113  1.00  0.00           H  
ATOM    630  CE  LYS    43     110.714-546.214 -76.058  1.00  0.00           C  
ATOM    631  HE2 LYS    43     111.107-547.136 -75.631  1.00  0.00           H  
ATOM    632  HE3 LYS    43     110.738-545.395 -75.338  1.00  0.00           H  
ATOM    633  NZ  LYS    43     109.299-546.415 -76.369  1.00  0.00           N  
ATOM    634  HZ1 LYS    43     108.861-545.703 -76.935  1.00  0.00           H  
ATOM    635  HZ2 LYS    43     108.792-546.465 -75.498  1.00  0.00           H  
ATOM    636  HZ3 LYS    43     108.988-547.240 -76.862  1.00  0.00           H  
ATOM    637  C   LYS    43     115.618-546.528 -77.890  1.00  0.00           C  
ATOM    638  O   LYS    43     116.006-546.932 -76.778  1.00  0.00           O  
ATOM    639  N   THR    44     115.705-547.307 -78.949  1.00  0.00           N  
ATOM    640  H   THR    44     115.420-546.877 -79.817  1.00  0.00           H  
ATOM    641  CA  THR    44     116.301-548.672 -78.957  1.00  0.00           C  
ATOM    642  HA  THR    44     116.125-549.178 -78.007  1.00  0.00           H  
ATOM    643  CB  THR    44     115.655-549.426 -80.113  1.00  0.00           C  
ATOM    644  HB  THR    44     115.977-550.467 -80.127  1.00  0.00           H  
ATOM    645  CG2 THR    44     114.128-549.605 -80.087  1.00  0.00           C  
ATOM    646 HG21 THR    44     113.728-549.654 -81.100  1.00  0.00           H  
ATOM    647 HG22 THR    44     113.716-548.761 -79.534  1.00  0.00           H  
ATOM    648 HG23 THR    44     113.982-550.564 -79.591  1.00  0.00           H  
ATOM    649  OG1 THR    44     115.977-548.815 -81.334  1.00  0.00           O  
ATOM    650  HG1 THR    44     115.447-548.020 -81.238  1.00  0.00           H  
ATOM    651  C   THR    44     117.890-548.729 -79.072  1.00  0.00           C  
ATOM    652  O   THR    44     118.511-549.765 -78.953  1.00  0.00           O  
ATOM    653  N   LYS    45     118.455-547.515 -79.298  1.00  0.00           N  
ATOM    654  H   LYS    45     117.933-546.651 -79.281  1.00  0.00           H  
ATOM    655  CA  LYS    45     119.869-547.263 -79.549  1.00  0.00           C  
ATOM    656  HA  LYS    45     119.887-546.218 -79.856  1.00  0.00           H  
ATOM    657  CB  LYS    45     120.866-547.316 -78.378  1.00  0.00           C  
ATOM    658  HB2 LYS    45     121.093-548.361 -78.165  1.00  0.00           H  
ATOM    659  HB3 LYS    45     121.832-546.896 -78.658  1.00  0.00           H  
ATOM    660  CG  LYS    45     120.521-546.745 -77.029  1.00  0.00           C  
ATOM    661  HG2 LYS    45     120.356-545.671 -77.103  1.00  0.00           H  
ATOM    662  HG3 LYS    45     119.526-547.140 -76.825  1.00  0.00           H  
ATOM    663  CD  LYS    45     121.473-546.997 -75.841  1.00  0.00           C  
ATOM    664  HD2 LYS    45     121.213-547.967 -75.418  1.00  0.00           H  
ATOM    665  HD3 LYS    45     122.466-547.238 -76.219  1.00  0.00           H  
ATOM    666  CE  LYS    45     121.527-545.896 -74.817  1.00  0.00           C  
ATOM    667  HE2 LYS    45     122.455-545.950 -74.248  1.00  0.00           H  
ATOM    668  HE3 LYS    45     121.588-544.991 -75.422  1.00  0.00           H  
ATOM    669  NZ  LYS    45     120.419-545.903 -73.785  1.00  0.00           N  
ATOM    670  HZ1 LYS    45     119.506-545.592 -74.084  1.00  0.00           H  
ATOM    671  HZ2 LYS    45     120.628-545.426 -72.920  1.00  0.00           H  
ATOM    672  HZ3 LYS    45     120.071-546.817 -73.532  1.00  0.00           H  
ATOM    673  C   LYS    45     120.452-547.950 -80.855  1.00  0.00           C  
ATOM    674  O   LYS    45     121.663-547.958 -81.043  1.00  0.00           O  
ATOM    675  N   GLU    46     119.573-548.500 -81.766  1.00  0.00           N  
ATOM    676  H   GLU    46     118.592-548.489 -81.527  1.00  0.00           H  
ATOM    677  CA  GLU    46     119.885-549.291 -82.931  1.00  0.00           C  
ATOM    678  HA  GLU    46     120.809-549.864 -82.865  1.00  0.00           H  
ATOM    679  CB  GLU    46     118.646-550.236 -83.106  1.00  0.00           C  
ATOM    680  HB2 GLU    46     117.670-549.754 -83.156  1.00  0.00           H  
ATOM    681  HB3 GLU    46     118.781-550.733 -84.067  1.00  0.00           H  
ATOM    682  CG  GLU    46     118.522-551.376 -82.089  1.00  0.00           C  
ATOM    683  HG2 GLU    46     118.192-550.990 -81.125  1.00  0.00           H  
ATOM    684  HG3 GLU    46     117.789-552.097 -82.448  1.00  0.00           H  
ATOM    685  CD  GLU    46     119.809-552.197 -81.920  1.00  0.00           C  
ATOM    686  OE1 GLU    46     120.574-552.370 -82.932  1.00  0.00           O  
ATOM    687  OE2 GLU    46     120.075-552.695 -80.835  1.00  0.00           O  
ATOM    688  C   GLU    46     120.086-548.522 -84.239  1.00  0.00           C  
ATOM    689  O   GLU    46     120.323-549.111 -85.304  1.00  0.00           O  
ATOM    690  N   GLY    47     120.036-547.230 -84.218  1.00  0.00           N  
ATOM    691  H   GLY    47     119.614-546.786 -83.415  1.00  0.00           H  
ATOM    692  CA  GLY    47     120.051-546.449 -85.470  1.00  0.00           C  
ATOM    693  HA2 GLY    47     120.326-545.425 -85.219  1.00  0.00           H  
ATOM    694  HA3 GLY    47     120.875-546.950 -85.977  1.00  0.00           H  
ATOM    695  C   GLY    47     118.789-546.384 -86.349  1.00  0.00           C  
ATOM    696  O   GLY    47     117.759-546.985 -85.977  1.00  0.00           O  
ATOM    697  N   VAL    48     118.777-545.607 -87.389  1.00  0.00           N  
ATOM    698  H   VAL    48     119.576-545.013 -87.558  1.00  0.00           H  
ATOM    699  CA  VAL    48     117.605-545.283 -88.252  1.00  0.00           C  
ATOM    700  HA  VAL    48     116.784-544.971 -87.606  1.00  0.00           H  
ATOM    701  CB  VAL    48     117.923-544.028 -89.122  1.00  0.00           C  
ATOM    702  HB  VAL    48     118.304-543.237 -88.476  1.00  0.00           H  
ATOM    703  CG1 VAL    48     118.994-544.191 -90.142  1.00  0.00           C  
ATOM    704 HG11 VAL    48     118.600-544.705 -91.019  1.00  0.00           H  
ATOM    705 HG12 VAL    48     119.846-544.752 -89.759  1.00  0.00           H  
ATOM    706 HG13 VAL    48     119.331-543.255 -90.588  1.00  0.00           H  
ATOM    707  CG2 VAL    48     116.653-543.386 -89.828  1.00  0.00           C  
ATOM    708 HG21 VAL    48     116.816-542.520 -90.470  1.00  0.00           H  
ATOM    709 HG22 VAL    48     116.022-543.086 -88.992  1.00  0.00           H  
ATOM    710 HG23 VAL    48     116.275-544.214 -90.427  1.00  0.00           H  
ATOM    711  C   VAL    48     117.008-546.457 -89.046  1.00  0.00           C  
ATOM    712  O   VAL    48     115.821-546.667 -89.145  1.00  0.00           O  
ATOM    713  N   VAL    49     117.908-547.391 -89.517  1.00  0.00           N  
ATOM    714  H   VAL    49     118.897-547.193 -89.466  1.00  0.00           H  
ATOM    715  CA  VAL    49     117.506-548.445 -90.460  1.00  0.00           C  
ATOM    716  HA  VAL    49     116.806-547.956 -91.138  1.00  0.00           H  
ATOM    717  CB  VAL    49     118.784-549.055 -91.168  1.00  0.00           C  
ATOM    718  HB  VAL    49     119.635-549.158 -90.495  1.00  0.00           H  
ATOM    719  CG1 VAL    49     118.689-550.469 -91.831  1.00  0.00           C  
ATOM    720 HG11 VAL    49     118.511-551.293 -91.140  1.00  0.00           H  
ATOM    721 HG12 VAL    49     119.687-550.744 -92.173  1.00  0.00           H  
ATOM    722 HG13 VAL    49     117.946-550.478 -92.628  1.00  0.00           H  
ATOM    723  CG2 VAL    49     119.186-548.054 -92.209  1.00  0.00           C  
ATOM    724 HG21 VAL    49     119.523-547.148 -91.705  1.00  0.00           H  
ATOM    725 HG22 VAL    49     118.387-547.928 -92.939  1.00  0.00           H  
ATOM    726 HG23 VAL    49     120.052-548.459 -92.732  1.00  0.00           H  
ATOM    727  C   VAL    49     116.620-549.488 -89.861  1.00  0.00           C  
ATOM    728  O   VAL    49     115.809-550.060 -90.543  1.00  0.00           O  
ATOM    729  N   HIE    50     116.694-549.580 -88.555  1.00  0.00           N  
ATOM    730  H   HIE    50     117.353-548.920 -88.168  1.00  0.00           H  
ATOM    731  CA  HIE    50     115.924-550.356 -87.619  1.00  0.00           C  
ATOM    732  HA  HIE    50     115.786-551.274 -88.190  1.00  0.00           H  
ATOM    733  CB  HIE    50     116.689-550.588 -86.323  1.00  0.00           C  
ATOM    734  HB2 HIE    50     117.594-551.182 -86.445  1.00  0.00           H  
ATOM    735  HB3 HIE    50     117.040-549.620 -85.965  1.00  0.00           H  
ATOM    736  CG  HIE    50     115.760-551.094 -85.203  1.00  0.00           C  
ATOM    737  ND1 HIE    50     115.151-552.346 -85.190  1.00  0.00           N  
ATOM    738  CE1 HIE    50     114.451-552.377 -84.075  1.00  0.00           C  
ATOM    739  HE1 HIE    50     114.016-553.269 -83.649  1.00  0.00           H  
ATOM    740  NE2 HIE    50     114.432-551.155 -83.453  1.00  0.00           N  
ATOM    741  HE2 HIE    50     113.931-550.936 -82.604  1.00  0.00           H  
ATOM    742  CD2 HIE    50     115.277-550.361 -84.114  1.00  0.00           C  
ATOM    743  HD2 HIE    50     115.493-549.308 -84.012  1.00  0.00           H  
ATOM    744  C   HIE    50     114.482-549.702 -87.412  1.00  0.00           C  
ATOM    745  O   HIE    50     113.425-550.314 -87.626  1.00  0.00           O  
ATOM    746  N   GLY    51     114.445-548.433 -87.020  1.00  0.00           N  
ATOM    747  H   GLY    51     115.292-547.894 -86.908  1.00  0.00           H  
ATOM    748  CA  GLY    51     113.186-547.701 -86.845  1.00  0.00           C  
ATOM    749  HA2 GLY    51     112.618-548.170 -86.042  1.00  0.00           H  
ATOM    750  HA3 GLY    51     113.424-546.695 -86.500  1.00  0.00           H  
ATOM    751  C   GLY    51     112.317-547.663 -88.059  1.00  0.00           C  
ATOM    752  O   GLY    51     111.079-547.856 -87.864  1.00  0.00           O  
ATOM    753  N   VAL    52     112.927-547.365 -89.267  1.00  0.00           N  
ATOM    754  H   VAL    52     113.918-547.172 -89.293  1.00  0.00           H  
ATOM    755  CA  VAL    52     112.090-547.366 -90.503  1.00  0.00           C  
ATOM    756  HA  VAL    52     111.385-546.534 -90.521  1.00  0.00           H  
ATOM    757  CB  VAL    52     113.109-547.337 -91.730  1.00  0.00           C  
ATOM    758  HB  VAL    52     113.745-548.196 -91.521  1.00  0.00           H  
ATOM    759  CG1 VAL    52     112.322-547.491 -93.026  1.00  0.00           C  
ATOM    760 HG11 VAL    52     112.870-547.204 -93.923  1.00  0.00           H  
ATOM    761 HG12 VAL    52     111.432-546.875 -92.901  1.00  0.00           H  
ATOM    762 HG13 VAL    52     112.062-548.550 -93.055  1.00  0.00           H  
ATOM    763  CG2 VAL    52     113.933-546.053 -91.929  1.00  0.00           C  
ATOM    764 HG21 VAL    52     113.278-545.225 -92.199  1.00  0.00           H  
ATOM    765 HG22 VAL    52     114.608-546.241 -92.765  1.00  0.00           H  
ATOM    766 HG23 VAL    52     114.470-545.710 -91.044  1.00  0.00           H  
ATOM    767  C   VAL    52     111.237-548.599 -90.709  1.00  0.00           C  
ATOM    768  O   VAL    52     110.058-548.562 -91.151  1.00  0.00           O  
ATOM    769  N   ALA    53     111.829-549.776 -90.461  1.00  0.00           N  
ATOM    770  H   ALA    53     112.742-549.705 -90.036  1.00  0.00           H  
ATOM    771  CA  ALA    53     111.124-551.028 -90.663  1.00  0.00           C  
ATOM    772  HA  ALA    53     110.651-550.906 -91.638  1.00  0.00           H  
ATOM    773  CB  ALA    53     112.162-552.205 -90.798  1.00  0.00           C  
ATOM    774  HB1 ALA    53     111.653-553.132 -91.060  1.00  0.00           H  
ATOM    775  HB2 ALA    53     112.816-552.113 -89.930  1.00  0.00           H  
ATOM    776  HB3 ALA    53     112.837-552.055 -91.640  1.00  0.00           H  
ATOM    777  C   ALA    53     110.053-551.347 -89.613  1.00  0.00           C  
ATOM    778  O   ALA    53     108.892-551.671 -89.966  1.00  0.00           O  
ATOM    779  N   THR    54     110.313-551.014 -88.353  1.00  0.00           N  
ATOM    780  H   THR    54     111.163-550.489 -88.202  1.00  0.00           H  
ATOM    781  CA  THR    54     109.543-551.265 -87.175  1.00  0.00           C  
ATOM    782  HA  THR    54     109.383-552.341 -87.109  1.00  0.00           H  
ATOM    783  CB  THR    54     110.392-550.828 -85.983  1.00  0.00           C  
ATOM    784  HB  THR    54     110.689-549.791 -86.141  1.00  0.00           H  
ATOM    785  CG2 THR    54     109.666-550.985 -84.646  1.00  0.00           C  
ATOM    786 HG21 THR    54     108.883-550.230 -84.569  1.00  0.00           H  
ATOM    787 HG22 THR    54     110.453-550.803 -83.915  1.00  0.00           H  
ATOM    788 HG23 THR    54     109.135-551.934 -84.577  1.00  0.00           H  
ATOM    789  OG1 THR    54     111.634-551.484 -85.901  1.00  0.00           O  
ATOM    790  HG1 THR    54     112.082-551.037 -86.623  1.00  0.00           H  
ATOM    791  C   THR    54     108.221-550.490 -87.333  1.00  0.00           C  
ATOM    792  O   THR    54     107.152-551.020 -86.849  1.00  0.00           O  
ATOM    793  N   VAL    55     108.146-549.321 -88.029  1.00  0.00           N  
ATOM    794  H   VAL    55     108.987-548.890 -88.385  1.00  0.00           H  
ATOM    795  CA  VAL    55     106.902-548.502 -88.137  1.00  0.00           C  
ATOM    796  HA  VAL    55     106.243-548.711 -87.294  1.00  0.00           H  
ATOM    797  CB  VAL    55     107.156-546.927 -87.990  1.00  0.00           C  
ATOM    798  HB  VAL    55     106.235-546.346 -88.000  1.00  0.00           H  
ATOM    799  CG1 VAL    55     107.786-546.511 -86.643  1.00  0.00           C  
ATOM    800 HG11 VAL    55     107.844-545.429 -86.525  1.00  0.00           H  
ATOM    801 HG12 VAL    55     108.815-546.856 -86.536  1.00  0.00           H  
ATOM    802 HG13 VAL    55     107.148-546.715 -85.783  1.00  0.00           H  
ATOM    803  CG2 VAL    55     108.072-546.223 -88.962  1.00  0.00           C  
ATOM    804 HG21 VAL    55     108.053-545.140 -88.842  1.00  0.00           H  
ATOM    805 HG22 VAL    55     107.756-546.389 -89.992  1.00  0.00           H  
ATOM    806 HG23 VAL    55     109.041-546.641 -88.690  1.00  0.00           H  
ATOM    807  C   VAL    55     106.104-548.659 -89.406  1.00  0.00           C  
ATOM    808  O   VAL    55     104.889-548.762 -89.273  1.00  0.00           O  
ATOM    809  N   ALA    56     106.802-548.887 -90.553  1.00  0.00           N  
ATOM    810  H   ALA    56     107.793-548.723 -90.657  1.00  0.00           H  
ATOM    811  CA  ALA    56     106.194-549.419 -91.714  1.00  0.00           C  
ATOM    812  HA  ALA    56     105.378-548.806 -92.096  1.00  0.00           H  
ATOM    813  CB  ALA    56     107.240-549.752 -92.789  1.00  0.00           C  
ATOM    814  HB1 ALA    56     106.819-549.991 -93.766  1.00  0.00           H  
ATOM    815  HB2 ALA    56     107.803-550.652 -92.545  1.00  0.00           H  
ATOM    816  HB3 ALA    56     107.902-548.912 -93.000  1.00  0.00           H  
ATOM    817  C   ALA    56     105.453-550.713 -91.358  1.00  0.00           C  
ATOM    818  O   ALA    56     104.387-550.906 -91.909  1.00  0.00           O  
ATOM    819  N   GLU    57     105.964-551.572 -90.446  1.00  0.00           N  
ATOM    820  H   GLU    57     106.890-551.382 -90.092  1.00  0.00           H  
ATOM    821  CA  GLU    57     105.358-552.769 -89.856  1.00  0.00           C  
ATOM    822  HA  GLU    57     104.925-553.327 -90.686  1.00  0.00           H  
ATOM    823  CB  GLU    57     106.459-553.592 -89.279  1.00  0.00           C  
ATOM    824  HB2 GLU    57     107.219-553.843 -90.019  1.00  0.00           H  
ATOM    825  HB3 GLU    57     106.981-553.011 -88.518  1.00  0.00           H  
ATOM    826  CG  GLU    57     105.958-554.843 -88.645  1.00  0.00           C  
ATOM    827  HG2 GLU    57     106.809-555.306 -88.146  1.00  0.00           H  
ATOM    828  HG3 GLU    57     105.131-554.646 -87.962  1.00  0.00           H  
ATOM    829  CD  GLU    57     105.453-555.877 -89.678  1.00  0.00           C  
ATOM    830  OE1 GLU    57     106.068-556.112 -90.689  1.00  0.00           O  
ATOM    831  OE2 GLU    57     104.456-556.584 -89.383  1.00  0.00           O  
ATOM    832  C   GLU    57     104.138-552.525 -88.936  1.00  0.00           C  
ATOM    833  O   GLU    57     103.040-553.050 -89.170  1.00  0.00           O  
ATOM    834  N   LYS    58     104.246-551.620 -87.938  1.00  0.00           N  
ATOM    835  H   LYS    58     105.189-551.307 -87.758  1.00  0.00           H  
ATOM    836  CA  LYS    58     103.078-551.202 -87.113  1.00  0.00           C  
ATOM    837  HA  LYS    58     102.629-552.068 -86.627  1.00  0.00           H  
ATOM    838  CB  LYS    58     103.552-550.206 -86.021  1.00  0.00           C  
ATOM    839  HB2 LYS    58     104.237-550.747 -85.368  1.00  0.00           H  
ATOM    840  HB3 LYS    58     104.124-549.406 -86.490  1.00  0.00           H  
ATOM    841  CG  LYS    58     102.507-549.587 -85.144  1.00  0.00           C  
ATOM    842  HG2 LYS    58     103.014-549.078 -84.324  1.00  0.00           H  
ATOM    843  HG3 LYS    58     101.786-548.954 -85.661  1.00  0.00           H  
ATOM    844  CD  LYS    58     101.485-550.558 -84.551  1.00  0.00           C  
ATOM    845  HD2 LYS    58     100.759-549.948 -84.013  1.00  0.00           H  
ATOM    846  HD3 LYS    58     101.064-551.185 -85.337  1.00  0.00           H  
ATOM    847  CE  LYS    58     102.060-551.526 -83.567  1.00  0.00           C  
ATOM    848  HE2 LYS    58     102.724-552.230 -84.069  1.00  0.00           H  
ATOM    849  HE3 LYS    58     102.561-551.016 -82.744  1.00  0.00           H  
ATOM    850  NZ  LYS    58     101.016-552.436 -83.023  1.00  0.00           N  
ATOM    851  HZ1 LYS    58     100.310-551.832 -82.627  1.00  0.00           H  
ATOM    852  HZ2 LYS    58     101.334-552.969 -82.227  1.00  0.00           H  
ATOM    853  HZ3 LYS    58     100.728-553.127 -83.701  1.00  0.00           H  
ATOM    854  C   LYS    58     101.964-550.631 -87.930  1.00  0.00           C  
ATOM    855  O   LYS    58     100.847-551.136 -87.891  1.00  0.00           O  
ATOM    856  N   THR    59     102.367-549.938 -89.009  1.00  0.00           N  
ATOM    857  H   THR    59     103.359-549.752 -88.988  1.00  0.00           H  
ATOM    858  CA  THR    59     101.531-549.387 -90.030  1.00  0.00           C  
ATOM    859  HA  THR    59     100.706-548.898 -89.510  1.00  0.00           H  
ATOM    860  CB  THR    59     102.320-548.381 -90.866  1.00  0.00           C  
ATOM    861  HB  THR    59     103.169-548.915 -91.292  1.00  0.00           H  
ATOM    862  CG2 THR    59     101.529-547.659 -91.914  1.00  0.00           C  
ATOM    863 HG21 THR    59     102.006-546.736 -92.247  1.00  0.00           H  
ATOM    864 HG22 THR    59     100.582-547.336 -91.482  1.00  0.00           H  
ATOM    865 HG23 THR    59     101.276-548.342 -92.725  1.00  0.00           H  
ATOM    866  OG1 THR    59     102.852-547.391 -90.039  1.00  0.00           O  
ATOM    867  HG1 THR    59     103.533-547.834 -89.528  1.00  0.00           H  
ATOM    868  C   THR    59     100.891-550.439 -91.009  1.00  0.00           C  
ATOM    869  O   THR    59      99.678-550.330 -91.206  1.00  0.00           O  
ATOM    870  N   LYS    60     101.574-551.466 -91.508  1.00  0.00           N  
ATOM    871  H   LYS    60     102.573-551.483 -91.361  1.00  0.00           H  
ATOM    872  CA  LYS    60     101.000-552.664 -92.204  1.00  0.00           C  
ATOM    873  HA  LYS    60     100.252-552.347 -92.931  1.00  0.00           H  
ATOM    874  CB  LYS    60     102.056-553.618 -92.779  1.00  0.00           C  
ATOM    875  HB2 LYS    60     102.878-553.080 -93.251  1.00  0.00           H  
ATOM    876  HB3 LYS    60     102.526-554.198 -91.985  1.00  0.00           H  
ATOM    877  CG  LYS    60     101.543-554.641 -93.791  1.00  0.00           C  
ATOM    878  HG2 LYS    60     100.824-555.252 -93.245  1.00  0.00           H  
ATOM    879  HG3 LYS    60     101.132-553.981 -94.556  1.00  0.00           H  
ATOM    880  CD  LYS    60     102.712-555.432 -94.314  1.00  0.00           C  
ATOM    881  HD2 LYS    60     103.562-554.820 -94.615  1.00  0.00           H  
ATOM    882  HD3 LYS    60     103.027-556.205 -93.613  1.00  0.00           H  
ATOM    883  CE  LYS    60     102.250-556.111 -95.602  1.00  0.00           C  
ATOM    884  HE2 LYS    60     101.248-556.540 -95.619  1.00  0.00           H  
ATOM    885  HE3 LYS    60     102.171-555.329 -96.358  1.00  0.00           H  
ATOM    886  NZ  LYS    60     103.118-557.240 -96.093  1.00  0.00           N  
ATOM    887  HZ1 LYS    60     104.039-557.046 -96.459  1.00  0.00           H  
ATOM    888  HZ2 LYS    60     102.761-557.484 -97.006  1.00  0.00           H  
ATOM    889  HZ3 LYS    60     102.997-558.093 -95.566  1.00  0.00           H  
ATOM    890  C   LYS    60     100.060-553.429 -91.265  1.00  0.00           C  
ATOM    891  O   LYS    60      99.148-554.026 -91.755  1.00  0.00           O  
ATOM    892  N   GLU    61     100.307-553.473 -89.971  1.00  0.00           N  
ATOM    893  H   GLU    61     101.222-553.149 -89.695  1.00  0.00           H  
ATOM    894  CA  GLU    61      99.481-554.213 -89.003  1.00  0.00           C  
ATOM    895  HA  GLU    61      99.338-555.254 -89.295  1.00  0.00           H  
ATOM    896  CB  GLU    61     100.105-554.272 -87.577  1.00  0.00           C  
ATOM    897  HB2 GLU    61     101.150-554.580 -87.532  1.00  0.00           H  
ATOM    898  HB3 GLU    61     100.140-553.277 -87.133  1.00  0.00           H  
ATOM    899  CG  GLU    61      99.327-555.168 -86.582  1.00  0.00           C  
ATOM    900  HG2 GLU    61      98.398-554.696 -86.261  1.00  0.00           H  
ATOM    901  HG3 GLU    61      99.017-556.049 -87.144  1.00  0.00           H  
ATOM    902  CD  GLU    61     100.142-555.534 -85.399  1.00  0.00           C  
ATOM    903  OE1 GLU    61     100.514-554.596 -84.650  1.00  0.00           O  
ATOM    904  OE2 GLU    61     100.427-556.739 -85.195  1.00  0.00           O  
ATOM    905  C   GLU    61      98.121-553.492 -88.906  1.00  0.00           C  
ATOM    906  O   GLU    61      97.132-554.181 -89.095  1.00  0.00           O  
ATOM    907  N   GLN    62      98.185-552.183 -88.684  1.00  0.00           N  
ATOM    908  H   GLN    62      99.098-551.824 -88.442  1.00  0.00           H  
ATOM    909  CA  GLN    62      97.053-551.210 -88.621  1.00  0.00           C  
ATOM    910  HA  GLN    62      96.361-551.517 -87.837  1.00  0.00           H  
ATOM    911  CB  GLN    62      97.655-549.863 -88.253  1.00  0.00           C  
ATOM    912  HB2 GLN    62      98.374-549.973 -87.442  1.00  0.00           H  
ATOM    913  HB3 GLN    62      98.270-549.475 -89.065  1.00  0.00           H  
ATOM    914  CG  GLN    62      96.483-548.872 -87.890  1.00  0.00           C  
ATOM    915  HG2 GLN    62      96.856-547.857 -88.027  1.00  0.00           H  
ATOM    916  HG3 GLN    62      95.603-548.974 -88.525  1.00  0.00           H  
ATOM    917  CD  GLN    62      95.927-548.933 -86.420  1.00  0.00           C  
ATOM    918  OE1 GLN    62      96.034-549.860 -85.672  1.00  0.00           O  
ATOM    919  NE2 GLN    62      95.325-547.842 -85.929  1.00  0.00           N  
ATOM    920 HE21 GLN    62      95.214-547.004 -86.481  1.00  0.00           H  
ATOM    921 HE22 GLN    62      94.873-547.929 -85.031  1.00  0.00           H  
ATOM    922  C   GLN    62      96.241-551.212 -89.905  1.00  0.00           C  
ATOM    923  O   GLN    62      95.045-551.599 -89.928  1.00  0.00           O  
ATOM    924  N   VAL    63      96.817-550.915 -91.067  1.00  0.00           N  
ATOM    925  H   VAL    63      97.790-550.643 -91.066  1.00  0.00           H  
ATOM    926  CA  VAL    63      96.106-550.992 -92.390  1.00  0.00           C  
ATOM    927  HA  VAL    63      95.266-550.315 -92.547  1.00  0.00           H  
ATOM    928  CB  VAL    63      97.169-550.762 -93.514  1.00  0.00           C  
ATOM    929  HB  VAL    63      98.085-551.341 -93.399  1.00  0.00           H  
ATOM    930  CG1 VAL    63      96.599-551.073 -94.922  1.00  0.00           C  
ATOM    931 HG11 VAL    63      96.644-552.107 -95.267  1.00  0.00           H  
ATOM    932 HG12 VAL    63      97.272-550.657 -95.672  1.00  0.00           H  
ATOM    933 HG13 VAL    63      95.573-550.813 -95.184  1.00  0.00           H  
ATOM    934  CG2 VAL    63      97.572-549.281 -93.598  1.00  0.00           C  
ATOM    935 HG21 VAL    63      97.239-548.720 -92.724  1.00  0.00           H  
ATOM    936 HG22 VAL    63      97.301-548.794 -94.534  1.00  0.00           H  
ATOM    937 HG23 VAL    63      98.657-549.183 -93.622  1.00  0.00           H  
ATOM    938  C   VAL    63      95.419-552.443 -92.576  1.00  0.00           C  
ATOM    939  O   VAL    63      94.298-552.439 -93.107  1.00  0.00           O  
ATOM    940  N   THR    64      96.083-553.563 -92.234  1.00  0.00           N  
ATOM    941  H   THR    64      96.994-553.435 -91.817  1.00  0.00           H  
ATOM    942  CA  THR    64      95.544-554.968 -92.444  1.00  0.00           C  
ATOM    943  HA  THR    64      95.080-555.075 -93.424  1.00  0.00           H  
ATOM    944  CB  THR    64      96.673-556.007 -92.372  1.00  0.00           C  
ATOM    945  HB  THR    64      97.116-555.892 -91.383  1.00  0.00           H  
ATOM    946  CG2 THR    64      96.167-557.426 -92.514  1.00  0.00           C  
ATOM    947 HG21 THR    64      95.600-557.737 -91.637  1.00  0.00           H  
ATOM    948 HG22 THR    64      96.964-558.162 -92.622  1.00  0.00           H  
ATOM    949 HG23 THR    64      95.575-557.548 -93.421  1.00  0.00           H  
ATOM    950  OG1 THR    64      97.576-555.748 -93.439  1.00  0.00           O  
ATOM    951  HG1 THR    64      98.178-555.155 -92.984  1.00  0.00           H  
ATOM    952  C   THR    64      94.439-555.292 -91.439  1.00  0.00           C  
ATOM    953  O   THR    64      93.500-555.993 -91.809  1.00  0.00           O  
ATOM    954  N   ASN    65      94.566-554.905 -90.225  1.00  0.00           N  
ATOM    955  H   ASN    65      95.399-554.437 -89.895  1.00  0.00           H  
ATOM    956  CA  ASN    65      93.556-555.182 -89.207  1.00  0.00           C  
ATOM    957  HA  ASN    65      93.005-556.093 -89.439  1.00  0.00           H  
ATOM    958  CB  ASN    65      94.220-555.266 -87.813  1.00  0.00           C  
ATOM    959  HB2 ASN    65      94.953-554.470 -87.684  1.00  0.00           H  
ATOM    960  HB3 ASN    65      93.404-555.305 -87.091  1.00  0.00           H  
ATOM    961  CG  ASN    65      95.002-556.556 -87.629  1.00  0.00           C  
ATOM    962  OD1 ASN    65      94.414-557.567 -87.245  1.00  0.00           O  
ATOM    963  ND2 ASN    65      96.311-556.627 -87.933  1.00  0.00           N  
ATOM    964 HD21 ASN    65      96.711-555.745 -88.221  1.00  0.00           H  
ATOM    965 HD22 ASN    65      96.934-557.418 -87.850  1.00  0.00           H  
ATOM    966  C   ASN    65      92.404-554.169 -89.055  1.00  0.00           C  
ATOM    967  O   ASN    65      91.276-554.555 -88.775  1.00  0.00           O  
ATOM    968  N   VAL    66      92.701-552.898 -89.294  1.00  0.00           N  
ATOM    969  H   VAL    66      93.684-552.742 -89.465  1.00  0.00           H  
ATOM    970  CA  VAL    66      91.721-551.804 -89.173  1.00  0.00           C  
ATOM    971  HA  VAL    66      90.840-552.192 -88.663  1.00  0.00           H  
ATOM    972  CB  VAL    66      92.199-550.562 -88.316  1.00  0.00           C  
ATOM    973  HB  VAL    66      92.899-549.926 -88.858  1.00  0.00           H  
ATOM    974  CG1 VAL    66      90.942-549.745 -87.809  1.00  0.00           C  
ATOM    975 HG11 VAL    66      91.312-548.995 -87.109  1.00  0.00           H  
ATOM    976 HG12 VAL    66      90.171-550.333 -87.311  1.00  0.00           H  
ATOM    977 HG13 VAL    66      90.460-549.234 -88.642  1.00  0.00           H  
ATOM    978  CG2 VAL    66      92.853-551.117 -87.009  1.00  0.00           C  
ATOM    979 HG21 VAL    66      93.908-551.359 -87.139  1.00  0.00           H  
ATOM    980 HG22 VAL    66      92.359-551.999 -86.601  1.00  0.00           H  
ATOM    981 HG23 VAL    66      92.917-550.469 -86.134  1.00  0.00           H  
ATOM    982  C   VAL    66      91.163-551.388 -90.522  1.00  0.00           C  
ATOM    983  O   VAL    66      90.030-550.902 -90.526  1.00  0.00           O  
ATOM    984  N   GLY    67      91.702-551.748 -91.764  1.00  0.00           N  
ATOM    985  H   GLY    67      92.581-552.244 -91.716  1.00  0.00           H  
ATOM    986  CA  GLY    67      91.075-551.482 -93.072  1.00  0.00           C  
ATOM    987  HA2 GLY    67      91.662-551.944 -93.866  1.00  0.00           H  
ATOM    988  HA3 GLY    67      90.101-551.971 -93.052  1.00  0.00           H  
ATOM    989  C   GLY    67      90.831-550.047 -93.546  1.00  0.00           C  
ATOM    990  O   GLY    67      91.469-549.091 -93.145  1.00  0.00           O  
ATOM    991  N   GLY    68      89.879-549.933 -94.485  1.00  0.00           N  
ATOM    992  H   GLY    68      89.607-550.811 -94.905  1.00  0.00           H  
ATOM    993  CA  GLY    68      89.702-548.699 -95.255  1.00  0.00           C  
ATOM    994  HA2 GLY    68      90.542-548.708 -95.950  1.00  0.00           H  
ATOM    995  HA3 GLY    68      88.773-548.868 -95.798  1.00  0.00           H  
ATOM    996  C   GLY    68      89.473-547.385 -94.469  1.00  0.00           C  
ATOM    997  O   GLY    68      89.654-546.357 -95.103  1.00  0.00           O  
ATOM    998  N   ALA    69      89.127-547.392 -93.175  1.00  0.00           N  
ATOM    999  H   ALA    69      89.104-548.261 -92.660  1.00  0.00           H  
ATOM   1000  CA  ALA    69      88.995-546.193 -92.383  1.00  0.00           C  
ATOM   1001  HA  ALA    69      88.349-545.547 -92.978  1.00  0.00           H  
ATOM   1002  CB  ALA    69      88.346-546.498 -91.024  1.00  0.00           C  
ATOM   1003  HB1 ALA    69      88.968-547.175 -90.440  1.00  0.00           H  
ATOM   1004  HB2 ALA    69      87.370-546.893 -91.307  1.00  0.00           H  
ATOM   1005  HB3 ALA    69      88.138-545.622 -90.410  1.00  0.00           H  
ATOM   1006  C   ALA    69      90.425-545.619 -92.171  1.00  0.00           C  
ATOM   1007  O   ALA    69      90.609-544.449 -92.381  1.00  0.00           O  
ATOM   1008  N   VAL    70      91.491-546.476 -91.957  1.00  0.00           N  
ATOM   1009  H   VAL    70      91.405-547.482 -91.987  1.00  0.00           H  
ATOM   1010  CA  VAL    70      92.815-545.968 -91.770  1.00  0.00           C  
ATOM   1011  HA  VAL    70      92.851-545.009 -91.254  1.00  0.00           H  
ATOM   1012  CB  VAL    70      93.601-546.873 -90.792  1.00  0.00           C  
ATOM   1013  HB  VAL    70      93.635-547.918 -91.101  1.00  0.00           H  
ATOM   1014  CG1 VAL    70      95.081-546.411 -90.820  1.00  0.00           C  
ATOM   1015 HG11 VAL    70      95.151-545.327 -90.905  1.00  0.00           H  
ATOM   1016 HG12 VAL    70      95.489-546.953 -91.673  1.00  0.00           H  
ATOM   1017 HG13 VAL    70      95.563-546.741 -89.900  1.00  0.00           H  
ATOM   1018  CG2 VAL    70      93.049-546.746 -89.361  1.00  0.00           C  
ATOM   1019 HG21 VAL    70      93.772-547.397 -88.870  1.00  0.00           H  
ATOM   1020 HG22 VAL    70      92.111-547.301 -89.387  1.00  0.00           H  
ATOM   1021 HG23 VAL    70      93.051-545.697 -89.066  1.00  0.00           H  
ATOM   1022  C   VAL    70      93.456-545.717 -93.162  1.00  0.00           C  
ATOM   1023  O   VAL    70      94.123-544.699 -93.288  1.00  0.00           O  
ATOM   1024  N   VAL    71      93.108-546.453 -94.227  1.00  0.00           N  
ATOM   1025  H   VAL    71      92.517-547.254 -94.053  1.00  0.00           H  
ATOM   1026  CA  VAL    71      93.484-546.079 -95.595  1.00  0.00           C  
ATOM   1027  HA  VAL    71      94.560-545.936 -95.700  1.00  0.00           H  
ATOM   1028  CB  VAL    71      93.034-547.178 -96.552  1.00  0.00           C  
ATOM   1029  HB  VAL    71      91.999-547.388 -96.282  1.00  0.00           H  
ATOM   1030  CG1 VAL    71      93.106-546.819 -98.038  1.00  0.00           C  
ATOM   1031 HG11 VAL    71      92.748-545.838 -98.351  1.00  0.00           H  
ATOM   1032 HG12 VAL    71      92.690-547.621 -98.647  1.00  0.00           H  
ATOM   1033 HG13 VAL    71      94.115-546.867 -98.448  1.00  0.00           H  
ATOM   1034  CG2 VAL    71      94.000-548.357 -96.256  1.00  0.00           C  
ATOM   1035 HG21 VAL    71      93.746-549.173 -96.933  1.00  0.00           H  
ATOM   1036 HG22 VAL    71      93.851-548.543 -95.192  1.00  0.00           H  
ATOM   1037 HG23 VAL    71      95.015-548.123 -96.576  1.00  0.00           H  
ATOM   1038  C   VAL    71      92.870-544.694 -96.074  1.00  0.00           C  
ATOM   1039  O   VAL    71      93.602-544.000 -96.778  1.00  0.00           O  
ATOM   1040  N   THR    72      91.640-544.293 -95.685  1.00  0.00           N  
ATOM   1041  H   THR    72      91.132-544.978 -95.144  1.00  0.00           H  
ATOM   1042  CA  THR    72      91.107-542.945 -96.023  1.00  0.00           C  
ATOM   1043  HA  THR    72      91.155-542.838 -97.107  1.00  0.00           H  
ATOM   1044  CB  THR    72      89.653-542.897 -95.504  1.00  0.00           C  
ATOM   1045  HB  THR    72      89.689-543.037 -94.424  1.00  0.00           H  
ATOM   1046  CG2 THR    72      89.033-541.556 -95.851  1.00  0.00           C  
ATOM   1047 HG21 THR    72      87.980-541.635 -95.578  1.00  0.00           H  
ATOM   1048 HG22 THR    72      89.273-541.292 -96.881  1.00  0.00           H  
ATOM   1049 HG23 THR    72      89.486-540.775 -95.240  1.00  0.00           H  
ATOM   1050  OG1 THR    72      88.851-543.913 -96.089  1.00  0.00           O  
ATOM   1051  HG1 THR    72      89.313-544.745 -95.962  1.00  0.00           H  
ATOM   1052  C   THR    72      91.982-541.934 -95.257  1.00  0.00           C  
ATOM   1053  O   THR    72      92.348-540.898 -95.797  1.00  0.00           O  
ATOM   1054  N   GLY    73      92.558-542.220 -94.094  1.00  0.00           N  
ATOM   1055  H   GLY    73      92.250-543.085 -93.673  1.00  0.00           H  
ATOM   1056  CA  GLY    73      93.376-541.254 -93.438  1.00  0.00           C  
ATOM   1057  HA2 GLY    73      92.752-540.363 -93.366  1.00  0.00           H  
ATOM   1058  HA3 GLY    73      93.731-541.600 -92.467  1.00  0.00           H  
ATOM   1059  C   GLY    73      94.630-540.885 -94.206  1.00  0.00           C  
ATOM   1060  O   GLY    73      94.848-539.705 -94.651  1.00  0.00           O  
ATOM   1061  N   VAL    74      95.417-541.927 -94.621  1.00  0.00           N  
ATOM   1062  H   VAL    74      95.076-542.839 -94.352  1.00  0.00           H  
ATOM   1063  CA  VAL    74      96.685-541.760 -95.444  1.00  0.00           C  
ATOM   1064  HA  VAL    74      97.275-540.993 -94.943  1.00  0.00           H  
ATOM   1065  CB  VAL    74      97.610-543.036 -95.393  1.00  0.00           C  
ATOM   1066  HB  VAL    74      98.599-542.791 -95.781  1.00  0.00           H  
ATOM   1067  CG1 VAL    74      97.702-543.471 -93.925  1.00  0.00           C  
ATOM   1068 HG11 VAL    74      98.146-542.690 -93.308  1.00  0.00           H  
ATOM   1069 HG12 VAL    74      98.292-544.376 -93.779  1.00  0.00           H  
ATOM   1070 HG13 VAL    74      96.739-543.786 -93.521  1.00  0.00           H  
ATOM   1071  CG2 VAL    74      97.137-544.245 -96.234  1.00  0.00           C  
ATOM   1072 HG21 VAL    74      97.223-543.964 -97.283  1.00  0.00           H  
ATOM   1073 HG22 VAL    74      96.110-544.446 -95.929  1.00  0.00           H  
ATOM   1074 HG23 VAL    74      97.713-545.136 -95.984  1.00  0.00           H  
ATOM   1075  C   VAL    74      96.494-541.108 -96.868  1.00  0.00           C  
ATOM   1076  O   VAL    74      97.464-540.584 -97.433  1.00  0.00           O  
ATOM   1077  N   THR    75      95.296-541.139 -97.423  1.00  0.00           N  
ATOM   1078  H   THR    75      94.584-541.586 -96.864  1.00  0.00           H  
ATOM   1079  CA  THR    75      94.951-540.833 -98.868  1.00  0.00           C  
ATOM   1080  HA  THR    75      95.825-540.476 -99.412  1.00  0.00           H  
ATOM   1081  CB  THR    75      94.360-542.094 -99.573  1.00  0.00           C  
ATOM   1082  HB  THR    75      93.339-542.309 -99.257  1.00  0.00           H  
ATOM   1083  CG2 THR    75      94.498-542.079-101.118  1.00  0.00           C  
ATOM   1084 HG21 THR    75      93.770-541.429-101.603  1.00  0.00           H  
ATOM   1085 HG22 THR    75      94.192-543.093-101.376  1.00  0.00           H  
ATOM   1086 HG23 THR    75      95.473-541.890-101.565  1.00  0.00           H  
ATOM   1087  OG1 THR    75      95.109-543.238 -99.206  1.00  0.00           O  
ATOM   1088  HG1 THR    75      94.641-543.500 -98.410  1.00  0.00           H  
ATOM   1089  C   THR    75      93.957-539.695 -99.117  1.00  0.00           C  
ATOM   1090  O   THR    75      93.909-539.104-100.251  1.00  0.00           O  
ATOM   1091  N   ALA    76      93.197-539.271 -98.098  1.00  0.00           N  
ATOM   1092  H   ALA    76      93.375-539.712 -97.207  1.00  0.00           H  
ATOM   1093  CA  ALA    76      92.275-538.106 -98.221  1.00  0.00           C  
ATOM   1094  HA  ALA    76      92.545-537.561 -99.125  1.00  0.00           H  
ATOM   1095  CB  ALA    76      90.901-538.758 -98.391  1.00  0.00           C  
ATOM   1096  HB1 ALA    76      90.924-539.482 -99.205  1.00  0.00           H  
ATOM   1097  HB2 ALA    76      90.376-537.848 -98.682  1.00  0.00           H  
ATOM   1098  HB3 ALA    76      90.551-539.161 -97.441  1.00  0.00           H  
ATOM   1099  C   ALA    76      92.258-537.088 -97.063  1.00  0.00           C  
ATOM   1100  O   ALA    76      92.031-535.903 -97.389  1.00  0.00           O  
ATOM   1101  N   VAL    77      92.442-537.494 -95.767  1.00  0.00           N  
ATOM   1102  H   VAL    77      92.653-538.463 -95.575  1.00  0.00           H  
ATOM   1103  CA  VAL    77      92.189-536.624 -94.595  1.00  0.00           C  
ATOM   1104  HA  VAL    77      91.367-535.931 -94.775  1.00  0.00           H  
ATOM   1105  CB  VAL    77      91.861-537.487 -93.370  1.00  0.00           C  
ATOM   1106  HB  VAL    77      92.694-538.156 -93.154  1.00  0.00           H  
ATOM   1107  CG1 VAL    77      91.644-536.668 -92.109  1.00  0.00           C  
ATOM   1108 HG11 VAL    77      92.458-535.961 -91.954  1.00  0.00           H  
ATOM   1109 HG12 VAL    77      91.535-537.385 -91.295  1.00  0.00           H  
ATOM   1110 HG13 VAL    77      90.714-536.099 -92.083  1.00  0.00           H  
ATOM   1111  CG2 VAL    77      90.642-538.307 -93.650  1.00  0.00           C  
ATOM   1112 HG21 VAL    77      90.196-538.812 -92.793  1.00  0.00           H  
ATOM   1113 HG22 VAL    77      90.949-539.002 -94.432  1.00  0.00           H  
ATOM   1114 HG23 VAL    77      89.789-537.667 -93.877  1.00  0.00           H  
ATOM   1115  C   VAL    77      93.462-535.767 -94.280  1.00  0.00           C  
ATOM   1116  O   VAL    77      94.506-536.282 -93.919  1.00  0.00           O  
ATOM   1117  N   ALA    78      93.292-534.464 -94.463  1.00  0.00           N  
ATOM   1118  H   ALA    78      92.370-534.150 -94.728  1.00  0.00           H  
ATOM   1119  CA  ALA    78      94.294-533.404 -94.455  1.00  0.00           C  
ATOM   1120  HA  ALA    78      94.875-533.480 -95.374  1.00  0.00           H  
ATOM   1121  CB  ALA    78      93.476-532.081 -94.329  1.00  0.00           C  
ATOM   1122  HB1 ALA    78      92.907-531.972 -95.252  1.00  0.00           H  
ATOM   1123  HB2 ALA    78      94.126-531.257 -94.033  1.00  0.00           H  
ATOM   1124  HB3 ALA    78      92.800-532.177 -93.479  1.00  0.00           H  
ATOM   1125  C   ALA    78      95.282-533.545 -93.334  1.00  0.00           C  
ATOM   1126  O   ALA    78      96.515-533.417 -93.503  1.00  0.00           O  
ATOM   1127  N   GLN    79      94.841-533.820 -92.099  1.00  0.00           N  
ATOM   1128  H   GLN    79      93.851-534.010 -92.041  1.00  0.00           H  
ATOM   1129  CA  GLN    79      95.607-533.905 -90.880  1.00  0.00           C  
ATOM   1130  HA  GLN    79      96.247-533.029 -90.984  1.00  0.00           H  
ATOM   1131  CB  GLN    79      94.731-533.704 -89.598  1.00  0.00           C  
ATOM   1132  HB2 GLN    79      94.028-534.519 -89.429  1.00  0.00           H  
ATOM   1133  HB3 GLN    79      95.413-533.651 -88.749  1.00  0.00           H  
ATOM   1134  CG  GLN    79      93.869-532.405 -89.564  1.00  0.00           C  
ATOM   1135  HG2 GLN    79      93.609-532.342 -88.507  1.00  0.00           H  
ATOM   1136  HG3 GLN    79      94.433-531.491 -89.747  1.00  0.00           H  
ATOM   1137  CD  GLN    79      92.575-532.414 -90.347  1.00  0.00           C  
ATOM   1138  OE1 GLN    79      92.189-533.401 -90.953  1.00  0.00           O  
ATOM   1139  NE2 GLN    79      91.933-531.317 -90.442  1.00  0.00           N  
ATOM   1140 HE21 GLN    79      92.338-530.409 -90.266  1.00  0.00           H  
ATOM   1141 HE22 GLN    79      90.989-531.308 -90.800  1.00  0.00           H  
ATOM   1142  C   GLN    79      96.373-535.211 -90.752  1.00  0.00           C  
ATOM   1143  O   GLN    79      97.124-535.480 -89.820  1.00  0.00           O  
ATOM   1144  N   LYS    80      96.215-536.123 -91.713  1.00  0.00           N  
ATOM   1145  H   LYS    80      95.583-535.932 -92.477  1.00  0.00           H  
ATOM   1146  CA  LYS    80      96.786-537.547 -91.707  1.00  0.00           C  
ATOM   1147  HA  LYS    80      97.562-537.660 -90.950  1.00  0.00           H  
ATOM   1148  CB  LYS    80      95.687-538.615 -91.467  1.00  0.00           C  
ATOM   1149  HB2 LYS    80      95.141-538.683 -92.408  1.00  0.00           H  
ATOM   1150  HB3 LYS    80      96.086-539.629 -91.440  1.00  0.00           H  
ATOM   1151  CG  LYS    80      94.700-538.285 -90.339  1.00  0.00           C  
ATOM   1152  HG2 LYS    80      94.261-537.295 -90.463  1.00  0.00           H  
ATOM   1153  HG3 LYS    80      93.948-539.071 -90.402  1.00  0.00           H  
ATOM   1154  CD  LYS    80      95.237-538.329 -88.910  1.00  0.00           C  
ATOM   1155  HD2 LYS    80      95.157-539.389 -88.668  1.00  0.00           H  
ATOM   1156  HD3 LYS    80      96.227-537.874 -88.891  1.00  0.00           H  
ATOM   1157  CE  LYS    80      94.284-537.642 -87.919  1.00  0.00           C  
ATOM   1158  HE2 LYS    80      94.224-536.588 -88.190  1.00  0.00           H  
ATOM   1159  HE3 LYS    80      93.247-537.960 -88.029  1.00  0.00           H  
ATOM   1160  NZ  LYS    80      94.802-537.741 -86.495  1.00  0.00           N  
ATOM   1161  HZ1 LYS    80      95.722-537.356 -86.335  1.00  0.00           H  
ATOM   1162  HZ2 LYS    80      94.776-538.703 -86.188  1.00  0.00           H  
ATOM   1163  HZ3 LYS    80      94.123-537.323 -85.875  1.00  0.00           H  
ATOM   1164  C   LYS    80      97.558-537.930 -92.974  1.00  0.00           C  
ATOM   1165  O   LYS    80      98.649-538.553 -92.868  1.00  0.00           O  
ATOM   1166  N   THR    81      97.107-537.535 -94.128  1.00  0.00           N  
ATOM   1167  H   THR    81      96.160-537.185 -94.168  1.00  0.00           H  
ATOM   1168  CA  THR    81      97.739-537.712 -95.411  1.00  0.00           C  
ATOM   1169  HA  THR    81      97.936-538.781 -95.499  1.00  0.00           H  
ATOM   1170  CB  THR    81      96.815-537.296 -96.538  1.00  0.00           C  
ATOM   1171  HB  THR    81      95.810-537.659 -96.323  1.00  0.00           H  
ATOM   1172  CG2 THR    81      96.682-535.764 -96.629  1.00  0.00           C  
ATOM   1173 HG21 THR    81      97.658-535.294 -96.749  1.00  0.00           H  
ATOM   1174 HG22 THR    81      96.249-535.345 -95.721  1.00  0.00           H  
ATOM   1175 HG23 THR    81      95.942-535.531 -97.395  1.00  0.00           H  
ATOM   1176  OG1 THR    81      97.274-537.785 -97.818  1.00  0.00           O  
ATOM   1177  HG1 THR    81      97.478-538.720 -97.734  1.00  0.00           H  
ATOM   1178  C   THR    81      99.116-537.009 -95.531  1.00  0.00           C  
ATOM   1179  O   THR    81      99.478-536.120 -94.715  1.00  0.00           O  
ATOM   1180  N   VAL    82      99.829-537.335 -96.604  1.00  0.00           N  
ATOM   1181  H   VAL    82      99.400-538.025 -97.204  1.00  0.00           H  
ATOM   1182  CA  VAL    82     101.262-536.949 -96.895  1.00  0.00           C  
ATOM   1183  HA  VAL    82     101.503-535.972 -96.476  1.00  0.00           H  
ATOM   1184  CB  VAL    82     102.113-538.007 -96.246  1.00  0.00           C  
ATOM   1185  HB  VAL    82     101.830-538.115 -95.199  1.00  0.00           H  
ATOM   1186  CG1 VAL    82     101.945-539.420 -96.884  1.00  0.00           C  
ATOM   1187 HG11 VAL    82     102.173-539.350 -97.948  1.00  0.00           H  
ATOM   1188 HG12 VAL    82     100.938-539.824 -96.784  1.00  0.00           H  
ATOM   1189 HG13 VAL    82     102.555-540.206 -96.440  1.00  0.00           H  
ATOM   1190  CG2 VAL    82     103.627-537.675 -96.333  1.00  0.00           C  
ATOM   1191 HG21 VAL    82     104.017-537.857 -97.334  1.00  0.00           H  
ATOM   1192 HG22 VAL    82     104.259-538.299 -95.700  1.00  0.00           H  
ATOM   1193 HG23 VAL    82     103.813-536.624 -96.113  1.00  0.00           H  
ATOM   1194  C   VAL    82     101.498-536.872 -98.449  1.00  0.00           C  
ATOM   1195  O   VAL    82     100.832-537.587 -99.223  1.00  0.00           O  
ATOM   1196  N   GLU    83     102.468-535.999 -98.847  1.00  0.00           N  
ATOM   1197  H   GLU    83     102.842-535.436 -98.095  1.00  0.00           H  
ATOM   1198  CA  GLU    83     102.763-535.642-100.273  1.00  0.00           C  
ATOM   1199  HA  GLU    83     101.791-535.381-100.692  1.00  0.00           H  
ATOM   1200  CB  GLU    83     103.587-534.387-100.119  1.00  0.00           C  
ATOM   1201  HB2 GLU    83     104.459-534.708 -99.548  1.00  0.00           H  
ATOM   1202  HB3 GLU    83     103.805-534.105-101.149  1.00  0.00           H  
ATOM   1203  CG  GLU    83     102.827-533.224 -99.421  1.00  0.00           C  
ATOM   1204  HG2 GLU    83     102.941-532.392-100.115  1.00  0.00           H  
ATOM   1205  HG3 GLU    83     101.753-533.404 -99.376  1.00  0.00           H  
ATOM   1206  CD  GLU    83     103.268-532.947 -97.971  1.00  0.00           C  
ATOM   1207  OE1 GLU    83     103.656-531.787 -97.701  1.00  0.00           O  
ATOM   1208  OE2 GLU    83     103.146-533.899 -97.136  1.00  0.00           O  
ATOM   1209  C   GLU    83     103.553-536.740-101.057  1.00  0.00           C  
ATOM   1210  O   GLU    83     103.893-536.602-102.266  1.00  0.00           O  
ATOM   1211  N   GLY    84     104.019-537.878-100.357  1.00  0.00           N  
ATOM   1212  H   GLY    84     103.647-537.993 -99.426  1.00  0.00           H  
ATOM   1213  CA  GLY    84     104.746-538.997-100.951  1.00  0.00           C  
ATOM   1214  HA2 GLY    84     105.443-538.691-101.732  1.00  0.00           H  
ATOM   1215  HA3 GLY    84     105.234-539.522-100.130  1.00  0.00           H  
ATOM   1216  C   GLY    84     103.892-540.008-101.658  1.00  0.00           C  
ATOM   1217  O   GLY    84     104.114-541.195-101.502  1.00  0.00           O  
ATOM   1218  N   ALA    85     102.640-539.613-102.090  1.00  0.00           N  
ATOM   1219  H   ALA    85     102.471-538.626-101.956  1.00  0.00           H  
ATOM   1220  CA  ALA    85     101.519-540.322-102.654  1.00  0.00           C  
ATOM   1221  HA  ALA    85     100.804-539.513-102.802  1.00  0.00           H  
ATOM   1222  CB  ALA    85     101.910-540.902-104.010  1.00  0.00           C  
ATOM   1223  HB1 ALA    85     102.116-541.970-103.938  1.00  0.00           H  
ATOM   1224  HB2 ALA    85     102.668-540.279-104.484  1.00  0.00           H  
ATOM   1225  HB3 ALA    85     100.956-540.859-104.536  1.00  0.00           H  
ATOM   1226  C   ALA    85     100.766-541.361-101.752  1.00  0.00           C  
ATOM   1227  O   ALA    85      99.566-541.643-101.956  1.00  0.00           O  
ATOM   1228  N   GLY    86     101.494-541.917-100.781  1.00  0.00           N  
ATOM   1229  H   GLY    86     102.478-541.690-100.790  1.00  0.00           H  
ATOM   1230  CA  GLY    86     100.885-542.791 -99.762  1.00  0.00           C  
ATOM   1231  HA2 GLY    86     101.634-543.056 -99.016  1.00  0.00           H  
ATOM   1232  HA3 GLY    86     100.179-542.232 -99.147  1.00  0.00           H  
ATOM   1233  C   GLY    86     100.467-544.214-100.238  1.00  0.00           C  
ATOM   1234  O   GLY    86     100.572-545.208 -99.449  1.00  0.00           O  
ATOM   1235  N   SER    87     100.072-544.271-101.477  1.00  0.00           N  
ATOM   1236  H   SER    87     100.185-543.416-102.003  1.00  0.00           H  
ATOM   1237  CA  SER    87      99.698-545.463-102.188  1.00  0.00           C  
ATOM   1238  HA  SER    87     100.055-546.372-101.705  1.00  0.00           H  
ATOM   1239  CB  SER    87      98.132-545.575-102.430  1.00  0.00           C  
ATOM   1240  HB2 SER    87      97.690-545.700-101.442  1.00  0.00           H  
ATOM   1241  HB3 SER    87      97.702-544.646-102.807  1.00  0.00           H  
ATOM   1242  OG  SER    87      97.849-546.701-103.176  1.00  0.00           O  
ATOM   1243  HG  SER    87      96.907-546.796-103.017  1.00  0.00           H  
ATOM   1244  C   SER    87     100.407-545.522-103.555  1.00  0.00           C  
ATOM   1245  O   SER    87     100.459-544.564-104.302  1.00  0.00           O  
ATOM   1246  N   ILE    88     100.897-546.763-103.859  1.00  0.00           N  
ATOM   1247  H   ILE    88     100.795-547.552-103.237  1.00  0.00           H  
ATOM   1248  CA  ILE    88     101.622-547.109-105.115  1.00  0.00           C  
ATOM   1249  HA  ILE    88     102.551-546.563-105.277  1.00  0.00           H  
ATOM   1250  CB  ILE    88     102.056-548.552-105.021  1.00  0.00           C  
ATOM   1251  HB  ILE    88     101.144-549.068-104.721  1.00  0.00           H  
ATOM   1252  CG2 ILE    88     102.515-549.190-106.372  1.00  0.00           C  
ATOM   1253 HG21 ILE    88     102.939-550.192-106.303  1.00  0.00           H  
ATOM   1254 HG22 ILE    88     103.184-548.438-106.790  1.00  0.00           H  
ATOM   1255 HG23 ILE    88     101.709-549.227-107.104  1.00  0.00           H  
ATOM   1256  CG1 ILE    88     103.165-548.917-103.954  1.00  0.00           C  
ATOM   1257 HG12 ILE    88     102.703-548.876-102.968  1.00  0.00           H  
ATOM   1258 HG13 ILE    88     103.501-549.945-104.082  1.00  0.00           H  
ATOM   1259  CD1 ILE    88     104.448-548.103-103.901  1.00  0.00           C  
ATOM   1260 HD11 ILE    88     104.791-547.897-104.915  1.00  0.00           H  
ATOM   1261 HD12 ILE    88     105.342-548.491-103.413  1.00  0.00           H  
ATOM   1262 HD13 ILE    88     104.139-547.107-103.583  1.00  0.00           H  
ATOM   1263  C   ILE    88     100.769-546.828-106.386  1.00  0.00           C  
ATOM   1264  O   ILE    88     101.252-546.604-107.424  1.00  0.00           O  
ATOM   1265  N   ALA    89      99.439-546.819-106.313  1.00  0.00           N  
ATOM   1266  H   ALA    89      99.035-546.952-105.397  1.00  0.00           H  
ATOM   1267  CA  ALA    89      98.515-546.455-107.413  1.00  0.00           C  
ATOM   1268  HA  ALA    89      98.971-546.773-108.351  1.00  0.00           H  
ATOM   1269  CB  ALA    89      97.148-547.250-107.208  1.00  0.00           C  
ATOM   1270  HB1 ALA    89      96.529-546.985-108.065  1.00  0.00           H  
ATOM   1271  HB2 ALA    89      96.676-546.912-106.285  1.00  0.00           H  
ATOM   1272  HB3 ALA    89      97.296-548.330-107.206  1.00  0.00           H  
ATOM   1273  C   ALA    89      98.249-544.956-107.681  1.00  0.00           C  
ATOM   1274  O   ALA    89      98.285-544.477-108.855  1.00  0.00           O  
ATOM   1275  N   ALA    90      98.250-544.152-106.603  1.00  0.00           N  
ATOM   1276  H   ALA    90      98.223-544.552-105.676  1.00  0.00           H  
ATOM   1277  CA  ALA    90      98.195-542.710-106.784  1.00  0.00           C  
ATOM   1278  HA  ALA    90      97.477-542.489-107.573  1.00  0.00           H  
ATOM   1279  CB  ALA    90      97.768-542.144-105.423  1.00  0.00           C  
ATOM   1280  HB1 ALA    90      96.840-542.611-105.093  1.00  0.00           H  
ATOM   1281  HB2 ALA    90      97.704-541.057-105.474  1.00  0.00           H  
ATOM   1282  HB3 ALA    90      98.513-542.441-104.685  1.00  0.00           H  
ATOM   1283  C   ALA    90      99.665-542.183-107.155  1.00  0.00           C  
ATOM   1284  O   ALA    90      99.727-541.111-107.725  1.00  0.00           O  
ATOM   1285  N   ALA    91     100.729-542.971-106.857  1.00  0.00           N  
ATOM   1286  H   ALA    91     100.668-543.668-106.129  1.00  0.00           H  
ATOM   1287  CA  ALA    91     102.102-542.616-107.412  1.00  0.00           C  
ATOM   1288  HA  ALA    91     102.301-541.555-107.261  1.00  0.00           H  
ATOM   1289  CB  ALA    91     103.214-543.356-106.649  1.00  0.00           C  
ATOM   1290  HB1 ALA    91     103.022-544.422-106.528  1.00  0.00           H  
ATOM   1291  HB2 ALA    91     103.459-542.827-105.728  1.00  0.00           H  
ATOM   1292  HB3 ALA    91     104.107-543.269-107.269  1.00  0.00           H  
ATOM   1293  C   ALA    91     102.090-543.064-108.847  1.00  0.00           C  
ATOM   1294  O   ALA    91     102.983-542.580-109.543  1.00  0.00           O  
ATOM   1295  N   THR    92     101.129-543.876-109.373  1.00  0.00           N  
ATOM   1296  H   THR    92     100.327-544.123-108.811  1.00  0.00           H  
ATOM   1297  CA  THR    92     101.251-544.414-110.762  1.00  0.00           C  
ATOM   1298  HA  THR    92     102.246-544.180-111.142  1.00  0.00           H  
ATOM   1299  CB  THR    92     101.235-545.899-110.740  1.00  0.00           C  
ATOM   1300  HB  THR    92     100.272-546.255-110.374  1.00  0.00           H  
ATOM   1301  CG2 THR    92     101.457-546.668-112.134  1.00  0.00           C  
ATOM   1302 HG21 THR    92     102.303-546.140-112.575  1.00  0.00           H  
ATOM   1303 HG22 THR    92     100.692-546.506-112.893  1.00  0.00           H  
ATOM   1304 HG23 THR    92     101.587-547.749-112.077  1.00  0.00           H  
ATOM   1305  OG1 THR    92     102.286-546.287-109.860  1.00  0.00           O  
ATOM   1306  HG1 THR    92     101.963-546.134-108.970  1.00  0.00           H  
ATOM   1307  C   THR    92     100.371-543.794-111.880  1.00  0.00           C  
ATOM   1308  O   THR    92     100.654-543.992-113.050  1.00  0.00           O  
ATOM   1309  N   GLY    93      99.246-543.190-111.521  1.00  0.00           N  
ATOM   1310  H   GLY    93      99.169-543.088-110.519  1.00  0.00           H  
ATOM   1311  CA  GLY    93      98.206-542.599-112.425  1.00  0.00           C  
ATOM   1312  HA2 GLY    93      98.146-541.519-112.291  1.00  0.00           H  
ATOM   1313  HA3 GLY    93      98.541-542.767-113.449  1.00  0.00           H  
ATOM   1314  C   GLY    93      96.788-543.152-112.248  1.00  0.00           C  
ATOM   1315  O   GLY    93      95.800-542.523-112.664  1.00  0.00           O  
ATOM   1316  N   PHE    94      96.616-544.308-111.646  1.00  0.00           N  
ATOM   1317  H   PHE    94      97.396-544.733-111.165  1.00  0.00           H  
ATOM   1318  CA  PHE    94      95.383-545.043-111.788  1.00  0.00           C  
ATOM   1319  HA  PHE    94      94.989-544.905-112.794  1.00  0.00           H  
ATOM   1320  CB  PHE    94      95.671-546.539-111.448  1.00  0.00           C  
ATOM   1321  HB2 PHE    94      96.102-546.618-110.450  1.00  0.00           H  
ATOM   1322  HB3 PHE    94      94.703-547.038-111.504  1.00  0.00           H  
ATOM   1323  CG  PHE    94      96.489-547.276-112.509  1.00  0.00           C  
ATOM   1324  CD1 PHE    94      96.172-547.228-113.886  1.00  0.00           C  
ATOM   1325  HD1 PHE    94      95.317-546.630-114.166  1.00  0.00           H  
ATOM   1326  CE1 PHE    94      96.865-548.090-114.747  1.00  0.00           C  
ATOM   1327  HE1 PHE    94      96.452-548.099-115.745  1.00  0.00           H  
ATOM   1328  CZ  PHE    94      97.747-549.013-114.280  1.00  0.00           C  
ATOM   1329  HZ  PHE    94      98.308-549.596-114.996  1.00  0.00           H  
ATOM   1330  CE2 PHE    94      98.197-548.952-112.951  1.00  0.00           C  
ATOM   1331  HE2 PHE    94      98.959-549.636-112.608  1.00  0.00           H  
ATOM   1332  CD2 PHE    94      97.544-548.119-112.050  1.00  0.00           C  
ATOM   1333  HD2 PHE    94      97.649-548.229-110.981  1.00  0.00           H  
ATOM   1334  C   PHE    94      94.272-544.524-110.811  1.00  0.00           C  
ATOM   1335  O   PHE    94      93.110-544.726-110.997  1.00  0.00           O  
ATOM   1336  N   VAL    95      94.667-543.766-109.798  1.00  0.00           N  
ATOM   1337  H   VAL    95      95.624-543.465-109.915  1.00  0.00           H  
ATOM   1338  CA  VAL    95      93.883-543.010-108.787  1.00  0.00           C  
ATOM   1339  HA  VAL    95      92.821-543.154-108.983  1.00  0.00           H  
ATOM   1340  CB  VAL    95      93.981-543.620-107.382  1.00  0.00           C  
ATOM   1341  HB  VAL    95      94.978-543.485-106.964  1.00  0.00           H  
ATOM   1342  CG1 VAL    95      92.931-543.066-106.415  1.00  0.00           C  
ATOM   1343 HG11 VAL    95      92.855-541.979-106.419  1.00  0.00           H  
ATOM   1344 HG12 VAL    95      93.158-543.360-105.390  1.00  0.00           H  
ATOM   1345 HG13 VAL    95      91.935-543.392-106.713  1.00  0.00           H  
ATOM   1346  CG2 VAL    95      93.745-545.204-107.505  1.00  0.00           C  
ATOM   1347 HG21 VAL    95      92.946-545.359-108.229  1.00  0.00           H  
ATOM   1348 HG22 VAL    95      93.616-545.727-106.557  1.00  0.00           H  
ATOM   1349 HG23 VAL    95      94.677-545.589-107.919  1.00  0.00           H  
ATOM   1350  C   VAL    95      94.235-541.537-108.887  1.00  0.00           C  
ATOM   1351  O   VAL    95      95.382-541.223-109.045  1.00  0.00           O  
ATOM   1352  N   LYS    96      93.287-540.596-108.749  1.00  0.00           N  
ATOM   1353  H   LYS    96      92.336-540.919-108.635  1.00  0.00           H  
ATOM   1354  CA  LYS    96      93.419-539.153-108.865  1.00  0.00           C  
ATOM   1355  HA  LYS    96      94.470-538.900-108.722  1.00  0.00           H  
ATOM   1356  CB  LYS    96      92.934-538.649-110.255  1.00  0.00           C  
ATOM   1357  HB2 LYS    96      91.975-539.115-110.482  1.00  0.00           H  
ATOM   1358  HB3 LYS    96      92.716-537.581-110.262  1.00  0.00           H  
ATOM   1359  CG  LYS    96      93.789-539.159-111.378  1.00  0.00           C  
ATOM   1360  HG2 LYS    96      94.819-538.921-111.113  1.00  0.00           H  
ATOM   1361  HG3 LYS    96      93.737-540.247-111.329  1.00  0.00           H  
ATOM   1362  CD  LYS    96      93.294-538.671-112.784  1.00  0.00           C  
ATOM   1363  HD2 LYS    96      92.252-538.908-113.001  1.00  0.00           H  
ATOM   1364  HD3 LYS    96      93.296-537.589-112.915  1.00  0.00           H  
ATOM   1365  CE  LYS    96      94.125-539.169-113.960  1.00  0.00           C  
ATOM   1366  HE2 LYS    96      93.975-538.574-114.860  1.00  0.00           H  
ATOM   1367  HE3 LYS    96      95.153-538.872-113.753  1.00  0.00           H  
ATOM   1368  NZ  LYS    96      94.092-540.647-114.133  1.00  0.00           N  
ATOM   1369  HZ1 LYS    96      94.550-541.115-113.364  1.00  0.00           H  
ATOM   1370  HZ2 LYS    96      94.578-540.891-114.983  1.00  0.00           H  
ATOM   1371  HZ3 LYS    96      93.162-541.033-114.048  1.00  0.00           H  
ATOM   1372  C   LYS    96      92.673-538.313-107.782  1.00  0.00           C  
ATOM   1373  O   LYS    96      91.605-538.709-107.347  1.00  0.00           O  
ATOM   1374  N   LYS    97      93.145-537.129-107.366  1.00  0.00           N  
ATOM   1375  H   LYS    97      94.036-536.921-107.793  1.00  0.00           H  
ATOM   1376  CA  LYS    97      92.524-536.135-106.426  1.00  0.00           C  
ATOM   1377  HA  LYS    97      92.449-536.570-105.429  1.00  0.00           H  
ATOM   1378  CB  LYS    97      93.593-534.990-106.293  1.00  0.00           C  
ATOM   1379  HB2 LYS    97      93.726-534.574-107.292  1.00  0.00           H  
ATOM   1380  HB3 LYS    97      93.057-534.256-105.691  1.00  0.00           H  
ATOM   1381  CG  LYS    97      94.948-535.364-105.732  1.00  0.00           C  
ATOM   1382  HG2 LYS    97      94.721-535.922-104.823  1.00  0.00           H  
ATOM   1383  HG3 LYS    97      95.477-536.035-106.409  1.00  0.00           H  
ATOM   1384  CD  LYS    97      95.830-534.115-105.478  1.00  0.00           C  
ATOM   1385  HD2 LYS    97      95.961-533.653-106.456  1.00  0.00           H  
ATOM   1386  HD3 LYS    97      95.523-533.409-104.707  1.00  0.00           H  
ATOM   1387  CE  LYS    97      97.234-534.728-105.148  1.00  0.00           C  
ATOM   1388  HE2 LYS    97      97.175-535.257-104.196  1.00  0.00           H  
ATOM   1389  HE3 LYS    97      97.643-535.362-105.935  1.00  0.00           H  
ATOM   1390  NZ  LYS    97      98.338-533.655-104.989  1.00  0.00           N  
ATOM   1391  HZ1 LYS    97      98.480-533.196-105.878  1.00  0.00           H  
ATOM   1392  HZ2 LYS    97      99.257-534.017-104.780  1.00  0.00           H  
ATOM   1393  HZ3 LYS    97      98.002-532.966-104.332  1.00  0.00           H  
ATOM   1394  C   LYS    97      91.138-535.590-106.842  1.00  0.00           C  
ATOM   1395  O   LYS    97      90.768-535.463-107.967  1.00  0.00           O  
ATOM   1396  N   ASP    98      90.430-535.186-105.787  1.00  0.00           N  
ATOM   1397  H   ASP    98      90.971-535.300-104.942  1.00  0.00           H  
ATOM   1398  CA  ASP    98      89.195-534.382-105.749  1.00  0.00           C  
ATOM   1399  HA  ASP    98      88.909-534.263-104.704  1.00  0.00           H  
ATOM   1400  CB  ASP    98      89.383-532.925-106.114  1.00  0.00           C  
ATOM   1401  HB2 ASP    98      89.549-532.868-107.190  1.00  0.00           H  
ATOM   1402  HB3 ASP    98      88.477-532.335-105.975  1.00  0.00           H  
ATOM   1403  CG  ASP    98      90.522-532.273-105.448  1.00  0.00           C  
ATOM   1404  OD1 ASP    98      91.566-532.029-106.080  1.00  0.00           O  
ATOM   1405  OD2 ASP    98      90.306-532.048-104.274  1.00  0.00           O  
ATOM   1406  C   ASP    98      87.924-535.034-106.454  1.00  0.00           C  
ATOM   1407  O   ASP    98      86.746-534.565-106.315  1.00  0.00           O  
ATOM   1408  N   GLN    99      88.121-536.102-107.212  1.00  0.00           N  
ATOM   1409  H   GLN    99      89.064-536.435-107.358  1.00  0.00           H  
ATOM   1410  CA  GLN    99      87.052-536.952-107.686  1.00  0.00           C  
ATOM   1411  HA  GLN    99      86.104-536.477-107.939  1.00  0.00           H  
ATOM   1412  CB  GLN    99      87.514-537.775-108.936  1.00  0.00           C  
ATOM   1413  HB2 GLN    99      88.511-538.185-108.775  1.00  0.00           H  
ATOM   1414  HB3 GLN    99      86.877-538.659-108.927  1.00  0.00           H  
ATOM   1415  CG  GLN    99      87.282-536.983-110.214  1.00  0.00           C  
ATOM   1416  HG2 GLN    99      87.666-535.967-110.123  1.00  0.00           H  
ATOM   1417  HG3 GLN    99      87.882-537.493-110.968  1.00  0.00           H  
ATOM   1418  CD  GLN    99      85.824-536.899-110.707  1.00  0.00           C  
ATOM   1419  OE1 GLN    99      85.003-537.766-110.393  1.00  0.00           O  
ATOM   1420  NE2 GLN    99      85.519-536.014-111.597  1.00  0.00           N  
ATOM   1421 HE21 GLN    99      86.134-535.243-111.817  1.00  0.00           H  
ATOM   1422 HE22 GLN    99      84.575-536.024-111.957  1.00  0.00           H  
ATOM   1423  C   GLN    99      86.656-537.930-106.557  1.00  0.00           C  
ATOM   1424  O   GLN    99      87.548-538.590-105.918  1.00  0.00           O  
ATOM   1425  N   LEU   100      85.339-538.115-106.356  1.00  0.00           N  
ATOM   1426  H   LEU   100      84.754-537.812-107.121  1.00  0.00           H  
ATOM   1427  CA  LEU   100      84.868-538.994-105.259  1.00  0.00           C  
ATOM   1428  HA  LEU   100      85.364-538.847-104.300  1.00  0.00           H  
ATOM   1429  CB  LEU   100      83.353-538.771-105.086  1.00  0.00           C  
ATOM   1430  HB2 LEU   100      82.784-538.842-106.013  1.00  0.00           H  
ATOM   1431  HB3 LEU   100      82.990-539.543-104.407  1.00  0.00           H  
ATOM   1432  CG  LEU   100      82.990-537.422-104.468  1.00  0.00           C  
ATOM   1433  HG  LEU   100      83.683-537.217-103.652  1.00  0.00           H  
ATOM   1434  CD1 LEU   100      83.030-536.266-105.463  1.00  0.00           C  
ATOM   1435 HD11 LEU   100      84.040-535.865-105.553  1.00  0.00           H  
ATOM   1436 HD12 LEU   100      82.475-535.436-105.025  1.00  0.00           H  
ATOM   1437 HD13 LEU   100      82.572-536.454-106.434  1.00  0.00           H  
ATOM   1438  CD2 LEU   100      81.645-537.570-103.747  1.00  0.00           C  
ATOM   1439 HD21 LEU   100      80.912-537.695-104.543  1.00  0.00           H  
ATOM   1440 HD22 LEU   100      81.474-536.579-103.326  1.00  0.00           H  
ATOM   1441 HD23 LEU   100      81.645-538.407-103.049  1.00  0.00           H  
ATOM   1442  C   LEU   100      84.998-540.473-105.660  1.00  0.00           C  
ATOM   1443  O   LEU   100      85.180-540.892-106.811  1.00  0.00           O  
ATOM   1444  N   GLY   101      84.905-541.386-104.691  1.00  0.00           N  
ATOM   1445  H   GLY   101      84.950-541.082-103.729  1.00  0.00           H  
ATOM   1446  CA  GLY   101      85.187-542.836-104.908  1.00  0.00           C  
ATOM   1447  HA2 GLY   101      86.099-542.908-105.502  1.00  0.00           H  
ATOM   1448  HA3 GLY   101      85.334-543.282-103.924  1.00  0.00           H  
ATOM   1449  C   GLY   101      84.156-543.546-105.667  1.00  0.00           C  
ATOM   1450  O   GLY   101      84.322-544.704-105.947  1.00  0.00           O  
ATOM   1451  N   LYS   102      83.075-542.906-106.082  1.00  0.00           N  
ATOM   1452  H   LYS   102      83.021-541.906-105.957  1.00  0.00           H  
ATOM   1453  CA  LYS   102      82.088-543.521-107.017  1.00  0.00           C  
ATOM   1454  HA  LYS   102      81.958-544.548-106.679  1.00  0.00           H  
ATOM   1455  CB  LYS   102      80.755-542.834-106.935  1.00  0.00           C  
ATOM   1456  HB2 LYS   102      80.091-543.470-107.521  1.00  0.00           H  
ATOM   1457  HB3 LYS   102      80.575-542.911-105.863  1.00  0.00           H  
ATOM   1458  CG  LYS   102      80.774-541.325-107.364  1.00  0.00           C  
ATOM   1459  HG2 LYS   102      81.713-540.973-106.936  1.00  0.00           H  
ATOM   1460  HG3 LYS   102      80.971-541.307-108.436  1.00  0.00           H  
ATOM   1461  CD  LYS   102      79.600-540.433-106.775  1.00  0.00           C  
ATOM   1462  HD2 LYS   102      79.706-540.509-105.693  1.00  0.00           H  
ATOM   1463  HD3 LYS   102      79.694-539.388-107.070  1.00  0.00           H  
ATOM   1464  CE  LYS   102      78.290-540.956-107.280  1.00  0.00           C  
ATOM   1465  HE2 LYS   102      78.281-540.922-108.370  1.00  0.00           H  
ATOM   1466  HE3 LYS   102      78.137-541.971-106.914  1.00  0.00           H  
ATOM   1467  NZ  LYS   102      77.234-539.974-106.772  1.00  0.00           N  
ATOM   1468  HZ1 LYS   102      76.332-540.380-106.975  1.00  0.00           H  
ATOM   1469  HZ2 LYS   102      77.462-539.080-107.181  1.00  0.00           H  
ATOM   1470  HZ3 LYS   102      77.399-539.991-105.776  1.00  0.00           H  
ATOM   1471  C   LYS   102      82.701-543.686-108.440  1.00  0.00           C  
ATOM   1472  O   LYS   102      82.371-544.617-109.164  1.00  0.00           O  
ATOM   1473  N   ASN   103      83.681-542.830-108.780  1.00  0.00           N  
ATOM   1474  H   ASN   103      83.993-542.196-108.059  1.00  0.00           H  
ATOM   1475  CA  ASN   103      84.471-542.807-109.983  1.00  0.00           C  
ATOM   1476  HA  ASN   103      83.829-542.822-110.864  1.00  0.00           H  
ATOM   1477  CB  ASN   103      85.140-541.467-110.043  1.00  0.00           C  
ATOM   1478  HB2 ASN   103      84.466-540.660-109.756  1.00  0.00           H  
ATOM   1479  HB3 ASN   103      85.994-541.334-109.379  1.00  0.00           H  
ATOM   1480  CG  ASN   103      85.603-541.255-111.475  1.00  0.00           C  
ATOM   1481  OD1 ASN   103      86.432-541.945-112.018  1.00  0.00           O  
ATOM   1482  ND2 ASN   103      85.117-540.209-112.107  1.00  0.00           N  
ATOM   1483 HD21 ASN   103      84.752-539.429-111.579  1.00  0.00           H  
ATOM   1484 HD22 ASN   103      85.443-540.013-113.042  1.00  0.00           H  
ATOM   1485  C   ASN   103      85.440-544.033-109.924  1.00  0.00           C  
ATOM   1486  O   ASN   103      86.058-544.340-108.890  1.00  0.00           O  
ATOM   1487  N   GLU   104      85.618-544.694-111.062  1.00  0.00           N  
ATOM   1488  H   GLU   104      85.292-544.262-111.914  1.00  0.00           H  
ATOM   1489  CA  GLU   104      86.601-545.774-111.193  1.00  0.00           C  
ATOM   1490  HA  GLU   104      86.353-546.562-110.482  1.00  0.00           H  
ATOM   1491  CB  GLU   104      86.510-546.388-112.564  1.00  0.00           C  
ATOM   1492  HB2 GLU   104      86.848-545.557-113.183  1.00  0.00           H  
ATOM   1493  HB3 GLU   104      87.240-547.171-112.772  1.00  0.00           H  
ATOM   1494  CG  GLU   104      85.287-547.174-112.996  1.00  0.00           C  
ATOM   1495  HG2 GLU   104      85.589-547.876-113.773  1.00  0.00           H  
ATOM   1496  HG3 GLU   104      84.978-547.839-112.190  1.00  0.00           H  
ATOM   1497  CD  GLU   104      84.073-546.313-113.524  1.00  0.00           C  
ATOM   1498  OE1 GLU   104      83.782-545.128-113.099  1.00  0.00           O  
ATOM   1499  OE2 GLU   104      83.376-546.781-114.449  1.00  0.00           O  
ATOM   1500  C   GLU   104      88.007-545.394-110.886  1.00  0.00           C  
ATOM   1501  O   GLU   104      88.816-546.209-110.508  1.00  0.00           O  
ATOM   1502  N   GLU   105      88.371-544.127-111.081  1.00  0.00           N  
ATOM   1503  H   GLU   105      87.706-543.474-111.470  1.00  0.00           H  
ATOM   1504  CA  GLU   105      89.701-543.524-110.777  1.00  0.00           C  
ATOM   1505  HA  GLU   105      90.440-544.303-110.590  1.00  0.00           H  
ATOM   1506  CB  GLU   105      90.199-542.756-112.081  1.00  0.00           C  
ATOM   1507  HB2 GLU   105      89.545-541.930-112.360  1.00  0.00           H  
ATOM   1508  HB3 GLU   105      91.178-542.290-111.972  1.00  0.00           H  
ATOM   1509  CG  GLU   105      90.298-543.620-113.395  1.00  0.00           C  
ATOM   1510  HG2 GLU   105      90.980-544.457-113.242  1.00  0.00           H  
ATOM   1511  HG3 GLU   105      89.311-543.978-113.687  1.00  0.00           H  
ATOM   1512  CD  GLU   105      90.801-542.832-114.542  1.00  0.00           C  
ATOM   1513  OE1 GLU   105      91.760-542.050-114.376  1.00  0.00           O  
ATOM   1514  OE2 GLU   105      90.284-542.863-115.719  1.00  0.00           O  
ATOM   1515  C   GLU   105      89.717-542.562-109.549  1.00  0.00           C  
ATOM   1516  O   GLU   105      90.708-541.866-109.378  1.00  0.00           O  
ATOM   1517  N   GLY   106      88.637-542.459-108.751  1.00  0.00           N  
ATOM   1518  H   GLY   106      87.865-543.094-108.897  1.00  0.00           H  
ATOM   1519  CA  GLY   106      88.448-541.501-107.633  1.00  0.00           C  
ATOM   1520  HA2 GLY   106      89.005-540.622-107.957  1.00  0.00           H  
ATOM   1521  HA3 GLY   106      87.399-541.266-107.452  1.00  0.00           H  
ATOM   1522  C   GLY   106      89.031-542.007-106.305  1.00  0.00           C  
ATOM   1523  O   GLY   106      89.466-543.070-106.170  1.00  0.00           O  
ATOM   1524  N   ALA   107      88.866-541.224-105.169  1.00  0.00           N  
ATOM   1525  H   ALA   107      88.424-540.317-105.127  1.00  0.00           H  
ATOM   1526  CA  ALA   107      89.532-541.533-103.913  1.00  0.00           C  
ATOM   1527  HA  ALA   107      90.578-541.802-104.062  1.00  0.00           H  
ATOM   1528  CB  ALA   107      89.659-540.085-103.256  1.00  0.00           C  
ATOM   1529  HB1 ALA   107      90.263-539.364-103.807  1.00  0.00           H  
ATOM   1530  HB2 ALA   107      90.108-540.155-102.265  1.00  0.00           H  
ATOM   1531  HB3 ALA   107      88.679-539.629-103.118  1.00  0.00           H  
ATOM   1532  C   ALA   107      88.840-542.444-102.819  1.00  0.00           C  
ATOM   1533  O   ALA   107      87.634-542.639-102.850  1.00  0.00           O  
ATOM   1534  N   PRO   108      89.588-543.034-101.914  1.00  0.00           N  
ATOM   1535  CD  PRO   108      91.020-543.162-101.786  1.00  0.00           C  
ATOM   1536  HD2 PRO   108      91.607-542.252-101.916  1.00  0.00           H  
ATOM   1537  HD3 PRO   108      91.458-543.868-102.492  1.00  0.00           H  
ATOM   1538  CG  PRO   108      91.237-543.677-100.377  1.00  0.00           C  
ATOM   1539  HG2 PRO   108      91.244-542.815 -99.709  1.00  0.00           H  
ATOM   1540  HG3 PRO   108      92.182-544.219-100.342  1.00  0.00           H  
ATOM   1541  CB  PRO   108      89.981-544.560-100.098  1.00  0.00           C  
ATOM   1542  HB2 PRO   108      89.841-544.776 -99.039  1.00  0.00           H  
ATOM   1543  HB3 PRO   108      89.918-545.540-100.571  1.00  0.00           H  
ATOM   1544  CA  PRO   108      88.945-543.688-100.740  1.00  0.00           C  
ATOM   1545  HA  PRO   108      88.086-544.243-101.118  1.00  0.00           H  
ATOM   1546  C   PRO   108      88.374-542.705 -99.719  1.00  0.00           C  
ATOM   1547  O   PRO   108      88.944-541.631 -99.501  1.00  0.00           O  
ATOM   1548  N   GLN   109      87.127-542.962 -99.229  1.00  0.00           N  
ATOM   1549  H   GLN   109      86.745-543.807 -99.628  1.00  0.00           H  
ATOM   1550  CA  GLN   109      86.335-542.189 -98.291  1.00  0.00           C  
ATOM   1551  HA  GLN   109      86.989-541.415 -97.889  1.00  0.00           H  
ATOM   1552  CB  GLN   109      85.231-541.444 -98.995  1.00  0.00           C  
ATOM   1553  HB2 GLN   109      84.529-542.156 -99.429  1.00  0.00           H  
ATOM   1554  HB3 GLN   109      84.677-540.793 -98.318  1.00  0.00           H  
ATOM   1555  CG  GLN   109      85.823-540.503-100.065  1.00  0.00           C  
ATOM   1556  HG2 GLN   109      86.436-539.694 -99.669  1.00  0.00           H  
ATOM   1557  HG3 GLN   109      86.387-541.118-100.767  1.00  0.00           H  
ATOM   1558  CD  GLN   109      84.685-539.975-100.977  1.00  0.00           C  
ATOM   1559  OE1 GLN   109      84.532-540.198-102.156  1.00  0.00           O  
ATOM   1560  NE2 GLN   109      83.738-539.246-100.468  1.00  0.00           N  
ATOM   1561 HE21 GLN   109      83.737-539.012 -99.485  1.00  0.00           H  
ATOM   1562 HE22 GLN   109      83.073-538.970-101.176  1.00  0.00           H  
ATOM   1563  C   GLN   109      85.746-542.967 -97.103  1.00  0.00           C  
ATOM   1564  O   GLN   109      85.133-542.341 -96.269  1.00  0.00           O  
ATOM   1565  N   GLU   110      85.992-544.309 -97.006  1.00  0.00           N  
ATOM   1566  H   GLU   110      86.520-544.757 -97.741  1.00  0.00           H  
ATOM   1567  CA  GLU   110      85.491-545.146 -95.912  1.00  0.00           C  
ATOM   1568  HA  GLU   110      84.426-545.252 -96.120  1.00  0.00           H  
ATOM   1569  CB  GLU   110      86.309-546.481 -95.802  1.00  0.00           C  
ATOM   1570  HB2 GLU   110      87.385-546.345 -95.911  1.00  0.00           H  
ATOM   1571  HB3 GLU   110      86.105-546.873 -94.805  1.00  0.00           H  
ATOM   1572  CG  GLU   110      85.923-547.385 -97.018  1.00  0.00           C  
ATOM   1573  HG2 GLU   110      86.231-546.894 -97.941  1.00  0.00           H  
ATOM   1574  HG3 GLU   110      86.500-548.301 -96.888  1.00  0.00           H  
ATOM   1575  CD  GLU   110      84.437-547.674 -97.134  1.00  0.00           C  
ATOM   1576  OE1 GLU   110      83.897-548.226 -96.118  1.00  0.00           O  
ATOM   1577  OE2 GLU   110      83.798-547.329 -98.117  1.00  0.00           O  
ATOM   1578  C   GLU   110      85.602-544.437 -94.503  1.00  0.00           C  
ATOM   1579  O   GLU   110      84.644-544.430 -93.713  1.00  0.00           O  
ATOM   1580  N   GLY   111      86.731-543.853 -94.202  1.00  0.00           N  
ATOM   1581  H   GLY   111      87.556-543.930 -94.779  1.00  0.00           H  
ATOM   1582  CA  GLY   111      86.917-543.186 -92.888  1.00  0.00           C  
ATOM   1583  HA2 GLY   111      86.944-543.885 -92.052  1.00  0.00           H  
ATOM   1584  HA3 GLY   111      87.930-542.786 -92.872  1.00  0.00           H  
ATOM   1585  C   GLY   111      86.103-541.969 -92.560  1.00  0.00           C  
ATOM   1586  O   GLY   111      85.886-541.668 -91.387  1.00  0.00           O  
ATOM   1587  N   ILE   112      85.473-541.345 -93.570  1.00  0.00           N  
ATOM   1588  H   ILE   112      85.486-541.639 -94.536  1.00  0.00           H  
ATOM   1589  CA  ILE   112      84.416-540.293 -93.344  1.00  0.00           C  
ATOM   1590  HA  ILE   112      84.627-539.731 -92.434  1.00  0.00           H  
ATOM   1591  CB  ILE   112      84.474-539.315 -94.589  1.00  0.00           C  
ATOM   1592  HB  ILE   112      84.316-539.917 -95.483  1.00  0.00           H  
ATOM   1593  CG2 ILE   112      83.469-538.119 -94.533  1.00  0.00           C  
ATOM   1594 HG21 ILE   112      82.454-538.505 -94.439  1.00  0.00           H  
ATOM   1595 HG22 ILE   112      83.582-537.641 -95.506  1.00  0.00           H  
ATOM   1596 HG23 ILE   112      83.552-537.372 -93.745  1.00  0.00           H  
ATOM   1597  CG1 ILE   112      85.882-538.739 -94.735  1.00  0.00           C  
ATOM   1598 HG12 ILE   112      86.326-538.222 -93.885  1.00  0.00           H  
ATOM   1599 HG13 ILE   112      86.682-539.477 -94.788  1.00  0.00           H  
ATOM   1600  CD1 ILE   112      86.132-537.805 -95.939  1.00  0.00           C  
ATOM   1601 HD11 ILE   112      87.197-537.588 -96.028  1.00  0.00           H  
ATOM   1602 HD12 ILE   112      85.510-536.945 -95.693  1.00  0.00           H  
ATOM   1603 HD13 ILE   112      85.841-538.379 -96.819  1.00  0.00           H  
ATOM   1604  C   ILE   112      83.024-540.919 -93.148  1.00  0.00           C  
ATOM   1605  O   ILE   112      82.235-540.403 -92.387  1.00  0.00           O  
ATOM   1606  N   LEU   113      82.827-542.068 -93.779  1.00  0.00           N  
ATOM   1607  H   LEU   113      83.568-542.456 -94.346  1.00  0.00           H  
ATOM   1608  CA  LEU   113      81.471-542.669 -93.873  1.00  0.00           C  
ATOM   1609  HA  LEU   113      80.726-541.911 -93.630  1.00  0.00           H  
ATOM   1610  CB  LEU   113      81.100-542.958 -95.325  1.00  0.00           C  
ATOM   1611  HB2 LEU   113      81.810-543.764 -95.511  1.00  0.00           H  
ATOM   1612  HB3 LEU   113      80.052-543.249 -95.397  1.00  0.00           H  
ATOM   1613  CG  LEU   113      81.293-541.765 -96.331  1.00  0.00           C  
ATOM   1614  HG  LEU   113      82.300-541.353 -96.265  1.00  0.00           H  
ATOM   1615  CD1 LEU   113      81.214-542.372 -97.739  1.00  0.00           C  
ATOM   1616 HD11 LEU   113      81.164-541.575 -98.481  1.00  0.00           H  
ATOM   1617 HD12 LEU   113      80.379-543.062 -97.866  1.00  0.00           H  
ATOM   1618 HD13 LEU   113      82.115-542.938 -97.975  1.00  0.00           H  
ATOM   1619  CD2 LEU   113      80.343-540.576 -96.069  1.00  0.00           C  
ATOM   1620 HD21 LEU   113      80.825-540.069 -95.232  1.00  0.00           H  
ATOM   1621 HD22 LEU   113      79.375-540.905 -95.690  1.00  0.00           H  
ATOM   1622 HD23 LEU   113      80.224-539.922 -96.933  1.00  0.00           H  
ATOM   1623  C   LEU   113      81.065-543.815 -92.903  1.00  0.00           C  
ATOM   1624  O   LEU   113      79.858-544.086 -92.816  1.00  0.00           O  
ATOM   1625  N   GLU   114      82.052-544.362 -92.159  1.00  0.00           N  
ATOM   1626  H   GLU   114      82.965-544.143 -92.532  1.00  0.00           H  
ATOM   1627  CA  GLU   114      82.018-545.388 -91.094  1.00  0.00           C  
ATOM   1628  HA  GLU   114      81.022-545.830 -91.118  1.00  0.00           H  
ATOM   1629  CB  GLU   114      82.985-546.590 -91.464  1.00  0.00           C  
ATOM   1630  HB2 GLU   114      83.999-546.206 -91.571  1.00  0.00           H  
ATOM   1631  HB3 GLU   114      82.986-547.325 -90.659  1.00  0.00           H  
ATOM   1632  CG  GLU   114      82.621-547.317 -92.803  1.00  0.00           C  
ATOM   1633  HG2 GLU   114      82.509-546.540 -93.558  1.00  0.00           H  
ATOM   1634  HG3 GLU   114      83.499-547.903 -93.076  1.00  0.00           H  
ATOM   1635  CD  GLU   114      81.298-548.127 -92.741  1.00  0.00           C  
ATOM   1636  OE1 GLU   114      80.708-548.523 -93.788  1.00  0.00           O  
ATOM   1637  OE2 GLU   114      80.944-548.549 -91.611  1.00  0.00           O  
ATOM   1638  C   GLU   114      82.175-544.799 -89.602  1.00  0.00           C  
ATOM   1639  O   GLU   114      82.744-543.720 -89.497  1.00  0.00           O  
ATOM   1640  N   ASP   115      81.676-545.510 -88.595  1.00  0.00           N  
ATOM   1641  H   ASP   115      81.223-546.370 -88.871  1.00  0.00           H  
ATOM   1642  CA  ASP   115      81.991-545.229 -87.163  1.00  0.00           C  
ATOM   1643  HA  ASP   115      82.188-544.158 -87.112  1.00  0.00           H  
ATOM   1644  CB  ASP   115      80.852-545.396 -86.225  1.00  0.00           C  
ATOM   1645  HB2 ASP   115      80.569-546.442 -86.105  1.00  0.00           H  
ATOM   1646  HB3 ASP   115      81.175-544.953 -85.283  1.00  0.00           H  
ATOM   1647  CG  ASP   115      79.559-544.636 -86.562  1.00  0.00           C  
ATOM   1648  OD1 ASP   115      78.574-544.825 -85.822  1.00  0.00           O  
ATOM   1649  OD2 ASP   115      79.600-543.602 -87.253  1.00  0.00           O  
ATOM   1650  C   ASP   115      83.278-545.980 -86.746  1.00  0.00           C  
ATOM   1651  O   ASP   115      83.274-546.981 -85.970  1.00  0.00           O  
ATOM   1652  N   MET   116      84.412-545.547 -87.301  1.00  0.00           N  
ATOM   1653  H   MET   116      84.425-544.780 -87.958  1.00  0.00           H  
ATOM   1654  CA  MET   116      85.763-546.244 -87.260  1.00  0.00           C  
ATOM   1655  HA  MET   116      85.734-546.844 -86.350  1.00  0.00           H  
ATOM   1656  CB  MET   116      85.831-547.182 -88.429  1.00  0.00           C  
ATOM   1657  HB2 MET   116      85.465-546.564 -89.248  1.00  0.00           H  
ATOM   1658  HB3 MET   116      86.861-547.498 -88.590  1.00  0.00           H  
ATOM   1659  CG  MET   116      84.931-548.415 -88.281  1.00  0.00           C  
ATOM   1660  HG2 MET   116      85.109-548.853 -87.298  1.00  0.00           H  
ATOM   1661  HG3 MET   116      83.905-548.060 -88.372  1.00  0.00           H  
ATOM   1662  SD  MET   116      85.052-549.673 -89.551  1.00  0.00           S  
ATOM   1663  CE  MET   116      86.688-550.255 -89.377  1.00  0.00           C  
ATOM   1664  HE1 MET   116      87.401-549.478 -89.654  1.00  0.00           H  
ATOM   1665  HE2 MET   116      86.847-551.059 -90.095  1.00  0.00           H  
ATOM   1666  HE3 MET   116      86.846-550.589 -88.352  1.00  0.00           H  
ATOM   1667  C   MET   116      86.930-545.170 -87.369  1.00  0.00           C  
ATOM   1668  O   MET   116      86.802-544.248 -88.198  1.00  0.00           O  
ATOM   1669  N   PRO   117      88.020-545.177 -86.533  1.00  0.00           N  
ATOM   1670  CD  PRO   117      88.300-546.175 -85.514  1.00  0.00           C  
ATOM   1671  HD2 PRO   117      88.107-547.154 -85.953  1.00  0.00           H  
ATOM   1672  HD3 PRO   117      87.687-546.037 -84.623  1.00  0.00           H  
ATOM   1673  CG  PRO   117      89.774-545.903 -85.172  1.00  0.00           C  
ATOM   1674  HG2 PRO   117      90.489-546.393 -85.834  1.00  0.00           H  
ATOM   1675  HG3 PRO   117      89.888-546.310 -84.168  1.00  0.00           H  
ATOM   1676  CB  PRO   117      89.903-544.436 -85.247  1.00  0.00           C  
ATOM   1677  HB2 PRO   117      90.923-544.101 -85.436  1.00  0.00           H  
ATOM   1678  HB3 PRO   117      89.524-544.037 -84.306  1.00  0.00           H  
ATOM   1679  CA  PRO   117      89.024-544.092 -86.462  1.00  0.00           C  
ATOM   1680  HA  PRO   117      88.533-543.150 -86.218  1.00  0.00           H  
ATOM   1681  C   PRO   117      89.927-544.020 -87.715  1.00  0.00           C  
ATOM   1682  O   PRO   117      90.113-545.044 -88.362  1.00  0.00           O  
ATOM   1683  N   VAL   118      90.350-542.826 -88.127  1.00  0.00           N  
ATOM   1684  H   VAL   118      89.981-542.072 -87.565  1.00  0.00           H  
ATOM   1685  CA  VAL   118      91.220-542.463 -89.324  1.00  0.00           C  
ATOM   1686  HA  VAL   118      90.947-543.199 -90.081  1.00  0.00           H  
ATOM   1687  CB  VAL   118      90.877-541.065 -89.898  1.00  0.00           C  
ATOM   1688  HB  VAL   118      91.665-540.897 -90.632  1.00  0.00           H  
ATOM   1689  CG1 VAL   118      89.492-541.082 -90.559  1.00  0.00           C  
ATOM   1690 HG11 VAL   118      89.476-541.761 -91.412  1.00  0.00           H  
ATOM   1691 HG12 VAL   118      89.179-540.093 -90.894  1.00  0.00           H  
ATOM   1692 HG13 VAL   118      88.838-541.505 -89.797  1.00  0.00           H  
ATOM   1693  CG2 VAL   118      90.964-539.940 -88.862  1.00  0.00           C  
ATOM   1694 HG21 VAL   118      90.757-538.970 -89.313  1.00  0.00           H  
ATOM   1695 HG22 VAL   118      91.990-539.877 -88.501  1.00  0.00           H  
ATOM   1696 HG23 VAL   118      90.142-540.077 -88.159  1.00  0.00           H  
ATOM   1697  C   VAL   118      92.726-542.589 -89.100  1.00  0.00           C  
ATOM   1698  O   VAL   118      93.543-542.439 -89.985  1.00  0.00           O  
ATOM   1699  N   ASP   119      93.112-542.937 -87.852  1.00  0.00           N  
ATOM   1700  H   ASP   119      92.446-543.417 -87.263  1.00  0.00           H  
ATOM   1701  CA  ASP   119      94.452-542.754 -87.321  1.00  0.00           C  
ATOM   1702  HA  ASP   119      94.853-541.868 -87.813  1.00  0.00           H  
ATOM   1703  CB  ASP   119      94.301-542.661 -85.756  1.00  0.00           C  
ATOM   1704  HB2 ASP   119      93.809-543.553 -85.368  1.00  0.00           H  
ATOM   1705  HB3 ASP   119      95.298-542.589 -85.322  1.00  0.00           H  
ATOM   1706  CG  ASP   119      93.567-541.410 -85.237  1.00  0.00           C  
ATOM   1707  OD1 ASP   119      93.869-540.330 -85.835  1.00  0.00           O  
ATOM   1708  OD2 ASP   119      92.949-541.592 -84.185  1.00  0.00           O  
ATOM   1709  C   ASP   119      95.422-543.947 -87.578  1.00  0.00           C  
ATOM   1710  O   ASP   119      95.027-545.140 -87.263  1.00  0.00           O  
ATOM   1711  N   PRO   120      96.645-543.740 -88.078  1.00  0.00           N  
ATOM   1712  CD  PRO   120      96.982-542.762 -89.056  1.00  0.00           C  
ATOM   1713  HD2 PRO   120      97.369-541.867 -88.568  1.00  0.00           H  
ATOM   1714  HD3 PRO   120      96.180-542.442 -89.721  1.00  0.00           H  
ATOM   1715  CG  PRO   120      98.113-543.332 -89.865  1.00  0.00           C  
ATOM   1716  HG2 PRO   120      98.701-542.541 -90.330  1.00  0.00           H  
ATOM   1717  HG3 PRO   120      97.709-544.044 -90.584  1.00  0.00           H  
ATOM   1718  CB  PRO   120      98.853-544.127 -88.798  1.00  0.00           C  
ATOM   1719  HB2 PRO   120      99.457-543.600 -88.060  1.00  0.00           H  
ATOM   1720  HB3 PRO   120      99.562-544.810 -89.267  1.00  0.00           H  
ATOM   1721  CA  PRO   120      97.686-544.771 -88.080  1.00  0.00           C  
ATOM   1722  HA  PRO   120      97.327-545.625 -88.655  1.00  0.00           H  
ATOM   1723  C   PRO   120      98.255-545.227 -86.743  1.00  0.00           C  
ATOM   1724  O   PRO   120      98.997-546.216 -86.597  1.00  0.00           O  
ATOM   1725  N   ASP   121      97.937-544.486 -85.612  1.00  0.00           N  
ATOM   1726  H   ASP   121      97.238-543.806 -85.876  1.00  0.00           H  
ATOM   1727  CA  ASP   121      98.220-544.732 -84.165  1.00  0.00           C  
ATOM   1728  HA  ASP   121      98.034-543.776 -83.675  1.00  0.00           H  
ATOM   1729  CB  ASP   121      97.202-545.670 -83.540  1.00  0.00           C  
ATOM   1730  HB2 ASP   121      96.233-545.357 -83.928  1.00  0.00           H  
ATOM   1731  HB3 ASP   121      97.290-546.715 -83.835  1.00  0.00           H  
ATOM   1732  CG  ASP   121      97.063-545.625 -82.005  1.00  0.00           C  
ATOM   1733  OD1 ASP   121      96.611-546.585 -81.375  1.00  0.00           O  
ATOM   1734  OD2 ASP   121      97.368-544.588 -81.336  1.00  0.00           O  
ATOM   1735  C   ASP   121      99.733-545.122 -83.885  1.00  0.00           C  
ATOM   1736  O   ASP   121     100.043-545.856 -82.931  1.00  0.00           O  
ATOM   1737  N   ASN   122     100.727-544.578 -84.540  1.00  0.00           N  
ATOM   1738  H   ASN   122     100.419-543.851 -85.170  1.00  0.00           H  
ATOM   1739  CA  ASN   122     102.190-544.745 -84.348  1.00  0.00           C  
ATOM   1740  HA  ASN   122     102.364-545.114 -83.338  1.00  0.00           H  
ATOM   1741  CB  ASN   122     102.612-545.902 -85.319  1.00  0.00           C  
ATOM   1742  HB2 ASN   122     103.485-546.431 -84.936  1.00  0.00           H  
ATOM   1743  HB3 ASN   122     101.918-546.742 -85.351  1.00  0.00           H  
ATOM   1744  CG  ASN   122     102.820-545.426 -86.735  1.00  0.00           C  
ATOM   1745  OD1 ASN   122     103.694-544.700 -87.134  1.00  0.00           O  
ATOM   1746  ND2 ASN   122     101.925-545.894 -87.582  1.00  0.00           N  
ATOM   1747 HD21 ASN   122     101.152-546.495 -87.334  1.00  0.00           H  
ATOM   1748 HD22 ASN   122     102.114-545.786 -88.568  1.00  0.00           H  
ATOM   1749  C   ASN   122     103.062-543.509 -84.418  1.00  0.00           C  
ATOM   1750  O   ASN   122     102.676-542.560 -85.092  1.00  0.00           O  
ATOM   1751  N   GLU   123     104.237-543.431 -83.851  1.00  0.00           N  
ATOM   1752  H   GLU   123     104.556-544.254 -83.360  1.00  0.00           H  
ATOM   1753  CA  GLU   123     105.090-542.198 -83.759  1.00  0.00           C  
ATOM   1754  HA  GLU   123     104.562-541.490 -83.120  1.00  0.00           H  
ATOM   1755  CB  GLU   123     106.373-542.510 -83.070  1.00  0.00           C  
ATOM   1756  HB2 GLU   123     106.857-543.346 -83.576  1.00  0.00           H  
ATOM   1757  HB3 GLU   123     106.971-541.598 -83.085  1.00  0.00           H  
ATOM   1758  CG  GLU   123     106.239-543.018 -81.599  1.00  0.00           C  
ATOM   1759  HG2 GLU   123     107.183-542.750 -81.124  1.00  0.00           H  
ATOM   1760  HG3 GLU   123     105.455-542.566 -80.992  1.00  0.00           H  
ATOM   1761  CD  GLU   123     105.985-544.547 -81.386  1.00  0.00           C  
ATOM   1762  OE1 GLU   123     106.121-545.037 -80.239  1.00  0.00           O  
ATOM   1763  OE2 GLU   123     105.464-545.242 -82.237  1.00  0.00           O  
ATOM   1764  C   GLU   123     105.350-541.436 -85.135  1.00  0.00           C  
ATOM   1765  O   GLU   123     105.347-540.172 -85.138  1.00  0.00           O  
ATOM   1766  N   ALA   124     105.421-542.174 -86.265  1.00  0.00           N  
ATOM   1767  H   ALA   124     105.151-543.145 -86.209  1.00  0.00           H  
ATOM   1768  CA  ALA   124     105.633-541.534 -87.566  1.00  0.00           C  
ATOM   1769  HA  ALA   124     106.480-540.848 -87.530  1.00  0.00           H  
ATOM   1770  CB  ALA   124     105.857-542.615 -88.611  1.00  0.00           C  
ATOM   1771  HB1 ALA   124     106.717-543.244 -88.382  1.00  0.00           H  
ATOM   1772  HB2 ALA   124     105.803-542.162 -89.601  1.00  0.00           H  
ATOM   1773  HB3 ALA   124     105.025-543.319 -88.624  1.00  0.00           H  
ATOM   1774  C   ALA   124     104.476-540.603 -88.042  1.00  0.00           C  
ATOM   1775  O   ALA   124     104.606-539.852 -89.044  1.00  0.00           O  
ATOM   1776  N   TYR   125     103.300-540.685 -87.379  1.00  0.00           N  
ATOM   1777  H   TYR   125     103.240-541.314 -86.591  1.00  0.00           H  
ATOM   1778  CA  TYR   125     102.176-539.786 -87.631  1.00  0.00           C  
ATOM   1779  HA  TYR   125     102.507-539.058 -88.371  1.00  0.00           H  
ATOM   1780  CB  TYR   125     100.969-540.633 -88.076  1.00  0.00           C  
ATOM   1781  HB2 TYR   125     100.693-541.303 -87.262  1.00  0.00           H  
ATOM   1782  HB3 TYR   125     100.090-539.989 -88.075  1.00  0.00           H  
ATOM   1783  CG  TYR   125     101.160-541.351 -89.438  1.00  0.00           C  
ATOM   1784  CD1 TYR   125     101.814-542.621 -89.461  1.00  0.00           C  
ATOM   1785  HD1 TYR   125     102.061-543.014 -88.486  1.00  0.00           H  
ATOM   1786  CE1 TYR   125     101.948-543.316 -90.684  1.00  0.00           C  
ATOM   1787  HE1 TYR   125     102.388-544.302 -90.700  1.00  0.00           H  
ATOM   1788  CZ  TYR   125     101.399-542.686 -91.870  1.00  0.00           C  
ATOM   1789  OH  TYR   125     101.491-543.464 -92.944  1.00  0.00           O  
ATOM   1790  HH  TYR   125     101.067-543.138 -93.742  1.00  0.00           H  
ATOM   1791  CE2 TYR   125     100.802-541.395 -91.854  1.00  0.00           C  
ATOM   1792  HE2 TYR   125     100.528-540.896 -92.772  1.00  0.00           H  
ATOM   1793  CD2 TYR   125     100.574-540.739 -90.585  1.00  0.00           C  
ATOM   1794  HD2 TYR   125     100.014-539.818 -90.652  1.00  0.00           H  
ATOM   1795  C   TYR   125     101.662-539.099 -86.319  1.00  0.00           C  
ATOM   1796  O   TYR   125     100.676-538.376 -86.364  1.00  0.00           O  
ATOM   1797  N   GLU   126     102.282-539.355 -85.154  1.00  0.00           N  
ATOM   1798  H   GLU   126     102.890-540.161 -85.168  1.00  0.00           H  
ATOM   1799  CA  GLU   126     101.954-538.843 -83.812  1.00  0.00           C  
ATOM   1800  HA  GLU   126     101.106-538.158 -83.780  1.00  0.00           H  
ATOM   1801  CB  GLU   126     101.445-539.968 -82.868  1.00  0.00           C  
ATOM   1802  HB2 GLU   126     102.279-540.498 -82.408  1.00  0.00           H  
ATOM   1803  HB3 GLU   126     101.043-539.385 -82.039  1.00  0.00           H  
ATOM   1804  CG  GLU   126     100.319-540.922 -83.337  1.00  0.00           C  
ATOM   1805  HG2 GLU   126     100.539-541.124 -84.386  1.00  0.00           H  
ATOM   1806  HG3 GLU   126     100.235-541.870 -82.807  1.00  0.00           H  
ATOM   1807  CD  GLU   126      98.913-540.331 -83.277  1.00  0.00           C  
ATOM   1808  OE1 GLU   126      98.794-539.135 -83.069  1.00  0.00           O  
ATOM   1809  OE2 GLU   126      97.962-541.130 -83.290  1.00  0.00           O  
ATOM   1810  C   GLU   126     103.041-537.927 -83.239  1.00  0.00           C  
ATOM   1811  O   GLU   126     102.706-537.268 -82.266  1.00  0.00           O  
ATOM   1812  N   MET   127     104.168-537.695 -83.869  1.00  0.00           N  
ATOM   1813  H   MET   127     104.433-538.336 -84.603  1.00  0.00           H  
ATOM   1814  CA  MET   127     105.267-536.799 -83.375  1.00  0.00           C  
ATOM   1815  HA  MET   127     105.065-536.511 -82.343  1.00  0.00           H  
ATOM   1816  CB  MET   127     106.610-537.556 -83.436  1.00  0.00           C  
ATOM   1817  HB2 MET   127     106.675-537.979 -84.439  1.00  0.00           H  
ATOM   1818  HB3 MET   127     107.428-536.899 -83.143  1.00  0.00           H  
ATOM   1819  CG  MET   127     106.682-538.760 -82.465  1.00  0.00           C  
ATOM   1820  HG2 MET   127     105.681-539.191 -82.472  1.00  0.00           H  
ATOM   1821  HG3 MET   127     107.425-539.450 -82.867  1.00  0.00           H  
ATOM   1822  SD  MET   127     106.959-538.472 -80.770  1.00  0.00           S  
ATOM   1823  CE  MET   127     105.240-538.241 -80.036  1.00  0.00           C  
ATOM   1824  HE1 MET   127     105.147-538.567 -79.001  1.00  0.00           H  
ATOM   1825  HE2 MET   127     104.534-538.752 -80.690  1.00  0.00           H  
ATOM   1826  HE3 MET   127     104.888-537.209 -80.036  1.00  0.00           H  
ATOM   1827  C   MET   127     105.445-535.538 -84.176  1.00  0.00           C  
ATOM   1828  O   MET   127     104.906-535.450 -85.294  1.00  0.00           O  
ATOM   1829  N   PRO   128     106.102-534.441 -83.710  1.00  0.00           N  
ATOM   1830  CD  PRO   128     106.817-534.356 -82.383  1.00  0.00           C  
ATOM   1831  HD2 PRO   128     107.702-534.992 -82.364  1.00  0.00           H  
ATOM   1832  HD3 PRO   128     106.164-534.695 -81.579  1.00  0.00           H  
ATOM   1833  CG  PRO   128     107.263-532.931 -82.211  1.00  0.00           C  
ATOM   1834  HG2 PRO   128     108.268-532.887 -81.792  1.00  0.00           H  
ATOM   1835  HG3 PRO   128     106.593-532.355 -81.571  1.00  0.00           H  
ATOM   1836  CB  PRO   128     107.199-532.276 -83.590  1.00  0.00           C  
ATOM   1837  HB2 PRO   128     108.180-532.293 -84.064  1.00  0.00           H  
ATOM   1838  HB3 PRO   128     106.865-531.240 -83.529  1.00  0.00           H  
ATOM   1839  CA  PRO   128     106.224-533.144 -84.377  1.00  0.00           C  
ATOM   1840  HA  PRO   128     105.256-532.645 -84.334  1.00  0.00           H  
ATOM   1841  C   PRO   128     106.702-533.192 -85.841  1.00  0.00           C  
ATOM   1842  O   PRO   128     107.478-534.075 -86.190  1.00  0.00           O  
ATOM   1843  N   SER   129     106.225-532.199 -86.612  1.00  0.00           N  
ATOM   1844  H   SER   129     105.592-531.483 -86.286  1.00  0.00           H  
ATOM   1845  CA  SER   129     106.488-532.172 -88.027  1.00  0.00           C  
ATOM   1846  HA  SER   129     106.558-533.170 -88.459  1.00  0.00           H  
ATOM   1847  CB  SER   129     105.350-531.346 -88.708  1.00  0.00           C  
ATOM   1848  HB2 SER   129     105.432-530.311 -88.375  1.00  0.00           H  
ATOM   1849  HB3 SER   129     105.484-531.276 -89.788  1.00  0.00           H  
ATOM   1850  OG  SER   129     104.062-531.856 -88.521  1.00  0.00           O  
ATOM   1851  HG  SER   129     103.493-531.347 -87.938  1.00  0.00           H  
ATOM   1852  C   SER   129     107.842-531.465 -88.325  1.00  0.00           C  
ATOM   1853  O   SER   129     107.963-530.708 -89.261  1.00  0.00           O  
ATOM   1854  N   GLU   130     108.867-531.687 -87.439  1.00  0.00           N  
ATOM   1855  H   GLU   130     108.696-532.418 -86.764  1.00  0.00           H  
ATOM   1856  CA  GLU   130     110.133-531.133 -87.570  1.00  0.00           C  
ATOM   1857  HA  GLU   130     110.153-530.046 -87.650  1.00  0.00           H  
ATOM   1858  CB  GLU   130     110.898-531.487 -86.223  1.00  0.00           C  
ATOM   1859  HB2 GLU   130     110.300-531.218 -85.353  1.00  0.00           H  
ATOM   1860  HB3 GLU   130     110.933-532.575 -86.171  1.00  0.00           H  
ATOM   1861  CG  GLU   130     112.274-530.767 -86.063  1.00  0.00           C  
ATOM   1862  HG2 GLU   130     112.747-531.259 -85.213  1.00  0.00           H  
ATOM   1863  HG3 GLU   130     112.917-530.732 -86.943  1.00  0.00           H  
ATOM   1864  CD  GLU   130     112.088-529.298 -85.616  1.00  0.00           C  
ATOM   1865  OE1 GLU   130     111.183-528.597 -86.152  1.00  0.00           O  
ATOM   1866  OE2 GLU   130     112.879-528.889 -84.684  1.00  0.00           O  
ATOM   1867  C   GLU   130     110.902-531.709 -88.774  1.00  0.00           C  
ATOM   1868  O   GLU   130     111.513-530.984 -89.561  1.00  0.00           O  
ATOM   1869  N   GLU   131     110.767-533.042 -88.956  1.00  0.00           N  
ATOM   1870  H   GLU   131     110.371-533.585 -88.202  1.00  0.00           H  
ATOM   1871  CA  GLU   131     111.328-533.686 -90.135  1.00  0.00           C  
ATOM   1872  HA  GLU   131     111.795-532.951 -90.790  1.00  0.00           H  
ATOM   1873  CB  GLU   131     112.456-534.699 -89.794  1.00  0.00           C  
ATOM   1874  HB2 GLU   131     112.049-535.666 -89.496  1.00  0.00           H  
ATOM   1875  HB3 GLU   131     112.803-535.020 -90.777  1.00  0.00           H  
ATOM   1876  CG  GLU   131     113.706-534.078 -89.062  1.00  0.00           C  
ATOM   1877  HG2 GLU   131     114.029-533.123 -89.476  1.00  0.00           H  
ATOM   1878  HG3 GLU   131     113.393-533.892 -88.035  1.00  0.00           H  
ATOM   1879  CD  GLU   131     114.934-535.070 -89.215  1.00  0.00           C  
ATOM   1880  OE1 GLU   131     115.774-535.174 -88.280  1.00  0.00           O  
ATOM   1881  OE2 GLU   131     115.047-535.885 -90.152  1.00  0.00           O  
ATOM   1882  C   GLU   131     110.339-534.288 -91.028  1.00  0.00           C  
ATOM   1883  O   GLU   131     110.370-535.450 -91.413  1.00  0.00           O  
ATOM   1884  N   GLY   132     109.319-533.523 -91.362  1.00  0.00           N  
ATOM   1885  H   GLY   132     109.213-532.610 -90.944  1.00  0.00           H  
ATOM   1886  CA  GLY   132     108.222-533.908 -92.283  1.00  0.00           C  
ATOM   1887  HA2 GLY   132     107.783-534.827 -91.895  1.00  0.00           H  
ATOM   1888  HA3 GLY   132     107.537-533.069 -92.404  1.00  0.00           H  
ATOM   1889  C   GLY   132     108.715-534.103 -93.712  1.00  0.00           C  
ATOM   1890  O   GLY   132     109.666-533.430 -94.141  1.00  0.00           O  
ATOM   1891  N   TYR   133     107.955-534.943 -94.385  1.00  0.00           N  
ATOM   1892  H   TYR   133     107.165-535.364 -93.917  1.00  0.00           H  
ATOM   1893  CA  TYR   133     108.282-535.402 -95.753  1.00  0.00           C  
ATOM   1894  HA  TYR   133     109.304-535.775 -95.684  1.00  0.00           H  
ATOM   1895  CB  TYR   133     107.506-536.668 -96.182  1.00  0.00           C  
ATOM   1896  HB2 TYR   133     106.442-536.439 -96.252  1.00  0.00           H  
ATOM   1897  HB3 TYR   133     107.775-536.805 -97.229  1.00  0.00           H  
ATOM   1898  CG  TYR   133     107.741-538.059 -95.452  1.00  0.00           C  
ATOM   1899  CD1 TYR   133     108.292-538.124 -94.094  1.00  0.00           C  
ATOM   1900  HD1 TYR   133     108.619-537.201 -93.640  1.00  0.00           H  
ATOM   1901  CE1 TYR   133     108.486-539.324 -93.413  1.00  0.00           C  
ATOM   1902  HE1 TYR   133     108.905-539.372 -92.419  1.00  0.00           H  
ATOM   1903  CZ  TYR   133     108.051-540.524 -93.994  1.00  0.00           C  
ATOM   1904  OH  TYR   133     108.162-541.636 -93.336  1.00  0.00           O  
ATOM   1905  HH  TYR   133     107.564-542.295 -93.695  1.00  0.00           H  
ATOM   1906  CE2 TYR   133     107.510-540.509 -95.314  1.00  0.00           C  
ATOM   1907  HE2 TYR   133     107.394-541.490 -95.750  1.00  0.00           H  
ATOM   1908  CD2 TYR   133     107.300-539.281 -96.015  1.00  0.00           C  
ATOM   1909  HD2 TYR   133     106.869-539.251 -97.006  1.00  0.00           H  
ATOM   1910  C   TYR   133     108.242-534.259 -96.808  1.00  0.00           C  
ATOM   1911  O   TYR   133     107.349-533.380 -96.793  1.00  0.00           O  
ATOM   1912  N   GLN   134     109.121-534.267 -97.777  1.00  0.00           N  
ATOM   1913  H   GLN   134     109.915-534.877 -97.653  1.00  0.00           H  
ATOM   1914  CA  GLN   134     108.976-533.503 -99.037  1.00  0.00           C  
ATOM   1915  HA  GLN   134     108.351-532.641 -98.803  1.00  0.00           H  
ATOM   1916  CB  GLN   134     110.373-533.156 -99.659  1.00  0.00           C  
ATOM   1917  HB2 GLN   134     110.100-532.432-100.427  1.00  0.00           H  
ATOM   1918  HB3 GLN   134     111.054-532.641 -98.981  1.00  0.00           H  
ATOM   1919  CG  GLN   134     111.169-534.250-100.287  1.00  0.00           C  
ATOM   1920  HG2 GLN   134     110.494-535.090-100.450  1.00  0.00           H  
ATOM   1921  HG3 GLN   134     111.554-533.845-101.223  1.00  0.00           H  
ATOM   1922  CD  GLN   134     112.406-534.781 -99.589  1.00  0.00           C  
ATOM   1923  OE1 GLN   134     112.511-534.631 -98.426  1.00  0.00           O  
ATOM   1924  NE2 GLN   134     113.417-535.390-100.209  1.00  0.00           N  
ATOM   1925 HE21 GLN   134     113.512-535.443-101.213  1.00  0.00           H  
ATOM   1926 HE22 GLN   134     114.245-535.608 -99.672  1.00  0.00           H  
ATOM   1927  C   GLN   134     108.009-534.084-100.076  1.00  0.00           C  
ATOM   1928  O   GLN   134     107.428-535.203 -99.982  1.00  0.00           O  
ATOM   1929  N   ASP   135     107.725-533.278-101.151  1.00  0.00           N  
ATOM   1930  H   ASP   135     108.223-532.406-101.258  1.00  0.00           H  
ATOM   1931  CA  ASP   135     106.955-533.619-102.295  1.00  0.00           C  
ATOM   1932  HA  ASP   135     105.959-533.974-102.031  1.00  0.00           H  
ATOM   1933  CB  ASP   135     106.743-532.397-103.183  1.00  0.00           C  
ATOM   1934  HB2 ASP   135     107.711-532.010-103.502  1.00  0.00           H  
ATOM   1935  HB3 ASP   135     106.134-532.666-104.046  1.00  0.00           H  
ATOM   1936  CG  ASP   135     106.036-531.212-102.425  1.00  0.00           C  
ATOM   1937  OD1 ASP   135     106.347-530.057-102.768  1.00  0.00           O  
ATOM   1938  OD2 ASP   135     105.299-531.482-101.406  1.00  0.00           O  
ATOM   1939  C   ASP   135     107.558-534.709-103.199  1.00  0.00           C  
ATOM   1940  O   ASP   135     108.766-535.024-103.158  1.00  0.00           O  
ATOM   1941  N   TYR   136     106.700-535.265-104.078  1.00  0.00           N  
ATOM   1942  H   TYR   136     105.729-535.021-103.948  1.00  0.00           H  
ATOM   1943  CA  TYR   136     106.932-536.355-105.022  1.00  0.00           C  
ATOM   1944  HA  TYR   136     107.995-536.533-105.189  1.00  0.00           H  
ATOM   1945  CB  TYR   136     106.183-537.602-104.524  1.00  0.00           C  
ATOM   1946  HB2 TYR   136     106.324-537.729-103.450  1.00  0.00           H  
ATOM   1947  HB3 TYR   136     105.131-537.340-104.635  1.00  0.00           H  
ATOM   1948  CG  TYR   136     106.616-538.882-105.211  1.00  0.00           C  
ATOM   1949  CD1 TYR   136     105.889-539.590-106.236  1.00  0.00           C  
ATOM   1950  HD1 TYR   136     105.007-539.132-106.658  1.00  0.00           H  
ATOM   1951  CE1 TYR   136     106.414-540.785-106.791  1.00  0.00           C  
ATOM   1952  HE1 TYR   136     105.956-541.307-107.618  1.00  0.00           H  
ATOM   1953  CZ  TYR   136     107.674-541.289-106.358  1.00  0.00           C  
ATOM   1954  OH  TYR   136     108.227-542.304-106.957  1.00  0.00           O  
ATOM   1955  HH  TYR   136     109.080-542.561-106.598  1.00  0.00           H  
ATOM   1956  CE2 TYR   136     108.405-540.555-105.400  1.00  0.00           C  
ATOM   1957  HE2 TYR   136     109.426-540.840-105.195  1.00  0.00           H  
ATOM   1958  CD2 TYR   136     107.827-539.455-104.755  1.00  0.00           C  
ATOM   1959  HD2 TYR   136     108.408-538.826-104.097  1.00  0.00           H  
ATOM   1960  C   TYR   136     106.354-535.892-106.391  1.00  0.00           C  
ATOM   1961  O   TYR   136     105.675-534.820-106.521  1.00  0.00           O  
ATOM   1962  N   GLU   137     106.557-536.636-107.460  1.00  0.00           N  
ATOM   1963  H   GLU   137     107.180-537.426-107.551  1.00  0.00           H  
ATOM   1964  CA  GLU   137     105.958-536.331-108.795  1.00  0.00           C  
ATOM   1965  HA  GLU   137     105.081-535.709-108.620  1.00  0.00           H  
ATOM   1966  CB  GLU   137     106.955-535.573-109.704  1.00  0.00           C  
ATOM   1967  HB2 GLU   137     107.367-534.744-109.130  1.00  0.00           H  
ATOM   1968  HB3 GLU   137     107.668-536.370-109.916  1.00  0.00           H  
ATOM   1969  CG  GLU   137     106.198-535.046-110.947  1.00  0.00           C  
ATOM   1970  HG2 GLU   137     105.407-535.720-111.275  1.00  0.00           H  
ATOM   1971  HG3 GLU   137     105.721-534.114-110.645  1.00  0.00           H  
ATOM   1972  CD  GLU   137     107.163-534.719-112.130  1.00  0.00           C  
ATOM   1973  OE1 GLU   137     108.072-535.542-112.363  1.00  0.00           O  
ATOM   1974  OE2 GLU   137     107.036-533.688-112.797  1.00  0.00           O  
ATOM   1975  C   GLU   137     105.414-537.640-109.349  1.00  0.00           C  
ATOM   1976  O   GLU   137     106.191-538.465-109.862  1.00  0.00           O  
ATOM   1977  N   PRO   138     104.084-537.951-109.334  1.00  0.00           N  
ATOM   1978  CD  PRO   138     103.132-537.003-108.754  1.00  0.00           C  
ATOM   1979  HD2 PRO   138     103.105-536.037-109.258  1.00  0.00           H  
ATOM   1980  HD3 PRO   138     103.381-536.824-107.708  1.00  0.00           H  
ATOM   1981  CG  PRO   138     101.828-537.738-108.680  1.00  0.00           C  
ATOM   1982  HG2 PRO   138     100.904-537.160-108.646  1.00  0.00           H  
ATOM   1983  HG3 PRO   138     101.812-538.360-107.785  1.00  0.00           H  
ATOM   1984  CB  PRO   138     101.904-538.583-109.917  1.00  0.00           C  
ATOM   1985  HB2 PRO   138     101.624-537.892-110.712  1.00  0.00           H  
ATOM   1986  HB3 PRO   138     101.261-539.455-109.795  1.00  0.00           H  
ATOM   1987  CA  PRO   138     103.391-538.975-110.049  1.00  0.00           C  
ATOM   1988  HA  PRO   138     103.562-539.858-109.432  1.00  0.00           H  
ATOM   1989  C   PRO   138     103.844-539.178-111.453  1.00  0.00           C  
ATOM   1990  O   PRO   138     104.384-538.307-112.148  1.00  0.00           O  
ATOM   1991  N   GLU   139     103.680-540.399-111.921  1.00  0.00           N  
ATOM   1992  H   GLU   139     103.385-541.104-111.261  1.00  0.00           H  
ATOM   1993  CA  GLU   139     104.149-540.871-113.248  1.00  0.00           C  
ATOM   1994  HA  GLU   139     105.099-540.363-113.412  1.00  0.00           H  
ATOM   1995  CB  GLU   139     104.446-542.438-113.232  1.00  0.00           C  
ATOM   1996  HB2 GLU   139     103.527-542.947-112.941  1.00  0.00           H  
ATOM   1997  HB3 GLU   139     104.692-542.682-114.265  1.00  0.00           H  
ATOM   1998  CG  GLU   139     105.581-542.760-112.235  1.00  0.00           C  
ATOM   1999  HG2 GLU   139     105.406-542.304-111.261  1.00  0.00           H  
ATOM   2000  HG3 GLU   139     105.601-543.844-112.122  1.00  0.00           H  
ATOM   2001  CD  GLU   139     107.023-542.468-112.717  1.00  0.00           C  
ATOM   2002  OE1 GLU   139     107.947-543.121-112.190  1.00  0.00           O  
ATOM   2003  OE2 GLU   139     107.287-541.613-113.609  1.00  0.00           O  
ATOM   2004  C   GLU   139     103.154-540.488-114.369  1.00  0.00           C  
ATOM   2005  O   GLU   139     103.073-541.259-115.391  1.00  0.00           O  
ATOM   2006  N   ALA   140     102.493-539.306-114.220  1.00  0.00           N  
ATOM   2007  H   ALA   140     102.753-538.684-113.469  1.00  0.00           H  
ATOM   2008  CA  ALA   140     101.444-538.755-115.117  1.00  0.00           C  
ATOM   2009  HA  ALA   140     101.633-539.234-116.078  1.00  0.00           H  
ATOM   2010  CB  ALA   140     100.085-539.373-114.801  1.00  0.00           C  
ATOM   2011  HB1 ALA   140      99.753-538.801-113.935  1.00  0.00           H  
ATOM   2012  HB2 ALA   140     100.233-540.405-114.483  1.00  0.00           H  
ATOM   2013  HB3 ALA   140      99.457-539.354-115.692  1.00  0.00           H  
ATOM   2014  C   ALA   140     101.527-537.170-115.378  1.00  0.00           C  
ATOM   2015  O   ALA   140     100.510-536.575-115.820  1.00  0.00           O  
ATOM   2016  OXT ALA   140     102.618-536.625-115.011  1.00  0.00           O  
TER    2017      ALA   140 
END   
