# Supplementary material for: Exploring Structural Insights of Aβ42 and α-Synuclein Monomers and Heterodimer: A Comparative Study Using Implicit and Explicit Solvent Simulations
Source: J Phys Chem B. 2024 May 3;128(19):4655–69. doi: 10.1021/acs.jpcb.4c00503 (PMC11103699; doi:10.1021/acs.jpcb.4c00503)
Supplement: Supplementary file 3 — jp4c00503_si_003.zip [file jp4c00503_si_003.zip › rep/2_asyn_FINAL02.pdb]

ATOM      1  N   MET     1     123.323 133.722-144.725  1.00  0.00           N  
ATOM      2  H1  MET     1     123.060 133.383-145.640  1.00  0.00           H  
ATOM      3  H2  MET     1     123.445 132.882-144.177  1.00  0.00           H  
ATOM      4  H3  MET     1     124.185 134.240-144.824  1.00  0.00           H  
ATOM      5  CA  MET     1     122.291 134.491-144.002  1.00  0.00           C  
ATOM      6  HA  MET     1     122.661 134.603-142.982  1.00  0.00           H  
ATOM      7  CB  MET     1     122.128 135.835-144.710  1.00  0.00           C  
ATOM      8  HB2 MET     1     123.072 136.359-144.558  1.00  0.00           H  
ATOM      9  HB3 MET     1     122.008 135.731-145.788  1.00  0.00           H  
ATOM     10  CG  MET     1     120.922 136.701-144.187  1.00  0.00           C  
ATOM     11  HG2 MET     1     120.724 137.517-144.882  1.00  0.00           H  
ATOM     12  HG3 MET     1     120.068 136.024-144.222  1.00  0.00           H  
ATOM     13  SD  MET     1     121.089 137.255-142.498  1.00  0.00           S  
ATOM     14  CE  MET     1     122.115 138.764-142.503  1.00  0.00           C  
ATOM     15  HE1 MET     1     121.503 139.615-142.801  1.00  0.00           H  
ATOM     16  HE2 MET     1     123.019 138.610-143.093  1.00  0.00           H  
ATOM     17  HE3 MET     1     122.358 138.965-141.460  1.00  0.00           H  
ATOM     18  C   MET     1     120.994 133.733-143.916  1.00  0.00           C  
ATOM     19  O   MET     1     120.577 133.071-144.893  1.00  0.00           O  
ATOM     20  N   ASP     2     120.380 133.721-142.703  1.00  0.00           N  
ATOM     21  H   ASP     2     120.842 134.137-141.907  1.00  0.00           H  
ATOM     22  CA  ASP     2     119.070 133.130-142.574  1.00  0.00           C  
ATOM     23  HA  ASP     2     118.597 132.939-143.537  1.00  0.00           H  
ATOM     24  CB  ASP     2     119.202 131.705-141.957  1.00  0.00           C  
ATOM     25  HB2 ASP     2     119.914 131.073-142.487  1.00  0.00           H  
ATOM     26  HB3 ASP     2     119.698 131.935-141.014  1.00  0.00           H  
ATOM     27  CG  ASP     2     117.914 130.932-141.839  1.00  0.00           C  
ATOM     28  OD1 ASP     2     117.052 130.978-142.759  1.00  0.00           O  
ATOM     29  OD2 ASP     2     117.865 130.186-140.862  1.00  0.00           O  
ATOM     30  C   ASP     2     118.108 134.020-141.828  1.00  0.00           C  
ATOM     31  O   ASP     2     118.437 134.545-140.807  1.00  0.00           O  
ATOM     32  N   VAL     3     116.896 134.117-142.329  1.00  0.00           N  
ATOM     33  H   VAL     3     116.778 133.663-143.223  1.00  0.00           H  
ATOM     34  CA  VAL     3     115.794 135.013-141.921  1.00  0.00           C  
ATOM     35  HA  VAL     3     116.039 135.907-142.495  1.00  0.00           H  
ATOM     36  CB  VAL     3     114.404 134.541-142.542  1.00  0.00           C  
ATOM     37  HB  VAL     3     113.644 135.301-142.360  1.00  0.00           H  
ATOM     38  CG1 VAL     3     114.425 134.575-144.065  1.00  0.00           C  
ATOM     39 HG11 VAL     3     113.397 134.442-144.402  1.00  0.00           H  
ATOM     40 HG12 VAL     3     114.938 133.740-144.543  1.00  0.00           H  
ATOM     41 HG13 VAL     3     114.678 135.559-144.459  1.00  0.00           H  
ATOM     42  CG2 VAL     3     113.983 133.195-141.951  1.00  0.00           C  
ATOM     43 HG21 VAL     3     114.754 132.425-141.998  1.00  0.00           H  
ATOM     44 HG22 VAL     3     113.088 132.882-142.489  1.00  0.00           H  
ATOM     45 HG23 VAL     3     113.671 133.264-140.909  1.00  0.00           H  
ATOM     46  C   VAL     3     115.648 135.447-140.425  1.00  0.00           C  
ATOM     47  O   VAL     3     115.277 136.593-140.201  1.00  0.00           O  
ATOM     48  N   PHE     4     115.897 134.581-139.424  1.00  0.00           N  
ATOM     49  H   PHE     4     116.255 133.671-139.680  1.00  0.00           H  
ATOM     50  CA  PHE     4     115.837 134.844-138.000  1.00  0.00           C  
ATOM     51  HA  PHE     4     114.981 135.499-137.837  1.00  0.00           H  
ATOM     52  CB  PHE     4     115.512 133.479-137.194  1.00  0.00           C  
ATOM     53  HB2 PHE     4     116.347 132.787-137.082  1.00  0.00           H  
ATOM     54  HB3 PHE     4     115.390 133.793-136.158  1.00  0.00           H  
ATOM     55  CG  PHE     4     114.292 132.667-137.673  1.00  0.00           C  
ATOM     56  CD1 PHE     4     112.993 133.105-137.373  1.00  0.00           C  
ATOM     57  HD1 PHE     4     112.827 133.858-136.617  1.00  0.00           H  
ATOM     58  CE1 PHE     4     111.893 132.414-137.897  1.00  0.00           C  
ATOM     59  HE1 PHE     4     110.897 132.692-137.585  1.00  0.00           H  
ATOM     60  CZ  PHE     4     112.140 131.323-138.747  1.00  0.00           C  
ATOM     61  HZ  PHE     4     111.289 130.780-139.131  1.00  0.00           H  
ATOM     62  CE2 PHE     4     113.487 130.912-139.146  1.00  0.00           C  
ATOM     63  HE2 PHE     4     113.627 130.072-139.810  1.00  0.00           H  
ATOM     64  CD2 PHE     4     114.520 131.666-138.566  1.00  0.00           C  
ATOM     65  HD2 PHE     4     115.528 131.459-138.893  1.00  0.00           H  
ATOM     66  C   PHE     4     117.070 135.524-137.456  1.00  0.00           C  
ATOM     67  O   PHE     4     117.075 136.191-136.425  1.00  0.00           O  
ATOM     68  N   MET     5     118.209 135.391-138.173  1.00  0.00           N  
ATOM     69  H   MET     5     118.219 134.698-138.907  1.00  0.00           H  
ATOM     70  CA  MET     5     119.470 136.101-137.855  1.00  0.00           C  
ATOM     71  HA  MET     5     119.600 136.306-136.792  1.00  0.00           H  
ATOM     72  CB  MET     5     120.668 135.295-138.300  1.00  0.00           C  
ATOM     73  HB2 MET     5     120.798 135.324-139.382  1.00  0.00           H  
ATOM     74  HB3 MET     5     121.541 135.663-137.761  1.00  0.00           H  
ATOM     75  CG  MET     5     120.625 133.866-137.775  1.00  0.00           C  
ATOM     76  HG2 MET     5     119.887 133.728-136.985  1.00  0.00           H  
ATOM     77  HG3 MET     5     120.384 133.162-138.572  1.00  0.00           H  
ATOM     78  SD  MET     5     122.301 133.399-137.098  1.00  0.00           S  
ATOM     79  CE  MET     5     122.118 134.160-135.521  1.00  0.00           C  
ATOM     80  HE1 MET     5     121.664 135.147-135.614  1.00  0.00           H  
ATOM     81  HE2 MET     5     123.002 134.158-134.884  1.00  0.00           H  
ATOM     82  HE3 MET     5     121.340 133.626-134.976  1.00  0.00           H  
ATOM     83  C   MET     5     119.413 137.541-138.427  1.00  0.00           C  
ATOM     84  O   MET     5     120.233 138.320-137.984  1.00  0.00           O  
ATOM     85  N   LYS     6     118.588 137.758-139.525  1.00  0.00           N  
ATOM     86  H   LYS     6     118.123 136.945-139.903  1.00  0.00           H  
ATOM     87  CA  LYS     6     118.234 139.025-140.071  1.00  0.00           C  
ATOM     88  HA  LYS     6     119.114 139.666-140.013  1.00  0.00           H  
ATOM     89  CB  LYS     6     117.807 138.830-141.549  1.00  0.00           C  
ATOM     90  HB2 LYS     6     118.236 137.934-141.997  1.00  0.00           H  
ATOM     91  HB3 LYS     6     116.718 138.814-141.599  1.00  0.00           H  
ATOM     92  CG  LYS     6     118.311 139.973-142.497  1.00  0.00           C  
ATOM     93  HG2 LYS     6     117.781 140.815-142.050  1.00  0.00           H  
ATOM     94  HG3 LYS     6     119.387 140.023-142.330  1.00  0.00           H  
ATOM     95  CD  LYS     6     117.999 139.811-144.023  1.00  0.00           C  
ATOM     96  HD2 LYS     6     118.531 138.900-144.294  1.00  0.00           H  
ATOM     97  HD3 LYS     6     116.928 139.657-144.158  1.00  0.00           H  
ATOM     98  CE  LYS     6     118.401 141.055-144.684  1.00  0.00           C  
ATOM     99  HE2 LYS     6     117.822 141.902-144.317  1.00  0.00           H  
ATOM    100  HE3 LYS     6     119.478 141.206-144.622  1.00  0.00           H  
ATOM    101  NZ  LYS     6     118.024 140.948-146.079  1.00  0.00           N  
ATOM    102  HZ1 LYS     6     117.025 140.921-146.225  1.00  0.00           H  
ATOM    103  HZ2 LYS     6     118.379 140.112-146.520  1.00  0.00           H  
ATOM    104  HZ3 LYS     6     118.398 141.718-146.615  1.00  0.00           H  
ATOM    105  C   LYS     6     117.214 139.750-139.186  1.00  0.00           C  
ATOM    106  O   LYS     6     117.468 140.812-138.610  1.00  0.00           O  
ATOM    107  N   GLY     7     116.009 139.203-139.090  1.00  0.00           N  
ATOM    108  H   GLY     7     115.812 138.362-139.613  1.00  0.00           H  
ATOM    109  CA  GLY     7     114.844 139.837-138.443  1.00  0.00           C  
ATOM    110  HA2 GLY     7     114.666 140.792-138.938  1.00  0.00           H  
ATOM    111  HA3 GLY     7     113.931 139.255-138.562  1.00  0.00           H  
ATOM    112  C   GLY     7     115.098 140.203-137.002  1.00  0.00           C  
ATOM    113  O   GLY     7     115.659 139.458-136.244  1.00  0.00           O  
ATOM    114  N   LEU     8     114.760 141.441-136.671  1.00  0.00           N  
ATOM    115  H   LEU     8     114.295 141.970-137.395  1.00  0.00           H  
ATOM    116  CA  LEU     8     115.029 142.052-135.405  1.00  0.00           C  
ATOM    117  HA  LEU     8     114.946 143.122-135.595  1.00  0.00           H  
ATOM    118  CB  LEU     8     114.043 141.658-134.268  1.00  0.00           C  
ATOM    119  HB2 LEU     8     113.992 140.583-134.095  1.00  0.00           H  
ATOM    120  HB3 LEU     8     114.432 142.040-133.324  1.00  0.00           H  
ATOM    121  CG  LEU     8     112.659 142.274-134.503  1.00  0.00           C  
ATOM    122  HG  LEU     8     112.851 143.167-135.098  1.00  0.00           H  
ATOM    123  CD1 LEU     8     111.702 141.470-135.328  1.00  0.00           C  
ATOM    124 HD11 LEU     8     112.124 141.067-136.248  1.00  0.00           H  
ATOM    125 HD12 LEU     8     110.866 142.126-135.568  1.00  0.00           H  
ATOM    126 HD13 LEU     8     111.266 140.603-134.832  1.00  0.00           H  
ATOM    127  CD2 LEU     8     111.984 142.668-133.198  1.00  0.00           C  
ATOM    128 HD21 LEU     8     111.728 141.739-132.689  1.00  0.00           H  
ATOM    129 HD22 LEU     8     111.069 143.243-133.341  1.00  0.00           H  
ATOM    130 HD23 LEU     8     112.634 143.313-132.607  1.00  0.00           H  
ATOM    131  C   LEU     8     116.485 142.104-134.856  1.00  0.00           C  
ATOM    132  O   LEU     8     116.895 142.536-133.806  1.00  0.00           O  
ATOM    133  N   SER     9     117.434 141.788-135.749  1.00  0.00           N  
ATOM    134  H   SER     9     117.116 141.508-136.665  1.00  0.00           H  
ATOM    135  CA  SER     9     118.873 141.765-135.519  1.00  0.00           C  
ATOM    136  HA  SER     9     119.012 141.169-134.618  1.00  0.00           H  
ATOM    137  CB  SER     9     119.621 141.197-136.661  1.00  0.00           C  
ATOM    138  HB2 SER     9     118.962 140.360-136.889  1.00  0.00           H  
ATOM    139  HB3 SER     9     119.756 141.878-137.501  1.00  0.00           H  
ATOM    140  OG  SER     9     120.934 140.681-136.341  1.00  0.00           O  
ATOM    141  HG  SER     9     121.179 139.941-136.900  1.00  0.00           H  
ATOM    142  C   SER     9     119.502 143.116-135.116  1.00  0.00           C  
ATOM    143  O   SER     9     120.474 143.064-134.374  1.00  0.00           O  
ATOM    144  N   LYS    10     118.966 144.229-135.608  1.00  0.00           N  
ATOM    145  H   LYS    10     118.156 144.196-136.211  1.00  0.00           H  
ATOM    146  CA  LYS    10     119.386 145.583-135.089  1.00  0.00           C  
ATOM    147  HA  LYS    10     120.201 145.532-134.367  1.00  0.00           H  
ATOM    148  CB  LYS    10     119.750 146.440-136.309  1.00  0.00           C  
ATOM    149  HB2 LYS    10     119.002 146.544-137.095  1.00  0.00           H  
ATOM    150  HB3 LYS    10     119.797 147.464-135.939  1.00  0.00           H  
ATOM    151  CG  LYS    10     121.279 146.117-136.828  1.00  0.00           C  
ATOM    152  HG2 LYS    10     121.911 145.817-135.992  1.00  0.00           H  
ATOM    153  HG3 LYS    10     121.139 145.223-137.434  1.00  0.00           H  
ATOM    154  CD  LYS    10     121.873 147.318-137.621  1.00  0.00           C  
ATOM    155  HD2 LYS    10     121.204 147.742-138.370  1.00  0.00           H  
ATOM    156  HD3 LYS    10     122.098 148.132-136.933  1.00  0.00           H  
ATOM    157  CE  LYS    10     123.238 147.107-138.301  1.00  0.00           C  
ATOM    158  HE2 LYS    10     123.752 148.062-138.187  1.00  0.00           H  
ATOM    159  HE3 LYS    10     123.817 146.423-137.681  1.00  0.00           H  
ATOM    160  NZ  LYS    10     123.136 146.715-139.702  1.00  0.00           N  
ATOM    161  HZ1 LYS    10     122.714 147.499-140.179  1.00  0.00           H  
ATOM    162  HZ2 LYS    10     122.533 145.946-139.953  1.00  0.00           H  
ATOM    163  HZ3 LYS    10     124.064 146.573-140.073  1.00  0.00           H  
ATOM    164  C   LYS    10     118.424 146.155-134.108  1.00  0.00           C  
ATOM    165  O   LYS    10     118.635 147.261-133.579  1.00  0.00           O  
ATOM    166  N   ALA    11     117.259 145.551-133.943  1.00  0.00           N  
ATOM    167  H   ALA    11     117.109 144.757-134.549  1.00  0.00           H  
ATOM    168  CA  ALA    11     116.180 145.977-132.979  1.00  0.00           C  
ATOM    169  HA  ALA    11     116.094 147.049-133.154  1.00  0.00           H  
ATOM    170  CB  ALA    11     114.898 145.286-133.338  1.00  0.00           C  
ATOM    171  HB1 ALA    11     114.469 145.522-134.311  1.00  0.00           H  
ATOM    172  HB2 ALA    11     114.166 145.686-132.636  1.00  0.00           H  
ATOM    173  HB3 ALA    11     114.959 144.208-133.186  1.00  0.00           H  
ATOM    174  C   ALA    11     116.529 145.887-131.479  1.00  0.00           C  
ATOM    175  O   ALA    11     116.049 146.673-130.695  1.00  0.00           O  
ATOM    176  N   LYS    12     117.466 145.027-131.032  1.00  0.00           N  
ATOM    177  H   LYS    12     117.665 144.343-131.748  1.00  0.00           H  
ATOM    178  CA  LYS    12     118.122 144.979-129.681  1.00  0.00           C  
ATOM    179  HA  LYS    12     117.428 145.349-128.926  1.00  0.00           H  
ATOM    180  CB  LYS    12     118.425 143.515-129.344  1.00  0.00           C  
ATOM    181  HB2 LYS    12     118.653 143.385-128.286  1.00  0.00           H  
ATOM    182  HB3 LYS    12     117.628 142.797-129.539  1.00  0.00           H  
ATOM    183  CG  LYS    12     119.660 142.968-130.002  1.00  0.00           C  
ATOM    184  HG2 LYS    12     119.695 143.456-130.976  1.00  0.00           H  
ATOM    185  HG3 LYS    12     120.534 143.257-129.419  1.00  0.00           H  
ATOM    186  CD  LYS    12     119.682 141.419-130.144  1.00  0.00           C  
ATOM    187  HD2 LYS    12     119.655 140.939-129.165  1.00  0.00           H  
ATOM    188  HD3 LYS    12     118.768 141.230-130.706  1.00  0.00           H  
ATOM    189  CE  LYS    12     120.968 140.896-130.869  1.00  0.00           C  
ATOM    190  HE2 LYS    12     120.934 139.812-130.979  1.00  0.00           H  
ATOM    191  HE3 LYS    12     120.953 141.271-131.893  1.00  0.00           H  
ATOM    192  NZ  LYS    12     122.246 141.263-130.190  1.00  0.00           N  
ATOM    193  HZ1 LYS    12     123.017 140.629-130.338  1.00  0.00           H  
ATOM    194  HZ2 LYS    12     122.060 141.232-129.198  1.00  0.00           H  
ATOM    195  HZ3 LYS    12     122.462 142.215-130.449  1.00  0.00           H  
ATOM    196  C   LYS    12     119.278 145.946-129.440  1.00  0.00           C  
ATOM    197  O   LYS    12     119.518 146.345-128.319  1.00  0.00           O  
ATOM    198  N   GLU    13     119.967 146.317-130.547  1.00  0.00           N  
ATOM    199  H   GLU    13     119.583 146.062-131.445  1.00  0.00           H  
ATOM    200  CA  GLU    13     121.058 147.291-130.558  1.00  0.00           C  
ATOM    201  HA  GLU    13     121.692 147.129-129.687  1.00  0.00           H  
ATOM    202  CB  GLU    13     121.968 147.054-131.777  1.00  0.00           C  
ATOM    203  HB2 GLU    13     121.280 147.321-132.579  1.00  0.00           H  
ATOM    204  HB3 GLU    13     122.872 147.659-131.710  1.00  0.00           H  
ATOM    205  CG  GLU    13     122.446 145.639-132.057  1.00  0.00           C  
ATOM    206  HG2 GLU    13     121.614 144.949-132.197  1.00  0.00           H  
ATOM    207  HG3 GLU    13     123.084 145.597-132.940  1.00  0.00           H  
ATOM    208  CD  GLU    13     123.330 144.968-130.943  1.00  0.00           C  
ATOM    209  OE1 GLU    13     122.987 143.850-130.482  1.00  0.00           O  
ATOM    210  OE2 GLU    13     124.282 145.590-130.409  1.00  0.00           O  
ATOM    211  C   GLU    13     120.691 148.771-130.502  1.00  0.00           C  
ATOM    212  O   GLU    13     121.426 149.610-130.051  1.00  0.00           O  
ATOM    213  N   GLY    14     119.526 149.161-131.015  1.00  0.00           N  
ATOM    214  H   GLY    14     118.937 148.404-131.330  1.00  0.00           H  
ATOM    215  CA  GLY    14     119.026 150.545-131.152  1.00  0.00           C  
ATOM    216  HA2 GLY    14     119.953 151.015-131.478  1.00  0.00           H  
ATOM    217  HA3 GLY    14     118.213 150.568-131.877  1.00  0.00           H  
ATOM    218  C   GLY    14     118.515 151.197-129.848  1.00  0.00           C  
ATOM    219  O   GLY    14     117.688 152.122-129.827  1.00  0.00           O  
ATOM    220  N   VAL    15     119.080 150.795-128.697  1.00  0.00           N  
ATOM    221  H   VAL    15     119.895 150.199-128.717  1.00  0.00           H  
ATOM    222  CA  VAL    15     118.630 151.346-127.418  1.00  0.00           C  
ATOM    223  HA  VAL    15     117.548 151.310-127.547  1.00  0.00           H  
ATOM    224  CB  VAL    15     119.013 150.530-126.166  1.00  0.00           C  
ATOM    225  HB  VAL    15     119.089 151.243-125.346  1.00  0.00           H  
ATOM    226  CG1 VAL    15     117.776 149.686-125.820  1.00  0.00           C  
ATOM    227 HG11 VAL    15     117.986 149.042-124.966  1.00  0.00           H  
ATOM    228 HG12 VAL    15     117.703 148.919-126.591  1.00  0.00           H  
ATOM    229 HG13 VAL    15     116.949 150.379-125.670  1.00  0.00           H  
ATOM    230  CG2 VAL    15     120.443 149.960-126.239  1.00  0.00           C  
ATOM    231 HG21 VAL    15     121.169 150.756-126.405  1.00  0.00           H  
ATOM    232 HG22 VAL    15     120.597 149.141-126.942  1.00  0.00           H  
ATOM    233 HG23 VAL    15     120.741 149.643-125.239  1.00  0.00           H  
ATOM    234  C   VAL    15     118.807 152.838-127.275  1.00  0.00           C  
ATOM    235  O   VAL    15     117.879 153.457-126.740  1.00  0.00           O  
ATOM    236  N   VAL    16     119.905 153.498-127.688  1.00  0.00           N  
ATOM    237  H   VAL    16     120.652 152.880-127.971  1.00  0.00           H  
ATOM    238  CA  VAL    16     120.104 154.930-127.387  1.00  0.00           C  
ATOM    239  HA  VAL    16     119.982 154.992-126.305  1.00  0.00           H  
ATOM    240  CB  VAL    16     121.593 155.284-127.618  1.00  0.00           C  
ATOM    241  HB  VAL    16     121.747 154.886-128.621  1.00  0.00           H  
ATOM    242  CG1 VAL    16     121.888 156.799-127.681  1.00  0.00           C  
ATOM    243 HG11 VAL    16     121.369 157.355-126.900  1.00  0.00           H  
ATOM    244 HG12 VAL    16     121.652 157.109-128.700  1.00  0.00           H  
ATOM    245 HG13 VAL    16     122.950 156.963-127.503  1.00  0.00           H  
ATOM    246  CG2 VAL    16     122.561 154.610-126.705  1.00  0.00           C  
ATOM    247 HG21 VAL    16     122.438 153.527-126.717  1.00  0.00           H  
ATOM    248 HG22 VAL    16     122.412 154.971-125.687  1.00  0.00           H  
ATOM    249 HG23 VAL    16     123.540 154.787-127.150  1.00  0.00           H  
ATOM    250  C   VAL    16     119.080 155.857-128.009  1.00  0.00           C  
ATOM    251  O   VAL    16     118.642 156.844-127.382  1.00  0.00           O  
ATOM    252  N   ALA    17     118.555 155.615-129.264  1.00  0.00           N  
ATOM    253  H   ALA    17     118.908 154.767-129.685  1.00  0.00           H  
ATOM    254  CA  ALA    17     117.492 156.345-129.932  1.00  0.00           C  
ATOM    255  HA  ALA    17     117.917 157.307-130.216  1.00  0.00           H  
ATOM    256  CB  ALA    17     117.174 155.523-131.203  1.00  0.00           C  
ATOM    257  HB1 ALA    17     116.347 155.982-131.745  1.00  0.00           H  
ATOM    258  HB2 ALA    17     116.938 154.465-131.092  1.00  0.00           H  
ATOM    259  HB3 ALA    17     118.004 155.570-131.909  1.00  0.00           H  
ATOM    260  C   ALA    17     116.270 156.405-128.997  1.00  0.00           C  
ATOM    261  O   ALA    17     115.597 157.458-128.972  1.00  0.00           O  
ATOM    262  N   ALA    18     115.952 155.348-128.253  1.00  0.00           N  
ATOM    263  H   ALA    18     116.589 154.571-128.359  1.00  0.00           H  
ATOM    264  CA  ALA    18     114.733 155.167-127.436  1.00  0.00           C  
ATOM    265  HA  ALA    18     113.968 155.850-127.805  1.00  0.00           H  
ATOM    266  CB  ALA    18     114.255 153.714-127.624  1.00  0.00           C  
ATOM    267  HB1 ALA    18     113.273 153.604-127.165  1.00  0.00           H  
ATOM    268  HB2 ALA    18     114.963 153.011-127.187  1.00  0.00           H  
ATOM    269  HB3 ALA    18     114.121 153.485-128.682  1.00  0.00           H  
ATOM    270  C   ALA    18     114.897 155.384-125.902  1.00  0.00           C  
ATOM    271  O   ALA    18     113.884 155.797-125.259  1.00  0.00           O  
ATOM    272  N   ALA    19     116.110 155.371-125.378  1.00  0.00           N  
ATOM    273  H   ALA    19     116.839 154.966-125.948  1.00  0.00           H  
ATOM    274  CA  ALA    19     116.413 155.685-124.002  1.00  0.00           C  
ATOM    275  HA  ALA    19     115.573 155.445-123.350  1.00  0.00           H  
ATOM    276  CB  ALA    19     117.397 154.634-123.590  1.00  0.00           C  
ATOM    277  HB1 ALA    19     118.233 154.816-124.265  1.00  0.00           H  
ATOM    278  HB2 ALA    19     116.977 153.640-123.741  1.00  0.00           H  
ATOM    279  HB3 ALA    19     117.619 154.715-122.526  1.00  0.00           H  
ATOM    280  C   ALA    19     116.870 157.166-123.804  1.00  0.00           C  
ATOM    281  O   ALA    19     116.687 157.690-122.728  1.00  0.00           O  
ATOM    282  N   GLU    20     117.542 157.824-124.790  1.00  0.00           N  
ATOM    283  H   GLU    20     117.688 157.285-125.632  1.00  0.00           H  
ATOM    284  CA  GLU    20     118.320 159.093-124.537  1.00  0.00           C  
ATOM    285  HA  GLU    20     118.131 159.490-123.539  1.00  0.00           H  
ATOM    286  CB  GLU    20     119.836 158.776-124.727  1.00  0.00           C  
ATOM    287  HB2 GLU    20     120.011 158.571-125.783  1.00  0.00           H  
ATOM    288  HB3 GLU    20     120.319 159.710-124.439  1.00  0.00           H  
ATOM    289  CG  GLU    20     120.299 157.573-123.864  1.00  0.00           C  
ATOM    290  HG2 GLU    20     119.606 157.438-123.034  1.00  0.00           H  
ATOM    291  HG3 GLU    20     120.251 156.668-124.471  1.00  0.00           H  
ATOM    292  CD  GLU    20     121.725 157.609-123.210  1.00  0.00           C  
ATOM    293  OE1 GLU    20     122.478 158.644-123.274  1.00  0.00           O  
ATOM    294  OE2 GLU    20     122.105 156.655-122.555  1.00  0.00           O  
ATOM    295  C   GLU    20     117.895 160.100-125.601  1.00  0.00           C  
ATOM    296  O   GLU    20     117.204 161.046-125.285  1.00  0.00           O  
ATOM    297  N   LYS    21     118.155 159.833-126.921  1.00  0.00           N  
ATOM    298  H   LYS    21     118.803 159.098-127.166  1.00  0.00           H  
ATOM    299  CA  LYS    21     118.021 160.737-128.016  1.00  0.00           C  
ATOM    300  HA  LYS    21     118.598 161.631-127.779  1.00  0.00           H  
ATOM    301  CB  LYS    21     118.635 160.055-129.248  1.00  0.00           C  
ATOM    302  HB2 LYS    21     118.419 158.988-129.214  1.00  0.00           H  
ATOM    303  HB3 LYS    21     118.165 160.441-130.153  1.00  0.00           H  
ATOM    304  CG  LYS    21     120.127 160.287-129.363  1.00  0.00           C  
ATOM    305  HG2 LYS    21     120.676 159.910-128.500  1.00  0.00           H  
ATOM    306  HG3 LYS    21     120.468 159.762-130.255  1.00  0.00           H  
ATOM    307  CD  LYS    21     120.547 161.758-129.616  1.00  0.00           C  
ATOM    308  HD2 LYS    21     119.633 162.339-129.735  1.00  0.00           H  
ATOM    309  HD3 LYS    21     120.962 162.049-128.651  1.00  0.00           H  
ATOM    310  CE  LYS    21     121.674 161.839-130.736  1.00  0.00           C  
ATOM    311  HE2 LYS    21     122.469 161.205-130.344  1.00  0.00           H  
ATOM    312  HE3 LYS    21     121.396 161.252-131.610  1.00  0.00           H  
ATOM    313  NZ  LYS    21     122.138 163.215-131.057  1.00  0.00           N  
ATOM    314  HZ1 LYS    21     123.014 163.145-131.553  1.00  0.00           H  
ATOM    315  HZ2 LYS    21     122.388 163.715-130.216  1.00  0.00           H  
ATOM    316  HZ3 LYS    21     121.492 163.777-131.593  1.00  0.00           H  
ATOM    317  C   LYS    21     116.673 161.250-128.261  1.00  0.00           C  
ATOM    318  O   LYS    21     116.366 162.473-128.337  1.00  0.00           O  
ATOM    319  N   THR    22     115.686 160.323-128.066  1.00  0.00           N  
ATOM    320  H   THR    22     115.911 159.345-127.958  1.00  0.00           H  
ATOM    321  CA  THR    22     114.232 160.762-128.135  1.00  0.00           C  
ATOM    322  HA  THR    22     114.127 161.546-128.885  1.00  0.00           H  
ATOM    323  CB  THR    22     113.250 159.568-128.466  1.00  0.00           C  
ATOM    324  HB  THR    22     113.281 158.719-127.782  1.00  0.00           H  
ATOM    325  CG2 THR    22     111.806 160.034-128.503  1.00  0.00           C  
ATOM    326 HG21 THR    22     111.320 160.210-127.543  1.00  0.00           H  
ATOM    327 HG22 THR    22     111.132 159.246-128.840  1.00  0.00           H  
ATOM    328 HG23 THR    22     111.504 160.931-129.043  1.00  0.00           H  
ATOM    329  OG1 THR    22     113.373 159.175-129.764  1.00  0.00           O  
ATOM    330  HG1 THR    22     113.948 158.409-129.824  1.00  0.00           H  
ATOM    331  C   THR    22     113.835 161.432-126.758  1.00  0.00           C  
ATOM    332  O   THR    22     113.035 162.381-126.705  1.00  0.00           O  
ATOM    333  N   LYS    23     114.486 161.069-125.665  1.00  0.00           N  
ATOM    334  H   LYS    23     115.156 160.315-125.617  1.00  0.00           H  
ATOM    335  CA  LYS    23     114.122 161.639-124.262  1.00  0.00           C  
ATOM    336  HA  LYS    23     113.036 161.706-124.201  1.00  0.00           H  
ATOM    337  CB  LYS    23     114.715 160.763-123.153  1.00  0.00           C  
ATOM    338  HB2 LYS    23     114.428 159.730-123.350  1.00  0.00           H  
ATOM    339  HB3 LYS    23     115.803 160.797-123.093  1.00  0.00           H  
ATOM    340  CG  LYS    23     114.150 161.082-121.726  1.00  0.00           C  
ATOM    341  HG2 LYS    23     114.513 162.045-121.366  1.00  0.00           H  
ATOM    342  HG3 LYS    23     113.102 161.353-121.852  1.00  0.00           H  
ATOM    343  CD  LYS    23     114.318 160.000-120.698  1.00  0.00           C  
ATOM    344  HD2 LYS    23     113.511 159.278-120.821  1.00  0.00           H  
ATOM    345  HD3 LYS    23     115.279 159.490-120.767  1.00  0.00           H  
ATOM    346  CE  LYS    23     114.277 160.594-119.248  1.00  0.00           C  
ATOM    347  HE2 LYS    23     114.811 161.535-119.120  1.00  0.00           H  
ATOM    348  HE3 LYS    23     113.224 160.688-118.979  1.00  0.00           H  
ATOM    349  NZ  LYS    23     114.939 159.607-118.303  1.00  0.00           N  
ATOM    350  HZ1 LYS    23     114.635 158.644-118.341  1.00  0.00           H  
ATOM    351  HZ2 LYS    23     114.826 159.824-117.323  1.00  0.00           H  
ATOM    352  HZ3 LYS    23     115.918 159.643-118.549  1.00  0.00           H  
ATOM    353  C   LYS    23     114.631 163.119-124.067  1.00  0.00           C  
ATOM    354  O   LYS    23     114.017 164.012-123.569  1.00  0.00           O  
ATOM    355  N   GLN    24     115.753 163.379-124.696  1.00  0.00           N  
ATOM    356  H   GLN    24     116.248 162.585-125.077  1.00  0.00           H  
ATOM    357  CA  GLN    24     116.373 164.771-124.899  1.00  0.00           C  
ATOM    358  HA  GLN    24     116.262 165.386-124.005  1.00  0.00           H  
ATOM    359  CB  GLN    24     117.859 164.713-125.318  1.00  0.00           C  
ATOM    360  HB2 GLN    24     117.998 164.069-126.186  1.00  0.00           H  
ATOM    361  HB3 GLN    24     118.103 165.731-125.624  1.00  0.00           H  
ATOM    362  CG  GLN    24     118.712 164.212-124.143  1.00  0.00           C  
ATOM    363  HG2 GLN    24     118.694 164.852-123.261  1.00  0.00           H  
ATOM    364  HG3 GLN    24     118.466 163.184-123.874  1.00  0.00           H  
ATOM    365  CD  GLN    24     120.165 164.133-124.633  1.00  0.00           C  
ATOM    366  OE1 GLN    24     120.425 163.973-125.796  1.00  0.00           O  
ATOM    367  NE2 GLN    24     121.156 164.007-123.747  1.00  0.00           N  
ATOM    368 HE21 GLN    24     120.924 164.172-122.778  1.00  0.00           H  
ATOM    369 HE22 GLN    24     122.103 164.069-124.093  1.00  0.00           H  
ATOM    370  C   GLN    24     115.549 165.484-125.964  1.00  0.00           C  
ATOM    371  O   GLN    24     115.430 166.738-125.907  1.00  0.00           O  
ATOM    372  N   GLY    25     114.936 164.773-126.860  1.00  0.00           N  
ATOM    373  H   GLY    25     115.350 163.853-126.826  1.00  0.00           H  
ATOM    374  CA  GLY    25     114.216 165.339-128.038  1.00  0.00           C  
ATOM    375  HA2 GLY    25     114.960 166.020-128.452  1.00  0.00           H  
ATOM    376  HA3 GLY    25     113.971 164.556-128.755  1.00  0.00           H  
ATOM    377  C   GLY    25     112.954 166.173-127.695  1.00  0.00           C  
ATOM    378  O   GLY    25     112.556 167.089-128.354  1.00  0.00           O  
ATOM    379  N   VAL    26     112.335 165.836-126.550  1.00  0.00           N  
ATOM    380  H   VAL    26     112.725 165.055-126.042  1.00  0.00           H  
ATOM    381  CA  VAL    26     111.105 166.455-125.965  1.00  0.00           C  
ATOM    382  HA  VAL    26     110.639 167.019-126.773  1.00  0.00           H  
ATOM    383  CB  VAL    26     110.140 165.372-125.574  1.00  0.00           C  
ATOM    384  HB  VAL    26     109.327 165.899-125.074  1.00  0.00           H  
ATOM    385  CG1 VAL    26     109.516 164.605-126.755  1.00  0.00           C  
ATOM    386 HG11 VAL    26     108.626 164.080-126.409  1.00  0.00           H  
ATOM    387 HG12 VAL    26     110.197 163.830-127.108  1.00  0.00           H  
ATOM    388 HG13 VAL    26     109.153 165.226-127.573  1.00  0.00           H  
ATOM    389  CG2 VAL    26     110.656 164.418-124.493  1.00  0.00           C  
ATOM    390 HG21 VAL    26     109.904 163.645-124.335  1.00  0.00           H  
ATOM    391 HG22 VAL    26     110.765 164.986-123.569  1.00  0.00           H  
ATOM    392 HG23 VAL    26     111.505 163.799-124.786  1.00  0.00           H  
ATOM    393  C   VAL    26     111.376 167.425-124.839  1.00  0.00           C  
ATOM    394  O   VAL    26     110.509 168.246-124.470  1.00  0.00           O  
ATOM    395  N   ALA    27     112.664 167.433-124.437  1.00  0.00           N  
ATOM    396  H   ALA    27     113.230 166.722-124.878  1.00  0.00           H  
ATOM    397  CA  ALA    27     113.188 168.264-123.338  1.00  0.00           C  
ATOM    398  HA  ALA    27     112.374 168.673-122.739  1.00  0.00           H  
ATOM    399  CB  ALA    27     113.800 167.388-122.228  1.00  0.00           C  
ATOM    400  HB1 ALA    27     114.732 166.906-122.523  1.00  0.00           H  
ATOM    401  HB2 ALA    27     113.043 166.693-121.865  1.00  0.00           H  
ATOM    402  HB3 ALA    27     113.988 167.987-121.337  1.00  0.00           H  
ATOM    403  C   ALA    27     114.184 169.389-123.770  1.00  0.00           C  
ATOM    404  O   ALA    27     114.086 170.535-123.291  1.00  0.00           O  
ATOM    405  N   GLU    28     115.104 169.111-124.628  1.00  0.00           N  
ATOM    406  H   GLU    28     115.209 168.166-124.969  1.00  0.00           H  
ATOM    407  CA  GLU    28     116.067 170.028-125.201  1.00  0.00           C  
ATOM    408  HA  GLU    28     116.214 170.938-124.619  1.00  0.00           H  
ATOM    409  CB  GLU    28     117.395 169.243-125.250  1.00  0.00           C  
ATOM    410  HB2 GLU    28     117.274 168.459-125.998  1.00  0.00           H  
ATOM    411  HB3 GLU    28     118.184 169.831-125.716  1.00  0.00           H  
ATOM    412  CG  GLU    28     117.898 168.628-123.928  1.00  0.00           C  
ATOM    413  HG2 GLU    28     117.220 167.893-123.495  1.00  0.00           H  
ATOM    414  HG3 GLU    28     118.760 168.003-124.160  1.00  0.00           H  
ATOM    415  CD  GLU    28     118.216 169.806-122.849  1.00  0.00           C  
ATOM    416  OE1 GLU    28     118.354 170.995-123.212  1.00  0.00           O  
ATOM    417  OE2 GLU    28     118.257 169.477-121.630  1.00  0.00           O  
ATOM    418  C   GLU    28     115.538 170.694-126.513  1.00  0.00           C  
ATOM    419  O   GLU    28     115.799 171.854-126.772  1.00  0.00           O  
ATOM    420  N   ALA    29     114.808 169.935-127.354  1.00  0.00           N  
ATOM    421  H   ALA    29     114.635 168.998-127.020  1.00  0.00           H  
ATOM    422  CA  ALA    29     114.321 170.328-128.664  1.00  0.00           C  
ATOM    423  HA  ALA    29     114.734 171.327-128.810  1.00  0.00           H  
ATOM    424  CB  ALA    29     115.048 169.429-129.635  1.00  0.00           C  
ATOM    425  HB1 ALA    29     116.109 169.636-129.494  1.00  0.00           H  
ATOM    426  HB2 ALA    29     114.795 169.736-130.650  1.00  0.00           H  
ATOM    427  HB3 ALA    29     114.980 168.370-129.387  1.00  0.00           H  
ATOM    428  C   ALA    29     112.741 170.280-128.916  1.00  0.00           C  
ATOM    429  O   ALA    29     112.295 170.755-129.938  1.00  0.00           O  
ATOM    430  N   ALA    30     111.865 169.747-128.031  1.00  0.00           N  
ATOM    431  H   ALA    30     112.189 169.183-127.258  1.00  0.00           H  
ATOM    432  CA  ALA    30     110.417 169.786-128.226  1.00  0.00           C  
ATOM    433  HA  ALA    30     109.918 169.167-127.481  1.00  0.00           H  
ATOM    434  CB  ALA    30     109.953 171.218-127.972  1.00  0.00           C  
ATOM    435  HB1 ALA    30     110.009 171.849-128.859  1.00  0.00           H  
ATOM    436  HB2 ALA    30     110.523 171.626-127.138  1.00  0.00           H  
ATOM    437  HB3 ALA    30     108.916 171.091-127.662  1.00  0.00           H  
ATOM    438  C   ALA    30     109.920 169.277-129.620  1.00  0.00           C  
ATOM    439  O   ALA    30     108.885 169.764-130.083  1.00  0.00           O  
ATOM    440  N   GLY    31     110.580 168.249-130.226  1.00  0.00           N  
ATOM    441  H   GLY    31     111.459 167.944-129.834  1.00  0.00           H  
ATOM    442  CA  GLY    31     110.199 167.654-131.476  1.00  0.00           C  
ATOM    443  HA2 GLY    31     110.831 166.770-131.567  1.00  0.00           H  
ATOM    444  HA3 GLY    31     109.168 167.334-131.329  1.00  0.00           H  
ATOM    445  C   GLY    31     110.323 168.653-132.735  1.00  0.00           C  
ATOM    446  O   GLY    31     110.211 168.153-133.882  1.00  0.00           O  
ATOM    447  N   LYS    32     110.531 169.969-132.558  1.00  0.00           N  
ATOM    448  H   LYS    32     110.706 170.353-131.640  1.00  0.00           H  
ATOM    449  CA  LYS    32     110.304 170.924-133.647  1.00  0.00           C  
ATOM    450  HA  LYS    32     109.491 170.478-134.220  1.00  0.00           H  
ATOM    451  CB  LYS    32     109.820 172.316-133.275  1.00  0.00           C  
ATOM    452  HB2 LYS    32     109.676 172.849-134.215  1.00  0.00           H  
ATOM    453  HB3 LYS    32     108.895 172.292-132.699  1.00  0.00           H  
ATOM    454  CG  LYS    32     110.794 172.871-132.276  1.00  0.00           C  
ATOM    455  HG2 LYS    32     110.332 172.767-131.294  1.00  0.00           H  
ATOM    456  HG3 LYS    32     111.760 172.367-132.246  1.00  0.00           H  
ATOM    457  CD  LYS    32     111.025 174.337-132.535  1.00  0.00           C  
ATOM    458  HD2 LYS    32     111.893 174.733-132.007  1.00  0.00           H  
ATOM    459  HD3 LYS    32     111.112 174.655-133.575  1.00  0.00           H  
ATOM    460  CE  LYS    32     109.789 175.105-131.999  1.00  0.00           C  
ATOM    461  HE2 LYS    32     108.885 174.816-132.535  1.00  0.00           H  
ATOM    462  HE3 LYS    32     109.565 174.890-130.955  1.00  0.00           H  
ATOM    463  NZ  LYS    32     110.067 176.539-132.100  1.00  0.00           N  
ATOM    464  HZ1 LYS    32     111.041 176.775-131.977  1.00  0.00           H  
ATOM    465  HZ2 LYS    32     109.532 176.997-131.376  1.00  0.00           H  
ATOM    466  HZ3 LYS    32     109.814 176.803-133.042  1.00  0.00           H  
ATOM    467  C   LYS    32     111.348 170.959-134.682  1.00  0.00           C  
ATOM    468  O   LYS    32     111.200 171.624-135.693  1.00  0.00           O  
ATOM    469  N   THR    33     112.460 170.318-134.390  1.00  0.00           N  
ATOM    470  H   THR    33     112.565 169.973-133.447  1.00  0.00           H  
ATOM    471  CA  THR    33     113.606 169.981-135.288  1.00  0.00           C  
ATOM    472  HA  THR    33     113.777 170.742-136.049  1.00  0.00           H  
ATOM    473  CB  THR    33     114.887 169.850-134.439  1.00  0.00           C  
ATOM    474  HB  THR    33     115.742 169.518-135.028  1.00  0.00           H  
ATOM    475  CG2 THR    33     115.335 171.222-133.876  1.00  0.00           C  
ATOM    476 HG21 THR    33     114.590 171.676-133.223  1.00  0.00           H  
ATOM    477 HG22 THR    33     115.529 171.977-134.638  1.00  0.00           H  
ATOM    478 HG23 THR    33     116.221 171.143-133.245  1.00  0.00           H  
ATOM    479  OG1 THR    33     114.667 169.020-133.315  1.00  0.00           O  
ATOM    480  HG1 THR    33     115.554 168.743-133.072  1.00  0.00           H  
ATOM    481  C   THR    33     113.461 168.608-136.041  1.00  0.00           C  
ATOM    482  O   THR    33     114.302 168.316-136.939  1.00  0.00           O  
ATOM    483  N   LYS    34     112.413 167.757-135.770  1.00  0.00           N  
ATOM    484  H   LYS    34     111.906 167.954-134.919  1.00  0.00           H  
ATOM    485  CA  LYS    34     112.059 166.514-136.449  1.00  0.00           C  
ATOM    486  HA  LYS    34     111.179 166.106-135.952  1.00  0.00           H  
ATOM    487  CB  LYS    34     111.601 166.772-137.912  1.00  0.00           C  
ATOM    488  HB2 LYS    34     111.508 167.856-137.976  1.00  0.00           H  
ATOM    489  HB3 LYS    34     112.418 166.534-138.594  1.00  0.00           H  
ATOM    490  CG  LYS    34     110.226 166.109-138.315  1.00  0.00           C  
ATOM    491  HG2 LYS    34     110.335 165.033-138.178  1.00  0.00           H  
ATOM    492  HG3 LYS    34     109.463 166.408-137.597  1.00  0.00           H  
ATOM    493  CD  LYS    34     109.824 166.562-139.761  1.00  0.00           C  
ATOM    494  HD2 LYS    34     110.622 166.370-140.478  1.00  0.00           H  
ATOM    495  HD3 LYS    34     109.083 165.840-140.104  1.00  0.00           H  
ATOM    496  CE  LYS    34     109.305 167.928-139.850  1.00  0.00           C  
ATOM    497  HE2 LYS    34     108.480 168.084-139.155  1.00  0.00           H  
ATOM    498  HE3 LYS    34     110.132 168.583-139.574  1.00  0.00           H  
ATOM    499  NZ  LYS    34     108.929 168.321-141.188  1.00  0.00           N  
ATOM    500  HZ1 LYS    34     108.475 169.223-141.146  1.00  0.00           H  
ATOM    501  HZ2 LYS    34     108.324 167.652-141.643  1.00  0.00           H  
ATOM    502  HZ3 LYS    34     109.778 168.400-141.729  1.00  0.00           H  
ATOM    503  C   LYS    34     113.015 165.409-136.366  1.00  0.00           C  
ATOM    504  O   LYS    34     112.638 164.233-136.400  1.00  0.00           O  
ATOM    505  N   GLU    35     114.357 165.703-136.365  1.00  0.00           N  
ATOM    506  H   GLU    35     114.580 166.686-136.307  1.00  0.00           H  
ATOM    507  CA  GLU    35     115.434 164.647-136.406  1.00  0.00           C  
ATOM    508  HA  GLU    35     115.050 163.874-137.071  1.00  0.00           H  
ATOM    509  CB  GLU    35     116.674 165.305-137.036  1.00  0.00           C  
ATOM    510  HB2 GLU    35     116.383 165.784-137.971  1.00  0.00           H  
ATOM    511  HB3 GLU    35     117.057 166.151-136.464  1.00  0.00           H  
ATOM    512  CG  GLU    35     117.777 164.341-137.325  1.00  0.00           C  
ATOM    513  HG2 GLU    35     118.654 164.973-137.462  1.00  0.00           H  
ATOM    514  HG3 GLU    35     118.053 163.770-136.439  1.00  0.00           H  
ATOM    515  CD  GLU    35     117.552 163.306-138.440  1.00  0.00           C  
ATOM    516  OE1 GLU    35     118.093 162.185-138.364  1.00  0.00           O  
ATOM    517  OE2 GLU    35     116.809 163.567-139.345  1.00  0.00           O  
ATOM    518  C   GLU    35     115.757 164.054-135.027  1.00  0.00           C  
ATOM    519  O   GLU    35     115.679 164.766-133.973  1.00  0.00           O  
ATOM    520  N   GLY    36     116.153 162.734-134.999  1.00  0.00           N  
ATOM    521  H   GLY    36     116.209 162.294-135.906  1.00  0.00           H  
ATOM    522  CA  GLY    36     116.609 162.119-133.711  1.00  0.00           C  
ATOM    523  HA2 GLY    36     117.351 161.373-133.997  1.00  0.00           H  
ATOM    524  HA3 GLY    36     117.134 162.801-133.042  1.00  0.00           H  
ATOM    525  C   GLY    36     115.468 161.448-132.856  1.00  0.00           C  
ATOM    526  O   GLY    36     115.744 160.889-131.787  1.00  0.00           O  
ATOM    527  N   VAL    37     114.258 161.623-133.303  1.00  0.00           N  
ATOM    528  H   VAL    37     114.091 161.971-134.237  1.00  0.00           H  
ATOM    529  CA  VAL    37     113.044 161.145-132.639  1.00  0.00           C  
ATOM    530  HA  VAL    37     113.280 161.001-131.584  1.00  0.00           H  
ATOM    531  CB  VAL    37     112.010 162.277-132.695  1.00  0.00           C  
ATOM    532  HB  VAL    37     111.805 162.491-133.744  1.00  0.00           H  
ATOM    533  CG1 VAL    37     110.587 161.999-132.059  1.00  0.00           C  
ATOM    534 HG11 VAL    37     109.898 162.787-132.363  1.00  0.00           H  
ATOM    535 HG12 VAL    37     110.663 161.936-130.973  1.00  0.00           H  
ATOM    536 HG13 VAL    37     110.107 161.087-132.415  1.00  0.00           H  
ATOM    537  CG2 VAL    37     112.543 163.617-132.110  1.00  0.00           C  
ATOM    538 HG21 VAL    37     111.794 164.396-132.254  1.00  0.00           H  
ATOM    539 HG22 VAL    37     113.471 163.798-132.652  1.00  0.00           H  
ATOM    540 HG23 VAL    37     112.651 163.550-131.028  1.00  0.00           H  
ATOM    541  C   VAL    37     112.527 159.869-133.224  1.00  0.00           C  
ATOM    542  O   VAL    37     112.656 159.658-134.456  1.00  0.00           O  
ATOM    543  N   LEU    38     112.138 158.929-132.363  1.00  0.00           N  
ATOM    544  H   LEU    38     112.009 159.270-131.421  1.00  0.00           H  
ATOM    545  CA  LEU    38     111.638 157.617-132.774  1.00  0.00           C  
ATOM    546  HA  LEU    38     111.952 157.510-133.813  1.00  0.00           H  
ATOM    547  CB  LEU    38     112.405 156.649-131.785  1.00  0.00           C  
ATOM    548  HB2 LEU    38     113.418 157.006-131.598  1.00  0.00           H  
ATOM    549  HB3 LEU    38     111.846 156.618-130.850  1.00  0.00           H  
ATOM    550  CG  LEU    38     112.363 155.212-132.135  1.00  0.00           C  
ATOM    551  HG  LEU    38     111.352 154.813-132.207  1.00  0.00           H  
ATOM    552  CD1 LEU    38     113.178 154.743-133.327  1.00  0.00           C  
ATOM    553 HD11 LEU    38     113.307 153.660-133.330  1.00  0.00           H  
ATOM    554 HD12 LEU    38     114.199 155.110-133.226  1.00  0.00           H  
ATOM    555 HD13 LEU    38     112.820 155.093-134.295  1.00  0.00           H  
ATOM    556  CD2 LEU    38     113.131 154.543-131.005  1.00  0.00           C  
ATOM    557 HD21 LEU    38     112.881 154.941-130.022  1.00  0.00           H  
ATOM    558 HD22 LEU    38     114.209 154.592-131.160  1.00  0.00           H  
ATOM    559 HD23 LEU    38     112.894 153.481-130.940  1.00  0.00           H  
ATOM    560  C   LEU    38     110.111 157.467-132.744  1.00  0.00           C  
ATOM    561  O   LEU    38     109.467 157.943-131.809  1.00  0.00           O  
ATOM    562  N   TYR    39     109.600 156.708-133.747  1.00  0.00           N  
ATOM    563  H   TYR    39     110.285 156.475-134.452  1.00  0.00           H  
ATOM    564  CA  TYR    39     108.256 156.172-133.873  1.00  0.00           C  
ATOM    565  HA  TYR    39     107.619 156.498-133.051  1.00  0.00           H  
ATOM    566  CB  TYR    39     107.584 156.737-135.130  1.00  0.00           C  
ATOM    567  HB2 TYR    39     108.110 156.344-136.000  1.00  0.00           H  
ATOM    568  HB3 TYR    39     106.526 156.486-135.050  1.00  0.00           H  
ATOM    569  CG  TYR    39     107.533 158.259-135.100  1.00  0.00           C  
ATOM    570  CD1 TYR    39     108.603 159.086-135.524  1.00  0.00           C  
ATOM    571  HD1 TYR    39     109.506 158.590-135.848  1.00  0.00           H  
ATOM    572  CE1 TYR    39     108.515 160.488-135.338  1.00  0.00           C  
ATOM    573  HE1 TYR    39     109.374 161.109-135.544  1.00  0.00           H  
ATOM    574  CZ  TYR    39     107.403 161.072-134.706  1.00  0.00           C  
ATOM    575  OH  TYR    39     107.462 162.361-134.335  1.00  0.00           O  
ATOM    576  HH  TYR    39     106.607 162.786-134.429  1.00  0.00           H  
ATOM    577  CE2 TYR    39     106.345 160.254-134.301  1.00  0.00           C  
ATOM    578  HE2 TYR    39     105.480 160.716-133.849  1.00  0.00           H  
ATOM    579  CD2 TYR    39     106.411 158.835-134.533  1.00  0.00           C  
ATOM    580  HD2 TYR    39     105.606 158.248-134.118  1.00  0.00           H  
ATOM    581  C   TYR    39     108.305 154.689-134.012  1.00  0.00           C  
ATOM    582  O   TYR    39     109.196 154.078-134.523  1.00  0.00           O  
ATOM    583  N   VAL    40     107.268 153.996-133.515  1.00  0.00           N  
ATOM    584  H   VAL    40     106.476 154.530-133.188  1.00  0.00           H  
ATOM    585  CA  VAL    40     107.020 152.577-133.556  1.00  0.00           C  
ATOM    586  HA  VAL    40     107.609 152.185-134.385  1.00  0.00           H  
ATOM    587  CB  VAL    40     107.515 151.903-132.251  1.00  0.00           C  
ATOM    588  HB  VAL    40     106.934 152.290-131.414  1.00  0.00           H  
ATOM    589  CG1 VAL    40     107.173 150.484-132.324  1.00  0.00           C  
ATOM    590 HG11 VAL    40     106.103 150.304-132.424  1.00  0.00           H  
ATOM    591 HG12 VAL    40     107.506 149.844-131.506  1.00  0.00           H  
ATOM    592 HG13 VAL    40     107.655 149.996-133.172  1.00  0.00           H  
ATOM    593  CG2 VAL    40     108.975 151.978-131.877  1.00  0.00           C  
ATOM    594 HG21 VAL    40     109.286 153.022-131.834  1.00  0.00           H  
ATOM    595 HG22 VAL    40     109.525 151.299-132.528  1.00  0.00           H  
ATOM    596 HG23 VAL    40     108.961 151.653-130.837  1.00  0.00           H  
ATOM    597  C   VAL    40     105.527 152.433-133.935  1.00  0.00           C  
ATOM    598  O   VAL    40     104.671 152.900-133.192  1.00  0.00           O  
ATOM    599  N   GLY    41     105.324 151.775-135.049  1.00  0.00           N  
ATOM    600  H   GLY    41     106.075 151.450-135.640  1.00  0.00           H  
ATOM    601  CA  GLY    41     104.017 151.453-135.597  1.00  0.00           C  
ATOM    602  HA2 GLY    41     103.434 152.372-135.647  1.00  0.00           H  
ATOM    603  HA3 GLY    41     104.209 151.090-136.607  1.00  0.00           H  
ATOM    604  C   GLY    41     103.180 150.305-134.992  1.00  0.00           C  
ATOM    605  O   GLY    41     103.726 149.599-134.142  1.00  0.00           O  
ATOM    606  N   SER    42     101.947 150.137-135.523  1.00  0.00           N  
ATOM    607  H   SER    42     101.584 150.756-136.234  1.00  0.00           H  
ATOM    608  CA  SER    42     101.134 148.929-135.230  1.00  0.00           C  
ATOM    609  HA  SER    42     101.390 148.584-134.229  1.00  0.00           H  
ATOM    610  CB  SER    42      99.625 149.254-135.328  1.00  0.00           C  
ATOM    611  HB2 SER    42      99.428 150.139-134.723  1.00  0.00           H  
ATOM    612  HB3 SER    42      99.483 149.586-136.357  1.00  0.00           H  
ATOM    613  OG  SER    42      98.970 148.045-135.088  1.00  0.00           O  
ATOM    614  HG  SER    42      98.823 148.036-134.140  1.00  0.00           H  
ATOM    615  C   SER    42     101.538 147.753-136.168  1.00  0.00           C  
ATOM    616  O   SER    42     101.736 147.935-137.380  1.00  0.00           O  
ATOM    617  N   LYS    43     101.538 146.516-135.583  1.00  0.00           N  
ATOM    618  H   LYS    43     101.261 146.514-134.612  1.00  0.00           H  
ATOM    619  CA  LYS    43     102.008 145.209-136.113  1.00  0.00           C  
ATOM    620  HA  LYS    43     103.046 145.288-136.435  1.00  0.00           H  
ATOM    621  CB  LYS    43     101.802 144.213-134.945  1.00  0.00           C  
ATOM    622  HB2 LYS    43     100.766 144.209-134.605  1.00  0.00           H  
ATOM    623  HB3 LYS    43     102.121 143.228-135.285  1.00  0.00           H  
ATOM    624  CG  LYS    43     102.681 144.518-133.778  1.00  0.00           C  
ATOM    625  HG2 LYS    43     103.647 144.863-134.148  1.00  0.00           H  
ATOM    626  HG3 LYS    43     102.172 145.285-133.193  1.00  0.00           H  
ATOM    627  CD  LYS    43     102.971 143.350-132.799  1.00  0.00           C  
ATOM    628  HD2 LYS    43     102.039 143.015-132.343  1.00  0.00           H  
ATOM    629  HD3 LYS    43     103.434 142.553-133.381  1.00  0.00           H  
ATOM    630  CE  LYS    43     103.886 143.746-131.611  1.00  0.00           C  
ATOM    631  HE2 LYS    43     104.893 143.950-131.976  1.00  0.00           H  
ATOM    632  HE3 LYS    43     103.500 144.722-131.318  1.00  0.00           H  
ATOM    633  NZ  LYS    43     103.813 142.744-130.457  1.00  0.00           N  
ATOM    634  HZ1 LYS    43     104.396 141.923-130.544  1.00  0.00           H  
ATOM    635  HZ2 LYS    43     102.865 142.396-130.429  1.00  0.00           H  
ATOM    636  HZ3 LYS    43     104.142 143.170-129.603  1.00  0.00           H  
ATOM    637  C   LYS    43     101.055 144.831-137.332  1.00  0.00           C  
ATOM    638  O   LYS    43      99.816 144.952-137.086  1.00  0.00           O  
ATOM    639  N   THR    44     101.611 144.575-138.552  1.00  0.00           N  
ATOM    640  H   THR    44     102.613 144.456-138.512  1.00  0.00           H  
ATOM    641  CA  THR    44     100.787 144.245-139.725  1.00  0.00           C  
ATOM    642  HA  THR    44      99.953 143.643-139.364  1.00  0.00           H  
ATOM    643  CB  THR    44     100.124 145.567-140.301  1.00  0.00           C  
ATOM    644  HB  THR    44      99.464 145.952-139.524  1.00  0.00           H  
ATOM    645  CG2 THR    44     101.114 146.586-140.821  1.00  0.00           C  
ATOM    646 HG21 THR    44     100.540 147.495-140.999  1.00  0.00           H  
ATOM    647 HG22 THR    44     101.557 146.427-141.804  1.00  0.00           H  
ATOM    648 HG23 THR    44     101.914 146.758-140.101  1.00  0.00           H  
ATOM    649  OG1 THR    44      99.271 145.260-141.425  1.00  0.00           O  
ATOM    650  HG1 THR    44      98.411 145.066-141.045  1.00  0.00           H  
ATOM    651  C   THR    44     101.490 143.531-140.909  1.00  0.00           C  
ATOM    652  O   THR    44     102.682 143.818-141.204  1.00  0.00           O  
ATOM    653  N   LYS    45     100.800 142.598-141.549  1.00  0.00           N  
ATOM    654  H   LYS    45      99.847 142.352-141.323  1.00  0.00           H  
ATOM    655  CA  LYS    45     101.412 141.894-142.736  1.00  0.00           C  
ATOM    656  HA  LYS    45     102.495 141.803-142.649  1.00  0.00           H  
ATOM    657  CB  LYS    45     100.745 140.560-142.967  1.00  0.00           C  
ATOM    658  HB2 LYS    45     101.226 139.993-143.765  1.00  0.00           H  
ATOM    659  HB3 LYS    45     100.891 139.914-142.102  1.00  0.00           H  
ATOM    660  CG  LYS    45      99.313 140.596-143.466  1.00  0.00           C  
ATOM    661  HG2 LYS    45      98.637 141.217-142.878  1.00  0.00           H  
ATOM    662  HG3 LYS    45      99.395 141.116-144.420  1.00  0.00           H  
ATOM    663  CD  LYS    45      98.686 139.202-143.659  1.00  0.00           C  
ATOM    664  HD2 LYS    45      98.797 138.727-142.684  1.00  0.00           H  
ATOM    665  HD3 LYS    45      97.617 139.293-143.849  1.00  0.00           H  
ATOM    666  CE  LYS    45      99.327 138.249-144.761  1.00  0.00           C  
ATOM    667  HE2 LYS    45      99.113 138.695-145.732  1.00  0.00           H  
ATOM    668  HE3 LYS    45     100.401 138.160-144.596  1.00  0.00           H  
ATOM    669  NZ  LYS    45      98.729 136.899-144.595  1.00  0.00           N  
ATOM    670  HZ1 LYS    45      98.972 136.485-143.707  1.00  0.00           H  
ATOM    671  HZ2 LYS    45      99.163 136.296-145.279  1.00  0.00           H  
ATOM    672  HZ3 LYS    45      97.767 137.027-144.876  1.00  0.00           H  
ATOM    673  C   LYS    45     101.452 142.762-144.029  1.00  0.00           C  
ATOM    674  O   LYS    45     102.003 142.342-145.068  1.00  0.00           O  
ATOM    675  N   GLU    46     100.859 143.986-143.982  1.00  0.00           N  
ATOM    676  H   GLU    46     100.343 144.145-143.128  1.00  0.00           H  
ATOM    677  CA  GLU    46     100.960 145.064-144.934  1.00  0.00           C  
ATOM    678  HA  GLU    46     100.827 144.709-145.956  1.00  0.00           H  
ATOM    679  CB  GLU    46      99.997 146.223-144.664  1.00  0.00           C  
ATOM    680  HB2 GLU    46     100.197 146.525-143.636  1.00  0.00           H  
ATOM    681  HB3 GLU    46     100.126 147.046-145.367  1.00  0.00           H  
ATOM    682  CG  GLU    46      98.514 145.844-144.747  1.00  0.00           C  
ATOM    683  HG2 GLU    46      98.331 145.105-143.967  1.00  0.00           H  
ATOM    684  HG3 GLU    46      97.829 146.685-144.636  1.00  0.00           H  
ATOM    685  CD  GLU    46      98.061 145.150-146.050  1.00  0.00           C  
ATOM    686  OE1 GLU    46      98.432 145.699-147.120  1.00  0.00           O  
ATOM    687  OE2 GLU    46      97.383 144.100-146.077  1.00  0.00           O  
ATOM    688  C   GLU    46     102.312 145.788-144.856  1.00  0.00           C  
ATOM    689  O   GLU    46     102.876 146.205-145.907  1.00  0.00           O  
ATOM    690  N   GLY    47     103.010 145.690-143.666  1.00  0.00           N  
ATOM    691  H   GLY    47     102.612 145.263-142.842  1.00  0.00           H  
ATOM    692  CA  GLY    47     104.329 146.306-143.476  1.00  0.00           C  
ATOM    693  HA2 GLY    47     104.988 145.740-142.817  1.00  0.00           H  
ATOM    694  HA3 GLY    47     104.837 146.452-144.429  1.00  0.00           H  
ATOM    695  C   GLY    47     104.377 147.654-142.808  1.00  0.00           C  
ATOM    696  O   GLY    47     103.280 148.239-142.598  1.00  0.00           O  
ATOM    697  N   VAL    48     105.510 148.248-142.523  1.00  0.00           N  
ATOM    698  H   VAL    48     106.331 147.700-142.735  1.00  0.00           H  
ATOM    699  CA  VAL    48     105.774 149.486-141.835  1.00  0.00           C  
ATOM    700  HA  VAL    48     105.252 149.353-140.887  1.00  0.00           H  
ATOM    701  CB  VAL    48     107.212 149.572-141.331  1.00  0.00           C  
ATOM    702  HB  VAL    48     107.274 150.483-140.737  1.00  0.00           H  
ATOM    703  CG1 VAL    48     107.547 148.367-140.411  1.00  0.00           C  
ATOM    704 HG11 VAL    48     107.012 148.410-139.463  1.00  0.00           H  
ATOM    705 HG12 VAL    48     108.630 148.295-140.303  1.00  0.00           H  
ATOM    706 HG13 VAL    48     107.265 147.448-140.925  1.00  0.00           H  
ATOM    707  CG2 VAL    48     108.247 149.791-142.460  1.00  0.00           C  
ATOM    708 HG21 VAL    48     109.154 150.066-141.922  1.00  0.00           H  
ATOM    709 HG22 VAL    48     107.933 150.645-143.060  1.00  0.00           H  
ATOM    710 HG23 VAL    48     108.430 149.018-143.207  1.00  0.00           H  
ATOM    711  C   VAL    48     105.187 150.741-142.552  1.00  0.00           C  
ATOM    712  O   VAL    48     104.841 151.729-141.873  1.00  0.00           O  
ATOM    713  N   VAL    49     104.880 150.681-143.837  1.00  0.00           N  
ATOM    714  H   VAL    49     105.125 149.868-144.383  1.00  0.00           H  
ATOM    715  CA  VAL    49     104.348 151.869-144.543  1.00  0.00           C  
ATOM    716  HA  VAL    49     104.958 152.737-144.295  1.00  0.00           H  
ATOM    717  CB  VAL    49     104.532 151.851-146.120  1.00  0.00           C  
ATOM    718  HB  VAL    49     104.448 152.886-146.450  1.00  0.00           H  
ATOM    719  CG1 VAL    49     105.992 151.500-146.519  1.00  0.00           C  
ATOM    720 HG11 VAL    49     106.297 151.962-147.458  1.00  0.00           H  
ATOM    721 HG12 VAL    49     106.116 150.429-146.677  1.00  0.00           H  
ATOM    722 HG13 VAL    49     106.677 151.795-145.725  1.00  0.00           H  
ATOM    723  CG2 VAL    49     103.601 150.951-147.010  1.00  0.00           C  
ATOM    724 HG21 VAL    49     103.744 151.375-148.004  1.00  0.00           H  
ATOM    725 HG22 VAL    49     102.592 151.270-146.748  1.00  0.00           H  
ATOM    726 HG23 VAL    49     103.733 149.883-146.836  1.00  0.00           H  
ATOM    727  C   VAL    49     102.901 152.149-144.196  1.00  0.00           C  
ATOM    728  O   VAL    49     102.431 153.312-144.321  1.00  0.00           O  
ATOM    729  N   HIE    50     102.156 151.136-143.736  1.00  0.00           N  
ATOM    730  H   HIE    50     102.628 150.244-143.781  1.00  0.00           H  
ATOM    731  CA  HIE    50     100.850 151.276-143.129  1.00  0.00           C  
ATOM    732  HA  HIE    50     100.497 152.267-143.416  1.00  0.00           H  
ATOM    733  CB  HIE    50      99.928 150.127-143.686  1.00  0.00           C  
ATOM    734  HB2 HIE    50      99.858 150.383-144.743  1.00  0.00           H  
ATOM    735  HB3 HIE    50     100.382 149.136-143.668  1.00  0.00           H  
ATOM    736  CG  HIE    50      98.483 150.115-143.107  1.00  0.00           C  
ATOM    737  ND1 HIE    50      97.337 150.497-143.831  1.00  0.00           N  
ATOM    738  CE1 HIE    50      96.284 150.169-143.075  1.00  0.00           C  
ATOM    739  HE1 HIE    50      95.273 150.257-143.446  1.00  0.00           H  
ATOM    740  NE2 HIE    50      96.696 149.596-141.944  1.00  0.00           N  
ATOM    741  HE2 HIE    50      96.033 149.228-141.277  1.00  0.00           H  
ATOM    742  CD2 HIE    50      98.070 149.489-141.917  1.00  0.00           C  
ATOM    743  HD2 HIE    50      98.776 149.052-141.226  1.00  0.00           H  
ATOM    744  C   HIE    50     100.908 151.276-141.616  1.00  0.00           C  
ATOM    745  O   HIE    50     100.392 152.159-140.968  1.00  0.00           O  
ATOM    746  N   GLY    51     101.805 150.470-141.024  1.00  0.00           N  
ATOM    747  H   GLY    51     102.208 149.755-141.613  1.00  0.00           H  
ATOM    748  CA  GLY    51     102.098 150.492-139.547  1.00  0.00           C  
ATOM    749  HA2 GLY    51     101.249 150.086-138.998  1.00  0.00           H  
ATOM    750  HA3 GLY    51     102.909 149.805-139.307  1.00  0.00           H  
ATOM    751  C   GLY    51     102.430 151.785-138.814  1.00  0.00           C  
ATOM    752  O   GLY    51     101.927 152.038-137.757  1.00  0.00           O  
ATOM    753  N   VAL    52     103.361 152.606-139.375  1.00  0.00           N  
ATOM    754  H   VAL    52     103.653 152.428-140.325  1.00  0.00           H  
ATOM    755  CA  VAL    52     103.916 153.832-138.731  1.00  0.00           C  
ATOM    756  HA  VAL    52     103.951 153.826-137.641  1.00  0.00           H  
ATOM    757  CB  VAL    52     105.373 153.924-139.122  1.00  0.00           C  
ATOM    758  HB  VAL    52     105.344 153.809-140.206  1.00  0.00           H  
ATOM    759  CG1 VAL    52     105.978 155.295-138.690  1.00  0.00           C  
ATOM    760 HG11 VAL    52     105.532 156.178-139.147  1.00  0.00           H  
ATOM    761 HG12 VAL    52     107.032 155.208-138.954  1.00  0.00           H  
ATOM    762 HG13 VAL    52     105.986 155.308-137.600  1.00  0.00           H  
ATOM    763  CG2 VAL    52     106.199 152.689-138.556  1.00  0.00           C  
ATOM    764 HG21 VAL    52     105.653 151.783-138.821  1.00  0.00           H  
ATOM    765 HG22 VAL    52     106.248 152.727-137.467  1.00  0.00           H  
ATOM    766 HG23 VAL    52     107.191 152.670-139.007  1.00  0.00           H  
ATOM    767  C   VAL    52     103.055 154.984-139.170  1.00  0.00           C  
ATOM    768  O   VAL    52     102.920 155.926-138.432  1.00  0.00           O  
ATOM    769  N   ALA    53     102.367 154.872-140.327  1.00  0.00           N  
ATOM    770  H   ALA    53     102.526 153.976-140.766  1.00  0.00           H  
ATOM    771  CA  ALA    53     101.283 155.663-140.802  1.00  0.00           C  
ATOM    772  HA  ALA    53     101.486 156.723-140.650  1.00  0.00           H  
ATOM    773  CB  ALA    53     101.082 155.444-142.276  1.00  0.00           C  
ATOM    774  HB1 ALA    53     101.931 155.777-142.872  1.00  0.00           H  
ATOM    775  HB2 ALA    53     100.273 156.111-142.576  1.00  0.00           H  
ATOM    776  HB3 ALA    53     100.752 154.410-142.371  1.00  0.00           H  
ATOM    777  C   ALA    53      99.882 155.635-140.091  1.00  0.00           C  
ATOM    778  O   ALA    53      99.157 156.615-140.038  1.00  0.00           O  
ATOM    779  N   THR    54      99.501 154.483-139.552  1.00  0.00           N  
ATOM    780  H   THR    54     100.115 153.695-139.699  1.00  0.00           H  
ATOM    781  CA  THR    54      98.359 154.284-138.688  1.00  0.00           C  
ATOM    782  HA  THR    54      97.468 154.583-139.240  1.00  0.00           H  
ATOM    783  CB  THR    54      98.160 152.816-138.366  1.00  0.00           C  
ATOM    784  HB  THR    54      99.142 152.411-138.125  1.00  0.00           H  
ATOM    785  CG2 THR    54      97.151 152.487-137.246  1.00  0.00           C  
ATOM    786 HG21 THR    54      96.233 153.028-137.478  1.00  0.00           H  
ATOM    787 HG22 THR    54      97.573 152.787-136.287  1.00  0.00           H  
ATOM    788 HG23 THR    54      96.991 151.410-137.214  1.00  0.00           H  
ATOM    789  OG1 THR    54      97.842 152.215-139.601  1.00  0.00           O  
ATOM    790  HG1 THR    54      98.627 151.961-140.092  1.00  0.00           H  
ATOM    791  C   THR    54      98.477 155.038-137.369  1.00  0.00           C  
ATOM    792  O   THR    54      97.522 155.643-136.856  1.00  0.00           O  
ATOM    793  N   VAL    55      99.720 155.310-136.896  1.00  0.00           N  
ATOM    794  H   VAL    55     100.505 154.762-137.219  1.00  0.00           H  
ATOM    795  CA  VAL    55     100.038 156.069-135.663  1.00  0.00           C  
ATOM    796  HA  VAL    55      99.284 155.890-134.897  1.00  0.00           H  
ATOM    797  CB  VAL    55     101.409 155.856-135.015  1.00  0.00           C  
ATOM    798  HB  VAL    55     102.241 156.123-135.667  1.00  0.00           H  
ATOM    799  CG1 VAL    55     101.598 156.668-133.722  1.00  0.00           C  
ATOM    800 HG11 VAL    55     101.407 157.735-133.838  1.00  0.00           H  
ATOM    801 HG12 VAL    55     102.627 156.623-133.365  1.00  0.00           H  
ATOM    802 HG13 VAL    55     100.937 156.273-132.950  1.00  0.00           H  
ATOM    803  CG2 VAL    55     101.569 154.408-134.710  1.00  0.00           C  
ATOM    804 HG21 VAL    55     101.709 153.783-135.592  1.00  0.00           H  
ATOM    805 HG22 VAL    55     100.658 154.019-134.256  1.00  0.00           H  
ATOM    806 HG23 VAL    55     102.417 154.318-134.031  1.00  0.00           H  
ATOM    807  C   VAL    55      99.765 157.549-136.012  1.00  0.00           C  
ATOM    808  O   VAL    55      99.078 158.217-135.289  1.00  0.00           O  
ATOM    809  N   ALA    56     100.244 158.052-137.118  1.00  0.00           N  
ATOM    810  H   ALA    56     100.837 157.448-137.668  1.00  0.00           H  
ATOM    811  CA  ALA    56      99.886 159.434-137.612  1.00  0.00           C  
ATOM    812  HA  ALA    56     100.029 160.108-136.767  1.00  0.00           H  
ATOM    813  CB  ALA    56     100.831 159.768-138.789  1.00  0.00           C  
ATOM    814  HB1 ALA    56     100.813 160.856-138.860  1.00  0.00           H  
ATOM    815  HB2 ALA    56     100.484 159.350-139.734  1.00  0.00           H  
ATOM    816  HB3 ALA    56     101.825 159.372-138.581  1.00  0.00           H  
ATOM    817  C   ALA    56      98.376 159.541-138.011  1.00  0.00           C  
ATOM    818  O   ALA    56      97.683 160.497-137.693  1.00  0.00           O  
ATOM    819  N   GLU    57      97.776 158.486-138.567  1.00  0.00           N  
ATOM    820  H   GLU    57      98.284 157.727-139.000  1.00  0.00           H  
ATOM    821  CA  GLU    57      96.302 158.444-138.747  1.00  0.00           C  
ATOM    822  HA  GLU    57      96.006 159.383-139.213  1.00  0.00           H  
ATOM    823  CB  GLU    57      96.134 157.334-139.805  1.00  0.00           C  
ATOM    824  HB2 GLU    57      96.848 157.295-140.628  1.00  0.00           H  
ATOM    825  HB3 GLU    57      96.086 156.408-139.234  1.00  0.00           H  
ATOM    826  CG  GLU    57      94.670 157.344-140.400  1.00  0.00           C  
ATOM    827  HG2 GLU    57      93.834 157.152-139.728  1.00  0.00           H  
ATOM    828  HG3 GLU    57      94.549 158.366-140.762  1.00  0.00           H  
ATOM    829  CD  GLU    57      94.536 156.419-141.658  1.00  0.00           C  
ATOM    830  OE1 GLU    57      93.752 156.817-142.564  1.00  0.00           O  
ATOM    831  OE2 GLU    57      94.947 155.196-141.644  1.00  0.00           O  
ATOM    832  C   GLU    57      95.422 158.419-137.532  1.00  0.00           C  
ATOM    833  O   GLU    57      94.208 158.575-137.676  1.00  0.00           O  
ATOM    834  N   LYS    58      95.973 158.194-136.291  1.00  0.00           N  
ATOM    835  H   LYS    58      96.922 157.854-136.233  1.00  0.00           H  
ATOM    836  CA  LYS    58      95.183 158.273-135.007  1.00  0.00           C  
ATOM    837  HA  LYS    58      94.109 158.379-135.159  1.00  0.00           H  
ATOM    838  CB  LYS    58      95.362 156.960-134.185  1.00  0.00           C  
ATOM    839  HB2 LYS    58      96.362 156.569-134.372  1.00  0.00           H  
ATOM    840  HB3 LYS    58      95.150 157.205-133.144  1.00  0.00           H  
ATOM    841  CG  LYS    58      94.406 155.936-134.784  1.00  0.00           C  
ATOM    842  HG2 LYS    58      93.437 156.429-134.715  1.00  0.00           H  
ATOM    843  HG3 LYS    58      94.669 155.765-135.829  1.00  0.00           H  
ATOM    844  CD  LYS    58      94.217 154.546-134.061  1.00  0.00           C  
ATOM    845  HD2 LYS    58      95.041 153.858-134.248  1.00  0.00           H  
ATOM    846  HD3 LYS    58      94.174 154.788-132.999  1.00  0.00           H  
ATOM    847  CE  LYS    58      92.910 153.888-134.435  1.00  0.00           C  
ATOM    848  HE2 LYS    58      92.690 153.143-133.669  1.00  0.00           H  
ATOM    849  HE3 LYS    58      92.089 154.596-134.327  1.00  0.00           H  
ATOM    850  NZ  LYS    58      92.713 153.165-135.741  1.00  0.00           N  
ATOM    851  HZ1 LYS    58      91.739 152.898-135.747  1.00  0.00           H  
ATOM    852  HZ2 LYS    58      93.381 152.414-135.835  1.00  0.00           H  
ATOM    853  HZ3 LYS    58      92.712 153.828-136.503  1.00  0.00           H  
ATOM    854  C   LYS    58      95.568 159.360-134.063  1.00  0.00           C  
ATOM    855  O   LYS    58      94.673 159.926-133.416  1.00  0.00           O  
ATOM    856  N   THR    59      96.835 159.848-134.107  1.00  0.00           N  
ATOM    857  H   THR    59      97.501 159.325-134.657  1.00  0.00           H  
ATOM    858  CA  THR    59      97.384 160.870-133.253  1.00  0.00           C  
ATOM    859  HA  THR    59      96.757 160.912-132.362  1.00  0.00           H  
ATOM    860  CB  THR    59      98.860 160.713-132.850  1.00  0.00           C  
ATOM    861  HB  THR    59      99.250 161.608-132.366  1.00  0.00           H  
ATOM    862  CG2 THR    59      99.181 159.451-131.956  1.00  0.00           C  
ATOM    863 HG21 THR    59     100.250 159.239-131.933  1.00  0.00           H  
ATOM    864 HG22 THR    59      98.780 158.583-132.478  1.00  0.00           H  
ATOM    865 HG23 THR    59      98.733 159.556-130.968  1.00  0.00           H  
ATOM    866  OG1 THR    59      99.537 160.578-134.057  1.00  0.00           O  
ATOM    867  HG1 THR    59      99.529 159.682-134.402  1.00  0.00           H  
ATOM    868  C   THR    59      97.062 162.257-133.806  1.00  0.00           C  
ATOM    869  O   THR    59      97.132 163.224-133.008  1.00  0.00           O  
ATOM    870  N   LYS    60      96.814 162.351-135.105  1.00  0.00           N  
ATOM    871  H   LYS    60      96.955 161.504-135.636  1.00  0.00           H  
ATOM    872  CA  LYS    60      96.517 163.552-135.906  1.00  0.00           C  
ATOM    873  HA  LYS    60      96.829 163.193-136.887  1.00  0.00           H  
ATOM    874  CB  LYS    60      95.055 163.981-136.026  1.00  0.00           C  
ATOM    875  HB2 LYS    60      94.741 164.362-135.055  1.00  0.00           H  
ATOM    876  HB3 LYS    60      94.983 164.769-136.775  1.00  0.00           H  
ATOM    877  CG  LYS    60      94.163 162.862-136.514  1.00  0.00           C  
ATOM    878  HG2 LYS    60      94.158 162.027-135.814  1.00  0.00           H  
ATOM    879  HG3 LYS    60      93.142 163.243-136.510  1.00  0.00           H  
ATOM    880  CD  LYS    60      94.398 162.349-137.958  1.00  0.00           C  
ATOM    881  HD2 LYS    60      94.559 163.222-138.590  1.00  0.00           H  
ATOM    882  HD3 LYS    60      95.307 161.749-137.928  1.00  0.00           H  
ATOM    883  CE  LYS    60      93.285 161.488-138.558  1.00  0.00           C  
ATOM    884  HE2 LYS    60      93.686 160.873-139.364  1.00  0.00           H  
ATOM    885  HE3 LYS    60      92.825 160.847-137.806  1.00  0.00           H  
ATOM    886  NZ  LYS    60      92.288 162.430-139.106  1.00  0.00           N  
ATOM    887  HZ1 LYS    60      92.370 163.358-138.716  1.00  0.00           H  
ATOM    888  HZ2 LYS    60      91.327 162.185-138.917  1.00  0.00           H  
ATOM    889  HZ3 LYS    60      92.380 162.504-140.109  1.00  0.00           H  
ATOM    890  C   LYS    60      97.631 164.666-135.699  1.00  0.00           C  
ATOM    891  O   LYS    60      98.784 164.373-136.150  1.00  0.00           O  
ATOM    892  N   GLU    61      97.258 165.819-135.120  1.00  0.00           N  
ATOM    893  H   GLU    61      96.272 165.877-134.908  1.00  0.00           H  
ATOM    894  CA  GLU    61      98.047 167.026-134.924  1.00  0.00           C  
ATOM    895  HA  GLU    61      98.481 167.228-135.903  1.00  0.00           H  
ATOM    896  CB  GLU    61      97.229 168.233-134.426  1.00  0.00           C  
ATOM    897  HB2 GLU    61      96.551 168.001-133.604  1.00  0.00           H  
ATOM    898  HB3 GLU    61      97.893 169.019-134.066  1.00  0.00           H  
ATOM    899  CG  GLU    61      96.468 168.887-135.648  1.00  0.00           C  
ATOM    900  HG2 GLU    61      96.645 169.962-135.639  1.00  0.00           H  
ATOM    901  HG3 GLU    61      96.806 168.483-136.602  1.00  0.00           H  
ATOM    902  CD  GLU    61      94.963 168.743-135.497  1.00  0.00           C  
ATOM    903  OE1 GLU    61      94.466 167.702-135.990  1.00  0.00           O  
ATOM    904  OE2 GLU    61      94.372 169.592-134.744  1.00  0.00           O  
ATOM    905  C   GLU    61      99.324 166.917-134.064  1.00  0.00           C  
ATOM    906  O   GLU    61     100.303 167.642-134.169  1.00  0.00           O  
ATOM    907  N   GLN    62      99.422 165.883-133.218  1.00  0.00           N  
ATOM    908  H   GLN    62      98.607 165.306-133.069  1.00  0.00           H  
ATOM    909  CA  GLN    62     100.501 165.660-132.274  1.00  0.00           C  
ATOM    910  HA  GLN    62     100.808 166.537-131.703  1.00  0.00           H  
ATOM    911  CB  GLN    62     100.125 164.775-131.056  1.00  0.00           C  
ATOM    912  HB2 GLN    62      99.800 163.778-131.353  1.00  0.00           H  
ATOM    913  HB3 GLN    62     100.993 164.731-130.398  1.00  0.00           H  
ATOM    914  CG  GLN    62      99.017 165.429-130.252  1.00  0.00           C  
ATOM    915  HG2 GLN    62      99.397 166.202-129.584  1.00  0.00           H  
ATOM    916  HG3 GLN    62      98.265 165.787-130.955  1.00  0.00           H  
ATOM    917  CD  GLN    62      98.294 164.578-129.167  1.00  0.00           C  
ATOM    918  OE1 GLN    62      97.125 164.927-128.825  1.00  0.00           O  
ATOM    919  NE2 GLN    62      98.958 163.555-128.622  1.00  0.00           N  
ATOM    920 HE21 GLN    62      99.931 163.390-128.838  1.00  0.00           H  
ATOM    921 HE22 GLN    62      98.628 163.066-127.802  1.00  0.00           H  
ATOM    922  C   GLN    62     101.690 165.008-132.976  1.00  0.00           C  
ATOM    923  O   GLN    62     102.817 165.104-132.474  1.00  0.00           O  
ATOM    924  N   VAL    63     101.521 164.383-134.153  1.00  0.00           N  
ATOM    925  H   VAL    63     100.606 164.322-134.576  1.00  0.00           H  
ATOM    926  CA  VAL    63     102.584 163.499-134.610  1.00  0.00           C  
ATOM    927  HA  VAL    63     102.802 162.816-133.790  1.00  0.00           H  
ATOM    928  CB  VAL    63     102.101 162.620-135.754  1.00  0.00           C  
ATOM    929  HB  VAL    63     101.064 162.372-135.531  1.00  0.00           H  
ATOM    930  CG1 VAL    63     102.216 163.166-137.157  1.00  0.00           C  
ATOM    931 HG11 VAL    63     101.845 164.186-137.058  1.00  0.00           H  
ATOM    932 HG12 VAL    63     101.593 162.658-137.893  1.00  0.00           H  
ATOM    933 HG13 VAL    63     103.271 163.108-137.425  1.00  0.00           H  
ATOM    934  CG2 VAL    63     102.848 161.237-135.749  1.00  0.00           C  
ATOM    935 HG21 VAL    63     102.847 160.786-134.757  1.00  0.00           H  
ATOM    936 HG22 VAL    63     103.895 161.314-136.042  1.00  0.00           H  
ATOM    937 HG23 VAL    63     102.392 160.472-136.377  1.00  0.00           H  
ATOM    938  C   VAL    63     103.841 164.252-134.896  1.00  0.00           C  
ATOM    939  O   VAL    63     104.979 163.677-134.853  1.00  0.00           O  
ATOM    940  N   THR    64     103.717 165.526-135.265  1.00  0.00           N  
ATOM    941  H   THR    64     102.730 165.741-135.295  1.00  0.00           H  
ATOM    942  CA  THR    64     104.803 166.469-135.620  1.00  0.00           C  
ATOM    943  HA  THR    64     105.605 165.931-136.126  1.00  0.00           H  
ATOM    944  CB  THR    64     104.230 167.701-136.397  1.00  0.00           C  
ATOM    945  HB  THR    64     105.025 168.425-136.573  1.00  0.00           H  
ATOM    946  CG2 THR    64     103.573 167.314-137.708  1.00  0.00           C  
ATOM    947 HG21 THR    64     102.768 166.594-137.566  1.00  0.00           H  
ATOM    948 HG22 THR    64     104.274 166.899-138.432  1.00  0.00           H  
ATOM    949 HG23 THR    64     103.153 168.185-138.212  1.00  0.00           H  
ATOM    950  OG1 THR    64     103.133 168.300-135.643  1.00  0.00           O  
ATOM    951  HG1 THR    64     103.362 169.072-135.119  1.00  0.00           H  
ATOM    952  C   THR    64     105.557 166.954-134.411  1.00  0.00           C  
ATOM    953  O   THR    64     106.539 167.662-134.554  1.00  0.00           O  
ATOM    954  N   ASN    65     105.150 166.663-133.192  1.00  0.00           N  
ATOM    955  H   ASN    65     104.197 166.330-133.165  1.00  0.00           H  
ATOM    956  CA  ASN    65     105.665 167.077-131.915  1.00  0.00           C  
ATOM    957  HA  ASN    65     106.578 167.619-132.160  1.00  0.00           H  
ATOM    958  CB  ASN    65     104.682 168.108-131.230  1.00  0.00           C  
ATOM    959  HB2 ASN    65     103.671 167.705-131.283  1.00  0.00           H  
ATOM    960  HB3 ASN    65     105.006 168.313-130.210  1.00  0.00           H  
ATOM    961  CG  ASN    65     104.694 169.540-131.822  1.00  0.00           C  
ATOM    962  OD1 ASN    65     103.693 170.234-131.965  1.00  0.00           O  
ATOM    963  ND2 ASN    65     105.901 169.942-132.240  1.00  0.00           N  
ATOM    964 HD21 ASN    65     106.690 169.347-132.031  1.00  0.00           H  
ATOM    965 HD22 ASN    65     105.982 170.885-132.592  1.00  0.00           H  
ATOM    966  C   ASN    65     105.980 165.860-131.009  1.00  0.00           C  
ATOM    967  O   ASN    65     106.937 165.849-130.303  1.00  0.00           O  
ATOM    968  N   VAL    66     105.081 164.862-130.950  1.00  0.00           N  
ATOM    969  H   VAL    66     104.225 164.895-131.485  1.00  0.00           H  
ATOM    970  CA  VAL    66     105.159 163.741-129.993  1.00  0.00           C  
ATOM    971  HA  VAL    66     105.740 164.089-129.139  1.00  0.00           H  
ATOM    972  CB  VAL    66     103.745 163.371-129.381  1.00  0.00           C  
ATOM    973  HB  VAL    66     103.043 163.100-130.169  1.00  0.00           H  
ATOM    974  CG1 VAL    66     103.796 162.168-128.384  1.00  0.00           C  
ATOM    975 HG11 VAL    66     104.317 162.368-127.449  1.00  0.00           H  
ATOM    976 HG12 VAL    66     104.273 161.335-128.900  1.00  0.00           H  
ATOM    977 HG13 VAL    66     102.816 161.833-128.043  1.00  0.00           H  
ATOM    978  CG2 VAL    66     103.268 164.608-128.561  1.00  0.00           C  
ATOM    979 HG21 VAL    66     102.370 164.353-127.997  1.00  0.00           H  
ATOM    980 HG22 VAL    66     102.986 165.396-129.259  1.00  0.00           H  
ATOM    981 HG23 VAL    66     104.043 165.013-127.910  1.00  0.00           H  
ATOM    982  C   VAL    66     105.855 162.480-130.467  1.00  0.00           C  
ATOM    983  O   VAL    66     105.527 161.985-131.534  1.00  0.00           O  
ATOM    984  N   GLY    67     106.820 161.985-129.719  1.00  0.00           N  
ATOM    985  H   GLY    67     106.947 162.371-128.795  1.00  0.00           H  
ATOM    986  CA  GLY    67     107.509 160.747-130.052  1.00  0.00           C  
ATOM    987  HA2 GLY    67     107.952 160.785-131.047  1.00  0.00           H  
ATOM    988  HA3 GLY    67     108.297 160.572-129.320  1.00  0.00           H  
ATOM    989  C   GLY    67     106.633 159.547-129.982  1.00  0.00           C  
ATOM    990  O   GLY    67     106.289 159.152-128.887  1.00  0.00           O  
ATOM    991  N   GLY    68     106.333 158.831-131.080  1.00  0.00           N  
ATOM    992  H   GLY    68     106.830 159.204-131.877  1.00  0.00           H  
ATOM    993  CA  GLY    68     105.411 157.629-131.116  1.00  0.00           C  
ATOM    994  HA2 GLY    68     104.367 157.874-130.922  1.00  0.00           H  
ATOM    995  HA3 GLY    68     105.434 157.253-132.139  1.00  0.00           H  
ATOM    996  C   GLY    68     105.865 156.516-130.165  1.00  0.00           C  
ATOM    997  O   GLY    68     105.034 155.879-129.508  1.00  0.00           O  
ATOM    998  N   ALA    69     107.112 156.273-130.047  1.00  0.00           N  
ATOM    999  H   ALA    69     107.688 157.017-130.415  1.00  0.00           H  
ATOM   1000  CA  ALA    69     107.704 155.291-129.218  1.00  0.00           C  
ATOM   1001  HA  ALA    69     107.234 154.308-129.223  1.00  0.00           H  
ATOM   1002  CB  ALA    69     109.230 155.288-129.429  1.00  0.00           C  
ATOM   1003  HB1 ALA    69     109.257 154.821-130.414  1.00  0.00           H  
ATOM   1004  HB2 ALA    69     109.734 154.545-128.811  1.00  0.00           H  
ATOM   1005  HB3 ALA    69     109.745 156.248-129.441  1.00  0.00           H  
ATOM   1006  C   ALA    69     107.541 155.638-127.684  1.00  0.00           C  
ATOM   1007  O   ALA    69     107.485 154.758-126.908  1.00  0.00           O  
ATOM   1008  N   VAL    70     107.349 156.948-127.412  1.00  0.00           N  
ATOM   1009  H   VAL    70     107.171 157.652-128.113  1.00  0.00           H  
ATOM   1010  CA  VAL    70     107.084 157.350-126.000  1.00  0.00           C  
ATOM   1011  HA  VAL    70     107.651 156.817-125.238  1.00  0.00           H  
ATOM   1012  CB  VAL    70     107.366 158.905-125.772  1.00  0.00           C  
ATOM   1013  HB  VAL    70     106.740 159.443-126.484  1.00  0.00           H  
ATOM   1014  CG1 VAL    70     107.052 159.340-124.333  1.00  0.00           C  
ATOM   1015 HG11 VAL    70     107.345 160.386-124.238  1.00  0.00           H  
ATOM   1016 HG12 VAL    70     107.600 158.693-123.647  1.00  0.00           H  
ATOM   1017 HG13 VAL    70     105.964 159.349-124.275  1.00  0.00           H  
ATOM   1018  CG2 VAL    70     108.792 159.229-126.297  1.00  0.00           C  
ATOM   1019 HG21 VAL    70     108.921 160.309-126.380  1.00  0.00           H  
ATOM   1020 HG22 VAL    70     109.067 158.679-127.197  1.00  0.00           H  
ATOM   1021 HG23 VAL    70     109.361 158.812-125.467  1.00  0.00           H  
ATOM   1022  C   VAL    70     105.631 157.008-125.607  1.00  0.00           C  
ATOM   1023  O   VAL    70     105.439 156.452-124.530  1.00  0.00           O  
ATOM   1024  N   VAL    71     104.596 157.400-126.400  1.00  0.00           N  
ATOM   1025  H   VAL    71     104.937 157.670-127.312  1.00  0.00           H  
ATOM   1026  CA  VAL    71     103.131 157.202-126.073  1.00  0.00           C  
ATOM   1027  HA  VAL    71     102.928 157.494-125.043  1.00  0.00           H  
ATOM   1028  CB  VAL    71     102.364 158.158-127.027  1.00  0.00           C  
ATOM   1029  HB  VAL    71     102.665 159.144-126.675  1.00  0.00           H  
ATOM   1030  CG1 VAL    71     102.818 157.906-128.500  1.00  0.00           C  
ATOM   1031 HG11 VAL    71     102.567 156.887-128.795  1.00  0.00           H  
ATOM   1032 HG12 VAL    71     103.864 158.159-128.675  1.00  0.00           H  
ATOM   1033 HG13 VAL    71     102.205 158.530-129.150  1.00  0.00           H  
ATOM   1034  CG2 VAL    71     100.849 158.083-127.072  1.00  0.00           C  
ATOM   1035 HG21 VAL    71     100.444 157.169-127.503  1.00  0.00           H  
ATOM   1036 HG22 VAL    71     100.518 158.966-127.618  1.00  0.00           H  
ATOM   1037 HG23 VAL    71     100.363 158.181-126.101  1.00  0.00           H  
ATOM   1038  C   VAL    71     102.766 155.714-126.226  1.00  0.00           C  
ATOM   1039  O   VAL    71     101.626 155.332-125.853  1.00  0.00           O  
ATOM   1040  N   THR    72     103.523 154.908-127.002  1.00  0.00           N  
ATOM   1041  H   THR    72     104.312 155.273-127.515  1.00  0.00           H  
ATOM   1042  CA  THR    72     103.469 153.411-127.020  1.00  0.00           C  
ATOM   1043  HA  THR    72     102.501 153.086-126.638  1.00  0.00           H  
ATOM   1044  CB  THR    72     103.650 152.876-128.420  1.00  0.00           C  
ATOM   1045  HB  THR    72     103.580 151.790-128.479  1.00  0.00           H  
ATOM   1046  CG2 THR    72     102.578 153.370-129.491  1.00  0.00           C  
ATOM   1047 HG21 THR    72     101.698 152.734-129.398  1.00  0.00           H  
ATOM   1048 HG22 THR    72     102.860 153.312-130.542  1.00  0.00           H  
ATOM   1049 HG23 THR    72     102.385 154.422-129.282  1.00  0.00           H  
ATOM   1050  OG1 THR    72     104.911 153.184-128.845  1.00  0.00           O  
ATOM   1051  HG1 THR    72     104.850 154.014-129.323  1.00  0.00           H  
ATOM   1052  C   THR    72     104.322 152.607-126.009  1.00  0.00           C  
ATOM   1053  O   THR    72     104.252 151.355-126.001  1.00  0.00           O  
ATOM   1054  N   GLY    73     105.066 153.313-125.124  1.00  0.00           N  
ATOM   1055  H   GLY    73     104.868 154.303-125.095  1.00  0.00           H  
ATOM   1056  CA  GLY    73     105.758 152.711-123.968  1.00  0.00           C  
ATOM   1057  HA2 GLY    73     105.878 153.440-123.167  1.00  0.00           H  
ATOM   1058  HA3 GLY    73     105.279 151.794-123.626  1.00  0.00           H  
ATOM   1059  C   GLY    73     107.176 152.263-124.242  1.00  0.00           C  
ATOM   1060  O   GLY    73     107.915 151.971-123.329  1.00  0.00           O  
ATOM   1061  N   VAL    74     107.530 152.141-125.542  1.00  0.00           N  
ATOM   1062  H   VAL    74     106.850 152.566-126.157  1.00  0.00           H  
ATOM   1063  CA  VAL    74     108.783 151.499-125.919  1.00  0.00           C  
ATOM   1064  HA  VAL    74     108.738 150.445-125.648  1.00  0.00           H  
ATOM   1065  CB  VAL    74     108.882 151.533-127.445  1.00  0.00           C  
ATOM   1066  HB  VAL    74     108.579 152.543-127.720  1.00  0.00           H  
ATOM   1067  CG1 VAL    74     110.346 151.312-128.021  1.00  0.00           C  
ATOM   1068 HG11 VAL    74     110.683 150.313-127.745  1.00  0.00           H  
ATOM   1069 HG12 VAL    74     111.018 152.067-127.614  1.00  0.00           H  
ATOM   1070 HG13 VAL    74     110.370 151.467-129.100  1.00  0.00           H  
ATOM   1071  CG2 VAL    74     107.801 150.556-128.002  1.00  0.00           C  
ATOM   1072 HG21 VAL    74     107.895 149.589-127.507  1.00  0.00           H  
ATOM   1073 HG22 VAL    74     107.917 150.489-129.084  1.00  0.00           H  
ATOM   1074 HG23 VAL    74     106.822 150.993-127.807  1.00  0.00           H  
ATOM   1075  C   VAL    74     109.978 152.223-125.321  1.00  0.00           C  
ATOM   1076  O   VAL    74     110.872 151.587-124.824  1.00  0.00           O  
ATOM   1077  N   THR    75     109.842 153.505-125.048  1.00  0.00           N  
ATOM   1078  H   THR    75     109.061 154.013-125.437  1.00  0.00           H  
ATOM   1079  CA  THR    75     110.896 154.266-124.391  1.00  0.00           C  
ATOM   1080  HA  THR    75     111.842 153.995-124.860  1.00  0.00           H  
ATOM   1081  CB  THR    75     110.630 155.755-124.637  1.00  0.00           C  
ATOM   1082  HB  THR    75     109.573 155.892-124.865  1.00  0.00           H  
ATOM   1083  CG2 THR    75     111.053 156.742-123.583  1.00  0.00           C  
ATOM   1084 HG21 THR    75     110.603 156.363-122.665  1.00  0.00           H  
ATOM   1085 HG22 THR    75     110.574 157.696-123.806  1.00  0.00           H  
ATOM   1086 HG23 THR    75     112.121 156.949-123.649  1.00  0.00           H  
ATOM   1087  OG1 THR    75     111.224 156.051-125.931  1.00  0.00           O  
ATOM   1088  HG1 THR    75     112.162 155.976-125.744  1.00  0.00           H  
ATOM   1089  C   THR    75     111.113 153.842-122.967  1.00  0.00           C  
ATOM   1090  O   THR    75     112.252 153.658-122.548  1.00  0.00           O  
ATOM   1091  N   ALA    76     110.055 153.555-122.202  1.00  0.00           N  
ATOM   1092  H   ALA    76     109.140 153.682-122.610  1.00  0.00           H  
ATOM   1093  CA  ALA    76     110.016 153.117-120.823  1.00  0.00           C  
ATOM   1094  HA  ALA    76     110.672 153.779-120.258  1.00  0.00           H  
ATOM   1095  CB  ALA    76     108.578 153.368-120.340  1.00  0.00           C  
ATOM   1096  HB1 ALA    76     108.494 152.958-119.333  1.00  0.00           H  
ATOM   1097  HB2 ALA    76     107.869 152.799-120.941  1.00  0.00           H  
ATOM   1098  HB3 ALA    76     108.379 154.438-120.385  1.00  0.00           H  
ATOM   1099  C   ALA    76     110.478 151.651-120.571  1.00  0.00           C  
ATOM   1100  O   ALA    76     110.749 151.239-119.452  1.00  0.00           O  
ATOM   1101  N   VAL    77     110.578 150.895-121.723  1.00  0.00           N  
ATOM   1102  H   VAL    77     110.301 151.240-122.630  1.00  0.00           H  
ATOM   1103  CA  VAL    77     111.102 149.529-121.771  1.00  0.00           C  
ATOM   1104  HA  VAL    77     111.214 149.121-120.767  1.00  0.00           H  
ATOM   1105  CB  VAL    77     110.126 148.709-122.627  1.00  0.00           C  
ATOM   1106  HB  VAL    77     110.108 149.048-123.663  1.00  0.00           H  
ATOM   1107  CG1 VAL    77     110.467 147.251-122.671  1.00  0.00           C  
ATOM   1108 HG11 VAL    77     109.748 146.690-123.268  1.00  0.00           H  
ATOM   1109 HG12 VAL    77     110.547 146.871-121.653  1.00  0.00           H  
ATOM   1110 HG13 VAL    77     111.430 147.134-123.168  1.00  0.00           H  
ATOM   1111  CG2 VAL    77     108.654 148.775-122.096  1.00  0.00           C  
ATOM   1112 HG21 VAL    77     108.192 149.735-122.325  1.00  0.00           H  
ATOM   1113 HG22 VAL    77     108.718 148.634-121.017  1.00  0.00           H  
ATOM   1114 HG23 VAL    77     107.989 147.998-122.474  1.00  0.00           H  
ATOM   1115  C   VAL    77     112.577 149.323-122.178  1.00  0.00           C  
ATOM   1116  O   VAL    77     113.282 148.447-121.694  1.00  0.00           O  
ATOM   1117  N   ALA    78     113.056 150.268-123.032  1.00  0.00           N  
ATOM   1118  H   ALA    78     112.429 150.928-123.469  1.00  0.00           H  
ATOM   1119  CA  ALA    78     114.497 150.432-123.396  1.00  0.00           C  
ATOM   1120  HA  ALA    78     114.794 149.473-123.821  1.00  0.00           H  
ATOM   1121  CB  ALA    78     114.520 151.655-124.432  1.00  0.00           C  
ATOM   1122  HB1 ALA    78     115.530 151.958-124.709  1.00  0.00           H  
ATOM   1123  HB2 ALA    78     114.200 152.536-123.877  1.00  0.00           H  
ATOM   1124  HB3 ALA    78     113.902 151.379-125.287  1.00  0.00           H  
ATOM   1125  C   ALA    78     115.319 150.711-122.137  1.00  0.00           C  
ATOM   1126  O   ALA    78     116.464 150.218-122.061  1.00  0.00           O  
ATOM   1127  N   GLN    79     114.830 151.564-121.263  1.00  0.00           N  
ATOM   1128  H   GLN    79     113.972 152.031-121.519  1.00  0.00           H  
ATOM   1129  CA  GLN    79     115.598 151.830-120.025  1.00  0.00           C  
ATOM   1130  HA  GLN    79     116.545 152.225-120.392  1.00  0.00           H  
ATOM   1131  CB  GLN    79     114.916 152.891-119.248  1.00  0.00           C  
ATOM   1132  HB2 GLN    79     115.570 152.998-118.383  1.00  0.00           H  
ATOM   1133  HB3 GLN    79     115.089 153.816-119.797  1.00  0.00           H  
ATOM   1134  CG  GLN    79     113.447 152.712-118.979  1.00  0.00           C  
ATOM   1135  HG2 GLN    79     112.944 152.547-119.932  1.00  0.00           H  
ATOM   1136  HG3 GLN    79     113.173 151.819-118.416  1.00  0.00           H  
ATOM   1137  CD  GLN    79     112.768 153.947-118.429  1.00  0.00           C  
ATOM   1138  OE1 GLN    79     113.227 155.034-118.540  1.00  0.00           O  
ATOM   1139  NE2 GLN    79     111.609 153.762-117.842  1.00  0.00           N  
ATOM   1140 HE21 GLN    79     111.337 152.790-117.815  1.00  0.00           H  
ATOM   1141 HE22 GLN    79     111.009 154.505-117.513  1.00  0.00           H  
ATOM   1142  C   GLN    79     115.896 150.534-119.226  1.00  0.00           C  
ATOM   1143  O   GLN    79     116.954 150.418-118.637  1.00  0.00           O  
ATOM   1144  N   LYS    80     114.968 149.551-119.232  1.00  0.00           N  
ATOM   1145  H   LYS    80     114.134 149.698-119.783  1.00  0.00           H  
ATOM   1146  CA  LYS    80     115.171 148.255-118.583  1.00  0.00           C  
ATOM   1147  HA  LYS    80     115.587 148.308-117.577  1.00  0.00           H  
ATOM   1148  CB  LYS    80     113.782 147.479-118.505  1.00  0.00           C  
ATOM   1149  HB2 LYS    80     113.362 147.386-119.507  1.00  0.00           H  
ATOM   1150  HB3 LYS    80     114.016 146.507-118.070  1.00  0.00           H  
ATOM   1151  CG  LYS    80     112.760 148.171-117.597  1.00  0.00           C  
ATOM   1152  HG2 LYS    80     113.258 148.757-116.825  1.00  0.00           H  
ATOM   1153  HG3 LYS    80     112.167 148.759-118.296  1.00  0.00           H  
ATOM   1154  CD  LYS    80     111.749 147.264-116.840  1.00  0.00           C  
ATOM   1155  HD2 LYS    80     111.207 146.613-117.526  1.00  0.00           H  
ATOM   1156  HD3 LYS    80     112.268 146.618-116.132  1.00  0.00           H  
ATOM   1157  CE  LYS    80     110.722 148.252-116.239  1.00  0.00           C  
ATOM   1158  HE2 LYS    80     111.229 148.889-115.515  1.00  0.00           H  
ATOM   1159  HE3 LYS    80     110.280 148.938-116.962  1.00  0.00           H  
ATOM   1160  NZ  LYS    80     109.648 147.407-115.570  1.00  0.00           N  
ATOM   1161  HZ1 LYS    80     109.050 147.931-114.948  1.00  0.00           H  
ATOM   1162  HZ2 LYS    80     109.907 146.632-114.976  1.00  0.00           H  
ATOM   1163  HZ3 LYS    80     108.989 147.053-116.249  1.00  0.00           H  
ATOM   1164  C   LYS    80     116.221 147.371-119.286  1.00  0.00           C  
ATOM   1165  O   LYS    80     116.987 146.533-118.681  1.00  0.00           O  
ATOM   1166  N   THR    81     116.401 147.536-120.574  1.00  0.00           N  
ATOM   1167  H   THR    81     115.615 148.046-120.951  1.00  0.00           H  
ATOM   1168  CA  THR    81     117.379 146.815-121.421  1.00  0.00           C  
ATOM   1169  HA  THR    81     117.301 145.767-121.131  1.00  0.00           H  
ATOM   1170  CB  THR    81     117.003 146.971-122.858  1.00  0.00           C  
ATOM   1171  HB  THR    81     116.771 148.010-123.090  1.00  0.00           H  
ATOM   1172  CG2 THR    81     117.931 146.539-123.923  1.00  0.00           C  
ATOM   1173 HG21 THR    81     118.787 147.209-123.844  1.00  0.00           H  
ATOM   1174 HG22 THR    81     117.429 146.742-124.869  1.00  0.00           H  
ATOM   1175 HG23 THR    81     118.135 145.480-123.769  1.00  0.00           H  
ATOM   1176  OG1 THR    81     115.817 146.346-123.073  1.00  0.00           O  
ATOM   1177  HG1 THR    81     115.679 146.549-124.001  1.00  0.00           H  
ATOM   1178  C   THR    81     118.833 147.321-121.140  1.00  0.00           C  
ATOM   1179  O   THR    81     119.679 146.434-120.896  1.00  0.00           O  
ATOM   1180  N   VAL    82     119.039 148.657-121.013  1.00  0.00           N  
ATOM   1181  H   VAL    82     118.235 149.262-121.094  1.00  0.00           H  
ATOM   1182  CA  VAL    82     120.396 149.256-120.868  1.00  0.00           C  
ATOM   1183  HA  VAL    82     121.151 148.733-121.454  1.00  0.00           H  
ATOM   1184  CB  VAL    82     120.328 150.777-121.196  1.00  0.00           C  
ATOM   1185  HB  VAL    82     119.479 151.213-120.670  1.00  0.00           H  
ATOM   1186  CG1 VAL    82     121.551 151.553-120.728  1.00  0.00           C  
ATOM   1187 HG11 VAL    82     121.654 152.555-121.144  1.00  0.00           H  
ATOM   1188 HG12 VAL    82     122.472 151.122-121.121  1.00  0.00           H  
ATOM   1189 HG13 VAL    82     121.651 151.659-119.648  1.00  0.00           H  
ATOM   1190  CG2 VAL    82     120.034 150.966-122.650  1.00  0.00           C  
ATOM   1191 HG21 VAL    82     119.060 150.518-122.848  1.00  0.00           H  
ATOM   1192 HG22 VAL    82     120.749 150.573-123.373  1.00  0.00           H  
ATOM   1193 HG23 VAL    82     119.837 152.013-122.880  1.00  0.00           H  
ATOM   1194  C   VAL    82     120.772 148.982-119.377  1.00  0.00           C  
ATOM   1195  O   VAL    82     121.848 148.593-119.175  1.00  0.00           O  
ATOM   1196  N   GLU    83     119.917 149.225-118.351  1.00  0.00           N  
ATOM   1197  H   GLU    83     119.038 149.681-118.550  1.00  0.00           H  
ATOM   1198  CA  GLU    83     120.228 149.009-116.926  1.00  0.00           C  
ATOM   1199  HA  GLU    83     121.113 149.533-116.564  1.00  0.00           H  
ATOM   1200  CB  GLU    83     119.017 149.496-116.195  1.00  0.00           C  
ATOM   1201  HB2 GLU    83     118.825 150.553-116.377  1.00  0.00           H  
ATOM   1202  HB3 GLU    83     118.144 149.025-116.645  1.00  0.00           H  
ATOM   1203  CG  GLU    83     118.784 149.143-114.664  1.00  0.00           C  
ATOM   1204  HG2 GLU    83     118.823 148.065-114.512  1.00  0.00           H  
ATOM   1205  HG3 GLU    83     119.532 149.689-114.089  1.00  0.00           H  
ATOM   1206  CD  GLU    83     117.474 149.716-114.100  1.00  0.00           C  
ATOM   1207  OE1 GLU    83     116.859 149.076-113.169  1.00  0.00           O  
ATOM   1208  OE2 GLU    83     117.007 150.812-114.512  1.00  0.00           O  
ATOM   1209  C   GLU    83     120.536 147.498-116.679  1.00  0.00           C  
ATOM   1210  O   GLU    83     121.290 147.133-115.762  1.00  0.00           O  
ATOM   1211  N   GLY    84     120.029 146.578-117.534  1.00  0.00           N  
ATOM   1212  H   GLY    84     119.483 147.073-118.225  1.00  0.00           H  
ATOM   1213  CA  GLY    84     120.200 145.067-117.536  1.00  0.00           C  
ATOM   1214  HA2 GLY    84     120.089 144.747-118.572  1.00  0.00           H  
ATOM   1215  HA3 GLY    84     121.178 144.840-117.111  1.00  0.00           H  
ATOM   1216  C   GLY    84     119.146 144.261-116.753  1.00  0.00           C  
ATOM   1217  O   GLY    84     119.458 143.226-116.078  1.00  0.00           O  
ATOM   1218  N   ALA    85     117.864 144.629-116.848  1.00  0.00           N  
ATOM   1219  H   ALA    85     117.630 145.324-117.543  1.00  0.00           H  
ATOM   1220  CA  ALA    85     116.798 143.919-116.151  1.00  0.00           C  
ATOM   1221  HA  ALA    85     117.192 143.400-115.277  1.00  0.00           H  
ATOM   1222  CB  ALA    85     115.780 145.035-115.698  1.00  0.00           C  
ATOM   1223  HB1 ALA    85     116.250 145.561-114.867  1.00  0.00           H  
ATOM   1224  HB2 ALA    85     114.770 144.704-115.455  1.00  0.00           H  
ATOM   1225  HB3 ALA    85     115.525 145.760-116.471  1.00  0.00           H  
ATOM   1226  C   ALA    85     116.115 142.750-116.948  1.00  0.00           C  
ATOM   1227  O   ALA    85     114.998 142.351-116.657  1.00  0.00           O  
ATOM   1228  N   GLY    86     116.894 142.160-117.864  1.00  0.00           N  
ATOM   1229  H   GLY    86     117.715 142.643-118.198  1.00  0.00           H  
ATOM   1230  CA  GLY    86     116.472 140.907-118.521  1.00  0.00           C  
ATOM   1231  HA2 GLY    86     117.409 140.448-118.837  1.00  0.00           H  
ATOM   1232  HA3 GLY    86     115.971 140.251-117.809  1.00  0.00           H  
ATOM   1233  C   GLY    86     115.489 141.034-119.739  1.00  0.00           C  
ATOM   1234  O   GLY    86     115.265 142.139-120.255  1.00  0.00           O  
ATOM   1235  N   SER    87     115.059 139.895-120.249  1.00  0.00           N  
ATOM   1236  H   SER    87     115.114 138.994-119.794  1.00  0.00           H  
ATOM   1237  CA  SER    87     114.217 139.794-121.413  1.00  0.00           C  
ATOM   1238  HA  SER    87     113.644 140.715-121.519  1.00  0.00           H  
ATOM   1239  CB  SER    87     115.131 139.472-122.567  1.00  0.00           C  
ATOM   1240  HB2 SER    87     115.799 140.330-122.639  1.00  0.00           H  
ATOM   1241  HB3 SER    87     115.719 138.572-122.384  1.00  0.00           H  
ATOM   1242  OG  SER    87     114.376 139.309-123.761  1.00  0.00           O  
ATOM   1243  HG  SER    87     114.924 139.615-124.487  1.00  0.00           H  
ATOM   1244  C   SER    87     113.172 138.597-121.259  1.00  0.00           C  
ATOM   1245  O   SER    87     113.195 137.900-120.240  1.00  0.00           O  
ATOM   1246  N   ILE    88     112.243 138.392-122.161  1.00  0.00           N  
ATOM   1247  H   ILE    88     112.329 139.071-122.904  1.00  0.00           H  
ATOM   1248  CA  ILE    88     111.225 137.280-122.287  1.00  0.00           C  
ATOM   1249  HA  ILE    88     111.279 136.572-121.460  1.00  0.00           H  
ATOM   1250  CB  ILE    88     109.738 137.881-122.305  1.00  0.00           C  
ATOM   1251  HB  ILE    88     109.670 138.437-123.240  1.00  0.00           H  
ATOM   1252  CG2 ILE    88     108.703 136.740-122.336  1.00  0.00           C  
ATOM   1253 HG21 ILE    88     107.703 137.172-122.376  1.00  0.00           H  
ATOM   1254 HG22 ILE    88     108.776 136.158-121.418  1.00  0.00           H  
ATOM   1255 HG23 ILE    88     108.914 136.206-123.263  1.00  0.00           H  
ATOM   1256  CG1 ILE    88     109.446 138.747-121.011  1.00  0.00           C  
ATOM   1257 HG12 ILE    88     109.547 138.087-120.149  1.00  0.00           H  
ATOM   1258 HG13 ILE    88     110.165 139.553-120.866  1.00  0.00           H  
ATOM   1259  CD1 ILE    88     108.027 139.330-120.978  1.00  0.00           C  
ATOM   1260 HD11 ILE    88     107.768 139.828-121.913  1.00  0.00           H  
ATOM   1261 HD12 ILE    88     108.066 140.112-120.220  1.00  0.00           H  
ATOM   1262 HD13 ILE    88     107.300 138.553-120.743  1.00  0.00           H  
ATOM   1263  C   ILE    88     111.514 136.458-123.596  1.00  0.00           C  
ATOM   1264  O   ILE    88     111.662 137.077-124.662  1.00  0.00           O  
ATOM   1265  N   ALA    89     111.403 135.127-123.531  1.00  0.00           N  
ATOM   1266  H   ALA    89     111.205 134.728-122.625  1.00  0.00           H  
ATOM   1267  CA  ALA    89     111.630 134.189-124.642  1.00  0.00           C  
ATOM   1268  HA  ALA    89     111.578 134.741-125.580  1.00  0.00           H  
ATOM   1269  CB  ALA    89     113.017 133.623-124.512  1.00  0.00           C  
ATOM   1270  HB1 ALA    89     113.299 132.996-125.357  1.00  0.00           H  
ATOM   1271  HB2 ALA    89     113.117 133.177-123.523  1.00  0.00           H  
ATOM   1272  HB3 ALA    89     113.768 134.414-124.501  1.00  0.00           H  
ATOM   1273  C   ALA    89     110.603 133.040-124.755  1.00  0.00           C  
ATOM   1274  O   ALA    89     110.000 132.622-123.743  1.00  0.00           O  
ATOM   1275  N   ALA    90     110.289 132.634-125.974  1.00  0.00           N  
ATOM   1276  H   ALA    90     110.759 133.063-126.759  1.00  0.00           H  
ATOM   1277  CA  ALA    90     109.258 131.586-126.242  1.00  0.00           C  
ATOM   1278  HA  ALA    90     109.374 130.795-125.501  1.00  0.00           H  
ATOM   1279  CB  ALA    90     107.901 132.233-126.128  1.00  0.00           C  
ATOM   1280  HB1 ALA    90     107.100 131.545-126.400  1.00  0.00           H  
ATOM   1281  HB2 ALA    90     107.835 133.019-126.881  1.00  0.00           H  
ATOM   1282  HB3 ALA    90     107.782 132.704-125.152  1.00  0.00           H  
ATOM   1283  C   ALA    90     109.481 130.893-127.660  1.00  0.00           C  
ATOM   1284  O   ALA    90     110.117 131.443-128.638  1.00  0.00           O  
ATOM   1285  N   ALA    91     108.911 129.707-127.772  1.00  0.00           N  
ATOM   1286  H   ALA    91     108.260 129.441-127.047  1.00  0.00           H  
ATOM   1287  CA  ALA    91     108.871 128.885-129.016  1.00  0.00           C  
ATOM   1288  HA  ALA    91     109.743 129.191-129.594  1.00  0.00           H  
ATOM   1289  CB  ALA    91     109.062 127.455-128.755  1.00  0.00           C  
ATOM   1290  HB1 ALA    91     109.092 126.961-129.726  1.00  0.00           H  
ATOM   1291  HB2 ALA    91     108.205 127.099-128.183  1.00  0.00           H  
ATOM   1292  HB3 ALA    91     110.051 127.405-128.299  1.00  0.00           H  
ATOM   1293  C   ALA    91     107.535 128.980-129.769  1.00  0.00           C  
ATOM   1294  O   ALA    91     106.426 128.867-129.243  1.00  0.00           O  
ATOM   1295  N   THR    92     107.610 129.052-131.119  1.00  0.00           N  
ATOM   1296  H   THR    92     108.471 128.765-131.561  1.00  0.00           H  
ATOM   1297  CA  THR    92     106.527 129.468-132.036  1.00  0.00           C  
ATOM   1298  HA  THR    92     105.588 129.299-131.510  1.00  0.00           H  
ATOM   1299  CB  THR    92     106.538 130.989-132.307  1.00  0.00           C  
ATOM   1300  HB  THR    92     107.528 131.433-132.206  1.00  0.00           H  
ATOM   1301  CG2 THR    92     105.920 131.427-133.628  1.00  0.00           C  
ATOM   1302 HG21 THR    92     104.951 130.955-133.790  1.00  0.00           H  
ATOM   1303 HG22 THR    92     106.452 131.053-134.503  1.00  0.00           H  
ATOM   1304 HG23 THR    92     105.861 132.512-133.704  1.00  0.00           H  
ATOM   1305  OG1 THR    92     105.723 131.573-131.256  1.00  0.00           O  
ATOM   1306  HG1 THR    92     105.750 132.496-131.517  1.00  0.00           H  
ATOM   1307  C   THR    92     106.569 128.591-133.297  1.00  0.00           C  
ATOM   1308  O   THR    92     107.653 128.361-133.820  1.00  0.00           O  
ATOM   1309  N   GLY    93     105.363 128.293-133.776  1.00  0.00           N  
ATOM   1310  H   GLY    93     104.580 128.579-133.205  1.00  0.00           H  
ATOM   1311  CA  GLY    93     105.156 127.465-134.972  1.00  0.00           C  
ATOM   1312  HA2 GLY    93     104.240 127.780-135.473  1.00  0.00           H  
ATOM   1313  HA3 GLY    93     105.792 127.780-135.799  1.00  0.00           H  
ATOM   1314  C   GLY    93     105.037 125.998-134.752  1.00  0.00           C  
ATOM   1315  O   GLY    93     104.092 125.484-134.123  1.00  0.00           O  
ATOM   1316  N   PHE    94     106.120 125.304-135.197  1.00  0.00           N  
ATOM   1317  H   PHE    94     106.775 125.679-135.868  1.00  0.00           H  
ATOM   1318  CA  PHE    94     106.124 123.859-134.963  1.00  0.00           C  
ATOM   1319  HA  PHE    94     105.155 123.445-135.242  1.00  0.00           H  
ATOM   1320  CB  PHE    94     107.185 123.258-135.827  1.00  0.00           C  
ATOM   1321  HB2 PHE    94     108.139 123.773-135.710  1.00  0.00           H  
ATOM   1322  HB3 PHE    94     107.361 122.212-135.579  1.00  0.00           H  
ATOM   1323  CG  PHE    94     106.936 123.459-137.295  1.00  0.00           C  
ATOM   1324  CD1 PHE    94     107.759 124.343-138.105  1.00  0.00           C  
ATOM   1325  HD1 PHE    94     108.546 124.881-137.599  1.00  0.00           H  
ATOM   1326  CE1 PHE    94     107.597 124.362-139.557  1.00  0.00           C  
ATOM   1327  HE1 PHE    94     108.249 124.946-140.189  1.00  0.00           H  
ATOM   1328  CZ  PHE    94     106.425 123.724-140.161  1.00  0.00           C  
ATOM   1329  HZ  PHE    94     106.223 123.886-141.210  1.00  0.00           H  
ATOM   1330  CE2 PHE    94     105.586 122.943-139.346  1.00  0.00           C  
ATOM   1331  HE2 PHE    94     104.766 122.494-139.885  1.00  0.00           H  
ATOM   1332  CD2 PHE    94     105.925 122.743-137.946  1.00  0.00           C  
ATOM   1333  HD2 PHE    94     105.438 121.984-137.352  1.00  0.00           H  
ATOM   1334  C   PHE    94     106.408 123.509-133.496  1.00  0.00           C  
ATOM   1335  O   PHE    94     105.982 122.486-133.041  1.00  0.00           O  
ATOM   1336  N   VAL    95     107.176 124.351-132.769  1.00  0.00           N  
ATOM   1337  H   VAL    95     107.535 125.194-133.194  1.00  0.00           H  
ATOM   1338  CA  VAL    95     107.561 124.100-131.389  1.00  0.00           C  
ATOM   1339  HA  VAL    95     107.376 123.064-131.104  1.00  0.00           H  
ATOM   1340  CB  VAL    95     109.127 124.254-131.266  1.00  0.00           C  
ATOM   1341  HB  VAL    95     109.264 125.334-131.315  1.00  0.00           H  
ATOM   1342  CG1 VAL    95     109.655 123.697-129.918  1.00  0.00           C  
ATOM   1343 HG11 VAL    95     110.692 123.400-130.073  1.00  0.00           H  
ATOM   1344 HG12 VAL    95     109.183 122.728-129.756  1.00  0.00           H  
ATOM   1345 HG13 VAL    95     109.642 124.408-129.092  1.00  0.00           H  
ATOM   1346  CG2 VAL    95     109.738 123.442-132.416  1.00  0.00           C  
ATOM   1347 HG21 VAL    95     109.014 122.649-132.602  1.00  0.00           H  
ATOM   1348 HG22 VAL    95     110.657 122.924-132.144  1.00  0.00           H  
ATOM   1349 HG23 VAL    95     109.965 124.059-133.285  1.00  0.00           H  
ATOM   1350  C   VAL    95     106.834 124.983-130.384  1.00  0.00           C  
ATOM   1351  O   VAL    95     106.665 126.159-130.729  1.00  0.00           O  
ATOM   1352  N   LYS    96     106.522 124.519-129.171  1.00  0.00           N  
ATOM   1353  H   LYS    96     106.694 123.538-129.005  1.00  0.00           H  
ATOM   1354  CA  LYS    96     105.727 125.211-128.135  1.00  0.00           C  
ATOM   1355  HA  LYS    96     105.871 126.279-128.300  1.00  0.00           H  
ATOM   1356  CB  LYS    96     104.206 124.819-128.378  1.00  0.00           C  
ATOM   1357  HB2 LYS    96     103.939 124.959-129.425  1.00  0.00           H  
ATOM   1358  HB3 LYS    96     104.214 123.776-128.061  1.00  0.00           H  
ATOM   1359  CG  LYS    96     103.164 125.546-127.531  1.00  0.00           C  
ATOM   1360  HG2 LYS    96     103.247 125.278-126.478  1.00  0.00           H  
ATOM   1361  HG3 LYS    96     103.430 126.598-127.625  1.00  0.00           H  
ATOM   1362  CD  LYS    96     101.727 125.315-128.082  1.00  0.00           C  
ATOM   1363  HD2 LYS    96     101.673 125.707-129.097  1.00  0.00           H  
ATOM   1364  HD3 LYS    96     101.585 124.242-128.215  1.00  0.00           H  
ATOM   1365  CE  LYS    96     100.754 125.834-126.981  1.00  0.00           C  
ATOM   1366  HE2 LYS    96     100.813 125.126-126.155  1.00  0.00           H  
ATOM   1367  HE3 LYS    96     100.975 126.863-126.696  1.00  0.00           H  
ATOM   1368  NZ  LYS    96      99.361 125.755-127.576  1.00  0.00           N  
ATOM   1369  HZ1 LYS    96      98.644 126.121-126.966  1.00  0.00           H  
ATOM   1370  HZ2 LYS    96      98.988 124.826-127.712  1.00  0.00           H  
ATOM   1371  HZ3 LYS    96      99.389 126.103-128.524  1.00  0.00           H  
ATOM   1372  C   LYS    96     106.132 124.781-126.708  1.00  0.00           C  
ATOM   1373  O   LYS    96     106.592 123.638-126.568  1.00  0.00           O  
ATOM   1374  N   LYS    97     105.940 125.684-125.738  1.00  0.00           N  
ATOM   1375  H   LYS    97     105.432 126.498-126.053  1.00  0.00           H  
ATOM   1376  CA  LYS    97     106.304 125.618-124.320  1.00  0.00           C  
ATOM   1377  HA  LYS    97     106.421 124.555-124.106  1.00  0.00           H  
ATOM   1378  CB  LYS    97     107.729 126.198-124.021  1.00  0.00           C  
ATOM   1379  HB2 LYS    97     107.708 127.238-124.349  1.00  0.00           H  
ATOM   1380  HB3 LYS    97     107.962 126.240-122.957  1.00  0.00           H  
ATOM   1381  CG  LYS    97     108.883 125.490-124.721  1.00  0.00           C  
ATOM   1382  HG2 LYS    97     108.960 124.423-124.514  1.00  0.00           H  
ATOM   1383  HG3 LYS    97     108.695 125.628-125.786  1.00  0.00           H  
ATOM   1384  CD  LYS    97     110.228 126.213-124.419  1.00  0.00           C  
ATOM   1385  HD2 LYS    97     110.118 127.232-124.790  1.00  0.00           H  
ATOM   1386  HD3 LYS    97     110.430 126.212-123.348  1.00  0.00           H  
ATOM   1387  CE  LYS    97     111.333 125.534-125.169  1.00  0.00           C  
ATOM   1388  HE2 LYS    97     111.325 124.558-124.685  1.00  0.00           H  
ATOM   1389  HE3 LYS    97     111.142 125.408-126.235  1.00  0.00           H  
ATOM   1390  NZ  LYS    97     112.689 126.041-124.794  1.00  0.00           N  
ATOM   1391  HZ1 LYS    97     112.757 125.802-123.814  1.00  0.00           H  
ATOM   1392  HZ2 LYS    97     112.895 127.020-124.931  1.00  0.00           H  
ATOM   1393  HZ3 LYS    97     113.428 125.592-125.315  1.00  0.00           H  
ATOM   1394  C   LYS    97     105.184 126.178-123.463  1.00  0.00           C  
ATOM   1395  O   LYS    97     104.784 127.333-123.688  1.00  0.00           O  
ATOM   1396  N   ASP    98     104.752 125.424-122.466  1.00  0.00           N  
ATOM   1397  H   ASP    98     105.167 124.550-122.178  1.00  0.00           H  
ATOM   1398  CA  ASP    98     103.629 125.792-121.616  1.00  0.00           C  
ATOM   1399  HA  ASP    98     102.757 126.112-122.186  1.00  0.00           H  
ATOM   1400  CB  ASP    98     103.030 124.555-120.893  1.00  0.00           C  
ATOM   1401  HB2 ASP    98     103.726 124.332-120.084  1.00  0.00           H  
ATOM   1402  HB3 ASP    98     102.056 124.797-120.467  1.00  0.00           H  
ATOM   1403  CG  ASP    98     102.834 123.255-121.683  1.00  0.00           C  
ATOM   1404  OD1 ASP    98     102.809 123.334-122.910  1.00  0.00           O  
ATOM   1405  OD2 ASP    98     102.584 122.173-121.103  1.00  0.00           O  
ATOM   1406  C   ASP    98     104.120 126.826-120.551  1.00  0.00           C  
ATOM   1407  O   ASP    98     103.261 127.364-119.864  1.00  0.00           O  
ATOM   1408  N   GLN    99     105.451 127.083-120.407  1.00  0.00           N  
ATOM   1409  H   GLN    99     106.142 126.562-120.929  1.00  0.00           H  
ATOM   1410  CA  GLN    99     105.958 128.130-119.588  1.00  0.00           C  
ATOM   1411  HA  GLN    99     105.170 128.672-119.065  1.00  0.00           H  
ATOM   1412  CB  GLN    99     106.828 127.451-118.505  1.00  0.00           C  
ATOM   1413  HB2 GLN    99     106.253 126.785-117.861  1.00  0.00           H  
ATOM   1414  HB3 GLN    99     107.587 126.918-119.078  1.00  0.00           H  
ATOM   1415  CG  GLN    99     107.692 128.410-117.600  1.00  0.00           C  
ATOM   1416  HG2 GLN    99     108.475 127.755-117.219  1.00  0.00           H  
ATOM   1417  HG3 GLN    99     108.126 129.132-118.291  1.00  0.00           H  
ATOM   1418  CD  GLN    99     106.766 129.042-116.570  1.00  0.00           C  
ATOM   1419  OE1 GLN    99     105.533 128.972-116.491  1.00  0.00           O  
ATOM   1420  NE2 GLN    99     107.323 129.712-115.618  1.00  0.00           N  
ATOM   1421 HE21 GLN    99     108.327 129.808-115.658  1.00  0.00           H  
ATOM   1422 HE22 GLN    99     106.823 130.276-114.945  1.00  0.00           H  
ATOM   1423  C   GLN    99     106.858 129.031-120.442  1.00  0.00           C  
ATOM   1424  O   GLN    99     107.815 128.563-121.101  1.00  0.00           O  
ATOM   1425  N   LEU   100     106.602 130.349-120.366  1.00  0.00           N  
ATOM   1426  H   LEU   100     105.815 130.573-119.774  1.00  0.00           H  
ATOM   1427  CA  LEU   100     107.404 131.470-120.848  1.00  0.00           C  
ATOM   1428  HA  LEU   100     107.599 131.113-121.859  1.00  0.00           H  
ATOM   1429  CB  LEU   100     106.593 132.839-120.872  1.00  0.00           C  
ATOM   1430  HB2 LEU   100     106.286 133.126-119.866  1.00  0.00           H  
ATOM   1431  HB3 LEU   100     107.176 133.619-121.361  1.00  0.00           H  
ATOM   1432  CG  LEU   100     105.338 132.734-121.758  1.00  0.00           C  
ATOM   1433  HG  LEU   100     104.648 132.003-121.336  1.00  0.00           H  
ATOM   1434  CD1 LEU   100     104.579 134.098-121.742  1.00  0.00           C  
ATOM   1435 HD11 LEU   100     103.824 134.132-122.528  1.00  0.00           H  
ATOM   1436 HD12 LEU   100     105.226 134.919-122.049  1.00  0.00           H  
ATOM   1437 HD13 LEU   100     104.186 134.387-120.767  1.00  0.00           H  
ATOM   1438  CD2 LEU   100     105.540 132.438-123.209  1.00  0.00           C  
ATOM   1439 HD21 LEU   100     106.042 131.475-123.308  1.00  0.00           H  
ATOM   1440 HD22 LEU   100     106.255 133.143-123.635  1.00  0.00           H  
ATOM   1441 HD23 LEU   100     104.563 132.512-123.686  1.00  0.00           H  
ATOM   1442  C   LEU   100     108.732 131.601-120.129  1.00  0.00           C  
ATOM   1443  O   LEU   100     108.804 131.389-118.917  1.00  0.00           O  
ATOM   1444  N   GLY   101     109.747 131.842-120.890  1.00  0.00           N  
ATOM   1445  H   GLY   101     109.543 132.025-121.862  1.00  0.00           H  
ATOM   1446  CA  GLY   101     111.202 131.782-120.411  1.00  0.00           C  
ATOM   1447  HA2 GLY   101     111.294 131.211-119.487  1.00  0.00           H  
ATOM   1448  HA3 GLY   101     111.800 131.265-121.161  1.00  0.00           H  
ATOM   1449  C   GLY   101     111.817 133.206-120.256  1.00  0.00           C  
ATOM   1450  O   GLY   101     111.139 134.197-120.430  1.00  0.00           O  
ATOM   1451  N   LYS   102     113.170 133.236-120.280  1.00  0.00           N  
ATOM   1452  H   LYS   102     113.592 132.318-120.290  1.00  0.00           H  
ATOM   1453  CA  LYS   102     113.940 134.455-120.046  1.00  0.00           C  
ATOM   1454  HA  LYS   102     113.323 135.278-120.404  1.00  0.00           H  
ATOM   1455  CB  LYS   102     114.337 134.449-118.528  1.00  0.00           C  
ATOM   1456  HB2 LYS   102     114.867 133.524-118.300  1.00  0.00           H  
ATOM   1457  HB3 LYS   102     115.044 135.248-118.304  1.00  0.00           H  
ATOM   1458  CG  LYS   102     113.062 134.591-117.595  1.00  0.00           C  
ATOM   1459  HG2 LYS   102     112.507 135.522-117.703  1.00  0.00           H  
ATOM   1460  HG3 LYS   102     112.359 133.775-117.762  1.00  0.00           H  
ATOM   1461  CD  LYS   102     113.574 134.541-116.177  1.00  0.00           C  
ATOM   1462  HD2 LYS   102     114.293 133.726-116.093  1.00  0.00           H  
ATOM   1463  HD3 LYS   102     114.003 135.532-116.032  1.00  0.00           H  
ATOM   1464  CE  LYS   102     112.439 134.264-115.182  1.00  0.00           C  
ATOM   1465  HE2 LYS   102     111.523 134.762-115.498  1.00  0.00           H  
ATOM   1466  HE3 LYS   102     112.254 133.190-115.146  1.00  0.00           H  
ATOM   1467  NZ  LYS   102     112.757 134.620-113.752  1.00  0.00           N  
ATOM   1468  HZ1 LYS   102     112.022 134.407-113.093  1.00  0.00           H  
ATOM   1469  HZ2 LYS   102     112.692 135.627-113.768  1.00  0.00           H  
ATOM   1470  HZ3 LYS   102     113.584 134.151-113.411  1.00  0.00           H  
ATOM   1471  C   LYS   102     115.315 134.488-120.850  1.00  0.00           C  
ATOM   1472  O   LYS   102     115.886 133.440-121.143  1.00  0.00           O  
ATOM   1473  N   ASN   103     115.847 135.666-121.058  1.00  0.00           N  
ATOM   1474  H   ASN   103     115.315 136.409-120.627  1.00  0.00           H  
ATOM   1475  CA  ASN   103     117.155 135.888-121.673  1.00  0.00           C  
ATOM   1476  HA  ASN   103     117.687 134.966-121.437  1.00  0.00           H  
ATOM   1477  CB  ASN   103     116.949 135.839-123.230  1.00  0.00           C  
ATOM   1478  HB2 ASN   103     116.242 135.063-123.523  1.00  0.00           H  
ATOM   1479  HB3 ASN   103     116.483 136.768-123.558  1.00  0.00           H  
ATOM   1480  CG  ASN   103     118.249 135.668-124.029  1.00  0.00           C  
ATOM   1481  OD1 ASN   103     119.014 136.541-124.136  1.00  0.00           O  
ATOM   1482  ND2 ASN   103     118.563 134.500-124.537  1.00  0.00           N  
ATOM   1483 HD21 ASN   103     118.149 133.644-124.195  1.00  0.00           H  
ATOM   1484 HD22 ASN   103     119.490 134.432-124.931  1.00  0.00           H  
ATOM   1485  C   ASN   103     117.721 137.252-121.126  1.00  0.00           C  
ATOM   1486  O   ASN   103     117.027 137.930-120.314  1.00  0.00           O  
ATOM   1487  N   GLU   104     118.904 137.770-121.501  1.00  0.00           N  
ATOM   1488  H   GLU   104     119.437 137.196-122.139  1.00  0.00           H  
ATOM   1489  CA  GLU   104     119.759 138.906-120.917  1.00  0.00           C  
ATOM   1490  HA  GLU   104     119.457 139.009-119.874  1.00  0.00           H  
ATOM   1491  CB  GLU   104     121.260 138.636-120.915  1.00  0.00           C  
ATOM   1492  HB2 GLU   104     121.518 138.230-121.893  1.00  0.00           H  
ATOM   1493  HB3 GLU   104     121.854 139.525-120.703  1.00  0.00           H  
ATOM   1494  CG  GLU   104     121.711 137.530-119.925  1.00  0.00           C  
ATOM   1495  HG2 GLU   104     121.181 136.606-120.154  1.00  0.00           H  
ATOM   1496  HG3 GLU   104     122.785 137.417-120.072  1.00  0.00           H  
ATOM   1497  CD  GLU   104     121.411 137.906-118.473  1.00  0.00           C  
ATOM   1498  OE1 GLU   104     121.052 137.058-117.634  1.00  0.00           O  
ATOM   1499  OE2 GLU   104     121.544 139.112-118.145  1.00  0.00           O  
ATOM   1500  C   GLU   104     119.522 140.273-121.633  1.00  0.00           C  
ATOM   1501  O   GLU   104     119.642 141.326-120.943  1.00  0.00           O  
ATOM   1502  N   GLU   105     119.134 140.306-122.888  1.00  0.00           N  
ATOM   1503  H   GLU   105     119.119 139.442-123.411  1.00  0.00           H  
ATOM   1504  CA  GLU   105     118.921 141.543-123.726  1.00  0.00           C  
ATOM   1505  HA  GLU   105     118.641 142.463-123.213  1.00  0.00           H  
ATOM   1506  CB  GLU   105     120.214 141.842-124.524  1.00  0.00           C  
ATOM   1507  HB2 GLU   105     120.324 142.907-124.730  1.00  0.00           H  
ATOM   1508  HB3 GLU   105     121.041 141.629-123.847  1.00  0.00           H  
ATOM   1509  CG  GLU   105     120.423 140.980-125.799  1.00  0.00           C  
ATOM   1510  HG2 GLU   105     120.259 139.915-125.636  1.00  0.00           H  
ATOM   1511  HG3 GLU   105     119.716 141.288-126.570  1.00  0.00           H  
ATOM   1512  CD  GLU   105     121.852 140.953-126.378  1.00  0.00           C  
ATOM   1513  OE1 GLU   105     122.812 140.955-125.563  1.00  0.00           O  
ATOM   1514  OE2 GLU   105     121.971 140.902-127.638  1.00  0.00           O  
ATOM   1515  C   GLU   105     117.727 141.384-124.606  1.00  0.00           C  
ATOM   1516  O   GLU   105     117.420 140.217-124.927  1.00  0.00           O  
ATOM   1517  N   GLY   106     117.036 142.430-125.037  1.00  0.00           N  
ATOM   1518  H   GLY   106     117.492 143.326-124.946  1.00  0.00           H  
ATOM   1519  CA  GLY   106     115.861 142.379-125.906  1.00  0.00           C  
ATOM   1520  HA2 GLY   106     115.756 141.451-126.468  1.00  0.00           H  
ATOM   1521  HA3 GLY   106     115.070 142.213-125.174  1.00  0.00           H  
ATOM   1522  C   GLY   106     115.735 143.614-126.809  1.00  0.00           C  
ATOM   1523  O   GLY   106     116.608 144.458-126.802  1.00  0.00           O  
ATOM   1524  N   ALA   107     114.639 143.608-127.579  1.00  0.00           N  
ATOM   1525  H   ALA   107     113.923 142.900-127.505  1.00  0.00           H  
ATOM   1526  CA  ALA   107     114.187 144.814-128.326  1.00  0.00           C  
ATOM   1527  HA  ALA   107     114.963 145.576-128.386  1.00  0.00           H  
ATOM   1528  CB  ALA   107     113.654 144.512-129.792  1.00  0.00           C  
ATOM   1529  HB1 ALA   107     112.869 143.758-129.727  1.00  0.00           H  
ATOM   1530  HB2 ALA   107     114.380 144.013-130.434  1.00  0.00           H  
ATOM   1531  HB3 ALA   107     113.310 145.431-130.267  1.00  0.00           H  
ATOM   1532  C   ALA   107     112.967 145.329-127.576  1.00  0.00           C  
ATOM   1533  O   ALA   107     112.098 144.485-127.301  1.00  0.00           O  
ATOM   1534  N   PRO   108     112.814 146.625-127.336  1.00  0.00           N  
ATOM   1535  CD  PRO   108     113.840 147.652-127.816  1.00  0.00           C  
ATOM   1536  HD2 PRO   108     114.053 147.582-128.882  1.00  0.00           H  
ATOM   1537  HD3 PRO   108     114.792 147.544-127.295  1.00  0.00           H  
ATOM   1538  CG  PRO   108     113.235 148.953-127.329  1.00  0.00           C  
ATOM   1539  HG2 PRO   108     112.489 149.208-128.081  1.00  0.00           H  
ATOM   1540  HG3 PRO   108     114.000 149.720-127.213  1.00  0.00           H  
ATOM   1541  CB  PRO   108     112.536 148.560-126.004  1.00  0.00           C  
ATOM   1542  HB2 PRO   108     111.825 149.331-125.710  1.00  0.00           H  
ATOM   1543  HB3 PRO   108     113.254 148.396-125.200  1.00  0.00           H  
ATOM   1544  CA  PRO   108     111.810 147.196-126.377  1.00  0.00           C  
ATOM   1545  HA  PRO   108     111.588 146.592-125.497  1.00  0.00           H  
ATOM   1546  C   PRO   108     110.508 147.384-127.057  1.00  0.00           C  
ATOM   1547  O   PRO   108     109.652 147.982-126.451  1.00  0.00           O  
ATOM   1548  N   GLN   109     110.377 146.980-128.334  1.00  0.00           N  
ATOM   1549  H   GLN   109     111.138 146.414-128.681  1.00  0.00           H  
ATOM   1550  CA  GLN   109     109.271 147.243-129.327  1.00  0.00           C  
ATOM   1551  HA  GLN   109     109.230 148.324-129.456  1.00  0.00           H  
ATOM   1552  CB  GLN   109     109.701 146.787-130.721  1.00  0.00           C  
ATOM   1553  HB2 GLN   109     109.911 145.718-130.709  1.00  0.00           H  
ATOM   1554  HB3 GLN   109     108.872 146.982-131.402  1.00  0.00           H  
ATOM   1555  CG  GLN   109     110.954 147.503-131.270  1.00  0.00           C  
ATOM   1556  HG2 GLN   109     110.624 148.540-131.327  1.00  0.00           H  
ATOM   1557  HG3 GLN   109     111.803 147.287-130.621  1.00  0.00           H  
ATOM   1558  CD  GLN   109     111.377 147.130-132.655  1.00  0.00           C  
ATOM   1559  OE1 GLN   109     110.895 146.180-133.242  1.00  0.00           O  
ATOM   1560  NE2 GLN   109     112.245 147.913-133.293  1.00  0.00           N  
ATOM   1561 HE21 GLN   109     112.757 148.711-132.946  1.00  0.00           H  
ATOM   1562 HE22 GLN   109     112.488 147.589-134.218  1.00  0.00           H  
ATOM   1563  C   GLN   109     107.901 146.719-128.864  1.00  0.00           C  
ATOM   1564  O   GLN   109     106.945 146.840-129.672  1.00  0.00           O  
ATOM   1565  N   GLU   110     107.778 146.094-127.668  1.00  0.00           N  
ATOM   1566  H   GLU   110     108.603 145.953-127.102  1.00  0.00           H  
ATOM   1567  CA  GLU   110     106.482 145.616-127.068  1.00  0.00           C  
ATOM   1568  HA  GLU   110     105.763 145.323-127.833  1.00  0.00           H  
ATOM   1569  CB  GLU   110     106.578 144.370-126.203  1.00  0.00           C  
ATOM   1570  HB2 GLU   110     106.927 143.542-126.819  1.00  0.00           H  
ATOM   1571  HB3 GLU   110     107.358 144.555-125.465  1.00  0.00           H  
ATOM   1572  CG  GLU   110     105.263 143.841-125.521  1.00  0.00           C  
ATOM   1573  HG2 GLU   110     105.594 142.964-124.964  1.00  0.00           H  
ATOM   1574  HG3 GLU   110     104.804 144.533-124.816  1.00  0.00           H  
ATOM   1575  CD  GLU   110     104.251 143.194-126.456  1.00  0.00           C  
ATOM   1576  OE1 GLU   110     103.407 142.382-125.974  1.00  0.00           O  
ATOM   1577  OE2 GLU   110     104.352 143.290-127.709  1.00  0.00           O  
ATOM   1578  C   GLU   110     105.809 146.817-126.275  1.00  0.00           C  
ATOM   1579  O   GLU   110     104.551 146.915-126.290  1.00  0.00           O  
ATOM   1580  N   GLY   111     106.597 147.648-125.625  1.00  0.00           N  
ATOM   1581  H   GLY   111     107.580 147.428-125.550  1.00  0.00           H  
ATOM   1582  CA  GLY   111     106.135 148.790-124.860  1.00  0.00           C  
ATOM   1583  HA2 GLY   111     106.965 149.134-124.242  1.00  0.00           H  
ATOM   1584  HA3 GLY   111     105.913 149.560-125.599  1.00  0.00           H  
ATOM   1585  C   GLY   111     105.141 148.443-123.718  1.00  0.00           C  
ATOM   1586  O   GLY   111     105.222 147.515-122.901  1.00  0.00           O  
ATOM   1587  N   ILE   112     104.243 149.432-123.571  1.00  0.00           N  
ATOM   1588  H   ILE   112     104.216 150.093-124.334  1.00  0.00           H  
ATOM   1589  CA  ILE   112     103.287 149.621-122.409  1.00  0.00           C  
ATOM   1590  HA  ILE   112     103.938 149.772-121.548  1.00  0.00           H  
ATOM   1591  CB  ILE   112     102.377 150.839-122.603  1.00  0.00           C  
ATOM   1592  HB  ILE   112     103.119 151.561-122.943  1.00  0.00           H  
ATOM   1593  CG2 ILE   112     101.374 150.761-123.704  1.00  0.00           C  
ATOM   1594 HG21 ILE   112     100.854 151.718-123.751  1.00  0.00           H  
ATOM   1595 HG22 ILE   112     100.587 150.017-123.585  1.00  0.00           H  
ATOM   1596 HG23 ILE   112     101.887 150.502-124.630  1.00  0.00           H  
ATOM   1597  CG1 ILE   112     101.672 151.222-121.245  1.00  0.00           C  
ATOM   1598 HG12 ILE   112     100.649 150.857-121.149  1.00  0.00           H  
ATOM   1599 HG13 ILE   112     102.154 150.756-120.386  1.00  0.00           H  
ATOM   1600  CD1 ILE   112     101.640 152.710-121.055  1.00  0.00           C  
ATOM   1601 HD11 ILE   112     101.288 153.033-120.075  1.00  0.00           H  
ATOM   1602 HD12 ILE   112     101.104 153.189-121.874  1.00  0.00           H  
ATOM   1603 HD13 ILE   112     102.696 152.976-121.117  1.00  0.00           H  
ATOM   1604  C   ILE   112     102.360 148.388-122.149  1.00  0.00           C  
ATOM   1605  O   ILE   112     101.598 148.295-121.178  1.00  0.00           O  
ATOM   1606  N   LEU   113     102.300 147.518-123.184  1.00  0.00           N  
ATOM   1607  H   LEU   113     102.833 147.712-124.020  1.00  0.00           H  
ATOM   1608  CA  LEU   113     101.499 146.330-123.115  1.00  0.00           C  
ATOM   1609  HA  LEU   113     100.460 146.607-122.941  1.00  0.00           H  
ATOM   1610  CB  LEU   113     101.631 145.696-124.525  1.00  0.00           C  
ATOM   1611  HB2 LEU   113     102.682 145.456-124.686  1.00  0.00           H  
ATOM   1612  HB3 LEU   113     100.992 144.814-124.472  1.00  0.00           H  
ATOM   1613  CG  LEU   113     101.167 146.484-125.777  1.00  0.00           C  
ATOM   1614  HG  LEU   113     101.746 147.400-125.897  1.00  0.00           H  
ATOM   1615  CD1 LEU   113     101.444 145.548-126.949  1.00  0.00           C  
ATOM   1616 HD11 LEU   113     100.968 145.886-127.869  1.00  0.00           H  
ATOM   1617 HD12 LEU   113     101.005 144.557-126.832  1.00  0.00           H  
ATOM   1618 HD13 LEU   113     102.516 145.437-127.117  1.00  0.00           H  
ATOM   1619  CD2 LEU   113      99.682 146.869-125.652  1.00  0.00           C  
ATOM   1620 HD21 LEU   113      99.095 145.976-125.435  1.00  0.00           H  
ATOM   1621 HD22 LEU   113      99.341 147.220-126.626  1.00  0.00           H  
ATOM   1622 HD23 LEU   113      99.674 147.676-124.919  1.00  0.00           H  
ATOM   1623  C   LEU   113     101.898 145.480-121.962  1.00  0.00           C  
ATOM   1624  O   LEU   113     101.062 144.784-121.327  1.00  0.00           O  
ATOM   1625  N   GLU   114     103.246 145.373-121.793  1.00  0.00           N  
ATOM   1626  H   GLU   114     103.808 145.909-122.439  1.00  0.00           H  
ATOM   1627  CA  GLU   114     103.836 144.464-120.788  1.00  0.00           C  
ATOM   1628  HA  GLU   114     103.036 144.010-120.204  1.00  0.00           H  
ATOM   1629  CB  GLU   114     104.559 143.321-121.591  1.00  0.00           C  
ATOM   1630  HB2 GLU   114     105.175 143.791-122.358  1.00  0.00           H  
ATOM   1631  HB3 GLU   114     105.109 142.647-120.935  1.00  0.00           H  
ATOM   1632  CG  GLU   114     103.589 142.460-122.462  1.00  0.00           C  
ATOM   1633  HG2 GLU   114     102.868 143.089-122.984  1.00  0.00           H  
ATOM   1634  HG3 GLU   114     104.272 141.765-122.950  1.00  0.00           H  
ATOM   1635  CD  GLU   114     102.628 141.507-121.596  1.00  0.00           C  
ATOM   1636  OE1 GLU   114     102.713 141.480-120.327  1.00  0.00           O  
ATOM   1637  OE2 GLU   114     101.840 140.735-122.183  1.00  0.00           O  
ATOM   1638  C   GLU   114     104.846 145.127-119.945  1.00  0.00           C  
ATOM   1639  O   GLU   114     105.001 144.651-118.842  1.00  0.00           O  
ATOM   1640  N   ASP   115     105.401 146.238-120.335  1.00  0.00           N  
ATOM   1641  H   ASP   115     105.250 146.509-121.297  1.00  0.00           H  
ATOM   1642  CA  ASP   115     106.409 146.993-119.551  1.00  0.00           C  
ATOM   1643  HA  ASP   115     106.672 147.880-120.127  1.00  0.00           H  
ATOM   1644  CB  ASP   115     105.859 147.495-118.203  1.00  0.00           C  
ATOM   1645  HB2 ASP   115     104.850 147.855-118.400  1.00  0.00           H  
ATOM   1646  HB3 ASP   115     105.686 146.699-117.479  1.00  0.00           H  
ATOM   1647  CG  ASP   115     106.726 148.600-117.592  1.00  0.00           C  
ATOM   1648  OD1 ASP   115     107.191 148.458-116.466  1.00  0.00           O  
ATOM   1649  OD2 ASP   115     106.946 149.553-118.364  1.00  0.00           O  
ATOM   1650  C   ASP   115     107.826 146.228-119.445  1.00  0.00           C  
ATOM   1651  O   ASP   115     108.696 146.650-118.610  1.00  0.00           O  
ATOM   1652  N   MET   116     108.159 145.384-120.419  1.00  0.00           N  
ATOM   1653  H   MET   116     107.456 145.096-121.085  1.00  0.00           H  
ATOM   1654  CA  MET   116     109.307 144.516-120.267  1.00  0.00           C  
ATOM   1655  HA  MET   116     110.016 145.201-119.802  1.00  0.00           H  
ATOM   1656  CB  MET   116     108.981 143.248-119.424  1.00  0.00           C  
ATOM   1657  HB2 MET   116     108.447 143.485-118.503  1.00  0.00           H  
ATOM   1658  HB3 MET   116     108.357 142.551-119.984  1.00  0.00           H  
ATOM   1659  CG  MET   116     110.247 142.512-118.977  1.00  0.00           C  
ATOM   1660  HG2 MET   116     109.989 141.477-118.754  1.00  0.00           H  
ATOM   1661  HG3 MET   116     110.927 142.450-119.826  1.00  0.00           H  
ATOM   1662  SD  MET   116     111.213 143.112-117.562  1.00  0.00           S  
ATOM   1663  CE  MET   116     110.177 142.736-116.143  1.00  0.00           C  
ATOM   1664  HE1 MET   116     110.756 142.941-115.242  1.00  0.00           H  
ATOM   1665  HE2 MET   116     109.935 141.676-116.064  1.00  0.00           H  
ATOM   1666  HE3 MET   116     109.273 143.334-116.261  1.00  0.00           H  
ATOM   1667  C   MET   116     109.900 144.083-121.670  1.00  0.00           C  
ATOM   1668  O   MET   116     109.081 143.901-122.583  1.00  0.00           O  
ATOM   1669  N   PRO   117     111.212 143.931-121.952  1.00  0.00           N  
ATOM   1670  CD  PRO   117     112.236 144.317-121.012  1.00  0.00           C  
ATOM   1671  HD2 PRO   117     112.638 143.471-120.454  1.00  0.00           H  
ATOM   1672  HD3 PRO   117     111.937 145.030-120.243  1.00  0.00           H  
ATOM   1673  CG  PRO   117     113.336 144.839-121.895  1.00  0.00           C  
ATOM   1674  HG2 PRO   117     114.281 144.732-121.363  1.00  0.00           H  
ATOM   1675  HG3 PRO   117     113.164 145.908-122.021  1.00  0.00           H  
ATOM   1676  CB  PRO   117     113.163 144.080-123.247  1.00  0.00           C  
ATOM   1677  HB2 PRO   117     113.825 143.218-123.327  1.00  0.00           H  
ATOM   1678  HB3 PRO   117     113.523 144.748-124.030  1.00  0.00           H  
ATOM   1679  CA  PRO   117     111.744 143.682-123.335  1.00  0.00           C  
ATOM   1680  HA  PRO   117     111.263 144.327-124.071  1.00  0.00           H  
ATOM   1681  C   PRO   117     111.552 142.185-123.814  1.00  0.00           C  
ATOM   1682  O   PRO   117     111.541 141.230-123.027  1.00  0.00           O  
ATOM   1683  N   VAL   118     111.459 142.000-125.103  1.00  0.00           N  
ATOM   1684  H   VAL   118     111.672 142.706-125.794  1.00  0.00           H  
ATOM   1685  CA  VAL   118     111.319 140.620-125.659  1.00  0.00           C  
ATOM   1686  HA  VAL   118     111.195 139.892-124.858  1.00  0.00           H  
ATOM   1687  CB  VAL   118     110.176 140.404-126.603  1.00  0.00           C  
ATOM   1688  HB  VAL   118     110.353 139.389-126.958  1.00  0.00           H  
ATOM   1689  CG1 VAL   118     108.841 140.367-125.822  1.00  0.00           C  
ATOM   1690 HG11 VAL   118     108.886 139.631-125.019  1.00  0.00           H  
ATOM   1691 HG12 VAL   118     108.029 139.967-126.430  1.00  0.00           H  
ATOM   1692 HG13 VAL   118     108.601 141.403-125.584  1.00  0.00           H  
ATOM   1693  CG2 VAL   118     110.055 141.423-127.670  1.00  0.00           C  
ATOM   1694 HG21 VAL   118     111.062 141.491-128.080  1.00  0.00           H  
ATOM   1695 HG22 VAL   118     109.783 142.408-127.289  1.00  0.00           H  
ATOM   1696 HG23 VAL   118     109.333 141.012-128.376  1.00  0.00           H  
ATOM   1697  C   VAL   118     112.652 140.234-126.388  1.00  0.00           C  
ATOM   1698  O   VAL   118     113.389 141.117-126.832  1.00  0.00           O  
ATOM   1699  N   ASP   119     112.855 138.953-126.595  1.00  0.00           N  
ATOM   1700  H   ASP   119     112.362 138.299-126.005  1.00  0.00           H  
ATOM   1701  CA  ASP   119     113.857 138.309-127.478  1.00  0.00           C  
ATOM   1702  HA  ASP   119     114.795 138.866-127.483  1.00  0.00           H  
ATOM   1703  CB  ASP   119     114.039 136.896-126.872  1.00  0.00           C  
ATOM   1704  HB2 ASP   119     114.585 137.109-125.953  1.00  0.00           H  
ATOM   1705  HB3 ASP   119     113.029 136.511-126.733  1.00  0.00           H  
ATOM   1706  CG  ASP   119     114.898 135.911-127.695  1.00  0.00           C  
ATOM   1707  OD1 ASP   119     115.364 134.869-127.146  1.00  0.00           O  
ATOM   1708  OD2 ASP   119     114.911 135.944-128.960  1.00  0.00           O  
ATOM   1709  C   ASP   119     113.376 138.387-128.971  1.00  0.00           C  
ATOM   1710  O   ASP   119     112.186 138.133-129.137  1.00  0.00           O  
ATOM   1711  N   PRO   120     114.171 138.693-130.040  1.00  0.00           N  
ATOM   1712  CD  PRO   120     115.587 139.084-129.924  1.00  0.00           C  
ATOM   1713  HD2 PRO   120     116.142 138.192-129.632  1.00  0.00           H  
ATOM   1714  HD3 PRO   120     115.857 139.948-129.317  1.00  0.00           H  
ATOM   1715  CG  PRO   120     116.023 139.421-131.334  1.00  0.00           C  
ATOM   1716  HG2 PRO   120     117.074 139.140-131.400  1.00  0.00           H  
ATOM   1717  HG3 PRO   120     115.807 140.453-131.609  1.00  0.00           H  
ATOM   1718  CB  PRO   120     115.127 138.508-132.225  1.00  0.00           C  
ATOM   1719  HB2 PRO   120     115.424 137.464-132.126  1.00  0.00           H  
ATOM   1720  HB3 PRO   120     115.034 138.747-133.284  1.00  0.00           H  
ATOM   1721  CA  PRO   120     113.819 138.648-131.470  1.00  0.00           C  
ATOM   1722  HA  PRO   120     113.272 139.553-131.733  1.00  0.00           H  
ATOM   1723  C   PRO   120     112.979 137.406-131.879  1.00  0.00           C  
ATOM   1724  O   PRO   120     112.009 137.529-132.669  1.00  0.00           O  
ATOM   1725  N   ASP   121     113.135 136.199-131.385  1.00  0.00           N  
ATOM   1726  H   ASP   121     113.796 136.126-130.624  1.00  0.00           H  
ATOM   1727  CA  ASP   121     112.349 134.990-131.794  1.00  0.00           C  
ATOM   1728  HA  ASP   121     112.459 134.911-132.875  1.00  0.00           H  
ATOM   1729  CB  ASP   121     112.917 133.678-131.140  1.00  0.00           C  
ATOM   1730  HB2 ASP   121     112.995 133.901-130.076  1.00  0.00           H  
ATOM   1731  HB3 ASP   121     112.273 132.822-131.343  1.00  0.00           H  
ATOM   1732  CG  ASP   121     114.367 133.272-131.556  1.00  0.00           C  
ATOM   1733  OD1 ASP   121     114.775 133.587-132.687  1.00  0.00           O  
ATOM   1734  OD2 ASP   121     115.283 132.756-130.802  1.00  0.00           O  
ATOM   1735  C   ASP   121     110.817 135.105-131.530  1.00  0.00           C  
ATOM   1736  O   ASP   121     110.010 134.312-132.083  1.00  0.00           O  
ATOM   1737  N   ASN   122     110.411 136.048-130.721  1.00  0.00           N  
ATOM   1738  H   ASN   122     111.044 136.705-130.288  1.00  0.00           H  
ATOM   1739  CA  ASN   122     108.965 136.272-130.525  1.00  0.00           C  
ATOM   1740  HA  ASN   122     108.335 135.389-130.419  1.00  0.00           H  
ATOM   1741  CB  ASN   122     108.637 137.162-129.279  1.00  0.00           C  
ATOM   1742  HB2 ASN   122     108.976 138.192-129.396  1.00  0.00           H  
ATOM   1743  HB3 ASN   122     107.578 137.137-129.022  1.00  0.00           H  
ATOM   1744  CG  ASN   122     109.110 136.506-127.997  1.00  0.00           C  
ATOM   1745  OD1 ASN   122     108.470 135.655-127.368  1.00  0.00           O  
ATOM   1746  ND2 ASN   122     110.249 136.864-127.463  1.00  0.00           N  
ATOM   1747 HD21 ASN   122     110.822 137.514-127.982  1.00  0.00           H  
ATOM   1748 HD22 ASN   122     110.510 136.659-126.509  1.00  0.00           H  
ATOM   1749  C   ASN   122     108.320 136.945-131.725  1.00  0.00           C  
ATOM   1750  O   ASN   122     107.097 136.934-131.903  1.00  0.00           O  
ATOM   1751  N   GLU   123     109.140 137.640-132.489  1.00  0.00           N  
ATOM   1752  H   GLU   123     110.142 137.712-132.391  1.00  0.00           H  
ATOM   1753  CA  GLU   123     108.684 138.475-133.587  1.00  0.00           C  
ATOM   1754  HA  GLU   123     107.652 138.284-133.882  1.00  0.00           H  
ATOM   1755  CB  GLU   123     108.907 139.918-133.188  1.00  0.00           C  
ATOM   1756  HB2 GLU   123     109.951 140.035-132.895  1.00  0.00           H  
ATOM   1757  HB3 GLU   123     108.608 140.428-134.103  1.00  0.00           H  
ATOM   1758  CG  GLU   123     108.039 140.506-132.049  1.00  0.00           C  
ATOM   1759  HG2 GLU   123     108.354 140.050-131.110  1.00  0.00           H  
ATOM   1760  HG3 GLU   123     108.330 141.545-131.898  1.00  0.00           H  
ATOM   1761  CD  GLU   123     106.470 140.283-132.205  1.00  0.00           C  
ATOM   1762  OE1 GLU   123     105.704 140.587-131.258  1.00  0.00           O  
ATOM   1763  OE2 GLU   123     106.057 140.133-133.438  1.00  0.00           O  
ATOM   1764  C   GLU   123     109.306 138.138-134.949  1.00  0.00           C  
ATOM   1765  O   GLU   123     108.707 138.470-135.954  1.00  0.00           O  
ATOM   1766  N   ALA   124     110.451 137.421-135.052  1.00  0.00           N  
ATOM   1767  H   ALA   124     111.024 137.326-134.226  1.00  0.00           H  
ATOM   1768  CA  ALA   124     111.146 137.026-136.277  1.00  0.00           C  
ATOM   1769  HA  ALA   124     111.205 137.926-136.888  1.00  0.00           H  
ATOM   1770  CB  ALA   124     112.603 136.699-135.851  1.00  0.00           C  
ATOM   1771  HB1 ALA   124     113.246 136.660-136.730  1.00  0.00           H  
ATOM   1772  HB2 ALA   124     112.781 135.824-135.225  1.00  0.00           H  
ATOM   1773  HB3 ALA   124     113.055 137.478-135.237  1.00  0.00           H  
ATOM   1774  C   ALA   124     110.405 135.975-137.153  1.00  0.00           C  
ATOM   1775  O   ALA   124     110.997 135.473-138.084  1.00  0.00           O  
ATOM   1776  N   TYR   125     109.165 135.636-136.818  1.00  0.00           N  
ATOM   1777  H   TYR   125     108.697 136.125-136.069  1.00  0.00           H  
ATOM   1778  CA  TYR   125     108.286 134.877-137.618  1.00  0.00           C  
ATOM   1779  HA  TYR   125     108.916 134.393-138.364  1.00  0.00           H  
ATOM   1780  CB  TYR   125     107.639 133.855-136.638  1.00  0.00           C  
ATOM   1781  HB2 TYR   125     107.105 134.405-135.863  1.00  0.00           H  
ATOM   1782  HB3 TYR   125     106.915 133.261-137.197  1.00  0.00           H  
ATOM   1783  CG  TYR   125     108.537 132.721-136.239  1.00  0.00           C  
ATOM   1784  CD1 TYR   125     108.500 131.493-136.939  1.00  0.00           C  
ATOM   1785  HD1 TYR   125     107.808 131.332-137.752  1.00  0.00           H  
ATOM   1786  CE1 TYR   125     109.249 130.330-136.421  1.00  0.00           C  
ATOM   1787  HE1 TYR   125     109.206 129.323-136.811  1.00  0.00           H  
ATOM   1788  CZ  TYR   125     109.996 130.520-135.264  1.00  0.00           C  
ATOM   1789  OH  TYR   125     110.676 129.430-134.728  1.00  0.00           O  
ATOM   1790  HH  TYR   125     110.455 128.640-135.226  1.00  0.00           H  
ATOM   1791  CE2 TYR   125     110.099 131.737-134.659  1.00  0.00           C  
ATOM   1792  HE2 TYR   125     110.585 131.923-133.713  1.00  0.00           H  
ATOM   1793  CD2 TYR   125     109.339 132.814-135.070  1.00  0.00           C  
ATOM   1794  HD2 TYR   125     109.313 133.709-134.467  1.00  0.00           H  
ATOM   1795  C   TYR   125     107.162 135.685-138.194  1.00  0.00           C  
ATOM   1796  O   TYR   125     106.471 135.263-139.100  1.00  0.00           O  
ATOM   1797  N   GLU   126     106.915 136.893-137.672  1.00  0.00           N  
ATOM   1798  H   GLU   126     107.441 137.165-136.854  1.00  0.00           H  
ATOM   1799  CA  GLU   126     105.869 137.811-138.134  1.00  0.00           C  
ATOM   1800  HA  GLU   126     105.424 137.307-138.993  1.00  0.00           H  
ATOM   1801  CB  GLU   126     104.787 138.038-136.987  1.00  0.00           C  
ATOM   1802  HB2 GLU   126     105.391 138.272-136.110  1.00  0.00           H  
ATOM   1803  HB3 GLU   126     104.135 138.867-137.262  1.00  0.00           H  
ATOM   1804  CG  GLU   126     103.900 136.798-136.814  1.00  0.00           C  
ATOM   1805  HG2 GLU   126     104.500 135.903-136.647  1.00  0.00           H  
ATOM   1806  HG3 GLU   126     103.385 137.054-135.888  1.00  0.00           H  
ATOM   1807  CD  GLU   126     102.847 136.643-137.932  1.00  0.00           C  
ATOM   1808  OE1 GLU   126     103.090 137.004-139.114  1.00  0.00           O  
ATOM   1809  OE2 GLU   126     101.788 136.103-137.658  1.00  0.00           O  
ATOM   1810  C   GLU   126     106.368 139.032-138.757  1.00  0.00           C  
ATOM   1811  O   GLU   126     105.730 139.524-139.686  1.00  0.00           O  
ATOM   1812  N   MET   127     107.538 139.544-138.414  1.00  0.00           N  
ATOM   1813  H   MET   127     108.092 138.952-137.812  1.00  0.00           H  
ATOM   1814  CA  MET   127     108.232 140.651-139.093  1.00  0.00           C  
ATOM   1815  HA  MET   127     107.608 141.168-139.822  1.00  0.00           H  
ATOM   1816  CB  MET   127     108.318 141.772-138.039  1.00  0.00           C  
ATOM   1817  HB2 MET   127     107.325 142.142-137.786  1.00  0.00           H  
ATOM   1818  HB3 MET   127     108.754 141.349-137.135  1.00  0.00           H  
ATOM   1819  CG  MET   127     109.189 142.966-138.422  1.00  0.00           C  
ATOM   1820  HG2 MET   127     109.142 143.827-137.755  1.00  0.00           H  
ATOM   1821  HG3 MET   127     110.218 142.614-138.353  1.00  0.00           H  
ATOM   1822  SD  MET   127     108.870 143.487-140.129  1.00  0.00           S  
ATOM   1823  CE  MET   127     107.313 144.445-139.857  1.00  0.00           C  
ATOM   1824  HE1 MET   127     107.508 145.203-139.099  1.00  0.00           H  
ATOM   1825  HE2 MET   127     106.513 143.793-139.506  1.00  0.00           H  
ATOM   1826  HE3 MET   127     107.055 145.020-140.747  1.00  0.00           H  
ATOM   1827  C   MET   127     109.631 140.303-139.646  1.00  0.00           C  
ATOM   1828  O   MET   127     110.469 139.824-138.829  1.00  0.00           O  
ATOM   1829  N   PRO   128     109.929 140.485-140.987  1.00  0.00           N  
ATOM   1830  CD  PRO   128     108.965 140.670-142.036  1.00  0.00           C  
ATOM   1831  HD2 PRO   128     108.892 141.727-142.290  1.00  0.00           H  
ATOM   1832  HD3 PRO   128     107.964 140.281-141.849  1.00  0.00           H  
ATOM   1833  CG  PRO   128     109.506 139.875-143.333  1.00  0.00           C  
ATOM   1834  HG2 PRO   128     109.228 140.432-144.228  1.00  0.00           H  
ATOM   1835  HG3 PRO   128     109.092 138.867-143.364  1.00  0.00           H  
ATOM   1836  CB  PRO   128     111.008 139.797-143.150  1.00  0.00           C  
ATOM   1837  HB2 PRO   128     111.625 140.458-143.760  1.00  0.00           H  
ATOM   1838  HB3 PRO   128     111.178 138.725-143.250  1.00  0.00           H  
ATOM   1839  CA  PRO   128     111.227 140.124-141.637  1.00  0.00           C  
ATOM   1840  HA  PRO   128     111.664 139.243-141.166  1.00  0.00           H  
ATOM   1841  C   PRO   128     112.251 141.215-141.413  1.00  0.00           C  
ATOM   1842  O   PRO   128     113.369 141.050-141.914  1.00  0.00           O  
ATOM   1843  N   SER   129     111.896 142.397-140.831  1.00  0.00           N  
ATOM   1844  H   SER   129     110.922 142.614-140.676  1.00  0.00           H  
ATOM   1845  CA  SER   129     112.743 143.602-140.785  1.00  0.00           C  
ATOM   1846  HA  SER   129     113.147 143.592-141.797  1.00  0.00           H  
ATOM   1847  CB  SER   129     111.974 144.895-140.697  1.00  0.00           C  
ATOM   1848  HB2 SER   129     111.251 144.938-141.511  1.00  0.00           H  
ATOM   1849  HB3 SER   129     111.339 144.908-139.811  1.00  0.00           H  
ATOM   1850  OG  SER   129     112.882 145.990-140.742  1.00  0.00           O  
ATOM   1851  HG  SER   129     112.402 146.733-141.113  1.00  0.00           H  
ATOM   1852  C   SER   129     113.871 143.513-139.730  1.00  0.00           C  
ATOM   1853  O   SER   129     113.689 143.050-138.597  1.00  0.00           O  
ATOM   1854  N   GLU   130     115.024 143.939-140.180  1.00  0.00           N  
ATOM   1855  H   GLU   130     115.044 144.202-141.155  1.00  0.00           H  
ATOM   1856  CA  GLU   130     116.214 143.971-139.423  1.00  0.00           C  
ATOM   1857  HA  GLU   130     116.327 142.926-139.136  1.00  0.00           H  
ATOM   1858  CB  GLU   130     117.395 144.380-140.291  1.00  0.00           C  
ATOM   1859  HB2 GLU   130     117.376 143.717-141.156  1.00  0.00           H  
ATOM   1860  HB3 GLU   130     117.303 145.412-140.630  1.00  0.00           H  
ATOM   1861  CG  GLU   130     118.736 144.182-139.497  1.00  0.00           C  
ATOM   1862  HG2 GLU   130     118.787 145.016-138.798  1.00  0.00           H  
ATOM   1863  HG3 GLU   130     118.571 143.263-138.934  1.00  0.00           H  
ATOM   1864  CD  GLU   130     119.990 144.033-140.327  1.00  0.00           C  
ATOM   1865  OE1 GLU   130     120.000 144.416-141.505  1.00  0.00           O  
ATOM   1866  OE2 GLU   130     121.040 143.926-139.732  1.00  0.00           O  
ATOM   1867  C   GLU   130     116.029 144.872-138.144  1.00  0.00           C  
ATOM   1868  O   GLU   130     116.548 144.654-137.061  1.00  0.00           O  
ATOM   1869  N   GLU   131     115.251 145.926-138.318  1.00  0.00           N  
ATOM   1870  H   GLU   131     114.937 146.212-139.235  1.00  0.00           H  
ATOM   1871  CA  GLU   131     114.911 146.908-137.286  1.00  0.00           C  
ATOM   1872  HA  GLU   131     115.655 146.796-136.497  1.00  0.00           H  
ATOM   1873  CB  GLU   131     115.016 148.334-137.873  1.00  0.00           C  
ATOM   1874  HB2 GLU   131     114.335 148.234-138.718  1.00  0.00           H  
ATOM   1875  HB3 GLU   131     114.693 149.055-137.122  1.00  0.00           H  
ATOM   1876  CG  GLU   131     116.403 148.701-138.408  1.00  0.00           C  
ATOM   1877  HG2 GLU   131     117.077 148.625-137.555  1.00  0.00           H  
ATOM   1878  HG3 GLU   131     116.803 148.010-139.150  1.00  0.00           H  
ATOM   1879  CD  GLU   131     116.516 150.146-138.870  1.00  0.00           C  
ATOM   1880  OE1 GLU   131     117.619 150.745-138.788  1.00  0.00           O  
ATOM   1881  OE2 GLU   131     115.591 150.661-139.582  1.00  0.00           O  
ATOM   1882  C   GLU   131     113.573 146.682-136.705  1.00  0.00           C  
ATOM   1883  O   GLU   131     113.070 147.505-135.947  1.00  0.00           O  
ATOM   1884  N   GLY   132     112.973 145.548-136.886  1.00  0.00           N  
ATOM   1885  H   GLY   132     113.305 144.791-137.467  1.00  0.00           H  
ATOM   1886  CA  GLY   132     111.587 145.295-136.319  1.00  0.00           C  
ATOM   1887  HA2 GLY   132     111.297 144.388-136.850  1.00  0.00           H  
ATOM   1888  HA3 GLY   132     111.666 145.107-135.248  1.00  0.00           H  
ATOM   1889  C   GLY   132     110.551 146.409-136.734  1.00  0.00           C  
ATOM   1890  O   GLY   132     110.307 146.675-137.936  1.00  0.00           O  
ATOM   1891  N   TYR   133     109.843 147.002-135.755  1.00  0.00           N  
ATOM   1892  H   TYR   133     109.956 146.570-134.849  1.00  0.00           H  
ATOM   1893  CA  TYR   133     108.653 147.871-135.958  1.00  0.00           C  
ATOM   1894  HA  TYR   133     108.242 147.638-136.940  1.00  0.00           H  
ATOM   1895  CB  TYR   133     107.694 147.469-134.819  1.00  0.00           C  
ATOM   1896  HB2 TYR   133     108.254 147.569-133.890  1.00  0.00           H  
ATOM   1897  HB3 TYR   133     106.859 148.169-134.831  1.00  0.00           H  
ATOM   1898  CG  TYR   133     107.175 146.021-134.865  1.00  0.00           C  
ATOM   1899  CD1 TYR   133     106.212 145.626-135.820  1.00  0.00           C  
ATOM   1900  HD1 TYR   133     105.831 146.234-136.628  1.00  0.00           H  
ATOM   1901  CE1 TYR   133     105.777 144.300-135.975  1.00  0.00           C  
ATOM   1902  HE1 TYR   133     105.100 143.921-136.726  1.00  0.00           H  
ATOM   1903  CZ  TYR   133     106.099 143.351-134.986  1.00  0.00           C  
ATOM   1904  OH  TYR   133     105.618 142.104-135.153  1.00  0.00           O  
ATOM   1905  HH  TYR   133     105.847 141.441-134.497  1.00  0.00           H  
ATOM   1906  CE2 TYR   133     107.076 143.702-133.996  1.00  0.00           C  
ATOM   1907  HE2 TYR   133     107.224 142.950-133.236  1.00  0.00           H  
ATOM   1908  CD2 TYR   133     107.568 145.015-133.966  1.00  0.00           C  
ATOM   1909  HD2 TYR   133     108.295 145.179-133.185  1.00  0.00           H  
ATOM   1910  C   TYR   133     109.028 149.411-135.987  1.00  0.00           C  
ATOM   1911  O   TYR   133     108.176 150.281-136.190  1.00  0.00           O  
ATOM   1912  N   GLN   134     110.355 149.834-135.861  1.00  0.00           N  
ATOM   1913  H   GLN   134     110.987 149.122-135.525  1.00  0.00           H  
ATOM   1914  CA  GLN   134     110.731 151.236-135.645  1.00  0.00           C  
ATOM   1915  HA  GLN   134     109.912 151.831-135.241  1.00  0.00           H  
ATOM   1916  CB  GLN   134     111.874 151.393-134.699  1.00  0.00           C  
ATOM   1917  HB2 GLN   134     111.853 152.462-134.483  1.00  0.00           H  
ATOM   1918  HB3 GLN   134     111.627 150.877-133.771  1.00  0.00           H  
ATOM   1919  CG  GLN   134     113.353 151.067-135.101  1.00  0.00           C  
ATOM   1920  HG2 GLN   134     113.335 150.179-135.733  1.00  0.00           H  
ATOM   1921  HG3 GLN   134     113.700 151.884-135.734  1.00  0.00           H  
ATOM   1922  CD  GLN   134     114.280 150.678-134.000  1.00  0.00           C  
ATOM   1923  OE1 GLN   134     113.994 150.175-132.901  1.00  0.00           O  
ATOM   1924  NE2 GLN   134     115.501 151.067-134.160  1.00  0.00           N  
ATOM   1925 HE21 GLN   134     115.793 151.585-134.977  1.00  0.00           H  
ATOM   1926 HE22 GLN   134     116.129 150.762-133.430  1.00  0.00           H  
ATOM   1927  C   GLN   134     110.963 151.958-137.031  1.00  0.00           C  
ATOM   1928  O   GLN   134     111.417 151.394-138.035  1.00  0.00           O  
ATOM   1929  N   ASP   135     110.580 153.278-137.069  1.00  0.00           N  
ATOM   1930  H   ASP   135     110.350 153.672-136.168  1.00  0.00           H  
ATOM   1931  CA  ASP   135     110.983 154.193-138.147  1.00  0.00           C  
ATOM   1932  HA  ASP   135     111.823 153.744-138.678  1.00  0.00           H  
ATOM   1933  CB  ASP   135     109.828 154.406-139.141  1.00  0.00           C  
ATOM   1934  HB2 ASP   135     109.098 153.606-139.020  1.00  0.00           H  
ATOM   1935  HB3 ASP   135     109.314 155.250-138.680  1.00  0.00           H  
ATOM   1936  CG  ASP   135     110.232 154.683-140.564  1.00  0.00           C  
ATOM   1937  OD1 ASP   135     111.429 154.934-140.770  1.00  0.00           O  
ATOM   1938  OD2 ASP   135     109.426 154.619-141.481  1.00  0.00           O  
ATOM   1939  C   ASP   135     111.410 155.540-137.537  1.00  0.00           C  
ATOM   1940  O   ASP   135     111.015 155.890-136.417  1.00  0.00           O  
ATOM   1941  N   TYR   136     112.293 156.251-138.196  1.00  0.00           N  
ATOM   1942  H   TYR   136     112.366 156.067-139.186  1.00  0.00           H  
ATOM   1943  CA  TYR   136     113.019 157.411-137.603  1.00  0.00           C  
ATOM   1944  HA  TYR   136     112.801 157.384-136.535  1.00  0.00           H  
ATOM   1945  CB  TYR   136     114.468 157.322-137.934  1.00  0.00           C  
ATOM   1946  HB2 TYR   136     114.618 157.491-139.000  1.00  0.00           H  
ATOM   1947  HB3 TYR   136     114.980 158.087-137.350  1.00  0.00           H  
ATOM   1948  CG  TYR   136     115.134 156.046-137.545  1.00  0.00           C  
ATOM   1949  CD1 TYR   136     115.268 155.145-138.562  1.00  0.00           C  
ATOM   1950  HD1 TYR   136     114.854 155.327-139.542  1.00  0.00           H  
ATOM   1951  CE1 TYR   136     115.809 153.914-138.289  1.00  0.00           C  
ATOM   1952  HE1 TYR   136     116.035 153.237-139.099  1.00  0.00           H  
ATOM   1953  CZ  TYR   136     116.229 153.607-136.927  1.00  0.00           C  
ATOM   1954  OH  TYR   136     116.692 152.364-136.650  1.00  0.00           O  
ATOM   1955  HH  TYR   136     116.952 151.833-137.406  1.00  0.00           H  
ATOM   1956  CE2 TYR   136     116.207 154.593-135.917  1.00  0.00           C  
ATOM   1957  HE2 TYR   136     116.381 154.358-134.877  1.00  0.00           H  
ATOM   1958  CD2 TYR   136     115.620 155.824-136.238  1.00  0.00           C  
ATOM   1959  HD2 TYR   136     115.335 156.506-135.451  1.00  0.00           H  
ATOM   1960  C   TYR   136     112.409 158.802-138.025  1.00  0.00           C  
ATOM   1961  O   TYR   136     112.911 159.826-137.609  1.00  0.00           O  
ATOM   1962  N   GLU   137     111.321 158.793-138.739  1.00  0.00           N  
ATOM   1963  H   GLU   137     110.913 157.901-138.980  1.00  0.00           H  
ATOM   1964  CA  GLU   137     110.475 159.945-138.993  1.00  0.00           C  
ATOM   1965  HA  GLU   137     110.616 160.642-138.167  1.00  0.00           H  
ATOM   1966  CB  GLU   137     110.830 160.617-140.334  1.00  0.00           C  
ATOM   1967  HB2 GLU   137     110.035 161.347-140.487  1.00  0.00           H  
ATOM   1968  HB3 GLU   137     111.744 161.177-140.136  1.00  0.00           H  
ATOM   1969  CG  GLU   137     110.872 159.607-141.489  1.00  0.00           C  
ATOM   1970  HG2 GLU   137     111.629 158.824-141.452  1.00  0.00           H  
ATOM   1971  HG3 GLU   137     109.846 159.305-141.701  1.00  0.00           H  
ATOM   1972  CD  GLU   137     111.308 160.240-142.831  1.00  0.00           C  
ATOM   1973  OE1 GLU   137     111.330 161.489-142.990  1.00  0.00           O  
ATOM   1974  OE2 GLU   137     111.591 159.407-143.742  1.00  0.00           O  
ATOM   1975  C   GLU   137     108.981 159.607-139.122  1.00  0.00           C  
ATOM   1976  O   GLU   137     108.569 158.397-139.302  1.00  0.00           O  
ATOM   1977  N   PRO   138     108.068 160.606-138.852  1.00  0.00           N  
ATOM   1978  CD  PRO   138     108.258 161.981-138.390  1.00  0.00           C  
ATOM   1979  HD2 PRO   138     108.688 162.619-139.162  1.00  0.00           H  
ATOM   1980  HD3 PRO   138     108.838 161.814-137.482  1.00  0.00           H  
ATOM   1981  CG  PRO   138     106.813 162.465-138.002  1.00  0.00           C  
ATOM   1982  HG2 PRO   138     106.524 163.177-138.775  1.00  0.00           H  
ATOM   1983  HG3 PRO   138     106.710 162.975-137.045  1.00  0.00           H  
ATOM   1984  CB  PRO   138     105.915 161.266-138.079  1.00  0.00           C  
ATOM   1985  HB2 PRO   138     104.880 161.582-138.214  1.00  0.00           H  
ATOM   1986  HB3 PRO   138     105.993 160.677-137.165  1.00  0.00           H  
ATOM   1987  CA  PRO   138     106.632 160.397-139.126  1.00  0.00           C  
ATOM   1988  HA  PRO   138     106.390 159.374-138.838  1.00  0.00           H  
ATOM   1989  C   PRO   138     106.253 160.544-140.573  1.00  0.00           C  
ATOM   1990  O   PRO   138     107.014 161.179-141.276  1.00  0.00           O  
ATOM   1991  N   GLU   139     105.169 159.930-141.014  1.00  0.00           N  
ATOM   1992  H   GLU   139     104.742 159.274-140.375  1.00  0.00           H  
ATOM   1993  CA  GLU   139     104.665 160.090-142.405  1.00  0.00           C  
ATOM   1994  HA  GLU   139     105.520 160.294-143.050  1.00  0.00           H  
ATOM   1995  CB  GLU   139     104.218 158.624-142.933  1.00  0.00           C  
ATOM   1996  HB2 GLU   139     104.900 157.854-142.572  1.00  0.00           H  
ATOM   1997  HB3 GLU   139     103.305 158.290-142.440  1.00  0.00           H  
ATOM   1998  CG  GLU   139     104.077 158.549-144.429  1.00  0.00           C  
ATOM   1999  HG2 GLU   139     103.877 157.510-144.693  1.00  0.00           H  
ATOM   2000  HG3 GLU   139     103.285 159.202-144.793  1.00  0.00           H  
ATOM   2001  CD  GLU   139     105.303 159.015-145.109  1.00  0.00           C  
ATOM   2002  OE1 GLU   139     106.432 158.662-144.777  1.00  0.00           O  
ATOM   2003  OE2 GLU   139     105.115 159.745-146.102  1.00  0.00           O  
ATOM   2004  C   GLU   139     103.679 161.220-142.607  1.00  0.00           C  
ATOM   2005  O   GLU   139     102.525 161.095-143.048  1.00  0.00           O  
ATOM   2006  N   ALA   140     104.207 162.365-142.314  1.00  0.00           N  
ATOM   2007  H   ALA   140     105.160 162.434-141.987  1.00  0.00           H  
ATOM   2008  CA  ALA   140     103.545 163.663-142.418  1.00  0.00           C  
ATOM   2009  HA  ALA   140     102.516 163.408-142.671  1.00  0.00           H  
ATOM   2010  CB  ALA   140     103.616 164.362-141.011  1.00  0.00           C  
ATOM   2011  HB1 ALA   140     104.491 165.000-140.885  1.00  0.00           H  
ATOM   2012  HB2 ALA   140     103.574 163.567-140.267  1.00  0.00           H  
ATOM   2013  HB3 ALA   140     102.706 164.936-140.834  1.00  0.00           H  
ATOM   2014  C   ALA   140     104.124 164.624-143.460  1.00  0.00           C  
ATOM   2015  O   ALA   140     105.325 164.858-143.540  1.00  0.00           O  
ATOM   2016  OXT ALA   140     103.240 165.189-144.077  1.00  0.00           O  
TER    2017      ALA   140 
END   
