# Supplementary material for: Exploring Structural Insights of Aβ42 and α-Synuclein Monomers and Heterodimer: A Comparative Study Using Implicit and Explicit Solvent Simulations
Source: J Phys Chem B. 2024 May 3;128(19):4655–69. doi: 10.1021/acs.jpcb.4c00503 (PMC11103699; doi:10.1021/acs.jpcb.4c00503)
Supplement: Supplementary file 3 — jp4c00503_si_003.zip [file jp4c00503_si_003.zip › rep/2_asyn_FINAL03.pdb]

ATOM      1  N   MET     1     469.719 223.689-423.612  1.00  0.00           N  
ATOM      2  H1  MET     1     469.984 224.568-423.192  1.00  0.00           H  
ATOM      3  H2  MET     1     469.430 223.701-424.580  1.00  0.00           H  
ATOM      4  H3  MET     1     470.598 223.193-423.590  1.00  0.00           H  
ATOM      5  CA  MET     1     468.781 223.034-422.734  1.00  0.00           C  
ATOM      6  HA  MET     1     468.371 222.207-423.314  1.00  0.00           H  
ATOM      7  CB  MET     1     469.451 222.448-421.489  1.00  0.00           C  
ATOM      8  HB2 MET     1     470.041 223.192-420.954  1.00  0.00           H  
ATOM      9  HB3 MET     1     468.710 221.972-420.847  1.00  0.00           H  
ATOM     10  CG  MET     1     470.566 221.395-421.852  1.00  0.00           C  
ATOM     11  HG2 MET     1     471.272 221.832-422.558  1.00  0.00           H  
ATOM     12  HG3 MET     1     471.006 221.086-420.904  1.00  0.00           H  
ATOM     13  SD  MET     1     469.898 219.863-422.472  1.00  0.00           S  
ATOM     14  CE  MET     1     470.337 218.920-420.944  1.00  0.00           C  
ATOM     15  HE1 MET     1     470.161 217.846-420.992  1.00  0.00           H  
ATOM     16  HE2 MET     1     469.705 219.207-420.103  1.00  0.00           H  
ATOM     17  HE3 MET     1     471.414 219.045-420.832  1.00  0.00           H  
ATOM     18  C   MET     1     467.617 223.960-422.246  1.00  0.00           C  
ATOM     19  O   MET     1     467.837 225.067-421.700  1.00  0.00           O  
ATOM     20  N   ASP     2     466.379 223.427-422.242  1.00  0.00           N  
ATOM     21  H   ASP     2     466.377 222.495-422.632  1.00  0.00           H  
ATOM     22  CA  ASP     2     465.193 224.105-421.813  1.00  0.00           C  
ATOM     23  HA  ASP     2     464.897 224.935-422.456  1.00  0.00           H  
ATOM     24  CB  ASP     2     464.024 223.142-421.956  1.00  0.00           C  
ATOM     25  HB2 ASP     2     464.130 222.244-421.347  1.00  0.00           H  
ATOM     26  HB3 ASP     2     463.121 223.589-421.540  1.00  0.00           H  
ATOM     27  CG  ASP     2     463.698 222.626-423.427  1.00  0.00           C  
ATOM     28  OD1 ASP     2     463.300 223.378-424.380  1.00  0.00           O  
ATOM     29  OD2 ASP     2     463.600 221.404-423.614  1.00  0.00           O  
ATOM     30  C   ASP     2     465.406 224.518-420.261  1.00  0.00           C  
ATOM     31  O   ASP     2     465.997 223.748-419.455  1.00  0.00           O  
ATOM     32  N   VAL     3     465.002 225.756-419.893  1.00  0.00           N  
ATOM     33  H   VAL     3     464.391 226.296-420.490  1.00  0.00           H  
ATOM     34  CA  VAL     3     465.403 226.441-418.685  1.00  0.00           C  
ATOM     35  HA  VAL     3     466.384 226.130-418.327  1.00  0.00           H  
ATOM     36  CB  VAL     3     465.331 228.007-418.796  1.00  0.00           C  
ATOM     37  HB  VAL     3     465.255 228.439-417.798  1.00  0.00           H  
ATOM     38  CG1 VAL     3     466.612 228.594-419.403  1.00  0.00           C  
ATOM     39 HG11 VAL     3     467.459 228.073-418.957  1.00  0.00           H  
ATOM     40 HG12 VAL     3     466.693 229.670-419.244  1.00  0.00           H  
ATOM     41 HG13 VAL     3     466.788 228.383-420.458  1.00  0.00           H  
ATOM     42  CG2 VAL     3     464.034 228.493-419.548  1.00  0.00           C  
ATOM     43 HG21 VAL     3     464.203 228.238-420.595  1.00  0.00           H  
ATOM     44 HG22 VAL     3     463.973 229.581-419.545  1.00  0.00           H  
ATOM     45 HG23 VAL     3     463.186 228.000-419.073  1.00  0.00           H  
ATOM     46  C   VAL     3     464.585 226.023-417.361  1.00  0.00           C  
ATOM     47  O   VAL     3     465.149 226.365-416.321  1.00  0.00           O  
ATOM     48  N   PHE     4     463.361 225.404-417.447  1.00  0.00           N  
ATOM     49  H   PHE     4     463.117 225.129-418.387  1.00  0.00           H  
ATOM     50  CA  PHE     4     462.682 224.990-416.274  1.00  0.00           C  
ATOM     51  HA  PHE     4     463.226 225.331-415.393  1.00  0.00           H  
ATOM     52  CB  PHE     4     461.217 225.642-416.259  1.00  0.00           C  
ATOM     53  HB2 PHE     4     460.536 225.045-415.652  1.00  0.00           H  
ATOM     54  HB3 PHE     4     461.362 226.635-415.833  1.00  0.00           H  
ATOM     55  CG  PHE     4     460.591 225.826-417.583  1.00  0.00           C  
ATOM     56  CD1 PHE     4     460.414 227.090-418.180  1.00  0.00           C  
ATOM     57  HD1 PHE     4     460.731 227.934-417.585  1.00  0.00           H  
ATOM     58  CE1 PHE     4     459.913 227.232-419.469  1.00  0.00           C  
ATOM     59  HE1 PHE     4     459.680 228.176-419.940  1.00  0.00           H  
ATOM     60  CZ  PHE     4     459.707 226.096-420.230  1.00  0.00           C  
ATOM     61  HZ  PHE     4     459.428 226.109-421.273  1.00  0.00           H  
ATOM     62  CE2 PHE     4     459.825 224.823-419.617  1.00  0.00           C  
ATOM     63  HE2 PHE     4     459.524 223.929-420.143  1.00  0.00           H  
ATOM     64  CD2 PHE     4     460.150 224.697-418.281  1.00  0.00           C  
ATOM     65  HD2 PHE     4     460.301 223.701-417.891  1.00  0.00           H  
ATOM     66  C   PHE     4     462.659 223.448-416.189  1.00  0.00           C  
ATOM     67  O   PHE     4     463.166 222.821-417.071  1.00  0.00           O  
ATOM     68  N   MET     5     462.141 222.837-415.141  1.00  0.00           N  
ATOM     69  H   MET     5     461.691 223.316-414.374  1.00  0.00           H  
ATOM     70  CA  MET     5     462.030 221.349-415.155  1.00  0.00           C  
ATOM     71  HA  MET     5     462.917 220.872-415.572  1.00  0.00           H  
ATOM     72  CB  MET     5     461.886 220.820-413.702  1.00  0.00           C  
ATOM     73  HB2 MET     5     461.240 221.461-413.102  1.00  0.00           H  
ATOM     74  HB3 MET     5     461.614 219.765-413.752  1.00  0.00           H  
ATOM     75  CG  MET     5     463.233 220.717-412.928  1.00  0.00           C  
ATOM     76  HG2 MET     5     463.894 220.026-413.451  1.00  0.00           H  
ATOM     77  HG3 MET     5     463.738 221.671-412.774  1.00  0.00           H  
ATOM     78  SD  MET     5     463.007 219.983-411.318  1.00  0.00           S  
ATOM     79  CE  MET     5     464.764 219.738-410.983  1.00  0.00           C  
ATOM     80  HE1 MET     5     465.192 220.627-410.520  1.00  0.00           H  
ATOM     81  HE2 MET     5     465.237 219.497-411.936  1.00  0.00           H  
ATOM     82  HE3 MET     5     464.853 218.872-410.327  1.00  0.00           H  
ATOM     83  C   MET     5     460.764 220.956-416.014  1.00  0.00           C  
ATOM     84  O   MET     5     459.626 221.149-415.607  1.00  0.00           O  
ATOM     85  N   LYS     6     460.932 220.394-417.234  1.00  0.00           N  
ATOM     86  H   LYS     6     461.851 220.144-417.568  1.00  0.00           H  
ATOM     87  CA  LYS     6     459.762 219.898-417.998  1.00  0.00           C  
ATOM     88  HA  LYS     6     458.810 220.261-417.612  1.00  0.00           H  
ATOM     89  CB  LYS     6     459.872 220.474-419.474  1.00  0.00           C  
ATOM     90  HB2 LYS     6     458.907 220.867-419.794  1.00  0.00           H  
ATOM     91  HB3 LYS     6     460.431 221.409-419.458  1.00  0.00           H  
ATOM     92  CG  LYS     6     460.361 219.384-420.427  1.00  0.00           C  
ATOM     93  HG2 LYS     6     461.091 218.730-419.951  1.00  0.00           H  
ATOM     94  HG3 LYS     6     459.540 218.691-420.612  1.00  0.00           H  
ATOM     95  CD  LYS     6     460.766 220.009-421.785  1.00  0.00           C  
ATOM     96  HD2 LYS     6     460.056 220.710-422.225  1.00  0.00           H  
ATOM     97  HD3 LYS     6     461.670 220.538-421.486  1.00  0.00           H  
ATOM     98  CE  LYS     6     461.101 218.920-422.813  1.00  0.00           C  
ATOM     99  HE2 LYS     6     461.759 218.172-422.371  1.00  0.00           H  
ATOM    100  HE3 LYS     6     460.259 218.276-423.068  1.00  0.00           H  
ATOM    101  NZ  LYS     6     461.676 219.521-424.016  1.00  0.00           N  
ATOM    102  HZ1 LYS     6     462.304 220.266-423.750  1.00  0.00           H  
ATOM    103  HZ2 LYS     6     460.943 219.819-424.644  1.00  0.00           H  
ATOM    104  HZ3 LYS     6     462.319 218.912-424.502  1.00  0.00           H  
ATOM    105  C   LYS     6     459.627 218.365-417.925  1.00  0.00           C  
ATOM    106  O   LYS     6     460.642 217.723-417.517  1.00  0.00           O  
ATOM    107  N   GLY     7     458.382 217.810-418.121  1.00  0.00           N  
ATOM    108  H   GLY     7     457.554 218.328-418.379  1.00  0.00           H  
ATOM    109  CA  GLY     7     458.204 216.382-418.215  1.00  0.00           C  
ATOM    110  HA2 GLY     7     457.236 216.244-418.697  1.00  0.00           H  
ATOM    111  HA3 GLY     7     458.788 215.809-418.935  1.00  0.00           H  
ATOM    112  C   GLY     7     458.022 215.810-416.773  1.00  0.00           C  
ATOM    113  O   GLY     7     458.162 214.611-416.590  1.00  0.00           O  
ATOM    114  N   LEU     8     457.470 216.608-415.775  1.00  0.00           N  
ATOM    115  H   LEU     8     457.177 217.562-415.934  1.00  0.00           H  
ATOM    116  CA  LEU     8     457.148 215.959-414.402  1.00  0.00           C  
ATOM    117  HA  LEU     8     457.774 215.071-414.315  1.00  0.00           H  
ATOM    118  CB  LEU     8     457.704 216.797-413.248  1.00  0.00           C  
ATOM    119  HB2 LEU     8     457.038 217.655-413.158  1.00  0.00           H  
ATOM    120  HB3 LEU     8     457.606 216.377-412.248  1.00  0.00           H  
ATOM    121  CG  LEU     8     459.103 217.433-413.354  1.00  0.00           C  
ATOM    122  HG  LEU     8     459.129 218.214-414.114  1.00  0.00           H  
ATOM    123  CD1 LEU     8     459.531 218.138-412.032  1.00  0.00           C  
ATOM    124 HD11 LEU     8     460.390 218.763-412.275  1.00  0.00           H  
ATOM    125 HD12 LEU     8     459.964 217.447-411.308  1.00  0.00           H  
ATOM    126 HD13 LEU     8     458.723 218.692-411.555  1.00  0.00           H  
ATOM    127  CD2 LEU     8     460.160 216.491-413.737  1.00  0.00           C  
ATOM    128 HD21 LEU     8     459.924 215.961-414.661  1.00  0.00           H  
ATOM    129 HD22 LEU     8     460.275 215.854-412.860  1.00  0.00           H  
ATOM    130 HD23 LEU     8     461.073 217.085-413.772  1.00  0.00           H  
ATOM    131  C   LEU     8     455.767 215.482-414.167  1.00  0.00           C  
ATOM    132  O   LEU     8     454.948 216.106-413.499  1.00  0.00           O  
ATOM    133  N   SER     9     455.286 214.414-414.841  1.00  0.00           N  
ATOM    134  H   SER     9     455.977 213.782-415.219  1.00  0.00           H  
ATOM    135  CA  SER     9     453.798 214.076-415.036  1.00  0.00           C  
ATOM    136  HA  SER     9     453.172 214.874-414.636  1.00  0.00           H  
ATOM    137  CB  SER     9     453.372 213.777-416.539  1.00  0.00           C  
ATOM    138  HB2 SER     9     453.655 214.753-416.932  1.00  0.00           H  
ATOM    139  HB3 SER     9     453.796 212.929-417.077  1.00  0.00           H  
ATOM    140  OG  SER     9     451.989 213.778-416.574  1.00  0.00           O  
ATOM    141  HG  SER     9     451.839 213.480-417.474  1.00  0.00           H  
ATOM    142  C   SER     9     453.459 212.819-414.228  1.00  0.00           C  
ATOM    143  O   SER     9     454.300 211.881-414.209  1.00  0.00           O  
ATOM    144  N   LYS    10     452.227 212.744-413.724  1.00  0.00           N  
ATOM    145  H   LYS    10     451.763 213.621-413.914  1.00  0.00           H  
ATOM    146  CA  LYS    10     451.671 211.603-413.025  1.00  0.00           C  
ATOM    147  HA  LYS    10     452.059 210.636-413.344  1.00  0.00           H  
ATOM    148  CB  LYS    10     451.902 211.732-411.510  1.00  0.00           C  
ATOM    149  HB2 LYS    10     451.453 210.947-410.901  1.00  0.00           H  
ATOM    150  HB3 LYS    10     452.983 211.614-411.575  1.00  0.00           H  
ATOM    151  CG  LYS    10     451.530 213.077-410.795  1.00  0.00           C  
ATOM    152  HG2 LYS    10     451.987 213.938-411.283  1.00  0.00           H  
ATOM    153  HG3 LYS    10     450.451 213.225-410.762  1.00  0.00           H  
ATOM    154  CD  LYS    10     452.015 213.052-409.354  1.00  0.00           C  
ATOM    155  HD2 LYS    10     451.413 212.240-408.947  1.00  0.00           H  
ATOM    156  HD3 LYS    10     453.063 212.758-409.293  1.00  0.00           H  
ATOM    157  CE  LYS    10     451.698 214.237-408.458  1.00  0.00           C  
ATOM    158  HE2 LYS    10     451.777 215.164-409.026  1.00  0.00           H  
ATOM    159  HE3 LYS    10     450.677 214.160-408.082  1.00  0.00           H  
ATOM    160  NZ  LYS    10     452.594 214.301-407.166  1.00  0.00           N  
ATOM    161  HZ1 LYS    10     453.549 214.411-407.476  1.00  0.00           H  
ATOM    162  HZ2 LYS    10     452.528 213.474-406.590  1.00  0.00           H  
ATOM    163  HZ3 LYS    10     452.492 215.163-406.650  1.00  0.00           H  
ATOM    164  C   LYS    10     450.161 211.550-413.201  1.00  0.00           C  
ATOM    165  O   LYS    10     449.542 212.637-413.518  1.00  0.00           O  
ATOM    166  N   ALA    11     449.499 210.467-412.653  1.00  0.00           N  
ATOM    167  H   ALA    11     450.096 209.716-412.339  1.00  0.00           H  
ATOM    168  CA  ALA    11     447.996 210.223-412.610  1.00  0.00           C  
ATOM    169  HA  ALA    11     447.624 211.247-412.639  1.00  0.00           H  
ATOM    170  CB  ALA    11     447.564 209.339-413.782  1.00  0.00           C  
ATOM    171  HB1 ALA    11     447.865 208.302-413.632  1.00  0.00           H  
ATOM    172  HB2 ALA    11     447.811 209.781-414.747  1.00  0.00           H  
ATOM    173  HB3 ALA    11     446.477 209.407-413.755  1.00  0.00           H  
ATOM    174  C   ALA    11     447.622 209.633-411.274  1.00  0.00           C  
ATOM    175  O   ALA    11     447.113 208.485-411.257  1.00  0.00           O  
ATOM    176  N   LYS    12     447.957 210.332-410.147  1.00  0.00           N  
ATOM    177  H   LYS    12     448.268 211.290-410.073  1.00  0.00           H  
ATOM    178  CA  LYS    12     447.419 209.937-408.900  1.00  0.00           C  
ATOM    179  HA  LYS    12     447.232 208.889-409.133  1.00  0.00           H  
ATOM    180  CB  LYS    12     448.409 210.011-407.750  1.00  0.00           C  
ATOM    181  HB2 LYS    12     448.804 211.017-407.612  1.00  0.00           H  
ATOM    182  HB3 LYS    12     447.996 209.638-406.813  1.00  0.00           H  
ATOM    183  CG  LYS    12     449.726 209.228-408.016  1.00  0.00           C  
ATOM    184  HG2 LYS    12     450.100 209.647-408.950  1.00  0.00           H  
ATOM    185  HG3 LYS    12     450.462 209.441-407.241  1.00  0.00           H  
ATOM    186  CD  LYS    12     449.729 207.670-408.249  1.00  0.00           C  
ATOM    187  HD2 LYS    12     448.821 207.365-407.729  1.00  0.00           H  
ATOM    188  HD3 LYS    12     449.602 207.416-409.302  1.00  0.00           H  
ATOM    189  CE  LYS    12     450.908 206.886-407.756  1.00  0.00           C  
ATOM    190  HE2 LYS    12     450.835 205.829-408.012  1.00  0.00           H  
ATOM    191  HE3 LYS    12     451.768 207.389-408.198  1.00  0.00           H  
ATOM    192  NZ  LYS    12     451.236 207.020-406.295  1.00  0.00           N  
ATOM    193  HZ1 LYS    12     451.137 207.983-406.007  1.00  0.00           H  
ATOM    194  HZ2 LYS    12     452.153 206.647-406.099  1.00  0.00           H  
ATOM    195  HZ3 LYS    12     450.524 206.594-405.719  1.00  0.00           H  
ATOM    196  C   LYS    12     446.050 210.546-408.628  1.00  0.00           C  
ATOM    197  O   LYS    12     445.980 211.768-408.532  1.00  0.00           O  
ATOM    198  N   GLU    13     445.016 209.753-408.491  1.00  0.00           N  
ATOM    199  H   GLU    13     445.139 208.760-408.629  1.00  0.00           H  
ATOM    200  CA  GLU    13     443.610 210.189-408.317  1.00  0.00           C  
ATOM    201  HA  GLU    13     443.708 211.211-407.953  1.00  0.00           H  
ATOM    202  CB  GLU    13     442.846 210.329-409.627  1.00  0.00           C  
ATOM    203  HB2 GLU    13     442.853 209.389-410.178  1.00  0.00           H  
ATOM    204  HB3 GLU    13     441.801 210.585-409.452  1.00  0.00           H  
ATOM    205  CG  GLU    13     443.521 211.282-410.711  1.00  0.00           C  
ATOM    206  HG2 GLU    13     443.519 212.231-410.175  1.00  0.00           H  
ATOM    207  HG3 GLU    13     444.531 210.894-410.843  1.00  0.00           H  
ATOM    208  CD  GLU    13     442.781 211.300-412.045  1.00  0.00           C  
ATOM    209  OE1 GLU    13     442.577 210.315-412.764  1.00  0.00           O  
ATOM    210  OE2 GLU    13     442.494 212.391-412.469  1.00  0.00           O  
ATOM    211  C   GLU    13     442.808 209.334-407.310  1.00  0.00           C  
ATOM    212  O   GLU    13     442.312 209.733-406.294  1.00  0.00           O  
ATOM    213  N   GLY    14     442.763 208.078-407.643  1.00  0.00           N  
ATOM    214  H   GLY    14     443.269 207.788-408.469  1.00  0.00           H  
ATOM    215  CA  GLY    14     442.013 207.097-406.885  1.00  0.00           C  
ATOM    216  HA2 GLY    14     442.395 206.082-406.994  1.00  0.00           H  
ATOM    217  HA3 GLY    14     441.928 207.238-405.808  1.00  0.00           H  
ATOM    218  C   GLY    14     440.609 207.169-407.450  1.00  0.00           C  
ATOM    219  O   GLY    14     440.330 207.591-408.638  1.00  0.00           O  
ATOM    220  N   VAL    15     439.606 206.797-406.715  1.00  0.00           N  
ATOM    221  H   VAL    15     439.820 206.532-405.764  1.00  0.00           H  
ATOM    222  CA  VAL    15     438.157 206.905-407.099  1.00  0.00           C  
ATOM    223  HA  VAL    15     437.950 206.408-408.046  1.00  0.00           H  
ATOM    224  CB  VAL    15     437.419 206.081-405.976  1.00  0.00           C  
ATOM    225  HB  VAL    15     437.627 206.428-404.963  1.00  0.00           H  
ATOM    226  CG1 VAL    15     435.884 206.177-406.207  1.00  0.00           C  
ATOM    227 HG11 VAL    15     435.473 205.533-405.429  1.00  0.00           H  
ATOM    228 HG12 VAL    15     435.572 205.734-407.153  1.00  0.00           H  
ATOM    229 HG13 VAL    15     435.385 207.110-405.946  1.00  0.00           H  
ATOM    230  CG2 VAL    15     437.807 204.588-406.057  1.00  0.00           C  
ATOM    231 HG21 VAL    15     438.827 204.361-405.746  1.00  0.00           H  
ATOM    232 HG22 VAL    15     437.525 204.257-407.057  1.00  0.00           H  
ATOM    233 HG23 VAL    15     437.186 204.041-405.347  1.00  0.00           H  
ATOM    234  C   VAL    15     437.713 208.430-407.156  1.00  0.00           C  
ATOM    235  O   VAL    15     438.091 209.195-406.284  1.00  0.00           O  
ATOM    236  N   VAL    16     436.852 208.803-408.157  1.00  0.00           N  
ATOM    237  H   VAL    16     436.702 208.206-408.958  1.00  0.00           H  
ATOM    238  CA  VAL    16     436.311 210.146-408.452  1.00  0.00           C  
ATOM    239  HA  VAL    16     436.673 210.768-407.634  1.00  0.00           H  
ATOM    240  CB  VAL    16     436.966 210.669-409.745  1.00  0.00           C  
ATOM    241  HB  VAL    16     436.371 211.554-409.965  1.00  0.00           H  
ATOM    242  CG1 VAL    16     438.407 210.975-409.588  1.00  0.00           C  
ATOM    243 HG11 VAL    16     438.572 211.489-408.641  1.00  0.00           H  
ATOM    244 HG12 VAL    16     438.681 211.600-410.438  1.00  0.00           H  
ATOM    245 HG13 VAL    16     438.983 210.050-409.614  1.00  0.00           H  
ATOM    246  CG2 VAL    16     436.873 209.733-411.011  1.00  0.00           C  
ATOM    247 HG21 VAL    16     437.379 208.781-410.852  1.00  0.00           H  
ATOM    248 HG22 VAL    16     437.351 210.280-411.824  1.00  0.00           H  
ATOM    249 HG23 VAL    16     435.804 209.571-411.153  1.00  0.00           H  
ATOM    250  C   VAL    16     434.752 210.252-408.467  1.00  0.00           C  
ATOM    251  O   VAL    16     434.162 211.368-408.650  1.00  0.00           O  
ATOM    252  N   ALA    17     434.095 209.161-408.398  1.00  0.00           N  
ATOM    253  H   ALA    17     434.564 208.336-408.052  1.00  0.00           H  
ATOM    254  CA  ALA    17     432.594 208.995-408.409  1.00  0.00           C  
ATOM    255  HA  ALA    17     432.028 209.779-408.914  1.00  0.00           H  
ATOM    256  CB  ALA    17     432.277 207.688-409.208  1.00  0.00           C  
ATOM    257  HB1 ALA    17     431.256 207.709-409.591  1.00  0.00           H  
ATOM    258  HB2 ALA    17     432.388 206.841-408.531  1.00  0.00           H  
ATOM    259  HB3 ALA    17     433.026 207.612-409.996  1.00  0.00           H  
ATOM    260  C   ALA    17     432.055 209.161-406.908  1.00  0.00           C  
ATOM    261  O   ALA    17     432.861 209.023-406.012  1.00  0.00           O  
ATOM    262  N   ALA    18     430.738 209.400-406.774  1.00  0.00           N  
ATOM    263  H   ALA    18     430.399 209.793-407.641  1.00  0.00           H  
ATOM    264  CA  ALA    18     429.996 209.406-405.468  1.00  0.00           C  
ATOM    265  HA  ALA    18     430.541 208.836-404.716  1.00  0.00           H  
ATOM    266  CB  ALA    18     429.987 210.823-404.935  1.00  0.00           C  
ATOM    267  HB1 ALA    18     429.380 211.572-405.444  1.00  0.00           H  
ATOM    268  HB2 ALA    18     431.009 211.195-405.003  1.00  0.00           H  
ATOM    269  HB3 ALA    18     429.762 210.803-403.869  1.00  0.00           H  
ATOM    270  C   ALA    18     428.585 208.768-405.468  1.00  0.00           C  
ATOM    271  O   ALA    18     427.605 209.403-405.847  1.00  0.00           O  
ATOM    272  N   ALA    19     428.618 207.430-405.177  1.00  0.00           N  
ATOM    273  H   ALA    19     429.493 207.026-404.873  1.00  0.00           H  
ATOM    274  CA  ALA    19     427.424 206.527-405.239  1.00  0.00           C  
ATOM    275  HA  ALA    19     427.020 206.592-406.249  1.00  0.00           H  
ATOM    276  CB  ALA    19     428.035 205.171-405.100  1.00  0.00           C  
ATOM    277  HB1 ALA    19     428.448 205.084-404.095  1.00  0.00           H  
ATOM    278  HB2 ALA    19     428.851 204.955-405.790  1.00  0.00           H  
ATOM    279  HB3 ALA    19     427.284 204.402-405.281  1.00  0.00           H  
ATOM    280  C   ALA    19     426.347 206.801-404.241  1.00  0.00           C  
ATOM    281  O   ALA    19     425.273 206.249-404.346  1.00  0.00           O  
ATOM    282  N   GLU    20     426.672 207.704-403.356  1.00  0.00           N  
ATOM    283  H   GLU    20     427.651 207.933-403.452  1.00  0.00           H  
ATOM    284  CA  GLU    20     425.730 208.310-402.379  1.00  0.00           C  
ATOM    285  HA  GLU    20     424.824 207.704-402.359  1.00  0.00           H  
ATOM    286  CB  GLU    20     426.328 208.172-401.008  1.00  0.00           C  
ATOM    287  HB2 GLU    20     427.302 208.654-401.078  1.00  0.00           H  
ATOM    288  HB3 GLU    20     425.666 208.623-400.269  1.00  0.00           H  
ATOM    289  CG  GLU    20     426.717 206.733-400.618  1.00  0.00           C  
ATOM    290  HG2 GLU    20     427.503 206.362-401.276  1.00  0.00           H  
ATOM    291  HG3 GLU    20     427.070 206.883-399.598  1.00  0.00           H  
ATOM    292  CD  GLU    20     425.510 205.803-400.569  1.00  0.00           C  
ATOM    293  OE1 GLU    20     425.787 204.589-400.284  1.00  0.00           O  
ATOM    294  OE2 GLU    20     424.323 206.128-400.695  1.00  0.00           O  
ATOM    295  C   GLU    20     425.365 209.831-402.610  1.00  0.00           C  
ATOM    296  O   GLU    20     424.653 210.446-401.843  1.00  0.00           O  
ATOM    297  N   LYS    21     425.948 210.381-403.745  1.00  0.00           N  
ATOM    298  H   LYS    21     426.548 209.803-404.316  1.00  0.00           H  
ATOM    299  CA  LYS    21     425.838 211.720-404.240  1.00  0.00           C  
ATOM    300  HA  LYS    21     426.435 211.659-405.150  1.00  0.00           H  
ATOM    301  CB  LYS    21     424.402 212.134-404.803  1.00  0.00           C  
ATOM    302  HB2 LYS    21     423.830 212.341-403.899  1.00  0.00           H  
ATOM    303  HB3 LYS    21     424.469 212.944-405.529  1.00  0.00           H  
ATOM    304  CG  LYS    21     423.605 210.984-405.393  1.00  0.00           C  
ATOM    305  HG2 LYS    21     424.268 210.475-406.092  1.00  0.00           H  
ATOM    306  HG3 LYS    21     423.208 210.289-404.654  1.00  0.00           H  
ATOM    307  CD  LYS    21     422.310 211.331-406.047  1.00  0.00           C  
ATOM    308  HD2 LYS    21     421.514 210.586-406.025  1.00  0.00           H  
ATOM    309  HD3 LYS    21     422.130 212.276-405.534  1.00  0.00           H  
ATOM    310  CE  LYS    21     422.537 211.516-407.502  1.00  0.00           C  
ATOM    311  HE2 LYS    21     421.861 212.284-407.878  1.00  0.00           H  
ATOM    312  HE3 LYS    21     423.560 211.842-407.685  1.00  0.00           H  
ATOM    313  NZ  LYS    21     422.272 210.388-408.408  1.00  0.00           N  
ATOM    314  HZ1 LYS    21     421.493 210.512-409.039  1.00  0.00           H  
ATOM    315  HZ2 LYS    21     422.264 209.610-407.764  1.00  0.00           H  
ATOM    316  HZ3 LYS    21     423.022 210.281-409.076  1.00  0.00           H  
ATOM    317  C   LYS    21     426.544 212.846-403.439  1.00  0.00           C  
ATOM    318  O   LYS    21     426.928 213.917-403.906  1.00  0.00           O  
ATOM    319  N   THR    22     426.864 212.578-402.117  1.00  0.00           N  
ATOM    320  H   THR    22     426.744 211.628-401.795  1.00  0.00           H  
ATOM    321  CA  THR    22     427.742 213.382-401.168  1.00  0.00           C  
ATOM    322  HA  THR    22     427.545 214.386-401.545  1.00  0.00           H  
ATOM    323  CB  THR    22     427.232 213.144-399.711  1.00  0.00           C  
ATOM    324  HB  THR    22     427.638 213.991-399.158  1.00  0.00           H  
ATOM    325  CG2 THR    22     425.717 213.346-399.502  1.00  0.00           C  
ATOM    326 HG21 THR    22     424.996 212.953-400.219  1.00  0.00           H  
ATOM    327 HG22 THR    22     425.494 214.404-399.365  1.00  0.00           H  
ATOM    328 HG23 THR    22     425.490 212.925-398.522  1.00  0.00           H  
ATOM    329  OG1 THR    22     427.829 211.972-399.195  1.00  0.00           O  
ATOM    330  HG1 THR    22     428.648 211.886-399.687  1.00  0.00           H  
ATOM    331  C   THR    22     429.214 213.004-401.426  1.00  0.00           C  
ATOM    332  O   THR    22     429.454 211.775-401.309  1.00  0.00           O  
ATOM    333  N   LYS    23     430.223 213.882-401.704  1.00  0.00           N  
ATOM    334  H   LYS    23     429.980 214.850-401.546  1.00  0.00           H  
ATOM    335  CA  LYS    23     431.607 213.495-402.045  1.00  0.00           C  
ATOM    336  HA  LYS    23     431.605 212.779-402.867  1.00  0.00           H  
ATOM    337  CB  LYS    23     432.480 214.697-402.546  1.00  0.00           C  
ATOM    338  HB2 LYS    23     432.680 215.518-401.857  1.00  0.00           H  
ATOM    339  HB3 LYS    23     433.427 214.236-402.826  1.00  0.00           H  
ATOM    340  CG  LYS    23     431.747 215.362-403.737  1.00  0.00           C  
ATOM    341  HG2 LYS    23     431.212 214.543-404.217  1.00  0.00           H  
ATOM    342  HG3 LYS    23     431.079 216.067-403.241  1.00  0.00           H  
ATOM    343  CD  LYS    23     432.544 216.068-404.823  1.00  0.00           C  
ATOM    344  HD2 LYS    23     433.106 215.329-405.394  1.00  0.00           H  
ATOM    345  HD3 LYS    23     431.898 216.596-405.524  1.00  0.00           H  
ATOM    346  CE  LYS    23     433.518 217.007-404.048  1.00  0.00           C  
ATOM    347  HE2 LYS    23     432.827 217.760-403.666  1.00  0.00           H  
ATOM    348  HE3 LYS    23     433.841 216.564-403.107  1.00  0.00           H  
ATOM    349  NZ  LYS    23     434.473 217.693-405.002  1.00  0.00           N  
ATOM    350  HZ1 LYS    23     434.148 218.611-405.271  1.00  0.00           H  
ATOM    351  HZ2 LYS    23     434.499 217.227-405.898  1.00  0.00           H  
ATOM    352  HZ3 LYS    23     435.393 217.853-404.619  1.00  0.00           H  
ATOM    353  C   LYS    23     432.378 212.803-400.932  1.00  0.00           C  
ATOM    354  O   LYS    23     432.116 213.022-399.738  1.00  0.00           O  
ATOM    355  N   GLN    24     433.260 211.915-401.260  1.00  0.00           N  
ATOM    356  H   GLN    24     433.428 211.741-402.241  1.00  0.00           H  
ATOM    357  CA  GLN    24     433.866 210.997-400.375  1.00  0.00           C  
ATOM    358  HA  GLN    24     434.205 211.519-399.480  1.00  0.00           H  
ATOM    359  CB  GLN    24     432.815 209.999-399.861  1.00  0.00           C  
ATOM    360  HB2 GLN    24     431.902 210.424-399.444  1.00  0.00           H  
ATOM    361  HB3 GLN    24     432.414 209.524-400.757  1.00  0.00           H  
ATOM    362  CG  GLN    24     433.225 208.775-398.946  1.00  0.00           C  
ATOM    363  HG2 GLN    24     434.070 208.267-399.410  1.00  0.00           H  
ATOM    364  HG3 GLN    24     433.592 209.129-397.983  1.00  0.00           H  
ATOM    365  CD  GLN    24     432.120 207.703-398.700  1.00  0.00           C  
ATOM    366  OE1 GLN    24     432.319 206.561-399.073  1.00  0.00           O  
ATOM    367  NE2 GLN    24     431.001 207.964-398.043  1.00  0.00           N  
ATOM    368 HE21 GLN    24     430.518 207.098-397.854  1.00  0.00           H  
ATOM    369 HE22 GLN    24     430.653 208.865-397.746  1.00  0.00           H  
ATOM    370  C   GLN    24     435.133 210.272-400.960  1.00  0.00           C  
ATOM    371  O   GLN    24     435.008 209.837-402.154  1.00  0.00           O  
ATOM    372  N   GLY    25     436.214 210.118-400.141  1.00  0.00           N  
ATOM    373  H   GLY    25     436.100 210.428-399.186  1.00  0.00           H  
ATOM    374  CA  GLY    25     437.497 209.514-400.609  1.00  0.00           C  
ATOM    375  HA2 GLY    25     437.585 209.536-401.696  1.00  0.00           H  
ATOM    376  HA3 GLY    25     438.279 210.143-400.184  1.00  0.00           H  
ATOM    377  C   GLY    25     437.654 207.975-400.163  1.00  0.00           C  
ATOM    378  O   GLY    25     436.904 207.422-399.417  1.00  0.00           O  
ATOM    379  N   VAL    26     438.801 207.424-400.510  1.00  0.00           N  
ATOM    380  H   VAL    26     439.470 208.052-400.933  1.00  0.00           H  
ATOM    381  CA  VAL    26     439.271 206.044-400.182  1.00  0.00           C  
ATOM    382  HA  VAL    26     438.681 205.637-399.360  1.00  0.00           H  
ATOM    383  CB  VAL    26     438.950 205.021-401.396  1.00  0.00           C  
ATOM    384  HB  VAL    26     439.472 204.108-401.110  1.00  0.00           H  
ATOM    385  CG1 VAL    26     437.418 204.861-401.570  1.00  0.00           C  
ATOM    386 HG11 VAL    26     436.909 204.528-400.666  1.00  0.00           H  
ATOM    387 HG12 VAL    26     437.188 204.056-402.268  1.00  0.00           H  
ATOM    388 HG13 VAL    26     436.927 205.811-401.782  1.00  0.00           H  
ATOM    389  CG2 VAL    26     439.510 205.585-402.703  1.00  0.00           C  
ATOM    390 HG21 VAL    26     439.046 206.557-402.870  1.00  0.00           H  
ATOM    391 HG22 VAL    26     439.288 204.798-403.424  1.00  0.00           H  
ATOM    392 HG23 VAL    26     440.591 205.721-402.667  1.00  0.00           H  
ATOM    393  C   VAL    26     440.852 206.004-399.866  1.00  0.00           C  
ATOM    394  O   VAL    26     441.520 206.945-400.265  1.00  0.00           O  
ATOM    395  N   ALA    27     441.358 205.026-399.044  1.00  0.00           N  
ATOM    396  H   ALA    27     440.740 204.346-398.624  1.00  0.00           H  
ATOM    397  CA  ALA    27     442.779 204.820-398.533  1.00  0.00           C  
ATOM    398  HA  ALA    27     443.529 205.039-399.294  1.00  0.00           H  
ATOM    399  CB  ALA    27     442.970 205.746-397.295  1.00  0.00           C  
ATOM    400  HB1 ALA    27     443.844 205.366-396.767  1.00  0.00           H  
ATOM    401  HB2 ALA    27     442.103 205.840-396.642  1.00  0.00           H  
ATOM    402  HB3 ALA    27     443.177 206.767-397.616  1.00  0.00           H  
ATOM    403  C   ALA    27     442.967 203.220-398.309  1.00  0.00           C  
ATOM    404  O   ALA    27     442.372 202.484-399.049  1.00  0.00           O  
ATOM    405  N   GLU    28     443.675 202.887-397.276  1.00  0.00           N  
ATOM    406  H   GLU    28     444.133 203.629-396.766  1.00  0.00           H  
ATOM    407  CA  GLU    28     443.757 201.550-396.721  1.00  0.00           C  
ATOM    408  HA  GLU    28     442.969 200.931-397.150  1.00  0.00           H  
ATOM    409  CB  GLU    28     445.043 200.829-397.183  1.00  0.00           C  
ATOM    410  HB2 GLU    28     444.840 200.531-398.212  1.00  0.00           H  
ATOM    411  HB3 GLU    28     445.853 201.555-397.251  1.00  0.00           H  
ATOM    412  CG  GLU    28     445.436 199.555-396.340  1.00  0.00           C  
ATOM    413  HG2 GLU    28     446.483 199.297-396.497  1.00  0.00           H  
ATOM    414  HG3 GLU    28     445.364 199.833-395.288  1.00  0.00           H  
ATOM    415  CD  GLU    28     444.574 198.387-396.608  1.00  0.00           C  
ATOM    416  OE1 GLU    28     445.103 197.258-396.903  1.00  0.00           O  
ATOM    417  OE2 GLU    28     443.364 198.438-396.341  1.00  0.00           O  
ATOM    418  C   GLU    28     443.534 201.597-395.176  1.00  0.00           C  
ATOM    419  O   GLU    28     444.091 202.525-394.533  1.00  0.00           O  
ATOM    420  N   ALA    29     442.797 200.656-394.585  1.00  0.00           N  
ATOM    421  H   ALA    29     442.402 199.865-395.073  1.00  0.00           H  
ATOM    422  CA  ALA    29     442.548 200.631-393.163  1.00  0.00           C  
ATOM    423  HA  ALA    29     442.963 201.564-392.783  1.00  0.00           H  
ATOM    424  CB  ALA    29     441.002 200.698-392.843  1.00  0.00           C  
ATOM    425  HB1 ALA    29     440.651 201.642-393.259  1.00  0.00           H  
ATOM    426  HB2 ALA    29     440.906 200.583-391.763  1.00  0.00           H  
ATOM    427  HB3 ALA    29     440.449 199.949-393.410  1.00  0.00           H  
ATOM    428  C   ALA    29     443.234 199.516-392.392  1.00  0.00           C  
ATOM    429  O   ALA    29     443.497 199.519-391.147  1.00  0.00           O  
ATOM    430  N   ALA    30     443.621 198.502-393.202  1.00  0.00           N  
ATOM    431  H   ALA    30     443.342 198.506-394.173  1.00  0.00           H  
ATOM    432  CA  ALA    30     444.330 197.275-392.906  1.00  0.00           C  
ATOM    433  HA  ALA    30     444.308 196.610-393.770  1.00  0.00           H  
ATOM    434  CB  ALA    30     445.889 197.408-392.715  1.00  0.00           C  
ATOM    435  HB1 ALA    30     446.348 196.427-392.591  1.00  0.00           H  
ATOM    436  HB2 ALA    30     446.141 198.005-391.838  1.00  0.00           H  
ATOM    437  HB3 ALA    30     446.151 197.841-393.680  1.00  0.00           H  
ATOM    438  C   ALA    30     443.663 196.380-391.780  1.00  0.00           C  
ATOM    439  O   ALA    30     444.320 195.528-391.149  1.00  0.00           O  
ATOM    440  N   GLY    31     442.373 196.673-391.450  1.00  0.00           N  
ATOM    441  H   GLY    31     441.942 197.395-392.010  1.00  0.00           H  
ATOM    442  CA  GLY    31     441.661 195.645-390.612  1.00  0.00           C  
ATOM    443  HA2 GLY    31     440.603 195.525-390.845  1.00  0.00           H  
ATOM    444  HA3 GLY    31     442.158 194.722-390.909  1.00  0.00           H  
ATOM    445  C   GLY    31     441.822 195.848-389.067  1.00  0.00           C  
ATOM    446  O   GLY    31     440.915 195.660-388.277  1.00  0.00           O  
ATOM    447  N   LYS    32     443.052 196.296-388.646  1.00  0.00           N  
ATOM    448  H   LYS    32     443.669 196.519-389.414  1.00  0.00           H  
ATOM    449  CA  LYS    32     443.634 196.369-387.252  1.00  0.00           C  
ATOM    450  HA  LYS    32     443.553 195.358-386.852  1.00  0.00           H  
ATOM    451  CB  LYS    32     445.156 196.723-387.443  1.00  0.00           C  
ATOM    452  HB2 LYS    32     445.644 196.676-386.469  1.00  0.00           H  
ATOM    453  HB3 LYS    32     445.616 195.896-387.983  1.00  0.00           H  
ATOM    454  CG  LYS    32     445.480 198.078-388.065  1.00  0.00           C  
ATOM    455  HG2 LYS    32     445.094 197.936-389.074  1.00  0.00           H  
ATOM    456  HG3 LYS    32     444.998 198.875-387.498  1.00  0.00           H  
ATOM    457  CD  LYS    32     447.028 198.274-388.203  1.00  0.00           C  
ATOM    458  HD2 LYS    32     447.621 198.304-387.289  1.00  0.00           H  
ATOM    459  HD3 LYS    32     447.459 197.380-388.652  1.00  0.00           H  
ATOM    460  CE  LYS    32     447.416 199.600-389.021  1.00  0.00           C  
ATOM    461  HE2 LYS    32     446.679 199.971-389.732  1.00  0.00           H  
ATOM    462  HE3 LYS    32     447.520 200.446-388.341  1.00  0.00           H  
ATOM    463  NZ  LYS    32     448.722 199.475-389.708  1.00  0.00           N  
ATOM    464  HZ1 LYS    32     448.899 198.765-390.403  1.00  0.00           H  
ATOM    465  HZ2 LYS    32     449.521 199.301-389.115  1.00  0.00           H  
ATOM    466  HZ3 LYS    32     448.868 200.364-390.165  1.00  0.00           H  
ATOM    467  C   LYS    32     442.901 197.286-386.260  1.00  0.00           C  
ATOM    468  O   LYS    32     443.046 197.172-385.036  1.00  0.00           O  
ATOM    469  N   THR    33     441.989 198.108-386.769  1.00  0.00           N  
ATOM    470  H   THR    33     441.982 198.232-387.771  1.00  0.00           H  
ATOM    471  CA  THR    33     441.232 199.101-385.994  1.00  0.00           C  
ATOM    472  HA  THR    33     441.299 199.048-384.907  1.00  0.00           H  
ATOM    473  CB  THR    33     441.923 200.555-386.298  1.00  0.00           C  
ATOM    474  HB  THR    33     441.204 201.316-385.997  1.00  0.00           H  
ATOM    475  CG2 THR    33     443.183 200.697-385.450  1.00  0.00           C  
ATOM    476 HG21 THR    33     443.729 201.609-385.696  1.00  0.00           H  
ATOM    477 HG22 THR    33     443.835 199.825-385.487  1.00  0.00           H  
ATOM    478 HG23 THR    33     442.921 200.719-384.393  1.00  0.00           H  
ATOM    479  OG1 THR    33     442.278 200.729-387.616  1.00  0.00           O  
ATOM    480  HG1 THR    33     442.473 201.664-387.713  1.00  0.00           H  
ATOM    481  C   THR    33     439.735 198.922-386.239  1.00  0.00           C  
ATOM    482  O   THR    33     439.014 199.909-386.314  1.00  0.00           O  
ATOM    483  N   LYS    34     439.199 197.740-386.383  1.00  0.00           N  
ATOM    484  H   LYS    34     439.863 196.982-386.324  1.00  0.00           H  
ATOM    485  CA  LYS    34     437.732 197.365-386.446  1.00  0.00           C  
ATOM    486  HA  LYS    34     437.760 196.397-386.947  1.00  0.00           H  
ATOM    487  CB  LYS    34     437.107 197.110-385.076  1.00  0.00           C  
ATOM    488  HB2 LYS    34     437.119 198.079-384.577  1.00  0.00           H  
ATOM    489  HB3 LYS    34     436.027 196.961-385.064  1.00  0.00           H  
ATOM    490  CG  LYS    34     437.882 196.127-384.153  1.00  0.00           C  
ATOM    491  HG2 LYS    34     438.380 195.442-384.839  1.00  0.00           H  
ATOM    492  HG3 LYS    34     438.628 196.686-383.588  1.00  0.00           H  
ATOM    493  CD  LYS    34     437.030 195.433-383.074  1.00  0.00           C  
ATOM    494  HD2 LYS    34     436.860 196.224-382.344  1.00  0.00           H  
ATOM    495  HD3 LYS    34     436.042 195.319-383.520  1.00  0.00           H  
ATOM    496  CE  LYS    34     437.488 194.040-382.551  1.00  0.00           C  
ATOM    497  HE2 LYS    34     436.794 193.282-382.915  1.00  0.00           H  
ATOM    498  HE3 LYS    34     438.566 194.092-382.700  1.00  0.00           H  
ATOM    499  NZ  LYS    34     437.142 193.990-381.073  1.00  0.00           N  
ATOM    500  HZ1 LYS    34     437.337 193.121-380.597  1.00  0.00           H  
ATOM    501  HZ2 LYS    34     436.228 194.374-380.881  1.00  0.00           H  
ATOM    502  HZ3 LYS    34     437.679 194.611-380.485  1.00  0.00           H  
ATOM    503  C   LYS    34     436.824 197.996-387.565  1.00  0.00           C  
ATOM    504  O   LYS    34     435.647 197.769-387.551  1.00  0.00           O  
ATOM    505  N   GLU    35     437.403 198.668-388.557  1.00  0.00           N  
ATOM    506  H   GLU    35     438.355 199.000-388.503  1.00  0.00           H  
ATOM    507  CA  GLU    35     436.685 199.072-389.811  1.00  0.00           C  
ATOM    508  HA  GLU    35     435.686 199.437-389.574  1.00  0.00           H  
ATOM    509  CB  GLU    35     437.458 200.281-390.438  1.00  0.00           C  
ATOM    510  HB2 GLU    35     438.406 199.898-390.816  1.00  0.00           H  
ATOM    511  HB3 GLU    35     436.873 200.683-391.265  1.00  0.00           H  
ATOM    512  CG  GLU    35     437.747 201.410-389.419  1.00  0.00           C  
ATOM    513  HG2 GLU    35     436.812 201.600-388.893  1.00  0.00           H  
ATOM    514  HG3 GLU    35     438.517 200.875-388.863  1.00  0.00           H  
ATOM    515  CD  GLU    35     438.389 202.640-390.034  1.00  0.00           C  
ATOM    516  OE1 GLU    35     439.048 203.422-389.260  1.00  0.00           O  
ATOM    517  OE2 GLU    35     438.505 202.759-391.294  1.00  0.00           O  
ATOM    518  C   GLU    35     436.597 197.929-390.822  1.00  0.00           C  
ATOM    519  O   GLU    35     435.491 197.677-391.402  1.00  0.00           O  
ATOM    520  N   GLY    36     437.668 197.165-391.069  1.00  0.00           N  
ATOM    521  H   GLY    36     438.446 197.244-390.430  1.00  0.00           H  
ATOM    522  CA  GLY    36     437.806 196.036-392.038  1.00  0.00           C  
ATOM    523  HA2 GLY    36     438.270 195.207-391.503  1.00  0.00           H  
ATOM    524  HA3 GLY    36     436.777 195.709-392.188  1.00  0.00           H  
ATOM    525  C   GLY    36     438.594 196.233-393.235  1.00  0.00           C  
ATOM    526  O   GLY    36     439.529 196.998-393.246  1.00  0.00           O  
ATOM    527  N   VAL    37     438.117 195.569-394.360  1.00  0.00           N  
ATOM    528  H   VAL    37     437.192 195.168-394.428  1.00  0.00           H  
ATOM    529  CA  VAL    37     438.802 195.699-395.714  1.00  0.00           C  
ATOM    530  HA  VAL    37     439.658 196.368-395.637  1.00  0.00           H  
ATOM    531  CB  VAL    37     439.472 194.329-396.136  1.00  0.00           C  
ATOM    532  HB  VAL    37     440.105 194.040-395.297  1.00  0.00           H  
ATOM    533  CG1 VAL    37     438.438 193.231-396.469  1.00  0.00           C  
ATOM    534 HG11 VAL    37     437.707 192.994-395.696  1.00  0.00           H  
ATOM    535 HG12 VAL    37     439.009 192.319-396.643  1.00  0.00           H  
ATOM    536 HG13 VAL    37     437.924 193.462-397.401  1.00  0.00           H  
ATOM    537  CG2 VAL    37     440.512 194.448-397.258  1.00  0.00           C  
ATOM    538 HG21 VAL    37     440.986 193.467-397.286  1.00  0.00           H  
ATOM    539 HG22 VAL    37     441.135 195.300-396.985  1.00  0.00           H  
ATOM    540 HG23 VAL    37     440.065 194.678-398.224  1.00  0.00           H  
ATOM    541  C   VAL    37     437.858 196.297-396.773  1.00  0.00           C  
ATOM    542  O   VAL    37     436.690 195.990-396.733  1.00  0.00           O  
ATOM    543  N   LEU    38     438.323 197.144-397.692  1.00  0.00           N  
ATOM    544  H   LEU    38     439.314 197.323-397.764  1.00  0.00           H  
ATOM    545  CA  LEU    38     437.615 197.838-398.768  1.00  0.00           C  
ATOM    546  HA  LEU    38     436.581 197.498-398.831  1.00  0.00           H  
ATOM    547  CB  LEU    38     437.792 199.348-398.861  1.00  0.00           C  
ATOM    548  HB2 LEU    38     438.819 199.619-399.107  1.00  0.00           H  
ATOM    549  HB3 LEU    38     437.213 199.719-399.707  1.00  0.00           H  
ATOM    550  CG  LEU    38     437.427 200.172-397.619  1.00  0.00           C  
ATOM    551  HG  LEU    38     438.143 199.845-396.864  1.00  0.00           H  
ATOM    552  CD1 LEU    38     437.712 201.694-397.692  1.00  0.00           C  
ATOM    553 HD11 LEU    38     438.713 201.862-398.090  1.00  0.00           H  
ATOM    554 HD12 LEU    38     437.506 202.272-396.790  1.00  0.00           H  
ATOM    555 HD13 LEU    38     436.921 202.183-398.260  1.00  0.00           H  
ATOM    556  CD2 LEU    38     435.924 199.991-397.121  1.00  0.00           C  
ATOM    557 HD21 LEU    38     435.246 200.518-397.792  1.00  0.00           H  
ATOM    558 HD22 LEU    38     435.961 200.489-396.152  1.00  0.00           H  
ATOM    559 HD23 LEU    38     435.568 198.974-396.953  1.00  0.00           H  
ATOM    560  C   LEU    38     437.995 197.109-400.093  1.00  0.00           C  
ATOM    561  O   LEU    38     439.098 196.495-400.158  1.00  0.00           O  
ATOM    562  N   TYR    39     437.123 197.233-401.040  1.00  0.00           N  
ATOM    563  H   TYR    39     436.231 197.583-400.722  1.00  0.00           H  
ATOM    564  CA  TYR    39     437.256 196.726-402.450  1.00  0.00           C  
ATOM    565  HA  TYR    39     438.319 196.861-402.650  1.00  0.00           H  
ATOM    566  CB  TYR    39     436.913 195.307-402.569  1.00  0.00           C  
ATOM    567  HB2 TYR    39     437.197 195.016-403.581  1.00  0.00           H  
ATOM    568  HB3 TYR    39     437.509 194.678-401.909  1.00  0.00           H  
ATOM    569  CG  TYR    39     435.424 195.156-402.462  1.00  0.00           C  
ATOM    570  CD1 TYR    39     434.798 195.230-401.236  1.00  0.00           C  
ATOM    571  HD1 TYR    39     435.440 195.097-400.377  1.00  0.00           H  
ATOM    572  CE1 TYR    39     433.390 195.216-401.050  1.00  0.00           C  
ATOM    573  HE1 TYR    39     432.881 195.291-400.100  1.00  0.00           H  
ATOM    574  CZ  TYR    39     432.527 195.095-402.216  1.00  0.00           C  
ATOM    575  OH  TYR    39     431.182 194.981-402.007  1.00  0.00           O  
ATOM    576  HH  TYR    39     430.938 195.022-401.080  1.00  0.00           H  
ATOM    577  CE2 TYR    39     433.213 194.965-403.451  1.00  0.00           C  
ATOM    578  HE2 TYR    39     432.495 194.872-404.252  1.00  0.00           H  
ATOM    579  CD2 TYR    39     434.593 194.992-403.613  1.00  0.00           C  
ATOM    580  HD2 TYR    39     435.003 194.833-404.599  1.00  0.00           H  
ATOM    581  C   TYR    39     436.419 197.586-403.462  1.00  0.00           C  
ATOM    582  O   TYR    39     435.437 198.266-403.200  1.00  0.00           O  
ATOM    583  N   VAL    40     436.817 197.558-404.683  1.00  0.00           N  
ATOM    584  H   VAL    40     437.659 197.012-404.793  1.00  0.00           H  
ATOM    585  CA  VAL    40     436.364 198.269-405.921  1.00  0.00           C  
ATOM    586  HA  VAL    40     435.549 198.950-405.673  1.00  0.00           H  
ATOM    587  CB  VAL    40     437.487 199.062-406.492  1.00  0.00           C  
ATOM    588  HB  VAL    40     438.272 198.327-406.668  1.00  0.00           H  
ATOM    589  CG1 VAL    40     437.092 199.631-407.853  1.00  0.00           C  
ATOM    590 HG11 VAL    40     437.904 200.267-408.205  1.00  0.00           H  
ATOM    591 HG12 VAL    40     436.275 200.335-407.689  1.00  0.00           H  
ATOM    592 HG13 VAL    40     436.881 198.866-408.599  1.00  0.00           H  
ATOM    593  CG2 VAL    40     437.762 200.099-405.452  1.00  0.00           C  
ATOM    594 HG21 VAL    40     438.226 199.752-404.529  1.00  0.00           H  
ATOM    595 HG22 VAL    40     436.809 200.557-405.187  1.00  0.00           H  
ATOM    596 HG23 VAL    40     438.465 200.864-405.783  1.00  0.00           H  
ATOM    597  C   VAL    40     435.795 197.200-406.805  1.00  0.00           C  
ATOM    598  O   VAL    40     436.387 196.102-406.968  1.00  0.00           O  
ATOM    599  N   GLY    41     434.582 197.451-407.379  1.00  0.00           N  
ATOM    600  H   GLY    41     434.082 198.238-406.991  1.00  0.00           H  
ATOM    601  CA  GLY    41     433.862 196.454-408.158  1.00  0.00           C  
ATOM    602  HA2 GLY    41     434.522 196.070-408.936  1.00  0.00           H  
ATOM    603  HA3 GLY    41     433.402 195.685-407.538  1.00  0.00           H  
ATOM    604  C   GLY    41     432.785 197.191-409.057  1.00  0.00           C  
ATOM    605  O   GLY    41     432.297 198.256-408.748  1.00  0.00           O  
ATOM    606  N   SER    42     432.329 196.509-410.127  1.00  0.00           N  
ATOM    607  H   SER    42     432.880 195.685-410.322  1.00  0.00           H  
ATOM    608  CA  SER    42     431.379 197.039-411.155  1.00  0.00           C  
ATOM    609  HA  SER    42     431.113 198.063-410.892  1.00  0.00           H  
ATOM    610  CB  SER    42     431.963 196.977-412.590  1.00  0.00           C  
ATOM    611  HB2 SER    42     431.173 197.429-413.189  1.00  0.00           H  
ATOM    612  HB3 SER    42     432.839 197.625-412.590  1.00  0.00           H  
ATOM    613  OG  SER    42     432.287 195.683-413.102  1.00  0.00           O  
ATOM    614  HG  SER    42     433.160 195.811-413.482  1.00  0.00           H  
ATOM    615  C   SER    42     430.036 196.255-411.060  1.00  0.00           C  
ATOM    616  O   SER    42     429.965 195.006-410.882  1.00  0.00           O  
ATOM    617  N   LYS    43     428.910 197.013-411.251  1.00  0.00           N  
ATOM    618  H   LYS    43     429.083 197.866-411.762  1.00  0.00           H  
ATOM    619  CA  LYS    43     427.537 196.612-411.171  1.00  0.00           C  
ATOM    620  HA  LYS    43     427.393 195.546-411.347  1.00  0.00           H  
ATOM    621  CB  LYS    43     427.145 197.143-409.800  1.00  0.00           C  
ATOM    622  HB2 LYS    43     427.545 198.156-409.762  1.00  0.00           H  
ATOM    623  HB3 LYS    43     426.088 197.326-409.603  1.00  0.00           H  
ATOM    624  CG  LYS    43     427.663 196.299-408.604  1.00  0.00           C  
ATOM    625  HG2 LYS    43     428.737 196.461-408.508  1.00  0.00           H  
ATOM    626  HG3 LYS    43     427.264 196.728-407.684  1.00  0.00           H  
ATOM    627  CD  LYS    43     427.342 194.782-408.470  1.00  0.00           C  
ATOM    628  HD2 LYS    43     427.836 194.300-409.313  1.00  0.00           H  
ATOM    629  HD3 LYS    43     427.688 194.311-407.550  1.00  0.00           H  
ATOM    630  CE  LYS    43     425.861 194.403-408.597  1.00  0.00           C  
ATOM    631  HE2 LYS    43     425.232 195.007-407.943  1.00  0.00           H  
ATOM    632  HE3 LYS    43     425.610 194.636-409.631  1.00  0.00           H  
ATOM    633  NZ  LYS    43     425.474 193.003-408.353  1.00  0.00           N  
ATOM    634  HZ1 LYS    43     425.935 192.650-407.526  1.00  0.00           H  
ATOM    635  HZ2 LYS    43     425.881 192.327-408.984  1.00  0.00           H  
ATOM    636  HZ3 LYS    43     424.494 192.765-408.402  1.00  0.00           H  
ATOM    637  C   LYS    43     426.600 197.240-412.251  1.00  0.00           C  
ATOM    638  O   LYS    43     427.172 198.202-412.820  1.00  0.00           O  
ATOM    639  N   THR    44     425.361 196.977-412.598  1.00  0.00           N  
ATOM    640  H   THR    44     424.853 196.314-412.031  1.00  0.00           H  
ATOM    641  CA  THR    44     424.546 197.577-413.658  1.00  0.00           C  
ATOM    642  HA  THR    44     423.778 196.823-413.835  1.00  0.00           H  
ATOM    643  CB  THR    44     423.801 198.872-413.154  1.00  0.00           C  
ATOM    644  HB  THR    44     423.364 198.776-412.160  1.00  0.00           H  
ATOM    645  CG2 THR    44     424.662 200.083-413.050  1.00  0.00           C  
ATOM    646 HG21 THR    44     423.968 200.893-412.826  1.00  0.00           H  
ATOM    647 HG22 THR    44     425.130 200.254-414.020  1.00  0.00           H  
ATOM    648 HG23 THR    44     425.466 199.912-412.334  1.00  0.00           H  
ATOM    649  OG1 THR    44     422.722 199.110-414.045  1.00  0.00           O  
ATOM    650  HG1 THR    44     422.430 200.023-413.995  1.00  0.00           H  
ATOM    651  C   THR    44     425.170 197.591-415.044  1.00  0.00           C  
ATOM    652  O   THR    44     426.188 196.922-415.228  1.00  0.00           O  
ATOM    653  N   LYS    45     424.519 198.144-416.087  1.00  0.00           N  
ATOM    654  H   LYS    45     423.637 198.598-415.898  1.00  0.00           H  
ATOM    655  CA  LYS    45     425.081 198.162-417.509  1.00  0.00           C  
ATOM    656  HA  LYS    45     425.004 197.183-417.981  1.00  0.00           H  
ATOM    657  CB  LYS    45     424.193 198.967-418.537  1.00  0.00           C  
ATOM    658  HB2 LYS    45     423.149 198.758-418.304  1.00  0.00           H  
ATOM    659  HB3 LYS    45     424.313 200.046-418.438  1.00  0.00           H  
ATOM    660  CG  LYS    45     424.574 198.708-420.028  1.00  0.00           C  
ATOM    661  HG2 LYS    45     425.623 198.906-420.246  1.00  0.00           H  
ATOM    662  HG3 LYS    45     424.439 197.632-420.132  1.00  0.00           H  
ATOM    663  CD  LYS    45     423.646 199.491-421.025  1.00  0.00           C  
ATOM    664  HD2 LYS    45     422.926 198.809-421.478  1.00  0.00           H  
ATOM    665  HD3 LYS    45     423.167 200.315-420.496  1.00  0.00           H  
ATOM    666  CE  LYS    45     424.463 199.978-422.209  1.00  0.00           C  
ATOM    667  HE2 LYS    45     425.163 200.759-421.914  1.00  0.00           H  
ATOM    668  HE3 LYS    45     424.980 199.180-422.742  1.00  0.00           H  
ATOM    669  NZ  LYS    45     423.594 200.761-423.164  1.00  0.00           N  
ATOM    670  HZ1 LYS    45     423.028 201.492-422.758  1.00  0.00           H  
ATOM    671  HZ2 LYS    45     422.905 200.140-423.563  1.00  0.00           H  
ATOM    672  HZ3 LYS    45     424.150 201.184-423.893  1.00  0.00           H  
ATOM    673  C   LYS    45     426.602 198.490-417.602  1.00  0.00           C  
ATOM    674  O   LYS    45     427.302 197.614-418.137  1.00  0.00           O  
ATOM    675  N   GLU    46     426.930 199.615-416.934  1.00  0.00           N  
ATOM    676  H   GLU    46     426.228 200.237-416.559  1.00  0.00           H  
ATOM    677  CA  GLU    46     428.319 200.110-416.935  1.00  0.00           C  
ATOM    678  HA  GLU    46     429.012 199.304-416.695  1.00  0.00           H  
ATOM    679  CB  GLU    46     428.700 200.809-418.241  1.00  0.00           C  
ATOM    680  HB2 GLU    46     428.200 200.331-419.083  1.00  0.00           H  
ATOM    681  HB3 GLU    46     428.237 201.795-418.205  1.00  0.00           H  
ATOM    682  CG  GLU    46     430.186 200.944-418.688  1.00  0.00           C  
ATOM    683  HG2 GLU    46     430.783 201.535-417.994  1.00  0.00           H  
ATOM    684  HG3 GLU    46     430.571 199.926-418.625  1.00  0.00           H  
ATOM    685  CD  GLU    46     430.323 201.374-420.193  1.00  0.00           C  
ATOM    686  OE1 GLU    46     429.397 202.006-420.760  1.00  0.00           O  
ATOM    687  OE2 GLU    46     431.349 201.137-420.785  1.00  0.00           O  
ATOM    688  C   GLU    46     428.623 201.121-415.832  1.00  0.00           C  
ATOM    689  O   GLU    46     427.735 201.920-415.517  1.00  0.00           O  
ATOM    690  N   GLY    47     429.733 201.108-415.134  1.00  0.00           N  
ATOM    691  H   GLY    47     430.460 200.611-415.628  1.00  0.00           H  
ATOM    692  CA  GLY    47     429.971 201.813-413.861  1.00  0.00           C  
ATOM    693  HA2 GLY    47     430.436 202.792-413.972  1.00  0.00           H  
ATOM    694  HA3 GLY    47     429.104 201.913-413.208  1.00  0.00           H  
ATOM    695  C   GLY    47     430.941 201.006-412.979  1.00  0.00           C  
ATOM    696  O   GLY    47     430.787 199.784-412.859  1.00  0.00           O  
ATOM    697  N   VAL    48     431.881 201.661-412.320  1.00  0.00           N  
ATOM    698  H   VAL    48     431.831 202.669-412.295  1.00  0.00           H  
ATOM    699  CA  VAL    48     432.729 201.108-411.207  1.00  0.00           C  
ATOM    700  HA  VAL    48     432.489 200.084-410.918  1.00  0.00           H  
ATOM    701  CB  VAL    48     434.191 201.164-411.676  1.00  0.00           C  
ATOM    702  HB  VAL    48     434.354 202.148-412.116  1.00  0.00           H  
ATOM    703  CG1 VAL    48     435.345 201.225-410.656  1.00  0.00           C  
ATOM    704 HG11 VAL    48     436.339 201.300-411.098  1.00  0.00           H  
ATOM    705 HG12 VAL    48     435.400 200.361-409.994  1.00  0.00           H  
ATOM    706 HG13 VAL    48     435.197 202.111-410.038  1.00  0.00           H  
ATOM    707  CG2 VAL    48     434.517 200.038-412.665  1.00  0.00           C  
ATOM    708 HG21 VAL    48     435.450 200.447-413.054  1.00  0.00           H  
ATOM    709 HG22 VAL    48     433.866 200.114-413.536  1.00  0.00           H  
ATOM    710 HG23 VAL    48     434.530 199.046-412.214  1.00  0.00           H  
ATOM    711  C   VAL    48     432.490 201.859-409.910  1.00  0.00           C  
ATOM    712  O   VAL    48     432.331 203.108-409.955  1.00  0.00           O  
ATOM    713  N   VAL    49     432.351 201.266-408.715  1.00  0.00           N  
ATOM    714  H   VAL    49     432.300 200.274-408.899  1.00  0.00           H  
ATOM    715  CA  VAL    49     432.089 201.801-407.354  1.00  0.00           C  
ATOM    716  HA  VAL    49     432.336 202.860-407.432  1.00  0.00           H  
ATOM    717  CB  VAL    49     430.575 201.839-406.973  1.00  0.00           C  
ATOM    718  HB  VAL    49     430.547 201.968-405.891  1.00  0.00           H  
ATOM    719  CG1 VAL    49     429.747 202.835-407.889  1.00  0.00           C  
ATOM    720 HG11 VAL    49     430.130 203.851-407.784  1.00  0.00           H  
ATOM    721 HG12 VAL    49     428.715 202.884-407.541  1.00  0.00           H  
ATOM    722 HG13 VAL    49     429.760 202.531-408.936  1.00  0.00           H  
ATOM    723  CG2 VAL    49     429.963 200.441-407.138  1.00  0.00           C  
ATOM    724 HG21 VAL    49     430.369 199.721-406.428  1.00  0.00           H  
ATOM    725 HG22 VAL    49     430.142 200.094-408.156  1.00  0.00           H  
ATOM    726 HG23 VAL    49     428.883 200.506-407.004  1.00  0.00           H  
ATOM    727  C   VAL    49     432.861 201.071-406.340  1.00  0.00           C  
ATOM    728  O   VAL    49     433.157 199.847-406.441  1.00  0.00           O  
ATOM    729  N   HIE    50     433.135 201.716-405.194  1.00  0.00           N  
ATOM    730  H   HIE    50     432.940 202.707-405.185  1.00  0.00           H  
ATOM    731  CA  HIE    50     433.729 201.235-403.980  1.00  0.00           C  
ATOM    732  HA  HIE    50     434.374 200.399-404.248  1.00  0.00           H  
ATOM    733  CB  HIE    50     434.701 202.307-403.478  1.00  0.00           C  
ATOM    734  HB2 HIE    50     435.617 201.957-403.003  1.00  0.00           H  
ATOM    735  HB3 HIE    50     435.060 202.922-404.303  1.00  0.00           H  
ATOM    736  CG  HIE    50     433.932 203.169-402.586  1.00  0.00           C  
ATOM    737  ND1 HIE    50     433.042 204.169-403.017  1.00  0.00           N  
ATOM    738  CE1 HIE    50     432.717 204.764-401.880  1.00  0.00           C  
ATOM    739  HE1 HIE    50     431.905 205.475-401.864  1.00  0.00           H  
ATOM    740  NE2 HIE    50     433.262 204.205-400.796  1.00  0.00           N  
ATOM    741  HE2 HIE    50     432.962 204.424-399.857  1.00  0.00           H  
ATOM    742  CD2 HIE    50     434.092 203.213-401.211  1.00  0.00           C  
ATOM    743  HD2 HIE    50     434.814 202.610-400.682  1.00  0.00           H  
ATOM    744  C   HIE    50     432.786 200.614-402.857  1.00  0.00           C  
ATOM    745  O   HIE    50     431.579 200.952-402.775  1.00  0.00           O  
ATOM    746  N   GLY    51     433.324 199.773-401.916  1.00  0.00           N  
ATOM    747  H   GLY    51     434.183 199.298-402.153  1.00  0.00           H  
ATOM    748  CA  GLY    51     432.467 199.185-400.916  1.00  0.00           C  
ATOM    749  HA2 GLY    51     431.662 199.834-400.571  1.00  0.00           H  
ATOM    750  HA3 GLY    51     431.906 198.372-401.378  1.00  0.00           H  
ATOM    751  C   GLY    51     433.250 198.496-399.770  1.00  0.00           C  
ATOM    752  O   GLY    51     434.452 198.238-399.826  1.00  0.00           O  
ATOM    753  N   VAL    52     432.532 198.182-398.666  1.00  0.00           N  
ATOM    754  H   VAL    52     431.527 198.251-398.728  1.00  0.00           H  
ATOM    755  CA  VAL    52     432.980 197.546-397.398  1.00  0.00           C  
ATOM    756  HA  VAL    52     434.060 197.547-397.546  1.00  0.00           H  
ATOM    757  CB  VAL    52     432.493 198.359-396.179  1.00  0.00           C  
ATOM    758  HB  VAL    52     431.443 198.080-396.090  1.00  0.00           H  
ATOM    759  CG1 VAL    52     433.182 197.912-394.889  1.00  0.00           C  
ATOM    760 HG11 VAL    52     432.944 198.544-394.033  1.00  0.00           H  
ATOM    761 HG12 VAL    52     434.230 197.964-395.183  1.00  0.00           H  
ATOM    762 HG13 VAL    52     432.911 196.900-394.587  1.00  0.00           H  
ATOM    763  CG2 VAL    52     432.420 199.850-396.256  1.00  0.00           C  
ATOM    764 HG21 VAL    52     432.273 200.445-395.355  1.00  0.00           H  
ATOM    765 HG22 VAL    52     431.625 200.219-396.904  1.00  0.00           H  
ATOM    766 HG23 VAL    52     433.348 200.326-396.575  1.00  0.00           H  
ATOM    767  C   VAL    52     432.569 196.019-397.372  1.00  0.00           C  
ATOM    768  O   VAL    52     431.427 195.717-397.768  1.00  0.00           O  
ATOM    769  N   ALA    53     433.629 195.256-397.062  1.00  0.00           N  
ATOM    770  H   ALA    53     434.565 195.607-396.919  1.00  0.00           H  
ATOM    771  CA  ALA    53     433.462 193.870-396.787  1.00  0.00           C  
ATOM    772  HA  ALA    53     432.632 193.450-397.356  1.00  0.00           H  
ATOM    773  CB  ALA    53     434.577 192.943-397.205  1.00  0.00           C  
ATOM    774  HB1 ALA    53     434.634 193.134-398.276  1.00  0.00           H  
ATOM    775  HB2 ALA    53     434.521 191.876-396.989  1.00  0.00           H  
ATOM    776  HB3 ALA    53     435.552 193.371-396.973  1.00  0.00           H  
ATOM    777  C   ALA    53     433.091 193.592-395.273  1.00  0.00           C  
ATOM    778  O   ALA    53     433.637 194.212-394.337  1.00  0.00           O  
ATOM    779  N   THR    54     432.201 192.620-395.002  1.00  0.00           N  
ATOM    780  H   THR    54     431.798 192.039-395.723  1.00  0.00           H  
ATOM    781  CA  THR    54     431.998 192.074-393.618  1.00  0.00           C  
ATOM    782  HA  THR    54     432.679 192.587-392.938  1.00  0.00           H  
ATOM    783  CB  THR    54     430.582 192.439-393.144  1.00  0.00           C  
ATOM    784  HB  THR    54     429.776 192.009-393.739  1.00  0.00           H  
ATOM    785  CG2 THR    54     430.365 192.220-391.635  1.00  0.00           C  
ATOM    786 HG21 THR    54     431.305 192.361-391.103  1.00  0.00           H  
ATOM    787 HG22 THR    54     429.938 191.235-391.447  1.00  0.00           H  
ATOM    788 HG23 THR    54     429.659 192.979-391.298  1.00  0.00           H  
ATOM    789  OG1 THR    54     430.369 193.856-393.220  1.00  0.00           O  
ATOM    790  HG1 THR    54     430.965 194.223-393.877  1.00  0.00           H  
ATOM    791  C   THR    54     432.073 190.593-393.583  1.00  0.00           C  
ATOM    792  O   THR    54     431.718 189.953-394.512  1.00  0.00           O  
ATOM    793  N   VAL    55     432.420 189.972-392.395  1.00  0.00           N  
ATOM    794  H   VAL    55     432.708 190.543-391.613  1.00  0.00           H  
ATOM    795  CA  VAL    55     432.504 188.531-392.176  1.00  0.00           C  
ATOM    796  HA  VAL    55     431.613 188.030-392.556  1.00  0.00           H  
ATOM    797  CB  VAL    55     433.833 187.924-392.622  1.00  0.00           C  
ATOM    798  HB  VAL    55     433.886 187.929-393.711  1.00  0.00           H  
ATOM    799  CG1 VAL    55     435.062 188.712-392.310  1.00  0.00           C  
ATOM    800 HG11 VAL    55     435.950 188.199-392.678  1.00  0.00           H  
ATOM    801 HG12 VAL    55     435.338 188.793-391.259  1.00  0.00           H  
ATOM    802 HG13 VAL    55     435.133 189.665-392.835  1.00  0.00           H  
ATOM    803  CG2 VAL    55     433.871 186.478-392.250  1.00  0.00           C  
ATOM    804 HG21 VAL    55     432.850 186.096-392.229  1.00  0.00           H  
ATOM    805 HG22 VAL    55     434.511 186.329-391.380  1.00  0.00           H  
ATOM    806 HG23 VAL    55     434.323 186.088-393.161  1.00  0.00           H  
ATOM    807  C   VAL    55     432.382 188.359-390.638  1.00  0.00           C  
ATOM    808  O   VAL    55     433.153 188.820-389.841  1.00  0.00           O  
ATOM    809  N   ALA    56     431.336 187.646-390.133  1.00  0.00           N  
ATOM    810  H   ALA    56     430.840 187.141-390.854  1.00  0.00           H  
ATOM    811  CA  ALA    56     430.967 187.602-388.698  1.00  0.00           C  
ATOM    812  HA  ALA    56     431.917 187.842-388.221  1.00  0.00           H  
ATOM    813  CB  ALA    56     429.964 188.728-388.334  1.00  0.00           C  
ATOM    814  HB1 ALA    56     429.829 188.712-387.252  1.00  0.00           H  
ATOM    815  HB2 ALA    56     428.959 188.636-388.744  1.00  0.00           H  
ATOM    816  HB3 ALA    56     430.341 189.674-388.724  1.00  0.00           H  
ATOM    817  C   ALA    56     430.551 186.191-388.300  1.00  0.00           C  
ATOM    818  O   ALA    56     430.137 185.383-389.116  1.00  0.00           O  
ATOM    819  N   GLU    57     430.659 185.905-386.979  1.00  0.00           N  
ATOM    820  H   GLU    57     431.139 186.628-386.463  1.00  0.00           H  
ATOM    821  CA  GLU    57     430.491 184.649-386.338  1.00  0.00           C  
ATOM    822  HA  GLU    57     431.009 184.000-387.043  1.00  0.00           H  
ATOM    823  CB  GLU    57     431.288 184.607-385.002  1.00  0.00           C  
ATOM    824  HB2 GLU    57     430.912 185.334-384.282  1.00  0.00           H  
ATOM    825  HB3 GLU    57     431.128 183.643-384.519  1.00  0.00           H  
ATOM    826  CG  GLU    57     432.772 184.798-385.174  1.00  0.00           C  
ATOM    827  HG2 GLU    57     433.225 184.038-384.537  1.00  0.00           H  
ATOM    828  HG3 GLU    57     433.110 184.582-386.187  1.00  0.00           H  
ATOM    829  CD  GLU    57     433.177 186.237-384.770  1.00  0.00           C  
ATOM    830  OE1 GLU    57     432.704 187.229-385.394  1.00  0.00           O  
ATOM    831  OE2 GLU    57     434.011 186.448-383.865  1.00  0.00           O  
ATOM    832  C   GLU    57     429.066 184.195-386.280  1.00  0.00           C  
ATOM    833  O   GLU    57     428.080 184.949-386.426  1.00  0.00           O  
ATOM    834  N   LYS    58     428.869 182.876-385.921  1.00  0.00           N  
ATOM    835  H   LYS    58     429.615 182.218-385.750  1.00  0.00           H  
ATOM    836  CA  LYS    58     427.583 182.218-385.789  1.00  0.00           C  
ATOM    837  HA  LYS    58     427.115 182.101-386.766  1.00  0.00           H  
ATOM    838  CB  LYS    58     427.869 180.793-385.327  1.00  0.00           C  
ATOM    839  HB2 LYS    58     428.694 180.392-385.916  1.00  0.00           H  
ATOM    840  HB3 LYS    58     428.242 180.818-384.303  1.00  0.00           H  
ATOM    841  CG  LYS    58     426.738 179.811-385.510  1.00  0.00           C  
ATOM    842  HG2 LYS    58     426.990 178.852-385.059  1.00  0.00           H  
ATOM    843  HG3 LYS    58     426.032 180.212-384.783  1.00  0.00           H  
ATOM    844  CD  LYS    58     426.012 179.618-386.822  1.00  0.00           C  
ATOM    845  HD2 LYS    58     425.031 179.162-386.690  1.00  0.00           H  
ATOM    846  HD3 LYS    58     425.949 180.574-387.343  1.00  0.00           H  
ATOM    847  CE  LYS    58     426.986 178.668-387.638  1.00  0.00           C  
ATOM    848  HE2 LYS    58     427.949 179.152-387.803  1.00  0.00           H  
ATOM    849  HE3 LYS    58     427.051 177.770-387.023  1.00  0.00           H  
ATOM    850  NZ  LYS    58     426.451 178.189-388.904  1.00  0.00           N  
ATOM    851  HZ1 LYS    58     427.068 177.607-389.454  1.00  0.00           H  
ATOM    852  HZ2 LYS    58     426.149 178.964-389.476  1.00  0.00           H  
ATOM    853  HZ3 LYS    58     425.621 177.622-388.801  1.00  0.00           H  
ATOM    854  C   LYS    58     426.589 182.968-384.942  1.00  0.00           C  
ATOM    855  O   LYS    58     425.396 182.958-385.222  1.00  0.00           O  
ATOM    856  N   THR    59     427.098 183.698-383.928  1.00  0.00           N  
ATOM    857  H   THR    59     428.102 183.674-383.819  1.00  0.00           H  
ATOM    858  CA  THR    59     426.244 184.487-383.025  1.00  0.00           C  
ATOM    859  HA  THR    59     425.442 183.790-382.781  1.00  0.00           H  
ATOM    860  CB  THR    59     426.981 184.838-381.699  1.00  0.00           C  
ATOM    861  HB  THR    59     426.164 185.209-381.080  1.00  0.00           H  
ATOM    862  CG2 THR    59     427.348 183.592-380.865  1.00  0.00           C  
ATOM    863 HG21 THR    59     428.126 183.922-380.177  1.00  0.00           H  
ATOM    864 HG22 THR    59     427.728 182.821-381.536  1.00  0.00           H  
ATOM    865 HG23 THR    59     426.521 183.204-380.270  1.00  0.00           H  
ATOM    866  OG1 THR    59     428.152 185.689-381.839  1.00  0.00           O  
ATOM    867  HG1 THR    59     428.618 185.734-381.000  1.00  0.00           H  
ATOM    868  C   THR    59     425.524 185.644-383.601  1.00  0.00           C  
ATOM    869  O   THR    59     424.633 186.224-383.018  1.00  0.00           O  
ATOM    870  N   LYS    60     425.895 186.072-384.813  1.00  0.00           N  
ATOM    871  H   LYS    60     426.666 185.512-385.147  1.00  0.00           H  
ATOM    872  CA  LYS    60     425.189 187.052-385.681  1.00  0.00           C  
ATOM    873  HA  LYS    60     424.243 187.453-385.319  1.00  0.00           H  
ATOM    874  CB  LYS    60     426.056 188.257-385.862  1.00  0.00           C  
ATOM    875  HB2 LYS    60     427.076 188.003-386.149  1.00  0.00           H  
ATOM    876  HB3 LYS    60     425.500 188.847-386.591  1.00  0.00           H  
ATOM    877  CG  LYS    60     426.245 189.044-384.601  1.00  0.00           C  
ATOM    878  HG2 LYS    60     425.290 189.204-384.099  1.00  0.00           H  
ATOM    879  HG3 LYS    60     426.954 188.607-383.899  1.00  0.00           H  
ATOM    880  CD  LYS    60     426.829 190.423-384.956  1.00  0.00           C  
ATOM    881  HD2 LYS    60     427.870 190.430-385.278  1.00  0.00           H  
ATOM    882  HD3 LYS    60     426.117 190.916-385.617  1.00  0.00           H  
ATOM    883  CE  LYS    60     426.860 191.275-383.640  1.00  0.00           C  
ATOM    884  HE2 LYS    60     427.196 192.247-384.002  1.00  0.00           H  
ATOM    885  HE3 LYS    60     425.910 191.414-383.123  1.00  0.00           H  
ATOM    886  NZ  LYS    60     427.973 190.750-382.682  1.00  0.00           N  
ATOM    887  HZ1 LYS    60     428.910 190.715-383.057  1.00  0.00           H  
ATOM    888  HZ2 LYS    60     427.753 189.793-382.441  1.00  0.00           H  
ATOM    889  HZ3 LYS    60     428.060 191.305-381.843  1.00  0.00           H  
ATOM    890  C   LYS    60     424.768 186.504-387.117  1.00  0.00           C  
ATOM    891  O   LYS    60     424.101 187.256-387.833  1.00  0.00           O  
ATOM    892  N   GLU    61     425.071 185.275-387.472  1.00  0.00           N  
ATOM    893  H   GLU    61     425.626 184.703-386.852  1.00  0.00           H  
ATOM    894  CA  GLU    61     424.711 184.749-388.802  1.00  0.00           C  
ATOM    895  HA  GLU    61     425.280 185.190-389.620  1.00  0.00           H  
ATOM    896  CB  GLU    61     425.142 183.269-388.794  1.00  0.00           C  
ATOM    897  HB2 GLU    61     426.231 183.225-388.817  1.00  0.00           H  
ATOM    898  HB3 GLU    61     424.768 182.809-387.879  1.00  0.00           H  
ATOM    899  CG  GLU    61     424.652 182.429-390.028  1.00  0.00           C  
ATOM    900  HG2 GLU    61     423.570 182.519-390.125  1.00  0.00           H  
ATOM    901  HG3 GLU    61     425.124 182.999-390.828  1.00  0.00           H  
ATOM    902  CD  GLU    61     425.222 180.978-390.141  1.00  0.00           C  
ATOM    903  OE1 GLU    61     424.455 179.972-390.327  1.00  0.00           O  
ATOM    904  OE2 GLU    61     426.431 180.785-390.107  1.00  0.00           O  
ATOM    905  C   GLU    61     423.265 184.947-389.299  1.00  0.00           C  
ATOM    906  O   GLU    61     422.961 185.246-390.404  1.00  0.00           O  
ATOM    907  N   GLN    62     422.247 184.823-388.368  1.00  0.00           N  
ATOM    908  H   GLN    62     422.620 184.816-387.429  1.00  0.00           H  
ATOM    909  CA  GLN    62     420.817 184.951-388.646  1.00  0.00           C  
ATOM    910  HA  GLN    62     420.478 184.361-389.497  1.00  0.00           H  
ATOM    911  CB  GLN    62     420.132 184.381-387.375  1.00  0.00           C  
ATOM    912  HB2 GLN    62     420.315 184.994-386.492  1.00  0.00           H  
ATOM    913  HB3 GLN    62     419.124 184.701-387.638  1.00  0.00           H  
ATOM    914  CG  GLN    62     420.320 182.864-387.106  1.00  0.00           C  
ATOM    915  HG2 GLN    62     419.318 182.725-386.702  1.00  0.00           H  
ATOM    916  HG3 GLN    62     420.582 182.447-388.079  1.00  0.00           H  
ATOM    917  CD  GLN    62     421.320 182.406-386.020  1.00  0.00           C  
ATOM    918  OE1 GLN    62     421.751 183.219-385.251  1.00  0.00           O  
ATOM    919  NE2 GLN    62     421.564 181.184-385.748  1.00  0.00           N  
ATOM    920 HE21 GLN    62     421.904 180.854-384.856  1.00  0.00           H  
ATOM    921 HE22 GLN    62     421.272 180.400-386.314  1.00  0.00           H  
ATOM    922  C   GLN    62     420.384 186.434-388.769  1.00  0.00           C  
ATOM    923  O   GLN    62     419.363 186.696-389.397  1.00  0.00           O  
ATOM    924  N   VAL    63     421.198 187.439-388.391  1.00  0.00           N  
ATOM    925  H   VAL    63     422.090 187.172-388.000  1.00  0.00           H  
ATOM    926  CA  VAL    63     421.027 188.891-388.670  1.00  0.00           C  
ATOM    927  HA  VAL    63     420.177 188.952-389.350  1.00  0.00           H  
ATOM    928  CB  VAL    63     420.600 189.638-387.333  1.00  0.00           C  
ATOM    929  HB  VAL    63     420.408 190.703-387.461  1.00  0.00           H  
ATOM    930  CG1 VAL    63     419.250 189.010-386.890  1.00  0.00           C  
ATOM    931 HG11 VAL    63     418.836 189.527-386.025  1.00  0.00           H  
ATOM    932 HG12 VAL    63     419.344 187.943-386.690  1.00  0.00           H  
ATOM    933 HG13 VAL    63     418.499 189.121-387.672  1.00  0.00           H  
ATOM    934  CG2 VAL    63     421.602 189.473-386.129  1.00  0.00           C  
ATOM    935 HG21 VAL    63     421.232 189.992-385.245  1.00  0.00           H  
ATOM    936 HG22 VAL    63     422.567 189.914-386.378  1.00  0.00           H  
ATOM    937 HG23 VAL    63     421.717 188.422-385.866  1.00  0.00           H  
ATOM    938  C   VAL    63     422.164 189.705-389.390  1.00  0.00           C  
ATOM    939  O   VAL    63     422.099 190.937-389.526  1.00  0.00           O  
ATOM    940  N   THR    64     423.236 189.032-389.883  1.00  0.00           N  
ATOM    941  H   THR    64     423.348 188.047-389.690  1.00  0.00           H  
ATOM    942  CA  THR    64     424.294 189.608-390.741  1.00  0.00           C  
ATOM    943  HA  THR    64     423.978 190.497-391.287  1.00  0.00           H  
ATOM    944  CB  THR    64     425.379 190.239-389.807  1.00  0.00           C  
ATOM    945  HB  THR    64     425.709 189.429-389.157  1.00  0.00           H  
ATOM    946  CG2 THR    64     426.585 190.959-390.430  1.00  0.00           C  
ATOM    947 HG21 THR    64     427.007 191.438-389.546  1.00  0.00           H  
ATOM    948 HG22 THR    64     426.314 191.766-391.111  1.00  0.00           H  
ATOM    949 HG23 THR    64     427.259 190.231-390.880  1.00  0.00           H  
ATOM    950  OG1 THR    64     424.681 191.232-388.986  1.00  0.00           O  
ATOM    951  HG1 THR    64     423.766 190.962-389.089  1.00  0.00           H  
ATOM    952  C   THR    64     424.977 188.620-391.748  1.00  0.00           C  
ATOM    953  O   THR    64     425.193 187.509-391.344  1.00  0.00           O  
ATOM    954  N   ASN    65     425.367 188.936-392.959  1.00  0.00           N  
ATOM    955  H   ASN    65     425.082 189.812-393.374  1.00  0.00           H  
ATOM    956  CA  ASN    65     425.999 188.047-393.935  1.00  0.00           C  
ATOM    957  HA  ASN    65     425.315 187.227-394.151  1.00  0.00           H  
ATOM    958  CB  ASN    65     426.080 188.716-395.306  1.00  0.00           C  
ATOM    959  HB2 ASN    65     425.567 189.677-395.305  1.00  0.00           H  
ATOM    960  HB3 ASN    65     427.077 189.065-395.575  1.00  0.00           H  
ATOM    961  CG  ASN    65     425.471 187.985-396.452  1.00  0.00           C  
ATOM    962  OD1 ASN    65     425.634 186.766-396.639  1.00  0.00           O  
ATOM    963  ND2 ASN    65     424.825 188.794-397.257  1.00  0.00           N  
ATOM    964 HD21 ASN    65     424.132 188.432-397.897  1.00  0.00           H  
ATOM    965 HD22 ASN    65     424.729 189.770-397.017  1.00  0.00           H  
ATOM    966  C   ASN    65     427.276 187.383-393.470  1.00  0.00           C  
ATOM    967  O   ASN    65     428.103 187.998-392.777  1.00  0.00           O  
ATOM    968  N   VAL    66     427.386 186.144-393.993  1.00  0.00           N  
ATOM    969  H   VAL    66     426.646 185.724-394.535  1.00  0.00           H  
ATOM    970  CA  VAL    66     428.560 185.280-393.751  1.00  0.00           C  
ATOM    971  HA  VAL    66     429.250 185.822-393.105  1.00  0.00           H  
ATOM    972  CB  VAL    66     428.258 184.024-392.833  1.00  0.00           C  
ATOM    973  HB  VAL    66     427.713 184.397-391.966  1.00  0.00           H  
ATOM    974  CG1 VAL    66     427.372 183.009-393.598  1.00  0.00           C  
ATOM    975 HG11 VAL    66     427.939 182.583-394.426  1.00  0.00           H  
ATOM    976 HG12 VAL    66     426.463 183.534-393.889  1.00  0.00           H  
ATOM    977 HG13 VAL    66     427.091 182.173-392.958  1.00  0.00           H  
ATOM    978  CG2 VAL    66     429.524 183.285-392.250  1.00  0.00           C  
ATOM    979 HG21 VAL    66     429.078 182.458-391.697  1.00  0.00           H  
ATOM    980 HG22 VAL    66     430.121 183.929-391.605  1.00  0.00           H  
ATOM    981 HG23 VAL    66     430.054 182.886-393.114  1.00  0.00           H  
ATOM    982  C   VAL    66     429.320 184.876-394.949  1.00  0.00           C  
ATOM    983  O   VAL    66     430.533 184.986-394.886  1.00  0.00           O  
ATOM    984  N   GLY    67     428.759 184.718-396.097  1.00  0.00           N  
ATOM    985  H   GLY    67     427.762 184.879-396.100  1.00  0.00           H  
ATOM    986  CA  GLY    67     429.463 184.335-397.343  1.00  0.00           C  
ATOM    987  HA2 GLY    67     429.779 185.211-397.909  1.00  0.00           H  
ATOM    988  HA3 GLY    67     430.353 183.763-397.084  1.00  0.00           H  
ATOM    989  C   GLY    67     428.622 183.466-398.309  1.00  0.00           C  
ATOM    990  O   GLY    67     427.586 183.944-398.771  1.00  0.00           O  
ATOM    991  N   GLY    68     429.144 182.304-398.747  1.00  0.00           N  
ATOM    992  H   GLY    68     430.006 182.035-398.294  1.00  0.00           H  
ATOM    993  CA  GLY    68     428.446 181.475-399.770  1.00  0.00           C  
ATOM    994  HA2 GLY    68     429.125 180.634-399.916  1.00  0.00           H  
ATOM    995  HA3 GLY    68     427.635 181.034-399.189  1.00  0.00           H  
ATOM    996  C   GLY    68     428.084 182.077-401.095  1.00  0.00           C  
ATOM    997  O   GLY    68     427.075 181.724-401.584  1.00  0.00           O  
ATOM    998  N   ALA    69     428.918 183.010-401.553  1.00  0.00           N  
ATOM    999  H   ALA    69     429.747 183.163-400.995  1.00  0.00           H  
ATOM   1000  CA  ALA    69     428.720 183.981-402.679  1.00  0.00           C  
ATOM   1001  HA  ALA    69     428.193 183.602-403.554  1.00  0.00           H  
ATOM   1002  CB  ALA    69     427.832 185.135-402.154  1.00  0.00           C  
ATOM   1003  HB1 ALA    69     427.970 186.066-402.704  1.00  0.00           H  
ATOM   1004  HB2 ALA    69     428.110 185.362-401.125  1.00  0.00           H  
ATOM   1005  HB3 ALA    69     426.768 184.898-402.138  1.00  0.00           H  
ATOM   1006  C   ALA    69     430.086 184.439-403.221  1.00  0.00           C  
ATOM   1007  O   ALA    69     431.132 184.020-402.694  1.00  0.00           O  
ATOM   1008  N   VAL    70     430.191 185.181-404.273  1.00  0.00           N  
ATOM   1009  H   VAL    70     429.308 185.353-404.732  1.00  0.00           H  
ATOM   1010  CA  VAL    70     431.512 185.698-404.742  1.00  0.00           C  
ATOM   1011  HA  VAL    70     432.145 184.831-404.931  1.00  0.00           H  
ATOM   1012  CB  VAL    70     431.499 186.479-406.182  1.00  0.00           C  
ATOM   1013  HB  VAL    70     430.835 185.981-406.889  1.00  0.00           H  
ATOM   1014  CG1 VAL    70     431.085 187.912-406.017  1.00  0.00           C  
ATOM   1015 HG11 VAL    70     431.524 188.605-405.299  1.00  0.00           H  
ATOM   1016 HG12 VAL    70     430.012 187.861-405.832  1.00  0.00           H  
ATOM   1017 HG13 VAL    70     431.190 188.367-407.003  1.00  0.00           H  
ATOM   1018  CG2 VAL    70     432.867 186.665-406.758  1.00  0.00           C  
ATOM   1019 HG21 VAL    70     433.551 187.128-406.046  1.00  0.00           H  
ATOM   1020 HG22 VAL    70     432.832 187.363-407.595  1.00  0.00           H  
ATOM   1021 HG23 VAL    70     433.299 185.729-407.113  1.00  0.00           H  
ATOM   1022  C   VAL    70     432.386 186.451-403.662  1.00  0.00           C  
ATOM   1023  O   VAL    70     433.580 186.445-403.767  1.00  0.00           O  
ATOM   1024  N   VAL    71     431.728 187.075-402.675  1.00  0.00           N  
ATOM   1025  H   VAL    71     430.720 187.064-402.750  1.00  0.00           H  
ATOM   1026  CA  VAL    71     432.216 187.966-401.606  1.00  0.00           C  
ATOM   1027  HA  VAL    71     432.719 188.859-401.975  1.00  0.00           H  
ATOM   1028  CB  VAL    71     430.940 188.325-400.714  1.00  0.00           C  
ATOM   1029  HB  VAL    71     430.204 188.589-401.474  1.00  0.00           H  
ATOM   1030  CG1 VAL    71     430.494 187.163-399.946  1.00  0.00           C  
ATOM   1031 HG11 VAL    71     429.531 187.322-399.462  1.00  0.00           H  
ATOM   1032 HG12 VAL    71     431.211 186.992-399.143  1.00  0.00           H  
ATOM   1033 HG13 VAL    71     430.405 186.351-400.668  1.00  0.00           H  
ATOM   1034  CG2 VAL    71     431.187 189.502-399.825  1.00  0.00           C  
ATOM   1035 HG21 VAL    71     430.452 189.641-399.032  1.00  0.00           H  
ATOM   1036 HG22 VAL    71     431.341 190.405-400.416  1.00  0.00           H  
ATOM   1037 HG23 VAL    71     432.054 189.344-399.183  1.00  0.00           H  
ATOM   1038  C   VAL    71     433.381 187.166-400.948  1.00  0.00           C  
ATOM   1039  O   VAL    71     434.169 187.770-400.248  1.00  0.00           O  
ATOM   1040  N   THR    72     433.495 185.785-400.968  1.00  0.00           N  
ATOM   1041  H   THR    72     432.843 185.303-401.569  1.00  0.00           H  
ATOM   1042  CA  THR    72     434.652 185.020-400.486  1.00  0.00           C  
ATOM   1043  HA  THR    72     435.124 185.461-399.609  1.00  0.00           H  
ATOM   1044  CB  THR    72     434.202 183.604-400.062  1.00  0.00           C  
ATOM   1045  HB  THR    72     435.028 183.218-399.465  1.00  0.00           H  
ATOM   1046  CG2 THR    72     433.024 183.561-399.047  1.00  0.00           C  
ATOM   1047 HG21 THR    72     433.173 184.331-398.290  1.00  0.00           H  
ATOM   1048 HG22 THR    72     432.941 182.614-398.513  1.00  0.00           H  
ATOM   1049 HG23 THR    72     432.123 183.750-399.630  1.00  0.00           H  
ATOM   1050  OG1 THR    72     433.969 182.683-401.103  1.00  0.00           O  
ATOM   1051  HG1 THR    72     433.207 183.082-401.527  1.00  0.00           H  
ATOM   1052  C   THR    72     435.866 184.929-401.532  1.00  0.00           C  
ATOM   1053  O   THR    72     436.852 184.278-401.243  1.00  0.00           O  
ATOM   1054  N   GLY    73     435.810 185.614-402.695  1.00  0.00           N  
ATOM   1055  H   GLY    73     434.888 185.967-402.908  1.00  0.00           H  
ATOM   1056  CA  GLY    73     436.771 185.698-403.738  1.00  0.00           C  
ATOM   1057  HA2 GLY    73     437.655 185.110-403.489  1.00  0.00           H  
ATOM   1058  HA3 GLY    73     436.457 185.314-404.708  1.00  0.00           H  
ATOM   1059  C   GLY    73     437.158 187.172-404.067  1.00  0.00           C  
ATOM   1060  O   GLY    73     438.150 187.375-404.748  1.00  0.00           O  
ATOM   1061  N   VAL    74     436.525 188.135-403.487  1.00  0.00           N  
ATOM   1062  H   VAL    74     435.612 187.904-403.123  1.00  0.00           H  
ATOM   1063  CA  VAL    74     436.953 189.537-403.453  1.00  0.00           C  
ATOM   1064  HA  VAL    74     437.104 189.889-404.473  1.00  0.00           H  
ATOM   1065  CB  VAL    74     435.865 190.301-402.654  1.00  0.00           C  
ATOM   1066  HB  VAL    74     435.754 189.782-401.702  1.00  0.00           H  
ATOM   1067  CG1 VAL    74     436.274 191.739-402.336  1.00  0.00           C  
ATOM   1068 HG11 VAL    74     435.454 192.207-401.790  1.00  0.00           H  
ATOM   1069 HG12 VAL    74     436.532 192.246-403.265  1.00  0.00           H  
ATOM   1070 HG13 VAL    74     437.038 191.770-401.559  1.00  0.00           H  
ATOM   1071  CG2 VAL    74     434.601 190.390-403.429  1.00  0.00           C  
ATOM   1072 HG21 VAL    74     434.801 190.883-404.381  1.00  0.00           H  
ATOM   1073 HG22 VAL    74     433.810 190.976-402.961  1.00  0.00           H  
ATOM   1074 HG23 VAL    74     434.237 189.367-403.525  1.00  0.00           H  
ATOM   1075  C   VAL    74     438.328 189.647-402.756  1.00  0.00           C  
ATOM   1076  O   VAL    74     439.185 190.440-403.203  1.00  0.00           O  
ATOM   1077  N   THR    75     438.562 188.893-401.721  1.00  0.00           N  
ATOM   1078  H   THR    75     437.862 188.212-401.463  1.00  0.00           H  
ATOM   1079  CA  THR    75     439.843 188.905-400.927  1.00  0.00           C  
ATOM   1080  HA  THR    75     440.131 189.905-400.601  1.00  0.00           H  
ATOM   1081  CB  THR    75     439.753 188.096-399.616  1.00  0.00           C  
ATOM   1082  HB  THR    75     440.795 188.052-399.298  1.00  0.00           H  
ATOM   1083  CG2 THR    75     438.893 188.861-398.686  1.00  0.00           C  
ATOM   1084 HG21 THR    75     439.285 189.876-398.634  1.00  0.00           H  
ATOM   1085 HG22 THR    75     438.823 188.335-397.733  1.00  0.00           H  
ATOM   1086 HG23 THR    75     437.874 188.952-399.061  1.00  0.00           H  
ATOM   1087  OG1 THR    75     439.160 186.866-399.828  1.00  0.00           O  
ATOM   1088  HG1 THR    75     438.744 186.564-399.017  1.00  0.00           H  
ATOM   1089  C   THR    75     440.986 188.351-401.769  1.00  0.00           C  
ATOM   1090  O   THR    75     442.167 188.491-401.469  1.00  0.00           O  
ATOM   1091  N   ALA    76     440.708 187.634-402.916  1.00  0.00           N  
ATOM   1092  H   ALA    76     439.732 187.420-403.064  1.00  0.00           H  
ATOM   1093  CA  ALA    76     441.727 187.344-403.923  1.00  0.00           C  
ATOM   1094  HA  ALA    76     442.528 187.098-403.227  1.00  0.00           H  
ATOM   1095  CB  ALA    76     441.272 186.259-404.911  1.00  0.00           C  
ATOM   1096  HB1 ALA    76     440.938 186.652-405.871  1.00  0.00           H  
ATOM   1097  HB2 ALA    76     440.556 185.544-404.506  1.00  0.00           H  
ATOM   1098  HB3 ALA    76     442.192 185.707-405.101  1.00  0.00           H  
ATOM   1099  C   ALA    76     442.238 188.568-404.705  1.00  0.00           C  
ATOM   1100  O   ALA    76     443.511 188.731-404.759  1.00  0.00           O  
ATOM   1101  N   VAL    77     441.356 189.432-405.150  1.00  0.00           N  
ATOM   1102  H   VAL    77     440.414 189.415-404.786  1.00  0.00           H  
ATOM   1103  CA  VAL    77     441.660 190.648-406.011  1.00  0.00           C  
ATOM   1104  HA  VAL    77     442.550 190.248-406.497  1.00  0.00           H  
ATOM   1105  CB  VAL    77     440.563 190.920-407.048  1.00  0.00           C  
ATOM   1106  HB  VAL    77     439.627 191.028-406.500  1.00  0.00           H  
ATOM   1107  CG1 VAL    77     440.800 192.017-408.026  1.00  0.00           C  
ATOM   1108 HG11 VAL    77     440.811 192.947-407.457  1.00  0.00           H  
ATOM   1109 HG12 VAL    77     440.037 192.114-408.799  1.00  0.00           H  
ATOM   1110 HG13 VAL    77     441.769 191.824-408.486  1.00  0.00           H  
ATOM   1111  CG2 VAL    77     440.250 189.713-407.897  1.00  0.00           C  
ATOM   1112 HG21 VAL    77     441.069 189.620-408.610  1.00  0.00           H  
ATOM   1113 HG22 VAL    77     439.249 189.831-408.311  1.00  0.00           H  
ATOM   1114 HG23 VAL    77     440.326 188.784-407.333  1.00  0.00           H  
ATOM   1115  C   VAL    77     442.014 191.864-405.141  1.00  0.00           C  
ATOM   1116  O   VAL    77     442.983 192.561-405.567  1.00  0.00           O  
ATOM   1117  N   ALA    78     441.210 192.274-404.165  1.00  0.00           N  
ATOM   1118  H   ALA    78     440.377 191.704-404.142  1.00  0.00           H  
ATOM   1119  CA  ALA    78     441.354 193.419-403.278  1.00  0.00           C  
ATOM   1120  HA  ALA    78     440.979 194.263-403.855  1.00  0.00           H  
ATOM   1121  CB  ALA    78     440.423 193.214-402.113  1.00  0.00           C  
ATOM   1122  HB1 ALA    78     439.505 192.839-402.566  1.00  0.00           H  
ATOM   1123  HB2 ALA    78     440.237 194.197-401.681  1.00  0.00           H  
ATOM   1124  HB3 ALA    78     440.803 192.466-401.417  1.00  0.00           H  
ATOM   1125  C   ALA    78     442.746 193.879-402.705  1.00  0.00           C  
ATOM   1126  O   ALA    78     442.972 195.084-402.348  1.00  0.00           O  
ATOM   1127  N   GLN    79     443.627 192.949-402.767  1.00  0.00           N  
ATOM   1128  H   GLN    79     443.383 192.025-403.091  1.00  0.00           H  
ATOM   1129  CA  GLN    79     445.053 193.097-402.444  1.00  0.00           C  
ATOM   1130  HA  GLN    79     445.127 193.752-401.576  1.00  0.00           H  
ATOM   1131  CB  GLN    79     445.718 191.724-402.312  1.00  0.00           C  
ATOM   1132  HB2 GLN    79     445.163 191.165-401.558  1.00  0.00           H  
ATOM   1133  HB3 GLN    79     445.642 191.176-403.252  1.00  0.00           H  
ATOM   1134  CG  GLN    79     447.190 191.859-401.803  1.00  0.00           C  
ATOM   1135  HG2 GLN    79     447.518 190.840-401.599  1.00  0.00           H  
ATOM   1136  HG3 GLN    79     447.910 192.376-402.437  1.00  0.00           H  
ATOM   1137  CD  GLN    79     447.350 192.476-400.426  1.00  0.00           C  
ATOM   1138  OE1 GLN    79     446.431 192.900-399.727  1.00  0.00           O  
ATOM   1139  NE2 GLN    79     448.515 192.618-399.871  1.00  0.00           N  
ATOM   1140 HE21 GLN    79     449.322 192.154-400.262  1.00  0.00           H  
ATOM   1141 HE22 GLN    79     448.567 193.141-399.008  1.00  0.00           H  
ATOM   1142  C   GLN    79     445.859 193.974-403.429  1.00  0.00           C  
ATOM   1143  O   GLN    79     446.754 194.707-402.926  1.00  0.00           O  
ATOM   1144  N   LYS    80     445.449 194.087-404.717  1.00  0.00           N  
ATOM   1145  H   LYS    80     444.631 193.570-405.005  1.00  0.00           H  
ATOM   1146  CA  LYS    80     445.927 194.996-405.776  1.00  0.00           C  
ATOM   1147  HA  LYS    80     446.893 195.447-405.547  1.00  0.00           H  
ATOM   1148  CB  LYS    80     446.109 194.382-407.184  1.00  0.00           C  
ATOM   1149  HB2 LYS    80     445.356 193.600-407.280  1.00  0.00           H  
ATOM   1150  HB3 LYS    80     445.814 195.139-407.911  1.00  0.00           H  
ATOM   1151  CG  LYS    80     447.545 193.872-407.493  1.00  0.00           C  
ATOM   1152  HG2 LYS    80     448.170 194.762-407.431  1.00  0.00           H  
ATOM   1153  HG3 LYS    80     447.786 193.106-406.756  1.00  0.00           H  
ATOM   1154  CD  LYS    80     447.630 193.304-408.962  1.00  0.00           C  
ATOM   1155  HD2 LYS    80     447.323 193.918-409.809  1.00  0.00           H  
ATOM   1156  HD3 LYS    80     448.688 193.096-409.120  1.00  0.00           H  
ATOM   1157  CE  LYS    80     446.750 192.073-409.237  1.00  0.00           C  
ATOM   1158  HE2 LYS    80     445.716 192.417-409.243  1.00  0.00           H  
ATOM   1159  HE3 LYS    80     447.055 191.612-410.176  1.00  0.00           H  
ATOM   1160  NZ  LYS    80     447.024 190.974-408.236  1.00  0.00           N  
ATOM   1161  HZ1 LYS    80     447.487 191.364-407.428  1.00  0.00           H  
ATOM   1162  HZ2 LYS    80     447.649 190.233-408.519  1.00  0.00           H  
ATOM   1163  HZ3 LYS    80     446.082 190.731-407.962  1.00  0.00           H  
ATOM   1164  C   LYS    80     444.759 196.114-405.760  1.00  0.00           C  
ATOM   1165  O   LYS    80     443.547 195.790-405.533  1.00  0.00           O  
ATOM   1166  N   THR    81     445.093 197.338-406.197  1.00  0.00           N  
ATOM   1167  H   THR    81     446.014 197.509-406.573  1.00  0.00           H  
ATOM   1168  CA  THR    81     444.162 198.452-406.454  1.00  0.00           C  
ATOM   1169  HA  THR    81     443.292 198.237-405.833  1.00  0.00           H  
ATOM   1170  CB  THR    81     444.768 199.889-406.136  1.00  0.00           C  
ATOM   1171  HB  THR    81     445.063 199.806-405.090  1.00  0.00           H  
ATOM   1172  CG2 THR    81     445.955 200.361-407.018  1.00  0.00           C  
ATOM   1173 HG21 THR    81     446.843 199.734-406.935  1.00  0.00           H  
ATOM   1174 HG22 THR    81     446.158 201.389-406.720  1.00  0.00           H  
ATOM   1175 HG23 THR    81     445.611 200.457-408.048  1.00  0.00           H  
ATOM   1176  OG1 THR    81     443.768 200.831-406.168  1.00  0.00           O  
ATOM   1177  HG1 THR    81     443.442 200.961-405.274  1.00  0.00           H  
ATOM   1178  C   THR    81     443.642 198.351-407.903  1.00  0.00           C  
ATOM   1179  O   THR    81     444.143 197.527-408.748  1.00  0.00           O  
ATOM   1180  N   VAL    82     442.659 199.157-408.379  1.00  0.00           N  
ATOM   1181  H   VAL    82     442.169 199.741-407.717  1.00  0.00           H  
ATOM   1182  CA  VAL    82     442.045 199.044-409.672  1.00  0.00           C  
ATOM   1183  HA  VAL    82     442.571 198.333-410.309  1.00  0.00           H  
ATOM   1184  CB  VAL    82     440.610 198.568-409.678  1.00  0.00           C  
ATOM   1185  HB  VAL    82     440.078 199.129-408.909  1.00  0.00           H  
ATOM   1186  CG1 VAL    82     439.770 198.820-410.973  1.00  0.00           C  
ATOM   1187 HG11 VAL    82     438.940 198.116-411.032  1.00  0.00           H  
ATOM   1188 HG12 VAL    82     440.426 198.702-411.835  1.00  0.00           H  
ATOM   1189 HG13 VAL    82     439.464 199.856-410.822  1.00  0.00           H  
ATOM   1190  CG2 VAL    82     440.589 197.064-409.467  1.00  0.00           C  
ATOM   1191 HG21 VAL    82     439.638 196.632-409.154  1.00  0.00           H  
ATOM   1192 HG22 VAL    82     441.367 196.803-408.749  1.00  0.00           H  
ATOM   1193 HG23 VAL    82     440.854 196.468-410.340  1.00  0.00           H  
ATOM   1194  C   VAL    82     442.264 200.405-410.452  1.00  0.00           C  
ATOM   1195  O   VAL    82     442.034 201.491-409.858  1.00  0.00           O  
ATOM   1196  N   GLU    83     442.872 200.397-411.600  1.00  0.00           N  
ATOM   1197  H   GLU    83     443.235 199.500-411.889  1.00  0.00           H  
ATOM   1198  CA  GLU    83     443.120 201.621-412.437  1.00  0.00           C  
ATOM   1199  HA  GLU    83     443.321 202.475-411.790  1.00  0.00           H  
ATOM   1200  CB  GLU    83     444.376 201.335-413.333  1.00  0.00           C  
ATOM   1201  HB2 GLU    83     444.388 200.344-413.788  1.00  0.00           H  
ATOM   1202  HB3 GLU    83     444.426 202.157-414.047  1.00  0.00           H  
ATOM   1203  CG  GLU    83     445.663 201.570-412.423  1.00  0.00           C  
ATOM   1204  HG2 GLU    83     445.479 202.471-411.838  1.00  0.00           H  
ATOM   1205  HG3 GLU    83     445.714 200.646-411.847  1.00  0.00           H  
ATOM   1206  CD  GLU    83     447.004 201.750-413.173  1.00  0.00           C  
ATOM   1207  OE1 GLU    83     447.924 202.290-412.582  1.00  0.00           O  
ATOM   1208  OE2 GLU    83     447.063 201.408-414.380  1.00  0.00           O  
ATOM   1209  C   GLU    83     441.920 202.026-413.354  1.00  0.00           C  
ATOM   1210  O   GLU    83     441.819 203.214-413.837  1.00  0.00           O  
ATOM   1211  N   GLY    84     440.975 201.047-413.657  1.00  0.00           N  
ATOM   1212  H   GLY    84     441.137 200.127-413.274  1.00  0.00           H  
ATOM   1213  CA  GLY    84     439.930 201.206-414.691  1.00  0.00           C  
ATOM   1214  HA2 GLY    84     440.357 201.542-415.636  1.00  0.00           H  
ATOM   1215  HA3 GLY    84     439.459 200.242-414.884  1.00  0.00           H  
ATOM   1216  C   GLY    84     438.828 202.107-414.162  1.00  0.00           C  
ATOM   1217  O   GLY    84     437.931 201.608-413.347  1.00  0.00           O  
ATOM   1218  N   ALA    85     438.820 203.398-414.522  1.00  0.00           N  
ATOM   1219  H   ALA    85     439.545 203.759-415.125  1.00  0.00           H  
ATOM   1220  CA  ALA    85     437.804 204.359-414.159  1.00  0.00           C  
ATOM   1221  HA  ALA    85     436.790 203.962-414.196  1.00  0.00           H  
ATOM   1222  CB  ALA    85     438.144 204.979-412.770  1.00  0.00           C  
ATOM   1223  HB1 ALA    85     439.185 205.280-412.655  1.00  0.00           H  
ATOM   1224  HB2 ALA    85     438.091 204.161-412.052  1.00  0.00           H  
ATOM   1225  HB3 ALA    85     437.439 205.750-412.459  1.00  0.00           H  
ATOM   1226  C   ALA    85     437.874 205.598-415.136  1.00  0.00           C  
ATOM   1227  O   ALA    85     438.961 205.896-415.630  1.00  0.00           O  
ATOM   1228  N   GLY    86     436.791 206.261-415.554  1.00  0.00           N  
ATOM   1229  H   GLY    86     435.928 205.846-415.234  1.00  0.00           H  
ATOM   1230  CA  GLY    86     436.742 207.552-416.288  1.00  0.00           C  
ATOM   1231  HA2 GLY    86     437.494 207.493-417.075  1.00  0.00           H  
ATOM   1232  HA3 GLY    86     435.798 207.755-416.794  1.00  0.00           H  
ATOM   1233  C   GLY    86     437.276 208.771-415.439  1.00  0.00           C  
ATOM   1234  O   GLY    86     437.040 208.768-414.251  1.00  0.00           O  
ATOM   1235  N   SER    87     437.809 209.814-416.024  1.00  0.00           N  
ATOM   1236  H   SER    87     438.103 209.895-416.987  1.00  0.00           H  
ATOM   1237  CA  SER    87     438.068 211.087-415.329  1.00  0.00           C  
ATOM   1238  HA  SER    87     437.491 211.019-414.407  1.00  0.00           H  
ATOM   1239  CB  SER    87     439.530 211.104-414.729  1.00  0.00           C  
ATOM   1240  HB2 SER    87     439.628 210.352-413.946  1.00  0.00           H  
ATOM   1241  HB3 SER    87     440.181 210.874-415.572  1.00  0.00           H  
ATOM   1242  OG  SER    87     439.842 212.254-414.101  1.00  0.00           O  
ATOM   1243  HG  SER    87     440.676 212.053-413.670  1.00  0.00           H  
ATOM   1244  C   SER    87     437.754 212.325-416.237  1.00  0.00           C  
ATOM   1245  O   SER    87     437.699 212.055-417.491  1.00  0.00           O  
ATOM   1246  N   ILE    88     437.418 213.515-415.658  1.00  0.00           N  
ATOM   1247  H   ILE    88     437.443 213.429-414.652  1.00  0.00           H  
ATOM   1248  CA  ILE    88     436.810 214.618-416.435  1.00  0.00           C  
ATOM   1249  HA  ILE    88     436.295 214.195-417.298  1.00  0.00           H  
ATOM   1250  CB  ILE    88     435.751 215.432-415.741  1.00  0.00           C  
ATOM   1251  HB  ILE    88     436.197 215.693-414.781  1.00  0.00           H  
ATOM   1252  CG2 ILE    88     435.268 216.804-416.354  1.00  0.00           C  
ATOM   1253 HG21 ILE    88     436.183 217.224-416.771  1.00  0.00           H  
ATOM   1254 HG22 ILE    88     434.890 217.319-415.471  1.00  0.00           H  
ATOM   1255 HG23 ILE    88     434.551 216.625-417.155  1.00  0.00           H  
ATOM   1256  CG1 ILE    88     434.541 214.574-415.395  1.00  0.00           C  
ATOM   1257 HG12 ILE    88     433.863 214.583-416.249  1.00  0.00           H  
ATOM   1258 HG13 ILE    88     434.987 213.600-415.192  1.00  0.00           H  
ATOM   1259  CD1 ILE    88     433.724 215.028-414.221  1.00  0.00           C  
ATOM   1260 HD11 ILE    88     433.175 215.956-414.385  1.00  0.00           H  
ATOM   1261 HD12 ILE    88     434.295 215.181-413.305  1.00  0.00           H  
ATOM   1262 HD13 ILE    88     432.838 214.459-413.938  1.00  0.00           H  
ATOM   1263  C   ILE    88     437.972 215.439-416.965  1.00  0.00           C  
ATOM   1264  O   ILE    88     438.750 216.151-416.254  1.00  0.00           O  
ATOM   1265  N   ALA    89     438.239 215.210-418.269  1.00  0.00           N  
ATOM   1266  H   ALA    89     437.751 214.435-418.696  1.00  0.00           H  
ATOM   1267  CA  ALA    89     439.446 215.885-418.974  1.00  0.00           C  
ATOM   1268  HA  ALA    89     440.214 216.100-418.231  1.00  0.00           H  
ATOM   1269  CB  ALA    89     440.160 215.080-420.043  1.00  0.00           C  
ATOM   1270  HB1 ALA    89     441.041 215.674-420.288  1.00  0.00           H  
ATOM   1271  HB2 ALA    89     439.529 215.085-420.932  1.00  0.00           H  
ATOM   1272  HB3 ALA    89     440.279 214.107-419.565  1.00  0.00           H  
ATOM   1273  C   ALA    89     439.100 217.288-419.497  1.00  0.00           C  
ATOM   1274  O   ALA    89     437.942 217.460-419.941  1.00  0.00           O  
ATOM   1275  N   ALA    90     440.103 218.208-419.522  1.00  0.00           N  
ATOM   1276  H   ALA    90     441.019 217.924-419.205  1.00  0.00           H  
ATOM   1277  CA  ALA    90     440.044 219.629-419.787  1.00  0.00           C  
ATOM   1278  HA  ALA    90     439.011 219.979-419.777  1.00  0.00           H  
ATOM   1279  CB  ALA    90     440.658 220.384-418.619  1.00  0.00           C  
ATOM   1280  HB1 ALA    90     440.042 221.281-418.566  1.00  0.00           H  
ATOM   1281  HB2 ALA    90     441.696 220.642-418.832  1.00  0.00           H  
ATOM   1282  HB3 ALA    90     440.764 219.744-417.744  1.00  0.00           H  
ATOM   1283  C   ALA    90     440.620 220.002-421.223  1.00  0.00           C  
ATOM   1284  O   ALA    90     441.152 221.069-421.426  1.00  0.00           O  
ATOM   1285  N   ALA    91     440.422 219.051-422.116  1.00  0.00           N  
ATOM   1286  H   ALA    91     439.979 218.247-421.693  1.00  0.00           H  
ATOM   1287  CA  ALA    91     440.486 219.030-423.617  1.00  0.00           C  
ATOM   1288  HA  ALA    91     440.481 220.040-424.028  1.00  0.00           H  
ATOM   1289  CB  ALA    91     441.891 218.331-423.961  1.00  0.00           C  
ATOM   1290  HB1 ALA    91     441.892 217.366-423.455  1.00  0.00           H  
ATOM   1291  HB2 ALA    91     442.737 218.911-423.592  1.00  0.00           H  
ATOM   1292  HB3 ALA    91     442.049 218.277-425.038  1.00  0.00           H  
ATOM   1293  C   ALA    91     439.294 218.214-424.137  1.00  0.00           C  
ATOM   1294  O   ALA    91     438.522 217.553-423.436  1.00  0.00           O  
ATOM   1295  N   THR    92     439.164 218.216-425.451  1.00  0.00           N  
ATOM   1296  H   THR    92     439.812 218.709-426.049  1.00  0.00           H  
ATOM   1297  CA  THR    92     438.212 217.282-426.113  1.00  0.00           C  
ATOM   1298  HA  THR    92     437.399 217.178-425.394  1.00  0.00           H  
ATOM   1299  CB  THR    92     437.574 217.989-427.392  1.00  0.00           C  
ATOM   1300  HB  THR    92     436.792 217.348-427.800  1.00  0.00           H  
ATOM   1301  CG2 THR    92     436.923 219.346-427.214  1.00  0.00           C  
ATOM   1302 HG21 THR    92     437.707 220.099-427.290  1.00  0.00           H  
ATOM   1303 HG22 THR    92     436.499 219.419-426.212  1.00  0.00           H  
ATOM   1304 HG23 THR    92     436.250 219.441-428.067  1.00  0.00           H  
ATOM   1305  OG1 THR    92     438.621 218.142-428.349  1.00  0.00           O  
ATOM   1306  HG1 THR    92     438.798 217.325-428.822  1.00  0.00           H  
ATOM   1307  C   THR    92     438.938 215.920-426.440  1.00  0.00           C  
ATOM   1308  O   THR    92     438.475 215.170-427.278  1.00  0.00           O  
ATOM   1309  N   GLY    93     439.999 215.567-425.711  1.00  0.00           N  
ATOM   1310  H   GLY    93     440.227 216.226-424.980  1.00  0.00           H  
ATOM   1311  CA  GLY    93     440.620 214.219-425.626  1.00  0.00           C  
ATOM   1312  HA2 GLY    93     440.987 214.072-424.611  1.00  0.00           H  
ATOM   1313  HA3 GLY    93     439.855 213.460-425.788  1.00  0.00           H  
ATOM   1314  C   GLY    93     441.826 214.020-426.541  1.00  0.00           C  
ATOM   1315  O   GLY    93     442.342 212.843-426.671  1.00  0.00           O  
ATOM   1316  N   PHE    94     442.276 215.038-427.156  1.00  0.00           N  
ATOM   1317  H   PHE    94     441.758 215.905-427.169  1.00  0.00           H  
ATOM   1318  CA  PHE    94     443.342 214.966-428.085  1.00  0.00           C  
ATOM   1319  HA  PHE    94     443.284 214.127-428.778  1.00  0.00           H  
ATOM   1320  CB  PHE    94     443.133 216.260-428.902  1.00  0.00           C  
ATOM   1321  HB2 PHE    94     442.102 216.302-429.251  1.00  0.00           H  
ATOM   1322  HB3 PHE    94     443.399 217.130-428.301  1.00  0.00           H  
ATOM   1323  CG  PHE    94     444.084 216.090-430.102  1.00  0.00           C  
ATOM   1324  CD1 PHE    94     445.295 216.751-430.123  1.00  0.00           C  
ATOM   1325  HD1 PHE    94     445.631 217.535-429.461  1.00  0.00           H  
ATOM   1326  CE1 PHE    94     446.237 216.529-431.135  1.00  0.00           C  
ATOM   1327  HE1 PHE    94     447.138 217.125-431.122  1.00  0.00           H  
ATOM   1328  CZ  PHE    94     446.003 215.587-432.177  1.00  0.00           C  
ATOM   1329  HZ  PHE    94     446.677 215.451-433.010  1.00  0.00           H  
ATOM   1330  CE2 PHE    94     444.748 214.974-432.192  1.00  0.00           C  
ATOM   1331  HE2 PHE    94     444.482 214.283-432.979  1.00  0.00           H  
ATOM   1332  CD2 PHE    94     443.790 215.200-431.203  1.00  0.00           C  
ATOM   1333  HD2 PHE    94     442.791 214.791-431.202  1.00  0.00           H  
ATOM   1334  C   PHE    94     444.692 214.979-427.419  1.00  0.00           C  
ATOM   1335  O   PHE    94     445.639 214.538-428.097  1.00  0.00           O  
ATOM   1336  N   VAL    95     444.893 215.549-426.169  1.00  0.00           N  
ATOM   1337  H   VAL    95     444.155 215.822-425.536  1.00  0.00           H  
ATOM   1338  CA  VAL    95     446.282 215.680-425.621  1.00  0.00           C  
ATOM   1339  HA  VAL    95     447.025 215.598-426.415  1.00  0.00           H  
ATOM   1340  CB  VAL    95     446.608 217.088-425.028  1.00  0.00           C  
ATOM   1341  HB  VAL    95     447.527 217.047-424.444  1.00  0.00           H  
ATOM   1342  CG1 VAL    95     446.914 218.108-426.062  1.00  0.00           C  
ATOM   1343 HG11 VAL    95     447.564 218.873-425.636  1.00  0.00           H  
ATOM   1344 HG12 VAL    95     445.918 218.479-426.304  1.00  0.00           H  
ATOM   1345 HG13 VAL    95     447.329 217.658-426.963  1.00  0.00           H  
ATOM   1346  CG2 VAL    95     445.571 217.584-424.017  1.00  0.00           C  
ATOM   1347 HG21 VAL    95     445.460 216.777-423.294  1.00  0.00           H  
ATOM   1348 HG22 VAL    95     444.594 217.783-424.459  1.00  0.00           H  
ATOM   1349 HG23 VAL    95     445.786 218.462-423.408  1.00  0.00           H  
ATOM   1350  C   VAL    95     446.718 214.559-424.621  1.00  0.00           C  
ATOM   1351  O   VAL    95     447.849 214.521-424.225  1.00  0.00           O  
ATOM   1352  N   LYS    96     445.851 213.663-424.189  1.00  0.00           N  
ATOM   1353  H   LYS    96     444.892 213.631-424.502  1.00  0.00           H  
ATOM   1354  CA  LYS    96     446.205 212.724-423.026  1.00  0.00           C  
ATOM   1355  HA  LYS    96     446.319 213.252-422.079  1.00  0.00           H  
ATOM   1356  CB  LYS    96     445.008 211.718-422.828  1.00  0.00           C  
ATOM   1357  HB2 LYS    96     444.030 212.160-423.016  1.00  0.00           H  
ATOM   1358  HB3 LYS    96     445.148 211.034-423.665  1.00  0.00           H  
ATOM   1359  CG  LYS    96     444.917 211.038-421.481  1.00  0.00           C  
ATOM   1360  HG2 LYS    96     444.096 210.321-421.481  1.00  0.00           H  
ATOM   1361  HG3 LYS    96     445.803 210.403-421.447  1.00  0.00           H  
ATOM   1362  CD  LYS    96     444.704 211.863-420.222  1.00  0.00           C  
ATOM   1363  HD2 LYS    96     445.671 212.359-420.138  1.00  0.00           H  
ATOM   1364  HD3 LYS    96     443.850 212.540-420.227  1.00  0.00           H  
ATOM   1365  CE  LYS    96     444.572 210.990-418.953  1.00  0.00           C  
ATOM   1366  HE2 LYS    96     443.674 210.372-418.982  1.00  0.00           H  
ATOM   1367  HE3 LYS    96     445.410 210.293-418.923  1.00  0.00           H  
ATOM   1368  NZ  LYS    96     444.523 211.812-417.792  1.00  0.00           N  
ATOM   1369  HZ1 LYS    96     443.662 212.338-417.744  1.00  0.00           H  
ATOM   1370  HZ2 LYS    96     445.351 212.387-417.739  1.00  0.00           H  
ATOM   1371  HZ3 LYS    96     444.389 211.229-416.979  1.00  0.00           H  
ATOM   1372  C   LYS    96     447.525 211.922-423.316  1.00  0.00           C  
ATOM   1373  O   LYS    96     448.329 211.750-422.433  1.00  0.00           O  
ATOM   1374  N   LYS    97     447.719 211.337-424.493  1.00  0.00           N  
ATOM   1375  H   LYS    97     447.011 211.300-425.212  1.00  0.00           H  
ATOM   1376  CA  LYS    97     448.897 210.493-424.795  1.00  0.00           C  
ATOM   1377  HA  LYS    97     449.118 209.924-423.892  1.00  0.00           H  
ATOM   1378  CB  LYS    97     448.827 209.673-426.095  1.00  0.00           C  
ATOM   1379  HB2 LYS    97     448.965 210.247-427.011  1.00  0.00           H  
ATOM   1380  HB3 LYS    97     449.590 208.903-425.982  1.00  0.00           H  
ATOM   1381  CG  LYS    97     447.488 208.895-426.225  1.00  0.00           C  
ATOM   1382  HG2 LYS    97     447.346 208.400-425.264  1.00  0.00           H  
ATOM   1383  HG3 LYS    97     446.644 209.584-426.244  1.00  0.00           H  
ATOM   1384  CD  LYS    97     447.263 207.894-427.315  1.00  0.00           C  
ATOM   1385  HD2 LYS    97     446.264 207.928-427.749  1.00  0.00           H  
ATOM   1386  HD3 LYS    97     447.856 208.245-428.160  1.00  0.00           H  
ATOM   1387  CE  LYS    97     447.597 206.433-427.054  1.00  0.00           C  
ATOM   1388  HE2 LYS    97     448.641 206.296-426.771  1.00  0.00           H  
ATOM   1389  HE3 LYS    97     447.021 206.133-426.179  1.00  0.00           H  
ATOM   1390  NZ  LYS    97     447.177 205.579-428.214  1.00  0.00           N  
ATOM   1391  HZ1 LYS    97     446.182 205.457-428.334  1.00  0.00           H  
ATOM   1392  HZ2 LYS    97     447.700 204.715-428.229  1.00  0.00           H  
ATOM   1393  HZ3 LYS    97     447.567 205.927-429.078  1.00  0.00           H  
ATOM   1394  C   LYS    97     450.128 211.418-424.777  1.00  0.00           C  
ATOM   1395  O   LYS    97     451.170 211.016-424.292  1.00  0.00           O  
ATOM   1396  N   ASP    98     450.013 212.631-425.179  1.00  0.00           N  
ATOM   1397  H   ASP    98     449.130 212.956-425.544  1.00  0.00           H  
ATOM   1398  CA  ASP    98     451.014 213.700-424.947  1.00  0.00           C  
ATOM   1399  HA  ASP    98     451.912 213.350-425.455  1.00  0.00           H  
ATOM   1400  CB  ASP    98     450.662 215.051-425.708  1.00  0.00           C  
ATOM   1401  HB2 ASP    98     449.631 215.292-425.448  1.00  0.00           H  
ATOM   1402  HB3 ASP    98     451.335 215.880-425.488  1.00  0.00           H  
ATOM   1403  CG  ASP    98     450.706 214.915-427.292  1.00  0.00           C  
ATOM   1404  OD1 ASP    98     450.379 215.932-427.989  1.00  0.00           O  
ATOM   1405  OD2 ASP    98     450.979 213.751-427.828  1.00  0.00           O  
ATOM   1406  C   ASP    98     451.371 213.796-423.470  1.00  0.00           C  
ATOM   1407  O   ASP    98     452.548 213.807-423.097  1.00  0.00           O  
ATOM   1408  N   GLN    99     450.278 213.992-422.695  1.00  0.00           N  
ATOM   1409  H   GLN    99     449.388 213.989-423.173  1.00  0.00           H  
ATOM   1410  CA  GLN    99     450.245 214.375-421.262  1.00  0.00           C  
ATOM   1411  HA  GLN    99     450.780 215.324-421.255  1.00  0.00           H  
ATOM   1412  CB  GLN    99     448.728 214.696-420.886  1.00  0.00           C  
ATOM   1413  HB2 GLN    99     448.187 215.184-421.697  1.00  0.00           H  
ATOM   1414  HB3 GLN    99     448.324 213.687-420.809  1.00  0.00           H  
ATOM   1415  CG  GLN    99     448.551 215.325-419.551  1.00  0.00           C  
ATOM   1416  HG2 GLN    99     449.041 214.697-418.806  1.00  0.00           H  
ATOM   1417  HG3 GLN    99     448.932 216.346-419.573  1.00  0.00           H  
ATOM   1418  CD  GLN    99     447.114 215.461-419.151  1.00  0.00           C  
ATOM   1419  OE1 GLN    99     446.141 215.087-419.806  1.00  0.00           O  
ATOM   1420  NE2 GLN    99     446.720 216.003-418.048  1.00  0.00           N  
ATOM   1421 HE21 GLN    99     445.719 216.109-417.966  1.00  0.00           H  
ATOM   1422 HE22 GLN    99     447.235 215.979-417.180  1.00  0.00           H  
ATOM   1423  C   GLN    99     451.042 213.398-420.330  1.00  0.00           C  
ATOM   1424  O   GLN    99     451.858 213.761-419.519  1.00  0.00           O  
ATOM   1425  N   LEU   100     450.897 212.116-420.698  1.00  0.00           N  
ATOM   1426  H   LEU   100     450.205 211.920-421.408  1.00  0.00           H  
ATOM   1427  CA  LEU   100     451.411 210.865-420.076  1.00  0.00           C  
ATOM   1428  HA  LEU   100     451.505 211.076-419.010  1.00  0.00           H  
ATOM   1429  CB  LEU   100     450.591 209.592-420.548  1.00  0.00           C  
ATOM   1430  HB2 LEU   100     450.485 209.626-421.633  1.00  0.00           H  
ATOM   1431  HB3 LEU   100     451.283 208.781-420.320  1.00  0.00           H  
ATOM   1432  CG  LEU   100     449.223 209.466-419.908  1.00  0.00           C  
ATOM   1433  HG  LEU   100     448.535 210.298-420.056  1.00  0.00           H  
ATOM   1434  CD1 LEU   100     448.589 208.199-420.402  1.00  0.00           C  
ATOM   1435 HD11 LEU   100     448.482 208.088-421.481  1.00  0.00           H  
ATOM   1436 HD12 LEU   100     447.630 208.117-419.890  1.00  0.00           H  
ATOM   1437 HD13 LEU   100     449.103 207.280-420.120  1.00  0.00           H  
ATOM   1438  CD2 LEU   100     449.344 209.412-418.421  1.00  0.00           C  
ATOM   1439 HD21 LEU   100     449.834 208.492-418.099  1.00  0.00           H  
ATOM   1440 HD22 LEU   100     448.323 209.377-418.041  1.00  0.00           H  
ATOM   1441 HD23 LEU   100     449.766 210.343-418.043  1.00  0.00           H  
ATOM   1442  C   LEU   100     452.883 210.723-420.575  1.00  0.00           C  
ATOM   1443  O   LEU   100     453.559 209.829-420.100  1.00  0.00           O  
ATOM   1444  N   GLY   101     453.401 211.491-421.493  1.00  0.00           N  
ATOM   1445  H   GLY   101     452.890 212.176-422.033  1.00  0.00           H  
ATOM   1446  CA  GLY   101     454.825 211.322-422.014  1.00  0.00           C  
ATOM   1447  HA2 GLY   101     455.033 212.140-422.704  1.00  0.00           H  
ATOM   1448  HA3 GLY   101     455.547 211.306-421.198  1.00  0.00           H  
ATOM   1449  C   GLY   101     454.928 209.922-422.698  1.00  0.00           C  
ATOM   1450  O   GLY   101     456.063 209.362-422.752  1.00  0.00           O  
ATOM   1451  N   LYS   102     453.938 209.333-423.263  1.00  0.00           N  
ATOM   1452  H   LYS   102     453.053 209.821-423.246  1.00  0.00           H  
ATOM   1453  CA  LYS   102     454.014 207.973-423.979  1.00  0.00           C  
ATOM   1454  HA  LYS   102     454.947 207.525-423.637  1.00  0.00           H  
ATOM   1455  CB  LYS   102     452.902 207.028-423.326  1.00  0.00           C  
ATOM   1456  HB2 LYS   102     451.965 207.567-423.182  1.00  0.00           H  
ATOM   1457  HB3 LYS   102     452.826 206.201-424.031  1.00  0.00           H  
ATOM   1458  CG  LYS   102     453.339 206.519-421.969  1.00  0.00           C  
ATOM   1459  HG2 LYS   102     454.258 205.932-421.995  1.00  0.00           H  
ATOM   1460  HG3 LYS   102     453.491 207.369-421.304  1.00  0.00           H  
ATOM   1461  CD  LYS   102     452.266 205.762-421.247  1.00  0.00           C  
ATOM   1462  HD2 LYS   102     451.575 206.469-420.788  1.00  0.00           H  
ATOM   1463  HD3 LYS   102     451.777 205.204-422.045  1.00  0.00           H  
ATOM   1464  CE  LYS   102     452.761 204.671-420.323  1.00  0.00           C  
ATOM   1465  HE2 LYS   102     453.189 203.876-420.934  1.00  0.00           H  
ATOM   1466  HE3 LYS   102     453.430 205.122-419.589  1.00  0.00           H  
ATOM   1467  NZ  LYS   102     451.613 203.950-419.734  1.00  0.00           N  
ATOM   1468  HZ1 LYS   102     450.897 203.763-420.422  1.00  0.00           H  
ATOM   1469  HZ2 LYS   102     451.330 204.480-418.922  1.00  0.00           H  
ATOM   1470  HZ3 LYS   102     451.988 203.053-419.459  1.00  0.00           H  
ATOM   1471  C   LYS   102     454.132 207.964-425.503  1.00  0.00           C  
ATOM   1472  O   LYS   102     454.377 206.877-426.053  1.00  0.00           O  
ATOM   1473  N   ASN   103     453.811 209.081-426.120  1.00  0.00           N  
ATOM   1474  H   ASN   103     453.483 209.862-425.570  1.00  0.00           H  
ATOM   1475  CA  ASN   103     453.875 209.198-427.559  1.00  0.00           C  
ATOM   1476  HA  ASN   103     453.131 208.465-427.870  1.00  0.00           H  
ATOM   1477  CB  ASN   103     453.184 210.499-427.967  1.00  0.00           C  
ATOM   1478  HB2 ASN   103     452.415 210.657-427.211  1.00  0.00           H  
ATOM   1479  HB3 ASN   103     453.994 211.227-428.014  1.00  0.00           H  
ATOM   1480  CG  ASN   103     452.532 210.329-429.354  1.00  0.00           C  
ATOM   1481  OD1 ASN   103     452.719 209.323-429.987  1.00  0.00           O  
ATOM   1482  ND2 ASN   103     451.723 211.263-429.716  1.00  0.00           N  
ATOM   1483 HD21 ASN   103     451.510 212.016-429.078  1.00  0.00           H  
ATOM   1484 HD22 ASN   103     451.311 211.264-430.638  1.00  0.00           H  
ATOM   1485  C   ASN   103     455.248 209.059-428.221  1.00  0.00           C  
ATOM   1486  O   ASN   103     456.210 209.541-427.589  1.00  0.00           O  
ATOM   1487  N   GLU   104     455.418 208.567-429.451  1.00  0.00           N  
ATOM   1488  H   GLU   104     454.592 208.380-430.001  1.00  0.00           H  
ATOM   1489  CA  GLU   104     456.679 208.422-430.095  1.00  0.00           C  
ATOM   1490  HA  GLU   104     457.298 209.257-429.767  1.00  0.00           H  
ATOM   1491  CB  GLU   104     457.534 207.355-429.356  1.00  0.00           C  
ATOM   1492  HB2 GLU   104     458.592 207.593-429.472  1.00  0.00           H  
ATOM   1493  HB3 GLU   104     457.303 207.382-428.292  1.00  0.00           H  
ATOM   1494  CG  GLU   104     457.446 205.882-429.834  1.00  0.00           C  
ATOM   1495  HG2 GLU   104     457.853 205.748-430.836  1.00  0.00           H  
ATOM   1496  HG3 GLU   104     458.234 205.424-429.237  1.00  0.00           H  
ATOM   1497  CD  GLU   104     456.081 205.248-429.576  1.00  0.00           C  
ATOM   1498  OE1 GLU   104     455.486 204.672-430.491  1.00  0.00           O  
ATOM   1499  OE2 GLU   104     455.638 205.325-428.424  1.00  0.00           O  
ATOM   1500  C   GLU   104     456.628 208.300-431.630  1.00  0.00           C  
ATOM   1501  O   GLU   104     457.596 207.972-432.368  1.00  0.00           O  
ATOM   1502  N   GLU   105     455.469 208.425-432.254  1.00  0.00           N  
ATOM   1503  H   GLU   105     454.713 208.752-431.669  1.00  0.00           H  
ATOM   1504  CA  GLU   105     455.307 208.571-433.712  1.00  0.00           C  
ATOM   1505  HA  GLU   105     456.201 208.255-434.251  1.00  0.00           H  
ATOM   1506  CB  GLU   105     454.061 207.846-434.227  1.00  0.00           C  
ATOM   1507  HB2 GLU   105     453.179 208.298-433.774  1.00  0.00           H  
ATOM   1508  HB3 GLU   105     454.020 208.052-435.297  1.00  0.00           H  
ATOM   1509  CG  GLU   105     454.101 206.302-434.063  1.00  0.00           C  
ATOM   1510  HG2 GLU   105     454.325 206.258-432.997  1.00  0.00           H  
ATOM   1511  HG3 GLU   105     453.112 205.894-434.273  1.00  0.00           H  
ATOM   1512  CD  GLU   105     455.228 205.760-434.837  1.00  0.00           C  
ATOM   1513  OE1 GLU   105     456.270 205.464-434.248  1.00  0.00           O  
ATOM   1514  OE2 GLU   105     455.132 205.649-436.092  1.00  0.00           O  
ATOM   1515  C   GLU   105     455.229 210.045-434.104  1.00  0.00           C  
ATOM   1516  O   GLU   105     454.999 211.019-433.408  1.00  0.00           O  
ATOM   1517  N   GLY   106     455.567 210.335-435.377  1.00  0.00           N  
ATOM   1518  H   GLY   106     455.683 209.532-435.979  1.00  0.00           H  
ATOM   1519  CA  GLY   106     455.538 211.653-435.989  1.00  0.00           C  
ATOM   1520  HA2 GLY   106     455.999 212.465-435.425  1.00  0.00           H  
ATOM   1521  HA3 GLY   106     456.092 211.659-436.927  1.00  0.00           H  
ATOM   1522  C   GLY   106     454.122 212.185-436.102  1.00  0.00           C  
ATOM   1523  O   GLY   106     453.196 211.460-435.936  1.00  0.00           O  
ATOM   1524  N   ALA   107     453.915 213.525-436.072  1.00  0.00           N  
ATOM   1525  H   ALA   107     454.671 214.161-436.282  1.00  0.00           H  
ATOM   1526  CA  ALA   107     452.546 214.115-436.180  1.00  0.00           C  
ATOM   1527  HA  ALA   107     451.849 213.463-436.708  1.00  0.00           H  
ATOM   1528  CB  ALA   107     451.988 214.383-434.775  1.00  0.00           C  
ATOM   1529  HB1 ALA   107     451.825 213.441-434.252  1.00  0.00           H  
ATOM   1530  HB2 ALA   107     450.989 214.815-434.719  1.00  0.00           H  
ATOM   1531  HB3 ALA   107     452.673 214.927-434.125  1.00  0.00           H  
ATOM   1532  C   ALA   107     452.793 215.426-436.995  1.00  0.00           C  
ATOM   1533  O   ALA   107     453.868 216.070-436.753  1.00  0.00           O  
ATOM   1534  N   PRO   108     451.794 215.944-437.779  1.00  0.00           N  
ATOM   1535  CD  PRO   108     450.537 215.306-438.061  1.00  0.00           C  
ATOM   1536  HD2 PRO   108     449.797 216.090-437.897  1.00  0.00           H  
ATOM   1537  HD3 PRO   108     450.414 214.362-437.531  1.00  0.00           H  
ATOM   1538  CG  PRO   108     450.703 215.093-439.590  1.00  0.00           C  
ATOM   1539  HG2 PRO   108     449.705 214.835-439.942  1.00  0.00           H  
ATOM   1540  HG3 PRO   108     451.344 214.231-439.777  1.00  0.00           H  
ATOM   1541  CB  PRO   108     451.305 216.499-440.034  1.00  0.00           C  
ATOM   1542  HB2 PRO   108     450.446 217.030-440.444  1.00  0.00           H  
ATOM   1543  HB3 PRO   108     452.082 216.281-440.767  1.00  0.00           H  
ATOM   1544  CA  PRO   108     452.001 216.978-438.810  1.00  0.00           C  
ATOM   1545  HA  PRO   108     453.068 216.946-439.033  1.00  0.00           H  
ATOM   1546  C   PRO   108     451.725 218.466-438.478  1.00  0.00           C  
ATOM   1547  O   PRO   108     450.988 218.806-437.522  1.00  0.00           O  
ATOM   1548  N   GLN   109     452.238 219.332-439.336  1.00  0.00           N  
ATOM   1549  H   GLN   109     452.685 218.856-440.107  1.00  0.00           H  
ATOM   1550  CA  GLN   109     452.239 220.769-439.106  1.00  0.00           C  
ATOM   1551  HA  GLN   109     452.247 220.920-438.026  1.00  0.00           H  
ATOM   1552  CB  GLN   109     453.539 221.337-439.545  1.00  0.00           C  
ATOM   1553  HB2 GLN   109     453.316 222.403-439.486  1.00  0.00           H  
ATOM   1554  HB3 GLN   109     454.264 221.168-438.749  1.00  0.00           H  
ATOM   1555  CG  GLN   109     454.071 220.900-440.944  1.00  0.00           C  
ATOM   1556  HG2 GLN   109     454.373 219.859-440.829  1.00  0.00           H  
ATOM   1557  HG3 GLN   109     453.307 220.870-441.721  1.00  0.00           H  
ATOM   1558  CD  GLN   109     455.247 221.808-441.433  1.00  0.00           C  
ATOM   1559  OE1 GLN   109     455.144 222.861-441.942  1.00  0.00           O  
ATOM   1560  NE2 GLN   109     456.409 221.317-441.372  1.00  0.00           N  
ATOM   1561 HE21 GLN   109     457.168 221.804-441.828  1.00  0.00           H  
ATOM   1562 HE22 GLN   109     456.591 220.368-441.080  1.00  0.00           H  
ATOM   1563  C   GLN   109     450.966 221.315-439.721  1.00  0.00           C  
ATOM   1564  O   GLN   109     450.974 221.694-440.889  1.00  0.00           O  
ATOM   1565  N   GLU   110     449.896 221.311-438.995  1.00  0.00           N  
ATOM   1566  H   GLU   110     450.101 221.177-438.015  1.00  0.00           H  
ATOM   1567  CA  GLU   110     448.589 221.723-439.330  1.00  0.00           C  
ATOM   1568  HA  GLU   110     448.691 222.170-440.318  1.00  0.00           H  
ATOM   1569  CB  GLU   110     447.628 220.523-439.290  1.00  0.00           C  
ATOM   1570  HB2 GLU   110     447.382 220.236-438.267  1.00  0.00           H  
ATOM   1571  HB3 GLU   110     446.607 220.812-439.541  1.00  0.00           H  
ATOM   1572  CG  GLU   110     448.126 219.329-440.154  1.00  0.00           C  
ATOM   1573  HG2 GLU   110     449.205 219.186-440.099  1.00  0.00           H  
ATOM   1574  HG3 GLU   110     447.582 218.451-439.806  1.00  0.00           H  
ATOM   1575  CD  GLU   110     447.680 219.411-441.668  1.00  0.00           C  
ATOM   1576  OE1 GLU   110     448.070 218.598-442.560  1.00  0.00           O  
ATOM   1577  OE2 GLU   110     447.133 220.454-442.135  1.00  0.00           O  
ATOM   1578  C   GLU   110     448.002 222.775-438.313  1.00  0.00           C  
ATOM   1579  O   GLU   110     448.149 222.602-437.066  1.00  0.00           O  
ATOM   1580  N   GLY   111     447.272 223.789-438.765  1.00  0.00           N  
ATOM   1581  H   GLY   111     447.014 223.724-439.740  1.00  0.00           H  
ATOM   1582  CA  GLY   111     446.730 224.938-437.976  1.00  0.00           C  
ATOM   1583  HA2 GLY   111     447.647 225.373-437.579  1.00  0.00           H  
ATOM   1584  HA3 GLY   111     446.147 225.626-438.589  1.00  0.00           H  
ATOM   1585  C   GLY   111     445.887 224.537-436.780  1.00  0.00           C  
ATOM   1586  O   GLY   111     446.002 225.100-435.702  1.00  0.00           O  
ATOM   1587  N   ILE   112     445.095 223.453-436.751  1.00  0.00           N  
ATOM   1588  H   ILE   112     444.991 222.779-437.496  1.00  0.00           H  
ATOM   1589  CA  ILE   112     444.143 223.031-435.705  1.00  0.00           C  
ATOM   1590  HA  ILE   112     443.446 223.862-435.590  1.00  0.00           H  
ATOM   1591  CB  ILE   112     443.341 221.726-436.225  1.00  0.00           C  
ATOM   1592  HB  ILE   112     442.619 221.375-435.488  1.00  0.00           H  
ATOM   1593  CG2 ILE   112     442.829 222.007-437.684  1.00  0.00           C  
ATOM   1594 HG21 ILE   112     443.649 222.093-438.397  1.00  0.00           H  
ATOM   1595 HG22 ILE   112     442.360 222.990-437.717  1.00  0.00           H  
ATOM   1596 HG23 ILE   112     442.083 221.233-437.869  1.00  0.00           H  
ATOM   1597  CG1 ILE   112     444.311 220.558-436.351  1.00  0.00           C  
ATOM   1598 HG12 ILE   112     445.091 220.890-437.036  1.00  0.00           H  
ATOM   1599 HG13 ILE   112     444.850 220.430-435.412  1.00  0.00           H  
ATOM   1600  CD1 ILE   112     443.703 219.221-436.822  1.00  0.00           C  
ATOM   1601 HD11 ILE   112     443.848 218.571-435.960  1.00  0.00           H  
ATOM   1602 HD12 ILE   112     444.182 218.833-437.721  1.00  0.00           H  
ATOM   1603 HD13 ILE   112     442.638 219.234-437.055  1.00  0.00           H  
ATOM   1604  C   ILE   112     444.821 222.742-434.411  1.00  0.00           C  
ATOM   1605  O   ILE   112     444.235 223.168-433.423  1.00  0.00           O  
ATOM   1606  N   LEU   113     446.141 222.382-434.248  1.00  0.00           N  
ATOM   1607  H   LEU   113     446.575 222.182-435.138  1.00  0.00           H  
ATOM   1608  CA  LEU   113     446.883 222.269-433.061  1.00  0.00           C  
ATOM   1609  HA  LEU   113     446.199 221.666-432.463  1.00  0.00           H  
ATOM   1610  CB  LEU   113     448.150 221.441-433.420  1.00  0.00           C  
ATOM   1611  HB2 LEU   113     448.398 221.621-434.467  1.00  0.00           H  
ATOM   1612  HB3 LEU   113     448.951 221.869-432.817  1.00  0.00           H  
ATOM   1613  CG  LEU   113     447.985 219.934-433.040  1.00  0.00           C  
ATOM   1614  HG  LEU   113     447.737 219.855-431.982  1.00  0.00           H  
ATOM   1615  CD1 LEU   113     446.998 219.180-433.958  1.00  0.00           C  
ATOM   1616 HD11 LEU   113     447.063 218.098-433.841  1.00  0.00           H  
ATOM   1617 HD12 LEU   113     447.267 219.407-434.990  1.00  0.00           H  
ATOM   1618 HD13 LEU   113     446.000 219.563-433.745  1.00  0.00           H  
ATOM   1619  CD2 LEU   113     449.346 219.263-433.120  1.00  0.00           C  
ATOM   1620 HD21 LEU   113     449.322 218.326-432.565  1.00  0.00           H  
ATOM   1621 HD22 LEU   113     450.094 219.933-432.696  1.00  0.00           H  
ATOM   1622 HD23 LEU   113     449.615 218.928-434.122  1.00  0.00           H  
ATOM   1623  C   LEU   113     447.210 223.488-432.201  1.00  0.00           C  
ATOM   1624  O   LEU   113     447.538 223.327-431.084  1.00  0.00           O  
ATOM   1625  N   GLU   114     446.783 224.690-432.698  1.00  0.00           N  
ATOM   1626  H   GLU   114     446.277 224.697-433.572  1.00  0.00           H  
ATOM   1627  CA  GLU   114     446.811 225.981-432.034  1.00  0.00           C  
ATOM   1628  HA  GLU   114     447.228 225.794-431.045  1.00  0.00           H  
ATOM   1629  CB  GLU   114     447.841 226.873-432.858  1.00  0.00           C  
ATOM   1630  HB2 GLU   114     448.775 226.349-433.064  1.00  0.00           H  
ATOM   1631  HB3 GLU   114     447.348 226.968-433.825  1.00  0.00           H  
ATOM   1632  CG  GLU   114     448.361 228.202-432.486  1.00  0.00           C  
ATOM   1633  HG2 GLU   114     449.190 228.315-433.185  1.00  0.00           H  
ATOM   1634  HG3 GLU   114     447.598 228.973-432.591  1.00  0.00           H  
ATOM   1635  CD  GLU   114     449.093 228.135-431.139  1.00  0.00           C  
ATOM   1636  OE1 GLU   114     449.958 227.306-430.940  1.00  0.00           O  
ATOM   1637  OE2 GLU   114     448.779 229.049-430.330  1.00  0.00           O  
ATOM   1638  C   GLU   114     445.384 226.657-431.977  1.00  0.00           C  
ATOM   1639  O   GLU   114     445.327 227.772-431.414  1.00  0.00           O  
ATOM   1640  N   ASP   115     444.369 226.054-432.547  1.00  0.00           N  
ATOM   1641  H   ASP   115     444.571 225.143-432.933  1.00  0.00           H  
ATOM   1642  CA  ASP   115     442.942 226.596-432.522  1.00  0.00           C  
ATOM   1643  HA  ASP   115     442.940 227.629-432.175  1.00  0.00           H  
ATOM   1644  CB  ASP   115     442.315 226.509-433.886  1.00  0.00           C  
ATOM   1645  HB2 ASP   115     442.224 225.448-434.119  1.00  0.00           H  
ATOM   1646  HB3 ASP   115     441.286 226.866-433.829  1.00  0.00           H  
ATOM   1647  CG  ASP   115     443.042 227.222-435.029  1.00  0.00           C  
ATOM   1648  OD1 ASP   115     443.275 228.414-434.930  1.00  0.00           O  
ATOM   1649  OD2 ASP   115     443.062 226.632-436.103  1.00  0.00           O  
ATOM   1650  C   ASP   115     442.025 225.749-431.587  1.00  0.00           C  
ATOM   1651  O   ASP   115     441.033 226.383-431.129  1.00  0.00           O  
ATOM   1652  N   MET   116     442.344 224.498-431.210  1.00  0.00           N  
ATOM   1653  H   MET   116     443.156 224.002-431.551  1.00  0.00           H  
ATOM   1654  CA  MET   116     441.511 223.650-430.296  1.00  0.00           C  
ATOM   1655  HA  MET   116     440.450 223.801-430.497  1.00  0.00           H  
ATOM   1656  CB  MET   116     441.737 222.131-430.517  1.00  0.00           C  
ATOM   1657  HB2 MET   116     441.254 221.548-429.733  1.00  0.00           H  
ATOM   1658  HB3 MET   116     441.250 221.917-431.469  1.00  0.00           H  
ATOM   1659  CG  MET   116     443.193 221.528-430.633  1.00  0.00           C  
ATOM   1660  HG2 MET   116     443.793 222.166-431.282  1.00  0.00           H  
ATOM   1661  HG3 MET   116     443.580 221.498-429.615  1.00  0.00           H  
ATOM   1662  SD  MET   116     443.268 219.769-431.164  1.00  0.00           S  
ATOM   1663  CE  MET   116     442.948 219.929-432.948  1.00  0.00           C  
ATOM   1664  HE1 MET   116     443.781 220.542-433.291  1.00  0.00           H  
ATOM   1665  HE2 MET   116     441.920 220.185-433.203  1.00  0.00           H  
ATOM   1666  HE3 MET   116     443.055 218.968-433.451  1.00  0.00           H  
ATOM   1667  C   MET   116     441.811 223.797-428.857  1.00  0.00           C  
ATOM   1668  O   MET   116     442.941 224.074-428.446  1.00  0.00           O  
ATOM   1669  N   PRO   117     440.827 223.526-427.862  1.00  0.00           N  
ATOM   1670  CD  PRO   117     439.370 223.138-428.044  1.00  0.00           C  
ATOM   1671  HD2 PRO   117     439.229 222.225-428.623  1.00  0.00           H  
ATOM   1672  HD3 PRO   117     438.884 223.990-428.518  1.00  0.00           H  
ATOM   1673  CG  PRO   117     438.815 223.000-426.654  1.00  0.00           C  
ATOM   1674  HG2 PRO   117     438.989 221.969-426.346  1.00  0.00           H  
ATOM   1675  HG3 PRO   117     437.768 223.134-426.384  1.00  0.00           H  
ATOM   1676  CB  PRO   117     439.646 223.983-425.792  1.00  0.00           C  
ATOM   1677  HB2 PRO   117     439.770 223.710-424.744  1.00  0.00           H  
ATOM   1678  HB3 PRO   117     439.301 225.014-425.866  1.00  0.00           H  
ATOM   1679  CA  PRO   117     441.051 223.937-426.465  1.00  0.00           C  
ATOM   1680  HA  PRO   117     441.367 224.973-426.334  1.00  0.00           H  
ATOM   1681  C   PRO   117     441.933 222.867-425.762  1.00  0.00           C  
ATOM   1682  O   PRO   117     441.677 221.667-425.635  1.00  0.00           O  
ATOM   1683  N   VAL   118     443.146 223.387-425.374  1.00  0.00           N  
ATOM   1684  H   VAL   118     443.266 224.390-425.380  1.00  0.00           H  
ATOM   1685  CA  VAL   118     444.235 222.686-424.725  1.00  0.00           C  
ATOM   1686  HA  VAL   118     443.934 221.647-424.592  1.00  0.00           H  
ATOM   1687  CB  VAL   118     445.412 222.455-425.692  1.00  0.00           C  
ATOM   1688  HB  VAL   118     446.183 221.950-425.110  1.00  0.00           H  
ATOM   1689  CG1 VAL   118     445.185 221.472-426.872  1.00  0.00           C  
ATOM   1690 HG11 VAL   118     444.767 220.529-426.517  1.00  0.00           H  
ATOM   1691 HG12 VAL   118     446.127 221.269-427.382  1.00  0.00           H  
ATOM   1692 HG13 VAL   118     444.317 221.814-427.436  1.00  0.00           H  
ATOM   1693  CG2 VAL   118     446.117 223.741-426.251  1.00  0.00           C  
ATOM   1694 HG21 VAL   118     447.190 223.604-426.387  1.00  0.00           H  
ATOM   1695 HG22 VAL   118     445.772 224.639-425.739  1.00  0.00           H  
ATOM   1696 HG23 VAL   118     445.833 223.955-427.281  1.00  0.00           H  
ATOM   1697  C   VAL   118     444.705 223.240-423.377  1.00  0.00           C  
ATOM   1698  O   VAL   118     444.470 224.392-423.099  1.00  0.00           O  
ATOM   1699  N   ASP   119     445.203 222.287-422.587  1.00  0.00           N  
ATOM   1700  H   ASP   119     445.209 221.324-422.891  1.00  0.00           H  
ATOM   1701  CA  ASP   119     445.673 222.582-421.200  1.00  0.00           C  
ATOM   1702  HA  ASP   119     445.552 223.654-421.047  1.00  0.00           H  
ATOM   1703  CB  ASP   119     444.723 221.910-420.233  1.00  0.00           C  
ATOM   1704  HB2 ASP   119     443.699 221.941-420.606  1.00  0.00           H  
ATOM   1705  HB3 ASP   119     444.909 220.863-419.996  1.00  0.00           H  
ATOM   1706  CG  ASP   119     444.691 222.630-418.901  1.00  0.00           C  
ATOM   1707  OD1 ASP   119     444.289 223.847-418.809  1.00  0.00           O  
ATOM   1708  OD2 ASP   119     445.197 222.132-417.882  1.00  0.00           O  
ATOM   1709  C   ASP   119     447.163 222.278-420.839  1.00  0.00           C  
ATOM   1710  O   ASP   119     447.486 221.517-419.905  1.00  0.00           O  
ATOM   1711  N   PRO   120     448.110 222.871-421.522  1.00  0.00           N  
ATOM   1712  CD  PRO   120     447.954 223.871-422.582  1.00  0.00           C  
ATOM   1713  HD2 PRO   120     447.371 224.703-422.185  1.00  0.00           H  
ATOM   1714  HD3 PRO   120     447.373 223.442-423.398  1.00  0.00           H  
ATOM   1715  CG  PRO   120     449.400 224.441-422.965  1.00  0.00           C  
ATOM   1716  HG2 PRO   120     449.605 225.286-422.306  1.00  0.00           H  
ATOM   1717  HG3 PRO   120     449.503 224.681-424.023  1.00  0.00           H  
ATOM   1718  CB  PRO   120     450.221 223.165-422.674  1.00  0.00           C  
ATOM   1719  HB2 PRO   120     451.285 223.367-422.550  1.00  0.00           H  
ATOM   1720  HB3 PRO   120     450.193 222.472-423.515  1.00  0.00           H  
ATOM   1721  CA  PRO   120     449.533 222.638-421.452  1.00  0.00           C  
ATOM   1722  HA  PRO   120     449.715 221.563-421.444  1.00  0.00           H  
ATOM   1723  C   PRO   120     450.327 223.236-420.217  1.00  0.00           C  
ATOM   1724  O   PRO   120     451.514 222.985-419.977  1.00  0.00           O  
ATOM   1725  N   ASP   121     449.629 223.935-419.272  1.00  0.00           N  
ATOM   1726  H   ASP   121     448.622 224.014-419.266  1.00  0.00           H  
ATOM   1727  CA  ASP   121     450.259 224.476-418.063  1.00  0.00           C  
ATOM   1728  HA  ASP   121     451.092 225.111-418.364  1.00  0.00           H  
ATOM   1729  CB  ASP   121     449.214 225.256-417.366  1.00  0.00           C  
ATOM   1730  HB2 ASP   121     448.715 225.718-418.218  1.00  0.00           H  
ATOM   1731  HB3 ASP   121     448.475 224.549-416.990  1.00  0.00           H  
ATOM   1732  CG  ASP   121     449.775 226.220-416.297  1.00  0.00           C  
ATOM   1733  OD1 ASP   121     450.359 227.260-416.667  1.00  0.00           O  
ATOM   1734  OD2 ASP   121     449.700 225.875-415.087  1.00  0.00           O  
ATOM   1735  C   ASP   121     450.777 223.477-417.080  1.00  0.00           C  
ATOM   1736  O   ASP   121     451.681 223.860-416.367  1.00  0.00           O  
ATOM   1737  N   ASN   122     450.384 222.182-417.110  1.00  0.00           N  
ATOM   1738  H   ASN   122     449.886 221.848-417.922  1.00  0.00           H  
ATOM   1739  CA  ASN   122     450.802 221.224-416.088  1.00  0.00           C  
ATOM   1740  HA  ASN   122     451.067 221.755-415.174  1.00  0.00           H  
ATOM   1741  CB  ASN   122     449.645 220.222-415.892  1.00  0.00           C  
ATOM   1742  HB2 ASN   122     448.708 220.739-416.103  1.00  0.00           H  
ATOM   1743  HB3 ASN   122     449.865 219.414-416.590  1.00  0.00           H  
ATOM   1744  CG  ASN   122     449.563 219.710-414.446  1.00  0.00           C  
ATOM   1745  OD1 ASN   122     448.517 219.546-413.915  1.00  0.00           O  
ATOM   1746  ND2 ASN   122     450.619 219.466-413.666  1.00  0.00           N  
ATOM   1747 HD21 ASN   122     451.541 219.515-414.076  1.00  0.00           H  
ATOM   1748 HD22 ASN   122     450.499 219.510-412.664  1.00  0.00           H  
ATOM   1749  C   ASN   122     452.158 220.529-416.514  1.00  0.00           C  
ATOM   1750  O   ASN   122     452.564 219.521-415.896  1.00  0.00           O  
ATOM   1751  N   GLU   123     452.711 220.956-417.647  1.00  0.00           N  
ATOM   1752  H   GLU   123     452.257 221.733-418.104  1.00  0.00           H  
ATOM   1753  CA  GLU   123     453.818 220.204-418.227  1.00  0.00           C  
ATOM   1754  HA  GLU   123     453.819 219.166-417.895  1.00  0.00           H  
ATOM   1755  CB  GLU   123     453.719 220.355-419.751  1.00  0.00           C  
ATOM   1756  HB2 GLU   123     453.566 221.408-419.986  1.00  0.00           H  
ATOM   1757  HB3 GLU   123     454.640 220.016-420.226  1.00  0.00           H  
ATOM   1758  CG  GLU   123     452.621 219.529-420.473  1.00  0.00           C  
ATOM   1759  HG2 GLU   123     452.352 218.699-419.821  1.00  0.00           H  
ATOM   1760  HG3 GLU   123     451.664 220.045-420.395  1.00  0.00           H  
ATOM   1761  CD  GLU   123     452.961 219.021-421.891  1.00  0.00           C  
ATOM   1762  OE1 GLU   123     453.933 219.358-422.583  1.00  0.00           O  
ATOM   1763  OE2 GLU   123     452.170 218.204-422.306  1.00  0.00           O  
ATOM   1764  C   GLU   123     455.225 220.765-417.805  1.00  0.00           C  
ATOM   1765  O   GLU   123     456.271 220.241-418.239  1.00  0.00           O  
ATOM   1766  N   ALA   124     455.177 221.866-417.065  1.00  0.00           N  
ATOM   1767  H   ALA   124     454.334 222.280-416.692  1.00  0.00           H  
ATOM   1768  CA  ALA   124     456.369 222.619-416.588  1.00  0.00           C  
ATOM   1769  HA  ALA   124     457.268 222.006-416.652  1.00  0.00           H  
ATOM   1770  CB  ALA   124     456.737 223.800-417.488  1.00  0.00           C  
ATOM   1771  HB1 ALA   124     457.077 223.491-418.476  1.00  0.00           H  
ATOM   1772  HB2 ALA   124     457.554 224.389-417.071  1.00  0.00           H  
ATOM   1773  HB3 ALA   124     455.857 224.433-417.599  1.00  0.00           H  
ATOM   1774  C   ALA   124     456.331 223.091-415.101  1.00  0.00           C  
ATOM   1775  O   ALA   124     455.350 223.647-414.615  1.00  0.00           O  
ATOM   1776  N   TYR   125     457.439 222.963-414.332  1.00  0.00           N  
ATOM   1777  H   TYR   125     458.239 222.554-414.794  1.00  0.00           H  
ATOM   1778  CA  TYR   125     457.611 223.509-413.024  1.00  0.00           C  
ATOM   1779  HA  TYR   125     456.767 224.128-412.719  1.00  0.00           H  
ATOM   1780  CB  TYR   125     457.744 222.387-411.914  1.00  0.00           C  
ATOM   1781  HB2 TYR   125     458.419 221.578-412.193  1.00  0.00           H  
ATOM   1782  HB3 TYR   125     458.128 222.746-410.959  1.00  0.00           H  
ATOM   1783  CG  TYR   125     456.444 221.539-411.558  1.00  0.00           C  
ATOM   1784  CD1 TYR   125     456.340 220.332-412.344  1.00  0.00           C  
ATOM   1785  HD1 TYR   125     457.001 220.120-413.171  1.00  0.00           H  
ATOM   1786  CE1 TYR   125     455.274 219.419-411.989  1.00  0.00           C  
ATOM   1787  HE1 TYR   125     455.167 218.474-412.501  1.00  0.00           H  
ATOM   1788  CZ  TYR   125     454.430 219.623-410.873  1.00  0.00           C  
ATOM   1789  OH  TYR   125     453.359 218.776-410.604  1.00  0.00           O  
ATOM   1790  HH  TYR   125     453.311 217.977-411.134  1.00  0.00           H  
ATOM   1791  CE2 TYR   125     454.646 220.777-410.094  1.00  0.00           C  
ATOM   1792  HE2 TYR   125     453.981 220.944-409.260  1.00  0.00           H  
ATOM   1793  CD2 TYR   125     455.573 221.691-410.473  1.00  0.00           C  
ATOM   1794  HD2 TYR   125     455.630 222.612-409.911  1.00  0.00           H  
ATOM   1795  C   TYR   125     458.887 224.354-412.812  1.00  0.00           C  
ATOM   1796  O   TYR   125     459.898 224.007-413.333  1.00  0.00           O  
ATOM   1797  N   GLU   126     458.978 225.450-411.957  1.00  0.00           N  
ATOM   1798  H   GLU   126     458.185 225.695-411.382  1.00  0.00           H  
ATOM   1799  CA  GLU   126     460.111 226.380-412.021  1.00  0.00           C  
ATOM   1800  HA  GLU   126     460.559 226.265-413.008  1.00  0.00           H  
ATOM   1801  CB  GLU   126     459.605 227.893-411.852  1.00  0.00           C  
ATOM   1802  HB2 GLU   126     458.888 228.093-412.647  1.00  0.00           H  
ATOM   1803  HB3 GLU   126     459.030 228.052-410.940  1.00  0.00           H  
ATOM   1804  CG  GLU   126     460.709 229.006-411.840  1.00  0.00           C  
ATOM   1805  HG2 GLU   126     460.126 229.898-411.612  1.00  0.00           H  
ATOM   1806  HG3 GLU   126     461.311 228.730-410.974  1.00  0.00           H  
ATOM   1807  CD  GLU   126     461.513 229.166-413.072  1.00  0.00           C  
ATOM   1808  OE1 GLU   126     461.971 228.196-413.758  1.00  0.00           O  
ATOM   1809  OE2 GLU   126     461.653 230.276-413.585  1.00  0.00           O  
ATOM   1810  C   GLU   126     461.133 226.015-410.898  1.00  0.00           C  
ATOM   1811  O   GLU   126     460.773 225.783-409.716  1.00  0.00           O  
ATOM   1812  N   MET   127     462.440 226.009-411.387  1.00  0.00           N  
ATOM   1813  H   MET   127     462.719 226.443-412.255  1.00  0.00           H  
ATOM   1814  CA  MET   127     463.543 225.486-410.586  1.00  0.00           C  
ATOM   1815  HA  MET   127     463.252 224.483-410.273  1.00  0.00           H  
ATOM   1816  CB  MET   127     464.794 225.251-411.496  1.00  0.00           C  
ATOM   1817  HB2 MET   127     465.030 226.138-412.085  1.00  0.00           H  
ATOM   1818  HB3 MET   127     465.613 225.035-410.810  1.00  0.00           H  
ATOM   1819  CG  MET   127     464.827 224.063-412.434  1.00  0.00           C  
ATOM   1820  HG2 MET   127     464.156 223.311-412.020  1.00  0.00           H  
ATOM   1821  HG3 MET   127     464.388 224.263-413.412  1.00  0.00           H  
ATOM   1822  SD  MET   127     466.415 223.276-412.678  1.00  0.00           S  
ATOM   1823  CE  MET   127     467.037 224.152-414.177  1.00  0.00           C  
ATOM   1824  HE1 MET   127     466.308 224.112-414.987  1.00  0.00           H  
ATOM   1825  HE2 MET   127     468.011 223.863-414.572  1.00  0.00           H  
ATOM   1826  HE3 MET   127     467.212 225.136-413.741  1.00  0.00           H  
ATOM   1827  C   MET   127     463.911 226.262-409.364  1.00  0.00           C  
ATOM   1828  O   MET   127     463.861 227.509-409.300  1.00  0.00           O  
ATOM   1829  N   PRO   128     464.326 225.615-408.212  1.00  0.00           N  
ATOM   1830  CD  PRO   128     464.415 224.177-408.007  1.00  0.00           C  
ATOM   1831  HD2 PRO   128     465.242 223.843-408.634  1.00  0.00           H  
ATOM   1832  HD3 PRO   128     463.548 223.687-408.451  1.00  0.00           H  
ATOM   1833  CG  PRO   128     464.543 223.924-406.536  1.00  0.00           C  
ATOM   1834  HG2 PRO   128     465.567 223.692-406.245  1.00  0.00           H  
ATOM   1835  HG3 PRO   128     463.712 223.348-406.130  1.00  0.00           H  
ATOM   1836  CB  PRO   128     464.336 225.265-405.895  1.00  0.00           C  
ATOM   1837  HB2 PRO   128     464.936 225.399-404.995  1.00  0.00           H  
ATOM   1838  HB3 PRO   128     463.276 225.385-405.667  1.00  0.00           H  
ATOM   1839  CA  PRO   128     464.705 226.297-406.990  1.00  0.00           C  
ATOM   1840  HA  PRO   128     464.158 227.220-406.794  1.00  0.00           H  
ATOM   1841  C   PRO   128     466.168 226.581-406.866  1.00  0.00           C  
ATOM   1842  O   PRO   128     466.932 225.995-407.566  1.00  0.00           O  
ATOM   1843  N   SER   129     466.483 227.512-405.969  1.00  0.00           N  
ATOM   1844  H   SER   129     465.821 228.223-405.692  1.00  0.00           H  
ATOM   1845  CA  SER   129     467.908 227.648-405.519  1.00  0.00           C  
ATOM   1846  HA  SER   129     468.439 226.799-405.949  1.00  0.00           H  
ATOM   1847  CB  SER   129     468.539 228.853-406.177  1.00  0.00           C  
ATOM   1848  HB2 SER   129     468.414 228.913-407.258  1.00  0.00           H  
ATOM   1849  HB3 SER   129     468.187 229.740-405.652  1.00  0.00           H  
ATOM   1850  OG  SER   129     469.929 228.721-405.992  1.00  0.00           O  
ATOM   1851  HG  SER   129     470.282 229.559-406.302  1.00  0.00           H  
ATOM   1852  C   SER   129     467.984 227.540-403.978  1.00  0.00           C  
ATOM   1853  O   SER   129     466.951 227.104-403.396  1.00  0.00           O  
ATOM   1854  N   GLU   130     469.034 227.917-403.284  1.00  0.00           N  
ATOM   1855  H   GLU   130     469.855 228.234-403.780  1.00  0.00           H  
ATOM   1856  CA  GLU   130     469.167 227.637-401.839  1.00  0.00           C  
ATOM   1857  HA  GLU   130     468.748 226.674-401.548  1.00  0.00           H  
ATOM   1858  CB  GLU   130     470.557 227.894-401.380  1.00  0.00           C  
ATOM   1859  HB2 GLU   130     470.848 228.915-401.629  1.00  0.00           H  
ATOM   1860  HB3 GLU   130     470.557 228.000-400.295  1.00  0.00           H  
ATOM   1861  CG  GLU   130     471.758 227.094-401.832  1.00  0.00           C  
ATOM   1862  HG2 GLU   130     471.781 227.058-402.921  1.00  0.00           H  
ATOM   1863  HG3 GLU   130     472.663 227.565-401.447  1.00  0.00           H  
ATOM   1864  CD  GLU   130     471.632 225.678-401.205  1.00  0.00           C  
ATOM   1865  OE1 GLU   130     471.892 224.634-401.900  1.00  0.00           O  
ATOM   1866  OE2 GLU   130     471.280 225.520-400.021  1.00  0.00           O  
ATOM   1867  C   GLU   130     468.191 228.535-401.020  1.00  0.00           C  
ATOM   1868  O   GLU   130     467.713 228.185-399.960  1.00  0.00           O  
ATOM   1869  N   GLU   131     467.912 229.759-401.518  1.00  0.00           N  
ATOM   1870  H   GLU   131     468.205 230.068-402.434  1.00  0.00           H  
ATOM   1871  CA  GLU   131     466.793 230.680-401.138  1.00  0.00           C  
ATOM   1872  HA  GLU   131     466.074 230.086-400.574  1.00  0.00           H  
ATOM   1873  CB  GLU   131     467.377 231.709-400.149  1.00  0.00           C  
ATOM   1874  HB2 GLU   131     467.960 231.280-399.334  1.00  0.00           H  
ATOM   1875  HB3 GLU   131     468.132 232.327-400.635  1.00  0.00           H  
ATOM   1876  CG  GLU   131     466.320 232.501-399.436  1.00  0.00           C  
ATOM   1877  HG2 GLU   131     466.769 233.011-398.584  1.00  0.00           H  
ATOM   1878  HG3 GLU   131     465.860 233.116-400.209  1.00  0.00           H  
ATOM   1879  CD  GLU   131     465.144 231.674-398.774  1.00  0.00           C  
ATOM   1880  OE1 GLU   131     463.935 232.000-398.995  1.00  0.00           O  
ATOM   1881  OE2 GLU   131     465.358 230.597-398.134  1.00  0.00           O  
ATOM   1882  C   GLU   131     466.212 231.301-402.440  1.00  0.00           C  
ATOM   1883  O   GLU   131     467.028 231.595-403.280  1.00  0.00           O  
ATOM   1884  N   GLY   132     464.871 231.362-402.505  1.00  0.00           N  
ATOM   1885  H   GLY   132     464.385 231.112-401.656  1.00  0.00           H  
ATOM   1886  CA  GLY   132     464.257 231.864-403.771  1.00  0.00           C  
ATOM   1887  HA2 GLY   132     463.204 232.094-403.609  1.00  0.00           H  
ATOM   1888  HA3 GLY   132     464.691 232.751-404.233  1.00  0.00           H  
ATOM   1889  C   GLY   132     464.268 230.809-404.876  1.00  0.00           C  
ATOM   1890  O   GLY   132     464.585 229.628-404.685  1.00  0.00           O  
ATOM   1891  N   TYR   133     463.801 231.259-406.111  1.00  0.00           N  
ATOM   1892  H   TYR   133     463.452 232.206-406.112  1.00  0.00           H  
ATOM   1893  CA  TYR   133     463.893 230.605-407.393  1.00  0.00           C  
ATOM   1894  HA  TYR   133     463.929 229.518-407.325  1.00  0.00           H  
ATOM   1895  CB  TYR   133     462.561 230.978-408.196  1.00  0.00           C  
ATOM   1896  HB2 TYR   133     462.519 232.038-408.446  1.00  0.00           H  
ATOM   1897  HB3 TYR   133     462.478 230.459-409.151  1.00  0.00           H  
ATOM   1898  CG  TYR   133     461.266 230.742-407.396  1.00  0.00           C  
ATOM   1899  CD1 TYR   133     460.705 229.477-407.399  1.00  0.00           C  
ATOM   1900  HD1 TYR   133     461.251 228.698-407.909  1.00  0.00           H  
ATOM   1901  CE1 TYR   133     459.534 229.167-406.707  1.00  0.00           C  
ATOM   1902  HE1 TYR   133     459.166 228.152-406.728  1.00  0.00           H  
ATOM   1903  CZ  TYR   133     459.032 230.124-405.785  1.00  0.00           C  
ATOM   1904  OH  TYR   133     457.937 229.802-405.042  1.00  0.00           O  
ATOM   1905  HH  TYR   133     457.689 230.481-404.410  1.00  0.00           H  
ATOM   1906  CE2 TYR   133     459.595 231.436-405.671  1.00  0.00           C  
ATOM   1907  HE2 TYR   133     459.151 232.084-404.930  1.00  0.00           H  
ATOM   1908  CD2 TYR   133     460.752 231.745-406.454  1.00  0.00           C  
ATOM   1909  HD2 TYR   133     461.224 232.704-406.301  1.00  0.00           H  
ATOM   1910  C   TYR   133     465.144 231.124-408.155  1.00  0.00           C  
ATOM   1911  O   TYR   133     465.868 231.978-407.717  1.00  0.00           O  
ATOM   1912  N   GLN   134     465.551 230.464-409.233  1.00  0.00           N  
ATOM   1913  H   GLN   134     464.810 229.974-409.713  1.00  0.00           H  
ATOM   1914  CA  GLN   134     466.799 230.965-409.799  1.00  0.00           C  
ATOM   1915  HA  GLN   134     467.535 231.231-409.040  1.00  0.00           H  
ATOM   1916  CB  GLN   134     467.366 229.846-410.748  1.00  0.00           C  
ATOM   1917  HB2 GLN   134     466.945 229.789-411.752  1.00  0.00           H  
ATOM   1918  HB3 GLN   134     468.377 230.135-411.035  1.00  0.00           H  
ATOM   1919  CG  GLN   134     467.381 228.386-410.161  1.00  0.00           C  
ATOM   1920  HG2 GLN   134     467.890 228.295-409.202  1.00  0.00           H  
ATOM   1921  HG3 GLN   134     466.406 227.904-410.096  1.00  0.00           H  
ATOM   1922  CD  GLN   134     468.187 227.428-411.111  1.00  0.00           C  
ATOM   1923  OE1 GLN   134     468.454 227.645-412.229  1.00  0.00           O  
ATOM   1924  NE2 GLN   134     468.688 226.303-410.566  1.00  0.00           N  
ATOM   1925 HE21 GLN   134     469.162 225.620-411.139  1.00  0.00           H  
ATOM   1926 HE22 GLN   134     468.555 226.222-409.568  1.00  0.00           H  
ATOM   1927  C   GLN   134     466.623 232.231-410.557  1.00  0.00           C  
ATOM   1928  O   GLN   134     465.586 232.423-411.149  1.00  0.00           O  
ATOM   1929  N   ASP   135     467.707 232.990-410.682  1.00  0.00           N  
ATOM   1930  H   ASP   135     468.570 232.552-410.392  1.00  0.00           H  
ATOM   1931  CA  ASP   135     467.763 234.313-411.402  1.00  0.00           C  
ATOM   1932  HA  ASP   135     468.679 234.738-410.992  1.00  0.00           H  
ATOM   1933  CB  ASP   135     467.918 234.057-412.976  1.00  0.00           C  
ATOM   1934  HB2 ASP   135     467.059 233.531-413.393  1.00  0.00           H  
ATOM   1935  HB3 ASP   135     467.950 235.053-413.416  1.00  0.00           H  
ATOM   1936  CG  ASP   135     469.123 233.222-413.379  1.00  0.00           C  
ATOM   1937  OD1 ASP   135     468.971 232.452-414.389  1.00  0.00           O  
ATOM   1938  OD2 ASP   135     470.179 233.240-412.720  1.00  0.00           O  
ATOM   1939  C   ASP   135     466.620 235.243-411.003  1.00  0.00           C  
ATOM   1940  O   ASP   135     465.659 235.441-411.752  1.00  0.00           O  
ATOM   1941  N   TYR   136     466.673 235.600-409.679  1.00  0.00           N  
ATOM   1942  H   TYR   136     467.463 235.254-409.154  1.00  0.00           H  
ATOM   1943  CA  TYR   136     465.538 236.272-408.948  1.00  0.00           C  
ATOM   1944  HA  TYR   136     465.060 236.959-409.647  1.00  0.00           H  
ATOM   1945  CB  TYR   136     464.649 235.150-408.598  1.00  0.00           C  
ATOM   1946  HB2 TYR   136     464.100 234.697-409.423  1.00  0.00           H  
ATOM   1947  HB3 TYR   136     465.274 234.455-408.037  1.00  0.00           H  
ATOM   1948  CG  TYR   136     463.447 235.551-407.765  1.00  0.00           C  
ATOM   1949  CD1 TYR   136     462.220 235.907-408.498  1.00  0.00           C  
ATOM   1950  HD1 TYR   136     462.126 235.847-409.572  1.00  0.00           H  
ATOM   1951  CE1 TYR   136     461.117 236.202-407.692  1.00  0.00           C  
ATOM   1952  HE1 TYR   136     460.200 236.489-408.183  1.00  0.00           H  
ATOM   1953  CZ  TYR   136     461.143 236.150-406.308  1.00  0.00           C  
ATOM   1954  OH  TYR   136     459.961 236.462-405.742  1.00  0.00           O  
ATOM   1955  HH  TYR   136     459.456 236.849-406.461  1.00  0.00           H  
ATOM   1956  CE2 TYR   136     462.188 235.540-405.693  1.00  0.00           C  
ATOM   1957  HE2 TYR   136     462.146 235.258-404.652  1.00  0.00           H  
ATOM   1958  CD2 TYR   136     463.429 235.315-406.401  1.00  0.00           C  
ATOM   1959  HD2 TYR   136     464.234 234.816-405.882  1.00  0.00           H  
ATOM   1960  C   TYR   136     466.102 236.939-407.747  1.00  0.00           C  
ATOM   1961  O   TYR   136     466.967 236.364-407.005  1.00  0.00           O  
ATOM   1962  N   GLU   137     465.589 238.137-407.431  1.00  0.00           N  
ATOM   1963  H   GLU   137     464.841 238.521-407.990  1.00  0.00           H  
ATOM   1964  CA  GLU   137     466.188 238.985-406.408  1.00  0.00           C  
ATOM   1965  HA  GLU   137     466.278 238.305-405.561  1.00  0.00           H  
ATOM   1966  CB  GLU   137     467.513 239.606-406.900  1.00  0.00           C  
ATOM   1967  HB2 GLU   137     467.968 240.118-406.053  1.00  0.00           H  
ATOM   1968  HB3 GLU   137     468.155 238.786-407.222  1.00  0.00           H  
ATOM   1969  CG  GLU   137     467.478 240.696-407.922  1.00  0.00           C  
ATOM   1970  HG2 GLU   137     467.148 240.268-408.869  1.00  0.00           H  
ATOM   1971  HG3 GLU   137     466.757 241.487-407.717  1.00  0.00           H  
ATOM   1972  CD  GLU   137     468.868 241.292-408.259  1.00  0.00           C  
ATOM   1973  OE1 GLU   137     469.908 240.551-408.302  1.00  0.00           O  
ATOM   1974  OE2 GLU   137     468.911 242.494-408.543  1.00  0.00           O  
ATOM   1975  C   GLU   137     465.201 240.124-405.989  1.00  0.00           C  
ATOM   1976  O   GLU   137     464.437 240.591-406.855  1.00  0.00           O  
ATOM   1977  N   PRO   138     465.139 240.503-404.658  1.00  0.00           N  
ATOM   1978  CD  PRO   138     465.769 239.721-403.586  1.00  0.00           C  
ATOM   1979  HD2 PRO   138     466.822 239.996-403.535  1.00  0.00           H  
ATOM   1980  HD3 PRO   138     465.699 238.651-403.785  1.00  0.00           H  
ATOM   1981  CG  PRO   138     465.030 240.069-402.306  1.00  0.00           C  
ATOM   1982  HG2 PRO   138     465.626 239.976-401.399  1.00  0.00           H  
ATOM   1983  HG3 PRO   138     464.156 239.419-402.250  1.00  0.00           H  
ATOM   1984  CB  PRO   138     464.645 241.537-402.509  1.00  0.00           C  
ATOM   1985  HB2 PRO   138     465.503 242.139-402.210  1.00  0.00           H  
ATOM   1986  HB3 PRO   138     463.866 241.911-401.845  1.00  0.00           H  
ATOM   1987  CA  PRO   138     464.410 241.561-404.074  1.00  0.00           C  
ATOM   1988  HA  PRO   138     463.347 241.353-404.196  1.00  0.00           H  
ATOM   1989  C   PRO   138     464.718 242.919-404.723  1.00  0.00           C  
ATOM   1990  O   PRO   138     465.848 243.238-405.061  1.00  0.00           O  
ATOM   1991  N   GLU   139     463.695 243.789-404.762  1.00  0.00           N  
ATOM   1992  H   GLU   139     462.828 243.492-404.339  1.00  0.00           H  
ATOM   1993  CA  GLU   139     463.587 245.124-405.313  1.00  0.00           C  
ATOM   1994  HA  GLU   139     464.421 245.204-406.011  1.00  0.00           H  
ATOM   1995  CB  GLU   139     462.220 245.457-405.901  1.00  0.00           C  
ATOM   1996  HB2 GLU   139     462.292 246.461-406.319  1.00  0.00           H  
ATOM   1997  HB3 GLU   139     462.026 244.834-406.774  1.00  0.00           H  
ATOM   1998  CG  GLU   139     461.025 245.322-404.920  1.00  0.00           C  
ATOM   1999  HG2 GLU   139     461.136 244.339-404.462  1.00  0.00           H  
ATOM   2000  HG3 GLU   139     461.154 246.193-404.277  1.00  0.00           H  
ATOM   2001  CD  GLU   139     459.649 245.374-405.592  1.00  0.00           C  
ATOM   2002  OE1 GLU   139     458.884 244.373-405.648  1.00  0.00           O  
ATOM   2003  OE2 GLU   139     459.252 246.464-406.119  1.00  0.00           O  
ATOM   2004  C   GLU   139     463.901 246.194-404.233  1.00  0.00           C  
ATOM   2005  O   GLU   139     463.835 247.411-404.489  1.00  0.00           O  
ATOM   2006  N   ALA   140     464.268 245.735-403.058  1.00  0.00           N  
ATOM   2007  H   ALA   140     464.351 244.731-402.978  1.00  0.00           H  
ATOM   2008  CA  ALA   140     464.793 246.513-401.848  1.00  0.00           C  
ATOM   2009  HA  ALA   140     464.115 247.359-401.734  1.00  0.00           H  
ATOM   2010  CB  ALA   140     464.620 245.598-400.502  1.00  0.00           C  
ATOM   2011  HB1 ALA   140     464.746 244.550-400.772  1.00  0.00           H  
ATOM   2012  HB2 ALA   140     463.660 245.833-400.042  1.00  0.00           H  
ATOM   2013  HB3 ALA   140     465.456 245.892-399.868  1.00  0.00           H  
ATOM   2014  C   ALA   140     466.142 247.119-402.066  1.00  0.00           C  
ATOM   2015  O   ALA   140     466.182 248.376-402.060  1.00  0.00           O  
ATOM   2016  OXT ALA   140     467.114 246.424-402.159  1.00  0.00           O  
TER    2017      ALA   140 
END   
