# Supplementary material for: Exploring Structural Insights of Aβ42 and α-Synuclein Monomers and Heterodimer: A Comparative Study Using Implicit and Explicit Solvent Simulations
Source: J Phys Chem B. 2024 May 3;128(19):4655–69. doi: 10.1021/acs.jpcb.4c00503 (PMC11103699; doi:10.1021/acs.jpcb.4c00503)
Supplement: Supplementary file 3 — jp4c00503_si_003.zip [file jp4c00503_si_003.zip › rep/2_asyn_FINAL04.pdb]

ATOM      1  N   MET     1    -457.681-421.197 224.582  1.00  0.00           N  
ATOM      2  H1  MET     1    -458.016-421.496 225.486  1.00  0.00           H  
ATOM      3  H2  MET     1    -458.418-421.415 223.926  1.00  0.00           H  
ATOM      4  H3  MET     1    -457.543-420.197 224.567  1.00  0.00           H  
ATOM      5  CA  MET     1    -456.358-421.769 224.199  1.00  0.00           C  
ATOM      6  HA  MET     1    -456.059-421.385 223.224  1.00  0.00           H  
ATOM      7  CB  MET     1    -455.297-421.344 225.237  1.00  0.00           C  
ATOM      8  HB2 MET     1    -455.429-420.276 225.413  1.00  0.00           H  
ATOM      9  HB3 MET     1    -455.487-421.754 226.229  1.00  0.00           H  
ATOM     10  CG  MET     1    -453.910-421.683 224.716  1.00  0.00           C  
ATOM     11  HG2 MET     1    -453.123-421.328 225.382  1.00  0.00           H  
ATOM     12  HG3 MET     1    -453.818-422.763 224.607  1.00  0.00           H  
ATOM     13  SD  MET     1    -453.785-420.866 223.044  1.00  0.00           S  
ATOM     14  CE  MET     1    -453.374-419.215 223.450  1.00  0.00           C  
ATOM     15  HE1 MET     1    -453.095-418.510 222.667  1.00  0.00           H  
ATOM     16  HE2 MET     1    -452.628-419.169 224.244  1.00  0.00           H  
ATOM     17  HE3 MET     1    -454.287-418.722 223.785  1.00  0.00           H  
ATOM     18  C   MET     1    -456.504-423.314 224.089  1.00  0.00           C  
ATOM     19  O   MET     1    -457.244-423.965 224.862  1.00  0.00           O  
ATOM     20  N   ASP     2    -455.866-424.004 223.144  1.00  0.00           N  
ATOM     21  H   ASP     2    -455.139-423.566 222.596  1.00  0.00           H  
ATOM     22  CA  ASP     2    -455.934-425.457 222.957  1.00  0.00           C  
ATOM     23  HA  ASP     2    -456.050-425.921 223.937  1.00  0.00           H  
ATOM     24  CB  ASP     2    -457.192-425.792 222.169  1.00  0.00           C  
ATOM     25  HB2 ASP     2    -457.931-425.020 222.383  1.00  0.00           H  
ATOM     26  HB3 ASP     2    -456.898-425.929 221.129  1.00  0.00           H  
ATOM     27  CG  ASP     2    -457.841-427.158 222.592  1.00  0.00           C  
ATOM     28  OD1 ASP     2    -457.417-427.835 223.569  1.00  0.00           O  
ATOM     29  OD2 ASP     2    -458.773-427.674 221.894  1.00  0.00           O  
ATOM     30  C   ASP     2    -454.694-426.031 222.263  1.00  0.00           C  
ATOM     31  O   ASP     2    -453.827-425.285 221.707  1.00  0.00           O  
ATOM     32  N   VAL     3    -454.540-427.427 222.204  1.00  0.00           N  
ATOM     33  H   VAL     3    -455.325-427.953 222.562  1.00  0.00           H  
ATOM     34  CA  VAL     3    -453.474-428.230 221.543  1.00  0.00           C  
ATOM     35  HA  VAL     3    -452.870-427.587 220.903  1.00  0.00           H  
ATOM     36  CB  VAL     3    -452.514-428.924 222.478  1.00  0.00           C  
ATOM     37  HB  VAL     3    -453.040-429.678 223.063  1.00  0.00           H  
ATOM     38  CG1 VAL     3    -451.349-429.588 221.634  1.00  0.00           C  
ATOM     39 HG11 VAL     3    -450.457-429.765 222.235  1.00  0.00           H  
ATOM     40 HG12 VAL     3    -451.025-428.772 220.989  1.00  0.00           H  
ATOM     41 HG13 VAL     3    -451.697-430.417 221.018  1.00  0.00           H  
ATOM     42  CG2 VAL     3    -451.808-427.938 223.426  1.00  0.00           C  
ATOM     43 HG21 VAL     3    -451.392-427.101 222.866  1.00  0.00           H  
ATOM     44 HG22 VAL     3    -451.124-428.553 224.011  1.00  0.00           H  
ATOM     45 HG23 VAL     3    -452.532-427.430 224.064  1.00  0.00           H  
ATOM     46  C   VAL     3    -454.060-429.257 220.502  1.00  0.00           C  
ATOM     47  O   VAL     3    -455.162-429.812 220.850  1.00  0.00           O  
ATOM     48  N   PHE     4    -453.507-429.382 219.305  1.00  0.00           N  
ATOM     49  H   PHE     4    -452.676-428.841 219.111  1.00  0.00           H  
ATOM     50  CA  PHE     4    -454.095-430.283 218.296  1.00  0.00           C  
ATOM     51  HA  PHE     4    -455.017-430.736 218.661  1.00  0.00           H  
ATOM     52  CB  PHE     4    -454.393-429.335 217.085  1.00  0.00           C  
ATOM     53  HB2 PHE     4    -453.464-429.064 216.582  1.00  0.00           H  
ATOM     54  HB3 PHE     4    -455.061-429.886 216.422  1.00  0.00           H  
ATOM     55  CG  PHE     4    -455.042-427.979 217.362  1.00  0.00           C  
ATOM     56  CD1 PHE     4    -456.426-427.874 217.610  1.00  0.00           C  
ATOM     57  HD1 PHE     4    -457.051-428.715 217.346  1.00  0.00           H  
ATOM     58  CE1 PHE     4    -456.964-426.618 217.879  1.00  0.00           C  
ATOM     59  HE1 PHE     4    -458.012-426.384 217.993  1.00  0.00           H  
ATOM     60  CZ  PHE     4    -456.148-425.572 218.034  1.00  0.00           C  
ATOM     61  HZ  PHE     4    -456.663-424.634 218.185  1.00  0.00           H  
ATOM     62  CE2 PHE     4    -454.727-425.602 217.895  1.00  0.00           C  
ATOM     63  HE2 PHE     4    -454.143-424.694 217.924  1.00  0.00           H  
ATOM     64  CD2 PHE     4    -454.260-426.785 217.448  1.00  0.00           C  
ATOM     65  HD2 PHE     4    -453.183-426.870 217.461  1.00  0.00           H  
ATOM     66  C   PHE     4    -453.122-431.466 217.940  1.00  0.00           C  
ATOM     67  O   PHE     4    -452.537-432.031 218.844  1.00  0.00           O  
ATOM     68  N   MET     5    -453.039-431.784 216.613  1.00  0.00           N  
ATOM     69  H   MET     5    -453.655-431.293 215.981  1.00  0.00           H  
ATOM     70  CA  MET     5    -452.221-432.793 216.021  1.00  0.00           C  
ATOM     71  HA  MET     5    -452.666-433.725 216.371  1.00  0.00           H  
ATOM     72  CB  MET     5    -452.359-432.712 214.525  1.00  0.00           C  
ATOM     73  HB2 MET     5    -453.423-432.629 214.305  1.00  0.00           H  
ATOM     74  HB3 MET     5    -451.840-431.806 214.212  1.00  0.00           H  
ATOM     75  CG  MET     5    -451.694-433.846 213.740  1.00  0.00           C  
ATOM     76  HG2 MET     5    -450.647-433.898 214.039  1.00  0.00           H  
ATOM     77  HG3 MET     5    -452.150-434.811 213.962  1.00  0.00           H  
ATOM     78  SD  MET     5    -451.689-433.699 211.977  1.00  0.00           S  
ATOM     79  CE  MET     5    -450.397-432.423 211.749  1.00  0.00           C  
ATOM     80  HE1 MET     5    -449.446-432.623 212.242  1.00  0.00           H  
ATOM     81  HE2 MET     5    -450.765-431.471 212.131  1.00  0.00           H  
ATOM     82  HE3 MET     5    -450.222-432.153 210.707  1.00  0.00           H  
ATOM     83  C   MET     5    -450.773-432.755 216.504  1.00  0.00           C  
ATOM     84  O   MET     5    -450.124-431.721 216.487  1.00  0.00           O  
ATOM     85  N   LYS     6    -450.285-433.867 217.037  1.00  0.00           N  
ATOM     86  H   LYS     6    -450.824-434.720 216.999  1.00  0.00           H  
ATOM     87  CA  LYS     6    -448.861-434.098 217.458  1.00  0.00           C  
ATOM     88  HA  LYS     6    -448.825-435.088 217.913  1.00  0.00           H  
ATOM     89  CB  LYS     6    -447.855-433.955 216.205  1.00  0.00           C  
ATOM     90  HB2 LYS     6    -448.060-433.027 215.671  1.00  0.00           H  
ATOM     91  HB3 LYS     6    -446.815-433.981 216.531  1.00  0.00           H  
ATOM     92  CG  LYS     6    -447.952-435.234 215.349  1.00  0.00           C  
ATOM     93  HG2 LYS     6    -447.893-436.058 216.060  1.00  0.00           H  
ATOM     94  HG3 LYS     6    -448.963-435.280 214.943  1.00  0.00           H  
ATOM     95  CD  LYS     6    -446.962-435.452 214.164  1.00  0.00           C  
ATOM     96  HD2 LYS     6    -447.163-434.787 213.324  1.00  0.00           H  
ATOM     97  HD3 LYS     6    -445.940-435.341 214.525  1.00  0.00           H  
ATOM     98  CE  LYS     6    -447.156-436.931 213.714  1.00  0.00           C  
ATOM     99  HE2 LYS     6    -447.069-437.700 214.482  1.00  0.00           H  
ATOM    100  HE3 LYS     6    -448.171-437.000 213.322  1.00  0.00           H  
ATOM    101  NZ  LYS     6    -446.247-437.327 212.621  1.00  0.00           N  
ATOM    102  HZ1 LYS     6    -446.465-438.207 212.176  1.00  0.00           H  
ATOM    103  HZ2 LYS     6    -445.271-437.388 212.873  1.00  0.00           H  
ATOM    104  HZ3 LYS     6    -446.172-436.636 211.888  1.00  0.00           H  
ATOM    105  C   LYS     6    -448.373-433.151 218.632  1.00  0.00           C  
ATOM    106  O   LYS     6    -447.176-433.207 218.909  1.00  0.00           O  
ATOM    107  N   GLY     7    -449.269-432.458 219.340  1.00  0.00           N  
ATOM    108  H   GLY     7    -450.231-432.484 219.033  1.00  0.00           H  
ATOM    109  CA  GLY     7    -448.859-431.517 220.358  1.00  0.00           C  
ATOM    110  HA2 GLY     7    -449.530-431.485 221.216  1.00  0.00           H  
ATOM    111  HA3 GLY     7    -447.864-431.766 220.726  1.00  0.00           H  
ATOM    112  C   GLY     7    -448.724-430.057 219.847  1.00  0.00           C  
ATOM    113  O   GLY     7    -448.297-429.229 220.625  1.00  0.00           O  
ATOM    114  N   LEU     8    -449.014-429.782 218.606  1.00  0.00           N  
ATOM    115  H   LEU     8    -449.316-430.550 218.025  1.00  0.00           H  
ATOM    116  CA  LEU     8    -448.757-428.470 217.944  1.00  0.00           C  
ATOM    117  HA  LEU     8    -447.819-428.056 218.316  1.00  0.00           H  
ATOM    118  CB  LEU     8    -448.635-428.646 216.389  1.00  0.00           C  
ATOM    119  HB2 LEU     8    -449.561-429.090 216.024  1.00  0.00           H  
ATOM    120  HB3 LEU     8    -448.433-427.654 215.985  1.00  0.00           H  
ATOM    121  CG  LEU     8    -447.553-429.674 215.875  1.00  0.00           C  
ATOM    122  HG  LEU     8    -447.474-430.505 216.575  1.00  0.00           H  
ATOM    123  CD1 LEU     8    -448.000-430.022 214.464  1.00  0.00           C  
ATOM    124 HD11 LEU     8    -448.959-430.538 214.451  1.00  0.00           H  
ATOM    125 HD12 LEU     8    -447.338-430.726 213.960  1.00  0.00           H  
ATOM    126 HD13 LEU     8    -448.135-429.070 213.951  1.00  0.00           H  
ATOM    127  CD2 LEU     8    -446.202-429.046 215.891  1.00  0.00           C  
ATOM    128 HD21 LEU     8    -446.188-428.267 215.128  1.00  0.00           H  
ATOM    129 HD22 LEU     8    -445.494-429.811 215.570  1.00  0.00           H  
ATOM    130 HD23 LEU     8    -445.835-428.578 216.805  1.00  0.00           H  
ATOM    131  C   LEU     8    -449.873-427.504 218.396  1.00  0.00           C  
ATOM    132  O   LEU     8    -451.059-427.889 218.495  1.00  0.00           O  
ATOM    133  N   SER     9    -449.559-426.190 218.588  1.00  0.00           N  
ATOM    134  H   SER     9    -448.625-425.925 218.310  1.00  0.00           H  
ATOM    135  CA  SER     9    -450.508-425.101 218.953  1.00  0.00           C  
ATOM    136  HA  SER     9    -451.449-425.447 218.525  1.00  0.00           H  
ATOM    137  CB  SER     9    -450.535-424.983 220.493  1.00  0.00           C  
ATOM    138  HB2 SER     9    -450.610-425.969 220.950  1.00  0.00           H  
ATOM    139  HB3 SER     9    -449.551-424.618 220.786  1.00  0.00           H  
ATOM    140  OG  SER     9    -451.427-423.974 220.940  1.00  0.00           O  
ATOM    141  HG  SER     9    -452.301-424.355 221.049  1.00  0.00           H  
ATOM    142  C   SER     9    -450.062-423.717 218.329  1.00  0.00           C  
ATOM    143  O   SER     9    -448.838-423.489 218.120  1.00  0.00           O  
ATOM    144  N   LYS    10    -451.001-422.753 218.221  1.00  0.00           N  
ATOM    145  H   LYS    10    -451.941-423.070 218.411  1.00  0.00           H  
ATOM    146  CA  LYS    10    -450.849-421.416 217.617  1.00  0.00           C  
ATOM    147  HA  LYS    10    -450.348-421.476 216.651  1.00  0.00           H  
ATOM    148  CB  LYS    10    -452.254-420.859 217.447  1.00  0.00           C  
ATOM    149  HB2 LYS    10    -452.763-420.958 218.406  1.00  0.00           H  
ATOM    150  HB3 LYS    10    -452.063-419.813 217.207  1.00  0.00           H  
ATOM    151  CG  LYS    10    -453.109-421.458 216.337  1.00  0.00           C  
ATOM    152  HG2 LYS    10    -453.466-422.459 216.579  1.00  0.00           H  
ATOM    153  HG3 LYS    10    -453.975-420.797 216.357  1.00  0.00           H  
ATOM    154  CD  LYS    10    -452.526-421.446 214.940  1.00  0.00           C  
ATOM    155  HD2 LYS    10    -452.053-420.471 214.824  1.00  0.00           H  
ATOM    156  HD3 LYS    10    -451.683-422.123 214.803  1.00  0.00           H  
ATOM    157  CE  LYS    10    -453.640-421.610 213.832  1.00  0.00           C  
ATOM    158  HE2 LYS    10    -454.310-422.419 214.123  1.00  0.00           H  
ATOM    159  HE3 LYS    10    -454.305-420.749 213.749  1.00  0.00           H  
ATOM    160  NZ  LYS    10    -453.068-421.930 212.483  1.00  0.00           N  
ATOM    161  HZ1 LYS    10    -452.490-422.756 212.550  1.00  0.00           H  
ATOM    162  HZ2 LYS    10    -452.557-421.138 212.120  1.00  0.00           H  
ATOM    163  HZ3 LYS    10    -453.709-422.072 211.715  1.00  0.00           H  
ATOM    164  C   LYS    10    -450.044-420.496 218.567  1.00  0.00           C  
ATOM    165  O   LYS    10    -449.416-419.556 218.129  1.00  0.00           O  
ATOM    166  N   ALA    11    -450.139-420.809 219.892  1.00  0.00           N  
ATOM    167  H   ALA    11    -450.761-421.570 220.126  1.00  0.00           H  
ATOM    168  CA  ALA    11    -449.272-420.178 220.915  1.00  0.00           C  
ATOM    169  HA  ALA    11    -449.550-419.125 220.856  1.00  0.00           H  
ATOM    170  CB  ALA    11    -449.633-420.617 222.317  1.00  0.00           C  
ATOM    171  HB1 ALA    11    -449.095-420.118 223.123  1.00  0.00           H  
ATOM    172  HB2 ALA    11    -449.615-421.699 222.445  1.00  0.00           H  
ATOM    173  HB3 ALA    11    -450.698-420.445 222.478  1.00  0.00           H  
ATOM    174  C   ALA    11    -447.734-420.232 220.733  1.00  0.00           C  
ATOM    175  O   ALA    11    -447.125-421.184 220.266  1.00  0.00           O  
ATOM    176  N   LYS    12    -446.973-419.153 221.157  1.00  0.00           N  
ATOM    177  H   LYS    12    -447.517-418.340 221.411  1.00  0.00           H  
ATOM    178  CA  LYS    12    -445.481-419.206 221.184  1.00  0.00           C  
ATOM    179  HA  LYS    12    -445.136-420.050 220.585  1.00  0.00           H  
ATOM    180  CB  LYS    12    -444.826-417.946 220.504  1.00  0.00           C  
ATOM    181  HB2 LYS    12    -445.433-417.064 220.706  1.00  0.00           H  
ATOM    182  HB3 LYS    12    -443.849-417.699 220.920  1.00  0.00           H  
ATOM    183  CG  LYS    12    -444.720-418.164 218.979  1.00  0.00           C  
ATOM    184  HG2 LYS    12    -444.383-419.187 218.807  1.00  0.00           H  
ATOM    185  HG3 LYS    12    -445.772-418.086 218.706  1.00  0.00           H  
ATOM    186  CD  LYS    12    -443.911-417.088 218.360  1.00  0.00           C  
ATOM    187  HD2 LYS    12    -444.050-417.202 217.285  1.00  0.00           H  
ATOM    188  HD3 LYS    12    -444.452-416.155 218.520  1.00  0.00           H  
ATOM    189  CE  LYS    12    -442.432-417.019 218.790  1.00  0.00           C  
ATOM    190  HE2 LYS    12    -442.269-416.968 219.866  1.00  0.00           H  
ATOM    191  HE3 LYS    12    -441.983-417.990 218.581  1.00  0.00           H  
ATOM    192  NZ  LYS    12    -441.652-416.037 217.985  1.00  0.00           N  
ATOM    193  HZ1 LYS    12    -441.522-416.304 217.020  1.00  0.00           H  
ATOM    194  HZ2 LYS    12    -440.818-415.778 218.492  1.00  0.00           H  
ATOM    195  HZ3 LYS    12    -442.184-415.179 217.963  1.00  0.00           H  
ATOM    196  C   LYS    12    -444.894-419.602 222.547  1.00  0.00           C  
ATOM    197  O   LYS    12    -443.664-419.443 222.840  1.00  0.00           O  
ATOM    198  N   GLU    13    -445.737-420.189 223.411  1.00  0.00           N  
ATOM    199  H   GLU    13    -446.676-420.430 223.129  1.00  0.00           H  
ATOM    200  CA  GLU    13    -445.246-420.624 224.740  1.00  0.00           C  
ATOM    201  HA  GLU    13    -444.185-420.855 224.828  1.00  0.00           H  
ATOM    202  CB  GLU    13    -445.555-419.542 225.815  1.00  0.00           C  
ATOM    203  HB2 GLU    13    -445.270-419.995 226.765  1.00  0.00           H  
ATOM    204  HB3 GLU    13    -444.952-418.671 225.558  1.00  0.00           H  
ATOM    205  CG  GLU    13    -446.992-419.191 226.057  1.00  0.00           C  
ATOM    206  HG2 GLU    13    -447.278-418.391 225.374  1.00  0.00           H  
ATOM    207  HG3 GLU    13    -447.655-419.982 225.708  1.00  0.00           H  
ATOM    208  CD  GLU    13    -447.190-418.549 227.463  1.00  0.00           C  
ATOM    209  OE1 GLU    13    -446.454-417.535 227.648  1.00  0.00           O  
ATOM    210  OE2 GLU    13    -448.037-419.004 228.264  1.00  0.00           O  
ATOM    211  C   GLU    13    -446.000-421.928 225.171  1.00  0.00           C  
ATOM    212  O   GLU    13    -446.903-422.477 224.526  1.00  0.00           O  
ATOM    213  N   GLY    14    -445.565-422.410 226.334  1.00  0.00           N  
ATOM    214  H   GLY    14    -444.783-422.013 226.834  1.00  0.00           H  
ATOM    215  CA  GLY    14    -445.976-423.656 226.938  1.00  0.00           C  
ATOM    216  HA2 GLY    14    -446.772-423.459 227.656  1.00  0.00           H  
ATOM    217  HA3 GLY    14    -446.331-424.375 226.200  1.00  0.00           H  
ATOM    218  C   GLY    14    -444.772-424.281 227.680  1.00  0.00           C  
ATOM    219  O   GLY    14    -443.768-423.616 227.763  1.00  0.00           O  
ATOM    220  N   VAL    15    -444.870-425.511 228.080  1.00  0.00           N  
ATOM    221  H   VAL    15    -445.718-426.025 227.888  1.00  0.00           H  
ATOM    222  CA  VAL    15    -443.805-426.239 228.866  1.00  0.00           C  
ATOM    223  HA  VAL    15    -442.896-425.666 228.684  1.00  0.00           H  
ATOM    224  CB  VAL    15    -444.128-426.243 230.383  1.00  0.00           C  
ATOM    225  HB  VAL    15    -444.093-425.191 230.667  1.00  0.00           H  
ATOM    226  CG1 VAL    15    -445.524-426.781 230.674  1.00  0.00           C  
ATOM    227 HG11 VAL    15    -445.607-427.837 230.417  1.00  0.00           H  
ATOM    228 HG12 VAL    15    -446.287-426.276 230.080  1.00  0.00           H  
ATOM    229 HG13 VAL    15    -445.834-426.565 231.697  1.00  0.00           H  
ATOM    230  CG2 VAL    15    -443.065-426.835 231.289  1.00  0.00           C  
ATOM    231 HG21 VAL    15    -443.084-426.490 232.323  1.00  0.00           H  
ATOM    232 HG22 VAL    15    -442.064-426.455 231.084  1.00  0.00           H  
ATOM    233 HG23 VAL    15    -443.000-427.921 231.222  1.00  0.00           H  
ATOM    234  C   VAL    15    -443.556-427.632 228.318  1.00  0.00           C  
ATOM    235  O   VAL    15    -442.542-428.195 228.612  1.00  0.00           O  
ATOM    236  N   VAL    16    -444.474-428.167 227.521  1.00  0.00           N  
ATOM    237  H   VAL    16    -445.200-427.540 227.206  1.00  0.00           H  
ATOM    238  CA  VAL    16    -444.447-429.518 226.872  1.00  0.00           C  
ATOM    239  HA  VAL    16    -443.590-430.043 227.293  1.00  0.00           H  
ATOM    240  CB  VAL    16    -445.730-430.225 227.112  1.00  0.00           C  
ATOM    241  HB  VAL    16    -446.577-429.657 226.729  1.00  0.00           H  
ATOM    242  CG1 VAL    16    -445.835-431.654 226.502  1.00  0.00           C  
ATOM    243 HG11 VAL    16    -446.824-432.037 226.752  1.00  0.00           H  
ATOM    244 HG12 VAL    16    -445.053-432.336 226.837  1.00  0.00           H  
ATOM    245 HG13 VAL    16    -445.744-431.543 225.422  1.00  0.00           H  
ATOM    246  CG2 VAL    16    -445.936-430.453 228.599  1.00  0.00           C  
ATOM    247 HG21 VAL    16    -446.155-429.548 229.164  1.00  0.00           H  
ATOM    248 HG22 VAL    16    -445.082-430.927 229.081  1.00  0.00           H  
ATOM    249 HG23 VAL    16    -446.733-431.193 228.678  1.00  0.00           H  
ATOM    250  C   VAL    16    -444.173-429.280 225.372  1.00  0.00           C  
ATOM    251  O   VAL    16    -444.721-428.341 224.769  1.00  0.00           O  
ATOM    252  N   ALA    17    -443.347-430.149 224.756  1.00  0.00           N  
ATOM    253  H   ALA    17    -442.965-430.919 225.287  1.00  0.00           H  
ATOM    254  CA  ALA    17    -443.052-430.096 223.329  1.00  0.00           C  
ATOM    255  HA  ALA    17    -443.394-429.091 223.082  1.00  0.00           H  
ATOM    256  CB  ALA    17    -441.488-430.034 223.177  1.00  0.00           C  
ATOM    257  HB1 ALA    17    -441.024-429.332 223.869  1.00  0.00           H  
ATOM    258  HB2 ALA    17    -441.327-429.736 222.141  1.00  0.00           H  
ATOM    259  HB3 ALA    17    -441.027-431.019 223.256  1.00  0.00           H  
ATOM    260  C   ALA    17    -443.947-431.090 222.445  1.00  0.00           C  
ATOM    261  O   ALA    17    -444.510-432.124 222.895  1.00  0.00           O  
ATOM    262  N   ALA    18    -444.185-430.608 221.165  1.00  0.00           N  
ATOM    263  H   ALA    18    -443.760-429.719 220.944  1.00  0.00           H  
ATOM    264  CA  ALA    18    -444.752-431.323 220.069  1.00  0.00           C  
ATOM    265  HA  ALA    18    -445.540-431.991 220.417  1.00  0.00           H  
ATOM    266  CB  ALA    18    -445.239-430.319 219.058  1.00  0.00           C  
ATOM    267  HB1 ALA    18    -445.647-430.718 218.130  1.00  0.00           H  
ATOM    268  HB2 ALA    18    -444.331-429.791 218.768  1.00  0.00           H  
ATOM    269  HB3 ALA    18    -445.906-429.623 219.566  1.00  0.00           H  
ATOM    270  C   ALA    18    -443.721-432.351 219.628  1.00  0.00           C  
ATOM    271  O   ALA    18    -442.516-432.162 219.882  1.00  0.00           O  
ATOM    272  N   ALA    19    -444.123-433.500 219.054  1.00  0.00           N  
ATOM    273  H   ALA    19    -445.114-433.687 218.989  1.00  0.00           H  
ATOM    274  CA  ALA    19    -443.195-434.661 218.866  1.00  0.00           C  
ATOM    275  HA  ALA    19    -442.680-434.724 219.824  1.00  0.00           H  
ATOM    276  CB  ALA    19    -444.082-435.962 218.579  1.00  0.00           C  
ATOM    277  HB1 ALA    19    -444.264-436.001 217.505  1.00  0.00           H  
ATOM    278  HB2 ALA    19    -444.940-435.950 219.251  1.00  0.00           H  
ATOM    279  HB3 ALA    19    -443.564-436.859 218.917  1.00  0.00           H  
ATOM    280  C   ALA    19    -442.182-434.426 217.700  1.00  0.00           C  
ATOM    281  O   ALA    19    -441.153-435.134 217.580  1.00  0.00           O  
ATOM    282  N   GLU    20    -442.526-433.479 216.854  1.00  0.00           N  
ATOM    283  H   GLU    20    -443.265-432.872 217.179  1.00  0.00           H  
ATOM    284  CA  GLU    20    -441.667-433.099 215.745  1.00  0.00           C  
ATOM    285  HA  GLU    20    -440.631-433.163 216.077  1.00  0.00           H  
ATOM    286  CB  GLU    20    -441.834-434.131 214.592  1.00  0.00           C  
ATOM    287  HB2 GLU    20    -440.972-433.981 213.941  1.00  0.00           H  
ATOM    288  HB3 GLU    20    -441.740-435.144 214.983  1.00  0.00           H  
ATOM    289  CG  GLU    20    -443.020-433.969 213.729  1.00  0.00           C  
ATOM    290  HG2 GLU    20    -443.870-433.692 214.352  1.00  0.00           H  
ATOM    291  HG3 GLU    20    -442.759-433.098 213.128  1.00  0.00           H  
ATOM    292  CD  GLU    20    -443.291-435.143 212.810  1.00  0.00           C  
ATOM    293  OE1 GLU    20    -443.736-434.888 211.664  1.00  0.00           O  
ATOM    294  OE2 GLU    20    -443.053-436.321 213.158  1.00  0.00           O  
ATOM    295  C   GLU    20    -441.971-431.532 215.387  1.00  0.00           C  
ATOM    296  O   GLU    20    -442.690-430.857 216.164  1.00  0.00           O  
ATOM    297  N   LYS    21    -441.402-431.063 214.259  1.00  0.00           N  
ATOM    298  H   LYS    21    -440.865-431.766 213.773  1.00  0.00           H  
ATOM    299  CA  LYS    21    -441.459-429.701 213.685  1.00  0.00           C  
ATOM    300  HA  LYS    21    -440.743-429.750 212.865  1.00  0.00           H  
ATOM    301  CB  LYS    21    -442.904-429.282 213.244  1.00  0.00           C  
ATOM    302  HB2 LYS    21    -443.329-428.829 214.139  1.00  0.00           H  
ATOM    303  HB3 LYS    21    -442.754-428.482 212.518  1.00  0.00           H  
ATOM    304  CG  LYS    21    -443.846-430.327 212.659  1.00  0.00           C  
ATOM    305  HG2 LYS    21    -444.075-431.060 213.433  1.00  0.00           H  
ATOM    306  HG3 LYS    21    -444.741-429.792 212.342  1.00  0.00           H  
ATOM    307  CD  LYS    21    -443.502-431.143 211.350  1.00  0.00           C  
ATOM    308  HD2 LYS    21    -443.289-430.415 210.567  1.00  0.00           H  
ATOM    309  HD3 LYS    21    -442.581-431.709 211.488  1.00  0.00           H  
ATOM    310  CE  LYS    21    -444.677-432.100 210.989  1.00  0.00           C  
ATOM    311  HE2 LYS    21    -444.889-432.861 211.741  1.00  0.00           H  
ATOM    312  HE3 LYS    21    -445.590-431.542 210.779  1.00  0.00           H  
ATOM    313  NZ  LYS    21    -444.245-432.779 209.819  1.00  0.00           N  
ATOM    314  HZ1 LYS    21    -443.960-432.167 209.068  1.00  0.00           H  
ATOM    315  HZ2 LYS    21    -444.979-433.435 209.591  1.00  0.00           H  
ATOM    316  HZ3 LYS    21    -443.562-433.496 210.019  1.00  0.00           H  
ATOM    317  C   LYS    21    -440.949-428.569 214.528  1.00  0.00           C  
ATOM    318  O   LYS    21    -440.452-427.550 214.009  1.00  0.00           O  
ATOM    319  N   THR    22    -441.054-428.701 215.859  1.00  0.00           N  
ATOM    320  H   THR    22    -441.422-429.552 216.260  1.00  0.00           H  
ATOM    321  CA  THR    22    -440.461-427.781 216.830  1.00  0.00           C  
ATOM    322  HA  THR    22    -439.543-427.363 216.416  1.00  0.00           H  
ATOM    323  CB  THR    22    -441.376-426.574 217.184  1.00  0.00           C  
ATOM    324  HB  THR    22    -441.447-425.958 216.288  1.00  0.00           H  
ATOM    325  CG2 THR    22    -442.740-427.022 217.720  1.00  0.00           C  
ATOM    326 HG21 THR    22    -442.989-427.980 217.263  1.00  0.00           H  
ATOM    327 HG22 THR    22    -443.436-426.276 217.334  1.00  0.00           H  
ATOM    328 HG23 THR    22    -442.823-427.099 218.804  1.00  0.00           H  
ATOM    329  OG1 THR    22    -440.693-425.794 218.182  1.00  0.00           O  
ATOM    330  HG1 THR    22    -440.926-424.873 218.044  1.00  0.00           H  
ATOM    331  C   THR    22    -439.903-428.432 218.078  1.00  0.00           C  
ATOM    332  O   THR    22    -440.481-429.415 218.597  1.00  0.00           O  
ATOM    333  N   LYS    23    -438.786-427.902 218.661  1.00  0.00           N  
ATOM    334  H   LYS    23    -438.337-427.128 218.192  1.00  0.00           H  
ATOM    335  CA  LYS    23    -438.204-428.263 220.044  1.00  0.00           C  
ATOM    336  HA  LYS    23    -438.670-429.155 220.461  1.00  0.00           H  
ATOM    337  CB  LYS    23    -436.640-428.502 219.792  1.00  0.00           C  
ATOM    338  HB2 LYS    23    -436.162-427.552 219.553  1.00  0.00           H  
ATOM    339  HB3 LYS    23    -436.352-429.002 220.718  1.00  0.00           H  
ATOM    340  CG  LYS    23    -436.422-429.509 218.677  1.00  0.00           C  
ATOM    341  HG2 LYS    23    -436.874-429.188 217.739  1.00  0.00           H  
ATOM    342  HG3 LYS    23    -435.355-429.541 218.456  1.00  0.00           H  
ATOM    343  CD  LYS    23    -436.764-431.008 219.032  1.00  0.00           C  
ATOM    344  HD2 LYS    23    -436.311-431.350 219.963  1.00  0.00           H  
ATOM    345  HD3 LYS    23    -437.845-430.987 219.165  1.00  0.00           H  
ATOM    346  CE  LYS    23    -436.361-431.794 217.776  1.00  0.00           C  
ATOM    347  HE2 LYS    23    -436.780-431.348 216.874  1.00  0.00           H  
ATOM    348  HE3 LYS    23    -435.283-431.750 217.624  1.00  0.00           H  
ATOM    349  NZ  LYS    23    -436.840-433.186 217.844  1.00  0.00           N  
ATOM    350  HZ1 LYS    23    -436.722-433.676 216.969  1.00  0.00           H  
ATOM    351  HZ2 LYS    23    -437.848-433.230 217.800  1.00  0.00           H  
ATOM    352  HZ3 LYS    23    -436.457-433.756 218.585  1.00  0.00           H  
ATOM    353  C   LYS    23    -438.435-427.274 221.201  1.00  0.00           C  
ATOM    354  O   LYS    23    -438.043-427.617 222.313  1.00  0.00           O  
ATOM    355  N   GLN    24    -439.158-426.203 220.919  1.00  0.00           N  
ATOM    356  H   GLN    24    -439.633-426.107 220.033  1.00  0.00           H  
ATOM    357  CA  GLN    24    -439.747-425.282 221.905  1.00  0.00           C  
ATOM    358  HA  GLN    24    -439.042-425.092 222.715  1.00  0.00           H  
ATOM    359  CB  GLN    24    -439.959-423.973 221.128  1.00  0.00           C  
ATOM    360  HB2 GLN    24    -439.011-423.722 220.653  1.00  0.00           H  
ATOM    361  HB3 GLN    24    -440.641-424.068 220.282  1.00  0.00           H  
ATOM    362  CG  GLN    24    -440.505-422.774 221.918  1.00  0.00           C  
ATOM    363  HG2 GLN    24    -441.582-422.928 221.971  1.00  0.00           H  
ATOM    364  HG3 GLN    24    -440.151-422.836 222.947  1.00  0.00           H  
ATOM    365  CD  GLN    24    -440.290-421.388 221.205  1.00  0.00           C  
ATOM    366  OE1 GLN    24    -439.463-421.199 220.271  1.00  0.00           O  
ATOM    367  NE2 GLN    24    -441.076-420.415 221.524  1.00  0.00           N  
ATOM    368 HE21 GLN    24    -441.820-420.699 222.145  1.00  0.00           H  
ATOM    369 HE22 GLN    24    -440.933-419.455 221.246  1.00  0.00           H  
ATOM    370  C   GLN    24    -441.012-425.799 222.636  1.00  0.00           C  
ATOM    371  O   GLN    24    -441.687-426.721 222.138  1.00  0.00           O  
ATOM    372  N   GLY    25    -441.275-425.316 223.889  1.00  0.00           N  
ATOM    373  H   GLY    25    -440.625-424.626 224.236  1.00  0.00           H  
ATOM    374  CA  GLY    25    -442.536-425.519 224.504  1.00  0.00           C  
ATOM    375  HA2 GLY    25    -442.862-426.557 224.562  1.00  0.00           H  
ATOM    376  HA3 GLY    25    -442.593-425.180 225.539  1.00  0.00           H  
ATOM    377  C   GLY    25    -443.645-424.833 223.714  1.00  0.00           C  
ATOM    378  O   GLY    25    -443.502-423.654 223.317  1.00  0.00           O  
ATOM    379  N   VAL    26    -444.726-425.552 223.448  1.00  0.00           N  
ATOM    380  H   VAL    26    -444.812-426.527 223.698  1.00  0.00           H  
ATOM    381  CA  VAL    26    -445.915-424.940 222.767  1.00  0.00           C  
ATOM    382  HA  VAL    26    -445.878-423.851 222.779  1.00  0.00           H  
ATOM    383  CB  VAL    26    -445.946-425.261 221.270  1.00  0.00           C  
ATOM    384  HB  VAL    26    -446.820-424.761 220.852  1.00  0.00           H  
ATOM    385  CG1 VAL    26    -444.767-424.649 220.492  1.00  0.00           C  
ATOM    386 HG11 VAL    26    -445.095-424.614 219.454  1.00  0.00           H  
ATOM    387 HG12 VAL    26    -443.824-425.197 220.508  1.00  0.00           H  
ATOM    388 HG13 VAL    26    -444.544-423.651 220.869  1.00  0.00           H  
ATOM    389  CG2 VAL    26    -446.061-426.818 221.120  1.00  0.00           C  
ATOM    390 HG21 VAL    26    -446.187-426.996 220.052  1.00  0.00           H  
ATOM    391 HG22 VAL    26    -446.952-427.191 221.625  1.00  0.00           H  
ATOM    392 HG23 VAL    26    -445.221-427.389 221.515  1.00  0.00           H  
ATOM    393  C   VAL    26    -447.236-425.390 223.488  1.00  0.00           C  
ATOM    394  O   VAL    26    -448.308-424.835 223.232  1.00  0.00           O  
ATOM    395  N   ALA    27    -447.191-426.415 224.268  1.00  0.00           N  
ATOM    396  H   ALA    27    -446.262-426.683 224.562  1.00  0.00           H  
ATOM    397  CA  ALA    27    -448.332-427.137 224.988  1.00  0.00           C  
ATOM    398  HA  ALA    27    -449.276-426.717 224.640  1.00  0.00           H  
ATOM    399  CB  ALA    27    -448.370-428.577 224.506  1.00  0.00           C  
ATOM    400  HB1 ALA    27    -448.660-428.485 223.460  1.00  0.00           H  
ATOM    401  HB2 ALA    27    -449.198-429.176 224.887  1.00  0.00           H  
ATOM    402  HB3 ALA    27    -447.396-429.047 224.641  1.00  0.00           H  
ATOM    403  C   ALA    27    -448.185-427.209 226.555  1.00  0.00           C  
ATOM    404  O   ALA    27    -447.093-427.015 227.144  1.00  0.00           O  
ATOM    405  N   GLU    28    -449.289-427.548 227.249  1.00  0.00           N  
ATOM    406  H   GLU    28    -450.166-427.437 226.760  1.00  0.00           H  
ATOM    407  CA  GLU    28    -449.335-427.493 228.709  1.00  0.00           C  
ATOM    408  HA  GLU    28    -448.329-427.319 229.091  1.00  0.00           H  
ATOM    409  CB  GLU    28    -450.394-426.418 229.058  1.00  0.00           C  
ATOM    410  HB2 GLU    28    -451.383-426.653 228.666  1.00  0.00           H  
ATOM    411  HB3 GLU    28    -450.516-426.559 230.132  1.00  0.00           H  
ATOM    412  CG  GLU    28    -449.886-424.975 228.792  1.00  0.00           C  
ATOM    413  HG2 GLU    28    -449.214-424.652 229.587  1.00  0.00           H  
ATOM    414  HG3 GLU    28    -449.292-424.917 227.880  1.00  0.00           H  
ATOM    415  CD  GLU    28    -451.072-424.010 228.476  1.00  0.00           C  
ATOM    416  OE1 GLU    28    -450.975-422.938 227.864  1.00  0.00           O  
ATOM    417  OE2 GLU    28    -452.211-424.430 228.797  1.00  0.00           O  
ATOM    418  C   GLU    28    -449.792-428.840 229.337  1.00  0.00           C  
ATOM    419  O   GLU    28    -450.513-429.651 228.825  1.00  0.00           O  
ATOM    420  N   ALA    29    -449.408-428.954 230.604  1.00  0.00           N  
ATOM    421  H   ALA    29    -448.874-428.176 230.964  1.00  0.00           H  
ATOM    422  CA  ALA    29    -449.597-430.171 231.413  1.00  0.00           C  
ATOM    423  HA  ALA    29    -449.384-431.016 230.759  1.00  0.00           H  
ATOM    424  CB  ALA    29    -448.659-430.010 232.614  1.00  0.00           C  
ATOM    425  HB1 ALA    29    -448.945-430.767 233.344  1.00  0.00           H  
ATOM    426  HB2 ALA    29    -448.924-429.112 233.173  1.00  0.00           H  
ATOM    427  HB3 ALA    29    -447.599-429.973 232.361  1.00  0.00           H  
ATOM    428  C   ALA    29    -451.097-430.280 231.967  1.00  0.00           C  
ATOM    429  O   ALA    29    -451.811-429.285 232.168  1.00  0.00           O  
ATOM    430  N   ALA    30    -451.531-431.436 232.423  1.00  0.00           N  
ATOM    431  H   ALA    30    -450.860-432.183 232.310  1.00  0.00           H  
ATOM    432  CA  ALA    30    -452.867-431.654 232.999  1.00  0.00           C  
ATOM    433  HA  ALA    30    -453.373-430.696 233.115  1.00  0.00           H  
ATOM    434  CB  ALA    30    -453.749-432.331 231.901  1.00  0.00           C  
ATOM    435  HB1 ALA    30    -453.710-431.745 230.983  1.00  0.00           H  
ATOM    436  HB2 ALA    30    -454.754-432.565 232.251  1.00  0.00           H  
ATOM    437  HB3 ALA    30    -453.293-433.298 231.687  1.00  0.00           H  
ATOM    438  C   ALA    30    -452.782-432.410 234.370  1.00  0.00           C  
ATOM    439  O   ALA    30    -453.538-432.071 235.331  1.00  0.00           O  
ATOM    440  N   GLY    31    -451.904-433.363 234.511  1.00  0.00           N  
ATOM    441  H   GLY    31    -451.540-433.689 233.627  1.00  0.00           H  
ATOM    442  CA  GLY    31    -451.397-434.007 235.745  1.00  0.00           C  
ATOM    443  HA2 GLY    31    -451.146-433.292 236.529  1.00  0.00           H  
ATOM    444  HA3 GLY    31    -452.213-434.645 236.084  1.00  0.00           H  
ATOM    445  C   GLY    31    -450.112-434.825 235.548  1.00  0.00           C  
ATOM    446  O   GLY    31    -449.651-434.959 234.388  1.00  0.00           O  
ATOM    447  N   LYS    32    -449.509-435.358 236.652  1.00  0.00           N  
ATOM    448  H   LYS    32    -449.841-435.093 237.568  1.00  0.00           H  
ATOM    449  CA  LYS    32    -448.255-436.124 236.583  1.00  0.00           C  
ATOM    450  HA  LYS    32    -448.225-436.551 235.581  1.00  0.00           H  
ATOM    451  CB  LYS    32    -447.092-435.080 236.577  1.00  0.00           C  
ATOM    452  HB2 LYS    32    -446.220-435.622 236.213  1.00  0.00           H  
ATOM    453  HB3 LYS    32    -447.227-434.239 235.897  1.00  0.00           H  
ATOM    454  CG  LYS    32    -446.977-434.511 238.037  1.00  0.00           C  
ATOM    455  HG2 LYS    32    -447.895-433.964 238.251  1.00  0.00           H  
ATOM    456  HG3 LYS    32    -446.946-435.361 238.719  1.00  0.00           H  
ATOM    457  CD  LYS    32    -445.693-433.682 238.278  1.00  0.00           C  
ATOM    458  HD2 LYS    32    -444.871-434.325 237.963  1.00  0.00           H  
ATOM    459  HD3 LYS    32    -445.748-432.810 237.626  1.00  0.00           H  
ATOM    460  CE  LYS    32    -445.665-433.261 239.739  1.00  0.00           C  
ATOM    461  HE2 LYS    32    -446.506-432.568 239.766  1.00  0.00           H  
ATOM    462  HE3 LYS    32    -445.967-434.140 240.308  1.00  0.00           H  
ATOM    463  NZ  LYS    32    -444.518-432.490 240.192  1.00  0.00           N  
ATOM    464  HZ1 LYS    32    -444.451-431.709 239.555  1.00  0.00           H  
ATOM    465  HZ2 LYS    32    -443.638-432.980 240.110  1.00  0.00           H  
ATOM    466  HZ3 LYS    32    -444.654-432.178 241.143  1.00  0.00           H  
ATOM    467  C   LYS    32    -448.240-437.235 237.570  1.00  0.00           C  
ATOM    468  O   LYS    32    -449.111-437.320 238.449  1.00  0.00           O  
ATOM    469  N   THR    33    -447.265-438.120 237.416  1.00  0.00           N  
ATOM    470  H   THR    33    -446.534-437.983 236.733  1.00  0.00           H  
ATOM    471  CA  THR    33    -447.007-439.297 238.209  1.00  0.00           C  
ATOM    472  HA  THR    33    -447.382-439.118 239.216  1.00  0.00           H  
ATOM    473  CB  THR    33    -447.666-440.511 237.490  1.00  0.00           C  
ATOM    474  HB  THR    33    -448.661-440.270 237.118  1.00  0.00           H  
ATOM    475  CG2 THR    33    -446.705-441.047 236.368  1.00  0.00           C  
ATOM    476 HG21 THR    33    -445.876-441.594 236.819  1.00  0.00           H  
ATOM    477 HG22 THR    33    -446.345-440.192 235.796  1.00  0.00           H  
ATOM    478 HG23 THR    33    -447.365-441.714 235.814  1.00  0.00           H  
ATOM    479  OG1 THR    33    -447.651-441.588 238.469  1.00  0.00           O  
ATOM    480  HG1 THR    33    -448.284-441.515 239.186  1.00  0.00           H  
ATOM    481  C   THR    33    -445.489-439.534 238.411  1.00  0.00           C  
ATOM    482  O   THR    33    -444.678-438.985 237.650  1.00  0.00           O  
ATOM    483  N   LYS    34    -445.121-440.251 239.482  1.00  0.00           N  
ATOM    484  H   LYS    34    -445.868-440.665 240.021  1.00  0.00           H  
ATOM    485  CA  LYS    34    -443.767-440.479 239.947  1.00  0.00           C  
ATOM    486  HA  LYS    34    -443.355-439.503 240.201  1.00  0.00           H  
ATOM    487  CB  LYS    34    -443.772-441.409 241.164  1.00  0.00           C  
ATOM    488  HB2 LYS    34    -444.547-441.105 241.868  1.00  0.00           H  
ATOM    489  HB3 LYS    34    -444.055-442.428 240.903  1.00  0.00           H  
ATOM    490  CG  LYS    34    -442.405-441.495 241.916  1.00  0.00           C  
ATOM    491  HG2 LYS    34    -441.660-441.710 241.150  1.00  0.00           H  
ATOM    492  HG3 LYS    34    -442.153-440.533 242.362  1.00  0.00           H  
ATOM    493  CD  LYS    34    -442.455-442.609 243.000  1.00  0.00           C  
ATOM    494  HD2 LYS    34    -443.189-442.373 243.771  1.00  0.00           H  
ATOM    495  HD3 LYS    34    -442.790-443.535 242.533  1.00  0.00           H  
ATOM    496  CE  LYS    34    -441.038-442.899 243.500  1.00  0.00           C  
ATOM    497  HE2 LYS    34    -440.487-443.183 242.604  1.00  0.00           H  
ATOM    498  HE3 LYS    34    -440.602-442.038 244.006  1.00  0.00           H  
ATOM    499  NZ  LYS    34    -440.972-444.047 244.438  1.00  0.00           N  
ATOM    500  HZ1 LYS    34    -440.531-444.842 244.000  1.00  0.00           H  
ATOM    501  HZ2 LYS    34    -441.892-444.366 244.707  1.00  0.00           H  
ATOM    502  HZ3 LYS    34    -440.417-443.675 245.196  1.00  0.00           H  
ATOM    503  C   LYS    34    -442.867-441.004 238.842  1.00  0.00           C  
ATOM    504  O   LYS    34    -441.743-440.594 238.747  1.00  0.00           O  
ATOM    505  N   GLU    35    -443.354-441.811 237.912  1.00  0.00           N  
ATOM    506  H   GLU    35    -444.299-442.143 238.037  1.00  0.00           H  
ATOM    507  CA  GLU    35    -442.628-442.552 236.861  1.00  0.00           C  
ATOM    508  HA  GLU    35    -441.605-442.760 237.177  1.00  0.00           H  
ATOM    509  CB  GLU    35    -443.378-443.808 236.626  1.00  0.00           C  
ATOM    510  HB2 GLU    35    -444.438-443.643 236.823  1.00  0.00           H  
ATOM    511  HB3 GLU    35    -443.420-444.243 235.627  1.00  0.00           H  
ATOM    512  CG  GLU    35    -442.986-445.023 237.578  1.00  0.00           C  
ATOM    513  HG2 GLU    35    -443.057-444.614 238.586  1.00  0.00           H  
ATOM    514  HG3 GLU    35    -443.733-445.794 237.388  1.00  0.00           H  
ATOM    515  CD  GLU    35    -441.609-445.596 237.256  1.00  0.00           C  
ATOM    516  OE1 GLU    35    -441.070-446.352 238.116  1.00  0.00           O  
ATOM    517  OE2 GLU    35    -440.973-445.313 236.194  1.00  0.00           O  
ATOM    518  C   GLU    35    -442.506-441.681 235.591  1.00  0.00           C  
ATOM    519  O   GLU    35    -442.622-442.171 234.425  1.00  0.00           O  
ATOM    520  N   GLY    36    -442.285-440.360 235.835  1.00  0.00           N  
ATOM    521  H   GLY    36    -442.337-440.074 236.802  1.00  0.00           H  
ATOM    522  CA  GLY    36    -441.959-439.418 234.766  1.00  0.00           C  
ATOM    523  HA2 GLY    36    -441.923-438.399 235.154  1.00  0.00           H  
ATOM    524  HA3 GLY    36    -440.942-439.522 234.390  1.00  0.00           H  
ATOM    525  C   GLY    36    -442.855-439.323 233.461  1.00  0.00           C  
ATOM    526  O   GLY    36    -442.381-438.763 232.516  1.00  0.00           O  
ATOM    527  N   VAL    37    -444.019-439.919 233.423  1.00  0.00           N  
ATOM    528  H   VAL    37    -444.317-440.321 234.300  1.00  0.00           H  
ATOM    529  CA  VAL    37    -445.049-439.619 232.406  1.00  0.00           C  
ATOM    530  HA  VAL    37    -444.481-439.274 231.542  1.00  0.00           H  
ATOM    531  CB  VAL    37    -445.791-440.866 231.863  1.00  0.00           C  
ATOM    532  HB  VAL    37    -444.959-441.522 231.608  1.00  0.00           H  
ATOM    533  CG1 VAL    37    -446.815-441.501 232.745  1.00  0.00           C  
ATOM    534 HG11 VAL    37    -447.565-440.753 233.003  1.00  0.00           H  
ATOM    535 HG12 VAL    37    -446.360-441.940 233.633  1.00  0.00           H  
ATOM    536 HG13 VAL    37    -447.338-442.248 232.147  1.00  0.00           H  
ATOM    537  CG2 VAL    37    -446.411-440.647 230.474  1.00  0.00           C  
ATOM    538 HG21 VAL    37    -447.274-439.999 230.624  1.00  0.00           H  
ATOM    539 HG22 VAL    37    -446.712-441.587 230.012  1.00  0.00           H  
ATOM    540 HG23 VAL    37    -445.680-440.211 229.792  1.00  0.00           H  
ATOM    541  C   VAL    37    -445.918-438.500 232.927  1.00  0.00           C  
ATOM    542  O   VAL    37    -446.098-438.234 234.093  1.00  0.00           O  
ATOM    543  N   LEU    38    -446.503-437.764 231.938  1.00  0.00           N  
ATOM    544  H   LEU    38    -446.259-438.055 231.002  1.00  0.00           H  
ATOM    545  CA  LEU    38    -447.361-436.575 232.064  1.00  0.00           C  
ATOM    546  HA  LEU    38    -447.757-436.482 233.075  1.00  0.00           H  
ATOM    547  CB  LEU    38    -446.629-435.310 231.648  1.00  0.00           C  
ATOM    548  HB2 LEU    38    -445.923-435.607 230.872  1.00  0.00           H  
ATOM    549  HB3 LEU    38    -447.349-434.641 231.178  1.00  0.00           H  
ATOM    550  CG  LEU    38    -445.953-434.547 232.845  1.00  0.00           C  
ATOM    551  HG  LEU    38    -446.364-434.860 233.805  1.00  0.00           H  
ATOM    552  CD1 LEU    38    -444.437-434.716 232.824  1.00  0.00           C  
ATOM    553 HD11 LEU    38    -444.209-435.765 232.634  1.00  0.00           H  
ATOM    554 HD12 LEU    38    -444.017-434.371 233.769  1.00  0.00           H  
ATOM    555 HD13 LEU    38    -444.104-434.099 231.989  1.00  0.00           H  
ATOM    556  CD2 LEU    38    -446.196-433.064 232.674  1.00  0.00           C  
ATOM    557 HD21 LEU    38    -445.826-432.724 231.707  1.00  0.00           H  
ATOM    558 HD22 LEU    38    -445.677-432.460 233.418  1.00  0.00           H  
ATOM    559 HD23 LEU    38    -447.274-432.939 232.573  1.00  0.00           H  
ATOM    560  C   LEU    38    -448.576-436.617 231.224  1.00  0.00           C  
ATOM    561  O   LEU    38    -448.433-436.825 230.038  1.00  0.00           O  
ATOM    562  N   TYR    39    -449.737-436.182 231.734  1.00  0.00           N  
ATOM    563  H   TYR    39    -449.722-435.931 232.712  1.00  0.00           H  
ATOM    564  CA  TYR    39    -451.028-436.089 230.994  1.00  0.00           C  
ATOM    565  HA  TYR    39    -450.988-436.841 230.205  1.00  0.00           H  
ATOM    566  CB  TYR    39    -452.156-436.489 231.923  1.00  0.00           C  
ATOM    567  HB2 TYR    39    -452.164-435.670 232.643  1.00  0.00           H  
ATOM    568  HB3 TYR    39    -453.046-436.365 231.307  1.00  0.00           H  
ATOM    569  CG  TYR    39    -452.010-437.909 232.466  1.00  0.00           C  
ATOM    570  CD1 TYR    39    -452.577-438.959 231.739  1.00  0.00           C  
ATOM    571  HD1 TYR    39    -452.888-438.812 230.715  1.00  0.00           H  
ATOM    572  CE1 TYR    39    -452.641-440.236 232.322  1.00  0.00           C  
ATOM    573  HE1 TYR    39    -453.271-440.948 231.810  1.00  0.00           H  
ATOM    574  CZ  TYR    39    -452.140-440.469 233.629  1.00  0.00           C  
ATOM    575  OH  TYR    39    -452.249-441.760 234.109  1.00  0.00           O  
ATOM    576  HH  TYR    39    -452.764-442.363 233.569  1.00  0.00           H  
ATOM    577  CE2 TYR    39    -451.537-439.432 234.347  1.00  0.00           C  
ATOM    578  HE2 TYR    39    -451.171-439.548 235.357  1.00  0.00           H  
ATOM    579  CD2 TYR    39    -451.583-438.104 233.796  1.00  0.00           C  
ATOM    580  HD2 TYR    39    -451.213-437.270 234.374  1.00  0.00           H  
ATOM    581  C   TYR    39    -451.056-434.646 230.434  1.00  0.00           C  
ATOM    582  O   TYR    39    -450.550-433.759 231.126  1.00  0.00           O  
ATOM    583  N   VAL    40    -451.526-434.476 229.191  1.00  0.00           N  
ATOM    584  H   VAL    40    -451.939-435.253 228.695  1.00  0.00           H  
ATOM    585  CA  VAL    40    -451.453-433.197 228.461  1.00  0.00           C  
ATOM    586  HA  VAL    40    -450.878-432.491 229.060  1.00  0.00           H  
ATOM    587  CB  VAL    40    -450.740-433.409 227.101  1.00  0.00           C  
ATOM    588  HB  VAL    40    -451.268-434.051 226.395  1.00  0.00           H  
ATOM    589  CG1 VAL    40    -450.667-432.191 226.158  1.00  0.00           C  
ATOM    590 HG11 VAL    40    -449.956-431.454 226.530  1.00  0.00           H  
ATOM    591 HG12 VAL    40    -451.654-431.759 225.994  1.00  0.00           H  
ATOM    592 HG13 VAL    40    -450.265-432.663 225.261  1.00  0.00           H  
ATOM    593  CG2 VAL    40    -449.288-433.838 227.339  1.00  0.00           C  
ATOM    594 HG21 VAL    40    -449.273-434.769 227.906  1.00  0.00           H  
ATOM    595 HG22 VAL    40    -448.714-432.990 227.712  1.00  0.00           H  
ATOM    596 HG23 VAL    40    -448.862-433.928 226.341  1.00  0.00           H  
ATOM    597  C   VAL    40    -452.830-432.520 228.288  1.00  0.00           C  
ATOM    598  O   VAL    40    -453.857-433.181 228.142  1.00  0.00           O  
ATOM    599  N   GLY    41    -452.889-431.121 228.206  1.00  0.00           N  
ATOM    600  H   GLY    41    -451.985-430.713 228.398  1.00  0.00           H  
ATOM    601  CA  GLY    41    -454.174-430.392 228.157  1.00  0.00           C  
ATOM    602  HA2 GLY    41    -454.485-430.634 227.141  1.00  0.00           H  
ATOM    603  HA3 GLY    41    -454.764-430.782 228.986  1.00  0.00           H  
ATOM    604  C   GLY    41    -453.973-428.918 228.395  1.00  0.00           C  
ATOM    605  O   GLY    41    -453.220-428.321 227.611  1.00  0.00           O  
ATOM    606  N   SER    42    -454.657-428.307 229.333  1.00  0.00           N  
ATOM    607  H   SER    42    -455.236-428.887 229.924  1.00  0.00           H  
ATOM    608  CA  SER    42    -454.437-426.938 229.723  1.00  0.00           C  
ATOM    609  HA  SER    42    -453.370-426.856 229.515  1.00  0.00           H  
ATOM    610  CB  SER    42    -455.287-425.994 228.837  1.00  0.00           C  
ATOM    611  HB2 SER    42    -455.153-426.150 227.766  1.00  0.00           H  
ATOM    612  HB3 SER    42    -456.359-426.134 228.976  1.00  0.00           H  
ATOM    613  OG  SER    42    -454.926-424.702 229.172  1.00  0.00           O  
ATOM    614  HG  SER    42    -453.998-424.461 229.122  1.00  0.00           H  
ATOM    615  C   SER    42    -454.755-426.710 231.190  1.00  0.00           C  
ATOM    616  O   SER    42    -455.527-427.482 231.788  1.00  0.00           O  
ATOM    617  N   LYS    43    -454.247-425.561 231.723  1.00  0.00           N  
ATOM    618  H   LYS    43    -453.899-424.929 231.016  1.00  0.00           H  
ATOM    619  CA  LYS    43    -454.149-425.134 233.130  1.00  0.00           C  
ATOM    620  HA  LYS    43    -453.530-425.756 233.776  1.00  0.00           H  
ATOM    621  CB  LYS    43    -453.516-423.767 233.179  1.00  0.00           C  
ATOM    622  HB2 LYS    43    -453.776-423.341 232.210  1.00  0.00           H  
ATOM    623  HB3 LYS    43    -453.895-423.250 234.061  1.00  0.00           H  
ATOM    624  CG  LYS    43    -452.041-423.799 233.140  1.00  0.00           C  
ATOM    625  HG2 LYS    43    -451.671-424.251 234.060  1.00  0.00           H  
ATOM    626  HG3 LYS    43    -451.668-424.464 232.361  1.00  0.00           H  
ATOM    627  CD  LYS    43    -451.295-422.413 233.121  1.00  0.00           C  
ATOM    628  HD2 LYS    43    -451.451-421.980 232.133  1.00  0.00           H  
ATOM    629  HD3 LYS    43    -451.840-421.826 233.859  1.00  0.00           H  
ATOM    630  CE  LYS    43    -449.816-422.397 233.487  1.00  0.00           C  
ATOM    631  HE2 LYS    43    -449.603-422.834 234.462  1.00  0.00           H  
ATOM    632  HE3 LYS    43    -449.293-422.977 232.726  1.00  0.00           H  
ATOM    633  NZ  LYS    43    -449.207-421.037 233.356  1.00  0.00           N  
ATOM    634  HZ1 LYS    43    -449.301-420.685 232.414  1.00  0.00           H  
ATOM    635  HZ2 LYS    43    -448.254-420.991 233.686  1.00  0.00           H  
ATOM    636  HZ3 LYS    43    -449.660-420.341 233.930  1.00  0.00           H  
ATOM    637  C   LYS    43    -455.585-424.999 233.761  1.00  0.00           C  
ATOM    638  O   LYS    43    -455.691-425.362 234.971  1.00  0.00           O  
ATOM    639  N   THR    44    -456.631-424.646 233.033  1.00  0.00           N  
ATOM    640  H   THR    44    -456.453-424.381 232.075  1.00  0.00           H  
ATOM    641  CA  THR    44    -457.964-424.303 233.512  1.00  0.00           C  
ATOM    642  HA  THR    44    -457.805-423.918 234.519  1.00  0.00           H  
ATOM    643  CB  THR    44    -458.567-423.144 232.799  1.00  0.00           C  
ATOM    644  HB  THR    44    -459.523-422.995 233.302  1.00  0.00           H  
ATOM    645  CG2 THR    44    -457.821-421.797 232.832  1.00  0.00           C  
ATOM    646 HG21 THR    44    -457.459-421.663 233.852  1.00  0.00           H  
ATOM    647 HG22 THR    44    -458.564-421.007 232.723  1.00  0.00           H  
ATOM    648 HG23 THR    44    -457.007-421.604 232.133  1.00  0.00           H  
ATOM    649  OG1 THR    44    -458.663-423.380 231.373  1.00  0.00           O  
ATOM    650  HG1 THR    44    -459.598-423.292 231.175  1.00  0.00           H  
ATOM    651  C   THR    44    -458.938-425.525 233.580  1.00  0.00           C  
ATOM    652  O   THR    44    -459.893-425.333 234.308  1.00  0.00           O  
ATOM    653  N   LYS    45    -458.746-426.670 232.952  1.00  0.00           N  
ATOM    654  H   LYS    45    -457.882-426.710 232.431  1.00  0.00           H  
ATOM    655  CA  LYS    45    -459.676-427.854 232.948  1.00  0.00           C  
ATOM    656  HA  LYS    45    -460.699-427.527 233.138  1.00  0.00           H  
ATOM    657  CB  LYS    45    -459.772-428.397 231.459  1.00  0.00           C  
ATOM    658  HB2 LYS    45    -458.744-428.593 231.153  1.00  0.00           H  
ATOM    659  HB3 LYS    45    -460.229-429.386 231.465  1.00  0.00           H  
ATOM    660  CG  LYS    45    -460.508-427.563 230.407  1.00  0.00           C  
ATOM    661  HG2 LYS    45    -461.584-427.453 230.545  1.00  0.00           H  
ATOM    662  HG3 LYS    45    -460.135-426.539 230.417  1.00  0.00           H  
ATOM    663  CD  LYS    45    -460.211-428.043 229.033  1.00  0.00           C  
ATOM    664  HD2 LYS    45    -459.143-428.243 228.955  1.00  0.00           H  
ATOM    665  HD3 LYS    45    -460.665-429.026 228.912  1.00  0.00           H  
ATOM    666  CE  LYS    45    -460.733-427.056 227.969  1.00  0.00           C  
ATOM    667  HE2 LYS    45    -461.799-426.959 228.173  1.00  0.00           H  
ATOM    668  HE3 LYS    45    -460.372-426.046 228.165  1.00  0.00           H  
ATOM    669  NZ  LYS    45    -460.189-427.380 226.632  1.00  0.00           N  
ATOM    670  HZ1 LYS    45    -459.249-427.735 226.528  1.00  0.00           H  
ATOM    671  HZ2 LYS    45    -460.146-426.568 226.032  1.00  0.00           H  
ATOM    672  HZ3 LYS    45    -460.681-428.182 226.265  1.00  0.00           H  
ATOM    673  C   LYS    45    -459.341-428.893 234.049  1.00  0.00           C  
ATOM    674  O   LYS    45    -458.502-428.701 234.931  1.00  0.00           O  
ATOM    675  N   GLU    46    -460.149-429.930 234.129  1.00  0.00           N  
ATOM    676  H   GLU    46    -460.850-429.994 233.405  1.00  0.00           H  
ATOM    677  CA  GLU    46    -460.142-430.971 235.239  1.00  0.00           C  
ATOM    678  HA  GLU    46    -459.137-431.218 235.582  1.00  0.00           H  
ATOM    679  CB  GLU    46    -460.995-430.416 236.387  1.00  0.00           C  
ATOM    680  HB2 GLU    46    -460.713-429.426 236.744  1.00  0.00           H  
ATOM    681  HB3 GLU    46    -461.992-430.234 235.984  1.00  0.00           H  
ATOM    682  CG  GLU    46    -461.216-431.352 237.577  1.00  0.00           C  
ATOM    683  HG2 GLU    46    -462.163-431.055 238.029  1.00  0.00           H  
ATOM    684  HG3 GLU    46    -461.281-432.402 237.290  1.00  0.00           H  
ATOM    685  CD  GLU    46    -460.118-431.066 238.718  1.00  0.00           C  
ATOM    686  OE1 GLU    46    -460.555-430.563 239.707  1.00  0.00           O  
ATOM    687  OE2 GLU    46    -458.872-430.948 238.432  1.00  0.00           O  
ATOM    688  C   GLU    46    -460.825-432.327 234.628  1.00  0.00           C  
ATOM    689  O   GLU    46    -461.851-432.213 233.897  1.00  0.00           O  
ATOM    690  N   GLY    47    -460.157-433.481 234.877  1.00  0.00           N  
ATOM    691  H   GLY    47    -459.285-433.464 235.386  1.00  0.00           H  
ATOM    692  CA  GLY    47    -460.792-434.801 234.674  1.00  0.00           C  
ATOM    693  HA2 GLY    47    -460.317-435.651 235.164  1.00  0.00           H  
ATOM    694  HA3 GLY    47    -461.791-434.742 235.105  1.00  0.00           H  
ATOM    695  C   GLY    47    -460.911-435.142 233.141  1.00  0.00           C  
ATOM    696  O   GLY    47    -461.796-435.899 232.757  1.00  0.00           O  
ATOM    697  N   VAL    48    -460.154-434.594 232.182  1.00  0.00           N  
ATOM    698  H   VAL    48    -459.393-434.025 232.526  1.00  0.00           H  
ATOM    699  CA  VAL    48    -460.268-434.639 230.716  1.00  0.00           C  
ATOM    700  HA  VAL    48    -460.851-435.518 230.438  1.00  0.00           H  
ATOM    701  CB  VAL    48    -461.069-433.446 230.180  1.00  0.00           C  
ATOM    702  HB  VAL    48    -460.523-432.522 230.372  1.00  0.00           H  
ATOM    703  CG1 VAL    48    -461.309-433.444 228.675  1.00  0.00           C  
ATOM    704 HG11 VAL    48    -461.689-432.540 228.199  1.00  0.00           H  
ATOM    705 HG12 VAL    48    -461.929-434.286 228.365  1.00  0.00           H  
ATOM    706 HG13 VAL    48    -460.289-433.592 228.319  1.00  0.00           H  
ATOM    707  CG2 VAL    48    -462.485-433.401 230.814  1.00  0.00           C  
ATOM    708 HG21 VAL    48    -462.432-432.998 231.826  1.00  0.00           H  
ATOM    709 HG22 VAL    48    -462.805-434.442 230.864  1.00  0.00           H  
ATOM    710 HG23 VAL    48    -463.196-432.825 230.223  1.00  0.00           H  
ATOM    711  C   VAL    48    -458.820-434.584 230.142  1.00  0.00           C  
ATOM    712  O   VAL    48    -457.959-433.889 230.705  1.00  0.00           O  
ATOM    713  N   VAL    49    -458.462-435.307 229.045  1.00  0.00           N  
ATOM    714  H   VAL    49    -459.056-435.996 228.606  1.00  0.00           H  
ATOM    715  CA  VAL    49    -457.068-435.469 228.544  1.00  0.00           C  
ATOM    716  HA  VAL    49    -456.400-434.701 228.933  1.00  0.00           H  
ATOM    717  CB  VAL    49    -456.447-436.817 229.031  1.00  0.00           C  
ATOM    718  HB  VAL    49    -457.179-437.620 228.948  1.00  0.00           H  
ATOM    719  CG1 VAL    49    -455.236-437.256 228.191  1.00  0.00           C  
ATOM    720 HG11 VAL    49    -454.871-438.199 228.597  1.00  0.00           H  
ATOM    721 HG12 VAL    49    -454.450-436.510 228.077  1.00  0.00           H  
ATOM    722 HG13 VAL    49    -455.621-437.585 227.225  1.00  0.00           H  
ATOM    723  CG2 VAL    49    -456.054-436.646 230.449  1.00  0.00           C  
ATOM    724 HG21 VAL    49    -456.878-436.409 231.122  1.00  0.00           H  
ATOM    725 HG22 VAL    49    -455.274-435.911 230.648  1.00  0.00           H  
ATOM    726 HG23 VAL    49    -455.665-437.576 230.863  1.00  0.00           H  
ATOM    727  C   VAL    49    -457.020-435.367 227.019  1.00  0.00           C  
ATOM    728  O   VAL    49    -457.762-436.061 226.309  1.00  0.00           O  
ATOM    729  N   HIE    50    -456.130-434.562 226.479  1.00  0.00           N  
ATOM    730  H   HIE    50    -455.595-433.965 227.093  1.00  0.00           H  
ATOM    731  CA  HIE    50    -455.906-434.639 224.955  1.00  0.00           C  
ATOM    732  HA  HIE    50    -456.806-434.967 224.435  1.00  0.00           H  
ATOM    733  CB  HIE    50    -455.555-433.197 224.566  1.00  0.00           C  
ATOM    734  HB2 HIE    50    -456.538-432.725 224.560  1.00  0.00           H  
ATOM    735  HB3 HIE    50    -454.807-432.738 225.212  1.00  0.00           H  
ATOM    736  CG  HIE    50    -455.099-433.138 223.136  1.00  0.00           C  
ATOM    737  ND1 HIE    50    -455.868-433.452 221.962  1.00  0.00           N  
ATOM    738  CE1 HIE    50    -455.118-433.222 220.910  1.00  0.00           C  
ATOM    739  HE1 HIE    50    -455.366-433.481 219.891  1.00  0.00           H  
ATOM    740  NE2 HIE    50    -453.884-432.806 221.354  1.00  0.00           N  
ATOM    741  HE2 HIE    50    -453.096-432.665 220.737  1.00  0.00           H  
ATOM    742  CD2 HIE    50    -453.874-432.685 222.705  1.00  0.00           C  
ATOM    743  HD2 HIE    50    -453.016-432.372 223.280  1.00  0.00           H  
ATOM    744  C   HIE    50    -454.864-435.673 224.519  1.00  0.00           C  
ATOM    745  O   HIE    50    -455.168-436.567 223.700  1.00  0.00           O  
ATOM    746  N   GLY    51    -453.723-435.745 225.192  1.00  0.00           N  
ATOM    747  H   GLY    51    -453.571-435.111 225.963  1.00  0.00           H  
ATOM    748  CA  GLY    51    -452.583-436.535 224.919  1.00  0.00           C  
ATOM    749  HA2 GLY    51    -452.949-437.509 224.594  1.00  0.00           H  
ATOM    750  HA3 GLY    51    -452.029-435.981 224.161  1.00  0.00           H  
ATOM    751  C   GLY    51    -451.702-436.731 226.151  1.00  0.00           C  
ATOM    752  O   GLY    51    -452.098-436.496 227.275  1.00  0.00           O  
ATOM    753  N   VAL    52    -450.505-437.252 225.860  1.00  0.00           N  
ATOM    754  H   VAL    52    -450.198-437.221 224.898  1.00  0.00           H  
ATOM    755  CA  VAL    52    -449.508-437.645 226.914  1.00  0.00           C  
ATOM    756  HA  VAL    52    -449.751-436.951 227.719  1.00  0.00           H  
ATOM    757  CB  VAL    52    -449.792-439.163 227.215  1.00  0.00           C  
ATOM    758  HB  VAL    52    -450.160-439.651 226.313  1.00  0.00           H  
ATOM    759  CG1 VAL    52    -448.578-439.880 227.649  1.00  0.00           C  
ATOM    760 HG11 VAL    52    -447.794-440.068 226.915  1.00  0.00           H  
ATOM    761 HG12 VAL    52    -448.893-440.874 227.965  1.00  0.00           H  
ATOM    762 HG13 VAL    52    -448.180-439.396 228.541  1.00  0.00           H  
ATOM    763  CG2 VAL    52    -450.824-439.339 228.337  1.00  0.00           C  
ATOM    764 HG21 VAL    52    -451.221-440.351 228.413  1.00  0.00           H  
ATOM    765 HG22 VAL    52    -451.688-438.835 227.903  1.00  0.00           H  
ATOM    766 HG23 VAL    52    -450.667-438.796 229.269  1.00  0.00           H  
ATOM    767  C   VAL    52    -448.042-437.368 226.473  1.00  0.00           C  
ATOM    768  O   VAL    52    -447.798-437.577 225.302  1.00  0.00           O  
ATOM    769  N   ALA    53    -447.139-437.050 227.367  1.00  0.00           N  
ATOM    770  H   ALA    53    -447.462-437.010 228.323  1.00  0.00           H  
ATOM    771  CA  ALA    53    -445.717-436.668 227.153  1.00  0.00           C  
ATOM    772  HA  ALA    53    -445.452-437.053 226.168  1.00  0.00           H  
ATOM    773  CB  ALA    53    -445.652-435.175 227.158  1.00  0.00           C  
ATOM    774  HB1 ALA    53    -446.057-434.670 226.280  1.00  0.00           H  
ATOM    775  HB2 ALA    53    -444.608-434.865 227.117  1.00  0.00           H  
ATOM    776  HB3 ALA    53    -446.146-434.683 227.995  1.00  0.00           H  
ATOM    777  C   ALA    53    -444.775-437.329 228.147  1.00  0.00           C  
ATOM    778  O   ALA    53    -445.133-437.606 229.321  1.00  0.00           O  
ATOM    779  N   THR    54    -443.522-437.489 227.710  1.00  0.00           N  
ATOM    780  H   THR    54    -443.378-437.286 226.731  1.00  0.00           H  
ATOM    781  CA  THR    54    -442.428-438.216 228.432  1.00  0.00           C  
ATOM    782  HA  THR    54    -442.884-438.581 229.352  1.00  0.00           H  
ATOM    783  CB  THR    54    -441.898-439.355 227.462  1.00  0.00           C  
ATOM    784  HB  THR    54    -441.448-438.971 226.546  1.00  0.00           H  
ATOM    785  CG2 THR    54    -440.781-440.145 228.204  1.00  0.00           C  
ATOM    786 HG21 THR    54    -441.264-440.815 228.915  1.00  0.00           H  
ATOM    787 HG22 THR    54    -440.079-439.425 228.626  1.00  0.00           H  
ATOM    788 HG23 THR    54    -440.363-440.830 227.465  1.00  0.00           H  
ATOM    789  OG1 THR    54    -442.871-440.320 227.062  1.00  0.00           O  
ATOM    790  HG1 THR    54    -443.310-440.027 226.260  1.00  0.00           H  
ATOM    791  C   THR    54    -441.362-437.247 228.869  1.00  0.00           C  
ATOM    792  O   THR    54    -440.935-436.503 228.012  1.00  0.00           O  
ATOM    793  N   VAL    55    -441.003-437.219 230.142  1.00  0.00           N  
ATOM    794  H   VAL    55    -441.469-437.756 230.859  1.00  0.00           H  
ATOM    795  CA  VAL    55    -439.917-436.295 230.682  1.00  0.00           C  
ATOM    796  HA  VAL    55    -440.278-435.275 230.546  1.00  0.00           H  
ATOM    797  CB  VAL    55    -439.410-436.518 232.068  1.00  0.00           C  
ATOM    798  HB  VAL    55    -439.463-437.605 232.133  1.00  0.00           H  
ATOM    799  CG1 VAL    55    -438.092-435.880 232.569  1.00  0.00           C  
ATOM    800 HG11 VAL    55    -437.259-436.446 232.151  1.00  0.00           H  
ATOM    801 HG12 VAL    55    -438.019-435.857 233.656  1.00  0.00           H  
ATOM    802 HG13 VAL    55    -437.941-434.851 232.242  1.00  0.00           H  
ATOM    803  CG2 VAL    55    -440.500-435.914 233.007  1.00  0.00           C  
ATOM    804 HG21 VAL    55    -441.503-436.182 232.674  1.00  0.00           H  
ATOM    805 HG22 VAL    55    -440.384-434.840 233.153  1.00  0.00           H  
ATOM    806 HG23 VAL    55    -440.480-436.336 234.012  1.00  0.00           H  
ATOM    807  C   VAL    55    -438.633-436.335 229.800  1.00  0.00           C  
ATOM    808  O   VAL    55    -438.077-437.373 229.583  1.00  0.00           O  
ATOM    809  N   ALA    56    -438.076-435.122 229.466  1.00  0.00           N  
ATOM    810  H   ALA    56    -438.495-434.285 229.845  1.00  0.00           H  
ATOM    811  CA  ALA    56    -436.973-434.944 228.497  1.00  0.00           C  
ATOM    812  HA  ALA    56    -437.269-435.333 227.522  1.00  0.00           H  
ATOM    813  CB  ALA    56    -436.665-433.464 228.190  1.00  0.00           C  
ATOM    814  HB1 ALA    56    -435.796-433.456 227.533  1.00  0.00           H  
ATOM    815  HB2 ALA    56    -436.312-432.847 229.016  1.00  0.00           H  
ATOM    816  HB3 ALA    56    -437.494-433.014 227.643  1.00  0.00           H  
ATOM    817  C   ALA    56    -435.635-435.646 228.814  1.00  0.00           C  
ATOM    818  O   ALA    56    -434.988-436.023 227.838  1.00  0.00           O  
ATOM    819  N   GLU    57    -435.307-435.740 230.062  1.00  0.00           N  
ATOM    820  H   GLU    57    -436.048-435.491 230.701  1.00  0.00           H  
ATOM    821  CA  GLU    57    -434.093-436.394 230.525  1.00  0.00           C  
ATOM    822  HA  GLU    57    -433.252-435.924 230.015  1.00  0.00           H  
ATOM    823  CB  GLU    57    -433.945-436.156 232.092  1.00  0.00           C  
ATOM    824  HB2 GLU    57    -434.569-436.899 232.589  1.00  0.00           H  
ATOM    825  HB3 GLU    57    -432.930-436.422 232.389  1.00  0.00           H  
ATOM    826  CG  GLU    57    -434.220-434.710 232.567  1.00  0.00           C  
ATOM    827  HG2 GLU    57    -433.443-434.039 232.200  1.00  0.00           H  
ATOM    828  HG3 GLU    57    -435.192-434.350 232.232  1.00  0.00           H  
ATOM    829  CD  GLU    57    -434.299-434.484 234.104  1.00  0.00           C  
ATOM    830  OE1 GLU    57    -434.758-435.372 234.806  1.00  0.00           O  
ATOM    831  OE2 GLU    57    -433.786-433.451 234.633  1.00  0.00           O  
ATOM    832  C   GLU    57    -434.081-437.873 230.305  1.00  0.00           C  
ATOM    833  O   GLU    57    -432.986-438.418 230.533  1.00  0.00           O  
ATOM    834  N   LYS    58    -435.087-438.525 229.710  1.00  0.00           N  
ATOM    835  H   LYS    58    -435.955-438.083 229.443  1.00  0.00           H  
ATOM    836  CA  LYS    58    -435.041-439.901 229.259  1.00  0.00           C  
ATOM    837  HA  LYS    58    -434.434-440.412 230.007  1.00  0.00           H  
ATOM    838  CB  LYS    58    -436.368-440.619 229.299  1.00  0.00           C  
ATOM    839  HB2 LYS    58    -437.051-440.092 228.632  1.00  0.00           H  
ATOM    840  HB3 LYS    58    -436.228-441.586 228.817  1.00  0.00           H  
ATOM    841  CG  LYS    58    -437.076-440.690 230.670  1.00  0.00           C  
ATOM    842  HG2 LYS    58    -436.500-441.192 231.447  1.00  0.00           H  
ATOM    843  HG3 LYS    58    -437.390-439.695 230.987  1.00  0.00           H  
ATOM    844  CD  LYS    58    -438.415-441.528 230.672  1.00  0.00           C  
ATOM    845  HD2 LYS    58    -439.014-441.134 231.493  1.00  0.00           H  
ATOM    846  HD3 LYS    58    -438.880-441.424 229.692  1.00  0.00           H  
ATOM    847  CE  LYS    58    -438.138-443.048 230.986  1.00  0.00           C  
ATOM    848  HE2 LYS    58    -437.858-443.596 230.087  1.00  0.00           H  
ATOM    849  HE3 LYS    58    -437.388-442.898 231.763  1.00  0.00           H  
ATOM    850  NZ  LYS    58    -439.320-443.771 231.606  1.00  0.00           N  
ATOM    851  HZ1 LYS    58    -438.954-444.529 232.164  1.00  0.00           H  
ATOM    852  HZ2 LYS    58    -439.895-444.139 230.861  1.00  0.00           H  
ATOM    853  HZ3 LYS    58    -439.924-443.176 232.155  1.00  0.00           H  
ATOM    854  C   LYS    58    -434.365-440.014 227.860  1.00  0.00           C  
ATOM    855  O   LYS    58    -434.085-441.121 227.497  1.00  0.00           O  
ATOM    856  N   THR    59    -434.022-438.852 227.251  1.00  0.00           N  
ATOM    857  H   THR    59    -434.284-437.964 227.656  1.00  0.00           H  
ATOM    858  CA  THR    59    -433.213-438.757 226.004  1.00  0.00           C  
ATOM    859  HA  THR    59    -432.678-439.699 225.882  1.00  0.00           H  
ATOM    860  CB  THR    59    -434.097-438.627 224.787  1.00  0.00           C  
ATOM    861  HB  THR    59    -434.731-437.744 224.863  1.00  0.00           H  
ATOM    862  CG2 THR    59    -433.380-438.678 223.485  1.00  0.00           C  
ATOM    863 HG21 THR    59    -432.720-439.543 223.420  1.00  0.00           H  
ATOM    864 HG22 THR    59    -432.746-437.798 223.379  1.00  0.00           H  
ATOM    865 HG23 THR    59    -434.092-438.510 222.678  1.00  0.00           H  
ATOM    866  OG1 THR    59    -434.922-439.720 224.642  1.00  0.00           O  
ATOM    867  HG1 THR    59    -435.856-439.525 224.538  1.00  0.00           H  
ATOM    868  C   THR    59    -432.120-437.634 226.040  1.00  0.00           C  
ATOM    869  O   THR    59    -432.323-436.438 225.643  1.00  0.00           O  
ATOM    870  N   LYS    60    -430.973-437.979 226.602  1.00  0.00           N  
ATOM    871  H   LYS    60    -430.869-438.932 226.918  1.00  0.00           H  
ATOM    872  CA  LYS    60    -429.728-437.128 226.683  1.00  0.00           C  
ATOM    873  HA  LYS    60    -429.941-436.166 227.149  1.00  0.00           H  
ATOM    874  CB  LYS    60    -428.539-437.824 227.410  1.00  0.00           C  
ATOM    875  HB2 LYS    60    -428.195-438.720 226.894  1.00  0.00           H  
ATOM    876  HB3 LYS    60    -427.678-437.158 227.352  1.00  0.00           H  
ATOM    877  CG  LYS    60    -428.929-438.112 228.902  1.00  0.00           C  
ATOM    878  HG2 LYS    60    -428.999-437.201 229.497  1.00  0.00           H  
ATOM    879  HG3 LYS    60    -429.854-438.676 229.019  1.00  0.00           H  
ATOM    880  CD  LYS    60    -427.954-439.048 229.618  1.00  0.00           C  
ATOM    881  HD2 LYS    60    -427.923-439.980 229.055  1.00  0.00           H  
ATOM    882  HD3 LYS    60    -426.959-438.614 229.711  1.00  0.00           H  
ATOM    883  CE  LYS    60    -428.356-439.234 231.040  1.00  0.00           C  
ATOM    884  HE2 LYS    60    -428.138-438.454 231.770  1.00  0.00           H  
ATOM    885  HE3 LYS    60    -429.445-439.225 231.068  1.00  0.00           H  
ATOM    886  NZ  LYS    60    -427.878-440.553 231.545  1.00  0.00           N  
ATOM    887  HZ1 LYS    60    -426.869-440.585 231.509  1.00  0.00           H  
ATOM    888  HZ2 LYS    60    -428.140-441.203 230.818  1.00  0.00           H  
ATOM    889  HZ3 LYS    60    -428.145-440.831 232.479  1.00  0.00           H  
ATOM    890  C   LYS    60    -429.242-436.600 225.325  1.00  0.00           C  
ATOM    891  O   LYS    60    -428.612-435.508 225.211  1.00  0.00           O  
ATOM    892  N   GLU    61    -429.665-437.312 224.243  1.00  0.00           N  
ATOM    893  H   GLU    61    -430.040-438.242 224.365  1.00  0.00           H  
ATOM    894  CA  GLU    61    -429.403-436.950 222.885  1.00  0.00           C  
ATOM    895  HA  GLU    61    -428.361-436.692 222.698  1.00  0.00           H  
ATOM    896  CB  GLU    61    -429.644-438.208 221.969  1.00  0.00           C  
ATOM    897  HB2 GLU    61    -430.697-438.478 222.053  1.00  0.00           H  
ATOM    898  HB3 GLU    61    -429.575-437.874 220.934  1.00  0.00           H  
ATOM    899  CG  GLU    61    -428.642-439.372 222.143  1.00  0.00           C  
ATOM    900  HG2 GLU    61    -428.658-439.936 221.210  1.00  0.00           H  
ATOM    901  HG3 GLU    61    -427.678-438.871 222.238  1.00  0.00           H  
ATOM    902  CD  GLU    61    -428.808-440.360 223.314  1.00  0.00           C  
ATOM    903  OE1 GLU    61    -429.826-440.231 224.043  1.00  0.00           O  
ATOM    904  OE2 GLU    61    -428.019-441.296 223.452  1.00  0.00           O  
ATOM    905  C   GLU    61    -430.173-435.614 222.355  1.00  0.00           C  
ATOM    906  O   GLU    61    -429.968-435.196 221.222  1.00  0.00           O  
ATOM    907  N   GLN    62    -431.039-435.074 223.174  1.00  0.00           N  
ATOM    908  H   GLN    62    -431.271-435.615 223.995  1.00  0.00           H  
ATOM    909  CA  GLN    62    -431.967-433.937 223.024  1.00  0.00           C  
ATOM    910  HA  GLN    62    -431.629-433.315 222.195  1.00  0.00           H  
ATOM    911  CB  GLN    62    -433.339-434.469 222.673  1.00  0.00           C  
ATOM    912  HB2 GLN    62    -433.556-435.050 223.570  1.00  0.00           H  
ATOM    913  HB3 GLN    62    -434.084-433.682 222.558  1.00  0.00           H  
ATOM    914  CG  GLN    62    -433.486-435.351 221.466  1.00  0.00           C  
ATOM    915  HG2 GLN    62    -432.757-436.159 221.525  1.00  0.00           H  
ATOM    916  HG3 GLN    62    -434.373-435.979 221.538  1.00  0.00           H  
ATOM    917  CD  GLN    62    -433.474-434.554 220.148  1.00  0.00           C  
ATOM    918  OE1 GLN    62    -434.477-434.487 219.464  1.00  0.00           O  
ATOM    919  NE2 GLN    62    -432.275-434.291 219.641  1.00  0.00           N  
ATOM    920 HE21 GLN    62    -431.406-434.382 220.149  1.00  0.00           H  
ATOM    921 HE22 GLN    62    -432.268-433.753 218.787  1.00  0.00           H  
ATOM    922  C   GLN    62    -432.071-433.030 224.248  1.00  0.00           C  
ATOM    923  O   GLN    62    -432.545-431.882 224.063  1.00  0.00           O  
ATOM    924  N   VAL    63    -431.724-433.473 225.469  1.00  0.00           N  
ATOM    925  H   VAL    63    -431.449-434.430 225.638  1.00  0.00           H  
ATOM    926  CA  VAL    63    -432.078-432.694 226.675  1.00  0.00           C  
ATOM    927  HA  VAL    63    -433.156-432.543 226.629  1.00  0.00           H  
ATOM    928  CB  VAL    63    -431.820-433.523 227.953  1.00  0.00           C  
ATOM    929  HB  VAL    63    -432.033-434.581 227.793  1.00  0.00           H  
ATOM    930  CG1 VAL    63    -430.392-433.446 228.442  1.00  0.00           C  
ATOM    931 HG11 VAL    63    -430.376-434.123 229.296  1.00  0.00           H  
ATOM    932 HG12 VAL    63    -430.005-432.448 228.648  1.00  0.00           H  
ATOM    933 HG13 VAL    63    -429.707-433.799 227.671  1.00  0.00           H  
ATOM    934  CG2 VAL    63    -432.657-433.080 229.152  1.00  0.00           C  
ATOM    935 HG21 VAL    63    -432.460-433.787 229.958  1.00  0.00           H  
ATOM    936 HG22 VAL    63    -433.696-433.138 228.827  1.00  0.00           H  
ATOM    937 HG23 VAL    63    -432.514-432.040 229.448  1.00  0.00           H  
ATOM    938  C   VAL    63    -431.454-431.275 226.768  1.00  0.00           C  
ATOM    939  O   VAL    63    -432.064-430.241 227.082  1.00  0.00           O  
ATOM    940  N   THR    64    -430.144-431.172 226.378  1.00  0.00           N  
ATOM    941  H   THR    64    -429.700-432.008 226.025  1.00  0.00           H  
ATOM    942  CA  THR    64    -429.477-429.810 226.228  1.00  0.00           C  
ATOM    943  HA  THR    64    -429.887-429.209 227.040  1.00  0.00           H  
ATOM    944  CB  THR    64    -427.992-429.872 226.482  1.00  0.00           C  
ATOM    945  HB  THR    64    -427.517-428.891 226.453  1.00  0.00           H  
ATOM    946  CG2 THR    64    -427.690-430.368 227.929  1.00  0.00           C  
ATOM    947 HG21 THR    64    -427.996-431.408 228.041  1.00  0.00           H  
ATOM    948 HG22 THR    64    -428.150-429.771 228.716  1.00  0.00           H  
ATOM    949 HG23 THR    64    -426.619-430.484 228.094  1.00  0.00           H  
ATOM    950  OG1 THR    64    -427.315-430.743 225.571  1.00  0.00           O  
ATOM    951  HG1 THR    64    -427.830-430.573 224.779  1.00  0.00           H  
ATOM    952  C   THR    64    -429.843-429.038 224.930  1.00  0.00           C  
ATOM    953  O   THR    64    -429.004-428.313 224.385  1.00  0.00           O  
ATOM    954  N   ASN    65    -431.078-429.171 224.428  1.00  0.00           N  
ATOM    955  H   ASN    65    -431.619-429.870 224.916  1.00  0.00           H  
ATOM    956  CA  ASN    65    -431.670-428.381 223.381  1.00  0.00           C  
ATOM    957  HA  ASN    65    -431.251-427.376 223.349  1.00  0.00           H  
ATOM    958  CB  ASN    65    -431.261-429.025 222.053  1.00  0.00           C  
ATOM    959  HB2 ASN    65    -430.179-429.104 221.954  1.00  0.00           H  
ATOM    960  HB3 ASN    65    -431.604-430.054 222.163  1.00  0.00           H  
ATOM    961  CG  ASN    65    -431.927-428.258 220.872  1.00  0.00           C  
ATOM    962  OD1 ASN    65    -432.670-428.856 220.067  1.00  0.00           O  
ATOM    963  ND2 ASN    65    -431.548-426.998 220.698  1.00  0.00           N  
ATOM    964 HD21 ASN    65    -430.810-426.582 221.248  1.00  0.00           H  
ATOM    965 HD22 ASN    65    -432.035-426.406 220.040  1.00  0.00           H  
ATOM    966  C   ASN    65    -433.188-428.194 223.563  1.00  0.00           C  
ATOM    967  O   ASN    65    -433.675-427.087 223.599  1.00  0.00           O  
ATOM    968  N   VAL    66    -433.881-429.330 223.774  1.00  0.00           N  
ATOM    969  H   VAL    66    -433.423-430.229 223.731  1.00  0.00           H  
ATOM    970  CA  VAL    66    -435.359-429.332 223.897  1.00  0.00           C  
ATOM    971  HA  VAL    66    -435.716-428.673 223.105  1.00  0.00           H  
ATOM    972  CB  VAL    66    -435.819-430.761 223.649  1.00  0.00           C  
ATOM    973  HB  VAL    66    -435.073-431.174 222.970  1.00  0.00           H  
ATOM    974  CG1 VAL    66    -435.826-431.731 224.877  1.00  0.00           C  
ATOM    975 HG11 VAL    66    -436.167-432.681 224.466  1.00  0.00           H  
ATOM    976 HG12 VAL    66    -436.565-431.528 225.652  1.00  0.00           H  
ATOM    977 HG13 VAL    66    -434.807-431.768 225.262  1.00  0.00           H  
ATOM    978  CG2 VAL    66    -437.124-430.920 222.916  1.00  0.00           C  
ATOM    979 HG21 VAL    66    -437.369-431.951 222.657  1.00  0.00           H  
ATOM    980 HG22 VAL    66    -437.052-430.244 222.064  1.00  0.00           H  
ATOM    981 HG23 VAL    66    -437.965-430.605 223.533  1.00  0.00           H  
ATOM    982  C   VAL    66    -435.895-428.904 225.282  1.00  0.00           C  
ATOM    983  O   VAL    66    -435.163-428.507 226.219  1.00  0.00           O  
ATOM    984  N   GLY    67    -437.193-428.806 225.420  1.00  0.00           N  
ATOM    985  H   GLY    67    -437.786-429.135 224.672  1.00  0.00           H  
ATOM    986  CA  GLY    67    -437.902-428.370 226.652  1.00  0.00           C  
ATOM    987  HA2 GLY    67    -437.383-427.533 227.118  1.00  0.00           H  
ATOM    988  HA3 GLY    67    -438.920-428.062 226.413  1.00  0.00           H  
ATOM    989  C   GLY    67    -438.020-429.485 227.810  1.00  0.00           C  
ATOM    990  O   GLY    67    -437.150-430.250 228.156  1.00  0.00           O  
ATOM    991  N   GLY    68    -439.068-429.383 228.620  1.00  0.00           N  
ATOM    992  H   GLY    68    -439.789-428.698 228.444  1.00  0.00           H  
ATOM    993  CA  GLY    68    -439.285-430.163 229.818  1.00  0.00           C  
ATOM    994  HA2 GLY    68    -438.400-430.118 230.452  1.00  0.00           H  
ATOM    995  HA3 GLY    68    -439.884-429.543 230.484  1.00  0.00           H  
ATOM    996  C   GLY    68    -439.838-431.564 229.620  1.00  0.00           C  
ATOM    997  O   GLY    68    -439.098-432.433 230.064  1.00  0.00           O  
ATOM    998  N   ALA    69    -440.842-431.827 228.739  1.00  0.00           N  
ATOM    999  H   ALA    69    -441.348-431.011 228.425  1.00  0.00           H  
ATOM   1000  CA  ALA    69    -441.305-433.161 228.303  1.00  0.00           C  
ATOM   1001  HA  ALA    69    -440.526-433.922 228.337  1.00  0.00           H  
ATOM   1002  CB  ALA    69    -442.389-433.674 229.177  1.00  0.00           C  
ATOM   1003  HB1 ALA    69    -442.497-434.722 228.897  1.00  0.00           H  
ATOM   1004  HB2 ALA    69    -443.309-433.144 228.932  1.00  0.00           H  
ATOM   1005  HB3 ALA    69    -442.060-433.477 230.198  1.00  0.00           H  
ATOM   1006  C   ALA    69    -441.758-433.164 226.808  1.00  0.00           C  
ATOM   1007  O   ALA    69    -442.178-432.137 226.362  1.00  0.00           O  
ATOM   1008  N   VAL    70    -441.730-434.244 226.135  1.00  0.00           N  
ATOM   1009  H   VAL    70    -441.556-435.058 226.707  1.00  0.00           H  
ATOM   1010  CA  VAL    70    -442.121-434.374 224.744  1.00  0.00           C  
ATOM   1011  HA  VAL    70    -442.448-433.382 224.431  1.00  0.00           H  
ATOM   1012  CB  VAL    70    -440.955-434.815 223.796  1.00  0.00           C  
ATOM   1013  HB  VAL    70    -440.798-435.874 224.003  1.00  0.00           H  
ATOM   1014  CG1 VAL    70    -441.429-434.716 222.279  1.00  0.00           C  
ATOM   1015 HG11 VAL    70    -442.189-435.490 222.162  1.00  0.00           H  
ATOM   1016 HG12 VAL    70    -440.516-434.869 221.704  1.00  0.00           H  
ATOM   1017 HG13 VAL    70    -441.794-433.698 222.142  1.00  0.00           H  
ATOM   1018  CG2 VAL    70    -439.657-434.051 223.916  1.00  0.00           C  
ATOM   1019 HG21 VAL    70    -438.970-434.607 223.278  1.00  0.00           H  
ATOM   1020 HG22 VAL    70    -439.358-434.013 224.963  1.00  0.00           H  
ATOM   1021 HG23 VAL    70    -439.732-433.054 223.482  1.00  0.00           H  
ATOM   1022  C   VAL    70    -443.357-435.300 224.586  1.00  0.00           C  
ATOM   1023  O   VAL    70    -443.262-436.417 225.057  1.00  0.00           O  
ATOM   1024  N   VAL    71    -444.367-434.841 223.793  1.00  0.00           N  
ATOM   1025  H   VAL    71    -444.333-433.906 223.411  1.00  0.00           H  
ATOM   1026  CA  VAL    71    -445.619-435.628 223.379  1.00  0.00           C  
ATOM   1027  HA  VAL    71    -446.234-435.845 224.252  1.00  0.00           H  
ATOM   1028  CB  VAL    71    -446.590-434.799 222.400  1.00  0.00           C  
ATOM   1029  HB  VAL    71    -445.855-434.311 221.759  1.00  0.00           H  
ATOM   1030  CG1 VAL    71    -447.567-435.639 221.555  1.00  0.00           C  
ATOM   1031 HG11 VAL    71    -448.292-436.098 222.227  1.00  0.00           H  
ATOM   1032 HG12 VAL    71    -447.038-436.504 221.155  1.00  0.00           H  
ATOM   1033 HG13 VAL    71    -448.113-435.025 220.839  1.00  0.00           H  
ATOM   1034  CG2 VAL    71    -447.449-433.812 223.226  1.00  0.00           C  
ATOM   1035 HG21 VAL    71    -448.131-434.235 223.963  1.00  0.00           H  
ATOM   1036 HG22 VAL    71    -447.955-433.110 222.563  1.00  0.00           H  
ATOM   1037 HG23 VAL    71    -446.751-433.301 223.889  1.00  0.00           H  
ATOM   1038  C   VAL    71    -445.188-437.035 222.803  1.00  0.00           C  
ATOM   1039  O   VAL    71    -444.364-437.114 221.897  1.00  0.00           O  
ATOM   1040  N   THR    72    -445.829-438.042 223.331  1.00  0.00           N  
ATOM   1041  H   THR    72    -446.321-437.897 224.202  1.00  0.00           H  
ATOM   1042  CA  THR    72    -445.780-439.496 222.955  1.00  0.00           C  
ATOM   1043  HA  THR    72    -445.088-439.682 222.133  1.00  0.00           H  
ATOM   1044  CB  THR    72    -445.276-440.339 224.076  1.00  0.00           C  
ATOM   1045  HB  THR    72    -446.155-440.635 224.648  1.00  0.00           H  
ATOM   1046  CG2 THR    72    -444.467-441.642 223.754  1.00  0.00           C  
ATOM   1047 HG21 THR    72    -443.622-441.354 223.129  1.00  0.00           H  
ATOM   1048 HG22 THR    72    -445.122-442.408 223.339  1.00  0.00           H  
ATOM   1049 HG23 THR    72    -443.985-442.074 224.631  1.00  0.00           H  
ATOM   1050  OG1 THR    72    -444.392-439.599 224.884  1.00  0.00           O  
ATOM   1051  HG1 THR    72    -444.153-438.827 224.366  1.00  0.00           H  
ATOM   1052  C   THR    72    -447.105-439.969 222.414  1.00  0.00           C  
ATOM   1053  O   THR    72    -447.099-441.061 221.851  1.00  0.00           O  
ATOM   1054  N   GLY    73    -448.264-439.287 222.639  1.00  0.00           N  
ATOM   1055  H   GLY    73    -448.199-438.417 223.147  1.00  0.00           H  
ATOM   1056  CA  GLY    73    -449.555-439.617 222.105  1.00  0.00           C  
ATOM   1057  HA2 GLY    73    -449.519-439.887 221.049  1.00  0.00           H  
ATOM   1058  HA3 GLY    73    -450.019-440.420 222.677  1.00  0.00           H  
ATOM   1059  C   GLY    73    -450.549-438.439 222.169  1.00  0.00           C  
ATOM   1060  O   GLY    73    -450.432-437.488 222.941  1.00  0.00           O  
ATOM   1061  N   VAL    74    -451.625-438.550 221.378  1.00  0.00           N  
ATOM   1062  H   VAL    74    -451.725-439.419 220.874  1.00  0.00           H  
ATOM   1063  CA  VAL    74    -452.883-437.718 221.379  1.00  0.00           C  
ATOM   1064  HA  VAL    74    -452.925-437.177 222.325  1.00  0.00           H  
ATOM   1065  CB  VAL    74    -452.755-436.539 220.379  1.00  0.00           C  
ATOM   1066  HB  VAL    74    -453.697-435.992 220.401  1.00  0.00           H  
ATOM   1067  CG1 VAL    74    -451.680-435.516 220.737  1.00  0.00           C  
ATOM   1068 HG11 VAL    74    -451.763-435.120 221.749  1.00  0.00           H  
ATOM   1069 HG12 VAL    74    -451.873-434.601 220.177  1.00  0.00           H  
ATOM   1070 HG13 VAL    74    -450.659-435.892 220.669  1.00  0.00           H  
ATOM   1071  CG2 VAL    74    -452.543-436.909 218.891  1.00  0.00           C  
ATOM   1072 HG21 VAL    74    -453.459-437.310 218.456  1.00  0.00           H  
ATOM   1073 HG22 VAL    74    -451.855-437.736 218.714  1.00  0.00           H  
ATOM   1074 HG23 VAL    74    -452.254-435.992 218.377  1.00  0.00           H  
ATOM   1075  C   VAL    74    -454.125-438.584 220.990  1.00  0.00           C  
ATOM   1076  O   VAL    74    -453.998-439.506 220.149  1.00  0.00           O  
ATOM   1077  N   THR    75    -455.325-438.270 221.561  1.00  0.00           N  
ATOM   1078  H   THR    75    -455.274-437.483 222.192  1.00  0.00           H  
ATOM   1079  CA  THR    75    -456.633-438.902 221.304  1.00  0.00           C  
ATOM   1080  HA  THR    75    -456.524-439.964 221.526  1.00  0.00           H  
ATOM   1081  CB  THR    75    -457.852-438.356 222.087  1.00  0.00           C  
ATOM   1082  HB  THR    75    -457.982-437.305 221.827  1.00  0.00           H  
ATOM   1083  CG2 THR    75    -459.131-439.213 221.715  1.00  0.00           C  
ATOM   1084 HG21 THR    75    -459.453-439.107 220.678  1.00  0.00           H  
ATOM   1085 HG22 THR    75    -459.929-439.053 222.439  1.00  0.00           H  
ATOM   1086 HG23 THR    75    -458.829-440.256 221.818  1.00  0.00           H  
ATOM   1087  OG1 THR    75    -457.536-438.513 223.459  1.00  0.00           O  
ATOM   1088  HG1 THR    75    -456.711-438.022 223.458  1.00  0.00           H  
ATOM   1089  C   THR    75    -456.891-438.792 219.798  1.00  0.00           C  
ATOM   1090  O   THR    75    -456.672-437.707 219.223  1.00  0.00           O  
ATOM   1091  N   ALA    76    -457.162-439.916 219.149  1.00  0.00           N  
ATOM   1092  H   ALA    76    -457.206-440.801 219.632  1.00  0.00           H  
ATOM   1093  CA  ALA    76    -457.542-439.894 217.733  1.00  0.00           C  
ATOM   1094  HA  ALA    76    -457.152-438.964 217.319  1.00  0.00           H  
ATOM   1095  CB  ALA    76    -456.908-441.118 217.018  1.00  0.00           C  
ATOM   1096  HB1 ALA    76    -455.842-441.088 217.239  1.00  0.00           H  
ATOM   1097  HB2 ALA    76    -457.218-441.169 215.974  1.00  0.00           H  
ATOM   1098  HB3 ALA    76    -457.296-441.975 217.570  1.00  0.00           H  
ATOM   1099  C   ALA    76    -459.024-439.884 217.446  1.00  0.00           C  
ATOM   1100  O   ALA    76    -459.775-440.389 218.251  1.00  0.00           O  
ATOM   1101  N   VAL    77    -459.418-439.439 216.256  1.00  0.00           N  
ATOM   1102  H   VAL    77    -458.733-439.183 215.559  1.00  0.00           H  
ATOM   1103  CA  VAL    77    -460.852-439.414 215.787  1.00  0.00           C  
ATOM   1104  HA  VAL    77    -461.433-439.390 216.709  1.00  0.00           H  
ATOM   1105  CB  VAL    77    -461.390-438.158 215.075  1.00  0.00           C  
ATOM   1106  HB  VAL    77    -460.967-438.113 214.071  1.00  0.00           H  
ATOM   1107  CG1 VAL    77    -462.876-438.195 214.850  1.00  0.00           C  
ATOM   1108 HG11 VAL    77    -463.193-438.972 214.154  1.00  0.00           H  
ATOM   1109 HG12 VAL    77    -463.103-437.200 214.466  1.00  0.00           H  
ATOM   1110 HG13 VAL    77    -463.469-438.319 215.756  1.00  0.00           H  
ATOM   1111  CG2 VAL    77    -460.955-436.896 215.913  1.00  0.00           C  
ATOM   1112 HG21 VAL    77    -461.251-436.956 216.961  1.00  0.00           H  
ATOM   1113 HG22 VAL    77    -461.398-435.994 215.492  1.00  0.00           H  
ATOM   1114 HG23 VAL    77    -459.872-436.912 215.791  1.00  0.00           H  
ATOM   1115  C   VAL    77    -461.307-440.705 215.034  1.00  0.00           C  
ATOM   1116  O   VAL    77    -462.404-441.192 215.241  1.00  0.00           O  
ATOM   1117  N   ALA    78    -460.456-441.431 214.263  1.00  0.00           N  
ATOM   1118  H   ALA    78    -459.493-441.128 214.310  1.00  0.00           H  
ATOM   1119  CA  ALA    78    -460.739-442.704 213.601  1.00  0.00           C  
ATOM   1120  HA  ALA    78    -461.348-443.241 214.328  1.00  0.00           H  
ATOM   1121  CB  ALA    78    -461.515-442.429 212.326  1.00  0.00           C  
ATOM   1122  HB1 ALA    78    -462.443-441.900 212.539  1.00  0.00           H  
ATOM   1123  HB2 ALA    78    -461.765-443.439 212.001  1.00  0.00           H  
ATOM   1124  HB3 ALA    78    -460.974-441.958 211.505  1.00  0.00           H  
ATOM   1125  C   ALA    78    -459.501-443.444 213.196  1.00  0.00           C  
ATOM   1126  O   ALA    78    -458.569-442.859 212.684  1.00  0.00           O  
ATOM   1127  N   GLN    79    -459.653-444.777 213.092  1.00  0.00           N  
ATOM   1128  H   GLN    79    -460.593-445.089 213.294  1.00  0.00           H  
ATOM   1129  CA  GLN    79    -458.702-445.798 212.674  1.00  0.00           C  
ATOM   1130  HA  GLN    79    -457.755-445.304 212.892  1.00  0.00           H  
ATOM   1131  CB  GLN    79    -458.702-446.965 213.700  1.00  0.00           C  
ATOM   1132  HB2 GLN    79    -459.514-447.630 213.408  1.00  0.00           H  
ATOM   1133  HB3 GLN    79    -457.842-447.615 213.543  1.00  0.00           H  
ATOM   1134  CG  GLN    79    -458.808-446.574 215.243  1.00  0.00           C  
ATOM   1135  HG2 GLN    79    -458.093-447.257 215.702  1.00  0.00           H  
ATOM   1136  HG3 GLN    79    -458.378-445.609 215.513  1.00  0.00           H  
ATOM   1137  CD  GLN    79    -460.243-446.917 215.729  1.00  0.00           C  
ATOM   1138  OE1 GLN    79    -460.974-446.041 216.203  1.00  0.00           O  
ATOM   1139  NE2 GLN    79    -460.863-448.095 215.568  1.00  0.00           N  
ATOM   1140 HE21 GLN    79    -461.847-448.224 215.759  1.00  0.00           H  
ATOM   1141 HE22 GLN    79    -460.290-448.729 215.029  1.00  0.00           H  
ATOM   1142  C   GLN    79    -458.771-446.284 211.196  1.00  0.00           C  
ATOM   1143  O   GLN    79    -459.842-446.617 210.744  1.00  0.00           O  
ATOM   1144  N   LYS    80    -457.703-446.157 210.368  1.00  0.00           N  
ATOM   1145  H   LYS    80    -456.945-445.600 210.736  1.00  0.00           H  
ATOM   1146  CA  LYS    80    -457.684-446.472 208.863  1.00  0.00           C  
ATOM   1147  HA  LYS    80    -458.701-446.281 208.523  1.00  0.00           H  
ATOM   1148  CB  LYS    80    -456.815-445.471 208.105  1.00  0.00           C  
ATOM   1149  HB2 LYS    80    -455.906-445.324 208.689  1.00  0.00           H  
ATOM   1150  HB3 LYS    80    -456.385-445.863 207.184  1.00  0.00           H  
ATOM   1151  CG  LYS    80    -457.569-444.140 207.830  1.00  0.00           C  
ATOM   1152  HG2 LYS    80    -458.175-444.367 206.953  1.00  0.00           H  
ATOM   1153  HG3 LYS    80    -458.209-443.867 208.668  1.00  0.00           H  
ATOM   1154  CD  LYS    80    -456.598-443.006 207.552  1.00  0.00           C  
ATOM   1155  HD2 LYS    80    -456.283-442.393 208.396  1.00  0.00           H  
ATOM   1156  HD3 LYS    80    -455.671-443.263 207.040  1.00  0.00           H  
ATOM   1157  CE  LYS    80    -457.340-442.090 206.626  1.00  0.00           C  
ATOM   1158  HE2 LYS    80    -457.937-442.731 205.978  1.00  0.00           H  
ATOM   1159  HE3 LYS    80    -458.038-441.528 207.246  1.00  0.00           H  
ATOM   1160  NZ  LYS    80    -456.471-441.119 205.896  1.00  0.00           N  
ATOM   1161  HZ1 LYS    80    -455.739-440.701 206.453  1.00  0.00           H  
ATOM   1162  HZ2 LYS    80    -457.083-440.367 205.612  1.00  0.00           H  
ATOM   1163  HZ3 LYS    80    -456.049-441.629 205.133  1.00  0.00           H  
ATOM   1164  C   LYS    80    -457.274-447.868 208.547  1.00  0.00           C  
ATOM   1165  O   LYS    80    -457.606-448.335 207.416  1.00  0.00           O  
ATOM   1166  N   THR    81    -456.621-448.496 209.428  1.00  0.00           N  
ATOM   1167  H   THR    81    -456.577-447.980 210.296  1.00  0.00           H  
ATOM   1168  CA  THR    81    -455.984-449.840 209.423  1.00  0.00           C  
ATOM   1169  HA  THR    81    -456.575-450.397 208.696  1.00  0.00           H  
ATOM   1170  CB  THR    81    -454.552-449.902 208.995  1.00  0.00           C  
ATOM   1171  HB  THR    81    -454.165-450.911 209.139  1.00  0.00           H  
ATOM   1172  CG2 THR    81    -454.379-449.664 207.499  1.00  0.00           C  
ATOM   1173 HG21 THR    81    -454.931-450.453 206.987  1.00  0.00           H  
ATOM   1174 HG22 THR    81    -453.342-449.935 207.301  1.00  0.00           H  
ATOM   1175 HG23 THR    81    -454.484-448.625 207.189  1.00  0.00           H  
ATOM   1176  OG1 THR    81    -453.737-449.031 209.706  1.00  0.00           O  
ATOM   1177  HG1 THR    81    -453.662-449.240 210.640  1.00  0.00           H  
ATOM   1178  C   THR    81    -456.152-450.666 210.741  1.00  0.00           C  
ATOM   1179  O   THR    81    -456.075-450.132 211.864  1.00  0.00           O  
ATOM   1180  N   VAL    82    -456.324-451.988 210.652  1.00  0.00           N  
ATOM   1181  H   VAL    82    -456.138-452.395 209.746  1.00  0.00           H  
ATOM   1182  CA  VAL    82    -456.624-452.893 211.805  1.00  0.00           C  
ATOM   1183  HA  VAL    82    -457.377-452.395 212.416  1.00  0.00           H  
ATOM   1184  CB  VAL    82    -456.986-454.337 211.360  1.00  0.00           C  
ATOM   1185  HB  VAL    82    -456.240-454.615 210.616  1.00  0.00           H  
ATOM   1186  CG1 VAL    82    -457.169-455.366 212.467  1.00  0.00           C  
ATOM   1187 HG11 VAL    82    -457.998-455.143 213.138  1.00  0.00           H  
ATOM   1188 HG12 VAL    82    -456.294-455.698 213.027  1.00  0.00           H  
ATOM   1189 HG13 VAL    82    -457.455-456.305 211.994  1.00  0.00           H  
ATOM   1190  CG2 VAL    82    -458.303-454.229 210.584  1.00  0.00           C  
ATOM   1191 HG21 VAL    82    -459.089-453.922 211.275  1.00  0.00           H  
ATOM   1192 HG22 VAL    82    -458.659-455.137 210.097  1.00  0.00           H  
ATOM   1193 HG23 VAL    82    -458.287-453.479 209.794  1.00  0.00           H  
ATOM   1194  C   VAL    82    -455.443-453.028 212.676  1.00  0.00           C  
ATOM   1195  O   VAL    82    -455.543-453.136 213.914  1.00  0.00           O  
ATOM   1196  N   GLU    83    -454.163-452.971 212.121  1.00  0.00           N  
ATOM   1197  H   GLU    83    -454.118-452.601 211.183  1.00  0.00           H  
ATOM   1198  CA  GLU    83    -452.906-453.146 212.887  1.00  0.00           C  
ATOM   1199  HA  GLU    83    -453.158-453.576 213.857  1.00  0.00           H  
ATOM   1200  CB  GLU    83    -451.992-454.122 212.099  1.00  0.00           C  
ATOM   1201  HB2 GLU    83    -452.569-455.033 211.939  1.00  0.00           H  
ATOM   1202  HB3 GLU    83    -451.713-453.606 211.180  1.00  0.00           H  
ATOM   1203  CG  GLU    83    -450.753-454.541 212.898  1.00  0.00           C  
ATOM   1204  HG2 GLU    83    -450.059-453.700 212.904  1.00  0.00           H  
ATOM   1205  HG3 GLU    83    -451.022-454.838 213.911  1.00  0.00           H  
ATOM   1206  CD  GLU    83    -450.077-455.812 212.270  1.00  0.00           C  
ATOM   1207  OE1 GLU    83    -449.421-456.593 213.025  1.00  0.00           O  
ATOM   1208  OE2 GLU    83    -450.171-456.181 211.108  1.00  0.00           O  
ATOM   1209  C   GLU    83    -452.097-451.808 212.990  1.00  0.00           C  
ATOM   1210  O   GLU    83    -452.226-450.912 212.184  1.00  0.00           O  
ATOM   1211  N   GLY    84    -451.215-451.601 213.990  1.00  0.00           N  
ATOM   1212  H   GLY    84    -450.985-452.349 214.629  1.00  0.00           H  
ATOM   1213  CA  GLY    84    -450.464-450.343 214.367  1.00  0.00           C  
ATOM   1214  HA2 GLY    84    -449.876-449.999 213.516  1.00  0.00           H  
ATOM   1215  HA3 GLY    84    -451.238-449.612 214.602  1.00  0.00           H  
ATOM   1216  C   GLY    84    -449.504-450.445 215.539  1.00  0.00           C  
ATOM   1217  O   GLY    84    -449.357-451.576 216.056  1.00  0.00           O  
ATOM   1218  N   ALA    85    -448.947-449.357 216.043  1.00  0.00           N  
ATOM   1219  H   ALA    85    -449.041-448.502 215.514  1.00  0.00           H  
ATOM   1220  CA  ALA    85    -448.050-449.439 217.239  1.00  0.00           C  
ATOM   1221  HA  ALA    85    -447.419-450.312 217.074  1.00  0.00           H  
ATOM   1222  CB  ALA    85    -447.181-448.177 217.416  1.00  0.00           C  
ATOM   1223  HB1 ALA    85    -446.552-448.087 216.531  1.00  0.00           H  
ATOM   1224  HB2 ALA    85    -446.564-448.198 218.315  1.00  0.00           H  
ATOM   1225  HB3 ALA    85    -447.754-447.253 217.498  1.00  0.00           H  
ATOM   1226  C   ALA    85    -448.867-449.841 218.448  1.00  0.00           C  
ATOM   1227  O   ALA    85    -448.439-450.489 219.381  1.00  0.00           O  
ATOM   1228  N   GLY    86    -450.134-449.393 218.543  1.00  0.00           N  
ATOM   1229  H   GLY    86    -450.390-448.798 217.768  1.00  0.00           H  
ATOM   1230  CA  GLY    86    -451.080-449.529 219.629  1.00  0.00           C  
ATOM   1231  HA2 GLY    86    -451.991-449.958 219.213  1.00  0.00           H  
ATOM   1232  HA3 GLY    86    -450.689-450.158 220.429  1.00  0.00           H  
ATOM   1233  C   GLY    86    -451.363-448.245 220.419  1.00  0.00           C  
ATOM   1234  O   GLY    86    -450.815-447.141 220.061  1.00  0.00           O  
ATOM   1235  N   SER    87    -452.124-448.345 221.522  1.00  0.00           N  
ATOM   1236  H   SER    87    -452.485-449.240 221.820  1.00  0.00           H  
ATOM   1237  CA  SER    87    -452.357-447.309 222.499  1.00  0.00           C  
ATOM   1238  HA  SER    87    -452.436-446.336 222.014  1.00  0.00           H  
ATOM   1239  CB  SER    87    -453.727-447.464 223.172  1.00  0.00           C  
ATOM   1240  HB2 SER    87    -453.916-446.539 223.718  1.00  0.00           H  
ATOM   1241  HB3 SER    87    -454.540-447.763 222.511  1.00  0.00           H  
ATOM   1242  OG  SER    87    -453.714-448.433 224.233  1.00  0.00           O  
ATOM   1243  HG  SER    87    -454.600-448.797 224.174  1.00  0.00           H  
ATOM   1244  C   SER    87    -451.265-447.071 223.620  1.00  0.00           C  
ATOM   1245  O   SER    87    -450.443-447.940 223.818  1.00  0.00           O  
ATOM   1246  N   ILE    88    -451.420-445.972 224.336  1.00  0.00           N  
ATOM   1247  H   ILE    88    -452.198-445.361 224.133  1.00  0.00           H  
ATOM   1248  CA  ILE    88    -450.700-445.722 225.595  1.00  0.00           C  
ATOM   1249  HA  ILE    88    -449.615-445.698 225.486  1.00  0.00           H  
ATOM   1250  CB  ILE    88    -450.994-444.279 226.022  1.00  0.00           C  
ATOM   1251  HB  ILE    88    -452.075-444.147 225.987  1.00  0.00           H  
ATOM   1252  CG2 ILE    88    -450.579-444.065 227.494  1.00  0.00           C  
ATOM   1253 HG21 ILE    88    -450.719-443.008 227.722  1.00  0.00           H  
ATOM   1254 HG22 ILE    88    -449.535-444.302 227.697  1.00  0.00           H  
ATOM   1255 HG23 ILE    88    -451.283-444.557 228.165  1.00  0.00           H  
ATOM   1256  CG1 ILE    88    -450.496-443.131 225.125  1.00  0.00           C  
ATOM   1257 HG12 ILE    88    -450.680-443.418 224.090  1.00  0.00           H  
ATOM   1258 HG13 ILE    88    -451.093-442.246 225.345  1.00  0.00           H  
ATOM   1259  CD1 ILE    88    -449.108-442.628 225.253  1.00  0.00           C  
ATOM   1260 HD11 ILE    88    -448.404-443.457 225.326  1.00  0.00           H  
ATOM   1261 HD12 ILE    88    -449.004-442.031 226.158  1.00  0.00           H  
ATOM   1262 HD13 ILE    88    -448.892-442.073 224.340  1.00  0.00           H  
ATOM   1263  C   ILE    88    -450.876-446.769 226.705  1.00  0.00           C  
ATOM   1264  O   ILE    88    -449.884-447.219 227.349  1.00  0.00           O  
ATOM   1265  N   ALA    89    -452.099-447.289 226.820  1.00  0.00           N  
ATOM   1266  H   ALA    89    -452.814-446.916 226.211  1.00  0.00           H  
ATOM   1267  CA  ALA    89    -452.356-448.316 227.872  1.00  0.00           C  
ATOM   1268  HA  ALA    89    -451.632-448.183 228.676  1.00  0.00           H  
ATOM   1269  CB  ALA    89    -453.797-448.179 228.375  1.00  0.00           C  
ATOM   1270  HB1 ALA    89    -454.082-449.081 228.916  1.00  0.00           H  
ATOM   1271  HB2 ALA    89    -454.555-448.038 227.604  1.00  0.00           H  
ATOM   1272  HB3 ALA    89    -453.855-447.327 229.053  1.00  0.00           H  
ATOM   1273  C   ALA    89    -451.929-449.694 227.334  1.00  0.00           C  
ATOM   1274  O   ALA    89    -451.373-450.432 228.187  1.00  0.00           O  
ATOM   1275  N   ALA    90    -451.968-450.088 226.065  1.00  0.00           N  
ATOM   1276  H   ALA    90    -452.456-449.561 225.356  1.00  0.00           H  
ATOM   1277  CA  ALA    90    -451.457-451.374 225.581  1.00  0.00           C  
ATOM   1278  HA  ALA    90    -451.984-452.168 226.110  1.00  0.00           H  
ATOM   1279  CB  ALA    90    -451.879-451.556 224.137  1.00  0.00           C  
ATOM   1280  HB1 ALA    90    -451.439-452.476 223.752  1.00  0.00           H  
ATOM   1281  HB2 ALA    90    -451.413-450.849 223.451  1.00  0.00           H  
ATOM   1282  HB3 ALA    90    -452.959-451.554 223.992  1.00  0.00           H  
ATOM   1283  C   ALA    90    -449.905-451.507 225.669  1.00  0.00           C  
ATOM   1284  O   ALA    90    -449.425-452.441 226.371  1.00  0.00           O  
ATOM   1285  N   ALA    91    -449.172-450.571 225.071  1.00  0.00           N  
ATOM   1286  H   ALA    91    -449.692-449.826 224.628  1.00  0.00           H  
ATOM   1287  CA  ALA    91    -447.745-450.518 225.084  1.00  0.00           C  
ATOM   1288  HA  ALA    91    -447.516-451.556 224.842  1.00  0.00           H  
ATOM   1289  CB  ALA    91    -447.214-449.547 224.062  1.00  0.00           C  
ATOM   1290  HB1 ALA    91    -447.434-448.603 224.559  1.00  0.00           H  
ATOM   1291  HB2 ALA    91    -447.775-449.555 223.127  1.00  0.00           H  
ATOM   1292  HB3 ALA    91    -446.205-449.625 223.656  1.00  0.00           H  
ATOM   1293  C   ALA    91    -447.091-450.335 226.464  1.00  0.00           C  
ATOM   1294  O   ALA    91    -446.087-451.053 226.858  1.00  0.00           O  
ATOM   1295  N   THR    92    -447.667-449.574 227.392  1.00  0.00           N  
ATOM   1296  H   THR    92    -448.489-449.060 227.108  1.00  0.00           H  
ATOM   1297  CA  THR    92    -447.061-449.189 228.712  1.00  0.00           C  
ATOM   1298  HA  THR    92    -446.019-449.401 228.474  1.00  0.00           H  
ATOM   1299  CB  THR    92    -447.236-447.719 229.164  1.00  0.00           C  
ATOM   1300  HB  THR    92    -446.643-447.472 230.044  1.00  0.00           H  
ATOM   1301  CG2 THR    92    -446.938-446.717 228.005  1.00  0.00           C  
ATOM   1302 HG21 THR    92    -447.107-445.707 228.377  1.00  0.00           H  
ATOM   1303 HG22 THR    92    -447.490-446.936 227.091  1.00  0.00           H  
ATOM   1304 HG23 THR    92    -445.899-446.814 227.692  1.00  0.00           H  
ATOM   1305  OG1 THR    92    -448.591-447.544 229.636  1.00  0.00           O  
ATOM   1306  HG1 THR    92    -449.152-447.544 228.857  1.00  0.00           H  
ATOM   1307  C   THR    92    -447.305-450.193 229.850  1.00  0.00           C  
ATOM   1308  O   THR    92    -446.493-450.308 230.728  1.00  0.00           O  
ATOM   1309  N   GLY    93    -448.377-450.977 229.814  1.00  0.00           N  
ATOM   1310  H   GLY    93    -449.037-450.813 229.067  1.00  0.00           H  
ATOM   1311  CA  GLY    93    -448.789-452.010 230.718  1.00  0.00           C  
ATOM   1312  HA2 GLY    93    -449.481-452.720 230.266  1.00  0.00           H  
ATOM   1313  HA3 GLY    93    -447.883-452.578 230.928  1.00  0.00           H  
ATOM   1314  C   GLY    93    -449.247-451.588 232.135  1.00  0.00           C  
ATOM   1315  O   GLY    93    -450.451-451.886 232.446  1.00  0.00           O  
ATOM   1316  N   PHE    94    -448.391-450.972 232.974  1.00  0.00           N  
ATOM   1317  H   PHE    94    -447.501-450.613 232.659  1.00  0.00           H  
ATOM   1318  CA  PHE    94    -448.514-450.658 234.436  1.00  0.00           C  
ATOM   1319  HA  PHE    94    -448.766-451.597 234.930  1.00  0.00           H  
ATOM   1320  CB  PHE    94    -447.283-449.862 234.946  1.00  0.00           C  
ATOM   1321  HB2 PHE    94    -447.441-449.658 236.004  1.00  0.00           H  
ATOM   1322  HB3 PHE    94    -446.456-450.569 234.877  1.00  0.00           H  
ATOM   1323  CG  PHE    94    -446.993-448.627 234.088  1.00  0.00           C  
ATOM   1324  CD1 PHE    94    -447.763-447.503 234.230  1.00  0.00           C  
ATOM   1325  HD1 PHE    94    -448.547-447.544 234.972  1.00  0.00           H  
ATOM   1326  CE1 PHE    94    -447.482-446.389 233.479  1.00  0.00           C  
ATOM   1327  HE1 PHE    94    -448.147-445.544 233.580  1.00  0.00           H  
ATOM   1328  CZ  PHE    94    -446.428-446.310 232.528  1.00  0.00           C  
ATOM   1329  HZ  PHE    94    -446.304-445.402 231.956  1.00  0.00           H  
ATOM   1330  CE2 PHE    94    -445.650-447.511 232.381  1.00  0.00           C  
ATOM   1331  HE2 PHE    94    -444.872-447.589 231.636  1.00  0.00           H  
ATOM   1332  CD2 PHE    94    -445.893-448.605 233.179  1.00  0.00           C  
ATOM   1333  HD2 PHE    94    -445.298-449.503 233.097  1.00  0.00           H  
ATOM   1334  C   PHE    94    -449.761-449.838 234.697  1.00  0.00           C  
ATOM   1335  O   PHE    94    -450.262-449.958 235.808  1.00  0.00           O  
ATOM   1336  N   VAL    95    -450.338-449.100 233.758  1.00  0.00           N  
ATOM   1337  H   VAL    95    -449.835-448.919 232.901  1.00  0.00           H  
ATOM   1338  CA  VAL    95    -451.610-448.383 234.074  1.00  0.00           C  
ATOM   1339  HA  VAL    95    -451.388-447.852 234.999  1.00  0.00           H  
ATOM   1340  CB  VAL    95    -451.869-447.273 233.021  1.00  0.00           C  
ATOM   1341  HB  VAL    95    -450.913-446.872 232.685  1.00  0.00           H  
ATOM   1342  CG1 VAL    95    -452.450-447.763 231.797  1.00  0.00           C  
ATOM   1343 HG11 VAL    95    -453.382-448.328 231.831  1.00  0.00           H  
ATOM   1344 HG12 VAL    95    -451.710-448.466 231.414  1.00  0.00           H  
ATOM   1345 HG13 VAL    95    -452.703-446.990 231.072  1.00  0.00           H  
ATOM   1346  CG2 VAL    95    -452.706-446.140 233.636  1.00  0.00           C  
ATOM   1347 HG21 VAL    95    -451.921-445.708 234.256  1.00  0.00           H  
ATOM   1348 HG22 VAL    95    -453.486-446.540 234.284  1.00  0.00           H  
ATOM   1349 HG23 VAL    95    -453.024-445.372 232.929  1.00  0.00           H  
ATOM   1350  C   VAL    95    -452.791-449.288 234.271  1.00  0.00           C  
ATOM   1351  O   VAL    95    -453.776-448.961 234.905  1.00  0.00           O  
ATOM   1352  N   LYS    96    -452.796-450.427 233.521  1.00  0.00           N  
ATOM   1353  H   LYS    96    -452.023-450.557 232.885  1.00  0.00           H  
ATOM   1354  CA  LYS    96    -453.874-451.427 233.405  1.00  0.00           C  
ATOM   1355  HA  LYS    96    -454.877-451.056 233.615  1.00  0.00           H  
ATOM   1356  CB  LYS    96    -453.813-451.894 231.919  1.00  0.00           C  
ATOM   1357  HB2 LYS    96    -453.985-451.079 231.216  1.00  0.00           H  
ATOM   1358  HB3 LYS    96    -452.818-452.333 231.845  1.00  0.00           H  
ATOM   1359  CG  LYS    96    -454.970-452.987 231.706  1.00  0.00           C  
ATOM   1360  HG2 LYS    96    -454.724-453.854 232.319  1.00  0.00           H  
ATOM   1361  HG3 LYS    96    -455.892-452.581 232.122  1.00  0.00           H  
ATOM   1362  CD  LYS    96    -455.310-453.460 230.267  1.00  0.00           C  
ATOM   1363  HD2 LYS    96    -456.158-454.144 230.253  1.00  0.00           H  
ATOM   1364  HD3 LYS    96    -455.623-452.597 229.680  1.00  0.00           H  
ATOM   1365  CE  LYS    96    -454.209-454.259 229.646  1.00  0.00           C  
ATOM   1366  HE2 LYS    96    -453.335-453.639 229.450  1.00  0.00           H  
ATOM   1367  HE3 LYS    96    -454.014-455.189 230.180  1.00  0.00           H  
ATOM   1368  NZ  LYS    96    -454.549-454.771 228.344  1.00  0.00           N  
ATOM   1369  HZ1 LYS    96    -453.766-455.164 227.841  1.00  0.00           H  
ATOM   1370  HZ2 LYS    96    -454.979-454.073 227.753  1.00  0.00           H  
ATOM   1371  HZ3 LYS    96    -455.267-455.454 228.537  1.00  0.00           H  
ATOM   1372  C   LYS    96    -453.645-452.492 234.409  1.00  0.00           C  
ATOM   1373  O   LYS    96    -454.676-453.019 234.943  1.00  0.00           O  
ATOM   1374  N   LYS    97    -452.390-452.865 234.728  1.00  0.00           N  
ATOM   1375  H   LYS    97    -451.714-452.625 234.017  1.00  0.00           H  
ATOM   1376  CA  LYS    97    -451.932-453.783 235.804  1.00  0.00           C  
ATOM   1377  HA  LYS    97    -452.520-454.700 235.830  1.00  0.00           H  
ATOM   1378  CB  LYS    97    -450.529-454.326 235.519  1.00  0.00           C  
ATOM   1379  HB2 LYS    97    -449.771-453.547 235.586  1.00  0.00           H  
ATOM   1380  HB3 LYS    97    -450.312-454.975 236.368  1.00  0.00           H  
ATOM   1381  CG  LYS    97    -450.387-455.380 234.310  1.00  0.00           C  
ATOM   1382  HG2 LYS    97    -451.294-455.974 234.425  1.00  0.00           H  
ATOM   1383  HG3 LYS    97    -450.476-454.836 233.370  1.00  0.00           H  
ATOM   1384  CD  LYS    97    -449.058-456.129 234.371  1.00  0.00           C  
ATOM   1385  HD2 LYS    97    -448.327-455.325 234.454  1.00  0.00           H  
ATOM   1386  HD3 LYS    97    -449.022-456.673 235.315  1.00  0.00           H  
ATOM   1387  CE  LYS    97    -448.630-456.994 233.125  1.00  0.00           C  
ATOM   1388  HE2 LYS    97    -449.490-457.623 232.897  1.00  0.00           H  
ATOM   1389  HE3 LYS    97    -448.450-456.258 232.342  1.00  0.00           H  
ATOM   1390  NZ  LYS    97    -447.458-457.850 233.553  1.00  0.00           N  
ATOM   1391  HZ1 LYS    97    -446.665-457.236 233.676  1.00  0.00           H  
ATOM   1392  HZ2 LYS    97    -447.292-458.542 232.836  1.00  0.00           H  
ATOM   1393  HZ3 LYS    97    -447.615-458.524 234.288  1.00  0.00           H  
ATOM   1394  C   LYS    97    -451.919-453.173 237.247  1.00  0.00           C  
ATOM   1395  O   LYS    97    -451.676-451.974 237.409  1.00  0.00           O  
ATOM   1396  N   ASP    98    -451.978-454.001 238.285  1.00  0.00           N  
ATOM   1397  H   ASP    98    -452.047-455.002 238.171  1.00  0.00           H  
ATOM   1398  CA  ASP    98    -451.787-453.628 239.640  1.00  0.00           C  
ATOM   1399  HA  ASP    98    -452.593-452.910 239.792  1.00  0.00           H  
ATOM   1400  CB  ASP    98    -452.137-454.861 240.489  1.00  0.00           C  
ATOM   1401  HB2 ASP    98    -452.377-454.621 241.525  1.00  0.00           H  
ATOM   1402  HB3 ASP    98    -453.072-455.183 240.033  1.00  0.00           H  
ATOM   1403  CG  ASP    98    -451.093-456.064 240.409  1.00  0.00           C  
ATOM   1404  OD1 ASP    98    -450.132-456.049 239.623  1.00  0.00           O  
ATOM   1405  OD2 ASP    98    -451.345-456.944 241.266  1.00  0.00           O  
ATOM   1406  C   ASP    98    -450.516-452.864 240.004  1.00  0.00           C  
ATOM   1407  O   ASP    98    -450.392-452.492 241.164  1.00  0.00           O  
ATOM   1408  N   GLN    99    -449.442-452.624 239.118  1.00  0.00           N  
ATOM   1409  H   GLN    99    -449.569-452.792 238.130  1.00  0.00           H  
ATOM   1410  CA  GLN    99    -448.357-451.669 239.347  1.00  0.00           C  
ATOM   1411  HA  GLN    99    -447.927-451.901 240.321  1.00  0.00           H  
ATOM   1412  CB  GLN    99    -447.348-451.761 238.227  1.00  0.00           C  
ATOM   1413  HB2 GLN    99    -447.855-452.058 237.309  1.00  0.00           H  
ATOM   1414  HB3 GLN    99    -446.690-450.900 238.110  1.00  0.00           H  
ATOM   1415  CG  GLN    99    -446.348-452.873 238.519  1.00  0.00           C  
ATOM   1416  HG2 GLN    99    -445.709-452.498 239.318  1.00  0.00           H  
ATOM   1417  HG3 GLN    99    -446.849-453.793 238.821  1.00  0.00           H  
ATOM   1418  CD  GLN    99    -445.406-453.184 237.407  1.00  0.00           C  
ATOM   1419  OE1 GLN    99    -445.758-453.096 236.277  1.00  0.00           O  
ATOM   1420  NE2 GLN    99    -444.145-453.433 237.612  1.00  0.00           N  
ATOM   1421 HE21 GLN    99    -443.747-453.375 238.539  1.00  0.00           H  
ATOM   1422 HE22 GLN    99    -443.497-453.489 236.839  1.00  0.00           H  
ATOM   1423  C   GLN    99    -448.901-450.213 239.519  1.00  0.00           C  
ATOM   1424  O   GLN    99    -448.338-449.468 240.360  1.00  0.00           O  
ATOM   1425  N   LEU   100    -449.948-449.749 238.730  1.00  0.00           N  
ATOM   1426  H   LEU   100    -450.406-450.398 238.105  1.00  0.00           H  
ATOM   1427  CA  LEU   100    -450.635-448.483 239.035  1.00  0.00           C  
ATOM   1428  HA  LEU   100    -450.189-448.042 239.926  1.00  0.00           H  
ATOM   1429  CB  LEU   100    -450.463-447.503 237.895  1.00  0.00           C  
ATOM   1430  HB2 LEU   100    -449.407-447.500 237.627  1.00  0.00           H  
ATOM   1431  HB3 LEU   100    -451.023-447.866 237.033  1.00  0.00           H  
ATOM   1432  CG  LEU   100    -450.827-446.039 238.152  1.00  0.00           C  
ATOM   1433  HG  LEU   100    -451.761-445.982 238.711  1.00  0.00           H  
ATOM   1434  CD1 LEU   100    -449.620-445.451 238.850  1.00  0.00           C  
ATOM   1435 HD11 LEU   100    -448.697-445.593 238.288  1.00  0.00           H  
ATOM   1436 HD12 LEU   100    -449.507-446.131 239.695  1.00  0.00           H  
ATOM   1437 HD13 LEU   100    -449.730-444.404 239.133  1.00  0.00           H  
ATOM   1438  CD2 LEU   100    -450.918-445.377 236.800  1.00  0.00           C  
ATOM   1439 HD21 LEU   100    -450.815-444.303 236.953  1.00  0.00           H  
ATOM   1440 HD22 LEU   100    -451.912-445.686 236.474  1.00  0.00           H  
ATOM   1441 HD23 LEU   100    -450.179-445.756 236.094  1.00  0.00           H  
ATOM   1442  C   LEU   100    -452.078-448.684 239.444  1.00  0.00           C  
ATOM   1443  O   LEU   100    -452.564-447.960 240.294  1.00  0.00           O  
ATOM   1444  N   GLY   101    -452.741-449.655 238.849  1.00  0.00           N  
ATOM   1445  H   GLY   101    -452.217-450.160 238.148  1.00  0.00           H  
ATOM   1446  CA  GLY   101    -454.130-450.052 239.016  1.00  0.00           C  
ATOM   1447  HA2 GLY   101    -454.719-449.242 238.585  1.00  0.00           H  
ATOM   1448  HA3 GLY   101    -454.318-450.992 238.496  1.00  0.00           H  
ATOM   1449  C   GLY   101    -454.606-450.236 240.401  1.00  0.00           C  
ATOM   1450  O   GLY   101    -454.016-450.987 241.109  1.00  0.00           O  
ATOM   1451  N   LYS   102    -455.619-449.470 240.778  1.00  0.00           N  
ATOM   1452  H   LYS   102    -456.054-448.968 240.018  1.00  0.00           H  
ATOM   1453  CA  LYS   102    -456.224-449.408 242.101  1.00  0.00           C  
ATOM   1454  HA  LYS   102    -456.753-448.455 242.128  1.00  0.00           H  
ATOM   1455  CB  LYS   102    -457.211-450.565 242.347  1.00  0.00           C  
ATOM   1456  HB2 LYS   102    -456.827-451.523 241.996  1.00  0.00           H  
ATOM   1457  HB3 LYS   102    -457.419-450.660 243.413  1.00  0.00           H  
ATOM   1458  CG  LYS   102    -458.597-450.315 241.696  1.00  0.00           C  
ATOM   1459  HG2 LYS   102    -459.042-449.384 242.048  1.00  0.00           H  
ATOM   1460  HG3 LYS   102    -458.427-450.269 240.620  1.00  0.00           H  
ATOM   1461  CD  LYS   102    -459.634-451.376 242.072  1.00  0.00           C  
ATOM   1462  HD2 LYS   102    -459.305-452.365 241.753  1.00  0.00           H  
ATOM   1463  HD3 LYS   102    -459.792-451.436 243.149  1.00  0.00           H  
ATOM   1464  CE  LYS   102    -460.952-451.192 241.406  1.00  0.00           C  
ATOM   1465  HE2 LYS   102    -461.355-450.183 241.492  1.00  0.00           H  
ATOM   1466  HE3 LYS   102    -460.853-451.251 240.322  1.00  0.00           H  
ATOM   1467  NZ  LYS   102    -461.961-452.173 241.813  1.00  0.00           N  
ATOM   1468  HZ1 LYS   102    -462.090-452.082 242.811  1.00  0.00           H  
ATOM   1469  HZ2 LYS   102    -461.648-453.097 241.553  1.00  0.00           H  
ATOM   1470  HZ3 LYS   102    -462.906-452.117 241.461  1.00  0.00           H  
ATOM   1471  C   LYS   102    -455.237-449.095 243.198  1.00  0.00           C  
ATOM   1472  O   LYS   102    -455.598-449.469 244.330  1.00  0.00           O  
ATOM   1473  N   ASN   103    -454.187-448.381 242.939  1.00  0.00           N  
ATOM   1474  H   ASN   103    -454.105-448.029 241.996  1.00  0.00           H  
ATOM   1475  CA  ASN   103    -453.240-447.898 243.879  1.00  0.00           C  
ATOM   1476  HA  ASN   103    -453.488-448.195 244.898  1.00  0.00           H  
ATOM   1477  CB  ASN   103    -451.865-448.588 243.624  1.00  0.00           C  
ATOM   1478  HB2 ASN   103    -451.978-449.630 243.923  1.00  0.00           H  
ATOM   1479  HB3 ASN   103    -451.639-448.618 242.558  1.00  0.00           H  
ATOM   1480  CG  ASN   103    -450.663-448.064 244.342  1.00  0.00           C  
ATOM   1481  OD1 ASN   103    -449.733-447.497 243.757  1.00  0.00           O  
ATOM   1482  ND2 ASN   103    -450.629-448.098 245.650  1.00  0.00           N  
ATOM   1483 HD21 ASN   103    -451.227-448.609 246.283  1.00  0.00           H  
ATOM   1484 HD22 ASN   103    -449.738-447.873 246.067  1.00  0.00           H  
ATOM   1485  C   ASN   103    -453.194-446.368 243.861  1.00  0.00           C  
ATOM   1486  O   ASN   103    -453.552-445.776 244.820  1.00  0.00           O  
ATOM   1487  N   GLU   104    -452.815-445.826 242.677  1.00  0.00           N  
ATOM   1488  H   GLU   104    -452.448-446.508 242.028  1.00  0.00           H  
ATOM   1489  CA  GLU   104    -452.791-444.428 242.311  1.00  0.00           C  
ATOM   1490  HA  GLU   104    -452.467-443.884 243.198  1.00  0.00           H  
ATOM   1491  CB  GLU   104    -452.006-444.186 241.032  1.00  0.00           C  
ATOM   1492  HB2 GLU   104    -450.981-444.391 241.342  1.00  0.00           H  
ATOM   1493  HB3 GLU   104    -452.309-444.927 240.293  1.00  0.00           H  
ATOM   1494  CG  GLU   104    -452.151-442.744 240.371  1.00  0.00           C  
ATOM   1495  HG2 GLU   104    -451.844-442.758 239.325  1.00  0.00           H  
ATOM   1496  HG3 GLU   104    -453.178-442.383 240.318  1.00  0.00           H  
ATOM   1497  CD  GLU   104    -451.280-441.673 241.166  1.00  0.00           C  
ATOM   1498  OE1 GLU   104    -450.596-440.855 240.566  1.00  0.00           O  
ATOM   1499  OE2 GLU   104    -451.123-441.765 242.408  1.00  0.00           O  
ATOM   1500  C   GLU   104    -454.236-444.031 242.169  1.00  0.00           C  
ATOM   1501  O   GLU   104    -454.879-444.375 241.122  1.00  0.00           O  
ATOM   1502  N   GLU   105    -454.758-443.104 242.978  1.00  0.00           N  
ATOM   1503  H   GLU   105    -454.371-443.091 243.911  1.00  0.00           H  
ATOM   1504  CA  GLU   105    -456.243-442.718 242.880  1.00  0.00           C  
ATOM   1505  HA  GLU   105    -456.820-443.423 242.282  1.00  0.00           H  
ATOM   1506  CB  GLU   105    -456.837-442.731 244.331  1.00  0.00           C  
ATOM   1507  HB2 GLU   105    -456.247-441.968 244.837  1.00  0.00           H  
ATOM   1508  HB3 GLU   105    -457.880-442.417 244.299  1.00  0.00           H  
ATOM   1509  CG  GLU   105    -456.675-444.103 245.087  1.00  0.00           C  
ATOM   1510  HG2 GLU   105    -455.872-444.694 244.646  1.00  0.00           H  
ATOM   1511  HG3 GLU   105    -456.278-443.885 246.079  1.00  0.00           H  
ATOM   1512  CD  GLU   105    -457.937-444.967 245.105  1.00  0.00           C  
ATOM   1513  OE1 GLU   105    -458.849-444.762 245.936  1.00  0.00           O  
ATOM   1514  OE2 GLU   105    -458.047-445.851 244.217  1.00  0.00           O  
ATOM   1515  C   GLU   105    -456.342-441.322 242.135  1.00  0.00           C  
ATOM   1516  O   GLU   105    -457.332-441.008 241.499  1.00  0.00           O  
ATOM   1517  N   GLY   106    -455.190-440.573 242.190  1.00  0.00           N  
ATOM   1518  H   GLY   106    -454.389-441.019 242.613  1.00  0.00           H  
ATOM   1519  CA  GLY   106    -455.178-439.212 241.587  1.00  0.00           C  
ATOM   1520  HA2 GLY   106    -456.171-438.779 241.708  1.00  0.00           H  
ATOM   1521  HA3 GLY   106    -454.506-438.574 242.160  1.00  0.00           H  
ATOM   1522  C   GLY   106    -455.009-439.134 240.069  1.00  0.00           C  
ATOM   1523  O   GLY   106    -454.726-438.067 239.531  1.00  0.00           O  
ATOM   1524  N   ALA   107    -455.125-440.213 239.220  1.00  0.00           N  
ATOM   1525  H   ALA   107    -455.353-441.083 239.680  1.00  0.00           H  
ATOM   1526  CA  ALA   107    -454.983-440.044 237.748  1.00  0.00           C  
ATOM   1527  HA  ALA   107    -455.027-438.982 237.508  1.00  0.00           H  
ATOM   1528  CB  ALA   107    -453.628-440.597 237.317  1.00  0.00           C  
ATOM   1529  HB1 ALA   107    -453.637-441.665 237.536  1.00  0.00           H  
ATOM   1530  HB2 ALA   107    -452.896-440.093 237.948  1.00  0.00           H  
ATOM   1531  HB3 ALA   107    -453.519-440.588 236.232  1.00  0.00           H  
ATOM   1532  C   ALA   107    -456.193-440.674 237.017  1.00  0.00           C  
ATOM   1533  O   ALA   107    -457.015-441.366 237.636  1.00  0.00           O  
ATOM   1534  N   PRO   108    -456.253-440.397 235.702  1.00  0.00           N  
ATOM   1535  CD  PRO   108    -455.482-439.426 234.979  1.00  0.00           C  
ATOM   1536  HD2 PRO   108    -454.710-439.996 234.463  1.00  0.00           H  
ATOM   1537  HD3 PRO   108    -455.067-438.560 235.495  1.00  0.00           H  
ATOM   1538  CG  PRO   108    -456.288-438.950 233.781  1.00  0.00           C  
ATOM   1539  HG2 PRO   108    -455.624-438.780 232.934  1.00  0.00           H  
ATOM   1540  HG3 PRO   108    -457.021-438.153 233.908  1.00  0.00           H  
ATOM   1541  CB  PRO   108    -457.101-440.226 233.483  1.00  0.00           C  
ATOM   1542  HB2 PRO   108    -456.528-440.753 232.721  1.00  0.00           H  
ATOM   1543  HB3 PRO   108    -458.104-439.944 233.161  1.00  0.00           H  
ATOM   1544  CA  PRO   108    -457.230-441.017 234.797  1.00  0.00           C  
ATOM   1545  HA  PRO   108    -458.137-440.633 235.264  1.00  0.00           H  
ATOM   1546  C   PRO   108    -457.241-442.585 234.695  1.00  0.00           C  
ATOM   1547  O   PRO   108    -456.191-443.193 234.895  1.00  0.00           O  
ATOM   1548  N   GLN   109    -458.365-443.170 234.237  1.00  0.00           N  
ATOM   1549  H   GLN   109    -459.104-442.579 233.883  1.00  0.00           H  
ATOM   1550  CA  GLN   109    -458.621-444.587 234.142  1.00  0.00           C  
ATOM   1551  HA  GLN   109    -458.177-445.167 234.950  1.00  0.00           H  
ATOM   1552  CB  GLN   109    -460.150-444.824 234.205  1.00  0.00           C  
ATOM   1553  HB2 GLN   109    -460.605-444.362 233.328  1.00  0.00           H  
ATOM   1554  HB3 GLN   109    -460.214-445.899 234.034  1.00  0.00           H  
ATOM   1555  CG  GLN   109    -460.778-444.420 235.549  1.00  0.00           C  
ATOM   1556  HG2 GLN   109    -461.608-445.110 235.706  1.00  0.00           H  
ATOM   1557  HG3 GLN   109    -460.086-444.721 236.335  1.00  0.00           H  
ATOM   1558  CD  GLN   109    -461.201-442.959 235.604  1.00  0.00           C  
ATOM   1559  OE1 GLN   109    -461.204-442.226 234.644  1.00  0.00           O  
ATOM   1560  NE2 GLN   109    -461.498-442.417 236.758  1.00  0.00           N  
ATOM   1561 HE21 GLN   109    -461.402-441.415 236.840  1.00  0.00           H  
ATOM   1562 HE22 GLN   109    -461.521-442.855 237.668  1.00  0.00           H  
ATOM   1563  C   GLN   109    -458.033-445.178 232.817  1.00  0.00           C  
ATOM   1564  O   GLN   109    -458.029-444.556 231.711  1.00  0.00           O  
ATOM   1565  N   GLU   110    -457.410-446.348 232.911  1.00  0.00           N  
ATOM   1566  H   GLU   110    -457.272-446.767 233.820  1.00  0.00           H  
ATOM   1567  CA  GLU   110    -456.809-447.051 231.805  1.00  0.00           C  
ATOM   1568  HA  GLU   110    -455.825-446.633 231.595  1.00  0.00           H  
ATOM   1569  CB  GLU   110    -456.521-448.449 232.206  1.00  0.00           C  
ATOM   1570  HB2 GLU   110    -455.913-448.865 231.403  1.00  0.00           H  
ATOM   1571  HB3 GLU   110    -455.858-448.412 233.070  1.00  0.00           H  
ATOM   1572  CG  GLU   110    -457.724-449.388 232.405  1.00  0.00           C  
ATOM   1573  HG2 GLU   110    -458.552-449.229 231.715  1.00  0.00           H  
ATOM   1574  HG3 GLU   110    -457.380-450.357 232.042  1.00  0.00           H  
ATOM   1575  CD  GLU   110    -458.216-449.550 233.903  1.00  0.00           C  
ATOM   1576  OE1 GLU   110    -457.754-448.960 234.909  1.00  0.00           O  
ATOM   1577  OE2 GLU   110    -459.207-450.245 234.133  1.00  0.00           O  
ATOM   1578  C   GLU   110    -457.541-447.021 230.426  1.00  0.00           C  
ATOM   1579  O   GLU   110    -456.872-446.800 229.394  1.00  0.00           O  
ATOM   1580  N   GLY   111    -458.888-447.066 230.315  1.00  0.00           N  
ATOM   1581  H   GLY   111    -459.330-447.099 231.223  1.00  0.00           H  
ATOM   1582  CA  GLY   111    -459.705-447.035 229.089  1.00  0.00           C  
ATOM   1583  HA2 GLY   111    -459.359-447.694 228.293  1.00  0.00           H  
ATOM   1584  HA3 GLY   111    -460.703-447.332 229.412  1.00  0.00           H  
ATOM   1585  C   GLY   111    -459.819-445.623 228.492  1.00  0.00           C  
ATOM   1586  O   GLY   111    -460.079-445.513 227.324  1.00  0.00           O  
ATOM   1587  N   ILE   112    -459.501-444.505 229.235  1.00  0.00           N  
ATOM   1588  H   ILE   112    -459.027-444.670 230.112  1.00  0.00           H  
ATOM   1589  CA  ILE   112    -459.291-443.154 228.760  1.00  0.00           C  
ATOM   1590  HA  ILE   112    -460.072-442.878 228.051  1.00  0.00           H  
ATOM   1591  CB  ILE   112    -459.328-442.101 229.984  1.00  0.00           C  
ATOM   1592  HB  ILE   112    -458.449-442.275 230.605  1.00  0.00           H  
ATOM   1593  CG2 ILE   112    -459.093-440.530 229.627  1.00  0.00           C  
ATOM   1594 HG21 ILE   112    -459.821-440.232 228.873  1.00  0.00           H  
ATOM   1595 HG22 ILE   112    -458.070-440.293 229.336  1.00  0.00           H  
ATOM   1596 HG23 ILE   112    -459.423-439.978 230.507  1.00  0.00           H  
ATOM   1597  CG1 ILE   112    -460.603-442.176 230.948  1.00  0.00           C  
ATOM   1598 HG12 ILE   112    -460.781-443.157 231.388  1.00  0.00           H  
ATOM   1599 HG13 ILE   112    -460.335-441.566 231.810  1.00  0.00           H  
ATOM   1600  CD1 ILE   112    -462.046-441.868 230.272  1.00  0.00           C  
ATOM   1601 HD11 ILE   112    -462.861-442.025 230.979  1.00  0.00           H  
ATOM   1602 HD12 ILE   112    -462.242-442.408 229.346  1.00  0.00           H  
ATOM   1603 HD13 ILE   112    -462.145-440.823 229.982  1.00  0.00           H  
ATOM   1604  C   ILE   112    -457.978-443.024 227.907  1.00  0.00           C  
ATOM   1605  O   ILE   112    -457.891-442.122 227.035  1.00  0.00           O  
ATOM   1606  N   LEU   113    -457.059-443.999 228.114  1.00  0.00           N  
ATOM   1607  H   LEU   113    -457.218-444.614 228.899  1.00  0.00           H  
ATOM   1608  CA  LEU   113    -455.811-444.245 227.439  1.00  0.00           C  
ATOM   1609  HA  LEU   113    -455.507-443.344 226.907  1.00  0.00           H  
ATOM   1610  CB  LEU   113    -454.708-444.588 228.421  1.00  0.00           C  
ATOM   1611  HB2 LEU   113    -454.928-445.458 229.040  1.00  0.00           H  
ATOM   1612  HB3 LEU   113    -453.866-444.879 227.793  1.00  0.00           H  
ATOM   1613  CG  LEU   113    -454.209-443.493 229.424  1.00  0.00           C  
ATOM   1614  HG  LEU   113    -453.288-443.761 229.942  1.00  0.00           H  
ATOM   1615  CD1 LEU   113    -453.823-442.107 228.857  1.00  0.00           C  
ATOM   1616 HD11 LEU   113    -452.919-442.211 228.257  1.00  0.00           H  
ATOM   1617 HD12 LEU   113    -453.571-441.423 229.667  1.00  0.00           H  
ATOM   1618 HD13 LEU   113    -454.697-441.768 228.300  1.00  0.00           H  
ATOM   1619  CD2 LEU   113    -455.129-443.393 230.615  1.00  0.00           C  
ATOM   1620 HD21 LEU   113    -456.052-442.930 230.266  1.00  0.00           H  
ATOM   1621 HD22 LEU   113    -454.772-442.810 231.464  1.00  0.00           H  
ATOM   1622 HD23 LEU   113    -455.369-444.434 230.830  1.00  0.00           H  
ATOM   1623  C   LEU   113    -455.883-445.298 226.353  1.00  0.00           C  
ATOM   1624  O   LEU   113    -455.226-445.161 225.326  1.00  0.00           O  
ATOM   1625  N   GLU   114    -456.814-446.267 226.506  1.00  0.00           N  
ATOM   1626  H   GLU   114    -457.367-446.313 227.350  1.00  0.00           H  
ATOM   1627  CA  GLU   114    -457.137-447.216 225.376  1.00  0.00           C  
ATOM   1628  HA  GLU   114    -456.173-447.682 225.173  1.00  0.00           H  
ATOM   1629  CB  GLU   114    -457.980-448.405 225.819  1.00  0.00           C  
ATOM   1630  HB2 GLU   114    -457.325-448.825 226.582  1.00  0.00           H  
ATOM   1631  HB3 GLU   114    -458.882-448.026 226.301  1.00  0.00           H  
ATOM   1632  CG  GLU   114    -458.351-449.533 224.867  1.00  0.00           C  
ATOM   1633  HG2 GLU   114    -458.720-450.294 225.554  1.00  0.00           H  
ATOM   1634  HG3 GLU   114    -459.198-449.241 224.246  1.00  0.00           H  
ATOM   1635  CD  GLU   114    -457.174-450.012 223.936  1.00  0.00           C  
ATOM   1636  OE1 GLU   114    -455.967-449.698 224.132  1.00  0.00           O  
ATOM   1637  OE2 GLU   114    -457.495-450.637 222.906  1.00  0.00           O  
ATOM   1638  C   GLU   114    -457.686-446.459 224.225  1.00  0.00           C  
ATOM   1639  O   GLU   114    -457.764-446.979 223.137  1.00  0.00           O  
ATOM   1640  N   ASP   115    -458.222-445.269 224.455  1.00  0.00           N  
ATOM   1641  H   ASP   115    -458.280-444.958 225.414  1.00  0.00           H  
ATOM   1642  CA  ASP   115    -458.766-444.393 223.367  1.00  0.00           C  
ATOM   1643  HA  ASP   115    -459.216-445.044 222.618  1.00  0.00           H  
ATOM   1644  CB  ASP   115    -459.818-443.506 224.075  1.00  0.00           C  
ATOM   1645  HB2 ASP   115    -459.280-443.002 224.878  1.00  0.00           H  
ATOM   1646  HB3 ASP   115    -460.256-442.840 223.332  1.00  0.00           H  
ATOM   1647  CG  ASP   115    -461.002-444.244 224.683  1.00  0.00           C  
ATOM   1648  OD1 ASP   115    -461.701-443.561 225.450  1.00  0.00           O  
ATOM   1649  OD2 ASP   115    -461.443-445.315 224.120  1.00  0.00           O  
ATOM   1650  C   ASP   115    -457.723-443.594 222.623  1.00  0.00           C  
ATOM   1651  O   ASP   115    -458.034-442.776 221.758  1.00  0.00           O  
ATOM   1652  N   MET   116    -456.416-443.739 223.033  1.00  0.00           N  
ATOM   1653  H   MET   116    -456.280-444.434 223.753  1.00  0.00           H  
ATOM   1654  CA  MET   116    -455.278-442.956 222.614  1.00  0.00           C  
ATOM   1655  HA  MET   116    -455.600-442.211 221.886  1.00  0.00           H  
ATOM   1656  CB  MET   116    -454.730-442.199 223.841  1.00  0.00           C  
ATOM   1657  HB2 MET   116    -455.530-441.626 224.308  1.00  0.00           H  
ATOM   1658  HB3 MET   116    -454.309-442.823 224.631  1.00  0.00           H  
ATOM   1659  CG  MET   116    -453.632-441.228 223.359  1.00  0.00           C  
ATOM   1660  HG2 MET   116    -452.840-441.714 222.791  1.00  0.00           H  
ATOM   1661  HG3 MET   116    -454.123-440.505 222.707  1.00  0.00           H  
ATOM   1662  SD  MET   116    -452.702-440.267 224.657  1.00  0.00           S  
ATOM   1663  CE  MET   116    -454.022-439.660 225.651  1.00  0.00           C  
ATOM   1664  HE1 MET   116    -453.554-439.405 226.602  1.00  0.00           H  
ATOM   1665  HE2 MET   116    -454.786-440.341 226.025  1.00  0.00           H  
ATOM   1666  HE3 MET   116    -454.501-438.789 225.204  1.00  0.00           H  
ATOM   1667  C   MET   116    -454.030-443.687 221.983  1.00  0.00           C  
ATOM   1668  O   MET   116    -453.330-444.378 222.742  1.00  0.00           O  
ATOM   1669  N   PRO   117    -453.623-443.427 220.743  1.00  0.00           N  
ATOM   1670  CD  PRO   117    -454.400-442.762 219.722  1.00  0.00           C  
ATOM   1671  HD2 PRO   117    -454.803-441.822 220.100  1.00  0.00           H  
ATOM   1672  HD3 PRO   117    -455.233-443.335 219.317  1.00  0.00           H  
ATOM   1673  CG  PRO   117    -453.429-442.511 218.585  1.00  0.00           C  
ATOM   1674  HG2 PRO   117    -452.721-441.700 218.760  1.00  0.00           H  
ATOM   1675  HG3 PRO   117    -453.960-442.329 217.651  1.00  0.00           H  
ATOM   1676  CB  PRO   117    -452.589-443.781 218.607  1.00  0.00           C  
ATOM   1677  HB2 PRO   117    -451.618-443.556 218.165  1.00  0.00           H  
ATOM   1678  HB3 PRO   117    -453.193-444.542 218.113  1.00  0.00           H  
ATOM   1679  CA  PRO   117    -452.466-444.087 220.133  1.00  0.00           C  
ATOM   1680  HA  PRO   117    -452.553-445.169 220.231  1.00  0.00           H  
ATOM   1681  C   PRO   117    -451.096-443.595 220.577  1.00  0.00           C  
ATOM   1682  O   PRO   117    -451.088-442.471 221.081  1.00  0.00           O  
ATOM   1683  N   VAL   118    -450.062-444.444 220.556  1.00  0.00           N  
ATOM   1684  H   VAL   118    -450.282-445.413 220.378  1.00  0.00           H  
ATOM   1685  CA  VAL   118    -448.652-444.015 220.645  1.00  0.00           C  
ATOM   1686  HA  VAL   118    -448.651-443.129 221.279  1.00  0.00           H  
ATOM   1687  CB  VAL   118    -447.840-445.043 221.400  1.00  0.00           C  
ATOM   1688  HB  VAL   118    -447.936-446.039 220.968  1.00  0.00           H  
ATOM   1689  CG1 VAL   118    -446.367-444.600 221.513  1.00  0.00           C  
ATOM   1690 HG11 VAL   118    -445.678-445.274 222.021  1.00  0.00           H  
ATOM   1691 HG12 VAL   118    -446.326-443.583 221.904  1.00  0.00           H  
ATOM   1692 HG13 VAL   118    -445.921-444.514 220.522  1.00  0.00           H  
ATOM   1693  CG2 VAL   118    -448.247-445.341 222.783  1.00  0.00           C  
ATOM   1694 HG21 VAL   118    -448.238-444.387 223.309  1.00  0.00           H  
ATOM   1695 HG22 VAL   118    -447.477-445.937 223.275  1.00  0.00           H  
ATOM   1696 HG23 VAL   118    -449.256-445.750 222.832  1.00  0.00           H  
ATOM   1697  C   VAL   118    -448.116-443.618 219.219  1.00  0.00           C  
ATOM   1698  O   VAL   118    -448.542-444.280 218.296  1.00  0.00           O  
ATOM   1699  N   ASP   119    -447.330-442.575 219.139  1.00  0.00           N  
ATOM   1700  H   ASP   119    -447.121-442.063 219.984  1.00  0.00           H  
ATOM   1701  CA  ASP   119    -446.545-442.135 217.919  1.00  0.00           C  
ATOM   1702  HA  ASP   119    -446.290-441.111 218.192  1.00  0.00           H  
ATOM   1703  CB  ASP   119    -445.224-442.953 217.733  1.00  0.00           C  
ATOM   1704  HB2 ASP   119    -444.780-442.974 218.729  1.00  0.00           H  
ATOM   1705  HB3 ASP   119    -445.466-443.965 217.410  1.00  0.00           H  
ATOM   1706  CG  ASP   119    -444.167-442.395 216.772  1.00  0.00           C  
ATOM   1707  OD1 ASP   119    -443.195-443.119 216.525  1.00  0.00           O  
ATOM   1708  OD2 ASP   119    -444.418-441.323 216.235  1.00  0.00           O  
ATOM   1709  C   ASP   119    -447.473-442.156 216.598  1.00  0.00           C  
ATOM   1710  O   ASP   119    -447.130-442.912 215.689  1.00  0.00           O  
ATOM   1711  N   PRO   120    -448.569-441.387 216.484  1.00  0.00           N  
ATOM   1712  CD  PRO   120    -448.952-440.357 217.451  1.00  0.00           C  
ATOM   1713  HD2 PRO   120    -448.174-439.593 217.457  1.00  0.00           H  
ATOM   1714  HD3 PRO   120    -449.176-440.676 218.469  1.00  0.00           H  
ATOM   1715  CG  PRO   120    -450.278-439.786 216.957  1.00  0.00           C  
ATOM   1716  HG2 PRO   120    -449.983-438.971 216.296  1.00  0.00           H  
ATOM   1717  HG3 PRO   120    -451.086-439.561 217.652  1.00  0.00           H  
ATOM   1718  CB  PRO   120    -450.848-440.916 216.076  1.00  0.00           C  
ATOM   1719  HB2 PRO   120    -451.558-440.489 215.369  1.00  0.00           H  
ATOM   1720  HB3 PRO   120    -451.284-441.715 216.676  1.00  0.00           H  
ATOM   1721  CA  PRO   120    -449.573-441.498 215.460  1.00  0.00           C  
ATOM   1722  HA  PRO   120    -449.776-442.546 215.240  1.00  0.00           H  
ATOM   1723  C   PRO   120    -449.194-440.770 214.208  1.00  0.00           C  
ATOM   1724  O   PRO   120    -448.554-439.723 214.216  1.00  0.00           O  
ATOM   1725  N   ASP   121    -449.777-441.248 213.093  1.00  0.00           N  
ATOM   1726  H   ASP   121    -450.366-442.068 213.140  1.00  0.00           H  
ATOM   1727  CA  ASP   121    -449.747-440.580 211.778  1.00  0.00           C  
ATOM   1728  HA  ASP   121    -449.563-439.508 211.853  1.00  0.00           H  
ATOM   1729  CB  ASP   121    -448.558-441.202 210.933  1.00  0.00           C  
ATOM   1730  HB2 ASP   121    -448.871-442.246 210.910  1.00  0.00           H  
ATOM   1731  HB3 ASP   121    -448.720-440.747 209.956  1.00  0.00           H  
ATOM   1732  CG  ASP   121    -447.120-440.954 211.267  1.00  0.00           C  
ATOM   1733  OD1 ASP   121    -446.364-441.921 211.420  1.00  0.00           O  
ATOM   1734  OD2 ASP   121    -446.517-439.813 211.246  1.00  0.00           O  
ATOM   1735  C   ASP   121    -451.063-440.765 210.923  1.00  0.00           C  
ATOM   1736  O   ASP   121    -451.799-441.774 211.023  1.00  0.00           O  
ATOM   1737  N   ASN   122    -451.285-439.787 209.972  1.00  0.00           N  
ATOM   1738  H   ASN   122    -450.634-439.023 209.858  1.00  0.00           H  
ATOM   1739  CA  ASN   122    -452.542-439.702 209.211  1.00  0.00           C  
ATOM   1740  HA  ASN   122    -453.417-439.737 209.859  1.00  0.00           H  
ATOM   1741  CB  ASN   122    -452.431-438.368 208.446  1.00  0.00           C  
ATOM   1742  HB2 ASN   122    -453.279-438.243 207.773  1.00  0.00           H  
ATOM   1743  HB3 ASN   122    -452.563-437.588 209.195  1.00  0.00           H  
ATOM   1744  CG  ASN   122    -451.225-438.133 207.585  1.00  0.00           C  
ATOM   1745  OD1 ASN   122    -450.383-437.359 207.787  1.00  0.00           O  
ATOM   1746  ND2 ASN   122    -451.146-438.753 206.441  1.00  0.00           N  
ATOM   1747 HD21 ASN   122    -450.270-438.764 205.938  1.00  0.00           H  
ATOM   1748 HD22 ASN   122    -451.593-439.619 206.172  1.00  0.00           H  
ATOM   1749  C   ASN   122    -452.900-440.856 208.268  1.00  0.00           C  
ATOM   1750  O   ASN   122    -453.909-440.827 207.613  1.00  0.00           O  
ATOM   1751  N   GLU   123    -452.024-441.811 208.042  1.00  0.00           N  
ATOM   1752  H   GLU   123    -451.238-441.791 208.676  1.00  0.00           H  
ATOM   1753  CA  GLU   123    -452.225-442.967 207.202  1.00  0.00           C  
ATOM   1754  HA  GLU   123    -452.902-442.743 206.378  1.00  0.00           H  
ATOM   1755  CB  GLU   123    -450.859-443.496 206.739  1.00  0.00           C  
ATOM   1756  HB2 GLU   123    -450.300-443.822 207.616  1.00  0.00           H  
ATOM   1757  HB3 GLU   123    -450.887-444.350 206.063  1.00  0.00           H  
ATOM   1758  CG  GLU   123    -450.014-442.406 205.990  1.00  0.00           C  
ATOM   1759  HG2 GLU   123    -449.978-441.527 206.634  1.00  0.00           H  
ATOM   1760  HG3 GLU   123    -448.992-442.784 205.984  1.00  0.00           H  
ATOM   1761  CD  GLU   123    -450.391-442.115 204.519  1.00  0.00           C  
ATOM   1762  OE1 GLU   123    -450.262-443.031 203.630  1.00  0.00           O  
ATOM   1763  OE2 GLU   123    -451.025-441.035 204.338  1.00  0.00           O  
ATOM   1764  C   GLU   123    -452.982-444.062 208.021  1.00  0.00           C  
ATOM   1765  O   GLU   123    -453.535-445.016 207.449  1.00  0.00           O  
ATOM   1766  N   ALA   124    -452.980-444.049 209.365  1.00  0.00           N  
ATOM   1767  H   ALA   124    -452.417-443.322 209.782  1.00  0.00           H  
ATOM   1768  CA  ALA   124    -453.582-445.018 210.304  1.00  0.00           C  
ATOM   1769  HA  ALA   124    -454.059-445.765 209.670  1.00  0.00           H  
ATOM   1770  CB  ALA   124    -452.475-445.700 211.003  1.00  0.00           C  
ATOM   1771  HB1 ALA   124    -451.773-446.077 210.259  1.00  0.00           H  
ATOM   1772  HB2 ALA   124    -452.926-446.546 211.522  1.00  0.00           H  
ATOM   1773  HB3 ALA   124    -451.986-445.070 211.745  1.00  0.00           H  
ATOM   1774  C   ALA   124    -454.610-444.405 211.356  1.00  0.00           C  
ATOM   1775  O   ALA   124    -455.602-444.995 211.790  1.00  0.00           O  
ATOM   1776  N   TYR   125    -454.306-443.205 211.869  1.00  0.00           N  
ATOM   1777  H   TYR   125    -453.453-442.716 211.641  1.00  0.00           H  
ATOM   1778  CA  TYR   125    -455.051-442.529 212.904  1.00  0.00           C  
ATOM   1779  HA  TYR   125    -455.921-443.112 213.206  1.00  0.00           H  
ATOM   1780  CB  TYR   125    -454.345-442.469 214.305  1.00  0.00           C  
ATOM   1781  HB2 TYR   125    -453.554-441.727 214.194  1.00  0.00           H  
ATOM   1782  HB3 TYR   125    -455.051-442.049 215.021  1.00  0.00           H  
ATOM   1783  CG  TYR   125    -453.838-443.816 214.769  1.00  0.00           C  
ATOM   1784  CD1 TYR   125    -454.711-444.917 214.906  1.00  0.00           C  
ATOM   1785  HD1 TYR   125    -455.763-444.847 214.675  1.00  0.00           H  
ATOM   1786  CE1 TYR   125    -454.208-446.060 215.488  1.00  0.00           C  
ATOM   1787  HE1 TYR   125    -454.837-446.920 215.662  1.00  0.00           H  
ATOM   1788  CZ  TYR   125    -452.869-446.224 215.769  1.00  0.00           C  
ATOM   1789  OH  TYR   125    -452.298-447.336 216.226  1.00  0.00           O  
ATOM   1790  HH  TYR   125    -452.835-448.073 216.526  1.00  0.00           H  
ATOM   1791  CE2 TYR   125    -451.974-445.150 215.463  1.00  0.00           C  
ATOM   1792  HE2 TYR   125    -450.949-445.257 215.784  1.00  0.00           H  
ATOM   1793  CD2 TYR   125    -452.488-443.917 214.943  1.00  0.00           C  
ATOM   1794  HD2 TYR   125    -451.878-443.038 214.790  1.00  0.00           H  
ATOM   1795  C   TYR   125    -455.453-441.165 212.365  1.00  0.00           C  
ATOM   1796  O   TYR   125    -454.576-440.506 211.821  1.00  0.00           O  
ATOM   1797  N   GLU   126    -456.700-440.722 212.504  1.00  0.00           N  
ATOM   1798  H   GLU   126    -457.364-441.388 212.873  1.00  0.00           H  
ATOM   1799  CA  GLU   126    -457.223-439.375 212.105  1.00  0.00           C  
ATOM   1800  HA  GLU   126    -456.467-439.060 211.386  1.00  0.00           H  
ATOM   1801  CB  GLU   126    -458.531-439.535 211.296  1.00  0.00           C  
ATOM   1802  HB2 GLU   126    -458.309-439.967 210.320  1.00  0.00           H  
ATOM   1803  HB3 GLU   126    -459.073-440.327 211.811  1.00  0.00           H  
ATOM   1804  CG  GLU   126    -459.370-438.299 211.118  1.00  0.00           C  
ATOM   1805  HG2 GLU   126    -460.307-438.670 210.703  1.00  0.00           H  
ATOM   1806  HG3 GLU   126    -459.618-437.899 212.101  1.00  0.00           H  
ATOM   1807  CD  GLU   126    -458.938-437.150 210.113  1.00  0.00           C  
ATOM   1808  OE1 GLU   126    -459.767-436.755 209.271  1.00  0.00           O  
ATOM   1809  OE2 GLU   126    -457.782-436.684 210.187  1.00  0.00           O  
ATOM   1810  C   GLU   126    -457.233-438.470 213.312  1.00  0.00           C  
ATOM   1811  O   GLU   126    -457.728-438.879 214.312  1.00  0.00           O  
ATOM   1812  N   MET   127    -456.836-437.188 213.223  1.00  0.00           N  
ATOM   1813  H   MET   127    -456.783-436.892 212.259  1.00  0.00           H  
ATOM   1814  CA  MET   127    -456.598-436.161 214.240  1.00  0.00           C  
ATOM   1815  HA  MET   127    -456.934-436.482 215.227  1.00  0.00           H  
ATOM   1816  CB  MET   127    -455.077-436.025 214.514  1.00  0.00           C  
ATOM   1817  HB2 MET   127    -454.620-435.856 213.538  1.00  0.00           H  
ATOM   1818  HB3 MET   127    -454.924-435.123 215.107  1.00  0.00           H  
ATOM   1819  CG  MET   127    -454.474-437.260 215.065  1.00  0.00           C  
ATOM   1820  HG2 MET   127    -454.765-437.510 216.085  1.00  0.00           H  
ATOM   1821  HG3 MET   127    -454.774-438.131 214.482  1.00  0.00           H  
ATOM   1822  SD  MET   127    -452.653-437.281 215.015  1.00  0.00           S  
ATOM   1823  CE  MET   127    -452.389-437.361 213.217  1.00  0.00           C  
ATOM   1824  HE1 MET   127    -452.581-438.398 212.942  1.00  0.00           H  
ATOM   1825  HE2 MET   127    -451.355-437.160 212.937  1.00  0.00           H  
ATOM   1826  HE3 MET   127    -453.038-436.672 212.676  1.00  0.00           H  
ATOM   1827  C   MET   127    -457.182-434.798 213.870  1.00  0.00           C  
ATOM   1828  O   MET   127    -456.962-434.318 212.730  1.00  0.00           O  
ATOM   1829  N   PRO   128    -457.763-434.033 214.830  1.00  0.00           N  
ATOM   1830  CD  PRO   128    -457.796-434.311 216.311  1.00  0.00           C  
ATOM   1831  HD2 PRO   128    -456.919-434.697 216.830  1.00  0.00           H  
ATOM   1832  HD3 PRO   128    -458.545-435.098 216.400  1.00  0.00           H  
ATOM   1833  CG  PRO   128    -458.264-433.044 216.935  1.00  0.00           C  
ATOM   1834  HG2 PRO   128    -457.492-432.348 217.263  1.00  0.00           H  
ATOM   1835  HG3 PRO   128    -458.888-433.186 217.817  1.00  0.00           H  
ATOM   1836  CB  PRO   128    -459.103-432.318 215.820  1.00  0.00           C  
ATOM   1837  HB2 PRO   128    -459.142-431.238 215.962  1.00  0.00           H  
ATOM   1838  HB3 PRO   128    -460.126-432.694 215.805  1.00  0.00           H  
ATOM   1839  CA  PRO   128    -458.430-432.716 214.580  1.00  0.00           C  
ATOM   1840  HA  PRO   128    -459.206-432.812 213.820  1.00  0.00           H  
ATOM   1841  C   PRO   128    -457.389-431.696 214.206  1.00  0.00           C  
ATOM   1842  O   PRO   128    -456.277-431.611 214.835  1.00  0.00           O  
ATOM   1843  N   SER   129    -457.799-430.875 213.201  1.00  0.00           N  
ATOM   1844  H   SER   129    -458.759-430.843 212.888  1.00  0.00           H  
ATOM   1845  CA  SER   129    -456.881-429.904 212.676  1.00  0.00           C  
ATOM   1846  HA  SER   129    -455.859-429.889 213.054  1.00  0.00           H  
ATOM   1847  CB  SER   129    -456.576-430.334 211.218  1.00  0.00           C  
ATOM   1848  HB2 SER   129    -455.714-429.798 210.818  1.00  0.00           H  
ATOM   1849  HB3 SER   129    -456.309-431.363 210.974  1.00  0.00           H  
ATOM   1850  OG  SER   129    -457.734-430.029 210.462  1.00  0.00           O  
ATOM   1851  HG  SER   129    -457.749-430.510 209.631  1.00  0.00           H  
ATOM   1852  C   SER   129    -457.290-428.353 212.739  1.00  0.00           C  
ATOM   1853  O   SER   129    -456.652-427.504 212.170  1.00  0.00           O  
ATOM   1854  N   GLU   130    -458.328-428.006 213.514  1.00  0.00           N  
ATOM   1855  H   GLU   130    -458.872-428.764 213.902  1.00  0.00           H  
ATOM   1856  CA  GLU   130    -458.985-426.663 213.677  1.00  0.00           C  
ATOM   1857  HA  GLU   130    -459.903-426.776 214.255  1.00  0.00           H  
ATOM   1858  CB  GLU   130    -458.140-425.805 214.621  1.00  0.00           C  
ATOM   1859  HB2 GLU   130    -458.118-426.118 215.664  1.00  0.00           H  
ATOM   1860  HB3 GLU   130    -457.110-425.893 214.275  1.00  0.00           H  
ATOM   1861  CG  GLU   130    -458.470-424.348 214.683  1.00  0.00           C  
ATOM   1862  HG2 GLU   130    -457.618-423.958 215.240  1.00  0.00           H  
ATOM   1863  HG3 GLU   130    -458.594-423.852 213.720  1.00  0.00           H  
ATOM   1864  CD  GLU   130    -459.590-424.102 215.689  1.00  0.00           C  
ATOM   1865  OE1 GLU   130    -459.920-422.916 215.964  1.00  0.00           O  
ATOM   1866  OE2 GLU   130    -460.192-425.002 216.302  1.00  0.00           O  
ATOM   1867  C   GLU   130    -459.470-425.965 212.380  1.00  0.00           C  
ATOM   1868  O   GLU   130    -460.658-425.562 212.233  1.00  0.00           O  
ATOM   1869  N   GLU   131    -458.641-425.927 211.308  1.00  0.00           N  
ATOM   1870  H   GLU   131    -457.822-426.493 211.480  1.00  0.00           H  
ATOM   1871  CA  GLU   131    -458.920-425.195 210.071  1.00  0.00           C  
ATOM   1872  HA  GLU   131    -459.508-424.285 210.186  1.00  0.00           H  
ATOM   1873  CB  GLU   131    -457.607-424.723 209.427  1.00  0.00           C  
ATOM   1874  HB2 GLU   131    -456.859-425.488 209.218  1.00  0.00           H  
ATOM   1875  HB3 GLU   131    -457.928-424.209 208.521  1.00  0.00           H  
ATOM   1876  CG  GLU   131    -456.772-423.694 210.267  1.00  0.00           C  
ATOM   1877  HG2 GLU   131    -457.492-423.013 210.721  1.00  0.00           H  
ATOM   1878  HG3 GLU   131    -456.276-424.235 211.073  1.00  0.00           H  
ATOM   1879  CD  GLU   131    -455.848-422.754 209.519  1.00  0.00           C  
ATOM   1880  OE1 GLU   131    -454.982-422.097 210.136  1.00  0.00           O  
ATOM   1881  OE2 GLU   131    -456.088-422.544 208.298  1.00  0.00           O  
ATOM   1882  C   GLU   131    -459.782-425.933 209.040  1.00  0.00           C  
ATOM   1883  O   GLU   131    -460.184-425.257 208.029  1.00  0.00           O  
ATOM   1884  N   GLY   132    -460.126-427.225 209.265  1.00  0.00           N  
ATOM   1885  H   GLY   132    -459.761-427.644 210.108  1.00  0.00           H  
ATOM   1886  CA  GLY   132    -460.994-428.031 208.394  1.00  0.00           C  
ATOM   1887  HA2 GLY   132    -461.502-428.823 208.945  1.00  0.00           H  
ATOM   1888  HA3 GLY   132    -461.741-427.343 207.998  1.00  0.00           H  
ATOM   1889  C   GLY   132    -460.397-428.798 207.246  1.00  0.00           C  
ATOM   1890  O   GLY   132    -461.175-429.382 206.504  1.00  0.00           O  
ATOM   1891  N   TYR   133    -459.046-428.990 207.218  1.00  0.00           N  
ATOM   1892  H   TYR   133    -458.688-428.728 208.126  1.00  0.00           H  
ATOM   1893  CA  TYR   133    -458.185-429.666 206.215  1.00  0.00           C  
ATOM   1894  HA  TYR   133    -458.805-430.034 205.397  1.00  0.00           H  
ATOM   1895  CB  TYR   133    -457.246-428.714 205.566  1.00  0.00           C  
ATOM   1896  HB2 TYR   133    -457.932-427.963 205.176  1.00  0.00           H  
ATOM   1897  HB3 TYR   133    -456.545-428.446 206.356  1.00  0.00           H  
ATOM   1898  CG  TYR   133    -456.563-429.263 204.301  1.00  0.00           C  
ATOM   1899  CD1 TYR   133    -455.168-429.359 204.340  1.00  0.00           C  
ATOM   1900  HD1 TYR   133    -454.566-429.126 205.205  1.00  0.00           H  
ATOM   1901  CE1 TYR   133    -454.484-429.898 203.230  1.00  0.00           C  
ATOM   1902  HE1 TYR   133    -453.405-429.892 203.186  1.00  0.00           H  
ATOM   1903  CZ  TYR   133    -455.119-430.284 202.084  1.00  0.00           C  
ATOM   1904  OH  TYR   133    -454.459-430.739 200.990  1.00  0.00           O  
ATOM   1905  HH  TYR   133    -454.943-431.065 200.227  1.00  0.00           H  
ATOM   1906  CE2 TYR   133    -456.508-430.210 201.991  1.00  0.00           C  
ATOM   1907  HE2 TYR   133    -457.037-430.653 201.160  1.00  0.00           H  
ATOM   1908  CD2 TYR   133    -457.216-429.634 203.108  1.00  0.00           C  
ATOM   1909  HD2 TYR   133    -458.288-429.529 203.020  1.00  0.00           H  
ATOM   1910  C   TYR   133    -457.575-430.942 206.789  1.00  0.00           C  
ATOM   1911  O   TYR   133    -457.629-431.102 207.996  1.00  0.00           O  
ATOM   1912  N   GLN   134    -456.822-431.752 206.027  1.00  0.00           N  
ATOM   1913  H   GLN   134    -456.759-431.547 205.040  1.00  0.00           H  
ATOM   1914  CA  GLN   134    -456.313-432.981 206.557  1.00  0.00           C  
ATOM   1915  HA  GLN   134    -457.110-433.261 207.246  1.00  0.00           H  
ATOM   1916  CB  GLN   134    -456.271-434.036 205.409  1.00  0.00           C  
ATOM   1917  HB2 GLN   134    -455.991-434.937 205.954  1.00  0.00           H  
ATOM   1918  HB3 GLN   134    -457.190-434.049 204.823  1.00  0.00           H  
ATOM   1919  CG  GLN   134    -455.136-433.731 204.363  1.00  0.00           C  
ATOM   1920  HG2 GLN   134    -455.361-432.812 203.820  1.00  0.00           H  
ATOM   1921  HG3 GLN   134    -454.199-433.429 204.829  1.00  0.00           H  
ATOM   1922  CD  GLN   134    -454.918-434.969 203.443  1.00  0.00           C  
ATOM   1923  OE1 GLN   134    -455.788-435.342 202.609  1.00  0.00           O  
ATOM   1924  NE2 GLN   134    -453.755-435.598 203.546  1.00  0.00           N  
ATOM   1925 HE21 GLN   134    -453.408-436.299 202.907  1.00  0.00           H  
ATOM   1926 HE22 GLN   134    -453.061-435.296 204.215  1.00  0.00           H  
ATOM   1927  C   GLN   134    -454.866-432.825 207.248  1.00  0.00           C  
ATOM   1928  O   GLN   134    -454.282-433.848 207.750  1.00  0.00           O  
ATOM   1929  N   ASP   135    -454.239-431.664 207.151  1.00  0.00           N  
ATOM   1930  H   ASP   135    -454.813-430.864 206.927  1.00  0.00           H  
ATOM   1931  CA  ASP   135    -452.856-431.441 207.621  1.00  0.00           C  
ATOM   1932  HA  ASP   135    -452.586-432.302 208.232  1.00  0.00           H  
ATOM   1933  CB  ASP   135    -452.018-431.212 206.392  1.00  0.00           C  
ATOM   1934  HB2 ASP   135    -452.133-431.972 205.619  1.00  0.00           H  
ATOM   1935  HB3 ASP   135    -452.523-430.339 205.977  1.00  0.00           H  
ATOM   1936  CG  ASP   135    -450.535-430.888 206.499  1.00  0.00           C  
ATOM   1937  OD1 ASP   135    -450.009-431.235 207.543  1.00  0.00           O  
ATOM   1938  OD2 ASP   135    -449.901-430.269 205.645  1.00  0.00           O  
ATOM   1939  C   ASP   135    -452.829-430.265 208.623  1.00  0.00           C  
ATOM   1940  O   ASP   135    -453.828-429.531 208.675  1.00  0.00           O  
ATOM   1941  N   TYR   136    -451.742-430.067 209.422  1.00  0.00           N  
ATOM   1942  H   TYR   136    -450.900-430.612 209.301  1.00  0.00           H  
ATOM   1943  CA  TYR   136    -451.579-428.729 210.238  1.00  0.00           C  
ATOM   1944  HA  TYR   136    -452.142-427.902 209.803  1.00  0.00           H  
ATOM   1945  CB  TYR   136    -452.342-428.960 211.602  1.00  0.00           C  
ATOM   1946  HB2 TYR   136    -453.336-429.320 211.334  1.00  0.00           H  
ATOM   1947  HB3 TYR   136    -451.951-429.844 212.105  1.00  0.00           H  
ATOM   1948  CG  TYR   136    -452.348-427.665 212.433  1.00  0.00           C  
ATOM   1949  CD1 TYR   136    -451.435-427.497 213.509  1.00  0.00           C  
ATOM   1950  HD1 TYR   136    -450.589-428.150 213.669  1.00  0.00           H  
ATOM   1951  CE1 TYR   136    -451.609-426.443 214.429  1.00  0.00           C  
ATOM   1952  HE1 TYR   136    -450.876-426.235 215.194  1.00  0.00           H  
ATOM   1953  CZ  TYR   136    -452.702-425.549 214.296  1.00  0.00           C  
ATOM   1954  OH  TYR   136    -453.054-424.652 215.280  1.00  0.00           O  
ATOM   1955  HH  TYR   136    -453.000-425.108 216.123  1.00  0.00           H  
ATOM   1956  CE2 TYR   136    -453.536-425.707 213.259  1.00  0.00           C  
ATOM   1957  HE2 TYR   136    -454.275-424.935 213.102  1.00  0.00           H  
ATOM   1958  CD2 TYR   136    -453.401-426.798 212.308  1.00  0.00           C  
ATOM   1959  HD2 TYR   136    -454.131-427.015 211.543  1.00  0.00           H  
ATOM   1960  C   TYR   136    -450.090-428.401 210.423  1.00  0.00           C  
ATOM   1961  O   TYR   136    -449.301-429.296 210.565  1.00  0.00           O  
ATOM   1962  N   GLU   137    -449.677-427.119 210.590  1.00  0.00           N  
ATOM   1963  H   GLU   137    -450.388-426.408 210.682  1.00  0.00           H  
ATOM   1964  CA  GLU   137    -448.362-426.595 210.746  1.00  0.00           C  
ATOM   1965  HA  GLU   137    -447.654-427.355 211.077  1.00  0.00           H  
ATOM   1966  CB  GLU   137    -447.822-426.258 209.328  1.00  0.00           C  
ATOM   1967  HB2 GLU   137    -448.676-425.837 208.797  1.00  0.00           H  
ATOM   1968  HB3 GLU   137    -447.037-425.503 209.364  1.00  0.00           H  
ATOM   1969  CG  GLU   137    -447.227-427.521 208.686  1.00  0.00           C  
ATOM   1970  HG2 GLU   137    -446.337-427.842 209.227  1.00  0.00           H  
ATOM   1971  HG3 GLU   137    -447.965-428.322 208.669  1.00  0.00           H  
ATOM   1972  CD  GLU   137    -446.683-427.295 207.223  1.00  0.00           C  
ATOM   1973  OE1 GLU   137    -447.210-426.344 206.527  1.00  0.00           O  
ATOM   1974  OE2 GLU   137    -445.788-428.074 206.802  1.00  0.00           O  
ATOM   1975  C   GLU   137    -448.175-425.386 211.717  1.00  0.00           C  
ATOM   1976  O   GLU   137    -449.173-424.729 212.024  1.00  0.00           O  
ATOM   1977  N   PRO   138    -446.979-425.061 212.213  1.00  0.00           N  
ATOM   1978  CD  PRO   138    -445.715-425.764 211.855  1.00  0.00           C  
ATOM   1979  HD2 PRO   138    -445.455-425.737 210.797  1.00  0.00           H  
ATOM   1980  HD3 PRO   138    -445.829-426.763 212.276  1.00  0.00           H  
ATOM   1981  CG  PRO   138    -444.631-425.113 212.588  1.00  0.00           C  
ATOM   1982  HG2 PRO   138    -444.169-424.328 211.990  1.00  0.00           H  
ATOM   1983  HG3 PRO   138    -443.954-425.845 213.029  1.00  0.00           H  
ATOM   1984  CB  PRO   138    -445.421-424.352 213.625  1.00  0.00           C  
ATOM   1985  HB2 PRO   138    -444.939-423.478 214.064  1.00  0.00           H  
ATOM   1986  HB3 PRO   138    -445.683-425.010 214.454  1.00  0.00           H  
ATOM   1987  CA  PRO   138    -446.773-423.971 213.020  1.00  0.00           C  
ATOM   1988  HA  PRO   138    -447.409-423.958 213.905  1.00  0.00           H  
ATOM   1989  C   PRO   138    -446.777-422.534 212.362  1.00  0.00           C  
ATOM   1990  O   PRO   138    -446.843-422.410 211.151  1.00  0.00           O  
ATOM   1991  N   GLU   139    -446.748-421.460 213.183  1.00  0.00           N  
ATOM   1992  H   GLU   139    -446.703-421.578 214.185  1.00  0.00           H  
ATOM   1993  CA  GLU   139    -446.702-420.051 212.737  1.00  0.00           C  
ATOM   1994  HA  GLU   139    -446.575-420.001 211.656  1.00  0.00           H  
ATOM   1995  CB  GLU   139    -448.047-419.341 212.961  1.00  0.00           C  
ATOM   1996  HB2 GLU   139    -447.963-419.029 214.002  1.00  0.00           H  
ATOM   1997  HB3 GLU   139    -448.151-418.460 212.328  1.00  0.00           H  
ATOM   1998  CG  GLU   139    -449.409-420.097 212.780  1.00  0.00           C  
ATOM   1999  HG2 GLU   139    -449.486-421.088 213.227  1.00  0.00           H  
ATOM   2000  HG3 GLU   139    -450.240-419.479 213.120  1.00  0.00           H  
ATOM   2001  CD  GLU   139    -449.672-420.320 211.281  1.00  0.00           C  
ATOM   2002  OE1 GLU   139    -448.814-420.092 210.358  1.00  0.00           O  
ATOM   2003  OE2 GLU   139    -450.840-420.728 211.028  1.00  0.00           O  
ATOM   2004  C   GLU   139    -445.508-419.292 213.201  1.00  0.00           C  
ATOM   2005  O   GLU   139    -444.722-419.707 214.116  1.00  0.00           O  
ATOM   2006  N   ALA   140    -445.312-418.060 212.635  1.00  0.00           N  
ATOM   2007  H   ALA   140    -446.022-417.696 212.015  1.00  0.00           H  
ATOM   2008  CA  ALA   140    -444.241-417.126 212.985  1.00  0.00           C  
ATOM   2009  HA  ALA   140    -443.739-417.584 213.837  1.00  0.00           H  
ATOM   2010  CB  ALA   140    -443.203-417.029 211.862  1.00  0.00           C  
ATOM   2011  HB1 ALA   140    -442.304-416.431 212.013  1.00  0.00           H  
ATOM   2012  HB2 ALA   140    -443.745-416.732 210.964  1.00  0.00           H  
ATOM   2013  HB3 ALA   140    -442.870-418.051 211.679  1.00  0.00           H  
ATOM   2014  C   ALA   140    -444.719-415.761 213.461  1.00  0.00           C  
ATOM   2015  O   ALA   140    -445.702-415.684 214.323  1.00  0.00           O  
ATOM   2016  OXT ALA   140    -444.081-414.744 213.065  1.00  0.00           O  
TER    2017      ALA   140 
END   
