# Supplementary material for: Exploring Structural Insights of Aβ42 and α-Synuclein Monomers and Heterodimer: A Comparative Study Using Implicit and Explicit Solvent Simulations
Source: J Phys Chem B. 2024 May 3;128(19):4655–69. doi: 10.1021/acs.jpcb.4c00503 (PMC11103699; doi:10.1021/acs.jpcb.4c00503)
Supplement: Supplementary file 3 — jp4c00503_si_003.zip [file jp4c00503_si_003.zip › rep/2_asyn_FINAL05.pdb]

ATOM      1  N   MET     1     187.873 107.874-158.792  1.00  0.00           N  
ATOM      2  H1  MET     1     187.731 108.861-158.948  1.00  0.00           H  
ATOM      3  H2  MET     1     188.265 107.802-157.864  1.00  0.00           H  
ATOM      4  H3  MET     1     187.024 107.337-158.691  1.00  0.00           H  
ATOM      5  CA  MET     1     188.762 107.405-159.854  1.00  0.00           C  
ATOM      6  HA  MET     1     189.278 106.594-159.339  1.00  0.00           H  
ATOM      7  CB  MET     1     188.046 106.850-161.136  1.00  0.00           C  
ATOM      8  HB2 MET     1     188.826 106.658-161.872  1.00  0.00           H  
ATOM      9  HB3 MET     1     187.419 105.984-160.926  1.00  0.00           H  
ATOM     10  CG  MET     1     187.154 107.843-161.957  1.00  0.00           C  
ATOM     11  HG2 MET     1     187.786 108.679-162.254  1.00  0.00           H  
ATOM     12  HG3 MET     1     186.834 107.325-162.862  1.00  0.00           H  
ATOM     13  SD  MET     1     185.749 108.554-161.128  1.00  0.00           S  
ATOM     14  CE  MET     1     185.074 109.147-162.744  1.00  0.00           C  
ATOM     15  HE1 MET     1     184.734 108.293-163.330  1.00  0.00           H  
ATOM     16  HE2 MET     1     185.860 109.590-163.355  1.00  0.00           H  
ATOM     17  HE3 MET     1     184.319 109.895-162.505  1.00  0.00           H  
ATOM     18  C   MET     1     189.830 108.469-160.320  1.00  0.00           C  
ATOM     19  O   MET     1     189.537 109.658-160.192  1.00  0.00           O  
ATOM     20  N   ASP     2     191.092 108.105-160.767  1.00  0.00           N  
ATOM     21  H   ASP     2     191.245 107.123-160.947  1.00  0.00           H  
ATOM     22  CA  ASP     2     192.084 109.085-161.254  1.00  0.00           C  
ATOM     23  HA  ASP     2     191.600 110.059-161.328  1.00  0.00           H  
ATOM     24  CB  ASP     2     193.262 109.260-160.292  1.00  0.00           C  
ATOM     25  HB2 ASP     2     194.086 108.579-160.508  1.00  0.00           H  
ATOM     26  HB3 ASP     2     193.644 110.259-160.501  1.00  0.00           H  
ATOM     27  CG  ASP     2     192.895 109.284-158.823  1.00  0.00           C  
ATOM     28  OD1 ASP     2     193.677 108.665-158.039  1.00  0.00           O  
ATOM     29  OD2 ASP     2     192.005 110.000-158.308  1.00  0.00           O  
ATOM     30  C   ASP     2     192.606 108.793-162.673  1.00  0.00           C  
ATOM     31  O   ASP     2     193.064 107.697-162.813  1.00  0.00           O  
ATOM     32  N   VAL     3     192.674 109.757-163.552  1.00  0.00           N  
ATOM     33  H   VAL     3     192.295 110.673-163.356  1.00  0.00           H  
ATOM     34  CA  VAL     3     193.238 109.635-164.952  1.00  0.00           C  
ATOM     35  HA  VAL     3     193.518 108.585-165.039  1.00  0.00           H  
ATOM     36  CB  VAL     3     192.049 109.942-165.961  1.00  0.00           C  
ATOM     37  HB  VAL     3     191.869 111.015-166.023  1.00  0.00           H  
ATOM     38  CG1 VAL     3     192.668 109.491-167.258  1.00  0.00           C  
ATOM     39 HG11 VAL     3     193.050 108.474-167.175  1.00  0.00           H  
ATOM     40 HG12 VAL     3     193.464 110.174-167.554  1.00  0.00           H  
ATOM     41 HG13 VAL     3     191.985 109.558-168.105  1.00  0.00           H  
ATOM     42  CG2 VAL     3     190.711 109.136-165.758  1.00  0.00           C  
ATOM     43 HG21 VAL     3     190.234 109.333-164.797  1.00  0.00           H  
ATOM     44 HG22 VAL     3     190.920 108.071-165.863  1.00  0.00           H  
ATOM     45 HG23 VAL     3     190.011 109.199-166.591  1.00  0.00           H  
ATOM     46  C   VAL     3     194.525 110.545-165.136  1.00  0.00           C  
ATOM     47  O   VAL     3     194.481 111.712-164.803  1.00  0.00           O  
ATOM     48  N   PHE     4     195.545 109.935-165.685  1.00  0.00           N  
ATOM     49  H   PHE     4     195.563 108.942-165.870  1.00  0.00           H  
ATOM     50  CA  PHE     4     196.820 110.630-165.903  1.00  0.00           C  
ATOM     51  HA  PHE     4     197.102 111.044-164.935  1.00  0.00           H  
ATOM     52  CB  PHE     4     197.918 109.607-166.152  1.00  0.00           C  
ATOM     53  HB2 PHE     4     197.853 109.278-167.189  1.00  0.00           H  
ATOM     54  HB3 PHE     4     198.879 110.071-165.930  1.00  0.00           H  
ATOM     55  CG  PHE     4     197.916 108.447-165.198  1.00  0.00           C  
ATOM     56  CD1 PHE     4     197.408 107.123-165.496  1.00  0.00           C  
ATOM     57  HD1 PHE     4     196.967 107.074-166.481  1.00  0.00           H  
ATOM     58  CE1 PHE     4     197.382 106.109-164.588  1.00  0.00           C  
ATOM     59  HE1 PHE     4     197.005 105.110-164.744  1.00  0.00           H  
ATOM     60  CZ  PHE     4     197.898 106.394-163.328  1.00  0.00           C  
ATOM     61  HZ  PHE     4     197.792 105.673-162.531  1.00  0.00           H  
ATOM     62  CE2 PHE     4     198.410 107.641-162.976  1.00  0.00           C  
ATOM     63  HE2 PHE     4     198.742 107.796-161.960  1.00  0.00           H  
ATOM     64  CD2 PHE     4     198.411 108.706-163.909  1.00  0.00           C  
ATOM     65  HD2 PHE     4     198.811 109.697-163.752  1.00  0.00           H  
ATOM     66  C   PHE     4     196.747 111.851-166.824  1.00  0.00           C  
ATOM     67  O   PHE     4     195.827 112.148-167.513  1.00  0.00           O  
ATOM     68  N   MET     5     197.870 112.656-166.744  1.00  0.00           N  
ATOM     69  H   MET     5     198.667 112.419-166.170  1.00  0.00           H  
ATOM     70  CA  MET     5     197.946 113.976-167.376  1.00  0.00           C  
ATOM     71  HA  MET     5     197.046 114.447-166.982  1.00  0.00           H  
ATOM     72  CB  MET     5     199.139 114.759-166.724  1.00  0.00           C  
ATOM     73  HB2 MET     5     200.121 114.370-166.993  1.00  0.00           H  
ATOM     74  HB3 MET     5     199.165 115.795-167.063  1.00  0.00           H  
ATOM     75  CG  MET     5     199.154 114.751-165.141  1.00  0.00           C  
ATOM     76  HG2 MET     5     199.775 115.584-164.809  1.00  0.00           H  
ATOM     77  HG3 MET     5     198.168 114.899-164.700  1.00  0.00           H  
ATOM     78  SD  MET     5     199.844 113.244-164.364  1.00  0.00           S  
ATOM     79  CE  MET     5     200.623 113.928-162.881  1.00  0.00           C  
ATOM     80  HE1 MET     5     199.849 114.407-162.281  1.00  0.00           H  
ATOM     81  HE2 MET     5     201.519 114.500-163.121  1.00  0.00           H  
ATOM     82  HE3 MET     5     200.857 113.011-162.340  1.00  0.00           H  
ATOM     83  C   MET     5     197.911 114.065-168.951  1.00  0.00           C  
ATOM     84  O   MET     5     198.770 114.805-169.498  1.00  0.00           O  
ATOM     85  N   LYS     6     197.137 113.270-169.660  1.00  0.00           N  
ATOM     86  H   LYS     6     196.311 112.848-169.259  1.00  0.00           H  
ATOM     87  CA  LYS     6     197.015 113.179-171.127  1.00  0.00           C  
ATOM     88  HA  LYS     6     197.961 112.833-171.545  1.00  0.00           H  
ATOM     89  CB  LYS     6     195.941 112.155-171.448  1.00  0.00           C  
ATOM     90  HB2 LYS     6     195.076 112.265-170.794  1.00  0.00           H  
ATOM     91  HB3 LYS     6     195.670 112.302-172.493  1.00  0.00           H  
ATOM     92  CG  LYS     6     196.385 110.618-171.276  1.00  0.00           C  
ATOM     93  HG2 LYS     6     197.453 110.507-171.465  1.00  0.00           H  
ATOM     94  HG3 LYS     6     196.180 110.292-170.256  1.00  0.00           H  
ATOM     95  CD  LYS     6     195.618 109.615-172.286  1.00  0.00           C  
ATOM     96  HD2 LYS     6     194.585 109.958-172.248  1.00  0.00           H  
ATOM     97  HD3 LYS     6     196.129 109.699-173.245  1.00  0.00           H  
ATOM     98  CE  LYS     6     195.678 108.205-171.765  1.00  0.00           C  
ATOM     99  HE2 LYS     6     196.714 107.907-171.602  1.00  0.00           H  
ATOM    100  HE3 LYS     6     194.921 108.195-170.981  1.00  0.00           H  
ATOM    101  NZ  LYS     6     195.226 107.228-172.827  1.00  0.00           N  
ATOM    102  HZ1 LYS     6     195.847 107.060-173.606  1.00  0.00           H  
ATOM    103  HZ2 LYS     6     194.389 107.561-173.284  1.00  0.00           H  
ATOM    104  HZ3 LYS     6     195.086 106.320-172.407  1.00  0.00           H  
ATOM    105  C   LYS     6     196.583 114.500-171.844  1.00  0.00           C  
ATOM    106  O   LYS     6     197.162 114.868-172.861  1.00  0.00           O  
ATOM    107  N   GLY     7     195.745 115.350-171.241  1.00  0.00           N  
ATOM    108  H   GLY     7     195.453 115.161-170.294  1.00  0.00           H  
ATOM    109  CA  GLY     7     195.359 116.683-171.704  1.00  0.00           C  
ATOM    110  HA2 GLY     7     194.987 116.599-172.725  1.00  0.00           H  
ATOM    111  HA3 GLY     7     194.581 117.076-171.049  1.00  0.00           H  
ATOM    112  C   GLY     7     196.474 117.737-171.768  1.00  0.00           C  
ATOM    113  O   GLY     7     196.281 118.749-172.412  1.00  0.00           O  
ATOM    114  N   LEU     8     197.637 117.473-171.141  1.00  0.00           N  
ATOM    115  H   LEU     8     197.664 116.591-170.651  1.00  0.00           H  
ATOM    116  CA  LEU     8     198.762 118.344-170.993  1.00  0.00           C  
ATOM    117  HA  LEU     8     198.476 119.339-171.334  1.00  0.00           H  
ATOM    118  CB  LEU     8     199.094 118.535-169.515  1.00  0.00           C  
ATOM    119  HB2 LEU     8     199.558 117.646-169.089  1.00  0.00           H  
ATOM    120  HB3 LEU     8     199.886 119.274-169.398  1.00  0.00           H  
ATOM    121  CG  LEU     8     197.913 118.892-168.610  1.00  0.00           C  
ATOM    122  HG  LEU     8     197.136 118.128-168.589  1.00  0.00           H  
ATOM    123  CD1 LEU     8     198.395 119.176-167.159  1.00  0.00           C  
ATOM    124 HD11 LEU     8     198.792 118.266-166.709  1.00  0.00           H  
ATOM    125 HD12 LEU     8     197.500 119.583-166.690  1.00  0.00           H  
ATOM    126 HD13 LEU     8     199.132 119.978-167.135  1.00  0.00           H  
ATOM    127  CD2 LEU     8     197.306 120.243-169.132  1.00  0.00           C  
ATOM    128 HD21 LEU     8     196.423 120.491-168.544  1.00  0.00           H  
ATOM    129 HD22 LEU     8     196.944 120.079-170.147  1.00  0.00           H  
ATOM    130 HD23 LEU     8     197.996 121.063-168.935  1.00  0.00           H  
ATOM    131  C   LEU     8     199.847 117.849-171.978  1.00  0.00           C  
ATOM    132  O   LEU     8     200.722 118.665-172.301  1.00  0.00           O  
ATOM    133  N   SER     9     199.742 116.734-172.669  1.00  0.00           N  
ATOM    134  H   SER     9     198.939 116.170-172.429  1.00  0.00           H  
ATOM    135  CA  SER     9     200.764 116.262-173.586  1.00  0.00           C  
ATOM    136  HA  SER     9     201.705 116.760-173.351  1.00  0.00           H  
ATOM    137  CB  SER     9     200.832 114.637-173.414  1.00  0.00           C  
ATOM    138  HB2 SER     9     200.804 114.184-172.423  1.00  0.00           H  
ATOM    139  HB3 SER     9     199.995 114.288-174.019  1.00  0.00           H  
ATOM    140  OG  SER     9     202.056 114.037-173.934  1.00  0.00           O  
ATOM    141  HG  SER     9     201.887 113.822-174.854  1.00  0.00           H  
ATOM    142  C   SER     9     200.552 116.633-175.049  1.00  0.00           C  
ATOM    143  O   SER     9     201.350 116.215-175.845  1.00  0.00           O  
ATOM    144  N   LYS    10     199.681 117.508-175.425  1.00  0.00           N  
ATOM    145  H   LYS    10     199.194 118.050-174.726  1.00  0.00           H  
ATOM    146  CA  LYS    10     199.464 117.893-176.814  1.00  0.00           C  
ATOM    147  HA  LYS    10     199.266 116.935-177.295  1.00  0.00           H  
ATOM    148  CB  LYS    10     198.173 118.721-176.890  1.00  0.00           C  
ATOM    149  HB2 LYS    10     197.921 118.910-177.934  1.00  0.00           H  
ATOM    150  HB3 LYS    10     197.297 118.202-176.501  1.00  0.00           H  
ATOM    151  CG  LYS    10     198.324 120.107-176.228  1.00  0.00           C  
ATOM    152  HG2 LYS    10     198.830 120.074-175.263  1.00  0.00           H  
ATOM    153  HG3 LYS    10     198.764 120.863-176.878  1.00  0.00           H  
ATOM    154  CD  LYS    10     196.874 120.476-175.966  1.00  0.00           C  
ATOM    155  HD2 LYS    10     196.394 120.465-176.944  1.00  0.00           H  
ATOM    156  HD3 LYS    10     196.340 119.747-175.356  1.00  0.00           H  
ATOM    157  CE  LYS    10     196.621 121.918-175.436  1.00  0.00           C  
ATOM    158  HE2 LYS    10     197.275 122.026-174.570  1.00  0.00           H  
ATOM    159  HE3 LYS    10     196.978 122.694-176.112  1.00  0.00           H  
ATOM    160  NZ  LYS    10     195.185 122.163-175.256  1.00  0.00           N  
ATOM    161  HZ1 LYS    10     195.226 122.909-174.576  1.00  0.00           H  
ATOM    162  HZ2 LYS    10     194.627 121.412-174.877  1.00  0.00           H  
ATOM    163  HZ3 LYS    10     194.736 122.516-176.089  1.00  0.00           H  
ATOM    164  C   LYS    10     200.590 118.537-177.632  1.00  0.00           C  
ATOM    165  O   LYS    10     201.256 119.425-177.039  1.00  0.00           O  
ATOM    166  N   ALA    11     200.795 118.124-178.939  1.00  0.00           N  
ATOM    167  H   ALA    11     200.027 117.585-179.311  1.00  0.00           H  
ATOM    168  CA  ALA    11     201.787 118.705-179.900  1.00  0.00           C  
ATOM    169  HA  ALA    11     202.153 119.621-179.437  1.00  0.00           H  
ATOM    170  CB  ALA    11     203.068 117.808-179.984  1.00  0.00           C  
ATOM    171  HB1 ALA    11     203.544 117.507-179.051  1.00  0.00           H  
ATOM    172  HB2 ALA    11     203.813 118.440-180.468  1.00  0.00           H  
ATOM    173  HB3 ALA    11     202.878 116.944-180.622  1.00  0.00           H  
ATOM    174  C   ALA    11     201.084 119.024-181.222  1.00  0.00           C  
ATOM    175  O   ALA    11     199.995 118.503-181.489  1.00  0.00           O  
ATOM    176  N   LYS    12     201.672 119.909-182.007  1.00  0.00           N  
ATOM    177  H   LYS    12     202.568 120.270-181.712  1.00  0.00           H  
ATOM    178  CA  LYS    12     201.094 120.353-183.314  1.00  0.00           C  
ATOM    179  HA  LYS    12     200.108 119.890-183.361  1.00  0.00           H  
ATOM    180  CB  LYS    12     200.980 121.909-183.391  1.00  0.00           C  
ATOM    181  HB2 LYS    12     202.030 122.164-183.531  1.00  0.00           H  
ATOM    182  HB3 LYS    12     200.477 122.193-184.315  1.00  0.00           H  
ATOM    183  CG  LYS    12     200.347 122.576-182.202  1.00  0.00           C  
ATOM    184  HG2 LYS    12     199.309 122.245-182.237  1.00  0.00           H  
ATOM    185  HG3 LYS    12     200.822 122.274-181.268  1.00  0.00           H  
ATOM    186  CD  LYS    12     200.314 124.140-182.495  1.00  0.00           C  
ATOM    187  HD2 LYS    12     201.342 124.496-182.553  1.00  0.00           H  
ATOM    188  HD3 LYS    12     199.951 124.423-183.483  1.00  0.00           H  
ATOM    189  CE  LYS    12     199.629 124.921-181.355  1.00  0.00           C  
ATOM    190  HE2 LYS    12     198.564 124.694-181.407  1.00  0.00           H  
ATOM    191  HE3 LYS    12     199.967 124.508-180.405  1.00  0.00           H  
ATOM    192  NZ  LYS    12     199.791 126.382-181.415  1.00  0.00           N  
ATOM    193  HZ1 LYS    12     200.767 126.620-181.305  1.00  0.00           H  
ATOM    194  HZ2 LYS    12     199.421 126.957-180.671  1.00  0.00           H  
ATOM    195  HZ3 LYS    12     199.412 126.682-182.301  1.00  0.00           H  
ATOM    196  C   LYS    12     201.870 119.876-184.520  1.00  0.00           C  
ATOM    197  O   LYS    12     202.959 119.400-184.406  1.00  0.00           O  
ATOM    198  N   GLU    13     201.209 119.767-185.662  1.00  0.00           N  
ATOM    199  H   GLU    13     200.258 120.100-185.736  1.00  0.00           H  
ATOM    200  CA  GLU    13     201.833 119.281-186.912  1.00  0.00           C  
ATOM    201  HA  GLU    13     202.187 118.265-186.738  1.00  0.00           H  
ATOM    202  CB  GLU    13     200.727 119.152-188.010  1.00  0.00           C  
ATOM    203  HB2 GLU    13     200.967 118.293-188.638  1.00  0.00           H  
ATOM    204  HB3 GLU    13     199.856 118.744-187.498  1.00  0.00           H  
ATOM    205  CG  GLU    13     200.486 120.432-188.887  1.00  0.00           C  
ATOM    206  HG2 GLU    13     201.369 120.652-189.486  1.00  0.00           H  
ATOM    207  HG3 GLU    13     199.675 120.065-189.516  1.00  0.00           H  
ATOM    208  CD  GLU    13     199.814 121.542-188.092  1.00  0.00           C  
ATOM    209  OE1 GLU    13     199.114 121.352-187.093  1.00  0.00           O  
ATOM    210  OE2 GLU    13     199.806 122.669-188.666  1.00  0.00           O  
ATOM    211  C   GLU    13     203.134 119.994-187.347  1.00  0.00           C  
ATOM    212  O   GLU    13     203.382 121.200-187.143  1.00  0.00           O  
ATOM    213  N   GLY    14     203.947 119.233-188.102  1.00  0.00           N  
ATOM    214  H   GLY    14     203.841 118.230-188.153  1.00  0.00           H  
ATOM    215  CA  GLY    14     205.117 119.717-188.827  1.00  0.00           C  
ATOM    216  HA2 GLY    14     205.485 118.913-189.464  1.00  0.00           H  
ATOM    217  HA3 GLY    14     204.712 120.623-189.278  1.00  0.00           H  
ATOM    218  C   GLY    14     206.260 120.292-187.964  1.00  0.00           C  
ATOM    219  O   GLY    14     207.209 120.870-188.451  1.00  0.00           O  
ATOM    220  N   VAL    15     206.233 119.981-186.644  1.00  0.00           N  
ATOM    221  H   VAL    15     205.390 119.567-186.274  1.00  0.00           H  
ATOM    222  CA  VAL    15     207.264 120.338-185.721  1.00  0.00           C  
ATOM    223  HA  VAL    15     207.297 121.425-185.798  1.00  0.00           H  
ATOM    224  CB  VAL    15     206.773 120.033-184.295  1.00  0.00           C  
ATOM    225  HB  VAL    15     205.819 120.545-184.168  1.00  0.00           H  
ATOM    226  CG1 VAL    15     206.546 118.558-184.124  1.00  0.00           C  
ATOM    227 HG11 VAL    15     206.026 118.532-183.167  1.00  0.00           H  
ATOM    228 HG12 VAL    15     207.521 118.069-184.134  1.00  0.00           H  
ATOM    229 HG13 VAL    15     205.862 118.136-184.860  1.00  0.00           H  
ATOM    230  CG2 VAL    15     207.678 120.589-183.185  1.00  0.00           C  
ATOM    231 HG21 VAL    15     207.617 121.678-183.186  1.00  0.00           H  
ATOM    232 HG22 VAL    15     208.726 120.335-183.340  1.00  0.00           H  
ATOM    233 HG23 VAL    15     207.361 120.160-182.234  1.00  0.00           H  
ATOM    234  C   VAL    15     208.717 119.721-185.984  1.00  0.00           C  
ATOM    235  O   VAL    15     209.772 120.065-185.459  1.00  0.00           O  
ATOM    236  N   VAL    16     208.761 118.751-186.914  1.00  0.00           N  
ATOM    237  H   VAL    16     207.888 118.567-187.387  1.00  0.00           H  
ATOM    238  CA  VAL    16     209.973 118.067-187.516  1.00  0.00           C  
ATOM    239  HA  VAL    16     210.858 118.526-187.076  1.00  0.00           H  
ATOM    240  CB  VAL    16     210.015 116.608-187.063  1.00  0.00           C  
ATOM    241  HB  VAL    16     210.990 116.299-187.439  1.00  0.00           H  
ATOM    242  CG1 VAL    16     210.090 116.286-185.514  1.00  0.00           C  
ATOM    243 HG11 VAL    16     209.134 116.465-185.021  1.00  0.00           H  
ATOM    244 HG12 VAL    16     210.996 116.728-185.101  1.00  0.00           H  
ATOM    245 HG13 VAL    16     210.180 115.204-185.413  1.00  0.00           H  
ATOM    246  CG2 VAL    16     208.927 115.842-187.733  1.00  0.00           C  
ATOM    247 HG21 VAL    16     208.906 115.973-188.815  1.00  0.00           H  
ATOM    248 HG22 VAL    16     207.907 116.119-187.470  1.00  0.00           H  
ATOM    249 HG23 VAL    16     208.972 114.762-187.591  1.00  0.00           H  
ATOM    250  C   VAL    16     210.186 118.374-188.967  1.00  0.00           C  
ATOM    251  O   VAL    16     210.949 117.656-189.679  1.00  0.00           O  
ATOM    252  N   ALA    17     209.563 119.375-189.584  1.00  0.00           N  
ATOM    253  H   ALA    17     209.144 120.091-189.007  1.00  0.00           H  
ATOM    254  CA  ALA    17     209.466 119.437-191.012  1.00  0.00           C  
ATOM    255  HA  ALA    17     210.469 119.331-191.423  1.00  0.00           H  
ATOM    256  CB  ALA    17     208.393 118.454-191.576  1.00  0.00           C  
ATOM    257  HB1 ALA    17     208.454 118.470-192.664  1.00  0.00           H  
ATOM    258  HB2 ALA    17     207.418 118.770-191.203  1.00  0.00           H  
ATOM    259  HB3 ALA    17     208.652 117.452-191.234  1.00  0.00           H  
ATOM    260  C   ALA    17     209.290 120.873-191.593  1.00  0.00           C  
ATOM    261  O   ALA    17     209.988 121.222-192.566  1.00  0.00           O  
ATOM    262  N   ALA    18     208.345 121.679-191.058  1.00  0.00           N  
ATOM    263  H   ALA    18     207.804 121.382-190.258  1.00  0.00           H  
ATOM    264  CA  ALA    18     207.869 122.832-191.765  1.00  0.00           C  
ATOM    265  HA  ALA    18     208.571 123.145-192.539  1.00  0.00           H  
ATOM    266  CB  ALA    18     206.543 122.445-192.422  1.00  0.00           C  
ATOM    267  HB1 ALA    18     206.222 123.206-193.132  1.00  0.00           H  
ATOM    268  HB2 ALA    18     205.705 122.294-191.741  1.00  0.00           H  
ATOM    269  HB3 ALA    18     206.736 121.504-192.938  1.00  0.00           H  
ATOM    270  C   ALA    18     207.586 124.037-190.866  1.00  0.00           C  
ATOM    271  O   ALA    18     207.465 125.142-191.351  1.00  0.00           O  
ATOM    272  N   ALA    19     207.606 123.852-189.561  1.00  0.00           N  
ATOM    273  H   ALA    19     207.655 122.929-189.153  1.00  0.00           H  
ATOM    274  CA  ALA    19     207.311 124.885-188.579  1.00  0.00           C  
ATOM    275  HA  ALA    19     206.608 125.608-188.994  1.00  0.00           H  
ATOM    276  CB  ALA    19     206.682 124.263-187.305  1.00  0.00           C  
ATOM    277  HB1 ALA    19     205.621 124.038-187.420  1.00  0.00           H  
ATOM    278  HB2 ALA    19     206.712 124.870-186.401  1.00  0.00           H  
ATOM    279  HB3 ALA    19     207.257 123.436-186.888  1.00  0.00           H  
ATOM    280  C   ALA    19     208.488 125.800-188.173  1.00  0.00           C  
ATOM    281  O   ALA    19     208.216 126.882-187.663  1.00  0.00           O  
ATOM    282  N   GLU    20     209.732 125.566-188.763  1.00  0.00           N  
ATOM    283  H   GLU    20     209.852 124.631-189.125  1.00  0.00           H  
ATOM    284  CA  GLU    20     210.933 126.453-188.653  1.00  0.00           C  
ATOM    285  HA  GLU    20     210.725 127.478-188.347  1.00  0.00           H  
ATOM    286  CB  GLU    20     211.919 125.944-187.592  1.00  0.00           C  
ATOM    287  HB2 GLU    20     211.297 125.660-186.743  1.00  0.00           H  
ATOM    288  HB3 GLU    20     212.354 125.032-188.001  1.00  0.00           H  
ATOM    289  CG  GLU    20     213.074 126.828-187.073  1.00  0.00           C  
ATOM    290  HG2 GLU    20     213.562 126.149-186.374  1.00  0.00           H  
ATOM    291  HG3 GLU    20     213.677 126.954-187.973  1.00  0.00           H  
ATOM    292  CD  GLU    20     212.757 128.119-186.349  1.00  0.00           C  
ATOM    293  OE1 GLU    20     213.732 128.934-186.183  1.00  0.00           O  
ATOM    294  OE2 GLU    20     211.543 128.370-185.993  1.00  0.00           O  
ATOM    295  C   GLU    20     211.475 126.549-190.098  1.00  0.00           C  
ATOM    296  O   GLU    20     211.891 125.491-190.608  1.00  0.00           O  
ATOM    297  N   LYS    21     211.586 127.763-190.630  1.00  0.00           N  
ATOM    298  H   LYS    21     211.083 128.453-190.090  1.00  0.00           H  
ATOM    299  CA  LYS    21     212.122 128.037-192.050  1.00  0.00           C  
ATOM    300  HA  LYS    21     211.411 127.581-192.739  1.00  0.00           H  
ATOM    301  CB  LYS    21     211.901 129.575-192.311  1.00  0.00           C  
ATOM    302  HB2 LYS    21     212.087 129.668-193.381  1.00  0.00           H  
ATOM    303  HB3 LYS    21     210.859 129.852-192.151  1.00  0.00           H  
ATOM    304  CG  LYS    21     212.689 130.504-191.484  1.00  0.00           C  
ATOM    305  HG2 LYS    21     212.613 130.259-190.425  1.00  0.00           H  
ATOM    306  HG3 LYS    21     213.729 130.476-191.811  1.00  0.00           H  
ATOM    307  CD  LYS    21     212.199 131.975-191.770  1.00  0.00           C  
ATOM    308  HD2 LYS    21     211.117 132.085-191.691  1.00  0.00           H  
ATOM    309  HD3 LYS    21     212.470 132.670-190.975  1.00  0.00           H  
ATOM    310  CE  LYS    21     212.759 132.553-193.072  1.00  0.00           C  
ATOM    311  HE2 LYS    21     213.353 131.845-193.648  1.00  0.00           H  
ATOM    312  HE3 LYS    21     211.862 132.751-193.659  1.00  0.00           H  
ATOM    313  NZ  LYS    21     213.477 133.815-192.823  1.00  0.00           N  
ATOM    314  HZ1 LYS    21     212.832 134.507-192.469  1.00  0.00           H  
ATOM    315  HZ2 LYS    21     213.910 134.015-193.713  1.00  0.00           H  
ATOM    316  HZ3 LYS    21     214.226 133.631-192.171  1.00  0.00           H  
ATOM    317  C   LYS    21     213.542 127.559-192.399  1.00  0.00           C  
ATOM    318  O   LYS    21     213.672 127.319-193.600  1.00  0.00           O  
ATOM    319  N   THR    22     214.400 127.239-191.445  1.00  0.00           N  
ATOM    320  H   THR    22     214.103 127.385-190.491  1.00  0.00           H  
ATOM    321  CA  THR    22     215.875 127.017-191.674  1.00  0.00           C  
ATOM    322  HA  THR    22     215.962 126.871-192.751  1.00  0.00           H  
ATOM    323  CB  THR    22     216.695 128.302-191.174  1.00  0.00           C  
ATOM    324  HB  THR    22     217.735 128.020-191.013  1.00  0.00           H  
ATOM    325  CG2 THR    22     216.723 129.351-192.263  1.00  0.00           C  
ATOM    326 HG21 THR    22     217.046 128.997-193.242  1.00  0.00           H  
ATOM    327 HG22 THR    22     217.409 130.116-191.898  1.00  0.00           H  
ATOM    328 HG23 THR    22     215.740 129.806-192.381  1.00  0.00           H  
ATOM    329  OG1 THR    22     216.157 128.880-190.039  1.00  0.00           O  
ATOM    330  HG1 THR    22     216.558 129.721-189.811  1.00  0.00           H  
ATOM    331  C   THR    22     216.427 125.744-190.962  1.00  0.00           C  
ATOM    332  O   THR    22     216.279 125.630-189.759  1.00  0.00           O  
ATOM    333  N   LYS    23     217.102 124.836-191.679  1.00  0.00           N  
ATOM    334  H   LYS    23     217.262 125.136-192.630  1.00  0.00           H  
ATOM    335  CA  LYS    23     217.572 123.477-191.307  1.00  0.00           C  
ATOM    336  HA  LYS    23     217.581 123.333-190.227  1.00  0.00           H  
ATOM    337  CB  LYS    23     216.726 122.403-192.051  1.00  0.00           C  
ATOM    338  HB2 LYS    23     216.629 122.807-193.059  1.00  0.00           H  
ATOM    339  HB3 LYS    23     217.129 121.392-192.091  1.00  0.00           H  
ATOM    340  CG  LYS    23     215.501 122.071-191.226  1.00  0.00           C  
ATOM    341  HG2 LYS    23     215.789 121.604-190.284  1.00  0.00           H  
ATOM    342  HG3 LYS    23     214.965 123.014-191.114  1.00  0.00           H  
ATOM    343  CD  LYS    23     214.529 121.093-191.941  1.00  0.00           C  
ATOM    344  HD2 LYS    23     214.913 120.086-192.100  1.00  0.00           H  
ATOM    345  HD3 LYS    23     213.674 120.944-191.282  1.00  0.00           H  
ATOM    346  CE  LYS    23     214.023 121.746-193.259  1.00  0.00           C  
ATOM    347  HE2 LYS    23     213.854 122.786-192.984  1.00  0.00           H  
ATOM    348  HE3 LYS    23     214.760 121.724-194.062  1.00  0.00           H  
ATOM    349  NZ  LYS    23     212.802 121.057-193.761  1.00  0.00           N  
ATOM    350  HZ1 LYS    23     212.758 120.052-193.671  1.00  0.00           H  
ATOM    351  HZ2 LYS    23     212.635 121.253-194.738  1.00  0.00           H  
ATOM    352  HZ3 LYS    23     211.951 121.359-193.310  1.00  0.00           H  
ATOM    353  C   LYS    23     219.034 123.262-191.588  1.00  0.00           C  
ATOM    354  O   LYS    23     219.506 122.285-192.213  1.00  0.00           O  
ATOM    355  N   GLN    24     219.878 124.142-191.014  1.00  0.00           N  
ATOM    356  H   GLN    24     219.386 124.855-190.494  1.00  0.00           H  
ATOM    357  CA  GLN    24     221.311 124.228-190.967  1.00  0.00           C  
ATOM    358  HA  GLN    24     221.775 123.588-191.717  1.00  0.00           H  
ATOM    359  CB  GLN    24     221.730 125.699-191.220  1.00  0.00           C  
ATOM    360  HB2 GLN    24     221.161 126.433-190.650  1.00  0.00           H  
ATOM    361  HB3 GLN    24     222.767 125.817-190.905  1.00  0.00           H  
ATOM    362  CG  GLN    24     221.713 126.226-192.714  1.00  0.00           C  
ATOM    363  HG2 GLN    24     222.648 126.743-192.931  1.00  0.00           H  
ATOM    364  HG3 GLN    24     221.850 125.384-193.391  1.00  0.00           H  
ATOM    365  CD  GLN    24     220.445 127.047-193.127  1.00  0.00           C  
ATOM    366  OE1 GLN    24     219.311 126.578-192.952  1.00  0.00           O  
ATOM    367  NE2 GLN    24     220.590 128.236-193.686  1.00  0.00           N  
ATOM    368 HE21 GLN    24     221.526 128.521-193.934  1.00  0.00           H  
ATOM    369 HE22 GLN    24     219.882 128.955-193.644  1.00  0.00           H  
ATOM    370  C   GLN    24     221.695 123.782-189.542  1.00  0.00           C  
ATOM    371  O   GLN    24     220.970 123.970-188.517  1.00  0.00           O  
ATOM    372  N   GLY    25     222.873 123.202-189.442  1.00  0.00           N  
ATOM    373  H   GLY    25     223.433 123.205-190.282  1.00  0.00           H  
ATOM    374  CA  GLY    25     223.578 122.957-188.143  1.00  0.00           C  
ATOM    375  HA2 GLY    25     222.945 122.259-187.594  1.00  0.00           H  
ATOM    376  HA3 GLY    25     224.610 122.621-188.247  1.00  0.00           H  
ATOM    377  C   GLY    25     223.667 124.279-187.405  1.00  0.00           C  
ATOM    378  O   GLY    25     223.795 125.294-188.002  1.00  0.00           O  
ATOM    379  N   VAL    26     223.610 124.290-186.018  1.00  0.00           N  
ATOM    380  H   VAL    26     223.686 123.370-185.609  1.00  0.00           H  
ATOM    381  CA  VAL    26     223.527 125.488-185.228  1.00  0.00           C  
ATOM    382  HA  VAL    26     222.766 126.157-185.631  1.00  0.00           H  
ATOM    383  CB  VAL    26     222.978 125.041-183.847  1.00  0.00           C  
ATOM    384  HB  VAL    26     222.166 124.363-184.112  1.00  0.00           H  
ATOM    385  CG1 VAL    26     223.930 124.217-183.009  1.00  0.00           C  
ATOM    386 HG11 VAL    26     224.869 124.688-182.720  1.00  0.00           H  
ATOM    387 HG12 VAL    26     224.170 123.279-183.510  1.00  0.00           H  
ATOM    388 HG13 VAL    26     223.443 123.990-182.060  1.00  0.00           H  
ATOM    389  CG2 VAL    26     222.279 126.204-183.167  1.00  0.00           C  
ATOM    390 HG21 VAL    26     222.958 127.046-183.041  1.00  0.00           H  
ATOM    391 HG22 VAL    26     222.067 125.878-182.149  1.00  0.00           H  
ATOM    392 HG23 VAL    26     221.402 126.502-183.742  1.00  0.00           H  
ATOM    393  C   VAL    26     224.765 126.219-185.139  1.00  0.00           C  
ATOM    394  O   VAL    26     224.637 127.450-184.940  1.00  0.00           O  
ATOM    395  N   ALA    27     225.958 125.675-185.195  1.00  0.00           N  
ATOM    396  H   ALA    27     225.800 124.681-185.109  1.00  0.00           H  
ATOM    397  CA  ALA    27     227.254 126.334-185.121  1.00  0.00           C  
ATOM    398  HA  ALA    27     227.120 127.399-185.310  1.00  0.00           H  
ATOM    399  CB  ALA    27     227.940 126.396-183.803  1.00  0.00           C  
ATOM    400  HB1 ALA    27     227.294 126.919-183.097  1.00  0.00           H  
ATOM    401  HB2 ALA    27     228.893 126.917-183.889  1.00  0.00           H  
ATOM    402  HB3 ALA    27     228.264 125.386-183.551  1.00  0.00           H  
ATOM    403  C   ALA    27     228.293 125.806-186.098  1.00  0.00           C  
ATOM    404  O   ALA    27     228.343 124.609-186.396  1.00  0.00           O  
ATOM    405  N   GLU    28     229.149 126.725-186.668  1.00  0.00           N  
ATOM    406  H   GLU    28     229.189 127.562-186.104  1.00  0.00           H  
ATOM    407  CA  GLU    28     230.173 126.323-187.639  1.00  0.00           C  
ATOM    408  HA  GLU    28     229.635 125.840-188.455  1.00  0.00           H  
ATOM    409  CB  GLU    28     230.802 127.527-188.279  1.00  0.00           C  
ATOM    410  HB2 GLU    28     231.046 128.313-187.563  1.00  0.00           H  
ATOM    411  HB3 GLU    28     231.714 127.346-188.848  1.00  0.00           H  
ATOM    412  CG  GLU    28     229.799 128.151-189.247  1.00  0.00           C  
ATOM    413  HG2 GLU    28     229.553 127.520-190.102  1.00  0.00           H  
ATOM    414  HG3 GLU    28     228.847 128.248-188.725  1.00  0.00           H  
ATOM    415  CD  GLU    28     230.326 129.545-189.683  1.00  0.00           C  
ATOM    416  OE1 GLU    28     230.641 129.738-190.876  1.00  0.00           O  
ATOM    417  OE2 GLU    28     230.369 130.457-188.842  1.00  0.00           O  
ATOM    418  C   GLU    28     231.289 125.361-187.148  1.00  0.00           C  
ATOM    419  O   GLU    28     232.036 124.825-187.954  1.00  0.00           O  
ATOM    420  N   ALA    29     231.330 125.067-185.836  1.00  0.00           N  
ATOM    421  H   ALA    29     230.936 125.719-185.173  1.00  0.00           H  
ATOM    422  CA  ALA    29     232.210 124.022-185.245  1.00  0.00           C  
ATOM    423  HA  ALA    29     233.246 124.290-185.453  1.00  0.00           H  
ATOM    424  CB  ALA    29     232.136 124.127-183.742  1.00  0.00           C  
ATOM    425  HB1 ALA    29     232.721 123.283-183.374  1.00  0.00           H  
ATOM    426  HB2 ALA    29     231.119 124.048-183.358  1.00  0.00           H  
ATOM    427  HB3 ALA    29     232.579 125.076-183.441  1.00  0.00           H  
ATOM    428  C   ALA    29     231.998 122.593-185.743  1.00  0.00           C  
ATOM    429  O   ALA    29     232.968 121.812-185.820  1.00  0.00           O  
ATOM    430  N   ALA    30     230.796 122.278-186.283  1.00  0.00           N  
ATOM    431  H   ALA    30     230.140 123.046-186.259  1.00  0.00           H  
ATOM    432  CA  ALA    30     230.397 120.964-186.755  1.00  0.00           C  
ATOM    433  HA  ALA    30     230.933 120.209-186.180  1.00  0.00           H  
ATOM    434  CB  ALA    30     228.907 120.871-186.489  1.00  0.00           C  
ATOM    435  HB1 ALA    30     228.783 120.958-185.409  1.00  0.00           H  
ATOM    436  HB2 ALA    30     228.687 119.832-186.733  1.00  0.00           H  
ATOM    437  HB3 ALA    30     228.271 121.589-187.007  1.00  0.00           H  
ATOM    438  C   ALA    30     230.812 120.690-188.209  1.00  0.00           C  
ATOM    439  O   ALA    30     230.794 119.512-188.658  1.00  0.00           O  
ATOM    440  N   GLY    31     231.444 121.698-188.887  1.00  0.00           N  
ATOM    441  H   GLY    31     231.450 122.642-188.528  1.00  0.00           H  
ATOM    442  CA  GLY    31     232.118 121.516-190.200  1.00  0.00           C  
ATOM    443  HA2 GLY    31     231.665 120.683-190.737  1.00  0.00           H  
ATOM    444  HA3 GLY    31     232.020 122.511-190.635  1.00  0.00           H  
ATOM    445  C   GLY    31     233.655 121.169-190.154  1.00  0.00           C  
ATOM    446  O   GLY    31     234.261 120.914-191.164  1.00  0.00           O  
ATOM    447  N   LYS    32     234.254 121.144-188.942  1.00  0.00           N  
ATOM    448  H   LYS    32     233.766 121.435-188.107  1.00  0.00           H  
ATOM    449  CA  LYS    32     235.669 120.656-188.765  1.00  0.00           C  
ATOM    450  HA  LYS    32     235.938 119.980-189.577  1.00  0.00           H  
ATOM    451  CB  LYS    32     236.542 121.902-188.849  1.00  0.00           C  
ATOM    452  HB2 LYS    32     237.587 121.610-188.958  1.00  0.00           H  
ATOM    453  HB3 LYS    32     236.309 122.429-189.774  1.00  0.00           H  
ATOM    454  CG  LYS    32     236.453 122.742-187.606  1.00  0.00           C  
ATOM    455  HG2 LYS    32     235.413 123.008-187.413  1.00  0.00           H  
ATOM    456  HG3 LYS    32     236.802 122.131-186.773  1.00  0.00           H  
ATOM    457  CD  LYS    32     237.239 124.125-187.758  1.00  0.00           C  
ATOM    458  HD2 LYS    32     238.287 123.994-188.025  1.00  0.00           H  
ATOM    459  HD3 LYS    32     236.795 124.634-188.613  1.00  0.00           H  
ATOM    460  CE  LYS    32     237.098 124.953-186.416  1.00  0.00           C  
ATOM    461  HE2 LYS    32     236.037 125.183-186.311  1.00  0.00           H  
ATOM    462  HE3 LYS    32     237.385 124.357-185.550  1.00  0.00           H  
ATOM    463  NZ  LYS    32     237.608 126.342-186.464  1.00  0.00           N  
ATOM    464  HZ1 LYS    32     238.613 126.356-186.566  1.00  0.00           H  
ATOM    465  HZ2 LYS    32     237.492 126.795-185.569  1.00  0.00           H  
ATOM    466  HZ3 LYS    32     237.280 126.905-187.236  1.00  0.00           H  
ATOM    467  C   LYS    32     236.036 119.898-187.470  1.00  0.00           C  
ATOM    468  O   LYS    32     237.216 119.558-187.295  1.00  0.00           O  
ATOM    469  N   THR    33     235.138 119.584-186.550  1.00  0.00           N  
ATOM    470  H   THR    33     234.240 119.976-186.794  1.00  0.00           H  
ATOM    471  CA  THR    33     235.283 118.631-185.429  1.00  0.00           C  
ATOM    472  HA  THR    33     236.287 118.633-185.006  1.00  0.00           H  
ATOM    473  CB  THR    33     234.278 119.042-184.244  1.00  0.00           C  
ATOM    474  HB  THR    33     233.225 118.803-184.394  1.00  0.00           H  
ATOM    475  CG2 THR    33     234.652 118.328-182.941  1.00  0.00           C  
ATOM    476 HG21 THR    33     234.513 117.249-183.007  1.00  0.00           H  
ATOM    477 HG22 THR    33     234.036 118.692-182.118  1.00  0.00           H  
ATOM    478 HG23 THR    33     235.728 118.408-182.782  1.00  0.00           H  
ATOM    479  OG1 THR    33     234.559 120.379-183.921  1.00  0.00           O  
ATOM    480  HG1 THR    33     234.168 120.972-184.567  1.00  0.00           H  
ATOM    481  C   THR    33     234.876 117.204-185.870  1.00  0.00           C  
ATOM    482  O   THR    33     233.826 117.017-186.354  1.00  0.00           O  
ATOM    483  N   LYS    34     235.716 116.151-185.511  1.00  0.00           N  
ATOM    484  H   LYS    34     236.591 116.315-185.034  1.00  0.00           H  
ATOM    485  CA  LYS    34     235.421 114.761-185.923  1.00  0.00           C  
ATOM    486  HA  LYS    34     234.823 114.795-186.834  1.00  0.00           H  
ATOM    487  CB  LYS    34     236.777 114.044-186.248  1.00  0.00           C  
ATOM    488  HB2 LYS    34     237.356 114.226-185.343  1.00  0.00           H  
ATOM    489  HB3 LYS    34     236.602 112.998-186.501  1.00  0.00           H  
ATOM    490  CG  LYS    34     237.559 114.739-187.370  1.00  0.00           C  
ATOM    491  HG2 LYS    34     236.898 114.817-188.233  1.00  0.00           H  
ATOM    492  HG3 LYS    34     237.840 115.742-187.050  1.00  0.00           H  
ATOM    493  CD  LYS    34     238.820 113.833-187.639  1.00  0.00           C  
ATOM    494  HD2 LYS    34     239.451 113.759-186.753  1.00  0.00           H  
ATOM    495  HD3 LYS    34     238.526 112.841-187.981  1.00  0.00           H  
ATOM    496  CE  LYS    34     239.651 114.633-188.758  1.00  0.00           C  
ATOM    497  HE2 LYS    34     239.610 114.178-189.747  1.00  0.00           H  
ATOM    498  HE3 LYS    34     239.098 115.571-188.698  1.00  0.00           H  
ATOM    499  NZ  LYS    34     241.070 114.739-188.309  1.00  0.00           N  
ATOM    500  HZ1 LYS    34     241.544 115.452-188.844  1.00  0.00           H  
ATOM    501  HZ2 LYS    34     241.610 113.885-188.304  1.00  0.00           H  
ATOM    502  HZ3 LYS    34     241.063 114.976-187.327  1.00  0.00           H  
ATOM    503  C   LYS    34     234.518 113.997-184.960  1.00  0.00           C  
ATOM    504  O   LYS    34     234.128 112.845-185.209  1.00  0.00           O  
ATOM    505  N   GLU    35     234.043 114.592-183.876  1.00  0.00           N  
ATOM    506  H   GLU    35     234.511 115.430-183.565  1.00  0.00           H  
ATOM    507  CA  GLU    35     232.939 114.067-183.061  1.00  0.00           C  
ATOM    508  HA  GLU    35     232.696 113.039-183.329  1.00  0.00           H  
ATOM    509  CB  GLU    35     233.393 114.077-181.583  1.00  0.00           C  
ATOM    510  HB2 GLU    35     234.443 113.786-181.555  1.00  0.00           H  
ATOM    511  HB3 GLU    35     233.292 115.092-181.199  1.00  0.00           H  
ATOM    512  CG  GLU    35     232.487 113.157-180.782  1.00  0.00           C  
ATOM    513  HG2 GLU    35     232.545 113.322-179.706  1.00  0.00           H  
ATOM    514  HG3 GLU    35     231.451 113.454-180.944  1.00  0.00           H  
ATOM    515  CD  GLU    35     232.833 111.687-181.003  1.00  0.00           C  
ATOM    516  OE1 GLU    35     233.285 110.994-180.051  1.00  0.00           O  
ATOM    517  OE2 GLU    35     232.492 111.077-182.050  1.00  0.00           O  
ATOM    518  C   GLU    35     231.549 114.808-183.272  1.00  0.00           C  
ATOM    519  O   GLU    35     231.545 116.040-183.382  1.00  0.00           O  
ATOM    520  N   GLY    36     230.478 113.991-183.335  1.00  0.00           N  
ATOM    521  H   GLY    36     230.636 113.005-183.484  1.00  0.00           H  
ATOM    522  CA  GLY    36     229.076 114.418-183.309  1.00  0.00           C  
ATOM    523  HA2 GLY    36     228.628 114.034-182.393  1.00  0.00           H  
ATOM    524  HA3 GLY    36     229.194 115.482-183.106  1.00  0.00           H  
ATOM    525  C   GLY    36     228.093 114.255-184.547  1.00  0.00           C  
ATOM    526  O   GLY    36     228.406 113.577-185.497  1.00  0.00           O  
ATOM    527  N   VAL    37     226.912 114.809-184.475  1.00  0.00           N  
ATOM    528  H   VAL    37     226.752 115.396-183.668  1.00  0.00           H  
ATOM    529  CA  VAL    37     226.086 114.996-185.642  1.00  0.00           C  
ATOM    530  HA  VAL    37     226.682 114.961-186.553  1.00  0.00           H  
ATOM    531  CB  VAL    37     225.109 113.841-185.777  1.00  0.00           C  
ATOM    532  HB  VAL    37     225.732 112.948-185.735  1.00  0.00           H  
ATOM    533  CG1 VAL    37     224.100 113.865-184.583  1.00  0.00           C  
ATOM    534 HG11 VAL    37     223.432 113.012-184.702  1.00  0.00           H  
ATOM    535 HG12 VAL    37     223.602 114.834-184.571  1.00  0.00           H  
ATOM    536 HG13 VAL    37     224.712 113.759-183.687  1.00  0.00           H  
ATOM    537  CG2 VAL    37     224.509 113.824-187.225  1.00  0.00           C  
ATOM    538 HG21 VAL    37     223.867 114.697-187.342  1.00  0.00           H  
ATOM    539 HG22 VAL    37     223.974 112.876-187.290  1.00  0.00           H  
ATOM    540 HG23 VAL    37     225.340 113.894-187.927  1.00  0.00           H  
ATOM    541  C   VAL    37     225.550 116.401-185.802  1.00  0.00           C  
ATOM    542  O   VAL    37     225.130 116.944-184.815  1.00  0.00           O  
ATOM    543  N   LEU    38     225.363 116.920-187.002  1.00  0.00           N  
ATOM    544  H   LEU    38     225.748 116.336-187.731  1.00  0.00           H  
ATOM    545  CA  LEU    38     224.917 118.284-187.329  1.00  0.00           C  
ATOM    546  HA  LEU    38     225.681 118.974-186.972  1.00  0.00           H  
ATOM    547  CB  LEU    38     224.826 118.376-188.827  1.00  0.00           C  
ATOM    548  HB2 LEU    38     223.891 117.912-189.139  1.00  0.00           H  
ATOM    549  HB3 LEU    38     224.860 119.463-188.894  1.00  0.00           H  
ATOM    550  CG  LEU    38     225.956 117.814-189.775  1.00  0.00           C  
ATOM    551  HG  LEU    38     225.848 118.326-190.732  1.00  0.00           H  
ATOM    552  CD1 LEU    38     227.407 118.138-189.308  1.00  0.00           C  
ATOM    553 HD11 LEU    38     227.623 119.197-189.168  1.00  0.00           H  
ATOM    554 HD12 LEU    38     228.015 117.775-190.137  1.00  0.00           H  
ATOM    555 HD13 LEU    38     227.613 117.668-188.346  1.00  0.00           H  
ATOM    556  CD2 LEU    38     225.732 116.358-190.176  1.00  0.00           C  
ATOM    557 HD21 LEU    38     224.836 116.290-190.794  1.00  0.00           H  
ATOM    558 HD22 LEU    38     225.566 115.738-189.296  1.00  0.00           H  
ATOM    559 HD23 LEU    38     226.619 116.044-190.726  1.00  0.00           H  
ATOM    560  C   LEU    38     223.522 118.733-186.720  1.00  0.00           C  
ATOM    561  O   LEU    38     223.222 119.940-186.646  1.00  0.00           O  
ATOM    562  N   TYR    39     222.763 117.742-186.245  1.00  0.00           N  
ATOM    563  H   TYR    39     223.056 116.781-186.346  1.00  0.00           H  
ATOM    564  CA  TYR    39     221.558 118.039-185.493  1.00  0.00           C  
ATOM    565  HA  TYR    39     221.181 118.948-185.961  1.00  0.00           H  
ATOM    566  CB  TYR    39     220.525 116.864-185.569  1.00  0.00           C  
ATOM    567  HB2 TYR    39     220.872 115.939-185.108  1.00  0.00           H  
ATOM    568  HB3 TYR    39     219.566 117.209-185.184  1.00  0.00           H  
ATOM    569  CG  TYR    39     220.179 116.497-187.047  1.00  0.00           C  
ATOM    570  CD1 TYR    39     220.740 115.364-187.692  1.00  0.00           C  
ATOM    571  HD1 TYR    39     221.429 114.664-187.241  1.00  0.00           H  
ATOM    572  CE1 TYR    39     220.513 115.133-189.085  1.00  0.00           C  
ATOM    573  HE1 TYR    39     220.991 114.287-189.556  1.00  0.00           H  
ATOM    574  CZ  TYR    39     219.726 116.043-189.765  1.00  0.00           C  
ATOM    575  OH  TYR    39     219.632 115.907-191.132  1.00  0.00           O  
ATOM    576  HH  TYR    39     219.290 116.736-191.474  1.00  0.00           H  
ATOM    577  CE2 TYR    39     219.140 117.173-189.114  1.00  0.00           C  
ATOM    578  HE2 TYR    39     218.622 117.901-189.720  1.00  0.00           H  
ATOM    579  CD2 TYR    39     219.403 117.395-187.754  1.00  0.00           C  
ATOM    580  HD2 TYR    39     218.939 118.258-187.301  1.00  0.00           H  
ATOM    581  C   TYR    39     221.916 118.507-184.072  1.00  0.00           C  
ATOM    582  O   TYR    39     221.361 119.506-183.659  1.00  0.00           O  
ATOM    583  N   VAL    40     222.818 117.825-183.404  1.00  0.00           N  
ATOM    584  H   VAL    40     223.321 117.180-183.996  1.00  0.00           H  
ATOM    585  CA  VAL    40     223.242 117.882-181.985  1.00  0.00           C  
ATOM    586  HA  VAL    40     222.389 118.368-181.511  1.00  0.00           H  
ATOM    587  CB  VAL    40     223.370 116.505-181.405  1.00  0.00           C  
ATOM    588  HB  VAL    40     223.917 115.916-182.142  1.00  0.00           H  
ATOM    589  CG1 VAL    40     224.062 116.336-180.084  1.00  0.00           C  
ATOM    590 HG11 VAL    40     223.510 116.845-179.294  1.00  0.00           H  
ATOM    591 HG12 VAL    40     225.098 116.663-180.172  1.00  0.00           H  
ATOM    592 HG13 VAL    40     224.074 115.266-179.876  1.00  0.00           H  
ATOM    593  CG2 VAL    40     221.967 115.829-181.372  1.00  0.00           C  
ATOM    594 HG21 VAL    40     222.048 114.742-181.372  1.00  0.00           H  
ATOM    595 HG22 VAL    40     221.274 116.032-182.189  1.00  0.00           H  
ATOM    596 HG23 VAL    40     221.381 116.262-180.560  1.00  0.00           H  
ATOM    597  C   VAL    40     224.444 118.850-181.805  1.00  0.00           C  
ATOM    598  O   VAL    40     224.597 119.465-180.756  1.00  0.00           O  
ATOM    599  N   GLY    41     225.230 119.068-182.844  1.00  0.00           N  
ATOM    600  H   GLY    41     225.031 118.657-183.745  1.00  0.00           H  
ATOM    601  CA  GLY    41     226.265 120.059-182.843  1.00  0.00           C  
ATOM    602  HA2 GLY    41     226.616 120.089-183.874  1.00  0.00           H  
ATOM    603  HA3 GLY    41     225.886 121.069-182.689  1.00  0.00           H  
ATOM    604  C   GLY    41     227.355 119.712-181.842  1.00  0.00           C  
ATOM    605  O   GLY    41     227.599 118.577-181.505  1.00  0.00           O  
ATOM    606  N   SER    42     228.043 120.738-181.219  1.00  0.00           N  
ATOM    607  H   SER    42     227.868 121.670-181.566  1.00  0.00           H  
ATOM    608  CA  SER    42     229.046 120.542-180.212  1.00  0.00           C  
ATOM    609  HA  SER    42     229.595 119.612-180.361  1.00  0.00           H  
ATOM    610  CB  SER    42     230.065 121.732-180.240  1.00  0.00           C  
ATOM    611  HB2 SER    42     230.906 121.595-179.561  1.00  0.00           H  
ATOM    612  HB3 SER    42     230.521 121.869-181.221  1.00  0.00           H  
ATOM    613  OG  SER    42     229.338 122.795-179.864  1.00  0.00           O  
ATOM    614  HG  SER    42     229.507 122.767-178.919  1.00  0.00           H  
ATOM    615  C   SER    42     228.458 120.314-178.794  1.00  0.00           C  
ATOM    616  O   SER    42     228.786 121.026-177.848  1.00  0.00           O  
ATOM    617  N   LYS    43     227.336 119.505-178.664  1.00  0.00           N  
ATOM    618  H   LYS    43     227.032 118.940-179.444  1.00  0.00           H  
ATOM    619  CA  LYS    43     226.638 119.285-177.326  1.00  0.00           C  
ATOM    620  HA  LYS    43     227.312 119.753-176.607  1.00  0.00           H  
ATOM    621  CB  LYS    43     225.254 120.067-177.361  1.00  0.00           C  
ATOM    622  HB2 LYS    43     224.599 119.715-178.157  1.00  0.00           H  
ATOM    623  HB3 LYS    43     224.783 119.866-176.398  1.00  0.00           H  
ATOM    624  CG  LYS    43     225.352 121.636-177.399  1.00  0.00           C  
ATOM    625  HG2 LYS    43     226.195 121.922-176.768  1.00  0.00           H  
ATOM    626  HG3 LYS    43     225.801 121.990-178.327  1.00  0.00           H  
ATOM    627  CD  LYS    43     224.157 122.512-176.849  1.00  0.00           C  
ATOM    628  HD2 LYS    43     223.894 122.322-175.809  1.00  0.00           H  
ATOM    629  HD3 LYS    43     224.525 123.526-177.006  1.00  0.00           H  
ATOM    630  CE  LYS    43     222.795 122.517-177.647  1.00  0.00           C  
ATOM    631  HE2 LYS    43     222.971 122.760-178.695  1.00  0.00           H  
ATOM    632  HE3 LYS    43     222.366 121.515-177.675  1.00  0.00           H  
ATOM    633  NZ  LYS    43     221.812 123.413-176.931  1.00  0.00           N  
ATOM    634  HZ1 LYS    43     222.204 124.325-176.747  1.00  0.00           H  
ATOM    635  HZ2 LYS    43     221.565 123.020-176.034  1.00  0.00           H  
ATOM    636  HZ3 LYS    43     220.959 123.517-177.461  1.00  0.00           H  
ATOM    637  C   LYS    43     226.308 117.777-177.049  1.00  0.00           C  
ATOM    638  O   LYS    43     226.425 116.899-177.836  1.00  0.00           O  
ATOM    639  N   THR    44     225.961 117.464-175.761  1.00  0.00           N  
ATOM    640  H   THR    44     225.753 118.221-175.125  1.00  0.00           H  
ATOM    641  CA  THR    44     225.921 116.082-175.180  1.00  0.00           C  
ATOM    642  HA  THR    44     226.046 115.359-175.986  1.00  0.00           H  
ATOM    643  CB  THR    44     227.270 115.837-174.403  1.00  0.00           C  
ATOM    644  HB  THR    44     228.056 115.945-175.150  1.00  0.00           H  
ATOM    645  CG2 THR    44     227.430 116.821-173.332  1.00  0.00           C  
ATOM    646 HG21 THR    44     227.376 117.876-173.602  1.00  0.00           H  
ATOM    647 HG22 THR    44     228.416 116.719-172.878  1.00  0.00           H  
ATOM    648 HG23 THR    44     226.665 116.777-172.557  1.00  0.00           H  
ATOM    649  OG1 THR    44     227.374 114.543-173.824  1.00  0.00           O  
ATOM    650  HG1 THR    44     228.249 114.322-174.151  1.00  0.00           H  
ATOM    651  C   THR    44     224.713 115.872-174.337  1.00  0.00           C  
ATOM    652  O   THR    44     224.199 116.816-173.695  1.00  0.00           O  
ATOM    653  N   LYS    45     224.268 114.607-174.227  1.00  0.00           N  
ATOM    654  H   LYS    45     224.504 114.065-175.046  1.00  0.00           H  
ATOM    655  CA  LYS    45     223.158 114.022-173.348  1.00  0.00           C  
ATOM    656  HA  LYS    45     222.937 114.645-172.482  1.00  0.00           H  
ATOM    657  CB  LYS    45     221.778 114.060-174.060  1.00  0.00           C  
ATOM    658  HB2 LYS    45     220.991 114.064-173.306  1.00  0.00           H  
ATOM    659  HB3 LYS    45     221.821 115.062-174.487  1.00  0.00           H  
ATOM    660  CG  LYS    45     221.612 112.982-175.058  1.00  0.00           C  
ATOM    661  HG2 LYS    45     222.476 113.029-175.720  1.00  0.00           H  
ATOM    662  HG3 LYS    45     221.508 112.022-174.551  1.00  0.00           H  
ATOM    663  CD  LYS    45     220.275 113.072-175.927  1.00  0.00           C  
ATOM    664  HD2 LYS    45     219.373 113.126-175.319  1.00  0.00           H  
ATOM    665  HD3 LYS    45     220.376 114.010-176.474  1.00  0.00           H  
ATOM    666  CE  LYS    45     219.871 111.884-176.873  1.00  0.00           C  
ATOM    667  HE2 LYS    45     220.687 111.727-177.579  1.00  0.00           H  
ATOM    668  HE3 LYS    45     219.777 110.980-176.272  1.00  0.00           H  
ATOM    669  NZ  LYS    45     218.670 112.073-177.723  1.00  0.00           N  
ATOM    670  HZ1 LYS    45     218.085 111.312-178.039  1.00  0.00           H  
ATOM    671  HZ2 LYS    45     219.011 112.564-178.537  1.00  0.00           H  
ATOM    672  HZ3 LYS    45     218.065 112.717-177.234  1.00  0.00           H  
ATOM    673  C   LYS    45     223.495 112.701-172.671  1.00  0.00           C  
ATOM    674  O   LYS    45     223.072 112.390-171.543  1.00  0.00           O  
ATOM    675  N   GLU    46     224.336 111.924-173.402  1.00  0.00           N  
ATOM    676  H   GLU    46     224.518 112.322-174.313  1.00  0.00           H  
ATOM    677  CA  GLU    46     224.865 110.625-172.944  1.00  0.00           C  
ATOM    678  HA  GLU    46     223.988 109.980-172.874  1.00  0.00           H  
ATOM    679  CB  GLU    46     225.914 110.159-174.051  1.00  0.00           C  
ATOM    680  HB2 GLU    46     226.734 110.859-173.893  1.00  0.00           H  
ATOM    681  HB3 GLU    46     226.169 109.125-173.822  1.00  0.00           H  
ATOM    682  CG  GLU    46     225.361 110.228-175.491  1.00  0.00           C  
ATOM    683  HG2 GLU    46     225.731 109.297-175.921  1.00  0.00           H  
ATOM    684  HG3 GLU    46     224.272 110.253-175.445  1.00  0.00           H  
ATOM    685  CD  GLU    46     225.876 111.361-176.339  1.00  0.00           C  
ATOM    686  OE1 GLU    46     226.625 111.251-177.360  1.00  0.00           O  
ATOM    687  OE2 GLU    46     225.322 112.466-176.133  1.00  0.00           O  
ATOM    688  C   GLU    46     225.675 110.555-171.647  1.00  0.00           C  
ATOM    689  O   GLU    46     226.573 111.385-171.317  1.00  0.00           O  
ATOM    690  N   GLY    47     225.382 109.466-170.857  1.00  0.00           N  
ATOM    691  H   GLY    47     224.640 108.834-171.121  1.00  0.00           H  
ATOM    692  CA  GLY    47     226.019 109.096-169.641  1.00  0.00           C  
ATOM    693  HA2 GLY    47     225.938 108.023-169.471  1.00  0.00           H  
ATOM    694  HA3 GLY    47     227.102 109.148-169.758  1.00  0.00           H  
ATOM    695  C   GLY    47     225.470 109.906-168.508  1.00  0.00           C  
ATOM    696  O   GLY    47     224.795 109.454-167.594  1.00  0.00           O  
ATOM    697  N   VAL    48     225.847 111.165-168.423  1.00  0.00           N  
ATOM    698  H   VAL    48     226.332 111.563-169.216  1.00  0.00           H  
ATOM    699  CA  VAL    48     225.404 112.052-167.319  1.00  0.00           C  
ATOM    700  HA  VAL    48     224.329 111.886-167.253  1.00  0.00           H  
ATOM    701  CB  VAL    48     226.147 111.823-165.975  1.00  0.00           C  
ATOM    702  HB  VAL    48     225.843 110.825-165.658  1.00  0.00           H  
ATOM    703  CG1 VAL    48     227.646 111.919-166.103  1.00  0.00           C  
ATOM    704 HG11 VAL    48     228.102 111.404-166.948  1.00  0.00           H  
ATOM    705 HG12 VAL    48     227.981 111.275-165.290  1.00  0.00           H  
ATOM    706 HG13 VAL    48     227.939 112.944-165.873  1.00  0.00           H  
ATOM    707  CG2 VAL    48     225.627 112.687-164.850  1.00  0.00           C  
ATOM    708 HG21 VAL    48     225.837 113.755-164.915  1.00  0.00           H  
ATOM    709 HG22 VAL    48     226.083 112.310-163.934  1.00  0.00           H  
ATOM    710 HG23 VAL    48     224.549 112.555-164.767  1.00  0.00           H  
ATOM    711  C   VAL    48     225.568 113.527-167.756  1.00  0.00           C  
ATOM    712  O   VAL    48     226.469 113.801-168.483  1.00  0.00           O  
ATOM    713  N   VAL    49     224.589 114.421-167.483  1.00  0.00           N  
ATOM    714  H   VAL    49     223.745 114.011-167.110  1.00  0.00           H  
ATOM    715  CA  VAL    49     224.596 115.872-167.753  1.00  0.00           C  
ATOM    716  HA  VAL    49     225.607 116.069-168.107  1.00  0.00           H  
ATOM    717  CB  VAL    49     223.612 116.304-168.826  1.00  0.00           C  
ATOM    718  HB  VAL    49     223.731 117.381-168.945  1.00  0.00           H  
ATOM    719  CG1 VAL    49     224.045 115.669-170.086  1.00  0.00           C  
ATOM    720 HG11 VAL    49     223.781 114.618-169.972  1.00  0.00           H  
ATOM    721 HG12 VAL    49     225.129 115.636-170.196  1.00  0.00           H  
ATOM    722 HG13 VAL    49     223.412 116.140-170.838  1.00  0.00           H  
ATOM    723  CG2 VAL    49     222.136 115.988-168.649  1.00  0.00           C  
ATOM    724 HG21 VAL    49     221.955 116.215-167.599  1.00  0.00           H  
ATOM    725 HG22 VAL    49     221.945 114.923-168.778  1.00  0.00           H  
ATOM    726 HG23 VAL    49     221.549 116.605-169.329  1.00  0.00           H  
ATOM    727  C   VAL    49     224.498 116.733-166.476  1.00  0.00           C  
ATOM    728  O   VAL    49     223.616 116.488-165.616  1.00  0.00           O  
ATOM    729  N   HIE    50     225.401 117.684-166.262  1.00  0.00           N  
ATOM    730  H   HIE    50     226.137 117.799-166.944  1.00  0.00           H  
ATOM    731  CA  HIE    50     225.558 118.411-165.069  1.00  0.00           C  
ATOM    732  HA  HIE    50     225.489 117.656-164.286  1.00  0.00           H  
ATOM    733  CB  HIE    50     226.895 119.060-165.070  1.00  0.00           C  
ATOM    734  HB2 HIE    50     227.664 118.380-165.436  1.00  0.00           H  
ATOM    735  HB3 HIE    50     226.821 119.930-165.722  1.00  0.00           H  
ATOM    736  CG  HIE    50     227.263 119.475-163.683  1.00  0.00           C  
ATOM    737  ND1 HIE    50     227.680 118.571-162.693  1.00  0.00           N  
ATOM    738  CE1 HIE    50     228.074 119.307-161.649  1.00  0.00           C  
ATOM    739  HE1 HIE    50     228.511 119.037-160.699  1.00  0.00           H  
ATOM    740  NE2 HIE    50     227.800 120.641-161.846  1.00  0.00           N  
ATOM    741  HE2 HIE    50     228.019 121.451-161.283  1.00  0.00           H  
ATOM    742  CD2 HIE    50     227.325 120.703-163.137  1.00  0.00           C  
ATOM    743  HD2 HIE    50     227.048 121.648-163.580  1.00  0.00           H  
ATOM    744  C   HIE    50     224.524 119.496-164.717  1.00  0.00           C  
ATOM    745  O   HIE    50     224.086 120.238-165.609  1.00  0.00           O  
ATOM    746  N   GLY    51     224.312 119.621-163.409  1.00  0.00           N  
ATOM    747  H   GLY    51     224.756 118.991-162.756  1.00  0.00           H  
ATOM    748  CA  GLY    51     223.410 120.647-162.890  1.00  0.00           C  
ATOM    749  HA2 GLY    51     223.939 121.425-162.341  1.00  0.00           H  
ATOM    750  HA3 GLY    51     222.832 120.978-163.753  1.00  0.00           H  
ATOM    751  C   GLY    51     222.507 120.077-161.751  1.00  0.00           C  
ATOM    752  O   GLY    51     221.840 119.036-161.973  1.00  0.00           O  
ATOM    753  N   VAL    52     222.493 120.712-160.546  1.00  0.00           N  
ATOM    754  H   VAL    52     223.282 121.303-160.327  1.00  0.00           H  
ATOM    755  CA  VAL    52     221.690 120.398-159.325  1.00  0.00           C  
ATOM    756  HA  VAL    52     220.724 120.039-159.679  1.00  0.00           H  
ATOM    757  CB  VAL    52     222.244 119.331-158.269  1.00  0.00           C  
ATOM    758  HB  VAL    52     222.726 118.511-158.801  1.00  0.00           H  
ATOM    759  CG1 VAL    52     223.444 119.945-157.464  1.00  0.00           C  
ATOM    760 HG11 VAL    52     223.091 120.687-156.747  1.00  0.00           H  
ATOM    761 HG12 VAL    52     224.138 120.396-158.172  1.00  0.00           H  
ATOM    762 HG13 VAL    52     223.826 119.058-156.957  1.00  0.00           H  
ATOM    763  CG2 VAL    52     221.208 118.912-157.184  1.00  0.00           C  
ATOM    764 HG21 VAL    52     220.481 118.194-157.564  1.00  0.00           H  
ATOM    765 HG22 VAL    52     220.747 119.771-156.698  1.00  0.00           H  
ATOM    766 HG23 VAL    52     221.689 118.301-156.420  1.00  0.00           H  
ATOM    767  C   VAL    52     221.466 121.770-158.685  1.00  0.00           C  
ATOM    768  O   VAL    52     222.401 122.631-158.631  1.00  0.00           O  
ATOM    769  N   ALA    53     220.185 122.019-158.313  1.00  0.00           N  
ATOM    770  H   ALA    53     219.463 121.318-158.395  1.00  0.00           H  
ATOM    771  CA  ALA    53     219.636 123.262-157.836  1.00  0.00           C  
ATOM    772  HA  ALA    53     219.633 123.804-158.781  1.00  0.00           H  
ATOM    773  CB  ALA    53     218.133 123.256-157.479  1.00  0.00           C  
ATOM    774  HB1 ALA    53     217.582 122.892-158.347  1.00  0.00           H  
ATOM    775  HB2 ALA    53     217.858 124.289-157.266  1.00  0.00           H  
ATOM    776  HB3 ALA    53     217.930 122.508-156.713  1.00  0.00           H  
ATOM    777  C   ALA    53     220.466 123.906-156.750  1.00  0.00           C  
ATOM    778  O   ALA    53     220.900 123.265-155.805  1.00  0.00           O  
ATOM    779  N   THR    54     220.773 125.132-157.099  1.00  0.00           N  
ATOM    780  H   THR    54     220.218 125.475-157.870  1.00  0.00           H  
ATOM    781  CA  THR    54     221.659 126.057-156.439  1.00  0.00           C  
ATOM    782  HA  THR    54     221.723 126.798-157.236  1.00  0.00           H  
ATOM    783  CB  THR    54     221.045 126.758-155.192  1.00  0.00           C  
ATOM    784  HB  THR    54     221.732 127.569-154.950  1.00  0.00           H  
ATOM    785  CG2 THR    54     219.539 127.256-155.347  1.00  0.00           C  
ATOM    786 HG21 THR    54     218.808 126.614-155.840  1.00  0.00           H  
ATOM    787 HG22 THR    54     219.506 128.182-155.920  1.00  0.00           H  
ATOM    788 HG23 THR    54     219.160 127.495-154.354  1.00  0.00           H  
ATOM    789  OG1 THR    54     220.970 125.917-154.004  1.00  0.00           O  
ATOM    790  HG1 THR    54     220.451 125.157-154.279  1.00  0.00           H  
ATOM    791  C   THR    54     223.069 125.569-156.242  1.00  0.00           C  
ATOM    792  O   THR    54     223.940 126.470-156.157  1.00  0.00           O  
ATOM    793  N   VAL    55     223.499 124.279-156.136  1.00  0.00           N  
ATOM    794  H   VAL    55     222.785 123.578-155.993  1.00  0.00           H  
ATOM    795  CA  VAL    55     224.923 123.859-156.012  1.00  0.00           C  
ATOM    796  HA  VAL    55     225.422 124.664-155.472  1.00  0.00           H  
ATOM    797  CB  VAL    55     224.929 122.640-155.025  1.00  0.00           C  
ATOM    798  HB  VAL    55     224.041 122.073-155.304  1.00  0.00           H  
ATOM    799  CG1 VAL    55     226.160 121.707-155.097  1.00  0.00           C  
ATOM    800 HG11 VAL    55     227.019 122.378-155.085  1.00  0.00           H  
ATOM    801 HG12 VAL    55     226.227 121.269-156.093  1.00  0.00           H  
ATOM    802 HG13 VAL    55     226.098 121.041-154.237  1.00  0.00           H  
ATOM    803  CG2 VAL    55     224.899 123.130-153.520  1.00  0.00           C  
ATOM    804 HG21 VAL    55     225.878 123.605-153.443  1.00  0.00           H  
ATOM    805 HG22 VAL    55     224.933 122.205-152.945  1.00  0.00           H  
ATOM    806 HG23 VAL    55     224.012 123.752-153.404  1.00  0.00           H  
ATOM    807  C   VAL    55     225.650 123.787-157.373  1.00  0.00           C  
ATOM    808  O   VAL    55     226.883 123.632-157.491  1.00  0.00           O  
ATOM    809  N   ALA    56     224.926 124.097-158.429  1.00  0.00           N  
ATOM    810  H   ALA    56     223.931 124.211-158.295  1.00  0.00           H  
ATOM    811  CA  ALA    56     225.495 124.380-159.729  1.00  0.00           C  
ATOM    812  HA  ALA    56     226.584 124.342-159.718  1.00  0.00           H  
ATOM    813  CB  ALA    56     225.131 123.191-160.618  1.00  0.00           C  
ATOM    814  HB1 ALA    56     225.391 122.229-160.177  1.00  0.00           H  
ATOM    815  HB2 ALA    56     225.613 123.387-161.575  1.00  0.00           H  
ATOM    816  HB3 ALA    56     224.049 123.166-160.746  1.00  0.00           H  
ATOM    817  C   ALA    56     224.970 125.674-160.340  1.00  0.00           C  
ATOM    818  O   ALA    56     223.735 126.003-160.253  1.00  0.00           O  
ATOM    819  N   GLU    57     225.887 126.518-160.807  1.00  0.00           N  
ATOM    820  H   GLU    57     226.822 126.139-160.763  1.00  0.00           H  
ATOM    821  CA  GLU    57     225.710 127.911-161.099  1.00  0.00           C  
ATOM    822  HA  GLU    57     225.169 128.367-160.269  1.00  0.00           H  
ATOM    823  CB  GLU    57     227.033 128.583-161.073  1.00  0.00           C  
ATOM    824  HB2 GLU    57     227.528 128.109-161.921  1.00  0.00           H  
ATOM    825  HB3 GLU    57     226.940 129.668-161.129  1.00  0.00           H  
ATOM    826  CG  GLU    57     227.814 128.254-159.758  1.00  0.00           C  
ATOM    827  HG2 GLU    57     227.360 128.873-158.985  1.00  0.00           H  
ATOM    828  HG3 GLU    57     227.683 127.212-159.467  1.00  0.00           H  
ATOM    829  CD  GLU    57     229.328 128.586-159.711  1.00  0.00           C  
ATOM    830  OE1 GLU    57     229.954 128.736-160.830  1.00  0.00           O  
ATOM    831  OE2 GLU    57     229.953 128.828-158.674  1.00  0.00           O  
ATOM    832  C   GLU    57     224.955 128.149-162.454  1.00  0.00           C  
ATOM    833  O   GLU    57     224.522 129.288-162.688  1.00  0.00           O  
ATOM    834  N   LYS    58     224.765 127.055-163.257  1.00  0.00           N  
ATOM    835  H   LYS    58     225.204 126.173-163.035  1.00  0.00           H  
ATOM    836  CA  LYS    58     224.253 127.163-164.656  1.00  0.00           C  
ATOM    837  HA  LYS    58     224.712 128.006-165.172  1.00  0.00           H  
ATOM    838  CB  LYS    58     224.805 125.982-165.499  1.00  0.00           C  
ATOM    839  HB2 LYS    58     224.546 125.020-165.055  1.00  0.00           H  
ATOM    840  HB3 LYS    58     224.348 126.009-166.488  1.00  0.00           H  
ATOM    841  CG  LYS    58     226.346 126.002-165.620  1.00  0.00           C  
ATOM    842  HG2 LYS    58     226.565 127.066-165.714  1.00  0.00           H  
ATOM    843  HG3 LYS    58     226.781 125.495-164.759  1.00  0.00           H  
ATOM    844  CD  LYS    58     226.882 125.292-166.903  1.00  0.00           C  
ATOM    845  HD2 LYS    58     226.810 124.221-166.714  1.00  0.00           H  
ATOM    846  HD3 LYS    58     226.278 125.518-167.781  1.00  0.00           H  
ATOM    847  CE  LYS    58     228.299 125.739-167.286  1.00  0.00           C  
ATOM    848  HE2 LYS    58     228.398 126.823-167.331  1.00  0.00           H  
ATOM    849  HE3 LYS    58     228.927 125.358-166.480  1.00  0.00           H  
ATOM    850  NZ  LYS    58     228.785 125.209-168.593  1.00  0.00           N  
ATOM    851  HZ1 LYS    58     228.215 125.511-169.370  1.00  0.00           H  
ATOM    852  HZ2 LYS    58     228.825 124.200-168.610  1.00  0.00           H  
ATOM    853  HZ3 LYS    58     229.736 125.499-168.771  1.00  0.00           H  
ATOM    854  C   LYS    58     222.759 127.328-164.793  1.00  0.00           C  
ATOM    855  O   LYS    58     222.252 127.331-165.915  1.00  0.00           O  
ATOM    856  N   THR    59     222.047 127.483-163.678  1.00  0.00           N  
ATOM    857  H   THR    59     222.602 127.542-162.836  1.00  0.00           H  
ATOM    858  CA  THR    59     220.559 127.662-163.633  1.00  0.00           C  
ATOM    859  HA  THR    59     220.290 128.052-164.614  1.00  0.00           H  
ATOM    860  CB  THR    59     219.906 126.254-163.550  1.00  0.00           C  
ATOM    861  HB  THR    59     220.117 125.766-164.502  1.00  0.00           H  
ATOM    862  CG2 THR    59     220.265 125.297-162.369  1.00  0.00           C  
ATOM    863 HG21 THR    59     221.349 125.274-162.477  1.00  0.00           H  
ATOM    864 HG22 THR    59     219.830 124.317-162.569  1.00  0.00           H  
ATOM    865 HG23 THR    59     219.943 125.732-161.423  1.00  0.00           H  
ATOM    866  OG1 THR    59     218.544 126.241-163.576  1.00  0.00           O  
ATOM    867  HG1 THR    59     218.428 125.290-163.646  1.00  0.00           H  
ATOM    868  C   THR    59     219.989 128.661-162.580  1.00  0.00           C  
ATOM    869  O   THR    59     220.757 129.218-161.856  1.00  0.00           O  
ATOM    870  N   LYS    60     218.682 128.861-162.549  1.00  0.00           N  
ATOM    871  H   LYS    60     218.079 128.316-163.149  1.00  0.00           H  
ATOM    872  CA  LYS    60     217.992 129.695-161.538  1.00  0.00           C  
ATOM    873  HA  LYS    60     218.572 129.609-160.619  1.00  0.00           H  
ATOM    874  CB  LYS    60     217.948 131.149-161.946  1.00  0.00           C  
ATOM    875  HB2 LYS    60     217.431 131.733-161.185  1.00  0.00           H  
ATOM    876  HB3 LYS    60     218.981 131.497-161.928  1.00  0.00           H  
ATOM    877  CG  LYS    60     217.522 131.432-163.407  1.00  0.00           C  
ATOM    878  HG2 LYS    60     217.906 130.699-164.117  1.00  0.00           H  
ATOM    879  HG3 LYS    60     216.436 131.378-163.477  1.00  0.00           H  
ATOM    880  CD  LYS    60     218.059 132.744-163.904  1.00  0.00           C  
ATOM    881  HD2 LYS    60     217.876 133.417-163.067  1.00  0.00           H  
ATOM    882  HD3 LYS    60     219.081 132.707-164.281  1.00  0.00           H  
ATOM    883  CE  LYS    60     217.378 133.256-165.150  1.00  0.00           C  
ATOM    884  HE2 LYS    60     216.365 133.454-164.801  1.00  0.00           H  
ATOM    885  HE3 LYS    60     217.737 134.158-165.646  1.00  0.00           H  
ATOM    886  NZ  LYS    60     217.173 132.188-166.139  1.00  0.00           N  
ATOM    887  HZ1 LYS    60     217.992 131.612-166.263  1.00  0.00           H  
ATOM    888  HZ2 LYS    60     216.925 132.644-167.005  1.00  0.00           H  
ATOM    889  HZ3 LYS    60     216.458 131.516-165.900  1.00  0.00           H  
ATOM    890  C   LYS    60     216.655 129.129-161.093  1.00  0.00           C  
ATOM    891  O   LYS    60     215.979 128.401-161.815  1.00  0.00           O  
ATOM    892  N   GLU    61     216.234 129.416-159.863  1.00  0.00           N  
ATOM    893  H   GLU    61     216.778 130.038-159.283  1.00  0.00           H  
ATOM    894  CA  GLU    61     214.856 129.240-159.318  1.00  0.00           C  
ATOM    895  HA  GLU    61     214.599 128.193-159.476  1.00  0.00           H  
ATOM    896  CB  GLU    61     214.618 129.687-157.850  1.00  0.00           C  
ATOM    897  HB2 GLU    61     215.418 129.245-157.257  1.00  0.00           H  
ATOM    898  HB3 GLU    61     214.692 130.774-157.838  1.00  0.00           H  
ATOM    899  CG  GLU    61     213.259 129.306-157.211  1.00  0.00           C  
ATOM    900  HG2 GLU    61     213.282 129.646-156.176  1.00  0.00           H  
ATOM    901  HG3 GLU    61     212.516 129.864-157.781  1.00  0.00           H  
ATOM    902  CD  GLU    61     212.816 127.848-157.240  1.00  0.00           C  
ATOM    903  OE1 GLU    61     213.041 127.079-158.202  1.00  0.00           O  
ATOM    904  OE2 GLU    61     212.175 127.358-156.247  1.00  0.00           O  
ATOM    905  C   GLU    61     213.874 129.954-160.299  1.00  0.00           C  
ATOM    906  O   GLU    61     213.975 131.054-160.802  1.00  0.00           O  
ATOM    907  N   GLN    62     212.760 129.169-160.516  1.00  0.00           N  
ATOM    908  H   GLN    62     212.574 128.287-160.061  1.00  0.00           H  
ATOM    909  CA  GLN    62     211.595 129.639-161.343  1.00  0.00           C  
ATOM    910  HA  GLN    62     211.688 130.708-161.536  1.00  0.00           H  
ATOM    911  CB  GLN    62     211.482 128.698-162.648  1.00  0.00           C  
ATOM    912  HB2 GLN    62     210.607 128.885-163.271  1.00  0.00           H  
ATOM    913  HB3 GLN    62     212.368 128.769-163.279  1.00  0.00           H  
ATOM    914  CG  GLN    62     211.258 127.199-162.116  1.00  0.00           C  
ATOM    915  HG2 GLN    62     211.992 126.917-161.361  1.00  0.00           H  
ATOM    916  HG3 GLN    62     210.248 127.112-161.715  1.00  0.00           H  
ATOM    917  CD  GLN    62     211.205 126.116-163.149  1.00  0.00           C  
ATOM    918  OE1 GLN    62     211.259 126.296-164.354  1.00  0.00           O  
ATOM    919  NE2 GLN    62     211.040 124.936-162.657  1.00  0.00           N  
ATOM    920 HE21 GLN    62     211.123 124.864-161.653  1.00  0.00           H  
ATOM    921 HE22 GLN    62     210.918 124.101-163.211  1.00  0.00           H  
ATOM    922  C   GLN    62     210.343 129.364-160.483  1.00  0.00           C  
ATOM    923  O   GLN    62     210.526 128.658-159.506  1.00  0.00           O  
ATOM    924  N   VAL    63     209.165 129.826-160.916  1.00  0.00           N  
ATOM    925  H   VAL    63     209.173 130.294-161.811  1.00  0.00           H  
ATOM    926  CA  VAL    63     207.832 129.863-160.197  1.00  0.00           C  
ATOM    927  HA  VAL    63     207.925 129.405-159.212  1.00  0.00           H  
ATOM    928  CB  VAL    63     207.356 131.246-159.877  1.00  0.00           C  
ATOM    929  HB  VAL    63     206.979 131.685-160.801  1.00  0.00           H  
ATOM    930  CG1 VAL    63     206.318 131.254-158.685  1.00  0.00           C  
ATOM    931 HG11 VAL    63     206.043 132.289-158.481  1.00  0.00           H  
ATOM    932 HG12 VAL    63     206.713 130.776-157.789  1.00  0.00           H  
ATOM    933 HG13 VAL    63     205.473 130.790-159.194  1.00  0.00           H  
ATOM    934  CG2 VAL    63     208.535 132.226-159.542  1.00  0.00           C  
ATOM    935 HG21 VAL    63     209.193 132.243-160.411  1.00  0.00           H  
ATOM    936 HG22 VAL    63     209.172 131.987-158.690  1.00  0.00           H  
ATOM    937 HG23 VAL    63     208.071 133.210-159.479  1.00  0.00           H  
ATOM    938  C   VAL    63     206.803 129.068-161.049  1.00  0.00           C  
ATOM    939  O   VAL    63     206.904 128.972-162.303  1.00  0.00           O  
ATOM    940  N   THR    64     205.940 128.435-160.266  1.00  0.00           N  
ATOM    941  H   THR    64     206.046 128.432-159.262  1.00  0.00           H  
ATOM    942  CA  THR    64     204.717 127.765-160.780  1.00  0.00           C  
ATOM    943  HA  THR    64     204.511 128.112-161.792  1.00  0.00           H  
ATOM    944  CB  THR    64     204.753 126.229-160.715  1.00  0.00           C  
ATOM    945  HB  THR    64     204.641 125.865-159.694  1.00  0.00           H  
ATOM    946  CG2 THR    64     203.701 125.626-161.573  1.00  0.00           C  
ATOM    947 HG21 THR    64     203.657 124.569-161.834  1.00  0.00           H  
ATOM    948 HG22 THR    64     203.586 126.235-162.470  1.00  0.00           H  
ATOM    949 HG23 THR    64     202.737 125.607-161.064  1.00  0.00           H  
ATOM    950  OG1 THR    64     206.026 125.863-161.253  1.00  0.00           O  
ATOM    951  HG1 THR    64     206.381 126.703-161.552  1.00  0.00           H  
ATOM    952  C   THR    64     203.380 128.383-160.075  1.00  0.00           C  
ATOM    953  O   THR    64     203.179 128.354-158.875  1.00  0.00           O  
ATOM    954  N   ASN    65     202.459 128.811-160.949  1.00  0.00           N  
ATOM    955  H   ASN    65     202.685 128.703-161.927  1.00  0.00           H  
ATOM    956  CA  ASN    65     201.151 129.397-160.690  1.00  0.00           C  
ATOM    957  HA  ASN    65     200.617 128.931-159.861  1.00  0.00           H  
ATOM    958  CB  ASN    65     201.351 130.850-160.192  1.00  0.00           C  
ATOM    959  HB2 ASN    65     202.131 130.708-159.444  1.00  0.00           H  
ATOM    960  HB3 ASN    65     201.713 131.432-161.039  1.00  0.00           H  
ATOM    961  CG  ASN    65     200.069 131.543-159.705  1.00  0.00           C  
ATOM    962  OD1 ASN    65     199.284 132.245-160.368  1.00  0.00           O  
ATOM    963  ND2 ASN    65     199.720 131.327-158.467  1.00  0.00           N  
ATOM    964 HD21 ASN    65     200.395 130.891-157.856  1.00  0.00           H  
ATOM    965 HD22 ASN    65     198.877 131.731-158.084  1.00  0.00           H  
ATOM    966  C   ASN    65     200.296 129.344-162.044  1.00  0.00           C  
ATOM    967  O   ASN    65     200.689 130.003-163.054  1.00  0.00           O  
ATOM    968  N   VAL    66     199.176 128.656-162.040  1.00  0.00           N  
ATOM    969  H   VAL    66     198.941 128.206-161.166  1.00  0.00           H  
ATOM    970  CA  VAL    66     198.092 128.690-163.028  1.00  0.00           C  
ATOM    971  HA  VAL    66     198.386 129.462-163.739  1.00  0.00           H  
ATOM    972  CB  VAL    66     197.885 127.379-163.769  1.00  0.00           C  
ATOM    973  HB  VAL    66     197.402 126.669-163.097  1.00  0.00           H  
ATOM    974  CG1 VAL    66     196.851 127.520-164.915  1.00  0.00           C  
ATOM    975 HG11 VAL    66     196.756 126.593-165.481  1.00  0.00           H  
ATOM    976 HG12 VAL    66     197.113 128.266-165.665  1.00  0.00           H  
ATOM    977 HG13 VAL    66     195.839 127.750-164.582  1.00  0.00           H  
ATOM    978  CG2 VAL    66     199.162 126.851-164.380  1.00  0.00           C  
ATOM    979 HG21 VAL    66     199.631 127.674-164.919  1.00  0.00           H  
ATOM    980 HG22 VAL    66     199.120 125.864-164.839  1.00  0.00           H  
ATOM    981 HG23 VAL    66     199.926 126.654-163.628  1.00  0.00           H  
ATOM    982  C   VAL    66     196.820 129.139-162.298  1.00  0.00           C  
ATOM    983  O   VAL    66     196.566 128.687-161.209  1.00  0.00           O  
ATOM    984  N   GLY    67     196.065 130.038-162.968  1.00  0.00           N  
ATOM    985  H   GLY    67     196.341 130.395-163.872  1.00  0.00           H  
ATOM    986  CA  GLY    67     194.771 130.487-162.526  1.00  0.00           C  
ATOM    987  HA2 GLY    67     193.907 129.870-162.770  1.00  0.00           H  
ATOM    988  HA3 GLY    67     194.680 130.593-161.445  1.00  0.00           H  
ATOM    989  C   GLY    67     194.530 131.917-163.068  1.00  0.00           C  
ATOM    990  O   GLY    67     194.469 132.068-164.293  1.00  0.00           O  
ATOM    991  N   GLY    68     194.413 132.948-162.181  1.00  0.00           N  
ATOM    992  H   GLY    68     194.402 132.631-161.222  1.00  0.00           H  
ATOM    993  CA  GLY    68     194.174 134.320-162.533  1.00  0.00           C  
ATOM    994  HA2 GLY    68     195.067 134.906-162.751  1.00  0.00           H  
ATOM    995  HA3 GLY    68     193.605 134.257-163.460  1.00  0.00           H  
ATOM    996  C   GLY    68     193.354 135.205-161.553  1.00  0.00           C  
ATOM    997  O   GLY    68     192.957 134.677-160.526  1.00  0.00           O  
ATOM    998  N   ALA    69     193.125 136.536-161.848  1.00  0.00           N  
ATOM    999  H   ALA    69     193.483 136.895-162.721  1.00  0.00           H  
ATOM   1000  CA  ALA    69     192.377 137.434-161.016  1.00  0.00           C  
ATOM   1001  HA  ALA    69     192.407 137.020-160.008  1.00  0.00           H  
ATOM   1002  CB  ALA    69     193.118 138.812-160.952  1.00  0.00           C  
ATOM   1003  HB1 ALA    69     192.575 139.485-160.290  1.00  0.00           H  
ATOM   1004  HB2 ALA    69     193.224 139.335-161.903  1.00  0.00           H  
ATOM   1005  HB3 ALA    69     194.084 138.767-160.448  1.00  0.00           H  
ATOM   1006  C   ALA    69     190.872 137.610-161.307  1.00  0.00           C  
ATOM   1007  O   ALA    69     190.280 138.547-160.789  1.00  0.00           O  
ATOM   1008  N   VAL    70     190.280 136.781-162.145  1.00  0.00           N  
ATOM   1009  H   VAL    70     190.816 135.990-162.471  1.00  0.00           H  
ATOM   1010  CA  VAL    70     188.845 136.963-162.644  1.00  0.00           C  
ATOM   1011  HA  VAL    70     188.579 138.019-162.592  1.00  0.00           H  
ATOM   1012  CB  VAL    70     188.746 136.625-164.181  1.00  0.00           C  
ATOM   1013  HB  VAL    70     187.676 136.654-164.388  1.00  0.00           H  
ATOM   1014  CG1 VAL    70     189.458 137.690-165.000  1.00  0.00           C  
ATOM   1015 HG11 VAL    70     190.538 137.547-165.030  1.00  0.00           H  
ATOM   1016 HG12 VAL    70     189.331 138.675-164.551  1.00  0.00           H  
ATOM   1017 HG13 VAL    70     188.977 137.807-165.971  1.00  0.00           H  
ATOM   1018  CG2 VAL    70     189.137 135.199-164.589  1.00  0.00           C  
ATOM   1019 HG21 VAL    70     188.676 134.516-163.875  1.00  0.00           H  
ATOM   1020 HG22 VAL    70     190.204 135.048-164.753  1.00  0.00           H  
ATOM   1021 HG23 VAL    70     188.666 134.901-165.526  1.00  0.00           H  
ATOM   1022  C   VAL    70     187.787 136.224-161.754  1.00  0.00           C  
ATOM   1023  O   VAL    70     186.616 136.284-162.091  1.00  0.00           O  
ATOM   1024  N   VAL    71     188.296 135.458-160.768  1.00  0.00           N  
ATOM   1025  H   VAL    71     189.302 135.493-160.680  1.00  0.00           H  
ATOM   1026  CA  VAL    71     187.630 134.661-159.782  1.00  0.00           C  
ATOM   1027  HA  VAL    71     186.551 134.595-159.924  1.00  0.00           H  
ATOM   1028  CB  VAL    71     188.085 133.212-159.825  1.00  0.00           C  
ATOM   1029  HB  VAL    71     189.167 133.119-159.929  1.00  0.00           H  
ATOM   1030  CG1 VAL    71     187.667 132.357-158.557  1.00  0.00           C  
ATOM   1031 HG11 VAL    71     186.579 132.317-158.503  1.00  0.00           H  
ATOM   1032 HG12 VAL    71     188.060 132.782-157.634  1.00  0.00           H  
ATOM   1033 HG13 VAL    71     187.980 131.314-158.594  1.00  0.00           H  
ATOM   1034  CG2 VAL    71     187.480 132.501-161.070  1.00  0.00           C  
ATOM   1035 HG21 VAL    71     186.423 132.470-160.804  1.00  0.00           H  
ATOM   1036 HG22 VAL    71     187.773 131.455-161.169  1.00  0.00           H  
ATOM   1037 HG23 VAL    71     187.558 133.084-161.988  1.00  0.00           H  
ATOM   1038  C   VAL    71     187.844 135.282-158.397  1.00  0.00           C  
ATOM   1039  O   VAL    71     188.935 135.778-158.133  1.00  0.00           O  
ATOM   1040  N   THR    72     186.868 135.354-157.452  1.00  0.00           N  
ATOM   1041  H   THR    72     185.998 134.883-157.658  1.00  0.00           H  
ATOM   1042  CA  THR    72     187.000 136.081-156.122  1.00  0.00           C  
ATOM   1043  HA  THR    72     187.265 137.108-156.376  1.00  0.00           H  
ATOM   1044  CB  THR    72     185.668 136.174-155.310  1.00  0.00           C  
ATOM   1045  HB  THR    72     185.847 136.486-154.281  1.00  0.00           H  
ATOM   1046  CG2 THR    72     184.776 137.247-155.825  1.00  0.00           C  
ATOM   1047 HG21 THR    72     184.397 136.975-156.810  1.00  0.00           H  
ATOM   1048 HG22 THR    72     185.209 138.242-155.930  1.00  0.00           H  
ATOM   1049 HG23 THR    72     183.838 137.352-155.279  1.00  0.00           H  
ATOM   1050  OG1 THR    72     184.958 134.915-155.381  1.00  0.00           O  
ATOM   1051  HG1 THR    72     185.378 134.420-154.674  1.00  0.00           H  
ATOM   1052  C   THR    72     188.086 135.496-155.202  1.00  0.00           C  
ATOM   1053  O   THR    72     188.546 134.373-155.272  1.00  0.00           O  
ATOM   1054  N   GLY    73     188.456 136.299-154.184  1.00  0.00           N  
ATOM   1055  H   GLY    73     188.139 137.252-154.293  1.00  0.00           H  
ATOM   1056  CA  GLY    73     189.441 135.939-153.162  1.00  0.00           C  
ATOM   1057  HA2 GLY    73     189.563 136.823-152.536  1.00  0.00           H  
ATOM   1058  HA3 GLY    73     189.092 135.142-152.505  1.00  0.00           H  
ATOM   1059  C   GLY    73     190.844 135.573-153.794  1.00  0.00           C  
ATOM   1060  O   GLY    73     191.376 136.215-154.693  1.00  0.00           O  
ATOM   1061  N   VAL    74     191.363 134.502-153.137  1.00  0.00           N  
ATOM   1062  H   VAL    74     190.710 134.196-152.430  1.00  0.00           H  
ATOM   1063  CA  VAL    74     192.770 134.025-153.230  1.00  0.00           C  
ATOM   1064  HA  VAL    74     193.323 134.691-153.892  1.00  0.00           H  
ATOM   1065  CB  VAL    74     193.534 134.000-151.879  1.00  0.00           C  
ATOM   1066  HB  VAL    74     193.041 133.488-151.053  1.00  0.00           H  
ATOM   1067  CG1 VAL    74     194.939 133.658-151.972  1.00  0.00           C  
ATOM   1068 HG11 VAL    74     195.062 132.609-152.240  1.00  0.00           H  
ATOM   1069 HG12 VAL    74     195.328 133.739-150.957  1.00  0.00           H  
ATOM   1070 HG13 VAL    74     195.444 134.351-152.645  1.00  0.00           H  
ATOM   1071  CG2 VAL    74     193.532 135.447-151.269  1.00  0.00           C  
ATOM   1072 HG21 VAL    74     193.996 135.425-150.283  1.00  0.00           H  
ATOM   1073 HG22 VAL    74     192.502 135.803-151.307  1.00  0.00           H  
ATOM   1074 HG23 VAL    74     194.027 136.088-151.998  1.00  0.00           H  
ATOM   1075  C   VAL    74     192.711 132.634-153.907  1.00  0.00           C  
ATOM   1076  O   VAL    74     191.841 131.801-153.615  1.00  0.00           O  
ATOM   1077  N   THR    75     193.694 132.314-154.752  1.00  0.00           N  
ATOM   1078  H   THR    75     194.377 133.039-154.918  1.00  0.00           H  
ATOM   1079  CA  THR    75     193.752 131.090-155.602  1.00  0.00           C  
ATOM   1080  HA  THR    75     192.714 130.799-155.757  1.00  0.00           H  
ATOM   1081  CB  THR    75     194.515 131.418-156.928  1.00  0.00           C  
ATOM   1082  HB  THR    75     194.750 130.481-157.432  1.00  0.00           H  
ATOM   1083  CG2 THR    75     193.828 132.388-157.892  1.00  0.00           C  
ATOM   1084 HG21 THR    75     193.190 133.095-157.362  1.00  0.00           H  
ATOM   1085 HG22 THR    75     193.202 131.798-158.561  1.00  0.00           H  
ATOM   1086 HG23 THR    75     194.586 132.899-158.485  1.00  0.00           H  
ATOM   1087  OG1 THR    75     195.708 132.017-156.430  1.00  0.00           O  
ATOM   1088  HG1 THR    75     196.228 131.321-156.020  1.00  0.00           H  
ATOM   1089  C   THR    75     194.376 129.781-154.991  1.00  0.00           C  
ATOM   1090  O   THR    75     194.343 128.782-155.679  1.00  0.00           O  
ATOM   1091  N   ALA    76     194.781 129.753-153.686  1.00  0.00           N  
ATOM   1092  H   ALA    76     194.722 130.560-153.080  1.00  0.00           H  
ATOM   1093  CA  ALA    76     195.387 128.581-152.986  1.00  0.00           C  
ATOM   1094  HA  ALA    76     195.633 127.963-153.850  1.00  0.00           H  
ATOM   1095  CB  ALA    76     196.785 128.821-152.324  1.00  0.00           C  
ATOM   1096  HB1 ALA    76     197.524 129.063-153.087  1.00  0.00           H  
ATOM   1097  HB2 ALA    76     197.122 127.946-151.768  1.00  0.00           H  
ATOM   1098  HB3 ALA    76     196.654 129.679-151.665  1.00  0.00           H  
ATOM   1099  C   ALA    76     194.374 127.712-152.143  1.00  0.00           C  
ATOM   1100  O   ALA    76     194.703 126.690-151.561  1.00  0.00           O  
ATOM   1101  N   VAL    77     193.149 128.174-152.085  1.00  0.00           N  
ATOM   1102  H   VAL    77     192.816 128.832-152.774  1.00  0.00           H  
ATOM   1103  CA  VAL    77     192.091 127.519-151.269  1.00  0.00           C  
ATOM   1104  HA  VAL    77     192.487 127.216-150.299  1.00  0.00           H  
ATOM   1105  CB  VAL    77     191.102 128.632-150.997  1.00  0.00           C  
ATOM   1106  HB  VAL    77     190.853 129.018-151.986  1.00  0.00           H  
ATOM   1107  CG1 VAL    77     189.785 127.978-150.403  1.00  0.00           C  
ATOM   1108 HG11 VAL    77     189.992 127.275-149.595  1.00  0.00           H  
ATOM   1109 HG12 VAL    77     189.265 127.429-151.187  1.00  0.00           H  
ATOM   1110 HG13 VAL    77     189.169 128.768-149.973  1.00  0.00           H  
ATOM   1111  CG2 VAL    77     191.671 129.674-150.067  1.00  0.00           C  
ATOM   1112 HG21 VAL    77     191.043 130.564-150.086  1.00  0.00           H  
ATOM   1113 HG22 VAL    77     192.651 130.019-150.396  1.00  0.00           H  
ATOM   1114 HG23 VAL    77     191.849 129.284-149.065  1.00  0.00           H  
ATOM   1115  C   VAL    77     191.571 126.414-152.157  1.00  0.00           C  
ATOM   1116  O   VAL    77     191.276 126.722-153.313  1.00  0.00           O  
ATOM   1117  N   ALA    78     191.346 125.223-151.569  1.00  0.00           N  
ATOM   1118  H   ALA    78     191.421 125.104-150.569  1.00  0.00           H  
ATOM   1119  CA  ALA    78     190.681 124.049-152.136  1.00  0.00           C  
ATOM   1120  HA  ALA    78     190.135 124.392-153.014  1.00  0.00           H  
ATOM   1121  CB  ALA    78     191.650 123.021-152.599  1.00  0.00           C  
ATOM   1122  HB1 ALA    78     191.129 122.157-153.011  1.00  0.00           H  
ATOM   1123  HB2 ALA    78     192.386 122.822-151.820  1.00  0.00           H  
ATOM   1124  HB3 ALA    78     192.192 123.454-153.440  1.00  0.00           H  
ATOM   1125  C   ALA    78     189.635 123.405-151.078  1.00  0.00           C  
ATOM   1126  O   ALA    78     189.817 123.603-149.888  1.00  0.00           O  
ATOM   1127  N   GLN    79     188.671 122.658-151.556  1.00  0.00           N  
ATOM   1128  H   GLN    79     188.453 122.667-152.542  1.00  0.00           H  
ATOM   1129  CA  GLN    79     187.660 122.036-150.640  1.00  0.00           C  
ATOM   1130  HA  GLN    79     188.202 121.739-149.742  1.00  0.00           H  
ATOM   1131  CB  GLN    79     186.488 123.060-150.312  1.00  0.00           C  
ATOM   1132  HB2 GLN    79     187.062 123.882-149.883  1.00  0.00           H  
ATOM   1133  HB3 GLN    79     186.100 123.287-151.305  1.00  0.00           H  
ATOM   1134  CG  GLN    79     185.429 122.649-149.220  1.00  0.00           C  
ATOM   1135  HG2 GLN    79     184.867 121.874-149.743  1.00  0.00           H  
ATOM   1136  HG3 GLN    79     185.816 122.085-148.372  1.00  0.00           H  
ATOM   1137  CD  GLN    79     184.677 123.819-148.507  1.00  0.00           C  
ATOM   1138  OE1 GLN    79     183.482 124.015-148.791  1.00  0.00           O  
ATOM   1139  NE2 GLN    79     185.254 124.545-147.641  1.00  0.00           N  
ATOM   1140 HE21 GLN    79     184.795 125.420-147.429  1.00  0.00           H  
ATOM   1141 HE22 GLN    79     186.237 124.497-147.411  1.00  0.00           H  
ATOM   1142  C   GLN    79     186.963 120.806-151.179  1.00  0.00           C  
ATOM   1143  O   GLN    79     186.450 120.742-152.340  1.00  0.00           O  
ATOM   1144  N   LYS    80     186.822 119.763-150.296  1.00  0.00           N  
ATOM   1145  H   LYS    80     187.472 119.797-149.523  1.00  0.00           H  
ATOM   1146  CA  LYS    80     186.204 118.519-150.588  1.00  0.00           C  
ATOM   1147  HA  LYS    80     185.757 118.520-151.582  1.00  0.00           H  
ATOM   1148  CB  LYS    80     187.412 117.502-150.391  1.00  0.00           C  
ATOM   1149  HB2 LYS    80     187.878 117.598-149.411  1.00  0.00           H  
ATOM   1150  HB3 LYS    80     186.985 116.500-150.347  1.00  0.00           H  
ATOM   1151  CG  LYS    80     188.434 117.452-151.489  1.00  0.00           C  
ATOM   1152  HG2 LYS    80     188.055 117.163-152.469  1.00  0.00           H  
ATOM   1153  HG3 LYS    80     188.766 118.462-151.728  1.00  0.00           H  
ATOM   1154  CD  LYS    80     189.688 116.588-151.068  1.00  0.00           C  
ATOM   1155  HD2 LYS    80     190.027 116.719-150.041  1.00  0.00           H  
ATOM   1156  HD3 LYS    80     189.463 115.541-151.274  1.00  0.00           H  
ATOM   1157  CE  LYS    80     190.823 117.107-151.958  1.00  0.00           C  
ATOM   1158  HE2 LYS    80     190.500 117.461-152.937  1.00  0.00           H  
ATOM   1159  HE3 LYS    80     191.026 118.051-151.451  1.00  0.00           H  
ATOM   1160  NZ  LYS    80     192.035 116.159-152.092  1.00  0.00           N  
ATOM   1161  HZ1 LYS    80     192.509 115.948-151.225  1.00  0.00           H  
ATOM   1162  HZ2 LYS    80     192.660 116.568-152.772  1.00  0.00           H  
ATOM   1163  HZ3 LYS    80     191.839 115.245-152.475  1.00  0.00           H  
ATOM   1164  C   LYS    80     185.066 118.058-149.614  1.00  0.00           C  
ATOM   1165  O   LYS    80     184.480 117.030-149.856  1.00  0.00           O  
ATOM   1166  N   THR    81     184.805 118.765-148.555  1.00  0.00           N  
ATOM   1167  H   THR    81     185.369 119.575-148.340  1.00  0.00           H  
ATOM   1168  CA  THR    81     183.620 118.465-147.699  1.00  0.00           C  
ATOM   1169  HA  THR    81     182.821 118.118-148.355  1.00  0.00           H  
ATOM   1170  CB  THR    81     183.966 117.334-146.777  1.00  0.00           C  
ATOM   1171  HB  THR    81     184.364 116.555-147.428  1.00  0.00           H  
ATOM   1172  CG2 THR    81     185.159 117.589-145.859  1.00  0.00           C  
ATOM   1173 HG21 THR    81     184.956 118.391-145.149  1.00  0.00           H  
ATOM   1174 HG22 THR    81     186.031 117.878-146.446  1.00  0.00           H  
ATOM   1175 HG23 THR    81     185.476 116.663-145.379  1.00  0.00           H  
ATOM   1176  OG1 THR    81     182.792 116.940-146.116  1.00  0.00           O  
ATOM   1177  HG1 THR    81     183.044 116.120-145.684  1.00  0.00           H  
ATOM   1178  C   THR    81     183.086 119.710-146.976  1.00  0.00           C  
ATOM   1179  O   THR    81     183.756 120.724-147.084  1.00  0.00           O  
ATOM   1180  N   VAL    82     181.878 119.698-146.369  1.00  0.00           N  
ATOM   1181  H   VAL    82     181.441 118.794-146.477  1.00  0.00           H  
ATOM   1182  CA  VAL    82     181.299 120.936-145.772  1.00  0.00           C  
ATOM   1183  HA  VAL    82     181.497 121.731-146.491  1.00  0.00           H  
ATOM   1184  CB  VAL    82     179.779 120.912-145.587  1.00  0.00           C  
ATOM   1185  HB  VAL    82     179.426 121.788-145.043  1.00  0.00           H  
ATOM   1186  CG1 VAL    82     179.052 120.960-146.977  1.00  0.00           C  
ATOM   1187 HG11 VAL    82     177.992 120.742-146.854  1.00  0.00           H  
ATOM   1188 HG12 VAL    82     179.478 120.158-147.580  1.00  0.00           H  
ATOM   1189 HG13 VAL    82     179.287 121.952-147.362  1.00  0.00           H  
ATOM   1190  CG2 VAL    82     179.109 119.641-144.888  1.00  0.00           C  
ATOM   1191 HG21 VAL    82     179.627 119.664-143.930  1.00  0.00           H  
ATOM   1192 HG22 VAL    82     179.394 118.741-145.434  1.00  0.00           H  
ATOM   1193 HG23 VAL    82     178.044 119.720-144.668  1.00  0.00           H  
ATOM   1194  C   VAL    82     182.043 121.428-144.486  1.00  0.00           C  
ATOM   1195  O   VAL    82     181.756 122.529-144.063  1.00  0.00           O  
ATOM   1196  N   GLU    83     182.926 120.625-143.929  1.00  0.00           N  
ATOM   1197  H   GLU    83     182.961 119.687-144.301  1.00  0.00           H  
ATOM   1198  CA  GLU    83     183.654 120.858-142.653  1.00  0.00           C  
ATOM   1199  HA  GLU    83     183.255 121.642-142.010  1.00  0.00           H  
ATOM   1200  CB  GLU    83     183.633 119.517-141.880  1.00  0.00           C  
ATOM   1201  HB2 GLU    83     183.913 118.651-142.480  1.00  0.00           H  
ATOM   1202  HB3 GLU    83     184.269 119.614-141.000  1.00  0.00           H  
ATOM   1203  CG  GLU    83     182.195 119.302-141.284  1.00  0.00           C  
ATOM   1204  HG2 GLU    83     181.545 119.016-142.111  1.00  0.00           H  
ATOM   1205  HG3 GLU    83     182.139 118.403-140.669  1.00  0.00           H  
ATOM   1206  CD  GLU    83     181.472 120.455-140.626  1.00  0.00           C  
ATOM   1207  OE1 GLU    83     182.010 120.900-139.562  1.00  0.00           O  
ATOM   1208  OE2 GLU    83     180.331 120.887-141.023  1.00  0.00           O  
ATOM   1209  C   GLU    83     185.023 121.541-142.738  1.00  0.00           C  
ATOM   1210  O   GLU    83     185.682 121.768-141.691  1.00  0.00           O  
ATOM   1211  N   GLY    84     185.424 121.939-143.972  1.00  0.00           N  
ATOM   1212  H   GLY    84     185.004 121.521-144.790  1.00  0.00           H  
ATOM   1213  CA  GLY    84     186.593 122.819-144.147  1.00  0.00           C  
ATOM   1214  HA2 GLY    84     187.327 122.495-143.409  1.00  0.00           H  
ATOM   1215  HA3 GLY    84     186.953 122.718-145.170  1.00  0.00           H  
ATOM   1216  C   GLY    84     186.235 124.295-143.890  1.00  0.00           C  
ATOM   1217  O   GLY    84     185.106 124.684-144.159  1.00  0.00           O  
ATOM   1218  N   ALA    85     187.157 125.167-143.343  1.00  0.00           N  
ATOM   1219  H   ALA    85     188.140 124.954-143.255  1.00  0.00           H  
ATOM   1220  CA  ALA    85     186.895 126.627-143.112  1.00  0.00           C  
ATOM   1221  HA  ALA    85     186.111 126.627-142.354  1.00  0.00           H  
ATOM   1222  CB  ALA    85     188.163 127.123-142.338  1.00  0.00           C  
ATOM   1223  HB1 ALA    85     189.062 126.992-142.940  1.00  0.00           H  
ATOM   1224  HB2 ALA    85     188.392 126.628-141.394  1.00  0.00           H  
ATOM   1225  HB3 ALA    85     187.953 128.156-142.062  1.00  0.00           H  
ATOM   1226  C   ALA    85     186.451 127.520-144.303  1.00  0.00           C  
ATOM   1227  O   ALA    85     186.708 127.248-145.445  1.00  0.00           O  
ATOM   1228  N   GLY    86     185.883 128.691-143.940  1.00  0.00           N  
ATOM   1229  H   GLY    86     185.706 128.864-142.961  1.00  0.00           H  
ATOM   1230  CA  GLY    86     185.278 129.598-144.889  1.00  0.00           C  
ATOM   1231  HA2 GLY    86     184.723 129.098-145.683  1.00  0.00           H  
ATOM   1232  HA3 GLY    86     184.556 130.242-144.387  1.00  0.00           H  
ATOM   1233  C   GLY    86     186.192 130.468-145.639  1.00  0.00           C  
ATOM   1234  O   GLY    86     187.390 130.631-145.288  1.00  0.00           O  
ATOM   1235  N   SER    87     185.734 131.014-146.778  1.00  0.00           N  
ATOM   1236  H   SER    87     184.756 130.990-147.030  1.00  0.00           H  
ATOM   1237  CA  SER    87     186.471 131.864-147.772  1.00  0.00           C  
ATOM   1238  HA  SER    87     186.772 132.732-147.186  1.00  0.00           H  
ATOM   1239  CB  SER    87     187.668 131.151-148.518  1.00  0.00           C  
ATOM   1240  HB2 SER    87     188.316 130.737-147.746  1.00  0.00           H  
ATOM   1241  HB3 SER    87     187.332 130.310-149.125  1.00  0.00           H  
ATOM   1242  OG  SER    87     188.299 132.118-149.297  1.00  0.00           O  
ATOM   1243  HG  SER    87     188.942 132.591-148.764  1.00  0.00           H  
ATOM   1244  C   SER    87     185.555 132.242-148.885  1.00  0.00           C  
ATOM   1245  O   SER    87     184.719 131.448-149.296  1.00  0.00           O  
ATOM   1246  N   ILE    88     185.670 133.443-149.496  1.00  0.00           N  
ATOM   1247  H   ILE    88     186.273 134.113-149.039  1.00  0.00           H  
ATOM   1248  CA  ILE    88     184.953 133.891-150.711  1.00  0.00           C  
ATOM   1249  HA  ILE    88     183.932 133.526-150.592  1.00  0.00           H  
ATOM   1250  CB  ILE    88     185.018 135.424-150.662  1.00  0.00           C  
ATOM   1251  HB  ILE    88     184.886 135.733-149.625  1.00  0.00           H  
ATOM   1252  CG2 ILE    88     186.400 135.987-150.977  1.00  0.00           C  
ATOM   1253 HG21 ILE    88     187.198 135.328-150.637  1.00  0.00           H  
ATOM   1254 HG22 ILE    88     186.626 136.974-150.576  1.00  0.00           H  
ATOM   1255 HG23 ILE    88     186.406 136.116-152.060  1.00  0.00           H  
ATOM   1256  CG1 ILE    88     183.899 136.057-151.565  1.00  0.00           C  
ATOM   1257 HG12 ILE    88     184.372 136.285-152.520  1.00  0.00           H  
ATOM   1258 HG13 ILE    88     183.208 135.285-151.904  1.00  0.00           H  
ATOM   1259  CD1 ILE    88     183.228 137.399-151.088  1.00  0.00           C  
ATOM   1260 HD11 ILE    88     182.993 137.992-151.972  1.00  0.00           H  
ATOM   1261 HD12 ILE    88     183.804 137.949-150.345  1.00  0.00           H  
ATOM   1262 HD13 ILE    88     182.366 137.012-150.545  1.00  0.00           H  
ATOM   1263  C   ILE    88     185.403 133.242-152.049  1.00  0.00           C  
ATOM   1264  O   ILE    88     184.769 133.353-153.075  1.00  0.00           O  
ATOM   1265  N   ALA    89     186.528 132.525-152.029  1.00  0.00           N  
ATOM   1266  H   ALA    89     186.960 132.460-151.119  1.00  0.00           H  
ATOM   1267  CA  ALA    89     187.333 132.013-153.131  1.00  0.00           C  
ATOM   1268  HA  ALA    89     187.658 132.791-153.822  1.00  0.00           H  
ATOM   1269  CB  ALA    89     188.504 131.320-152.558  1.00  0.00           C  
ATOM   1270  HB1 ALA    89     189.016 130.734-153.321  1.00  0.00           H  
ATOM   1271  HB2 ALA    89     188.178 130.706-151.718  1.00  0.00           H  
ATOM   1272  HB3 ALA    89     189.187 132.083-152.186  1.00  0.00           H  
ATOM   1273  C   ALA    89     186.644 131.011-154.028  1.00  0.00           C  
ATOM   1274  O   ALA    89     186.844 131.054-155.265  1.00  0.00           O  
ATOM   1275  N   ALA    90     185.754 130.213-153.484  1.00  0.00           N  
ATOM   1276  H   ALA    90     185.755 130.150-152.476  1.00  0.00           H  
ATOM   1277  CA  ALA    90     184.944 129.194-154.195  1.00  0.00           C  
ATOM   1278  HA  ALA    90     184.886 129.285-155.280  1.00  0.00           H  
ATOM   1279  CB  ALA    90     185.510 127.793-153.786  1.00  0.00           C  
ATOM   1280  HB1 ALA    90     185.578 127.812-152.698  1.00  0.00           H  
ATOM   1281  HB2 ALA    90     186.532 127.709-154.154  1.00  0.00           H  
ATOM   1282  HB3 ALA    90     184.821 127.038-154.165  1.00  0.00           H  
ATOM   1283  C   ALA    90     183.389 129.342-153.860  1.00  0.00           C  
ATOM   1284  O   ALA    90     182.669 128.341-154.088  1.00  0.00           O  
ATOM   1285  N   ALA    91     182.968 130.468-153.203  1.00  0.00           N  
ATOM   1286  H   ALA    91     183.653 131.208-153.146  1.00  0.00           H  
ATOM   1287  CA  ALA    91     181.540 130.734-153.059  1.00  0.00           C  
ATOM   1288  HA  ALA    91     181.080 129.888-152.548  1.00  0.00           H  
ATOM   1289  CB  ALA    91     181.395 131.959-152.109  1.00  0.00           C  
ATOM   1290  HB1 ALA    91     180.392 132.214-151.766  1.00  0.00           H  
ATOM   1291  HB2 ALA    91     181.865 132.819-152.586  1.00  0.00           H  
ATOM   1292  HB3 ALA    91     181.888 131.921-151.137  1.00  0.00           H  
ATOM   1293  C   ALA    91     181.001 130.944-154.519  1.00  0.00           C  
ATOM   1294  O   ALA    91     181.804 131.208-155.465  1.00  0.00           O  
ATOM   1295  N   THR    92     179.728 130.700-154.753  1.00  0.00           N  
ATOM   1296  H   THR    92     179.071 130.707-153.986  1.00  0.00           H  
ATOM   1297  CA  THR    92     179.173 130.587-156.087  1.00  0.00           C  
ATOM   1298  HA  THR    92     179.946 130.098-156.680  1.00  0.00           H  
ATOM   1299  CB  THR    92     178.047 129.520-156.046  1.00  0.00           C  
ATOM   1300  HB  THR    92     177.691 129.384-157.067  1.00  0.00           H  
ATOM   1301  CG2 THR    92     178.376 128.141-155.574  1.00  0.00           C  
ATOM   1302 HG21 THR    92     179.088 127.680-156.257  1.00  0.00           H  
ATOM   1303 HG22 THR    92     177.462 127.564-155.434  1.00  0.00           H  
ATOM   1304 HG23 THR    92     178.925 128.130-154.632  1.00  0.00           H  
ATOM   1305  OG1 THR    92     176.968 130.043-155.221  1.00  0.00           O  
ATOM   1306  HG1 THR    92     176.261 130.426-155.744  1.00  0.00           H  
ATOM   1307  C   THR    92     178.853 131.885-156.797  1.00  0.00           C  
ATOM   1308  O   THR    92     177.928 131.875-157.567  1.00  0.00           O  
ATOM   1309  N   GLY    93     179.580 132.987-156.661  1.00  0.00           N  
ATOM   1310  H   GLY    93     180.262 132.963-155.916  1.00  0.00           H  
ATOM   1311  CA  GLY    93     179.405 134.211-157.454  1.00  0.00           C  
ATOM   1312  HA2 GLY    93     178.340 134.371-157.622  1.00  0.00           H  
ATOM   1313  HA3 GLY    93     179.928 135.052-156.999  1.00  0.00           H  
ATOM   1314  C   GLY    93     179.952 133.970-158.898  1.00  0.00           C  
ATOM   1315  O   GLY    93     179.339 134.478-159.878  1.00  0.00           O  
ATOM   1316  N   PHE    94     181.058 133.234-159.110  1.00  0.00           N  
ATOM   1317  H   PHE    94     181.621 132.864-158.357  1.00  0.00           H  
ATOM   1318  CA  PHE    94     181.721 133.176-160.410  1.00  0.00           C  
ATOM   1319  HA  PHE    94     181.870 134.201-160.751  1.00  0.00           H  
ATOM   1320  CB  PHE    94     183.104 132.484-160.270  1.00  0.00           C  
ATOM   1321  HB2 PHE    94     183.738 132.831-159.454  1.00  0.00           H  
ATOM   1322  HB3 PHE    94     182.832 131.513-159.856  1.00  0.00           H  
ATOM   1323  CG  PHE    94     183.897 132.258-161.607  1.00  0.00           C  
ATOM   1324  CD1 PHE    94     184.440 130.960-161.826  1.00  0.00           C  
ATOM   1325  HD1 PHE    94     184.343 130.235-161.032  1.00  0.00           H  
ATOM   1326  CE1 PHE    94     185.080 130.729-163.040  1.00  0.00           C  
ATOM   1327  HE1 PHE    94     185.539 129.772-163.242  1.00  0.00           H  
ATOM   1328  CZ  PHE    94     185.018 131.670-164.086  1.00  0.00           C  
ATOM   1329  HZ  PHE    94     185.308 131.369-165.082  1.00  0.00           H  
ATOM   1330  CE2 PHE    94     184.646 132.989-163.814  1.00  0.00           C  
ATOM   1331  HE2 PHE    94     184.708 133.779-164.547  1.00  0.00           H  
ATOM   1332  CD2 PHE    94     184.096 133.266-162.622  1.00  0.00           C  
ATOM   1333  HD2 PHE    94     183.701 134.260-162.472  1.00  0.00           H  
ATOM   1334  C   PHE    94     180.884 132.458-161.512  1.00  0.00           C  
ATOM   1335  O   PHE    94     181.133 132.603-162.671  1.00  0.00           O  
ATOM   1336  N   VAL    95     179.757 131.850-161.122  1.00  0.00           N  
ATOM   1337  H   VAL    95     179.377 131.942-160.190  1.00  0.00           H  
ATOM   1338  CA  VAL    95     178.840 131.005-161.981  1.00  0.00           C  
ATOM   1339  HA  VAL    95     179.447 130.322-162.575  1.00  0.00           H  
ATOM   1340  CB  VAL    95     177.930 130.209-161.000  1.00  0.00           C  
ATOM   1341  HB  VAL    95     178.456 129.923-160.089  1.00  0.00           H  
ATOM   1342  CG1 VAL    95     176.755 130.997-160.456  1.00  0.00           C  
ATOM   1343 HG11 VAL    95     177.133 131.908-159.993  1.00  0.00           H  
ATOM   1344 HG12 VAL    95     176.225 130.469-159.663  1.00  0.00           H  
ATOM   1345 HG13 VAL    95     176.047 131.195-161.262  1.00  0.00           H  
ATOM   1346  CG2 VAL    95     177.373 128.893-161.696  1.00  0.00           C  
ATOM   1347 HG21 VAL    95     178.227 128.341-162.089  1.00  0.00           H  
ATOM   1348 HG22 VAL    95     176.679 129.104-162.510  1.00  0.00           H  
ATOM   1349 HG23 VAL    95     176.766 128.338-160.981  1.00  0.00           H  
ATOM   1350  C   VAL    95     178.118 131.852-163.069  1.00  0.00           C  
ATOM   1351  O   VAL    95     178.284 131.593-164.296  1.00  0.00           O  
ATOM   1352  N   LYS    96     177.622 133.108-162.754  1.00  0.00           N  
ATOM   1353  H   LYS    96     177.550 133.186-161.750  1.00  0.00           H  
ATOM   1354  CA  LYS    96     177.276 134.227-163.700  1.00  0.00           C  
ATOM   1355  HA  LYS    96     176.417 133.917-164.296  1.00  0.00           H  
ATOM   1356  CB  LYS    96     176.865 135.434-162.816  1.00  0.00           C  
ATOM   1357  HB2 LYS    96     177.563 135.543-161.985  1.00  0.00           H  
ATOM   1358  HB3 LYS    96     176.984 136.313-163.450  1.00  0.00           H  
ATOM   1359  CG  LYS    96     175.454 135.366-162.197  1.00  0.00           C  
ATOM   1360  HG2 LYS    96     174.672 135.433-162.952  1.00  0.00           H  
ATOM   1361  HG3 LYS    96     175.352 134.386-161.732  1.00  0.00           H  
ATOM   1362  CD  LYS    96     175.218 136.568-161.286  1.00  0.00           C  
ATOM   1363  HD2 LYS    96     175.861 136.451-160.413  1.00  0.00           H  
ATOM   1364  HD3 LYS    96     175.391 137.505-161.814  1.00  0.00           H  
ATOM   1365  CE  LYS    96     173.808 136.438-160.809  1.00  0.00           C  
ATOM   1366  HE2 LYS    96     173.125 136.543-161.652  1.00  0.00           H  
ATOM   1367  HE3 LYS    96     173.707 135.407-160.470  1.00  0.00           H  
ATOM   1368  NZ  LYS    96     173.505 137.323-159.729  1.00  0.00           N  
ATOM   1369  HZ1 LYS    96     173.863 138.260-159.838  1.00  0.00           H  
ATOM   1370  HZ2 LYS    96     173.908 136.964-158.875  1.00  0.00           H  
ATOM   1371  HZ3 LYS    96     172.500 137.376-159.646  1.00  0.00           H  
ATOM   1372  C   LYS    96     178.325 134.588-164.736  1.00  0.00           C  
ATOM   1373  O   LYS    96     177.865 135.333-165.619  1.00  0.00           O  
ATOM   1374  N   LYS    97     179.587 134.175-164.603  1.00  0.00           N  
ATOM   1375  H   LYS    97     179.818 133.543-163.850  1.00  0.00           H  
ATOM   1376  CA  LYS    97     180.755 134.362-165.557  1.00  0.00           C  
ATOM   1377  HA  LYS    97     180.398 135.016-166.354  1.00  0.00           H  
ATOM   1378  CB  LYS    97     181.859 135.103-164.816  1.00  0.00           C  
ATOM   1379  HB2 LYS    97     182.353 134.481-164.070  1.00  0.00           H  
ATOM   1380  HB3 LYS    97     182.576 135.345-165.600  1.00  0.00           H  
ATOM   1381  CG  LYS    97     181.335 136.457-164.259  1.00  0.00           C  
ATOM   1382  HG2 LYS    97     180.653 136.974-164.935  1.00  0.00           H  
ATOM   1383  HG3 LYS    97     180.821 136.281-163.314  1.00  0.00           H  
ATOM   1384  CD  LYS    97     182.504 137.403-163.964  1.00  0.00           C  
ATOM   1385  HD2 LYS    97     183.145 136.810-163.312  1.00  0.00           H  
ATOM   1386  HD3 LYS    97     183.046 137.540-164.900  1.00  0.00           H  
ATOM   1387  CE  LYS    97     182.278 138.745-163.403  1.00  0.00           C  
ATOM   1388  HE2 LYS    97     182.021 139.538-164.105  1.00  0.00           H  
ATOM   1389  HE3 LYS    97     181.520 138.661-162.625  1.00  0.00           H  
ATOM   1390  NZ  LYS    97     183.514 139.248-162.773  1.00  0.00           N  
ATOM   1391  HZ1 LYS    97     183.580 140.238-162.585  1.00  0.00           H  
ATOM   1392  HZ2 LYS    97     184.309 139.163-163.389  1.00  0.00           H  
ATOM   1393  HZ3 LYS    97     183.785 138.737-161.944  1.00  0.00           H  
ATOM   1394  C   LYS    97     181.254 133.073-166.294  1.00  0.00           C  
ATOM   1395  O   LYS    97     181.589 133.131-167.453  1.00  0.00           O  
ATOM   1396  N   ASP    98     181.317 131.979-165.550  1.00  0.00           N  
ATOM   1397  H   ASP    98     181.095 131.958-164.565  1.00  0.00           H  
ATOM   1398  CA  ASP    98     181.757 130.649-166.114  1.00  0.00           C  
ATOM   1399  HA  ASP    98     182.748 130.519-166.549  1.00  0.00           H  
ATOM   1400  CB  ASP    98     181.760 129.673-164.933  1.00  0.00           C  
ATOM   1401  HB2 ASP    98     182.277 130.109-164.078  1.00  0.00           H  
ATOM   1402  HB3 ASP    98     180.761 129.350-164.640  1.00  0.00           H  
ATOM   1403  CG  ASP    98     182.617 128.397-165.207  1.00  0.00           C  
ATOM   1404  OD1 ASP    98     182.244 127.336-164.758  1.00  0.00           O  
ATOM   1405  OD2 ASP    98     183.574 128.427-166.019  1.00  0.00           O  
ATOM   1406  C   ASP    98     180.781 130.130-167.098  1.00  0.00           C  
ATOM   1407  O   ASP    98     181.282 129.588-168.133  1.00  0.00           O  
ATOM   1408  N   GLN    99     179.480 130.338-166.963  1.00  0.00           N  
ATOM   1409  H   GLN    99     179.202 130.763-166.090  1.00  0.00           H  
ATOM   1410  CA  GLN    99     178.386 129.999-167.955  1.00  0.00           C  
ATOM   1411  HA  GLN    99     178.420 128.921-168.115  1.00  0.00           H  
ATOM   1412  CB  GLN    99     177.082 130.367-167.272  1.00  0.00           C  
ATOM   1413  HB2 GLN    99     176.903 129.825-166.344  1.00  0.00           H  
ATOM   1414  HB3 GLN    99     177.135 131.404-166.941  1.00  0.00           H  
ATOM   1415  CG  GLN    99     175.762 130.362-168.164  1.00  0.00           C  
ATOM   1416  HG2 GLN    99     174.848 130.389-167.571  1.00  0.00           H  
ATOM   1417  HG3 GLN    99     175.705 131.101-168.962  1.00  0.00           H  
ATOM   1418  CD  GLN    99     175.438 129.016-168.823  1.00  0.00           C  
ATOM   1419  OE1 GLN    99     175.781 127.954-168.303  1.00  0.00           O  
ATOM   1420  NE2 GLN    99     174.747 128.908-169.957  1.00  0.00           N  
ATOM   1421 HE21 GLN    99     174.485 129.672-170.564  1.00  0.00           H  
ATOM   1422 HE22 GLN    99     174.826 127.965-170.310  1.00  0.00           H  
ATOM   1423  C   GLN    99     178.541 130.477-169.350  1.00  0.00           C  
ATOM   1424  O   GLN    99     177.905 129.957-170.265  1.00  0.00           O  
ATOM   1425  N   LEU   100     179.382 131.471-169.602  1.00  0.00           N  
ATOM   1426  H   LEU   100     179.895 131.829-168.809  1.00  0.00           H  
ATOM   1427  CA  LEU   100     179.629 132.091-170.885  1.00  0.00           C  
ATOM   1428  HA  LEU   100     179.026 131.648-171.678  1.00  0.00           H  
ATOM   1429  CB  LEU   100     179.147 133.564-170.957  1.00  0.00           C  
ATOM   1430  HB2 LEU   100     179.676 133.961-170.090  1.00  0.00           H  
ATOM   1431  HB3 LEU   100     179.578 134.154-171.766  1.00  0.00           H  
ATOM   1432  CG  LEU   100     177.664 134.004-170.711  1.00  0.00           C  
ATOM   1433  HG  LEU   100     177.420 133.785-169.672  1.00  0.00           H  
ATOM   1434  CD1 LEU   100     177.537 135.540-170.822  1.00  0.00           C  
ATOM   1435 HD11 LEU   100     177.634 135.874-171.855  1.00  0.00           H  
ATOM   1436 HD12 LEU   100     178.214 136.153-170.227  1.00  0.00           H  
ATOM   1437 HD13 LEU   100     176.566 135.916-170.501  1.00  0.00           H  
ATOM   1438  CD2 LEU   100     176.636 133.320-171.560  1.00  0.00           C  
ATOM   1439 HD21 LEU   100     176.490 132.336-171.114  1.00  0.00           H  
ATOM   1440 HD22 LEU   100     176.957 133.222-172.597  1.00  0.00           H  
ATOM   1441 HD23 LEU   100     175.660 133.775-171.392  1.00  0.00           H  
ATOM   1442  C   LEU   100     181.074 131.894-171.458  1.00  0.00           C  
ATOM   1443  O   LEU   100     181.495 132.534-172.433  1.00  0.00           O  
ATOM   1444  N   GLY   101     181.790 131.035-170.853  1.00  0.00           N  
ATOM   1445  H   GLY   101     181.436 130.663-169.984  1.00  0.00           H  
ATOM   1446  CA  GLY   101     183.156 130.561-171.175  1.00  0.00           C  
ATOM   1447  HA2 GLY   101     183.807 131.433-171.248  1.00  0.00           H  
ATOM   1448  HA3 GLY   101     183.429 130.025-170.266  1.00  0.00           H  
ATOM   1449  C   GLY   101     183.442 129.770-172.438  1.00  0.00           C  
ATOM   1450  O   GLY   101     184.557 129.231-172.630  1.00  0.00           O  
ATOM   1451  N   LYS   102     182.383 129.676-173.285  1.00  0.00           N  
ATOM   1452  H   LYS   102     181.508 130.072-172.975  1.00  0.00           H  
ATOM   1453  CA  LYS   102     182.495 128.938-174.549  1.00  0.00           C  
ATOM   1454  HA  LYS   102     183.475 128.460-174.548  1.00  0.00           H  
ATOM   1455  CB  LYS   102     181.350 127.933-174.695  1.00  0.00           C  
ATOM   1456  HB2 LYS   102     180.385 128.438-174.639  1.00  0.00           H  
ATOM   1457  HB3 LYS   102     181.647 127.436-175.618  1.00  0.00           H  
ATOM   1458  CG  LYS   102     181.496 126.747-173.686  1.00  0.00           C  
ATOM   1459  HG2 LYS   102     182.432 126.240-173.922  1.00  0.00           H  
ATOM   1460  HG3 LYS   102     181.519 127.009-172.628  1.00  0.00           H  
ATOM   1461  CD  LYS   102     180.341 125.670-173.782  1.00  0.00           C  
ATOM   1462  HD2 LYS   102     179.386 126.048-173.416  1.00  0.00           H  
ATOM   1463  HD3 LYS   102     180.181 125.535-174.852  1.00  0.00           H  
ATOM   1464  CE  LYS   102     180.689 124.346-173.148  1.00  0.00           C  
ATOM   1465  HE2 LYS   102     181.471 123.834-173.708  1.00  0.00           H  
ATOM   1466  HE3 LYS   102     181.035 124.647-172.160  1.00  0.00           H  
ATOM   1467  NZ  LYS   102     179.672 123.316-172.969  1.00  0.00           N  
ATOM   1468  HZ1 LYS   102     178.728 123.661-172.867  1.00  0.00           H  
ATOM   1469  HZ2 LYS   102     179.966 122.828-172.135  1.00  0.00           H  
ATOM   1470  HZ3 LYS   102     179.680 122.635-173.715  1.00  0.00           H  
ATOM   1471  C   LYS   102     182.522 129.856-175.773  1.00  0.00           C  
ATOM   1472  O   LYS   102     182.918 129.402-176.856  1.00  0.00           O  
ATOM   1473  N   ASN   103     182.138 131.111-175.708  1.00  0.00           N  
ATOM   1474  H   ASN   103     181.798 131.326-174.782  1.00  0.00           H  
ATOM   1475  CA  ASN   103     181.927 132.192-176.721  1.00  0.00           C  
ATOM   1476  HA  ASN   103     182.060 131.904-177.764  1.00  0.00           H  
ATOM   1477  CB  ASN   103     180.438 132.584-176.630  1.00  0.00           C  
ATOM   1478  HB2 ASN   103     180.171 132.848-175.606  1.00  0.00           H  
ATOM   1479  HB3 ASN   103     180.169 133.461-177.218  1.00  0.00           H  
ATOM   1480  CG  ASN   103     179.389 131.437-177.044  1.00  0.00           C  
ATOM   1481  OD1 ASN   103     178.717 130.874-176.184  1.00  0.00           O  
ATOM   1482  ND2 ASN   103     179.478 130.961-178.266  1.00  0.00           N  
ATOM   1483 HD21 ASN   103     178.770 130.292-178.535  1.00  0.00           H  
ATOM   1484 HD22 ASN   103     180.038 131.415-178.974  1.00  0.00           H  
ATOM   1485  C   ASN   103     182.760 133.531-176.480  1.00  0.00           C  
ATOM   1486  O   ASN   103     182.645 134.650-177.075  1.00  0.00           O  
ATOM   1487  N   GLU   104     183.757 133.332-175.567  1.00  0.00           N  
ATOM   1488  H   GLU   104     183.889 132.372-175.282  1.00  0.00           H  
ATOM   1489  CA  GLU   104     184.753 134.340-175.151  1.00  0.00           C  
ATOM   1490  HA  GLU   104     184.577 135.331-175.569  1.00  0.00           H  
ATOM   1491  CB  GLU   104     184.645 134.446-173.620  1.00  0.00           C  
ATOM   1492  HB2 GLU   104     183.609 134.578-173.307  1.00  0.00           H  
ATOM   1493  HB3 GLU   104     185.112 133.579-173.152  1.00  0.00           H  
ATOM   1494  CG  GLU   104     185.441 135.626-173.122  1.00  0.00           C  
ATOM   1495  HG2 GLU   104     185.356 135.518-172.040  1.00  0.00           H  
ATOM   1496  HG3 GLU   104     186.483 135.374-173.322  1.00  0.00           H  
ATOM   1497  CD  GLU   104     184.925 136.996-173.618  1.00  0.00           C  
ATOM   1498  OE1 GLU   104     185.791 137.874-173.956  1.00  0.00           O  
ATOM   1499  OE2 GLU   104     183.705 137.140-173.743  1.00  0.00           O  
ATOM   1500  C   GLU   104     186.235 133.989-175.616  1.00  0.00           C  
ATOM   1501  O   GLU   104     186.746 132.882-175.189  1.00  0.00           O  
ATOM   1502  N   GLU   105     186.911 134.834-176.347  1.00  0.00           N  
ATOM   1503  H   GLU   105     186.448 135.676-176.658  1.00  0.00           H  
ATOM   1504  CA  GLU   105     188.237 134.532-176.791  1.00  0.00           C  
ATOM   1505  HA  GLU   105     188.330 133.492-177.106  1.00  0.00           H  
ATOM   1506  CB  GLU   105     188.541 135.359-178.111  1.00  0.00           C  
ATOM   1507  HB2 GLU   105     187.827 135.053-178.876  1.00  0.00           H  
ATOM   1508  HB3 GLU   105     188.316 136.384-177.819  1.00  0.00           H  
ATOM   1509  CG  GLU   105     189.937 135.195-178.740  1.00  0.00           C  
ATOM   1510  HG2 GLU   105     190.228 136.014-179.398  1.00  0.00           H  
ATOM   1511  HG3 GLU   105     190.667 135.219-177.931  1.00  0.00           H  
ATOM   1512  CD  GLU   105     190.108 133.815-179.503  1.00  0.00           C  
ATOM   1513  OE1 GLU   105     190.107 132.816-178.755  1.00  0.00           O  
ATOM   1514  OE2 GLU   105     190.356 133.741-180.708  1.00  0.00           O  
ATOM   1515  C   GLU   105     189.357 134.790-175.635  1.00  0.00           C  
ATOM   1516  O   GLU   105     189.189 135.498-174.690  1.00  0.00           O  
ATOM   1517  N   GLY   106     190.454 134.035-175.719  1.00  0.00           N  
ATOM   1518  H   GLY   106     190.539 133.416-176.512  1.00  0.00           H  
ATOM   1519  CA  GLY   106     191.486 133.974-174.678  1.00  0.00           C  
ATOM   1520  HA2 GLY   106     192.362 133.508-175.131  1.00  0.00           H  
ATOM   1521  HA3 GLY   106     191.722 135.015-174.457  1.00  0.00           H  
ATOM   1522  C   GLY   106     191.153 133.216-173.382  1.00  0.00           C  
ATOM   1523  O   GLY   106     191.726 133.474-172.333  1.00  0.00           O  
ATOM   1524  N   ALA   107     190.065 132.492-173.301  1.00  0.00           N  
ATOM   1525  H   ALA   107     189.479 132.467-174.123  1.00  0.00           H  
ATOM   1526  CA  ALA   107     189.546 131.733-172.136  1.00  0.00           C  
ATOM   1527  HA  ALA   107     189.706 132.309-171.225  1.00  0.00           H  
ATOM   1528  CB  ALA   107     188.022 131.463-172.187  1.00  0.00           C  
ATOM   1529  HB1 ALA   107     187.834 131.082-173.191  1.00  0.00           H  
ATOM   1530  HB2 ALA   107     187.551 132.437-172.057  1.00  0.00           H  
ATOM   1531  HB3 ALA   107     187.589 131.032-171.284  1.00  0.00           H  
ATOM   1532  C   ALA   107     190.271 130.402-171.868  1.00  0.00           C  
ATOM   1533  O   ALA   107     190.671 129.682-172.806  1.00  0.00           O  
ATOM   1534  N   PRO   108     190.533 130.125-170.583  1.00  0.00           N  
ATOM   1535  CD  PRO   108     190.106 130.823-169.303  1.00  0.00           C  
ATOM   1536  HD2 PRO   108     189.031 131.001-169.285  1.00  0.00           H  
ATOM   1537  HD3 PRO   108     190.690 131.737-169.192  1.00  0.00           H  
ATOM   1538  CG  PRO   108     190.387 129.782-168.174  1.00  0.00           C  
ATOM   1539  HG2 PRO   108     189.500 129.150-168.142  1.00  0.00           H  
ATOM   1540  HG3 PRO   108     190.874 130.139-167.266  1.00  0.00           H  
ATOM   1541  CB  PRO   108     191.564 129.030-168.766  1.00  0.00           C  
ATOM   1542  HB2 PRO   108     191.773 128.169-168.131  1.00  0.00           H  
ATOM   1543  HB3 PRO   108     192.430 129.674-168.619  1.00  0.00           H  
ATOM   1544  CA  PRO   108     191.194 128.873-170.255  1.00  0.00           C  
ATOM   1545  HA  PRO   108     192.047 128.624-170.886  1.00  0.00           H  
ATOM   1546  C   PRO   108     190.291 127.629-170.276  1.00  0.00           C  
ATOM   1547  O   PRO   108     189.055 127.691-170.159  1.00  0.00           O  
ATOM   1548  N   GLN   109     190.940 126.429-170.463  1.00  0.00           N  
ATOM   1549  H   GLN   109     191.907 126.644-170.660  1.00  0.00           H  
ATOM   1550  CA  GLN   109     190.508 125.024-170.477  1.00  0.00           C  
ATOM   1551  HA  GLN   109     189.596 124.939-169.887  1.00  0.00           H  
ATOM   1552  CB  GLN   109     190.229 124.656-172.014  1.00  0.00           C  
ATOM   1553  HB2 GLN   109     190.982 124.948-172.746  1.00  0.00           H  
ATOM   1554  HB3 GLN   109     190.075 123.590-172.184  1.00  0.00           H  
ATOM   1555  CG  GLN   109     188.947 125.433-172.517  1.00  0.00           C  
ATOM   1556  HG2 GLN   109     188.121 125.173-171.854  1.00  0.00           H  
ATOM   1557  HG3 GLN   109     189.025 126.519-172.470  1.00  0.00           H  
ATOM   1558  CD  GLN   109     188.569 125.300-173.978  1.00  0.00           C  
ATOM   1559  OE1 GLN   109     189.193 124.567-174.772  1.00  0.00           O  
ATOM   1560  NE2 GLN   109     187.589 126.039-174.414  1.00  0.00           N  
ATOM   1561 HE21 GLN   109     187.494 126.092-175.419  1.00  0.00           H  
ATOM   1562 HE22 GLN   109     187.053 126.546-173.724  1.00  0.00           H  
ATOM   1563  C   GLN   109     191.539 124.051-169.883  1.00  0.00           C  
ATOM   1564  O   GLN   109     191.203 123.347-168.997  1.00  0.00           O  
ATOM   1565  N   GLU   110     192.852 124.392-169.967  1.00  0.00           N  
ATOM   1566  H   GLU   110     193.118 125.092-170.644  1.00  0.00           H  
ATOM   1567  CA  GLU   110     194.011 123.631-169.534  1.00  0.00           C  
ATOM   1568  HA  GLU   110     193.798 122.587-169.763  1.00  0.00           H  
ATOM   1569  CB  GLU   110     195.293 123.927-170.274  1.00  0.00           C  
ATOM   1570  HB2 GLU   110     196.025 123.127-170.160  1.00  0.00           H  
ATOM   1571  HB3 GLU   110     195.232 123.768-171.350  1.00  0.00           H  
ATOM   1572  CG  GLU   110     196.066 125.322-170.014  1.00  0.00           C  
ATOM   1573  HG2 GLU   110     196.132 125.497-168.940  1.00  0.00           H  
ATOM   1574  HG3 GLU   110     197.108 125.111-170.253  1.00  0.00           H  
ATOM   1575  CD  GLU   110     195.412 126.561-170.798  1.00  0.00           C  
ATOM   1576  OE1 GLU   110     196.146 127.471-171.223  1.00  0.00           O  
ATOM   1577  OE2 GLU   110     194.174 126.630-170.843  1.00  0.00           O  
ATOM   1578  C   GLU   110     194.197 123.695-167.940  1.00  0.00           C  
ATOM   1579  O   GLU   110     194.933 122.851-167.403  1.00  0.00           O  
ATOM   1580  N   GLY   111     193.582 124.608-167.187  1.00  0.00           N  
ATOM   1581  H   GLY   111     192.872 125.138-167.672  1.00  0.00           H  
ATOM   1582  CA  GLY   111     193.708 124.753-165.770  1.00  0.00           C  
ATOM   1583  HA2 GLY   111     194.649 124.333-165.415  1.00  0.00           H  
ATOM   1584  HA3 GLY   111     193.665 125.798-165.462  1.00  0.00           H  
ATOM   1585  C   GLY   111     192.602 124.019-165.044  1.00  0.00           C  
ATOM   1586  O   GLY   111     192.550 123.962-163.775  1.00  0.00           O  
ATOM   1587  N   ILE   112     191.635 123.484-165.796  1.00  0.00           N  
ATOM   1588  H   ILE   112     191.873 123.366-166.771  1.00  0.00           H  
ATOM   1589  CA  ILE   112     190.376 122.897-165.258  1.00  0.00           C  
ATOM   1590  HA  ILE   112     190.265 122.853-164.174  1.00  0.00           H  
ATOM   1591  CB  ILE   112     189.251 123.814-165.794  1.00  0.00           C  
ATOM   1592  HB  ILE   112     189.350 123.906-166.875  1.00  0.00           H  
ATOM   1593  CG2 ILE   112     187.867 123.147-165.566  1.00  0.00           C  
ATOM   1594 HG21 ILE   112     187.126 123.901-165.833  1.00  0.00           H  
ATOM   1595 HG22 ILE   112     187.714 122.846-164.530  1.00  0.00           H  
ATOM   1596 HG23 ILE   112     187.706 122.327-166.266  1.00  0.00           H  
ATOM   1597  CG1 ILE   112     189.415 125.242-165.169  1.00  0.00           C  
ATOM   1598 HG12 ILE   112     189.081 125.288-164.133  1.00  0.00           H  
ATOM   1599 HG13 ILE   112     190.473 125.480-165.054  1.00  0.00           H  
ATOM   1600  CD1 ILE   112     188.643 126.301-165.975  1.00  0.00           C  
ATOM   1601 HD11 ILE   112     188.897 127.281-165.570  1.00  0.00           H  
ATOM   1602 HD12 ILE   112     187.567 126.127-165.949  1.00  0.00           H  
ATOM   1603 HD13 ILE   112     188.887 126.253-167.036  1.00  0.00           H  
ATOM   1604  C   ILE   112     190.206 121.390-165.790  1.00  0.00           C  
ATOM   1605  O   ILE   112     189.697 120.581-165.024  1.00  0.00           O  
ATOM   1606  N   LEU   113     190.574 121.069-167.042  1.00  0.00           N  
ATOM   1607  H   LEU   113     190.776 121.883-167.605  1.00  0.00           H  
ATOM   1608  CA  LEU   113     190.646 119.744-167.616  1.00  0.00           C  
ATOM   1609  HA  LEU   113     190.369 119.004-166.864  1.00  0.00           H  
ATOM   1610  CB  LEU   113     189.785 119.545-168.889  1.00  0.00           C  
ATOM   1611  HB2 LEU   113     190.155 120.318-169.563  1.00  0.00           H  
ATOM   1612  HB3 LEU   113     190.055 118.608-169.378  1.00  0.00           H  
ATOM   1613  CG  LEU   113     188.274 119.586-168.756  1.00  0.00           C  
ATOM   1614  HG  LEU   113     188.103 120.474-168.148  1.00  0.00           H  
ATOM   1615  CD1 LEU   113     187.631 119.844-170.118  1.00  0.00           C  
ATOM   1616 HD11 LEU   113     187.932 120.776-170.596  1.00  0.00           H  
ATOM   1617 HD12 LEU   113     186.561 119.956-169.944  1.00  0.00           H  
ATOM   1618 HD13 LEU   113     187.868 119.080-170.858  1.00  0.00           H  
ATOM   1619  CD2 LEU   113     187.625 118.433-167.920  1.00  0.00           C  
ATOM   1620 HD21 LEU   113     186.541 118.540-167.884  1.00  0.00           H  
ATOM   1621 HD22 LEU   113     188.082 118.516-166.934  1.00  0.00           H  
ATOM   1622 HD23 LEU   113     187.777 117.472-168.412  1.00  0.00           H  
ATOM   1623  C   LEU   113     192.053 119.213-167.860  1.00  0.00           C  
ATOM   1624  O   LEU   113     192.599 119.815-168.823  1.00  0.00           O  
ATOM   1625  N   GLU   114     192.619 118.211-167.223  1.00  0.00           N  
ATOM   1626  H   GLU   114     192.110 117.830-166.438  1.00  0.00           H  
ATOM   1627  CA  GLU   114     193.996 117.689-167.451  1.00  0.00           C  
ATOM   1628  HA  GLU   114     194.611 118.214-168.183  1.00  0.00           H  
ATOM   1629  CB  GLU   114     194.750 117.660-166.149  1.00  0.00           C  
ATOM   1630  HB2 GLU   114     194.351 116.900-165.477  1.00  0.00           H  
ATOM   1631  HB3 GLU   114     195.777 117.423-166.424  1.00  0.00           H  
ATOM   1632  CG  GLU   114     194.917 118.955-165.438  1.00  0.00           C  
ATOM   1633  HG2 GLU   114     195.712 119.010-164.694  1.00  0.00           H  
ATOM   1634  HG3 GLU   114     195.272 119.604-166.239  1.00  0.00           H  
ATOM   1635  CD  GLU   114     193.712 119.565-164.681  1.00  0.00           C  
ATOM   1636  OE1 GLU   114     192.844 118.758-164.250  1.00  0.00           O  
ATOM   1637  OE2 GLU   114     193.711 120.774-164.402  1.00  0.00           O  
ATOM   1638  C   GLU   114     193.869 116.265-168.047  1.00  0.00           C  
ATOM   1639  O   GLU   114     194.873 115.690-168.433  1.00  0.00           O  
ATOM   1640  N   ASP   115     192.663 115.680-168.227  1.00  0.00           N  
ATOM   1641  H   ASP   115     191.866 116.122-167.792  1.00  0.00           H  
ATOM   1642  CA  ASP   115     192.446 114.249-168.590  1.00  0.00           C  
ATOM   1643  HA  ASP   115     193.431 113.786-168.653  1.00  0.00           H  
ATOM   1644  CB  ASP   115     191.967 113.454-167.382  1.00  0.00           C  
ATOM   1645  HB2 ASP   115     191.814 112.392-167.575  1.00  0.00           H  
ATOM   1646  HB3 ASP   115     192.814 113.575-166.707  1.00  0.00           H  
ATOM   1647  CG  ASP   115     190.675 113.986-166.815  1.00  0.00           C  
ATOM   1648  OD1 ASP   115     190.593 114.051-165.568  1.00  0.00           O  
ATOM   1649  OD2 ASP   115     189.759 114.407-167.535  1.00  0.00           O  
ATOM   1650  C   ASP   115     191.553 113.967-169.839  1.00  0.00           C  
ATOM   1651  O   ASP   115     191.050 112.868-170.219  1.00  0.00           O  
ATOM   1652  N   MET   116     191.153 115.086-170.494  1.00  0.00           N  
ATOM   1653  H   MET   116     191.570 115.974-170.255  1.00  0.00           H  
ATOM   1654  CA  MET   116     190.248 114.977-171.711  1.00  0.00           C  
ATOM   1655  HA  MET   116     189.399 114.427-171.304  1.00  0.00           H  
ATOM   1656  CB  MET   116     189.968 116.437-172.227  1.00  0.00           C  
ATOM   1657  HB2 MET   116     189.167 116.433-172.966  1.00  0.00           H  
ATOM   1658  HB3 MET   116     189.625 117.097-171.430  1.00  0.00           H  
ATOM   1659  CG  MET   116     191.089 117.245-172.977  1.00  0.00           C  
ATOM   1660  HG2 MET   116     192.007 117.353-172.401  1.00  0.00           H  
ATOM   1661  HG3 MET   116     191.404 116.742-173.891  1.00  0.00           H  
ATOM   1662  SD  MET   116     190.714 118.941-173.491  1.00  0.00           S  
ATOM   1663  CE  MET   116     189.743 118.788-175.080  1.00  0.00           C  
ATOM   1664  HE1 MET   116     190.435 118.614-175.904  1.00  0.00           H  
ATOM   1665  HE2 MET   116     189.197 119.709-175.283  1.00  0.00           H  
ATOM   1666  HE3 MET   116     189.095 117.911-175.058  1.00  0.00           H  
ATOM   1667  C   MET   116     190.866 114.113-172.809  1.00  0.00           C  
ATOM   1668  O   MET   116     192.113 114.141-173.017  1.00  0.00           O  
ATOM   1669  N   PRO   117     190.015 113.545-173.687  1.00  0.00           N  
ATOM   1670  CD  PRO   117     188.561 113.632-173.650  1.00  0.00           C  
ATOM   1671  HD2 PRO   117     188.220 114.621-173.959  1.00  0.00           H  
ATOM   1672  HD3 PRO   117     188.274 113.282-172.659  1.00  0.00           H  
ATOM   1673  CG  PRO   117     188.020 112.590-174.597  1.00  0.00           C  
ATOM   1674  HG2 PRO   117     187.093 112.864-175.101  1.00  0.00           H  
ATOM   1675  HG3 PRO   117     187.967 111.687-173.990  1.00  0.00           H  
ATOM   1676  CB  PRO   117     189.140 112.406-175.655  1.00  0.00           C  
ATOM   1677  HB2 PRO   117     189.084 112.932-176.608  1.00  0.00           H  
ATOM   1678  HB3 PRO   117     189.118 111.360-175.959  1.00  0.00           H  
ATOM   1679  CA  PRO   117     190.431 112.920-174.955  1.00  0.00           C  
ATOM   1680  HA  PRO   117     191.050 112.070-174.669  1.00  0.00           H  
ATOM   1681  C   PRO   117     191.238 113.726-175.926  1.00  0.00           C  
ATOM   1682  O   PRO   117     190.815 114.796-176.364  1.00  0.00           O  
ATOM   1683  N   VAL   118     192.401 113.157-176.323  1.00  0.00           N  
ATOM   1684  H   VAL   118     192.734 112.367-175.789  1.00  0.00           H  
ATOM   1685  CA  VAL   118     193.350 113.636-177.370  1.00  0.00           C  
ATOM   1686  HA  VAL   118     192.743 114.009-178.196  1.00  0.00           H  
ATOM   1687  CB  VAL   118     194.338 114.744-176.942  1.00  0.00           C  
ATOM   1688  HB  VAL   118     194.937 115.003-177.814  1.00  0.00           H  
ATOM   1689  CG1 VAL   118     193.747 116.064-176.446  1.00  0.00           C  
ATOM   1690 HG11 VAL   118     194.484 116.831-176.683  1.00  0.00           H  
ATOM   1691 HG12 VAL   118     193.557 116.039-175.373  1.00  0.00           H  
ATOM   1692 HG13 VAL   118     192.879 116.423-176.999  1.00  0.00           H  
ATOM   1693  CG2 VAL   118     195.309 114.278-175.813  1.00  0.00           C  
ATOM   1694 HG21 VAL   118     196.095 115.024-175.691  1.00  0.00           H  
ATOM   1695 HG22 VAL   118     195.908 113.439-176.166  1.00  0.00           H  
ATOM   1696 HG23 VAL   118     194.871 114.065-174.838  1.00  0.00           H  
ATOM   1697  C   VAL   118     194.109 112.455-177.946  1.00  0.00           C  
ATOM   1698  O   VAL   118     194.215 111.367-177.293  1.00  0.00           O  
ATOM   1699  N   ASP   119     194.745 112.689-179.116  1.00  0.00           N  
ATOM   1700  H   ASP   119     194.560 113.576-179.560  1.00  0.00           H  
ATOM   1701  CA  ASP   119     195.535 111.748-180.003  1.00  0.00           C  
ATOM   1702  HA  ASP   119     195.835 110.918-179.363  1.00  0.00           H  
ATOM   1703  CB  ASP   119     194.603 111.273-181.117  1.00  0.00           C  
ATOM   1704  HB2 ASP   119     195.302 110.653-181.677  1.00  0.00           H  
ATOM   1705  HB3 ASP   119     193.833 110.673-180.631  1.00  0.00           H  
ATOM   1706  CG  ASP   119     194.099 112.308-182.245  1.00  0.00           C  
ATOM   1707  OD1 ASP   119     193.801 111.794-183.308  1.00  0.00           O  
ATOM   1708  OD2 ASP   119     193.806 113.544-182.047  1.00  0.00           O  
ATOM   1709  C   ASP   119     196.855 112.343-180.581  1.00  0.00           C  
ATOM   1710  O   ASP   119     196.725 113.493-181.084  1.00  0.00           O  
ATOM   1711  N   PRO   120     197.967 111.665-180.768  1.00  0.00           N  
ATOM   1712  CD  PRO   120     198.346 110.402-180.213  1.00  0.00           C  
ATOM   1713  HD2 PRO   120     197.777 109.625-180.724  1.00  0.00           H  
ATOM   1714  HD3 PRO   120     198.307 110.340-179.126  1.00  0.00           H  
ATOM   1715  CG  PRO   120     199.830 110.289-180.484  1.00  0.00           C  
ATOM   1716  HG2 PRO   120     200.131 109.701-181.352  1.00  0.00           H  
ATOM   1717  HG3 PRO   120     200.310 109.867-179.601  1.00  0.00           H  
ATOM   1718  CB  PRO   120     200.360 111.619-180.826  1.00  0.00           C  
ATOM   1719  HB2 PRO   120     201.164 111.608-181.561  1.00  0.00           H  
ATOM   1720  HB3 PRO   120     200.727 112.049-179.894  1.00  0.00           H  
ATOM   1721  CA  PRO   120     199.113 112.179-181.521  1.00  0.00           C  
ATOM   1722  HA  PRO   120     199.279 113.235-181.307  1.00  0.00           H  
ATOM   1723  C   PRO   120     198.923 111.901-183.052  1.00  0.00           C  
ATOM   1724  O   PRO   120     198.087 111.177-183.516  1.00  0.00           O  
ATOM   1725  N   ASP   121     199.825 112.512-183.875  1.00  0.00           N  
ATOM   1726  H   ASP   121     200.528 113.122-183.483  1.00  0.00           H  
ATOM   1727  CA  ASP   121     199.994 112.293-185.315  1.00  0.00           C  
ATOM   1728  HA  ASP   121     199.016 112.100-185.756  1.00  0.00           H  
ATOM   1729  CB  ASP   121     200.510 113.581-185.960  1.00  0.00           C  
ATOM   1730  HB2 ASP   121     200.447 113.386-187.031  1.00  0.00           H  
ATOM   1731  HB3 ASP   121     199.946 114.477-185.703  1.00  0.00           H  
ATOM   1732  CG  ASP   121     202.012 113.636-185.653  1.00  0.00           C  
ATOM   1733  OD1 ASP   121     202.867 113.484-186.543  1.00  0.00           O  
ATOM   1734  OD2 ASP   121     202.348 113.915-184.531  1.00  0.00           O  
ATOM   1735  C   ASP   121     200.858 111.029-185.716  1.00  0.00           C  
ATOM   1736  O   ASP   121     201.567 110.466-184.894  1.00  0.00           O  
ATOM   1737  N   ASN   122     200.743 110.678-186.981  1.00  0.00           N  
ATOM   1738  H   ASN   122     200.270 111.279-187.641  1.00  0.00           H  
ATOM   1739  CA  ASN   122     201.470 109.579-187.605  1.00  0.00           C  
ATOM   1740  HA  ASN   122     202.404 109.400-187.072  1.00  0.00           H  
ATOM   1741  CB  ASN   122     200.628 108.266-187.402  1.00  0.00           C  
ATOM   1742  HB2 ASN   122     201.119 107.362-187.763  1.00  0.00           H  
ATOM   1743  HB3 ASN   122     200.523 108.158-186.322  1.00  0.00           H  
ATOM   1744  CG  ASN   122     199.313 108.229-188.062  1.00  0.00           C  
ATOM   1745  OD1 ASN   122     199.102 108.638-189.186  1.00  0.00           O  
ATOM   1746  ND2 ASN   122     198.371 107.639-187.413  1.00  0.00           N  
ATOM   1747 HD21 ASN   122     198.535 107.157-186.541  1.00  0.00           H  
ATOM   1748 HD22 ASN   122     197.531 107.540-187.965  1.00  0.00           H  
ATOM   1749  C   ASN   122     201.799 109.881-189.057  1.00  0.00           C  
ATOM   1750  O   ASN   122     201.420 110.882-189.635  1.00  0.00           O  
ATOM   1751  N   GLU   123     202.446 108.953-189.649  1.00  0.00           N  
ATOM   1752  H   GLU   123     202.726 108.215-189.019  1.00  0.00           H  
ATOM   1753  CA  GLU   123     202.638 108.911-191.110  1.00  0.00           C  
ATOM   1754  HA  GLU   123     202.077 109.753-191.515  1.00  0.00           H  
ATOM   1755  CB  GLU   123     204.122 109.154-191.435  1.00  0.00           C  
ATOM   1756  HB2 GLU   123     204.280 110.201-191.174  1.00  0.00           H  
ATOM   1757  HB3 GLU   123     204.700 108.565-190.723  1.00  0.00           H  
ATOM   1758  CG  GLU   123     204.672 108.831-192.882  1.00  0.00           C  
ATOM   1759  HG2 GLU   123     204.503 107.774-193.089  1.00  0.00           H  
ATOM   1760  HG3 GLU   123     204.169 109.570-193.505  1.00  0.00           H  
ATOM   1761  CD  GLU   123     206.242 108.949-192.946  1.00  0.00           C  
ATOM   1762  OE1 GLU   123     206.843 108.888-194.074  1.00  0.00           O  
ATOM   1763  OE2 GLU   123     206.925 108.988-191.910  1.00  0.00           O  
ATOM   1764  C   GLU   123     202.032 107.657-191.744  1.00  0.00           C  
ATOM   1765  O   GLU   123     202.184 106.622-191.134  1.00  0.00           O  
ATOM   1766  N   ALA   124     201.338 107.722-192.868  1.00  0.00           N  
ATOM   1767  H   ALA   124     201.153 108.630-193.270  1.00  0.00           H  
ATOM   1768  CA  ALA   124     200.870 106.499-193.505  1.00  0.00           C  
ATOM   1769  HA  ALA   124     200.422 105.837-192.764  1.00  0.00           H  
ATOM   1770  CB  ALA   124     199.817 106.810-194.497  1.00  0.00           C  
ATOM   1771  HB1 ALA   124     199.005 107.407-194.083  1.00  0.00           H  
ATOM   1772  HB2 ALA   124     199.528 105.868-194.962  1.00  0.00           H  
ATOM   1773  HB3 ALA   124     200.291 107.361-195.310  1.00  0.00           H  
ATOM   1774  C   ALA   124     202.059 105.793-194.201  1.00  0.00           C  
ATOM   1775  O   ALA   124     202.814 106.397-194.954  1.00  0.00           O  
ATOM   1776  N   TYR   125     202.171 104.479-194.080  1.00  0.00           N  
ATOM   1777  H   TYR   125     201.786 104.133-193.213  1.00  0.00           H  
ATOM   1778  CA  TYR   125     203.190 103.625-194.778  1.00  0.00           C  
ATOM   1779  HA  TYR   125     204.137 104.136-194.958  1.00  0.00           H  
ATOM   1780  CB  TYR   125     203.577 102.466-193.852  1.00  0.00           C  
ATOM   1781  HB2 TYR   125     202.673 101.868-193.734  1.00  0.00           H  
ATOM   1782  HB3 TYR   125     204.371 101.890-194.329  1.00  0.00           H  
ATOM   1783  CG  TYR   125     204.142 102.905-192.497  1.00  0.00           C  
ATOM   1784  CD1 TYR   125     203.273 102.771-191.393  1.00  0.00           C  
ATOM   1785  HD1 TYR   125     202.294 102.339-191.539  1.00  0.00           H  
ATOM   1786  CE1 TYR   125     203.775 103.100-190.091  1.00  0.00           C  
ATOM   1787  HE1 TYR   125     203.102 102.922-189.266  1.00  0.00           H  
ATOM   1788  CZ  TYR   125     204.998 103.649-189.892  1.00  0.00           C  
ATOM   1789  OH  TYR   125     205.370 104.118-188.679  1.00  0.00           O  
ATOM   1790  HH  TYR   125     204.770 104.199-187.934  1.00  0.00           H  
ATOM   1791  CE2 TYR   125     205.909 103.631-190.967  1.00  0.00           C  
ATOM   1792  HE2 TYR   125     206.942 103.895-190.798  1.00  0.00           H  
ATOM   1793  CD2 TYR   125     205.496 103.294-192.284  1.00  0.00           C  
ATOM   1794  HD2 TYR   125     206.251 103.364-193.053  1.00  0.00           H  
ATOM   1795  C   TYR   125     202.694 103.082-196.055  1.00  0.00           C  
ATOM   1796  O   TYR   125     201.480 103.098-196.311  1.00  0.00           O  
ATOM   1797  N   GLU   126     203.635 102.652-196.913  1.00  0.00           N  
ATOM   1798  H   GLU   126     204.601 102.867-196.708  1.00  0.00           H  
ATOM   1799  CA  GLU   126     203.387 102.173-198.255  1.00  0.00           C  
ATOM   1800  HA  GLU   126     202.766 102.848-198.843  1.00  0.00           H  
ATOM   1801  CB  GLU   126     204.723 102.134-199.082  1.00  0.00           C  
ATOM   1802  HB2 GLU   126     205.227 103.095-198.979  1.00  0.00           H  
ATOM   1803  HB3 GLU   126     205.261 101.359-198.536  1.00  0.00           H  
ATOM   1804  CG  GLU   126     204.611 101.620-200.505  1.00  0.00           C  
ATOM   1805  HG2 GLU   126     205.618 101.545-200.915  1.00  0.00           H  
ATOM   1806  HG3 GLU   126     204.354 100.561-200.535  1.00  0.00           H  
ATOM   1807  CD  GLU   126     203.748 102.435-201.564  1.00  0.00           C  
ATOM   1808  OE1 GLU   126     202.522 102.728-201.296  1.00  0.00           O  
ATOM   1809  OE2 GLU   126     204.203 102.604-202.733  1.00  0.00           O  
ATOM   1810  C   GLU   126     202.593 100.868-198.298  1.00  0.00           C  
ATOM   1811  O   GLU   126     202.958  99.954-197.564  1.00  0.00           O  
ATOM   1812  N   MET   127     201.602 100.716-199.175  1.00  0.00           N  
ATOM   1813  H   MET   127     201.365 101.475-199.798  1.00  0.00           H  
ATOM   1814  CA  MET   127     200.703  99.503-199.146  1.00  0.00           C  
ATOM   1815  HA  MET   127     201.291  98.687-198.725  1.00  0.00           H  
ATOM   1816  CB  MET   127     199.469  99.866-198.168  1.00  0.00           C  
ATOM   1817  HB2 MET   127     199.787 100.145-197.164  1.00  0.00           H  
ATOM   1818  HB3 MET   127     198.911 100.687-198.618  1.00  0.00           H  
ATOM   1819  CG  MET   127     198.712  98.573-197.951  1.00  0.00           C  
ATOM   1820  HG2 MET   127     197.892  98.881-197.303  1.00  0.00           H  
ATOM   1821  HG3 MET   127     198.353  98.075-198.852  1.00  0.00           H  
ATOM   1822  SD  MET   127     199.787  97.442-196.892  1.00  0.00           S  
ATOM   1823  CE  MET   127     199.218  95.754-197.426  1.00  0.00           C  
ATOM   1824  HE1 MET   127     199.795  94.908-197.054  1.00  0.00           H  
ATOM   1825  HE2 MET   127     199.096  95.809-198.508  1.00  0.00           H  
ATOM   1826  HE3 MET   127     198.251  95.474-197.008  1.00  0.00           H  
ATOM   1827  C   MET   127     200.250  98.955-200.578  1.00  0.00           C  
ATOM   1828  O   MET   127     199.352  99.553-201.185  1.00  0.00           O  
ATOM   1829  N   PRO   128     200.832  97.840-201.156  1.00  0.00           N  
ATOM   1830  CD  PRO   128     201.649  96.783-200.552  1.00  0.00           C  
ATOM   1831  HD2 PRO   128     201.089  95.946-200.134  1.00  0.00           H  
ATOM   1832  HD3 PRO   128     202.301  97.231-199.802  1.00  0.00           H  
ATOM   1833  CG  PRO   128     202.470  96.236-201.736  1.00  0.00           C  
ATOM   1834  HG2 PRO   128     202.770  95.194-201.620  1.00  0.00           H  
ATOM   1835  HG3 PRO   128     203.363  96.846-201.876  1.00  0.00           H  
ATOM   1836  CB  PRO   128     201.490  96.316-202.877  1.00  0.00           C  
ATOM   1837  HB2 PRO   128     200.952  95.370-202.833  1.00  0.00           H  
ATOM   1838  HB3 PRO   128     202.032  96.476-203.810  1.00  0.00           H  
ATOM   1839  CA  PRO   128     200.588  97.478-202.518  1.00  0.00           C  
ATOM   1840  HA  PRO   128     200.892  98.282-203.188  1.00  0.00           H  
ATOM   1841  C   PRO   128     199.125  97.062-202.892  1.00  0.00           C  
ATOM   1842  O   PRO   128     198.405  96.489-202.146  1.00  0.00           O  
ATOM   1843  N   SER   129     198.769  97.311-204.160  1.00  0.00           N  
ATOM   1844  H   SER   129     199.435  97.776-204.762  1.00  0.00           H  
ATOM   1845  CA  SER   129     197.463  97.047-204.776  1.00  0.00           C  
ATOM   1846  HA  SER   129     196.861  96.433-204.107  1.00  0.00           H  
ATOM   1847  CB  SER   129     196.656  98.369-205.092  1.00  0.00           C  
ATOM   1848  HB2 SER   129     196.235  98.794-204.181  1.00  0.00           H  
ATOM   1849  HB3 SER   129     197.251  99.025-205.728  1.00  0.00           H  
ATOM   1850  OG  SER   129     195.501  97.967-205.796  1.00  0.00           O  
ATOM   1851  HG  SER   129     194.686  98.017-205.290  1.00  0.00           H  
ATOM   1852  C   SER   129     197.694  96.280-206.056  1.00  0.00           C  
ATOM   1853  O   SER   129     198.610  96.643-206.813  1.00  0.00           O  
ATOM   1854  N   GLU   130     196.995  95.198-206.393  1.00  0.00           N  
ATOM   1855  H   GLU   130     196.271  94.844-205.783  1.00  0.00           H  
ATOM   1856  CA  GLU   130     197.150  94.468-207.652  1.00  0.00           C  
ATOM   1857  HA  GLU   130     198.185  94.128-207.691  1.00  0.00           H  
ATOM   1858  CB  GLU   130     196.229  93.205-207.509  1.00  0.00           C  
ATOM   1859  HB2 GLU   130     195.159  93.386-207.404  1.00  0.00           H  
ATOM   1860  HB3 GLU   130     196.212  92.790-208.517  1.00  0.00           H  
ATOM   1861  CG  GLU   130     196.811  92.131-206.483  1.00  0.00           C  
ATOM   1862  HG2 GLU   130     197.194  92.724-205.652  1.00  0.00           H  
ATOM   1863  HG3 GLU   130     196.022  91.482-206.103  1.00  0.00           H  
ATOM   1864  CD  GLU   130     198.068  91.344-207.087  1.00  0.00           C  
ATOM   1865  OE1 GLU   130     198.502  91.629-208.298  1.00  0.00           O  
ATOM   1866  OE2 GLU   130     198.607  90.453-206.397  1.00  0.00           O  
ATOM   1867  C   GLU   130     196.891  95.375-208.898  1.00  0.00           C  
ATOM   1868  O   GLU   130     197.291  94.883-209.957  1.00  0.00           O  
ATOM   1869  N   GLU   131     196.371  96.638-208.783  1.00  0.00           N  
ATOM   1870  H   GLU   131     196.069  96.977-207.881  1.00  0.00           H  
ATOM   1871  CA  GLU   131     196.135  97.658-209.828  1.00  0.00           C  
ATOM   1872  HA  GLU   131     196.035  97.144-210.784  1.00  0.00           H  
ATOM   1873  CB  GLU   131     194.707  98.160-209.596  1.00  0.00           C  
ATOM   1874  HB2 GLU   131     194.628  98.525-208.571  1.00  0.00           H  
ATOM   1875  HB3 GLU   131     194.541  99.021-210.242  1.00  0.00           H  
ATOM   1876  CG  GLU   131     193.435  97.294-209.824  1.00  0.00           C  
ATOM   1877  HG2 GLU   131     193.346  96.544-209.039  1.00  0.00           H  
ATOM   1878  HG3 GLU   131     192.656  97.985-209.501  1.00  0.00           H  
ATOM   1879  CD  GLU   131     193.355  96.849-211.268  1.00  0.00           C  
ATOM   1880  OE1 GLU   131     192.987  95.644-211.517  1.00  0.00           O  
ATOM   1881  OE2 GLU   131     193.682  97.650-212.173  1.00  0.00           O  
ATOM   1882  C   GLU   131     197.207  98.739-210.111  1.00  0.00           C  
ATOM   1883  O   GLU   131     197.052  99.613-211.025  1.00  0.00           O  
ATOM   1884  N   GLY   132     198.308  98.685-209.387  1.00  0.00           N  
ATOM   1885  H   GLY   132     198.371  97.868-208.795  1.00  0.00           H  
ATOM   1886  CA  GLY   132     199.458  99.630-209.471  1.00  0.00           C  
ATOM   1887  HA2 GLY   132     199.102 100.658-209.395  1.00  0.00           H  
ATOM   1888  HA3 GLY   132     200.065  99.419-208.591  1.00  0.00           H  
ATOM   1889  C   GLY   132     200.314  99.430-210.742  1.00  0.00           C  
ATOM   1890  O   GLY   132     201.537  99.344-210.595  1.00  0.00           O  
ATOM   1891  N   TYR   133     199.684  99.181-211.907  1.00  0.00           N  
ATOM   1892  H   TYR   133     198.679  99.212-211.999  1.00  0.00           H  
ATOM   1893  CA  TYR   133     200.411  98.673-213.120  1.00  0.00           C  
ATOM   1894  HA  TYR   133     200.901  97.789-212.712  1.00  0.00           H  
ATOM   1895  CB  TYR   133     199.384  98.239-214.200  1.00  0.00           C  
ATOM   1896  HB2 TYR   133     198.661  99.053-214.232  1.00  0.00           H  
ATOM   1897  HB3 TYR   133     199.910  98.173-215.152  1.00  0.00           H  
ATOM   1898  CG  TYR   133     198.621  96.909-213.905  1.00  0.00           C  
ATOM   1899  CD1 TYR   133     199.240  95.706-214.342  1.00  0.00           C  
ATOM   1900  HD1 TYR   133     200.184  95.697-214.866  1.00  0.00           H  
ATOM   1901  CE1 TYR   133     198.541  94.515-214.154  1.00  0.00           C  
ATOM   1902  HE1 TYR   133     198.981  93.614-214.557  1.00  0.00           H  
ATOM   1903  CZ  TYR   133     197.228  94.505-213.467  1.00  0.00           C  
ATOM   1904  OH  TYR   133     196.554  93.342-213.237  1.00  0.00           O  
ATOM   1905  HH  TYR   133     197.093  92.548-213.243  1.00  0.00           H  
ATOM   1906  CE2 TYR   133     196.609  95.753-213.137  1.00  0.00           C  
ATOM   1907  HE2 TYR   133     195.729  95.646-212.520  1.00  0.00           H  
ATOM   1908  CD2 TYR   133     197.354  96.914-213.332  1.00  0.00           C  
ATOM   1909  HD2 TYR   133     196.907  97.861-213.067  1.00  0.00           H  
ATOM   1910  C   TYR   133     201.537  99.621-213.831  1.00  0.00           C  
ATOM   1911  O   TYR   133     201.602 100.857-213.660  1.00  0.00           O  
ATOM   1912  N   GLN   134     202.408  98.962-214.566  1.00  0.00           N  
ATOM   1913  H   GLN   134     202.211  97.974-214.648  1.00  0.00           H  
ATOM   1914  CA  GLN   134     203.705  99.528-215.102  1.00  0.00           C  
ATOM   1915  HA  GLN   134     203.594 100.559-215.437  1.00  0.00           H  
ATOM   1916  CB  GLN   134     204.884  99.433-214.133  1.00  0.00           C  
ATOM   1917  HB2 GLN   134     204.598  99.853-213.169  1.00  0.00           H  
ATOM   1918  HB3 GLN   134     205.281  98.419-214.071  1.00  0.00           H  
ATOM   1919  CG  GLN   134     206.114 100.318-214.553  1.00  0.00           C  
ATOM   1920  HG2 GLN   134     206.407 100.090-215.578  1.00  0.00           H  
ATOM   1921  HG3 GLN   134     205.816 101.363-214.464  1.00  0.00           H  
ATOM   1922  CD  GLN   134     207.376 100.086-213.693  1.00  0.00           C  
ATOM   1923  OE1 GLN   134     208.494 100.038-214.123  1.00  0.00           O  
ATOM   1924  NE2 GLN   134     207.359  99.605-212.463  1.00  0.00           N  
ATOM   1925 HE21 GLN   134     206.510  99.379-211.966  1.00  0.00           H  
ATOM   1926 HE22 GLN   134     208.262  99.499-212.024  1.00  0.00           H  
ATOM   1927  C   GLN   134     204.004  98.725-216.383  1.00  0.00           C  
ATOM   1928  O   GLN   134     203.963  97.518-216.416  1.00  0.00           O  
ATOM   1929  N   ASP   135     204.231  99.492-217.473  1.00  0.00           N  
ATOM   1930  H   ASP   135     204.369 100.490-217.408  1.00  0.00           H  
ATOM   1931  CA  ASP   135     204.221  98.898-218.855  1.00  0.00           C  
ATOM   1932  HA  ASP   135     203.558  98.033-218.819  1.00  0.00           H  
ATOM   1933  CB  ASP   135     203.637  99.906-219.983  1.00  0.00           C  
ATOM   1934  HB2 ASP   135     204.320 100.746-220.114  1.00  0.00           H  
ATOM   1935  HB3 ASP   135     203.582  99.503-220.994  1.00  0.00           H  
ATOM   1936  CG  ASP   135     202.309 100.472-219.563  1.00  0.00           C  
ATOM   1937  OD1 ASP   135     202.295 101.576-219.005  1.00  0.00           O  
ATOM   1938  OD2 ASP   135     201.247  99.857-219.863  1.00  0.00           O  
ATOM   1939  C   ASP   135     205.558  98.452-219.425  1.00  0.00           C  
ATOM   1940  O   ASP   135     205.510  97.615-220.352  1.00  0.00           O  
ATOM   1941  N   TYR   136     206.751  98.989-218.973  1.00  0.00           N  
ATOM   1942  H   TYR   136     206.586  99.601-218.186  1.00  0.00           H  
ATOM   1943  CA  TYR   136     208.130  98.480-219.425  1.00  0.00           C  
ATOM   1944  HA  TYR   136     208.987  98.947-218.939  1.00  0.00           H  
ATOM   1945  CB  TYR   136     208.353  96.976-219.063  1.00  0.00           C  
ATOM   1946  HB2 TYR   136     207.806  96.477-219.863  1.00  0.00           H  
ATOM   1947  HB3 TYR   136     209.437  96.874-219.119  1.00  0.00           H  
ATOM   1948  CG  TYR   136     208.034  96.624-217.634  1.00  0.00           C  
ATOM   1949  CD1 TYR   136     206.804  96.061-217.329  1.00  0.00           C  
ATOM   1950  HD1 TYR   136     206.084  95.871-218.111  1.00  0.00           H  
ATOM   1951  CE1 TYR   136     206.391  95.797-215.950  1.00  0.00           C  
ATOM   1952  HE1 TYR   136     205.434  95.344-215.736  1.00  0.00           H  
ATOM   1953  CZ  TYR   136     207.306  96.061-214.959  1.00  0.00           C  
ATOM   1954  OH  TYR   136     206.901  95.939-213.650  1.00  0.00           O  
ATOM   1955  HH  TYR   136     207.361  96.523-213.043  1.00  0.00           H  
ATOM   1956  CE2 TYR   136     208.639  96.500-215.284  1.00  0.00           C  
ATOM   1957  HE2 TYR   136     209.465  96.582-214.592  1.00  0.00           H  
ATOM   1958  CD2 TYR   136     208.964  96.839-216.589  1.00  0.00           C  
ATOM   1959  HD2 TYR   136     209.983  97.099-216.835  1.00  0.00           H  
ATOM   1960  C   TYR   136     208.431  98.721-220.921  1.00  0.00           C  
ATOM   1961  O   TYR   136     208.896  97.832-221.629  1.00  0.00           O  
ATOM   1962  N   GLU   137     208.052  99.860-221.487  1.00  0.00           N  
ATOM   1963  H   GLU   137     207.493 100.473-220.910  1.00  0.00           H  
ATOM   1964  CA  GLU   137     208.297 100.316-222.915  1.00  0.00           C  
ATOM   1965  HA  GLU   137     207.597  99.743-223.522  1.00  0.00           H  
ATOM   1966  CB  GLU   137     207.920 101.793-223.029  1.00  0.00           C  
ATOM   1967  HB2 GLU   137     208.438 102.441-222.322  1.00  0.00           H  
ATOM   1968  HB3 GLU   137     208.023 102.146-224.056  1.00  0.00           H  
ATOM   1969  CG  GLU   137     206.397 101.880-222.743  1.00  0.00           C  
ATOM   1970  HG2 GLU   137     205.716 101.257-223.323  1.00  0.00           H  
ATOM   1971  HG3 GLU   137     206.169 101.617-221.710  1.00  0.00           H  
ATOM   1972  CD  GLU   137     205.820 103.392-222.871  1.00  0.00           C  
ATOM   1973  OE1 GLU   137     206.619 104.299-223.225  1.00  0.00           O  
ATOM   1974  OE2 GLU   137     204.585 103.623-222.761  1.00  0.00           O  
ATOM   1975  C   GLU   137     209.637  99.917-223.480  1.00  0.00           C  
ATOM   1976  O   GLU   137     209.662  99.332-224.566  1.00  0.00           O  
ATOM   1977  N   PRO   138     210.826 100.150-222.852  1.00  0.00           N  
ATOM   1978  CD  PRO   138     211.107 101.083-221.734  1.00  0.00           C  
ATOM   1979  HD2 PRO   138     210.886 100.529-220.822  1.00  0.00           H  
ATOM   1980  HD3 PRO   138     210.474 101.969-221.785  1.00  0.00           H  
ATOM   1981  CG  PRO   138     212.551 101.583-221.751  1.00  0.00           C  
ATOM   1982  HG2 PRO   138     212.796 101.755-220.703  1.00  0.00           H  
ATOM   1983  HG3 PRO   138     212.572 102.510-222.324  1.00  0.00           H  
ATOM   1984  CB  PRO   138     213.196 100.420-222.596  1.00  0.00           C  
ATOM   1985  HB2 PRO   138     213.376  99.611-221.888  1.00  0.00           H  
ATOM   1986  HB3 PRO   138     214.060 100.707-223.195  1.00  0.00           H  
ATOM   1987  CA  PRO   138     212.070  99.863-223.498  1.00  0.00           C  
ATOM   1988  HA  PRO   138     212.098 100.437-224.425  1.00  0.00           H  
ATOM   1989  C   PRO   138     212.275  98.359-223.821  1.00  0.00           C  
ATOM   1990  O   PRO   138     213.060  98.019-224.734  1.00  0.00           O  
ATOM   1991  N   GLU   139     211.570  97.393-223.226  1.00  0.00           N  
ATOM   1992  H   GLU   139     211.030  97.756-222.453  1.00  0.00           H  
ATOM   1993  CA  GLU   139     211.861  95.958-223.327  1.00  0.00           C  
ATOM   1994  HA  GLU   139     212.846  95.749-223.745  1.00  0.00           H  
ATOM   1995  CB  GLU   139     211.989  95.583-221.838  1.00  0.00           C  
ATOM   1996  HB2 GLU   139     211.009  95.773-221.402  1.00  0.00           H  
ATOM   1997  HB3 GLU   139     212.175  94.510-221.801  1.00  0.00           H  
ATOM   1998  CG  GLU   139     213.185  96.306-221.213  1.00  0.00           C  
ATOM   1999  HG2 GLU   139     213.970  96.440-221.957  1.00  0.00           H  
ATOM   2000  HG3 GLU   139     212.968  97.337-220.933  1.00  0.00           H  
ATOM   2001  CD  GLU   139     213.808  95.558-219.965  1.00  0.00           C  
ATOM   2002  OE1 GLU   139     213.704  94.321-219.865  1.00  0.00           O  
ATOM   2003  OE2 GLU   139     214.417  96.188-219.064  1.00  0.00           O  
ATOM   2004  C   GLU   139     210.818  95.203-224.146  1.00  0.00           C  
ATOM   2005  O   GLU   139     210.703  94.008-223.967  1.00  0.00           O  
ATOM   2006  N   ALA   140     209.968  95.940-224.888  1.00  0.00           N  
ATOM   2007  H   ALA   140     210.141  96.928-224.776  1.00  0.00           H  
ATOM   2008  CA  ALA   140     208.987  95.511-225.857  1.00  0.00           C  
ATOM   2009  HA  ALA   140     208.451  94.650-225.457  1.00  0.00           H  
ATOM   2010  CB  ALA   140     207.865  96.463-225.937  1.00  0.00           C  
ATOM   2011  HB1 ALA   140     207.024  96.000-226.452  1.00  0.00           H  
ATOM   2012  HB2 ALA   140     208.182  97.351-226.484  1.00  0.00           H  
ATOM   2013  HB3 ALA   140     207.621  96.495-224.875  1.00  0.00           H  
ATOM   2014  C   ALA   140     209.569  95.052-227.202  1.00  0.00           C  
ATOM   2015  O   ALA   140     210.600  95.543-227.614  1.00  0.00           O  
ATOM   2016  OXT ALA   140     208.900  94.368-227.969  1.00  0.00           O  
TER    2017      ALA   140 
END   
