# Supplementary material for: Exploring Structural Insights of Aβ42 and α-Synuclein Monomers and Heterodimer: A Comparative Study Using Implicit and Explicit Solvent Simulations
Source: J Phys Chem B. 2024 May 3;128(19):4655–69. doi: 10.1021/acs.jpcb.4c00503 (PMC11103699; doi:10.1021/acs.jpcb.4c00503)
Supplement: Supplementary file 3 — jp4c00503_si_003.zip [file jp4c00503_si_003.zip › rep/2_asyn_FINAL06.pdb]

ATOM      1  N   MET     1     938.827  66.477 148.095  1.00  0.00           N  
ATOM      2  H1  MET     1     938.136  66.977 147.555  1.00  0.00           H  
ATOM      3  H2  MET     1     939.718  66.952 148.050  1.00  0.00           H  
ATOM      4  H3  MET     1     938.657  66.317 149.078  1.00  0.00           H  
ATOM      5  CA  MET     1     939.079  65.232 147.383  1.00  0.00           C  
ATOM      6  HA  MET     1     938.144  64.678 147.466  1.00  0.00           H  
ATOM      7  CB  MET     1     939.353  65.474 145.895  1.00  0.00           C  
ATOM      8  HB2 MET     1     938.523  65.979 145.401  1.00  0.00           H  
ATOM      9  HB3 MET     1     940.225  66.118 145.781  1.00  0.00           H  
ATOM     10  CG  MET     1     939.629  64.230 145.154  1.00  0.00           C  
ATOM     11  HG2 MET     1     939.667  64.516 144.103  1.00  0.00           H  
ATOM     12  HG3 MET     1     940.600  63.831 145.450  1.00  0.00           H  
ATOM     13  SD  MET     1     938.388  62.864 145.483  1.00  0.00           S  
ATOM     14  CE  MET     1     937.037  63.494 144.486  1.00  0.00           C  
ATOM     15  HE1 MET     1     936.271  62.718 144.486  1.00  0.00           H  
ATOM     16  HE2 MET     1     937.352  63.652 143.455  1.00  0.00           H  
ATOM     17  HE3 MET     1     936.462  64.336 144.870  1.00  0.00           H  
ATOM     18  C   MET     1     940.290  64.474 147.962  1.00  0.00           C  
ATOM     19  O   MET     1     941.248  65.088 148.424  1.00  0.00           O  
ATOM     20  N   ASP     2     940.244  63.154 147.986  1.00  0.00           N  
ATOM     21  H   ASP     2     939.342  62.755 147.769  1.00  0.00           H  
ATOM     22  CA  ASP     2     941.184  62.309 148.650  1.00  0.00           C  
ATOM     23  HA  ASP     2     941.821  62.937 149.272  1.00  0.00           H  
ATOM     24  CB  ASP     2     940.625  61.324 149.679  1.00  0.00           C  
ATOM     25  HB2 ASP     2     940.092  60.504 149.197  1.00  0.00           H  
ATOM     26  HB3 ASP     2     941.462  60.831 150.174  1.00  0.00           H  
ATOM     27  CG  ASP     2     939.790  62.026 150.779  1.00  0.00           C  
ATOM     28  OD1 ASP     2     938.562  62.161 150.533  1.00  0.00           O  
ATOM     29  OD2 ASP     2     940.244  62.522 151.828  1.00  0.00           O  
ATOM     30  C   ASP     2     941.971  61.496 147.568  1.00  0.00           C  
ATOM     31  O   ASP     2     941.414  61.023 146.539  1.00  0.00           O  
ATOM     32  N   VAL     3     943.298  61.322 147.712  1.00  0.00           N  
ATOM     33  H   VAL     3     943.755  61.608 148.566  1.00  0.00           H  
ATOM     34  CA  VAL     3     944.192  60.516 146.754  1.00  0.00           C  
ATOM     35  HA  VAL     3     943.627  60.283 145.852  1.00  0.00           H  
ATOM     36  CB  VAL     3     945.382  61.372 146.190  1.00  0.00           C  
ATOM     37  HB  VAL     3     946.154  61.476 146.952  1.00  0.00           H  
ATOM     38  CG1 VAL     3     945.921  60.680 144.941  1.00  0.00           C  
ATOM     39 HG11 VAL     3     946.443  59.774 145.249  1.00  0.00           H  
ATOM     40 HG12 VAL     3     946.599  61.260 144.315  1.00  0.00           H  
ATOM     41 HG13 VAL     3     945.067  60.528 144.281  1.00  0.00           H  
ATOM     42  CG2 VAL     3     944.963  62.812 145.814  1.00  0.00           C  
ATOM     43 HG21 VAL     3     944.120  62.730 145.128  1.00  0.00           H  
ATOM     44 HG22 VAL     3     945.799  63.312 145.325  1.00  0.00           H  
ATOM     45 HG23 VAL     3     944.788  63.434 146.691  1.00  0.00           H  
ATOM     46  C   VAL     3     944.671  59.219 147.395  1.00  0.00           C  
ATOM     47  O   VAL     3     945.033  59.295 148.591  1.00  0.00           O  
ATOM     48  N   PHE     4     944.807  58.079 146.662  1.00  0.00           N  
ATOM     49  H   PHE     4     944.553  58.161 145.687  1.00  0.00           H  
ATOM     50  CA  PHE     4     945.346  56.823 147.296  1.00  0.00           C  
ATOM     51  HA  PHE     4     945.563  56.913 148.360  1.00  0.00           H  
ATOM     52  CB  PHE     4     944.323  55.698 147.081  1.00  0.00           C  
ATOM     53  HB2 PHE     4     944.317  55.445 146.021  1.00  0.00           H  
ATOM     54  HB3 PHE     4     944.659  54.821 147.634  1.00  0.00           H  
ATOM     55  CG  PHE     4     942.985  56.009 147.579  1.00  0.00           C  
ATOM     56  CD1 PHE     4     941.976  56.401 146.745  1.00  0.00           C  
ATOM     57  HD1 PHE     4     942.193  56.535 145.696  1.00  0.00           H  
ATOM     58  CE1 PHE     4     940.699  56.703 147.287  1.00  0.00           C  
ATOM     59  HE1 PHE     4     939.888  57.027 146.651  1.00  0.00           H  
ATOM     60  CZ  PHE     4     940.437  56.555 148.712  1.00  0.00           C  
ATOM     61  HZ  PHE     4     939.463  56.816 149.097  1.00  0.00           H  
ATOM     62  CE2 PHE     4     941.476  56.110 149.520  1.00  0.00           C  
ATOM     63  HE2 PHE     4     941.216  56.122 150.568  1.00  0.00           H  
ATOM     64  CD2 PHE     4     942.722  55.757 148.974  1.00  0.00           C  
ATOM     65  HD2 PHE     4     943.508  55.412 149.630  1.00  0.00           H  
ATOM     66  C   PHE     4     946.599  56.441 146.529  1.00  0.00           C  
ATOM     67  O   PHE     4     946.738  56.758 145.379  1.00  0.00           O  
ATOM     68  N   MET     5     947.522  55.743 147.192  1.00  0.00           N  
ATOM     69  H   MET     5     947.447  55.743 148.199  1.00  0.00           H  
ATOM     70  CA  MET     5     948.873  55.502 146.727  1.00  0.00           C  
ATOM     71  HA  MET     5     948.859  55.497 145.638  1.00  0.00           H  
ATOM     72  CB  MET     5     949.809  56.697 147.086  1.00  0.00           C  
ATOM     73  HB2 MET     5     949.680  56.977 148.131  1.00  0.00           H  
ATOM     74  HB3 MET     5     950.802  56.294 146.889  1.00  0.00           H  
ATOM     75  CG  MET     5     949.546  58.011 146.339  1.00  0.00           C  
ATOM     76  HG2 MET     5     949.520  57.761 145.278  1.00  0.00           H  
ATOM     77  HG3 MET     5     948.576  58.369 146.685  1.00  0.00           H  
ATOM     78  SD  MET     5     950.848  59.238 146.709  1.00  0.00           S  
ATOM     79  CE  MET     5     952.315  58.600 145.896  1.00  0.00           C  
ATOM     80  HE1 MET     5     951.934  58.299 144.921  1.00  0.00           H  
ATOM     81  HE2 MET     5     952.815  57.871 146.534  1.00  0.00           H  
ATOM     82  HE3 MET     5     953.006  59.440 145.812  1.00  0.00           H  
ATOM     83  C   MET     5     949.530  54.199 147.223  1.00  0.00           C  
ATOM     84  O   MET     5     949.235  53.795 148.303  1.00  0.00           O  
ATOM     85  N   LYS     6     950.424  53.571 146.465  1.00  0.00           N  
ATOM     86  H   LYS     6     950.551  53.947 145.536  1.00  0.00           H  
ATOM     87  CA  LYS     6     951.134  52.312 146.694  1.00  0.00           C  
ATOM     88  HA  LYS     6     951.252  52.025 147.739  1.00  0.00           H  
ATOM     89  CB  LYS     6     950.315  51.160 146.098  1.00  0.00           C  
ATOM     90  HB2 LYS     6     950.731  50.189 146.363  1.00  0.00           H  
ATOM     91  HB3 LYS     6     949.406  51.234 146.694  1.00  0.00           H  
ATOM     92  CG  LYS     6     950.055  51.072 144.543  1.00  0.00           C  
ATOM     93  HG2 LYS     6     949.636  52.036 144.255  1.00  0.00           H  
ATOM     94  HG3 LYS     6     951.006  50.805 144.084  1.00  0.00           H  
ATOM     95  CD  LYS     6     948.964  50.060 144.388  1.00  0.00           C  
ATOM     96  HD2 LYS     6     948.195  50.318 145.116  1.00  0.00           H  
ATOM     97  HD3 LYS     6     948.500  50.212 143.413  1.00  0.00           H  
ATOM     98  CE  LYS     6     949.415  48.564 144.457  1.00  0.00           C  
ATOM     99  HE2 LYS     6     949.929  48.245 143.551  1.00  0.00           H  
ATOM    100  HE3 LYS     6     950.196  48.533 145.216  1.00  0.00           H  
ATOM    101  NZ  LYS     6     948.310  47.631 144.662  1.00  0.00           N  
ATOM    102  HZ1 LYS     6     948.101  47.631 145.651  1.00  0.00           H  
ATOM    103  HZ2 LYS     6     948.405  46.678 144.343  1.00  0.00           H  
ATOM    104  HZ3 LYS     6     947.523  48.094 144.231  1.00  0.00           H  
ATOM    105  C   LYS     6     952.493  52.352 146.070  1.00  0.00           C  
ATOM    106  O   LYS     6     952.561  52.775 144.932  1.00  0.00           O  
ATOM    107  N   GLY     7     953.542  52.040 146.778  1.00  0.00           N  
ATOM    108  H   GLY     7     953.391  51.639 147.693  1.00  0.00           H  
ATOM    109  CA  GLY     7     954.910  52.254 146.379  1.00  0.00           C  
ATOM    110  HA2 GLY     7     955.536  52.018 147.240  1.00  0.00           H  
ATOM    111  HA3 GLY     7     955.150  51.601 145.539  1.00  0.00           H  
ATOM    112  C   GLY     7     955.155  53.699 146.012  1.00  0.00           C  
ATOM    113  O   GLY     7     955.301  54.587 146.877  1.00  0.00           O  
ATOM    114  N   LEU     8     955.216  53.931 144.725  1.00  0.00           N  
ATOM    115  H   LEU     8     955.075  53.131 144.125  1.00  0.00           H  
ATOM    116  CA  LEU     8     955.451  55.249 144.082  1.00  0.00           C  
ATOM    117  HA  LEU     8     955.411  56.044 144.827  1.00  0.00           H  
ATOM    118  CB  LEU     8     956.882  55.311 143.525  1.00  0.00           C  
ATOM    119  HB2 LEU     8     957.034  54.385 142.971  1.00  0.00           H  
ATOM    120  HB3 LEU     8     956.962  56.224 142.935  1.00  0.00           H  
ATOM    121  CG  LEU     8     958.008  55.335 144.686  1.00  0.00           C  
ATOM    122  HG  LEU     8     957.947  54.512 145.399  1.00  0.00           H  
ATOM    123  CD1 LEU     8     959.442  55.163 144.143  1.00  0.00           C  
ATOM    124 HD11 LEU     8     959.700  55.958 143.444  1.00  0.00           H  
ATOM    125 HD12 LEU     8     959.399  54.277 143.509  1.00  0.00           H  
ATOM    126 HD13 LEU     8     960.242  55.154 144.883  1.00  0.00           H  
ATOM    127  CD2 LEU     8     958.177  56.652 145.389  1.00  0.00           C  
ATOM    128 HD21 LEU     8     958.859  56.414 146.205  1.00  0.00           H  
ATOM    129 HD22 LEU     8     957.226  56.973 145.815  1.00  0.00           H  
ATOM    130 HD23 LEU     8     958.642  57.357 144.700  1.00  0.00           H  
ATOM    131  C   LEU     8     954.417  55.542 143.002  1.00  0.00           C  
ATOM    132  O   LEU     8     954.670  56.403 142.127  1.00  0.00           O  
ATOM    133  N   SER     9     953.212  54.923 143.033  1.00  0.00           N  
ATOM    134  H   SER     9     952.945  54.369 143.834  1.00  0.00           H  
ATOM    135  CA  SER     9     952.087  55.134 142.069  1.00  0.00           C  
ATOM    136  HA  SER     9     952.524  55.801 141.326  1.00  0.00           H  
ATOM    137  CB  SER     9     951.815  53.856 141.316  1.00  0.00           C  
ATOM    138  HB2 SER     9     952.683  53.488 140.768  1.00  0.00           H  
ATOM    139  HB3 SER     9     951.438  53.123 142.030  1.00  0.00           H  
ATOM    140  OG  SER     9     950.757  54.173 140.482  1.00  0.00           O  
ATOM    141  HG  SER     9     951.113  54.695 139.759  1.00  0.00           H  
ATOM    142  C   SER     9     950.880  55.694 142.808  1.00  0.00           C  
ATOM    143  O   SER     9     950.619  55.450 143.999  1.00  0.00           O  
ATOM    144  N   LYS    10     950.185  56.551 142.091  1.00  0.00           N  
ATOM    145  H   LYS    10     950.588  56.674 141.173  1.00  0.00           H  
ATOM    146  CA  LYS    10     948.847  57.068 142.464  1.00  0.00           C  
ATOM    147  HA  LYS    10     948.670  56.913 143.528  1.00  0.00           H  
ATOM    148  CB  LYS    10     948.657  58.504 142.115  1.00  0.00           C  
ATOM    149  HB2 LYS    10     948.818  58.691 141.053  1.00  0.00           H  
ATOM    150  HB3 LYS    10     947.605  58.759 142.242  1.00  0.00           H  
ATOM    151  CG  LYS    10     949.510  59.507 142.860  1.00  0.00           C  
ATOM    152  HG2 LYS    10     949.083  59.465 143.862  1.00  0.00           H  
ATOM    153  HG3 LYS    10     950.568  59.298 142.701  1.00  0.00           H  
ATOM    154  CD  LYS    10     949.314  60.959 142.361  1.00  0.00           C  
ATOM    155  HD2 LYS    10     949.772  61.147 141.389  1.00  0.00           H  
ATOM    156  HD3 LYS    10     948.244  61.099 142.210  1.00  0.00           H  
ATOM    157  CE  LYS    10     949.927  61.978 143.405  1.00  0.00           C  
ATOM    158  HE2 LYS    10     949.086  62.528 143.827  1.00  0.00           H  
ATOM    159  HE3 LYS    10     950.480  61.474 144.198  1.00  0.00           H  
ATOM    160  NZ  LYS    10     950.808  62.869 142.699  1.00  0.00           N  
ATOM    161  HZ1 LYS    10     951.208  63.457 143.417  1.00  0.00           H  
ATOM    162  HZ2 LYS    10     950.315  63.528 142.115  1.00  0.00           H  
ATOM    163  HZ3 LYS    10     951.528  62.448 142.130  1.00  0.00           H  
ATOM    164  C   LYS    10     947.756  56.264 141.759  1.00  0.00           C  
ATOM    165  O   LYS    10     947.992  55.821 140.615  1.00  0.00           O  
ATOM    166  N   ALA    11     946.663  56.032 142.475  1.00  0.00           N  
ATOM    167  H   ALA    11     946.612  56.509 143.364  1.00  0.00           H  
ATOM    168  CA  ALA    11     945.596  55.070 142.049  1.00  0.00           C  
ATOM    169  HA  ALA    11     945.592  54.943 140.967  1.00  0.00           H  
ATOM    170  CB  ALA    11     945.972  53.653 142.548  1.00  0.00           C  
ATOM    171  HB1 ALA    11     947.006  53.397 142.316  1.00  0.00           H  
ATOM    172  HB2 ALA    11     945.311  52.928 142.074  1.00  0.00           H  
ATOM    173  HB3 ALA    11     945.765  53.537 143.612  1.00  0.00           H  
ATOM    174  C   ALA    11     944.127  55.356 142.550  1.00  0.00           C  
ATOM    175  O   ALA    11     943.922  56.318 143.311  1.00  0.00           O  
ATOM    176  N   LYS    12     943.159  54.469 142.044  1.00  0.00           N  
ATOM    177  H   LYS    12     943.458  53.711 141.448  1.00  0.00           H  
ATOM    178  CA  LYS    12     941.668  54.458 142.495  1.00  0.00           C  
ATOM    179  HA  LYS    12     941.300  55.473 142.643  1.00  0.00           H  
ATOM    180  CB  LYS    12     940.826  53.769 141.423  1.00  0.00           C  
ATOM    181  HB2 LYS    12     941.264  52.776 141.326  1.00  0.00           H  
ATOM    182  HB3 LYS    12     939.848  53.548 141.851  1.00  0.00           H  
ATOM    183  CG  LYS    12     940.712  54.465 140.084  1.00  0.00           C  
ATOM    184  HG2 LYS    12     941.732  54.673 139.758  1.00  0.00           H  
ATOM    185  HG3 LYS    12     940.168  53.806 139.409  1.00  0.00           H  
ATOM    186  CD  LYS    12     939.894  55.839 140.107  1.00  0.00           C  
ATOM    187  HD2 LYS    12     938.977  55.853 140.697  1.00  0.00           H  
ATOM    188  HD3 LYS    12     940.587  56.469 140.665  1.00  0.00           H  
ATOM    189  CE  LYS    12     939.663  56.313 138.642  1.00  0.00           C  
ATOM    190  HE2 LYS    12     940.564  56.459 138.046  1.00  0.00           H  
ATOM    191  HE3 LYS    12     939.125  55.466 138.218  1.00  0.00           H  
ATOM    192  NZ  LYS    12     938.857  57.584 138.579  1.00  0.00           N  
ATOM    193  HZ1 LYS    12     937.909  57.287 138.760  1.00  0.00           H  
ATOM    194  HZ2 LYS    12     938.879  57.995 137.656  1.00  0.00           H  
ATOM    195  HZ3 LYS    12     939.246  58.179 139.297  1.00  0.00           H  
ATOM    196  C   LYS    12     941.542  53.809 143.898  1.00  0.00           C  
ATOM    197  O   LYS    12     940.608  54.143 144.625  1.00  0.00           O  
ATOM    198  N   GLU    13     942.430  52.931 144.271  1.00  0.00           N  
ATOM    199  H   GLU    13     943.208  52.658 143.688  1.00  0.00           H  
ATOM    200  CA  GLU    13     942.410  52.331 145.584  1.00  0.00           C  
ATOM    201  HA  GLU    13     942.080  53.148 146.225  1.00  0.00           H  
ATOM    202  CB  GLU    13     941.408  51.165 145.594  1.00  0.00           C  
ATOM    203  HB2 GLU    13     940.438  51.392 145.151  1.00  0.00           H  
ATOM    204  HB3 GLU    13     941.874  50.449 144.917  1.00  0.00           H  
ATOM    205  CG  GLU    13     941.109  50.442 146.864  1.00  0.00           C  
ATOM    206  HG2 GLU    13     940.564  49.531 146.616  1.00  0.00           H  
ATOM    207  HG3 GLU    13     942.023  50.115 147.360  1.00  0.00           H  
ATOM    208  CD  GLU    13     940.162  51.135 147.851  1.00  0.00           C  
ATOM    209  OE1 GLU    13     939.920  52.367 147.581  1.00  0.00           O  
ATOM    210  OE2 GLU    13     939.784  50.560 148.919  1.00  0.00           O  
ATOM    211  C   GLU    13     943.863  52.090 145.859  1.00  0.00           C  
ATOM    212  O   GLU    13     944.617  51.921 144.907  1.00  0.00           O  
ATOM    213  N   GLY    14     944.322  52.125 147.130  1.00  0.00           N  
ATOM    214  H   GLY    14     943.625  52.138 147.861  1.00  0.00           H  
ATOM    215  CA  GLY    14     945.745  52.006 147.507  1.00  0.00           C  
ATOM    216  HA2 GLY    14     946.140  51.114 147.021  1.00  0.00           H  
ATOM    217  HA3 GLY    14     946.290  52.896 147.192  1.00  0.00           H  
ATOM    218  C   GLY    14     946.002  51.767 149.010  1.00  0.00           C  
ATOM    219  O   GLY    14     945.112  51.340 149.707  1.00  0.00           O  
ATOM    220  N   VAL    15     947.256  51.987 149.486  1.00  0.00           N  
ATOM    221  H   VAL    15     947.910  52.629 149.060  1.00  0.00           H  
ATOM    222  CA  VAL    15     947.692  51.489 150.824  1.00  0.00           C  
ATOM    223  HA  VAL    15     946.991  50.727 151.163  1.00  0.00           H  
ATOM    224  CB  VAL    15     949.103  50.850 150.659  1.00  0.00           C  
ATOM    225  HB  VAL    15     949.760  51.656 150.332  1.00  0.00           H  
ATOM    226  CG1 VAL    15     949.642  50.220 151.979  1.00  0.00           C  
ATOM    227 HG11 VAL    15     950.621  49.755 151.856  1.00  0.00           H  
ATOM    228 HG12 VAL    15     949.007  49.381 152.263  1.00  0.00           H  
ATOM    229 HG13 VAL    15     949.762  50.996 152.736  1.00  0.00           H  
ATOM    230  CG2 VAL    15     949.133  49.652 149.661  1.00  0.00           C  
ATOM    231 HG21 VAL    15     950.066  49.092 149.604  1.00  0.00           H  
ATOM    232 HG22 VAL    15     948.858  50.086 148.699  1.00  0.00           H  
ATOM    233 HG23 VAL    15     948.282  49.019 149.912  1.00  0.00           H  
ATOM    234  C   VAL    15     947.790  52.661 151.795  1.00  0.00           C  
ATOM    235  O   VAL    15     947.171  52.676 152.870  1.00  0.00           O  
ATOM    236  N   VAL    16     948.463  53.734 151.377  1.00  0.00           N  
ATOM    237  H   VAL    16     948.947  53.749 150.491  1.00  0.00           H  
ATOM    238  CA  VAL    16     948.377  55.007 152.012  1.00  0.00           C  
ATOM    239  HA  VAL    16     947.909  54.924 152.993  1.00  0.00           H  
ATOM    240  CB  VAL    16     949.884  55.459 152.268  1.00  0.00           C  
ATOM    241  HB  VAL    16     950.439  54.627 152.702  1.00  0.00           H  
ATOM    242  CG1 VAL    16     950.653  55.824 150.976  1.00  0.00           C  
ATOM    243 HG11 VAL    16     950.579  56.900 150.819  1.00  0.00           H  
ATOM    244 HG12 VAL    16     950.364  55.285 150.074  1.00  0.00           H  
ATOM    245 HG13 VAL    16     951.716  55.688 151.179  1.00  0.00           H  
ATOM    246  CG2 VAL    16     949.906  56.615 153.264  1.00  0.00           C  
ATOM    247 HG21 VAL    16     949.529  57.526 152.801  1.00  0.00           H  
ATOM    248 HG22 VAL    16     950.964  56.832 153.417  1.00  0.00           H  
ATOM    249 HG23 VAL    16     949.331  56.380 154.160  1.00  0.00           H  
ATOM    250  C   VAL    16     947.612  55.999 151.247  1.00  0.00           C  
ATOM    251  O   VAL    16     947.329  55.751 150.042  1.00  0.00           O  
ATOM    252  N   ALA    17     947.141  57.067 151.843  1.00  0.00           N  
ATOM    253  H   ALA    17     947.288  57.240 152.827  1.00  0.00           H  
ATOM    254  CA  ALA    17     946.354  58.137 151.233  1.00  0.00           C  
ATOM    255  HA  ALA    17     946.555  58.273 150.170  1.00  0.00           H  
ATOM    256  CB  ALA    17     944.863  57.681 151.380  1.00  0.00           C  
ATOM    257  HB1 ALA    17     944.710  57.498 152.443  1.00  0.00           H  
ATOM    258  HB2 ALA    17     944.529  56.879 150.722  1.00  0.00           H  
ATOM    259  HB3 ALA    17     944.247  58.522 151.064  1.00  0.00           H  
ATOM    260  C   ALA    17     946.558  59.418 151.977  1.00  0.00           C  
ATOM    261  O   ALA    17     947.172  59.477 153.016  1.00  0.00           O  
ATOM    262  N   ALA    18     946.033  60.476 151.404  1.00  0.00           N  
ATOM    263  H   ALA    18     945.617  60.346 150.493  1.00  0.00           H  
ATOM    264  CA  ALA    18     946.081  61.857 151.879  1.00  0.00           C  
ATOM    265  HA  ALA    18     945.801  62.034 152.917  1.00  0.00           H  
ATOM    266  CB  ALA    18     947.518  62.417 151.678  1.00  0.00           C  
ATOM    267  HB1 ALA    18     947.848  62.276 150.648  1.00  0.00           H  
ATOM    268  HB2 ALA    18     948.150  61.725 152.235  1.00  0.00           H  
ATOM    269  HB3 ALA    18     947.535  63.484 151.900  1.00  0.00           H  
ATOM    270  C   ALA    18     945.092  62.641 151.038  1.00  0.00           C  
ATOM    271  O   ALA    18     944.563  62.063 150.051  1.00  0.00           O  
ATOM    272  N   ALA    19     944.870  63.933 151.487  1.00  0.00           N  
ATOM    273  H   ALA    19     945.388  64.318 152.264  1.00  0.00           H  
ATOM    274  CA  ALA    19     944.038  64.841 150.682  1.00  0.00           C  
ATOM    275  HA  ALA    19     943.084  64.351 150.491  1.00  0.00           H  
ATOM    276  CB  ALA    19     943.614  66.001 151.594  1.00  0.00           C  
ATOM    277  HB1 ALA    19     944.373  66.774 151.711  1.00  0.00           H  
ATOM    278  HB2 ALA    19     943.122  65.681 152.512  1.00  0.00           H  
ATOM    279  HB3 ALA    19     942.799  66.518 151.087  1.00  0.00           H  
ATOM    280  C   ALA    19     944.741  65.396 149.365  1.00  0.00           C  
ATOM    281  O   ALA    19     945.824  64.954 149.040  1.00  0.00           O  
ATOM    282  N   GLU    20     944.100  66.333 148.606  1.00  0.00           N  
ATOM    283  H   GLU    20     943.185  66.653 148.888  1.00  0.00           H  
ATOM    284  CA  GLU    20     944.576  66.678 147.293  1.00  0.00           C  
ATOM    285  HA  GLU    20     944.930  65.787 146.774  1.00  0.00           H  
ATOM    286  CB  GLU    20     943.410  66.950 146.312  1.00  0.00           C  
ATOM    287  HB2 GLU    20     943.806  66.692 145.330  1.00  0.00           H  
ATOM    288  HB3 GLU    20     942.713  66.187 146.659  1.00  0.00           H  
ATOM    289  CG  GLU    20     942.770  68.396 146.421  1.00  0.00           C  
ATOM    290  HG2 GLU    20     943.522  69.151 146.193  1.00  0.00           H  
ATOM    291  HG3 GLU    20     941.981  68.462 145.673  1.00  0.00           H  
ATOM    292  CD  GLU    20     942.068  68.749 147.741  1.00  0.00           C  
ATOM    293  OE1 GLU    20     941.001  68.140 148.076  1.00  0.00           O  
ATOM    294  OE2 GLU    20     942.306  69.804 148.328  1.00  0.00           O  
ATOM    295  C   GLU    20     945.605  67.784 147.215  1.00  0.00           C  
ATOM    296  O   GLU    20     946.256  67.984 146.199  1.00  0.00           O  
ATOM    297  N   LYS    21     945.746  68.521 148.338  1.00  0.00           N  
ATOM    298  H   LYS    21     945.452  68.078 149.196  1.00  0.00           H  
ATOM    299  CA  LYS    21     946.628  69.667 148.542  1.00  0.00           C  
ATOM    300  HA  LYS    21     946.548  70.229 147.611  1.00  0.00           H  
ATOM    301  CB  LYS    21     946.220  70.481 149.818  1.00  0.00           C  
ATOM    302  HB2 LYS    21     945.189  70.834 149.807  1.00  0.00           H  
ATOM    303  HB3 LYS    21     946.216  69.745 150.622  1.00  0.00           H  
ATOM    304  CG  LYS    21     947.127  71.661 150.050  1.00  0.00           C  
ATOM    305  HG2 LYS    21     948.164  71.422 149.815  1.00  0.00           H  
ATOM    306  HG3 LYS    21     946.867  72.403 149.295  1.00  0.00           H  
ATOM    307  CD  LYS    21     947.048  72.199 151.549  1.00  0.00           C  
ATOM    308  HD2 LYS    21     947.310  71.388 152.228  1.00  0.00           H  
ATOM    309  HD3 LYS    21     947.759  73.006 151.725  1.00  0.00           H  
ATOM    310  CE  LYS    21     945.574  72.714 151.835  1.00  0.00           C  
ATOM    311  HE2 LYS    21     945.354  73.481 151.092  1.00  0.00           H  
ATOM    312  HE3 LYS    21     944.812  71.972 151.600  1.00  0.00           H  
ATOM    313  NZ  LYS    21     945.336  73.226 153.194  1.00  0.00           N  
ATOM    314  HZ1 LYS    21     944.445  73.701 153.183  1.00  0.00           H  
ATOM    315  HZ2 LYS    21     945.918  74.019 153.420  1.00  0.00           H  
ATOM    316  HZ3 LYS    21     945.166  72.514 153.891  1.00  0.00           H  
ATOM    317  C   LYS    21     948.067  69.163 148.742  1.00  0.00           C  
ATOM    318  O   LYS    21     948.367  68.393 149.678  1.00  0.00           O  
ATOM    319  N   THR    22     948.994  69.672 147.886  1.00  0.00           N  
ATOM    320  H   THR    22     948.618  70.210 147.118  1.00  0.00           H  
ATOM    321  CA  THR    22     950.440  69.540 147.907  1.00  0.00           C  
ATOM    322  HA  THR    22     950.724  68.829 148.683  1.00  0.00           H  
ATOM    323  CB  THR    22     950.913  69.051 146.577  1.00  0.00           C  
ATOM    324  HB  THR    22     951.997  69.066 146.689  1.00  0.00           H  
ATOM    325  CG2 THR    22     950.610  67.582 146.224  1.00  0.00           C  
ATOM    326 HG21 THR    22     949.546  67.447 146.033  1.00  0.00           H  
ATOM    327 HG22 THR    22     950.745  66.934 147.090  1.00  0.00           H  
ATOM    328 HG23 THR    22     951.360  67.315 145.479  1.00  0.00           H  
ATOM    329  OG1 THR    22     950.600  69.952 145.547  1.00  0.00           O  
ATOM    330  HG1 THR    22     950.991  69.460 144.821  1.00  0.00           H  
ATOM    331  C   THR    22     951.100  70.829 148.348  1.00  0.00           C  
ATOM    332  O   THR    22     950.728  71.912 147.936  1.00  0.00           O  
ATOM    333  N   LYS    23     952.214  70.649 149.132  1.00  0.00           N  
ATOM    334  H   LYS    23     952.499  69.727 149.431  1.00  0.00           H  
ATOM    335  CA  LYS    23     953.131  71.673 149.614  1.00  0.00           C  
ATOM    336  HA  LYS    23     953.064  72.654 149.145  1.00  0.00           H  
ATOM    337  CB  LYS    23     952.913  71.893 151.131  1.00  0.00           C  
ATOM    338  HB2 LYS    23     953.203  70.935 151.563  1.00  0.00           H  
ATOM    339  HB3 LYS    23     953.591  72.650 151.524  1.00  0.00           H  
ATOM    340  CG  LYS    23     951.488  72.349 151.590  1.00  0.00           C  
ATOM    341  HG2 LYS    23     951.303  73.316 151.123  1.00  0.00           H  
ATOM    342  HG3 LYS    23     950.868  71.529 151.228  1.00  0.00           H  
ATOM    343  CD  LYS    23     951.292  72.422 153.074  1.00  0.00           C  
ATOM    344  HD2 LYS    23     950.251  72.572 153.361  1.00  0.00           H  
ATOM    345  HD3 LYS    23     951.592  71.460 153.491  1.00  0.00           H  
ATOM    346  CE  LYS    23     952.158  73.532 153.642  1.00  0.00           C  
ATOM    347  HE2 LYS    23     953.217  73.345 153.461  1.00  0.00           H  
ATOM    348  HE3 LYS    23     951.988  74.475 153.123  1.00  0.00           H  
ATOM    349  NZ  LYS    23     951.805  73.750 155.052  1.00  0.00           N  
ATOM    350  HZ1 LYS    23     952.150  72.998 155.631  1.00  0.00           H  
ATOM    351  HZ2 LYS    23     950.814  73.851 155.219  1.00  0.00           H  
ATOM    352  HZ3 LYS    23     952.198  74.630 155.354  1.00  0.00           H  
ATOM    353  C   LYS    23     954.604  71.268 149.299  1.00  0.00           C  
ATOM    354  O   LYS    23     954.827  70.168 148.748  1.00  0.00           O  
ATOM    355  N   GLN    24     955.556  72.168 149.558  1.00  0.00           N  
ATOM    356  H   GLN    24     955.237  73.061 149.906  1.00  0.00           H  
ATOM    357  CA  GLN    24     957.030  71.912 149.350  1.00  0.00           C  
ATOM    358  HA  GLN    24     957.179  70.927 148.907  1.00  0.00           H  
ATOM    359  CB  GLN    24     957.437  72.935 148.339  1.00  0.00           C  
ATOM    360  HB2 GLN    24     957.285  73.948 148.711  1.00  0.00           H  
ATOM    361  HB3 GLN    24     958.505  72.839 148.142  1.00  0.00           H  
ATOM    362  CG  GLN    24     956.646  72.703 147.027  1.00  0.00           C  
ATOM    363  HG2 GLN    24     956.812  71.650 146.798  1.00  0.00           H  
ATOM    364  HG3 GLN    24     955.565  72.820 147.104  1.00  0.00           H  
ATOM    365  CD  GLN    24     957.147  73.500 145.826  1.00  0.00           C  
ATOM    366  OE1 GLN    24     957.973  74.371 145.956  1.00  0.00           O  
ATOM    367  NE2 GLN    24     956.646  73.200 144.636  1.00  0.00           N  
ATOM    368 HE21 GLN    24     956.120  72.346 144.523  1.00  0.00           H  
ATOM    369 HE22 GLN    24     957.001  73.657 143.808  1.00  0.00           H  
ATOM    370  C   GLN    24     957.930  71.869 150.558  1.00  0.00           C  
ATOM    371  O   GLN    24     957.479  72.337 151.612  1.00  0.00           O  
ATOM    372  N   GLY    25     959.157  71.457 150.404  1.00  0.00           N  
ATOM    373  H   GLY    25     959.349  70.961 149.546  1.00  0.00           H  
ATOM    374  CA  GLY    25     960.239  71.517 151.380  1.00  0.00           C  
ATOM    375  HA2 GLY    25     960.543  72.545 151.573  1.00  0.00           H  
ATOM    376  HA3 GLY    25     959.923  71.026 152.301  1.00  0.00           H  
ATOM    377  C   GLY    25     961.529  70.679 150.955  1.00  0.00           C  
ATOM    378  O   GLY    25     961.657  70.204 149.807  1.00  0.00           O  
ATOM    379  N   VAL    26     962.438  70.552 151.865  1.00  0.00           N  
ATOM    380  H   VAL    26     962.277  70.996 152.758  1.00  0.00           H  
ATOM    381  CA  VAL    26     963.738  69.790 151.677  1.00  0.00           C  
ATOM    382  HA  VAL    26     963.948  69.974 150.624  1.00  0.00           H  
ATOM    383  CB  VAL    26     964.868  70.347 152.532  1.00  0.00           C  
ATOM    384  HB  VAL    26     964.435  70.497 153.521  1.00  0.00           H  
ATOM    385  CG1 VAL    26     966.166  69.539 152.496  1.00  0.00           C  
ATOM    386 HG11 VAL    26     966.982  70.128 152.915  1.00  0.00           H  
ATOM    387 HG12 VAL    26     966.566  69.345 151.501  1.00  0.00           H  
ATOM    388 HG13 VAL    26     966.142  68.615 153.075  1.00  0.00           H  
ATOM    389  CG2 VAL    26     965.116  71.789 152.010  1.00  0.00           C  
ATOM    390 HG21 VAL    26     966.060  72.178 152.392  1.00  0.00           H  
ATOM    391 HG22 VAL    26     964.269  72.425 152.268  1.00  0.00           H  
ATOM    392 HG23 VAL    26     965.414  71.812 150.962  1.00  0.00           H  
ATOM    393  C   VAL    26     963.466  68.285 151.951  1.00  0.00           C  
ATOM    394  O   VAL    26     962.611  67.936 152.791  1.00  0.00           O  
ATOM    395  N   ALA    27     964.144  67.393 151.271  1.00  0.00           N  
ATOM    396  H   ALA    27     964.813  67.697 150.579  1.00  0.00           H  
ATOM    397  CA  ALA    27     964.028  65.953 151.485  1.00  0.00           C  
ATOM    398  HA  ALA    27     962.949  65.800 151.487  1.00  0.00           H  
ATOM    399  CB  ALA    27     964.431  65.239 150.187  1.00  0.00           C  
ATOM    400  HB1 ALA    27     963.999  65.704 149.301  1.00  0.00           H  
ATOM    401  HB2 ALA    27     964.109  64.204 150.308  1.00  0.00           H  
ATOM    402  HB3 ALA    27     965.513  65.273 150.062  1.00  0.00           H  
ATOM    403  C   ALA    27     964.663  65.330 152.770  1.00  0.00           C  
ATOM    404  O   ALA    27     965.678  65.818 153.269  1.00  0.00           O  
ATOM    405  N   GLU    28     964.157  64.193 153.173  1.00  0.00           N  
ATOM    406  H   GLU    28     963.264  63.926 152.785  1.00  0.00           H  
ATOM    407  CA  GLU    28     964.706  63.210 154.163  1.00  0.00           C  
ATOM    408  HA  GLU    28     964.851  63.748 155.100  1.00  0.00           H  
ATOM    409  CB  GLU    28     963.676  62.149 154.560  1.00  0.00           C  
ATOM    410  HB2 GLU    28     963.439  61.501 153.715  1.00  0.00           H  
ATOM    411  HB3 GLU    28     964.071  61.495 155.338  1.00  0.00           H  
ATOM    412  CG  GLU    28     962.432  62.757 155.157  1.00  0.00           C  
ATOM    413  HG2 GLU    28     962.678  63.271 156.086  1.00  0.00           H  
ATOM    414  HG3 GLU    28     962.134  63.474 154.391  1.00  0.00           H  
ATOM    415  CD  GLU    28     961.379  61.660 155.500  1.00  0.00           C  
ATOM    416  OE1 GLU    28     960.727  61.834 156.568  1.00  0.00           O  
ATOM    417  OE2 GLU    28     961.294  60.612 154.869  1.00  0.00           O  
ATOM    418  C   GLU    28     965.929  62.403 153.825  1.00  0.00           C  
ATOM    419  O   GLU    28     966.615  61.821 154.728  1.00  0.00           O  
ATOM    420  N   ALA    29     966.334  62.499 152.535  1.00  0.00           N  
ATOM    421  H   ALA    29     965.822  63.178 151.990  1.00  0.00           H  
ATOM    422  CA  ALA    29     967.488  61.859 151.861  1.00  0.00           C  
ATOM    423  HA  ALA    29     968.311  61.933 152.572  1.00  0.00           H  
ATOM    424  CB  ALA    29     967.234  60.352 151.551  1.00  0.00           C  
ATOM    425  HB1 ALA    29     966.818  59.840 152.418  1.00  0.00           H  
ATOM    426  HB2 ALA    29     968.094  59.718 151.336  1.00  0.00           H  
ATOM    427  HB3 ALA    29     966.584  60.271 150.679  1.00  0.00           H  
ATOM    428  C   ALA    29     967.988  62.697 150.658  1.00  0.00           C  
ATOM    429  O   ALA    29     967.279  63.682 150.343  1.00  0.00           O  
ATOM    430  N   ALA    30     969.178  62.291 150.161  1.00  0.00           N  
ATOM    431  H   ALA    30     969.725  61.573 150.615  1.00  0.00           H  
ATOM    432  CA  ALA    30     969.887  63.093 149.191  1.00  0.00           C  
ATOM    433  HA  ALA    30     969.498  64.081 148.947  1.00  0.00           H  
ATOM    434  CB  ALA    30     971.233  63.408 149.808  1.00  0.00           C  
ATOM    435  HB1 ALA    30     971.933  63.871 149.112  1.00  0.00           H  
ATOM    436  HB2 ALA    30     971.699  62.476 150.129  1.00  0.00           H  
ATOM    437  HB3 ALA    30     971.127  64.076 150.663  1.00  0.00           H  
ATOM    438  C   ALA    30     970.102  62.346 147.856  1.00  0.00           C  
ATOM    439  O   ALA    30     970.010  61.109 147.783  1.00  0.00           O  
ATOM    440  N   GLY    31     970.354  63.101 146.786  1.00  0.00           N  
ATOM    441  H   GLY    31     970.404  64.098 146.938  1.00  0.00           H  
ATOM    442  CA  GLY    31     970.713  62.651 145.405  1.00  0.00           C  
ATOM    443  HA2 GLY    31     971.698  62.186 145.365  1.00  0.00           H  
ATOM    444  HA3 GLY    31     969.836  62.061 145.142  1.00  0.00           H  
ATOM    445  C   GLY    31     970.750  63.922 144.455  1.00  0.00           C  
ATOM    446  O   GLY    31     971.267  64.996 144.800  1.00  0.00           O  
ATOM    447  N   LYS    32     970.269  63.727 143.316  1.00  0.00           N  
ATOM    448  H   LYS    32     969.750  62.873 143.172  1.00  0.00           H  
ATOM    449  CA  LYS    32     970.398  64.663 142.246  1.00  0.00           C  
ATOM    450  HA  LYS    32     971.457  64.890 142.124  1.00  0.00           H  
ATOM    451  CB  LYS    32     969.988  63.924 140.977  1.00  0.00           C  
ATOM    452  HB2 LYS    32     970.627  63.048 140.861  1.00  0.00           H  
ATOM    453  HB3 LYS    32     968.946  63.630 141.103  1.00  0.00           H  
ATOM    454  CG  LYS    32     970.069  64.797 139.715  1.00  0.00           C  
ATOM    455  HG2 LYS    32     969.429  65.678 139.676  1.00  0.00           H  
ATOM    456  HG3 LYS    32     971.088  65.155 139.566  1.00  0.00           H  
ATOM    457  CD  LYS    32     969.733  63.758 138.579  1.00  0.00           C  
ATOM    458  HD2 LYS    32     970.404  62.901 138.637  1.00  0.00           H  
ATOM    459  HD3 LYS    32     968.683  63.484 138.681  1.00  0.00           H  
ATOM    460  CE  LYS    32     969.960  64.343 137.176  1.00  0.00           C  
ATOM    461  HE2 LYS    32     969.945  65.429 137.087  1.00  0.00           H  
ATOM    462  HE3 LYS    32     970.992  64.083 136.939  1.00  0.00           H  
ATOM    463  NZ  LYS    32     968.996  63.829 136.187  1.00  0.00           N  
ATOM    464  HZ1 LYS    32     968.051  64.154 136.333  1.00  0.00           H  
ATOM    465  HZ2 LYS    32     969.097  62.826 136.118  1.00  0.00           H  
ATOM    466  HZ3 LYS    32     969.247  64.152 135.263  1.00  0.00           H  
ATOM    467  C   LYS    32     969.712  66.019 142.419  1.00  0.00           C  
ATOM    468  O   LYS    32     970.023  66.953 141.754  1.00  0.00           O  
ATOM    469  N   THR    33     968.810  66.071 143.384  1.00  0.00           N  
ATOM    470  H   THR    33     968.727  65.229 143.935  1.00  0.00           H  
ATOM    471  CA  THR    33     968.143  67.232 143.933  1.00  0.00           C  
ATOM    472  HA  THR    33     968.806  68.088 143.808  1.00  0.00           H  
ATOM    473  CB  THR    33     966.857  67.601 143.073  1.00  0.00           C  
ATOM    474  HB  THR    33     967.200  67.828 142.063  1.00  0.00           H  
ATOM    475  CG2 THR    33     965.817  66.548 143.124  1.00  0.00           C  
ATOM    476 HG21 THR    33     964.932  66.787 142.535  1.00  0.00           H  
ATOM    477 HG22 THR    33     965.532  66.400 144.166  1.00  0.00           H  
ATOM    478 HG23 THR    33     966.233  65.654 142.657  1.00  0.00           H  
ATOM    479  OG1 THR    33     966.308  68.746 143.630  1.00  0.00           O  
ATOM    480  HG1 THR    33     966.636  69.445 143.061  1.00  0.00           H  
ATOM    481  C   THR    33     967.779  67.093 145.411  1.00  0.00           C  
ATOM    482  O   THR    33     967.643  65.969 145.931  1.00  0.00           O  
ATOM    483  N   LYS    34     967.583  68.238 146.105  1.00  0.00           N  
ATOM    484  H   LYS    34     967.694  69.140 145.665  1.00  0.00           H  
ATOM    485  CA  LYS    34     967.430  68.201 147.584  1.00  0.00           C  
ATOM    486  HA  LYS    34     967.669  67.190 147.915  1.00  0.00           H  
ATOM    487  CB  LYS    34     968.379  69.223 148.392  1.00  0.00           C  
ATOM    488  HB2 LYS    34     968.276  68.899 149.428  1.00  0.00           H  
ATOM    489  HB3 LYS    34     969.398  69.042 148.050  1.00  0.00           H  
ATOM    490  CG  LYS    34     968.075  70.722 148.372  1.00  0.00           C  
ATOM    491  HG2 LYS    34     967.985  71.040 147.333  1.00  0.00           H  
ATOM    492  HG3 LYS    34     967.116  70.888 148.863  1.00  0.00           H  
ATOM    493  CD  LYS    34     969.152  71.524 149.118  1.00  0.00           C  
ATOM    494  HD2 LYS    34     969.203  71.165 150.146  1.00  0.00           H  
ATOM    495  HD3 LYS    34     970.120  71.430 148.625  1.00  0.00           H  
ATOM    496  CE  LYS    34     968.846  73.019 149.184  1.00  0.00           C  
ATOM    497  HE2 LYS    34     968.754  73.417 148.174  1.00  0.00           H  
ATOM    498  HE3 LYS    34     967.844  73.028 149.614  1.00  0.00           H  
ATOM    499  NZ  LYS    34     969.931  73.814 149.781  1.00  0.00           N  
ATOM    500  HZ1 LYS    34     969.784  73.883 150.778  1.00  0.00           H  
ATOM    501  HZ2 LYS    34     970.030  74.772 149.476  1.00  0.00           H  
ATOM    502  HZ3 LYS    34     970.892  73.532 149.654  1.00  0.00           H  
ATOM    503  C   LYS    34     965.971  68.434 148.056  1.00  0.00           C  
ATOM    504  O   LYS    34     965.762  68.533 149.248  1.00  0.00           O  
ATOM    505  N   GLU    35     965.035  68.650 147.167  1.00  0.00           N  
ATOM    506  H   GLU    35     965.350  68.629 146.207  1.00  0.00           H  
ATOM    507  CA  GLU    35     963.632  69.040 147.487  1.00  0.00           C  
ATOM    508  HA  GLU    35     963.562  69.136 148.571  1.00  0.00           H  
ATOM    509  CB  GLU    35     963.331  70.313 146.699  1.00  0.00           C  
ATOM    510  HB2 GLU    35     963.301  70.170 145.619  1.00  0.00           H  
ATOM    511  HB3 GLU    35     962.314  70.597 146.972  1.00  0.00           H  
ATOM    512  CG  GLU    35     964.158  71.504 147.024  1.00  0.00           C  
ATOM    513  HG2 GLU    35     964.163  71.740 148.088  1.00  0.00           H  
ATOM    514  HG3 GLU    35     965.184  71.275 146.737  1.00  0.00           H  
ATOM    515  CD  GLU    35     963.633  72.825 146.335  1.00  0.00           C  
ATOM    516  OE1 GLU    35     963.882  73.902 146.869  1.00  0.00           O  
ATOM    517  OE2 GLU    35     962.955  72.747 145.221  1.00  0.00           O  
ATOM    518  C   GLU    35     962.695  67.936 147.047  1.00  0.00           C  
ATOM    519  O   GLU    35     962.862  66.963 146.311  1.00  0.00           O  
ATOM    520  N   GLY    36     961.486  68.039 147.595  1.00  0.00           N  
ATOM    521  H   GLY    36     961.352  68.814 148.229  1.00  0.00           H  
ATOM    522  CA  GLY    36     960.360  67.151 147.421  1.00  0.00           C  
ATOM    523  HA2 GLY    36     960.345  66.748 146.408  1.00  0.00           H  
ATOM    524  HA3 GLY    36     960.470  66.370 148.173  1.00  0.00           H  
ATOM    525  C   GLY    36     958.972  67.825 147.667  1.00  0.00           C  
ATOM    526  O   GLY    36     958.865  69.027 147.954  1.00  0.00           O  
ATOM    527  N   VAL    37     957.926  67.063 147.624  1.00  0.00           N  
ATOM    528  H   VAL    37     958.024  66.130 147.249  1.00  0.00           H  
ATOM    529  CA  VAL    37     956.481  67.442 147.949  1.00  0.00           C  
ATOM    530  HA  VAL    37     956.403  68.518 147.799  1.00  0.00           H  
ATOM    531  CB  VAL    37     955.583  66.771 146.882  1.00  0.00           C  
ATOM    532  HB  VAL    37     955.700  65.692 146.982  1.00  0.00           H  
ATOM    533  CG1 VAL    37     954.026  66.888 147.183  1.00  0.00           C  
ATOM    534 HG11 VAL    37     953.517  66.344 146.387  1.00  0.00           H  
ATOM    535 HG12 VAL    37     953.644  67.908 147.230  1.00  0.00           H  
ATOM    536 HG13 VAL    37     953.758  66.456 148.147  1.00  0.00           H  
ATOM    537  CG2 VAL    37     955.764  67.215 145.420  1.00  0.00           C  
ATOM    538 HG21 VAL    37     955.459  66.410 144.751  1.00  0.00           H  
ATOM    539 HG22 VAL    37     956.838  67.301 145.254  1.00  0.00           H  
ATOM    540 HG23 VAL    37     955.202  68.104 145.135  1.00  0.00           H  
ATOM    541  C   VAL    37     956.088  67.025 149.334  1.00  0.00           C  
ATOM    542  O   VAL    37     956.550  65.933 149.781  1.00  0.00           O  
ATOM    543  N   LEU    38     955.163  67.684 150.017  1.00  0.00           N  
ATOM    544  H   LEU    38     954.815  68.523 149.576  1.00  0.00           H  
ATOM    545  CA  LEU    38     954.478  67.182 151.236  1.00  0.00           C  
ATOM    546  HA  LEU    38     954.864  66.176 151.404  1.00  0.00           H  
ATOM    547  CB  LEU    38     954.858  68.128 152.393  1.00  0.00           C  
ATOM    548  HB2 LEU    38     955.906  67.963 152.644  1.00  0.00           H  
ATOM    549  HB3 LEU    38     954.671  69.139 152.033  1.00  0.00           H  
ATOM    550  CG  LEU    38     954.042  67.953 153.685  1.00  0.00           C  
ATOM    551  HG  LEU    38     952.975  67.946 153.460  1.00  0.00           H  
ATOM    552  CD1 LEU    38     954.400  66.708 154.480  1.00  0.00           C  
ATOM    553 HD11 LEU    38     954.131  65.792 153.954  1.00  0.00           H  
ATOM    554 HD12 LEU    38     953.927  66.746 155.461  1.00  0.00           H  
ATOM    555 HD13 LEU    38     955.472  66.677 154.675  1.00  0.00           H  
ATOM    556  CD2 LEU    38     954.129  69.168 154.514  1.00  0.00           C  
ATOM    557 HD21 LEU    38     955.159  69.446 154.734  1.00  0.00           H  
ATOM    558 HD22 LEU    38     953.556  68.881 155.396  1.00  0.00           H  
ATOM    559 HD23 LEU    38     953.583  70.038 154.148  1.00  0.00           H  
ATOM    560  C   LEU    38     952.994  67.013 150.923  1.00  0.00           C  
ATOM    561  O   LEU    38     952.411  67.857 150.212  1.00  0.00           O  
ATOM    562  N   TYR    39     952.366  66.046 151.517  1.00  0.00           N  
ATOM    563  H   TYR    39     952.891  65.365 152.047  1.00  0.00           H  
ATOM    564  CA  TYR    39     950.915  65.812 151.592  1.00  0.00           C  
ATOM    565  HA  TYR    39     950.402  66.576 151.008  1.00  0.00           H  
ATOM    566  CB  TYR    39     950.559  64.391 150.929  1.00  0.00           C  
ATOM    567  HB2 TYR    39     950.974  63.615 151.572  1.00  0.00           H  
ATOM    568  HB3 TYR    39     949.485  64.256 151.057  1.00  0.00           H  
ATOM    569  CG  TYR    39     951.014  64.199 149.486  1.00  0.00           C  
ATOM    570  CD1 TYR    39     952.341  63.782 149.125  1.00  0.00           C  
ATOM    571  HD1 TYR    39     953.061  63.475 149.869  1.00  0.00           H  
ATOM    572  CE1 TYR    39     952.642  63.494 147.792  1.00  0.00           C  
ATOM    573  HE1 TYR    39     953.665  63.221 147.582  1.00  0.00           H  
ATOM    574  CZ  TYR    39     951.671  63.672 146.771  1.00  0.00           C  
ATOM    575  OH  TYR    39     952.036  63.621 145.497  1.00  0.00           O  
ATOM    576  HH  TYR    39     952.995  63.618 145.453  1.00  0.00           H  
ATOM    577  CE2 TYR    39     950.347  64.058 147.176  1.00  0.00           C  
ATOM    578  HE2 TYR    39     949.620  64.075 146.377  1.00  0.00           H  
ATOM    579  CD2 TYR    39     950.002  64.230 148.528  1.00  0.00           C  
ATOM    580  HD2 TYR    39     948.989  64.463 148.821  1.00  0.00           H  
ATOM    581  C   TYR    39     950.331  65.901 153.013  1.00  0.00           C  
ATOM    582  O   TYR    39     951.018  65.675 153.981  1.00  0.00           O  
ATOM    583  N   VAL    40     949.080  66.395 153.148  1.00  0.00           N  
ATOM    584  H   VAL    40     948.599  66.474 152.264  1.00  0.00           H  
ATOM    585  CA  VAL    40     948.365  66.585 154.348  1.00  0.00           C  
ATOM    586  HA  VAL    40     948.987  66.240 155.175  1.00  0.00           H  
ATOM    587  CB  VAL    40     948.115  68.070 154.657  1.00  0.00           C  
ATOM    588  HB  VAL    40     947.561  68.178 155.590  1.00  0.00           H  
ATOM    589  CG1 VAL    40     949.476  68.769 154.672  1.00  0.00           C  
ATOM    590 HG11 VAL    40     950.064  68.301 155.462  1.00  0.00           H  
ATOM    591 HG12 VAL    40     949.259  69.757 155.078  1.00  0.00           H  
ATOM    592 HG13 VAL    40     949.978  68.842 153.707  1.00  0.00           H  
ATOM    593  CG2 VAL    40     947.220  68.793 153.725  1.00  0.00           C  
ATOM    594 HG21 VAL    40     946.266  68.267 153.738  1.00  0.00           H  
ATOM    595 HG22 VAL    40     947.600  68.699 152.708  1.00  0.00           H  
ATOM    596 HG23 VAL    40     947.107  69.820 154.072  1.00  0.00           H  
ATOM    597  C   VAL    40     947.079  65.722 154.439  1.00  0.00           C  
ATOM    598  O   VAL    40     946.610  65.298 153.380  1.00  0.00           O  
ATOM    599  N   GLY    41     946.659  65.460 155.645  1.00  0.00           N  
ATOM    600  H   GLY    41     946.955  65.972 156.463  1.00  0.00           H  
ATOM    601  CA  GLY    41     945.408  64.674 155.790  1.00  0.00           C  
ATOM    602  HA2 GLY    41     944.885  64.968 156.700  1.00  0.00           H  
ATOM    603  HA3 GLY    41     944.781  64.965 154.947  1.00  0.00           H  
ATOM    604  C   GLY    41     945.540  63.166 155.648  1.00  0.00           C  
ATOM    605  O   GLY    41     944.693  62.435 155.194  1.00  0.00           O  
ATOM    606  N   SER    42     946.775  62.666 155.817  1.00  0.00           N  
ATOM    607  H   SER    42     947.455  63.285 156.234  1.00  0.00           H  
ATOM    608  CA  SER    42     947.246  61.356 155.417  1.00  0.00           C  
ATOM    609  HA  SER    42     946.762  61.325 154.440  1.00  0.00           H  
ATOM    610  CB  SER    42     948.737  61.498 155.186  1.00  0.00           C  
ATOM    611  HB2 SER    42     948.925  62.234 154.405  1.00  0.00           H  
ATOM    612  HB3 SER    42     949.345  61.762 156.052  1.00  0.00           H  
ATOM    613  OG  SER    42     949.187  60.228 154.759  1.00  0.00           O  
ATOM    614  HG  SER    42     948.885  59.999 153.877  1.00  0.00           H  
ATOM    615  C   SER    42     946.942  60.237 156.438  1.00  0.00           C  
ATOM    616  O   SER    42     946.949  60.432 157.628  1.00  0.00           O  
ATOM    617  N   LYS    43     946.690  59.087 155.873  1.00  0.00           N  
ATOM    618  H   LYS    43     946.844  58.955 154.883  1.00  0.00           H  
ATOM    619  CA  LYS    43     946.094  57.974 156.656  1.00  0.00           C  
ATOM    620  HA  LYS    43     946.768  57.730 157.478  1.00  0.00           H  
ATOM    621  CB  LYS    43     944.638  58.069 157.049  1.00  0.00           C  
ATOM    622  HB2 LYS    43     944.301  57.155 157.539  1.00  0.00           H  
ATOM    623  HB3 LYS    43     944.576  58.949 157.690  1.00  0.00           H  
ATOM    624  CG  LYS    43     943.670  58.562 155.919  1.00  0.00           C  
ATOM    625  HG2 LYS    43     943.921  59.584 155.635  1.00  0.00           H  
ATOM    626  HG3 LYS    43     943.841  58.082 154.955  1.00  0.00           H  
ATOM    627  CD  LYS    43     942.192  58.463 156.317  1.00  0.00           C  
ATOM    628  HD2 LYS    43     941.993  57.530 156.845  1.00  0.00           H  
ATOM    629  HD3 LYS    43     942.036  59.295 157.003  1.00  0.00           H  
ATOM    630  CE  LYS    43     941.155  58.546 155.122  1.00  0.00           C  
ATOM    631  HE2 LYS    43     941.419  59.391 154.486  1.00  0.00           H  
ATOM    632  HE3 LYS    43     941.281  57.672 154.484  1.00  0.00           H  
ATOM    633  NZ  LYS    43     939.735  58.632 155.554  1.00  0.00           N  
ATOM    634  HZ1 LYS    43     939.455  57.767 155.995  1.00  0.00           H  
ATOM    635  HZ2 LYS    43     939.096  58.887 154.815  1.00  0.00           H  
ATOM    636  HZ3 LYS    43     939.645  59.350 156.259  1.00  0.00           H  
ATOM    637  C   LYS    43     946.317  56.617 155.814  1.00  0.00           C  
ATOM    638  O   LYS    43     946.477  56.792 154.613  1.00  0.00           O  
ATOM    639  N   THR    44     946.296  55.424 156.394  1.00  0.00           N  
ATOM    640  H   THR    44     946.380  55.322 157.396  1.00  0.00           H  
ATOM    641  CA  THR    44     946.233  54.134 155.708  1.00  0.00           C  
ATOM    642  HA  THR    44     946.776  54.196 154.765  1.00  0.00           H  
ATOM    643  CB  THR    44     946.937  53.013 156.411  1.00  0.00           C  
ATOM    644  HB  THR    44     946.802  52.142 155.771  1.00  0.00           H  
ATOM    645  CG2 THR    44     948.372  53.259 156.588  1.00  0.00           C  
ATOM    646 HG21 THR    44     948.577  53.985 157.376  1.00  0.00           H  
ATOM    647 HG22 THR    44     948.831  53.667 155.687  1.00  0.00           H  
ATOM    648 HG23 THR    44     948.974  52.357 156.698  1.00  0.00           H  
ATOM    649  OG1 THR    44     946.312  52.737 157.592  1.00  0.00           O  
ATOM    650  HG1 THR    44     946.331  51.777 157.629  1.00  0.00           H  
ATOM    651  C   THR    44     944.755  53.763 155.368  1.00  0.00           C  
ATOM    652  O   THR    44     943.770  54.412 155.784  1.00  0.00           O  
ATOM    653  N   LYS    45     944.563  52.718 154.576  1.00  0.00           N  
ATOM    654  H   LYS    45     945.401  52.232 154.293  1.00  0.00           H  
ATOM    655  CA  LYS    45     943.231  52.082 154.413  1.00  0.00           C  
ATOM    656  HA  LYS    45     942.591  52.888 154.056  1.00  0.00           H  
ATOM    657  CB  LYS    45     943.470  51.148 153.229  1.00  0.00           C  
ATOM    658  HB2 LYS    45     942.533  50.767 152.824  1.00  0.00           H  
ATOM    659  HB3 LYS    45     943.911  51.615 152.348  1.00  0.00           H  
ATOM    660  CG  LYS    45     944.449  49.956 153.609  1.00  0.00           C  
ATOM    661  HG2 LYS    45     945.456  50.288 153.861  1.00  0.00           H  
ATOM    662  HG3 LYS    45     944.013  49.461 154.476  1.00  0.00           H  
ATOM    663  CD  LYS    45     944.705  48.873 152.457  1.00  0.00           C  
ATOM    664  HD2 LYS    45     943.788  48.326 152.236  1.00  0.00           H  
ATOM    665  HD3 LYS    45     945.086  49.296 151.528  1.00  0.00           H  
ATOM    666  CE  LYS    45     945.814  47.898 152.943  1.00  0.00           C  
ATOM    667  HE2 LYS    45     946.137  47.354 152.055  1.00  0.00           H  
ATOM    668  HE3 LYS    45     946.686  48.464 153.271  1.00  0.00           H  
ATOM    669  NZ  LYS    45     945.320  47.034 154.002  1.00  0.00           N  
ATOM    670  HZ1 LYS    45     944.897  47.556 154.756  1.00  0.00           H  
ATOM    671  HZ2 LYS    45     946.097  46.612 154.491  1.00  0.00           H  
ATOM    672  HZ3 LYS    45     944.675  46.338 153.657  1.00  0.00           H  
ATOM    673  C   LYS    45     942.590  51.500 155.693  1.00  0.00           C  
ATOM    674  O   LYS    45     941.524  50.866 155.564  1.00  0.00           O  
ATOM    675  N   GLU    46     943.180  51.607 156.886  1.00  0.00           N  
ATOM    676  H   GLU    46     944.101  52.018 156.941  1.00  0.00           H  
ATOM    677  CA  GLU    46     942.549  51.050 158.143  1.00  0.00           C  
ATOM    678  HA  GLU    46     941.465  51.090 158.031  1.00  0.00           H  
ATOM    679  CB  GLU    46     942.840  49.573 158.171  1.00  0.00           C  
ATOM    680  HB2 GLU    46     942.165  49.105 158.888  1.00  0.00           H  
ATOM    681  HB3 GLU    46     942.590  49.161 157.193  1.00  0.00           H  
ATOM    682  CG  GLU    46     944.278  49.088 158.471  1.00  0.00           C  
ATOM    683  HG2 GLU    46     944.610  49.528 159.411  1.00  0.00           H  
ATOM    684  HG3 GLU    46     944.193  48.019 158.668  1.00  0.00           H  
ATOM    685  CD  GLU    46     945.270  49.231 157.343  1.00  0.00           C  
ATOM    686  OE1 GLU    46     945.301  48.446 156.385  1.00  0.00           O  
ATOM    687  OE2 GLU    46     946.053  50.192 157.494  1.00  0.00           O  
ATOM    688  C   GLU    46     943.021  51.720 159.454  1.00  0.00           C  
ATOM    689  O   GLU    46     942.493  51.490 160.503  1.00  0.00           O  
ATOM    690  N   GLY    47     944.059  52.533 159.422  1.00  0.00           N  
ATOM    691  H   GLY    47     944.597  52.660 158.577  1.00  0.00           H  
ATOM    692  CA  GLY    47     944.527  53.453 160.519  1.00  0.00           C  
ATOM    693  HA2 GLY    47     943.837  53.266 161.342  1.00  0.00           H  
ATOM    694  HA3 GLY    47     945.527  53.335 160.935  1.00  0.00           H  
ATOM    695  C   GLY    47     944.364  54.915 160.287  1.00  0.00           C  
ATOM    696  O   GLY    47     944.142  55.372 159.150  1.00  0.00           O  
ATOM    697  N   VAL    48     944.498  55.718 161.359  1.00  0.00           N  
ATOM    698  H   VAL    48     944.783  55.329 162.246  1.00  0.00           H  
ATOM    699  CA  VAL    48     944.351  57.164 161.246  1.00  0.00           C  
ATOM    700  HA  VAL    48     943.901  57.446 160.294  1.00  0.00           H  
ATOM    701  CB  VAL    48     943.469  57.716 162.467  1.00  0.00           C  
ATOM    702  HB  VAL    48     943.050  58.684 162.192  1.00  0.00           H  
ATOM    703  CG1 VAL    48     942.219  56.810 162.642  1.00  0.00           C  
ATOM    704 HG11 VAL    48     941.651  56.855 161.713  1.00  0.00           H  
ATOM    705 HG12 VAL    48     941.486  57.268 163.307  1.00  0.00           H  
ATOM    706 HG13 VAL    48     942.526  55.809 162.942  1.00  0.00           H  
ATOM    707  CG2 VAL    48     944.209  57.696 163.795  1.00  0.00           C  
ATOM    708 HG21 VAL    48     944.881  58.535 163.971  1.00  0.00           H  
ATOM    709 HG22 VAL    48     944.804  56.785 163.867  1.00  0.00           H  
ATOM    710 HG23 VAL    48     943.481  57.587 164.600  1.00  0.00           H  
ATOM    711  C   VAL    48     945.649  57.990 161.199  1.00  0.00           C  
ATOM    712  O   VAL    48     945.607  59.220 161.104  1.00  0.00           O  
ATOM    713  N   VAL    49     946.768  57.310 161.100  1.00  0.00           N  
ATOM    714  H   VAL    49     946.633  56.311 161.154  1.00  0.00           H  
ATOM    715  CA  VAL    49     948.094  57.760 160.799  1.00  0.00           C  
ATOM    716  HA  VAL    49     948.057  58.835 160.623  1.00  0.00           H  
ATOM    717  CB  VAL    49     949.038  57.528 161.983  1.00  0.00           C  
ATOM    718  HB  VAL    49     948.972  56.509 162.364  1.00  0.00           H  
ATOM    719  CG1 VAL    49     950.481  57.887 161.736  1.00  0.00           C  
ATOM    720 HG11 VAL    49     950.864  57.343 160.873  1.00  0.00           H  
ATOM    721 HG12 VAL    49     951.066  57.490 162.566  1.00  0.00           H  
ATOM    722 HG13 VAL    49     950.565  58.967 161.611  1.00  0.00           H  
ATOM    723  CG2 VAL    49     948.583  58.411 163.141  1.00  0.00           C  
ATOM    724 HG21 VAL    49     947.630  58.088 163.560  1.00  0.00           H  
ATOM    725 HG22 VAL    49     948.467  59.441 162.806  1.00  0.00           H  
ATOM    726 HG23 VAL    49     949.357  58.267 163.895  1.00  0.00           H  
ATOM    727  C   VAL    49     948.549  57.199 159.520  1.00  0.00           C  
ATOM    728  O   VAL    49     947.983  56.213 158.988  1.00  0.00           O  
ATOM    729  N   HIE    50     949.535  57.783 158.876  1.00  0.00           N  
ATOM    730  H   HIE    50     950.025  58.603 159.204  1.00  0.00           H  
ATOM    731  CA  HIE    50     949.980  57.475 157.499  1.00  0.00           C  
ATOM    732  HA  HIE    50     949.118  57.459 156.831  1.00  0.00           H  
ATOM    733  CB  HIE    50     951.031  58.549 157.054  1.00  0.00           C  
ATOM    734  HB2 HIE    50     951.473  58.418 156.066  1.00  0.00           H  
ATOM    735  HB3 HIE    50     950.605  59.540 157.212  1.00  0.00           H  
ATOM    736  CG  HIE    50     952.193  58.685 158.045  1.00  0.00           C  
ATOM    737  ND1 HIE    50     952.139  59.599 159.109  1.00  0.00           N  
ATOM    738  CE1 HIE    50     953.215  59.333 159.873  1.00  0.00           C  
ATOM    739  HE1 HIE    50     953.484  59.842 160.787  1.00  0.00           H  
ATOM    740  NE2 HIE    50     953.885  58.274 159.334  1.00  0.00           N  
ATOM    741  HE2 HIE    50     954.742  57.912 159.727  1.00  0.00           H  
ATOM    742  CD2 HIE    50     953.253  57.873 158.184  1.00  0.00           C  
ATOM    743  HD2 HIE    50     953.487  57.038 157.540  1.00  0.00           H  
ATOM    744  C   HIE    50     950.674  56.181 157.406  1.00  0.00           C  
ATOM    745  O   HIE    50     951.181  55.811 156.352  1.00  0.00           O  
ATOM    746  N   GLY    51     950.863  55.478 158.567  1.00  0.00           N  
ATOM    747  H   GLY    51     950.605  55.866 159.463  1.00  0.00           H  
ATOM    748  CA  GLY    51     951.622  54.246 158.668  1.00  0.00           C  
ATOM    749  HA2 GLY    51     951.298  53.586 157.863  1.00  0.00           H  
ATOM    750  HA3 GLY    51     952.679  54.402 158.455  1.00  0.00           H  
ATOM    751  C   GLY    51     951.388  53.464 159.978  1.00  0.00           C  
ATOM    752  O   GLY    51     950.829  54.073 160.911  1.00  0.00           O  
ATOM    753  N   VAL    52     951.652  52.181 160.021  1.00  0.00           N  
ATOM    754  H   VAL    52     951.970  51.638 159.231  1.00  0.00           H  
ATOM    755  CA  VAL    52     951.467  51.410 161.265  1.00  0.00           C  
ATOM    756  HA  VAL    52     951.527  52.104 162.104  1.00  0.00           H  
ATOM    757  CB  VAL    52     950.155  50.627 161.321  1.00  0.00           C  
ATOM    758  HB  VAL    52     950.181  49.755 160.667  1.00  0.00           H  
ATOM    759  CG1 VAL    52     949.901  50.065 162.773  1.00  0.00           C  
ATOM    760 HG11 VAL    52     950.002  50.764 163.603  1.00  0.00           H  
ATOM    761 HG12 VAL    52     950.690  49.385 163.096  1.00  0.00           H  
ATOM    762 HG13 VAL    52     948.969  49.502 162.756  1.00  0.00           H  
ATOM    763  CG2 VAL    52     948.886  51.476 160.987  1.00  0.00           C  
ATOM    764 HG21 VAL    52     948.795  51.920 159.995  1.00  0.00           H  
ATOM    765 HG22 VAL    52     948.764  52.290 161.701  1.00  0.00           H  
ATOM    766 HG23 VAL    52     948.020  50.832 161.141  1.00  0.00           H  
ATOM    767  C   VAL    52     952.592  50.372 161.420  1.00  0.00           C  
ATOM    768  O   VAL    52     953.001  49.848 160.378  1.00  0.00           O  
ATOM    769  N   ALA    53     953.148  50.068 162.612  1.00  0.00           N  
ATOM    770  H   ALA    53     952.843  50.515 163.465  1.00  0.00           H  
ATOM    771  CA  ALA    53     954.277  49.187 162.813  1.00  0.00           C  
ATOM    772  HA  ALA    53     955.157  49.689 162.410  1.00  0.00           H  
ATOM    773  CB  ALA    53     954.487  48.956 164.293  1.00  0.00           C  
ATOM    774  HB1 ALA    53     954.785  49.896 164.757  1.00  0.00           H  
ATOM    775  HB2 ALA    53     955.336  48.272 164.315  1.00  0.00           H  
ATOM    776  HB3 ALA    53     953.630  48.483 164.773  1.00  0.00           H  
ATOM    777  C   ALA    53     954.143  47.879 162.011  1.00  0.00           C  
ATOM    778  O   ALA    53     955.006  47.596 161.184  1.00  0.00           O  
ATOM    779  N   THR    54     953.048  47.197 162.252  1.00  0.00           N  
ATOM    780  H   THR    54     952.368  47.649 162.846  1.00  0.00           H  
ATOM    781  CA  THR    54     952.684  45.875 161.581  1.00  0.00           C  
ATOM    782  HA  THR    54     953.433  45.153 161.905  1.00  0.00           H  
ATOM    783  CB  THR    54     951.270  45.321 162.114  1.00  0.00           C  
ATOM    784  HB  THR    54     951.037  44.466 161.480  1.00  0.00           H  
ATOM    785  CG2 THR    54     951.447  44.906 163.557  1.00  0.00           C  
ATOM    786 HG21 THR    54     950.577  44.333 163.875  1.00  0.00           H  
ATOM    787 HG22 THR    54     951.506  45.786 164.198  1.00  0.00           H  
ATOM    788 HG23 THR    54     952.320  44.261 163.665  1.00  0.00           H  
ATOM    789  OG1 THR    54     950.355  46.316 161.942  1.00  0.00           O  
ATOM    790  HG1 THR    54     949.484  45.951 161.765  1.00  0.00           H  
ATOM    791  C   THR    54     952.713  45.729 159.991  1.00  0.00           C  
ATOM    792  O   THR    54     953.032  44.663 159.394  1.00  0.00           O  
ATOM    793  N   VAL    55     952.522  46.873 159.294  1.00  0.00           N  
ATOM    794  H   VAL    55     952.263  47.686 159.833  1.00  0.00           H  
ATOM    795  CA  VAL    55     952.743  46.966 157.816  1.00  0.00           C  
ATOM    796  HA  VAL    55     952.875  45.954 157.434  1.00  0.00           H  
ATOM    797  CB  VAL    55     951.535  47.578 157.092  1.00  0.00           C  
ATOM    798  HB  VAL    55     950.641  47.033 157.396  1.00  0.00           H  
ATOM    799  CG1 VAL    55     951.213  49.047 157.504  1.00  0.00           C  
ATOM    800 HG11 VAL    55     951.329  49.263 158.567  1.00  0.00           H  
ATOM    801 HG12 VAL    55     950.197  49.262 157.174  1.00  0.00           H  
ATOM    802 HG13 VAL    55     951.931  49.709 157.021  1.00  0.00           H  
ATOM    803  CG2 VAL    55     951.623  47.588 155.565  1.00  0.00           C  
ATOM    804 HG21 VAL    55     952.474  48.163 155.200  1.00  0.00           H  
ATOM    805 HG22 VAL    55     950.684  47.934 155.132  1.00  0.00           H  
ATOM    806 HG23 VAL    55     951.784  46.556 155.253  1.00  0.00           H  
ATOM    807  C   VAL    55     954.073  47.569 157.366  1.00  0.00           C  
ATOM    808  O   VAL    55     954.619  47.186 156.305  1.00  0.00           O  
ATOM    809  N   ALA    56     954.563  48.604 158.193  1.00  0.00           N  
ATOM    810  H   ALA    56     953.982  48.866 158.976  1.00  0.00           H  
ATOM    811  CA  ALA    56     955.915  49.142 157.984  1.00  0.00           C  
ATOM    812  HA  ALA    56     956.006  49.633 157.015  1.00  0.00           H  
ATOM    813  CB  ALA    56     956.097  50.226 159.097  1.00  0.00           C  
ATOM    814  HB1 ALA    56     955.915  49.760 160.066  1.00  0.00           H  
ATOM    815  HB2 ALA    56     955.477  51.114 158.979  1.00  0.00           H  
ATOM    816  HB3 ALA    56     957.069  50.717 159.056  1.00  0.00           H  
ATOM    817  C   ALA    56     957.042  48.075 158.012  1.00  0.00           C  
ATOM    818  O   ALA    56     958.017  48.045 157.176  1.00  0.00           O  
ATOM    819  N   GLU    57     956.798  47.010 158.822  1.00  0.00           N  
ATOM    820  H   GLU    57     955.992  47.030 159.430  1.00  0.00           H  
ATOM    821  CA  GLU    57     957.828  45.946 158.891  1.00  0.00           C  
ATOM    822  HA  GLU    57     958.802  46.432 158.845  1.00  0.00           H  
ATOM    823  CB  GLU    57     957.657  45.185 160.215  1.00  0.00           C  
ATOM    824  HB2 GLU    57     957.876  45.864 161.039  1.00  0.00           H  
ATOM    825  HB3 GLU    57     956.641  44.794 160.259  1.00  0.00           H  
ATOM    826  CG  GLU    57     958.770  44.147 160.341  1.00  0.00           C  
ATOM    827  HG2 GLU    57     958.328  43.368 160.963  1.00  0.00           H  
ATOM    828  HG3 GLU    57     958.919  43.649 159.383  1.00  0.00           H  
ATOM    829  CD  GLU    57     960.213  44.709 160.857  1.00  0.00           C  
ATOM    830  OE1 GLU    57     961.060  43.884 161.209  1.00  0.00           O  
ATOM    831  OE2 GLU    57     960.451  45.920 160.985  1.00  0.00           O  
ATOM    832  C   GLU    57     957.888  45.020 157.666  1.00  0.00           C  
ATOM    833  O   GLU    57     958.939  44.776 157.020  1.00  0.00           O  
ATOM    834  N   LYS    58     956.692  44.634 157.237  1.00  0.00           N  
ATOM    835  H   LYS    58     955.957  44.907 157.874  1.00  0.00           H  
ATOM    836  CA  LYS    58     956.357  43.732 156.079  1.00  0.00           C  
ATOM    837  HA  LYS    58     957.042  42.907 156.277  1.00  0.00           H  
ATOM    838  CB  LYS    58     954.800  43.270 156.138  1.00  0.00           C  
ATOM    839  HB2 LYS    58     954.622  42.767 157.089  1.00  0.00           H  
ATOM    840  HB3 LYS    58     954.134  44.132 156.171  1.00  0.00           H  
ATOM    841  CG  LYS    58     954.373  42.332 155.035  1.00  0.00           C  
ATOM    842  HG2 LYS    58     953.333  42.052 155.201  1.00  0.00           H  
ATOM    843  HG3 LYS    58     954.372  42.902 154.105  1.00  0.00           H  
ATOM    844  CD  LYS    58     955.251  41.102 154.961  1.00  0.00           C  
ATOM    845  HD2 LYS    58     955.080  40.643 153.987  1.00  0.00           H  
ATOM    846  HD3 LYS    58     956.277  41.466 154.925  1.00  0.00           H  
ATOM    847  CE  LYS    58     955.147  40.080 156.155  1.00  0.00           C  
ATOM    848  HE2 LYS    58     955.570  40.493 157.070  1.00  0.00           H  
ATOM    849  HE3 LYS    58     954.112  39.812 156.369  1.00  0.00           H  
ATOM    850  NZ  LYS    58     955.762  38.874 155.802  1.00  0.00           N  
ATOM    851  HZ1 LYS    58     955.459  38.519 154.906  1.00  0.00           H  
ATOM    852  HZ2 LYS    58     955.502  38.166 156.474  1.00  0.00           H  
ATOM    853  HZ3 LYS    58     956.769  38.937 155.837  1.00  0.00           H  
ATOM    854  C   LYS    58     956.650  44.401 154.815  1.00  0.00           C  
ATOM    855  O   LYS    58     957.338  43.797 154.024  1.00  0.00           O  
ATOM    856  N   THR    59     956.298  45.689 154.618  1.00  0.00           N  
ATOM    857  H   THR    59     955.784  46.113 155.377  1.00  0.00           H  
ATOM    858  CA  THR    59     956.706  46.514 153.493  1.00  0.00           C  
ATOM    859  HA  THR    59     956.307  46.226 152.520  1.00  0.00           H  
ATOM    860  CB  THR    59     956.163  47.904 153.708  1.00  0.00           C  
ATOM    861  HB  THR    59     956.336  48.206 154.741  1.00  0.00           H  
ATOM    862  CG2 THR    59     956.745  48.948 152.799  1.00  0.00           C  
ATOM    863 HG21 THR    59     956.150  49.856 152.700  1.00  0.00           H  
ATOM    864 HG22 THR    59     956.820  48.548 151.788  1.00  0.00           H  
ATOM    865 HG23 THR    59     957.678  49.376 153.167  1.00  0.00           H  
ATOM    866  OG1 THR    59     954.769  47.905 153.484  1.00  0.00           O  
ATOM    867  HG1 THR    59     954.379  47.708 154.339  1.00  0.00           H  
ATOM    868  C   THR    59     958.256  46.556 153.250  1.00  0.00           C  
ATOM    869  O   THR    59     958.644  46.226 152.093  1.00  0.00           O  
ATOM    870  N   LYS    60     959.159  47.007 154.181  1.00  0.00           N  
ATOM    871  H   LYS    60     958.753  47.252 155.073  1.00  0.00           H  
ATOM    872  CA  LYS    60     960.629  46.983 154.125  1.00  0.00           C  
ATOM    873  HA  LYS    60     960.968  47.667 153.346  1.00  0.00           H  
ATOM    874  CB  LYS    60     961.128  47.541 155.489  1.00  0.00           C  
ATOM    875  HB2 LYS    60     960.819  48.586 155.516  1.00  0.00           H  
ATOM    876  HB3 LYS    60     960.542  46.987 156.222  1.00  0.00           H  
ATOM    877  CG  LYS    60     962.631  47.376 155.889  1.00  0.00           C  
ATOM    878  HG2 LYS    60     963.100  46.456 155.538  1.00  0.00           H  
ATOM    879  HG3 LYS    60     963.120  48.132 155.275  1.00  0.00           H  
ATOM    880  CD  LYS    60     962.852  47.765 157.319  1.00  0.00           C  
ATOM    881  HD2 LYS    60     963.918  47.778 157.544  1.00  0.00           H  
ATOM    882  HD3 LYS    60     962.572  48.810 157.448  1.00  0.00           H  
ATOM    883  CE  LYS    60     962.208  46.835 158.338  1.00  0.00           C  
ATOM    884  HE2 LYS    60     961.123  46.786 158.240  1.00  0.00           H  
ATOM    885  HE3 LYS    60     962.646  45.850 158.178  1.00  0.00           H  
ATOM    886  NZ  LYS    60     962.496  47.369 159.643  1.00  0.00           N  
ATOM    887  HZ1 LYS    60     962.016  48.248 159.775  1.00  0.00           H  
ATOM    888  HZ2 LYS    60     963.490  47.530 159.724  1.00  0.00           H  
ATOM    889  HZ3 LYS    60     962.172  46.823 160.429  1.00  0.00           H  
ATOM    890  C   LYS    60     961.143  45.593 153.789  1.00  0.00           C  
ATOM    891  O   LYS    60     962.021  45.399 152.929  1.00  0.00           O  
ATOM    892  N   GLU    61     960.645  44.589 154.517  1.00  0.00           N  
ATOM    893  H   GLU    61     960.108  44.910 155.310  1.00  0.00           H  
ATOM    894  CA  GLU    61     961.022  43.156 154.373  1.00  0.00           C  
ATOM    895  HA  GLU    61     962.066  42.976 154.628  1.00  0.00           H  
ATOM    896  CB  GLU    61     960.283  42.340 155.387  1.00  0.00           C  
ATOM    897  HB2 GLU    61     960.624  42.699 156.358  1.00  0.00           H  
ATOM    898  HB3 GLU    61     959.219  42.526 155.242  1.00  0.00           H  
ATOM    899  CG  GLU    61     960.399  40.816 155.239  1.00  0.00           C  
ATOM    900  HG2 GLU    61     960.740  40.476 154.261  1.00  0.00           H  
ATOM    901  HG3 GLU    61     961.157  40.535 155.970  1.00  0.00           H  
ATOM    902  CD  GLU    61     959.010  40.044 155.381  1.00  0.00           C  
ATOM    903  OE1 GLU    61     958.652  39.401 154.378  1.00  0.00           O  
ATOM    904  OE2 GLU    61     958.314  40.130 156.417  1.00  0.00           O  
ATOM    905  C   GLU    61     960.693  42.674 152.950  1.00  0.00           C  
ATOM    906  O   GLU    61     961.466  41.899 152.389  1.00  0.00           O  
ATOM    907  N   GLN    62     959.556  43.116 152.365  1.00  0.00           N  
ATOM    908  H   GLN    62     958.938  43.602 152.998  1.00  0.00           H  
ATOM    909  CA  GLN    62     959.289  42.790 150.991  1.00  0.00           C  
ATOM    910  HA  GLN    62     959.576  41.756 150.796  1.00  0.00           H  
ATOM    911  CB  GLN    62     957.804  42.930 150.699  1.00  0.00           C  
ATOM    912  HB2 GLN    62     957.486  43.924 151.016  1.00  0.00           H  
ATOM    913  HB3 GLN    62     957.725  42.795 149.620  1.00  0.00           H  
ATOM    914  CG  GLN    62     956.789  41.928 151.261  1.00  0.00           C  
ATOM    915  HG2 GLN    62     956.825  41.844 152.347  1.00  0.00           H  
ATOM    916  HG3 GLN    62     955.768  42.278 151.105  1.00  0.00           H  
ATOM    917  CD  GLN    62     956.935  40.521 150.702  1.00  0.00           C  
ATOM    918  OE1 GLN    62     956.714  40.239 149.557  1.00  0.00           O  
ATOM    919  NE2 GLN    62     957.439  39.655 151.522  1.00  0.00           N  
ATOM    920 HE21 GLN    62     957.768  39.917 152.440  1.00  0.00           H  
ATOM    921 HE22 GLN    62     957.638  38.710 151.226  1.00  0.00           H  
ATOM    922  C   GLN    62     960.106  43.595 149.972  1.00  0.00           C  
ATOM    923  O   GLN    62     960.617  43.023 149.028  1.00  0.00           O  
ATOM    924  N   VAL    63     960.260  44.926 150.095  1.00  0.00           N  
ATOM    925  H   VAL    63     959.856  45.402 150.889  1.00  0.00           H  
ATOM    926  CA  VAL    63     961.210  45.614 149.126  1.00  0.00           C  
ATOM    927  HA  VAL    63     960.918  45.442 148.090  1.00  0.00           H  
ATOM    928  CB  VAL    63     961.105  47.171 149.346  1.00  0.00           C  
ATOM    929  HB  VAL    63     961.166  47.392 150.412  1.00  0.00           H  
ATOM    930  CG1 VAL    63     962.188  47.993 148.602  1.00  0.00           C  
ATOM    931 HG11 VAL    63     961.942  49.055 148.613  1.00  0.00           H  
ATOM    932 HG12 VAL    63     962.249  47.565 147.601  1.00  0.00           H  
ATOM    933 HG13 VAL    63     963.154  47.985 149.106  1.00  0.00           H  
ATOM    934  CG2 VAL    63     959.858  47.625 148.662  1.00  0.00           C  
ATOM    935 HG21 VAL    63     959.617  48.657 148.916  1.00  0.00           H  
ATOM    936 HG22 VAL    63     959.041  47.000 149.025  1.00  0.00           H  
ATOM    937 HG23 VAL    63     959.864  47.362 147.604  1.00  0.00           H  
ATOM    938  C   VAL    63     962.670  45.156 149.249  1.00  0.00           C  
ATOM    939  O   VAL    63     963.470  45.137 148.272  1.00  0.00           O  
ATOM    940  N   THR    64     963.103  44.654 150.396  1.00  0.00           N  
ATOM    941  H   THR    64     962.454  44.565 151.165  1.00  0.00           H  
ATOM    942  CA  THR    64     964.417  44.014 150.673  1.00  0.00           C  
ATOM    943  HA  THR    64     965.183  44.745 150.414  1.00  0.00           H  
ATOM    944  CB  THR    64     964.605  43.825 152.211  1.00  0.00           C  
ATOM    945  HB  THR    64     963.865  43.171 152.671  1.00  0.00           H  
ATOM    946  CG2 THR    64     965.940  43.190 152.540  1.00  0.00           C  
ATOM    947 HG21 THR    64     966.075  42.172 152.175  1.00  0.00           H  
ATOM    948 HG22 THR    64     966.099  43.117 153.616  1.00  0.00           H  
ATOM    949 HG23 THR    64     966.800  43.733 152.148  1.00  0.00           H  
ATOM    950  OG1 THR    64     964.610  44.984 152.949  1.00  0.00           O  
ATOM    951  HG1 THR    64     963.744  45.399 152.970  1.00  0.00           H  
ATOM    952  C   THR    64     964.656  42.677 150.031  1.00  0.00           C  
ATOM    953  O   THR    64     965.525  42.494 149.167  1.00  0.00           O  
ATOM    954  N   ASN    65     963.723  41.729 150.355  1.00  0.00           N  
ATOM    955  H   ASN    65     962.928  41.980 150.925  1.00  0.00           H  
ATOM    956  CA  ASN    65     963.759  40.318 149.922  1.00  0.00           C  
ATOM    957  HA  ASN    65     964.759  39.960 149.676  1.00  0.00           H  
ATOM    958  CB  ASN    65     963.241  39.483 151.106  1.00  0.00           C  
ATOM    959  HB2 ASN    65     962.192  39.713 151.291  1.00  0.00           H  
ATOM    960  HB3 ASN    65     963.183  38.409 150.927  1.00  0.00           H  
ATOM    961  CG  ASN    65     963.962  39.599 152.473  1.00  0.00           C  
ATOM    962  OD1 ASN    65     965.117  39.271 152.604  1.00  0.00           O  
ATOM    963  ND2 ASN    65     963.409  40.211 153.445  1.00  0.00           N  
ATOM    964 HD21 ASN    65     962.528  40.651 153.223  1.00  0.00           H  
ATOM    965 HD22 ASN    65     963.884  40.395 154.317  1.00  0.00           H  
ATOM    966  C   ASN    65     963.065  39.973 148.608  1.00  0.00           C  
ATOM    967  O   ASN    65     963.354  38.884 148.069  1.00  0.00           O  
ATOM    968  N   VAL    66     962.163  40.763 148.081  1.00  0.00           N  
ATOM    969  H   VAL    66     961.999  41.614 148.599  1.00  0.00           H  
ATOM    970  CA  VAL    66     961.548  40.536 146.733  1.00  0.00           C  
ATOM    971  HA  VAL    66     961.952  39.625 146.291  1.00  0.00           H  
ATOM    972  CB  VAL    66     960.009  40.309 146.898  1.00  0.00           C  
ATOM    973  HB  VAL    66     959.524  41.259 147.123  1.00  0.00           H  
ATOM    974  CG1 VAL    66     959.418  39.789 145.581  1.00  0.00           C  
ATOM    975 HG11 VAL    66     959.525  40.653 144.924  1.00  0.00           H  
ATOM    976 HG12 VAL    66     958.397  39.430 145.705  1.00  0.00           H  
ATOM    977 HG13 VAL    66     960.001  38.920 145.277  1.00  0.00           H  
ATOM    978  CG2 VAL    66     959.541  39.329 148.020  1.00  0.00           C  
ATOM    979 HG21 VAL    66     959.511  39.861 148.971  1.00  0.00           H  
ATOM    980 HG22 VAL    66     960.105  38.398 148.082  1.00  0.00           H  
ATOM    981 HG23 VAL    66     958.523  38.951 147.929  1.00  0.00           H  
ATOM    982  C   VAL    66     961.757  41.636 145.696  1.00  0.00           C  
ATOM    983  O   VAL    66     961.873  41.373 144.482  1.00  0.00           O  
ATOM    984  N   GLY    67     961.666  42.917 146.211  1.00  0.00           N  
ATOM    985  H   GLY    67     961.355  43.023 147.166  1.00  0.00           H  
ATOM    986  CA  GLY    67     961.609  44.186 145.440  1.00  0.00           C  
ATOM    987  HA2 GLY    67     962.083  44.982 146.016  1.00  0.00           H  
ATOM    988  HA3 GLY    67     962.267  44.179 144.571  1.00  0.00           H  
ATOM    989  C   GLY    67     960.201  44.671 145.073  1.00  0.00           C  
ATOM    990  O   GLY    67     959.188  44.268 145.695  1.00  0.00           O  
ATOM    991  N   GLY    68     960.035  45.540 144.099  1.00  0.00           N  
ATOM    992  H   GLY    68     960.925  45.835 143.723  1.00  0.00           H  
ATOM    993  CA  GLY    68     958.760  46.145 143.532  1.00  0.00           C  
ATOM    994  HA2 GLY    68     958.914  46.229 142.456  1.00  0.00           H  
ATOM    995  HA3 GLY    68     957.870  45.524 143.635  1.00  0.00           H  
ATOM    996  C   GLY    68     958.415  47.535 144.035  1.00  0.00           C  
ATOM    997  O   GLY    68     957.262  47.940 143.831  1.00  0.00           O  
ATOM    998  N   ALA    69     959.301  48.214 144.774  1.00  0.00           N  
ATOM    999  H   ALA    69     960.143  47.702 144.996  1.00  0.00           H  
ATOM   1000  CA  ALA    69     959.009  49.505 145.497  1.00  0.00           C  
ATOM   1001  HA  ALA    69     958.430  49.356 146.409  1.00  0.00           H  
ATOM   1002  CB  ALA    69     960.314  50.164 145.979  1.00  0.00           C  
ATOM   1003  HB1 ALA    69     960.802  49.439 146.631  1.00  0.00           H  
ATOM   1004  HB2 ALA    69     960.065  51.044 146.571  1.00  0.00           H  
ATOM   1005  HB3 ALA    69     960.884  50.542 145.130  1.00  0.00           H  
ATOM   1006  C   ALA    69     958.241  50.544 144.625  1.00  0.00           C  
ATOM   1007  O   ALA    69     957.650  51.467 145.131  1.00  0.00           O  
ATOM   1008  N   VAL    70     958.310  50.521 143.305  1.00  0.00           N  
ATOM   1009  H   VAL    70     958.882  49.800 142.888  1.00  0.00           H  
ATOM   1010  CA  VAL    70     957.510  51.422 142.441  1.00  0.00           C  
ATOM   1011  HA  VAL    70     957.755  52.454 142.694  1.00  0.00           H  
ATOM   1012  CB  VAL    70     958.017  51.285 140.984  1.00  0.00           C  
ATOM   1013  HB  VAL    70     959.105  51.286 141.052  1.00  0.00           H  
ATOM   1014  CG1 VAL    70     957.501  50.117 140.116  1.00  0.00           C  
ATOM   1015 HG11 VAL    70     958.219  49.970 139.310  1.00  0.00           H  
ATOM   1016 HG12 VAL    70     956.550  50.333 139.630  1.00  0.00           H  
ATOM   1017 HG13 VAL    70     957.422  49.223 140.735  1.00  0.00           H  
ATOM   1018  CG2 VAL    70     957.809  52.664 140.343  1.00  0.00           C  
ATOM   1019 HG21 VAL    70     956.735  52.788 140.200  1.00  0.00           H  
ATOM   1020 HG22 VAL    70     958.296  52.620 139.368  1.00  0.00           H  
ATOM   1021 HG23 VAL    70     958.262  53.415 140.990  1.00  0.00           H  
ATOM   1022  C   VAL    70     955.991  51.335 142.568  1.00  0.00           C  
ATOM   1023  O   VAL    70     955.284  52.287 142.371  1.00  0.00           O  
ATOM   1024  N   VAL    71     955.540  50.156 142.954  1.00  0.00           N  
ATOM   1025  H   VAL    71     956.222  49.447 143.185  1.00  0.00           H  
ATOM   1026  CA  VAL    71     954.103  49.990 143.309  1.00  0.00           C  
ATOM   1027  HA  VAL    71     953.638  50.962 143.473  1.00  0.00           H  
ATOM   1028  CB  VAL    71     953.257  49.350 142.183  1.00  0.00           C  
ATOM   1029  HB  VAL    71     952.200  49.222 142.416  1.00  0.00           H  
ATOM   1030  CG1 VAL    71     953.316  50.181 140.824  1.00  0.00           C  
ATOM   1031 HG11 VAL    71     953.087  51.206 141.118  1.00  0.00           H  
ATOM   1032 HG12 VAL    71     952.537  49.935 140.102  1.00  0.00           H  
ATOM   1033 HG13 VAL    71     954.309  50.093 140.384  1.00  0.00           H  
ATOM   1034  CG2 VAL    71     953.889  47.956 141.783  1.00  0.00           C  
ATOM   1035 HG21 VAL    71     953.963  47.252 142.611  1.00  0.00           H  
ATOM   1036 HG22 VAL    71     954.894  48.051 141.373  1.00  0.00           H  
ATOM   1037 HG23 VAL    71     953.225  47.531 141.030  1.00  0.00           H  
ATOM   1038  C   VAL    71     953.872  49.214 144.627  1.00  0.00           C  
ATOM   1039  O   VAL    71     952.746  49.264 145.099  1.00  0.00           O  
ATOM   1040  N   THR    72     954.837  48.519 145.319  1.00  0.00           N  
ATOM   1041  H   THR    72     955.771  48.413 144.950  1.00  0.00           H  
ATOM   1042  CA  THR    72     954.624  47.679 146.531  1.00  0.00           C  
ATOM   1043  HA  THR    72     953.590  47.349 146.622  1.00  0.00           H  
ATOM   1044  CB  THR    72     955.491  46.402 146.463  1.00  0.00           C  
ATOM   1045  HB  THR    72     956.443  46.604 145.972  1.00  0.00           H  
ATOM   1046  CG2 THR    72     955.685  45.640 147.812  1.00  0.00           C  
ATOM   1047 HG21 THR    72     954.765  45.607 148.396  1.00  0.00           H  
ATOM   1048 HG22 THR    72     956.523  46.155 148.280  1.00  0.00           H  
ATOM   1049 HG23 THR    72     956.022  44.617 147.647  1.00  0.00           H  
ATOM   1050  OG1 THR    72     954.813  45.557 145.559  1.00  0.00           O  
ATOM   1051  HG1 THR    72     954.836  45.975 144.695  1.00  0.00           H  
ATOM   1052  C   THR    72     954.899  48.465 147.765  1.00  0.00           C  
ATOM   1053  O   THR    72     955.965  49.075 147.933  1.00  0.00           O  
ATOM   1054  N   GLY    73     953.961  48.377 148.684  1.00  0.00           N  
ATOM   1055  H   GLY    73     953.046  48.033 148.432  1.00  0.00           H  
ATOM   1056  CA  GLY    73     954.083  49.021 150.010  1.00  0.00           C  
ATOM   1057  HA2 GLY    73     953.707  48.291 150.727  1.00  0.00           H  
ATOM   1058  HA3 GLY    73     955.151  49.043 150.229  1.00  0.00           H  
ATOM   1059  C   GLY    73     953.603  50.495 150.258  1.00  0.00           C  
ATOM   1060  O   GLY    73     953.006  51.166 149.401  1.00  0.00           O  
ATOM   1061  N   VAL    74     953.895  50.970 151.469  1.00  0.00           N  
ATOM   1062  H   VAL    74     954.436  50.319 152.019  1.00  0.00           H  
ATOM   1063  CA  VAL    74     953.685  52.288 151.977  1.00  0.00           C  
ATOM   1064  HA  VAL    74     952.721  52.633 151.603  1.00  0.00           H  
ATOM   1065  CB  VAL    74     953.753  52.177 153.531  1.00  0.00           C  
ATOM   1066  HB  VAL    74     954.626  51.578 153.793  1.00  0.00           H  
ATOM   1067  CG1 VAL    74     953.916  53.605 154.133  1.00  0.00           C  
ATOM   1068 HG11 VAL    74     953.382  54.420 153.645  1.00  0.00           H  
ATOM   1069 HG12 VAL    74     954.956  53.880 153.954  1.00  0.00           H  
ATOM   1070 HG13 VAL    74     953.589  53.622 155.172  1.00  0.00           H  
ATOM   1071  CG2 VAL    74     952.481  51.568 154.181  1.00  0.00           C  
ATOM   1072 HG21 VAL    74     952.588  51.582 155.265  1.00  0.00           H  
ATOM   1073 HG22 VAL    74     952.409  50.532 153.849  1.00  0.00           H  
ATOM   1074 HG23 VAL    74     951.598  52.172 153.968  1.00  0.00           H  
ATOM   1075  C   VAL    74     954.752  53.243 151.397  1.00  0.00           C  
ATOM   1076  O   VAL    74     955.938  52.979 151.634  1.00  0.00           O  
ATOM   1077  N   THR    75     954.335  54.377 150.868  1.00  0.00           N  
ATOM   1078  H   THR    75     953.347  54.473 150.686  1.00  0.00           H  
ATOM   1079  CA  THR    75     955.222  55.256 150.121  1.00  0.00           C  
ATOM   1080  HA  THR    75     955.705  54.703 149.315  1.00  0.00           H  
ATOM   1081  CB  THR    75     954.494  56.458 149.472  1.00  0.00           C  
ATOM   1082  HB  THR    75     953.851  56.899 150.234  1.00  0.00           H  
ATOM   1083  CG2 THR    75     955.398  57.441 148.727  1.00  0.00           C  
ATOM   1084 HG21 THR    75     956.284  56.962 148.310  1.00  0.00           H  
ATOM   1085 HG22 THR    75     955.727  58.240 149.391  1.00  0.00           H  
ATOM   1086 HG23 THR    75     954.786  57.881 147.940  1.00  0.00           H  
ATOM   1087  OG1 THR    75     953.643  55.935 148.521  1.00  0.00           O  
ATOM   1088  HG1 THR    75     954.216  55.464 147.912  1.00  0.00           H  
ATOM   1089  C   THR    75     956.374  55.743 151.030  1.00  0.00           C  
ATOM   1090  O   THR    75     957.550  55.750 150.612  1.00  0.00           O  
ATOM   1091  N   ALA    76     956.130  56.094 152.335  1.00  0.00           N  
ATOM   1092  H   ALA    76     955.171  56.057 152.650  1.00  0.00           H  
ATOM   1093  CA  ALA    76     957.148  56.555 153.235  1.00  0.00           C  
ATOM   1094  HA  ALA    76     957.725  57.269 152.648  1.00  0.00           H  
ATOM   1095  CB  ALA    76     956.526  57.288 154.509  1.00  0.00           C  
ATOM   1096  HB1 ALA    76     955.732  57.904 154.087  1.00  0.00           H  
ATOM   1097  HB2 ALA    76     957.353  57.959 154.744  1.00  0.00           H  
ATOM   1098  HB3 ALA    76     956.143  56.566 155.229  1.00  0.00           H  
ATOM   1099  C   ALA    76     958.252  55.568 153.688  1.00  0.00           C  
ATOM   1100  O   ALA    76     959.309  56.021 154.131  1.00  0.00           O  
ATOM   1101  N   VAL    77     957.947  54.257 153.601  1.00  0.00           N  
ATOM   1102  H   VAL    77     957.044  54.041 153.205  1.00  0.00           H  
ATOM   1103  CA  VAL    77     958.844  53.198 154.047  1.00  0.00           C  
ATOM   1104  HA  VAL    77     959.571  53.663 154.713  1.00  0.00           H  
ATOM   1105  CB  VAL    77     958.129  52.102 154.867  1.00  0.00           C  
ATOM   1106  HB  VAL    77     957.379  51.623 154.238  1.00  0.00           H  
ATOM   1107  CG1 VAL    77     959.002  51.017 155.359  1.00  0.00           C  
ATOM   1108 HG11 VAL    77     958.439  50.146 155.693  1.00  0.00           H  
ATOM   1109 HG12 VAL    77     959.710  51.265 156.150  1.00  0.00           H  
ATOM   1110 HG13 VAL    77     959.665  50.643 154.579  1.00  0.00           H  
ATOM   1111  CG2 VAL    77     957.354  52.635 156.101  1.00  0.00           C  
ATOM   1112 HG21 VAL    77     957.978  53.095 156.866  1.00  0.00           H  
ATOM   1113 HG22 VAL    77     956.805  51.794 156.526  1.00  0.00           H  
ATOM   1114 HG23 VAL    77     956.484  53.213 155.789  1.00  0.00           H  
ATOM   1115  C   VAL    77     959.530  52.602 152.820  1.00  0.00           C  
ATOM   1116  O   VAL    77     960.761  52.411 152.891  1.00  0.00           O  
ATOM   1117  N   ALA    78     958.811  52.528 151.703  1.00  0.00           N  
ATOM   1118  H   ALA    78     957.807  52.417 151.721  1.00  0.00           H  
ATOM   1119  CA  ALA    78     959.367  52.285 150.387  1.00  0.00           C  
ATOM   1120  HA  ALA    78     959.638  51.230 150.399  1.00  0.00           H  
ATOM   1121  CB  ALA    78     958.206  52.328 149.326  1.00  0.00           C  
ATOM   1122  HB1 ALA    78     957.382  51.677 149.619  1.00  0.00           H  
ATOM   1123  HB2 ALA    78     958.553  51.918 148.378  1.00  0.00           H  
ATOM   1124  HB3 ALA    78     957.816  53.342 149.247  1.00  0.00           H  
ATOM   1125  C   ALA    78     960.500  53.298 150.099  1.00  0.00           C  
ATOM   1126  O   ALA    78     961.535  52.871 149.569  1.00  0.00           O  
ATOM   1127  N   GLN    79     960.223  54.580 150.363  1.00  0.00           N  
ATOM   1128  H   GLN    79     959.254  54.790 150.552  1.00  0.00           H  
ATOM   1129  CA  GLN    79     961.310  55.621 150.210  1.00  0.00           C  
ATOM   1130  HA  GLN    79     961.659  55.588 149.178  1.00  0.00           H  
ATOM   1131  CB  GLN    79     960.664  57.009 150.372  1.00  0.00           C  
ATOM   1132  HB2 GLN    79     960.100  57.031 151.304  1.00  0.00           H  
ATOM   1133  HB3 GLN    79     961.546  57.649 150.370  1.00  0.00           H  
ATOM   1134  CG  GLN    79     959.894  57.407 149.131  1.00  0.00           C  
ATOM   1135  HG2 GLN    79     960.612  57.460 148.313  1.00  0.00           H  
ATOM   1136  HG3 GLN    79     959.048  56.746 148.942  1.00  0.00           H  
ATOM   1137  CD  GLN    79     959.322  58.846 149.214  1.00  0.00           C  
ATOM   1138  OE1 GLN    79     959.672  59.786 148.552  1.00  0.00           O  
ATOM   1139  NE2 GLN    79     958.192  58.887 149.939  1.00  0.00           N  
ATOM   1140 HE21 GLN    79     957.864  58.063 150.420  1.00  0.00           H  
ATOM   1141 HE22 GLN    79     957.831  59.812 150.123  1.00  0.00           H  
ATOM   1142  C   GLN    79     962.581  55.344 151.089  1.00  0.00           C  
ATOM   1143  O   GLN    79     963.724  55.568 150.649  1.00  0.00           O  
ATOM   1144  N   LYS    80     962.363  54.942 152.357  1.00  0.00           N  
ATOM   1145  H   LYS    80     961.442  54.776 152.737  1.00  0.00           H  
ATOM   1146  CA  LYS    80     963.468  54.525 153.257  1.00  0.00           C  
ATOM   1147  HA  LYS    80     964.340  55.179 153.272  1.00  0.00           H  
ATOM   1148  CB  LYS    80     962.950  54.432 154.648  1.00  0.00           C  
ATOM   1149  HB2 LYS    80     962.034  53.845 154.586  1.00  0.00           H  
ATOM   1150  HB3 LYS    80     963.639  53.821 155.232  1.00  0.00           H  
ATOM   1151  CG  LYS    80     962.775  55.870 155.278  1.00  0.00           C  
ATOM   1152  HG2 LYS    80     963.722  56.387 155.436  1.00  0.00           H  
ATOM   1153  HG3 LYS    80     962.136  56.526 154.686  1.00  0.00           H  
ATOM   1154  CD  LYS    80     962.114  55.752 156.677  1.00  0.00           C  
ATOM   1155  HD2 LYS    80     961.193  55.178 156.571  1.00  0.00           H  
ATOM   1156  HD3 LYS    80     962.793  55.134 157.264  1.00  0.00           H  
ATOM   1157  CE  LYS    80     961.772  57.083 157.451  1.00  0.00           C  
ATOM   1158  HE2 LYS    80     961.521  56.886 158.493  1.00  0.00           H  
ATOM   1159  HE3 LYS    80     962.597  57.791 157.531  1.00  0.00           H  
ATOM   1160  NZ  LYS    80     960.709  57.901 156.770  1.00  0.00           N  
ATOM   1161  HZ1 LYS    80     960.264  58.513 157.439  1.00  0.00           H  
ATOM   1162  HZ2 LYS    80     959.989  57.296 156.403  1.00  0.00           H  
ATOM   1163  HZ3 LYS    80     961.129  58.493 156.068  1.00  0.00           H  
ATOM   1164  C   LYS    80     964.172  53.202 152.895  1.00  0.00           C  
ATOM   1165  O   LYS    80     965.373  53.014 153.008  1.00  0.00           O  
ATOM   1166  N   THR    81     963.437  52.271 152.243  1.00  0.00           N  
ATOM   1167  H   THR    81     962.475  52.497 152.036  1.00  0.00           H  
ATOM   1168  CA  THR    81     964.046  51.005 151.806  1.00  0.00           C  
ATOM   1169  HA  THR    81     964.831  50.741 152.515  1.00  0.00           H  
ATOM   1170  CB  THR    81     963.041  49.839 151.896  1.00  0.00           C  
ATOM   1171  HB  THR    81     962.351  49.850 151.052  1.00  0.00           H  
ATOM   1172  CG2 THR    81     963.696  48.444 151.958  1.00  0.00           C  
ATOM   1173 HG21 THR    81     964.415  48.376 151.141  1.00  0.00           H  
ATOM   1174 HG22 THR    81     962.966  47.655 151.776  1.00  0.00           H  
ATOM   1175 HG23 THR    81     964.171  48.219 152.913  1.00  0.00           H  
ATOM   1176  OG1 THR    81     962.382  49.879 153.134  1.00  0.00           O  
ATOM   1177  HG1 THR    81     962.014  50.761 153.043  1.00  0.00           H  
ATOM   1178  C   THR    81     964.761  51.003 150.471  1.00  0.00           C  
ATOM   1179  O   THR    81     965.796  50.293 150.300  1.00  0.00           O  
ATOM   1180  N   VAL    82     964.275  51.780 149.447  1.00  0.00           N  
ATOM   1181  H   VAL    82     963.455  52.350 149.600  1.00  0.00           H  
ATOM   1182  CA  VAL    82     964.835  51.779 148.040  1.00  0.00           C  
ATOM   1183  HA  VAL    82     965.261  50.807 147.795  1.00  0.00           H  
ATOM   1184  CB  VAL    82     963.626  52.129 147.004  1.00  0.00           C  
ATOM   1185  HB  VAL    82     962.715  51.857 147.535  1.00  0.00           H  
ATOM   1186  CG1 VAL    82     963.402  53.624 146.956  1.00  0.00           C  
ATOM   1187 HG11 VAL    82     964.214  54.160 146.465  1.00  0.00           H  
ATOM   1188 HG12 VAL    82     963.335  54.017 147.970  1.00  0.00           H  
ATOM   1189 HG13 VAL    82     962.507  53.935 146.416  1.00  0.00           H  
ATOM   1190  CG2 VAL    82     963.817  51.329 145.728  1.00  0.00           C  
ATOM   1191 HG21 VAL    82     962.929  51.511 145.124  1.00  0.00           H  
ATOM   1192 HG22 VAL    82     963.933  50.273 145.972  1.00  0.00           H  
ATOM   1193 HG23 VAL    82     964.599  51.699 145.065  1.00  0.00           H  
ATOM   1194  C   VAL    82     966.013  52.717 147.767  1.00  0.00           C  
ATOM   1195  O   VAL    82     966.604  52.666 146.733  1.00  0.00           O  
ATOM   1196  N   GLU    83     966.557  53.441 148.754  1.00  0.00           N  
ATOM   1197  H   GLU    83     966.067  53.465 149.637  1.00  0.00           H  
ATOM   1198  CA  GLU    83     967.843  54.122 148.685  1.00  0.00           C  
ATOM   1199  HA  GLU    83     968.458  53.813 147.840  1.00  0.00           H  
ATOM   1200  CB  GLU    83     967.620  55.646 148.595  1.00  0.00           C  
ATOM   1201  HB2 GLU    83     967.127  55.914 147.660  1.00  0.00           H  
ATOM   1202  HB3 GLU    83     966.967  55.974 149.404  1.00  0.00           H  
ATOM   1203  CG  GLU    83     968.920  56.537 148.668  1.00  0.00           C  
ATOM   1204  HG2 GLU    83     969.724  56.091 148.083  1.00  0.00           H  
ATOM   1205  HG3 GLU    83     968.691  57.512 148.238  1.00  0.00           H  
ATOM   1206  CD  GLU    83     969.474  56.755 150.139  1.00  0.00           C  
ATOM   1207  OE1 GLU    83     968.626  57.014 151.026  1.00  0.00           O  
ATOM   1208  OE2 GLU    83     970.707  56.851 150.339  1.00  0.00           O  
ATOM   1209  C   GLU    83     968.717  53.803 149.904  1.00  0.00           C  
ATOM   1210  O   GLU    83     969.941  53.854 149.818  1.00  0.00           O  
ATOM   1211  N   GLY    84     968.058  53.490 151.024  1.00  0.00           N  
ATOM   1212  H   GLY    84     967.056  53.578 151.114  1.00  0.00           H  
ATOM   1213  CA  GLY    84     968.727  52.889 152.230  1.00  0.00           C  
ATOM   1214  HA2 GLY    84     969.387  53.614 152.707  1.00  0.00           H  
ATOM   1215  HA3 GLY    84     967.939  52.563 152.909  1.00  0.00           H  
ATOM   1216  C   GLY    84     969.466  51.638 151.835  1.00  0.00           C  
ATOM   1217  O   GLY    84     970.701  51.618 151.978  1.00  0.00           O  
ATOM   1218  N   ALA    85     968.722  50.536 151.427  1.00  0.00           N  
ATOM   1219  H   ALA    85     967.719  50.621 151.506  1.00  0.00           H  
ATOM   1220  CA  ALA    85     969.211  49.146 151.205  1.00  0.00           C  
ATOM   1221  HA  ALA    85     970.297  49.230 151.242  1.00  0.00           H  
ATOM   1222  CB  ALA    85     968.716  48.288 152.378  1.00  0.00           C  
ATOM   1223  HB1 ALA    85     969.071  48.674 153.333  1.00  0.00           H  
ATOM   1224  HB2 ALA    85     969.166  47.300 152.273  1.00  0.00           H  
ATOM   1225  HB3 ALA    85     967.627  48.268 152.324  1.00  0.00           H  
ATOM   1226  C   ALA    85     968.974  48.515 149.801  1.00  0.00           C  
ATOM   1227  O   ALA    85     969.736  47.638 149.388  1.00  0.00           O  
ATOM   1228  N   GLY    86     967.925  48.959 149.164  1.00  0.00           N  
ATOM   1229  H   GLY    86     967.249  49.513 149.670  1.00  0.00           H  
ATOM   1230  CA  GLY    86     967.620  48.599 147.795  1.00  0.00           C  
ATOM   1231  HA2 GLY    86     967.937  47.615 147.450  1.00  0.00           H  
ATOM   1232  HA3 GLY    86     966.591  48.900 147.596  1.00  0.00           H  
ATOM   1233  C   GLY    86     968.431  49.439 146.805  1.00  0.00           C  
ATOM   1234  O   GLY    86     969.449  50.085 147.113  1.00  0.00           O  
ATOM   1235  N   SER    87     968.029  49.399 145.550  1.00  0.00           N  
ATOM   1236  H   SER    87     967.116  48.996 145.397  1.00  0.00           H  
ATOM   1237  CA  SER    87     968.537  50.095 144.365  1.00  0.00           C  
ATOM   1238  HA  SER    87     968.848  51.089 144.688  1.00  0.00           H  
ATOM   1239  CB  SER    87     969.825  49.313 143.951  1.00  0.00           C  
ATOM   1240  HB2 SER    87     970.318  49.926 143.196  1.00  0.00           H  
ATOM   1241  HB3 SER    87     970.520  49.148 144.774  1.00  0.00           H  
ATOM   1242  OG  SER    87     969.482  48.052 143.492  1.00  0.00           O  
ATOM   1243  HG  SER    87     970.286  47.534 143.409  1.00  0.00           H  
ATOM   1244  C   SER    87     967.540  50.141 143.263  1.00  0.00           C  
ATOM   1245  O   SER    87     966.376  49.643 143.380  1.00  0.00           O  
ATOM   1246  N   ILE    88     967.890  50.682 142.081  1.00  0.00           N  
ATOM   1247  H   ILE    88     968.798  51.079 141.885  1.00  0.00           H  
ATOM   1248  CA  ILE    88     966.903  50.827 141.010  1.00  0.00           C  
ATOM   1249  HA  ILE    88     966.121  51.414 141.492  1.00  0.00           H  
ATOM   1250  CB  ILE    88     967.462  51.592 139.812  1.00  0.00           C  
ATOM   1251  HB  ILE    88     968.387  51.039 139.650  1.00  0.00           H  
ATOM   1252  CG2 ILE    88     966.611  51.360 138.596  1.00  0.00           C  
ATOM   1253 HG21 ILE    88     965.622  51.792 138.753  1.00  0.00           H  
ATOM   1254 HG22 ILE    88     966.551  50.290 138.400  1.00  0.00           H  
ATOM   1255 HG23 ILE    88     967.092  51.818 137.732  1.00  0.00           H  
ATOM   1256  CG1 ILE    88     967.864  53.085 140.209  1.00  0.00           C  
ATOM   1257 HG12 ILE    88     968.307  53.053 141.205  1.00  0.00           H  
ATOM   1258 HG13 ILE    88     968.553  53.442 139.444  1.00  0.00           H  
ATOM   1259  CD1 ILE    88     966.567  53.936 140.143  1.00  0.00           C  
ATOM   1260 HD11 ILE    88     966.999  54.882 140.469  1.00  0.00           H  
ATOM   1261 HD12 ILE    88     965.887  53.637 140.940  1.00  0.00           H  
ATOM   1262 HD13 ILE    88     966.210  54.014 139.116  1.00  0.00           H  
ATOM   1263  C   ILE    88     966.321  49.466 140.662  1.00  0.00           C  
ATOM   1264  O   ILE    88     965.122  49.423 140.456  1.00  0.00           O  
ATOM   1265  N   ALA    89     967.155  48.412 140.631  1.00  0.00           N  
ATOM   1266  H   ALA    89     968.132  48.609 140.791  1.00  0.00           H  
ATOM   1267  CA  ALA    89     966.671  47.067 140.402  1.00  0.00           C  
ATOM   1268  HA  ALA    89     966.286  46.953 139.389  1.00  0.00           H  
ATOM   1269  CB  ALA    89     967.893  46.119 140.492  1.00  0.00           C  
ATOM   1270  HB1 ALA    89     968.611  46.681 139.895  1.00  0.00           H  
ATOM   1271  HB2 ALA    89     967.611  45.224 139.938  1.00  0.00           H  
ATOM   1272  HB3 ALA    89     968.228  45.841 141.492  1.00  0.00           H  
ATOM   1273  C   ALA    89     965.659  46.475 141.399  1.00  0.00           C  
ATOM   1274  O   ALA    89     964.869  45.627 141.107  1.00  0.00           O  
ATOM   1275  N   ALA    90     965.737  46.880 142.630  1.00  0.00           N  
ATOM   1276  H   ALA    90     966.367  47.645 142.827  1.00  0.00           H  
ATOM   1277  CA  ALA    90     964.744  46.641 143.685  1.00  0.00           C  
ATOM   1278  HA  ALA    90     964.503  45.579 143.635  1.00  0.00           H  
ATOM   1279  CB  ALA    90     965.377  46.915 145.053  1.00  0.00           C  
ATOM   1280  HB1 ALA    90     964.662  46.711 145.850  1.00  0.00           H  
ATOM   1281  HB2 ALA    90     965.659  47.966 145.113  1.00  0.00           H  
ATOM   1282  HB3 ALA    90     966.321  46.377 145.137  1.00  0.00           H  
ATOM   1283  C   ALA    90     963.405  47.391 143.446  1.00  0.00           C  
ATOM   1284  O   ALA    90     962.372  46.824 143.730  1.00  0.00           O  
ATOM   1285  N   ALA    91     963.340  48.604 142.928  1.00  0.00           N  
ATOM   1286  H   ALA    91     964.202  49.107 142.773  1.00  0.00           H  
ATOM   1287  CA  ALA    91     962.149  49.368 142.608  1.00  0.00           C  
ATOM   1288  HA  ALA    91     961.453  49.337 143.447  1.00  0.00           H  
ATOM   1289  CB  ALA    91     962.552  50.771 142.228  1.00  0.00           C  
ATOM   1290  HB1 ALA    91     963.298  51.198 142.899  1.00  0.00           H  
ATOM   1291  HB2 ALA    91     961.664  51.399 142.162  1.00  0.00           H  
ATOM   1292  HB3 ALA    91     963.098  50.775 141.285  1.00  0.00           H  
ATOM   1293  C   ALA    91     961.344  48.774 141.479  1.00  0.00           C  
ATOM   1294  O   ALA    91     960.140  48.610 141.624  1.00  0.00           O  
ATOM   1295  N   THR    92     962.055  48.376 140.453  1.00  0.00           N  
ATOM   1296  H   THR    92     963.050  48.521 140.543  1.00  0.00           H  
ATOM   1297  CA  THR    92     961.555  47.713 139.244  1.00  0.00           C  
ATOM   1298  HA  THR    92     960.637  48.250 139.006  1.00  0.00           H  
ATOM   1299  CB  THR    92     962.548  48.009 138.105  1.00  0.00           C  
ATOM   1300  HB  THR    92     962.270  47.355 137.278  1.00  0.00           H  
ATOM   1301  CG2 THR    92     962.679  49.411 137.605  1.00  0.00           C  
ATOM   1302 HG21 THR    92     963.282  49.976 138.316  1.00  0.00           H  
ATOM   1303 HG22 THR    92     961.734  49.888 137.347  1.00  0.00           H  
ATOM   1304 HG23 THR    92     963.120  49.244 136.622  1.00  0.00           H  
ATOM   1305  OG1 THR    92     963.808  47.586 138.581  1.00  0.00           O  
ATOM   1306  HG1 THR    92     964.266  48.427 138.649  1.00  0.00           H  
ATOM   1307  C   THR    92     961.346  46.226 139.451  1.00  0.00           C  
ATOM   1308  O   THR    92     960.808  45.578 138.584  1.00  0.00           O  
ATOM   1309  N   GLY    93     961.762  45.667 140.583  1.00  0.00           N  
ATOM   1310  H   GLY    93     962.414  46.114 141.211  1.00  0.00           H  
ATOM   1311  CA  GLY    93     961.518  44.216 140.851  1.00  0.00           C  
ATOM   1312  HA2 GLY    93     961.633  44.016 141.916  1.00  0.00           H  
ATOM   1313  HA3 GLY    93     960.519  43.960 140.499  1.00  0.00           H  
ATOM   1314  C   GLY    93     962.508  43.252 140.073  1.00  0.00           C  
ATOM   1315  O   GLY    93     962.479  42.006 140.243  1.00  0.00           O  
ATOM   1316  N   PHE    94     963.427  43.799 139.253  1.00  0.00           N  
ATOM   1317  H   PHE    94     963.374  44.770 138.981  1.00  0.00           H  
ATOM   1318  CA  PHE    94     964.554  43.046 138.662  1.00  0.00           C  
ATOM   1319  HA  PHE    94     964.051  42.102 138.455  1.00  0.00           H  
ATOM   1320  CB  PHE    94     964.892  43.579 137.216  1.00  0.00           C  
ATOM   1321  HB2 PHE    94     965.433  44.525 137.210  1.00  0.00           H  
ATOM   1322  HB3 PHE    94     965.525  42.866 136.689  1.00  0.00           H  
ATOM   1323  CG  PHE    94     963.605  43.738 136.364  1.00  0.00           C  
ATOM   1324  CD1 PHE    94     963.045  45.030 136.080  1.00  0.00           C  
ATOM   1325  HD1 PHE    94     963.529  45.851 136.588  1.00  0.00           H  
ATOM   1326  CE1 PHE    94     961.769  45.140 135.463  1.00  0.00           C  
ATOM   1327  HE1 PHE    94     961.244  46.081 135.390  1.00  0.00           H  
ATOM   1328  CZ  PHE    94     961.194  43.965 134.986  1.00  0.00           C  
ATOM   1329  HZ  PHE    94     960.276  44.069 134.427  1.00  0.00           H  
ATOM   1330  CE2 PHE    94     961.711  42.702 135.189  1.00  0.00           C  
ATOM   1331  HE2 PHE    94     961.198  41.872 134.727  1.00  0.00           H  
ATOM   1332  CD2 PHE    94     963.029  42.567 135.834  1.00  0.00           C  
ATOM   1333  HD2 PHE    94     963.642  41.702 136.037  1.00  0.00           H  
ATOM   1334  C   PHE    94     965.757  42.633 139.550  1.00  0.00           C  
ATOM   1335  O   PHE    94     966.625  41.922 138.936  1.00  0.00           O  
ATOM   1336  N   VAL    95     965.772  42.988 140.818  1.00  0.00           N  
ATOM   1337  H   VAL    95     965.034  43.642 141.034  1.00  0.00           H  
ATOM   1338  CA  VAL    95     966.886  42.633 141.788  1.00  0.00           C  
ATOM   1339  HA  VAL    95     967.803  42.931 141.282  1.00  0.00           H  
ATOM   1340  CB  VAL    95     966.623  43.219 143.186  1.00  0.00           C  
ATOM   1341  HB  VAL    95     966.395  44.255 142.934  1.00  0.00           H  
ATOM   1342  CG1 VAL    95     965.366  42.607 143.876  1.00  0.00           C  
ATOM   1343 HG11 VAL    95     964.709  42.337 143.049  1.00  0.00           H  
ATOM   1344 HG12 VAL    95     965.034  43.278 144.668  1.00  0.00           H  
ATOM   1345 HG13 VAL    95     965.716  41.663 144.293  1.00  0.00           H  
ATOM   1346  CG2 VAL    95     967.858  43.242 144.102  1.00  0.00           C  
ATOM   1347 HG21 VAL    95     967.956  44.222 144.569  1.00  0.00           H  
ATOM   1348 HG22 VAL    95     968.705  43.188 143.418  1.00  0.00           H  
ATOM   1349 HG23 VAL    95     967.964  42.488 144.882  1.00  0.00           H  
ATOM   1350  C   VAL    95     966.969  41.137 141.966  1.00  0.00           C  
ATOM   1351  O   VAL    95     968.018  40.656 142.400  1.00  0.00           O  
ATOM   1352  N   LYS    96     965.975  40.357 141.510  1.00  0.00           N  
ATOM   1353  H   LYS    96     965.163  40.870 141.197  1.00  0.00           H  
ATOM   1354  CA  LYS    96     965.967  38.869 141.597  1.00  0.00           C  
ATOM   1355  HA  LYS    96     966.431  38.559 142.533  1.00  0.00           H  
ATOM   1356  CB  LYS    96     964.564  38.264 141.504  1.00  0.00           C  
ATOM   1357  HB2 LYS    96     964.533  37.177 141.435  1.00  0.00           H  
ATOM   1358  HB3 LYS    96     964.070  38.604 142.414  1.00  0.00           H  
ATOM   1359  CG  LYS    96     963.703  38.714 140.264  1.00  0.00           C  
ATOM   1360  HG2 LYS    96     963.428  39.764 140.357  1.00  0.00           H  
ATOM   1361  HG3 LYS    96     964.284  38.614 139.347  1.00  0.00           H  
ATOM   1362  CD  LYS    96     962.404  37.807 140.233  1.00  0.00           C  
ATOM   1363  HD2 LYS    96     962.691  36.756 140.192  1.00  0.00           H  
ATOM   1364  HD3 LYS    96     961.929  38.004 141.194  1.00  0.00           H  
ATOM   1365  CE  LYS    96     961.397  38.197 139.148  1.00  0.00           C  
ATOM   1366  HE2 LYS    96     961.870  38.125 138.168  1.00  0.00           H  
ATOM   1367  HE3 LYS    96     960.671  37.384 139.131  1.00  0.00           H  
ATOM   1368  NZ  LYS    96     960.782  39.482 139.393  1.00  0.00           N  
ATOM   1369  HZ1 LYS    96     959.922  39.577 138.872  1.00  0.00           H  
ATOM   1370  HZ2 LYS    96     961.470  40.214 139.291  1.00  0.00           H  
ATOM   1371  HZ3 LYS    96     960.472  39.615 140.345  1.00  0.00           H  
ATOM   1372  C   LYS    96     966.981  38.346 140.494  1.00  0.00           C  
ATOM   1373  O   LYS    96     967.679  37.363 140.832  1.00  0.00           O  
ATOM   1374  N   LYS    97     967.073  38.982 139.258  1.00  0.00           N  
ATOM   1375  H   LYS    97     966.329  39.640 139.079  1.00  0.00           H  
ATOM   1376  CA  LYS    97     968.039  38.875 138.133  1.00  0.00           C  
ATOM   1377  HA  LYS    97     968.312  37.823 138.057  1.00  0.00           H  
ATOM   1378  CB  LYS    97     967.210  39.070 136.882  1.00  0.00           C  
ATOM   1379  HB2 LYS    97     966.391  38.352 136.926  1.00  0.00           H  
ATOM   1380  HB3 LYS    97     966.871  40.106 136.879  1.00  0.00           H  
ATOM   1381  CG  LYS    97     967.976  38.704 135.558  1.00  0.00           C  
ATOM   1382  HG2 LYS    97     969.007  39.056 135.600  1.00  0.00           H  
ATOM   1383  HG3 LYS    97     967.972  37.618 135.460  1.00  0.00           H  
ATOM   1384  CD  LYS    97     967.339  39.175 134.200  1.00  0.00           C  
ATOM   1385  HD2 LYS    97     966.269  38.969 134.233  1.00  0.00           H  
ATOM   1386  HD3 LYS    97     967.472  40.249 134.071  1.00  0.00           H  
ATOM   1387  CE  LYS    97     967.931  38.492 132.926  1.00  0.00           C  
ATOM   1388  HE2 LYS    97     967.574  37.464 132.862  1.00  0.00           H  
ATOM   1389  HE3 LYS    97     967.521  38.924 132.013  1.00  0.00           H  
ATOM   1390  NZ  LYS    97     969.435  38.497 132.905  1.00  0.00           N  
ATOM   1391  HZ1 LYS    97     969.824  39.423 133.011  1.00  0.00           H  
ATOM   1392  HZ2 LYS    97     969.743  38.057 132.049  1.00  0.00           H  
ATOM   1393  HZ3 LYS    97     969.594  37.853 133.667  1.00  0.00           H  
ATOM   1394  C   LYS    97     969.336  39.683 138.126  1.00  0.00           C  
ATOM   1395  O   LYS    97     970.344  39.012 138.010  1.00  0.00           O  
ATOM   1396  N   ASP    98     969.374  40.961 138.422  1.00  0.00           N  
ATOM   1397  H   ASP    98     968.483  41.364 138.675  1.00  0.00           H  
ATOM   1398  CA  ASP    98     970.555  41.828 138.449  1.00  0.00           C  
ATOM   1399  HA  ASP    98     971.118  41.713 137.522  1.00  0.00           H  
ATOM   1400  CB  ASP    98     970.037  43.269 138.488  1.00  0.00           C  
ATOM   1401  HB2 ASP    98     969.098  43.424 139.019  1.00  0.00           H  
ATOM   1402  HB3 ASP    98     970.754  43.998 138.868  1.00  0.00           H  
ATOM   1403  CG  ASP    98     969.883  43.908 137.081  1.00  0.00           C  
ATOM   1404  OD1 ASP    98     970.074  43.141 136.112  1.00  0.00           O  
ATOM   1405  OD2 ASP    98     969.508  45.096 136.993  1.00  0.00           O  
ATOM   1406  C   ASP    98     971.458  41.565 139.680  1.00  0.00           C  
ATOM   1407  O   ASP    98     972.670  41.511 139.489  1.00  0.00           O  
ATOM   1408  N   GLN    99     970.828  41.368 140.858  1.00  0.00           N  
ATOM   1409  H   GLN    99     969.820  41.344 140.800  1.00  0.00           H  
ATOM   1410  CA  GLN    99     971.526  41.196 142.180  1.00  0.00           C  
ATOM   1411  HA  GLN    99     970.797  41.228 142.990  1.00  0.00           H  
ATOM   1412  CB  GLN    99     972.358  39.899 142.271  1.00  0.00           C  
ATOM   1413  HB2 GLN    99     973.097  39.781 141.478  1.00  0.00           H  
ATOM   1414  HB3 GLN    99     972.923  39.833 143.201  1.00  0.00           H  
ATOM   1415  CG  GLN    99     971.436  38.632 142.092  1.00  0.00           C  
ATOM   1416  HG2 GLN    99     970.384  38.858 142.266  1.00  0.00           H  
ATOM   1417  HG3 GLN    99     971.392  38.176 141.103  1.00  0.00           H  
ATOM   1418  CD  GLN    99     971.829  37.483 143.119  1.00  0.00           C  
ATOM   1419  OE1 GLN    99     972.669  37.585 144.049  1.00  0.00           O  
ATOM   1420  NE2 GLN    99     971.165  36.333 143.031  1.00  0.00           N  
ATOM   1421 HE21 GLN    99     970.414  36.264 142.358  1.00  0.00           H  
ATOM   1422 HE22 GLN    99     971.387  35.561 143.643  1.00  0.00           H  
ATOM   1423  C   GLN    99     972.560  42.345 142.556  1.00  0.00           C  
ATOM   1424  O   GLN    99     973.189  42.349 143.574  1.00  0.00           O  
ATOM   1425  N   LEU   100     972.653  43.479 141.815  1.00  0.00           N  
ATOM   1426  H   LEU   100     972.025  43.480 141.024  1.00  0.00           H  
ATOM   1427  CA  LEU   100     973.464  44.670 141.954  1.00  0.00           C  
ATOM   1428  HA  LEU   100     974.406  44.434 142.449  1.00  0.00           H  
ATOM   1429  CB  LEU   100     973.852  45.229 140.533  1.00  0.00           C  
ATOM   1430  HB2 LEU   100     972.957  45.286 139.914  1.00  0.00           H  
ATOM   1431  HB3 LEU   100     974.256  46.227 140.704  1.00  0.00           H  
ATOM   1432  CG  LEU   100     974.934  44.465 139.737  1.00  0.00           C  
ATOM   1433  HG  LEU   100     974.567  43.496 139.398  1.00  0.00           H  
ATOM   1434  CD1 LEU   100     975.404  45.261 138.498  1.00  0.00           C  
ATOM   1435 HD11 LEU   100     974.582  45.732 137.958  1.00  0.00           H  
ATOM   1436 HD12 LEU   100     975.803  44.587 137.740  1.00  0.00           H  
ATOM   1437 HD13 LEU   100     976.211  45.957 138.726  1.00  0.00           H  
ATOM   1438  CD2 LEU   100     976.181  44.024 140.609  1.00  0.00           C  
ATOM   1439 HD21 LEU   100     976.507  44.958 141.066  1.00  0.00           H  
ATOM   1440 HD22 LEU   100     977.023  43.699 139.999  1.00  0.00           H  
ATOM   1441 HD23 LEU   100     976.025  43.285 141.395  1.00  0.00           H  
ATOM   1442  C   LEU   100     972.863  45.787 142.853  1.00  0.00           C  
ATOM   1443  O   LEU   100     971.682  45.994 142.942  1.00  0.00           O  
ATOM   1444  N   GLY   101     973.754  46.488 143.651  1.00  0.00           N  
ATOM   1445  H   GLY   101     974.664  46.053 143.706  1.00  0.00           H  
ATOM   1446  CA  GLY   101     973.413  47.626 144.566  1.00  0.00           C  
ATOM   1447  HA2 GLY   101     972.425  47.378 144.954  1.00  0.00           H  
ATOM   1448  HA3 GLY   101     974.092  47.597 145.419  1.00  0.00           H  
ATOM   1449  C   GLY   101     973.459  48.997 143.894  1.00  0.00           C  
ATOM   1450  O   GLY   101     973.807  49.224 142.750  1.00  0.00           O  
ATOM   1451  N   LYS   102     973.110  50.001 144.636  1.00  0.00           N  
ATOM   1452  H   LYS   102     972.920  49.600 145.544  1.00  0.00           H  
ATOM   1453  CA  LYS   102     973.225  51.484 144.368  1.00  0.00           C  
ATOM   1454  HA  LYS   102     972.435  51.666 143.639  1.00  0.00           H  
ATOM   1455  CB  LYS   102     972.759  52.235 145.614  1.00  0.00           C  
ATOM   1456  HB2 LYS   102     972.792  53.308 145.425  1.00  0.00           H  
ATOM   1457  HB3 LYS   102     971.726  51.916 145.754  1.00  0.00           H  
ATOM   1458  CG  LYS   102     973.559  51.928 146.908  1.00  0.00           C  
ATOM   1459  HG2 LYS   102     973.599  50.881 147.209  1.00  0.00           H  
ATOM   1460  HG3 LYS   102     974.584  52.287 146.816  1.00  0.00           H  
ATOM   1461  CD  LYS   102     972.883  52.730 148.145  1.00  0.00           C  
ATOM   1462  HD2 LYS   102     972.739  53.794 147.955  1.00  0.00           H  
ATOM   1463  HD3 LYS   102     971.859  52.381 148.282  1.00  0.00           H  
ATOM   1464  CE  LYS   102     973.620  52.602 149.471  1.00  0.00           C  
ATOM   1465  HE2 LYS   102     973.894  51.555 149.605  1.00  0.00           H  
ATOM   1466  HE3 LYS   102     974.567  53.132 149.372  1.00  0.00           H  
ATOM   1467  NZ  LYS   102     972.709  53.087 150.512  1.00  0.00           N  
ATOM   1468  HZ1 LYS   102     972.190  53.937 150.347  1.00  0.00           H  
ATOM   1469  HZ2 LYS   102     973.220  53.349 151.343  1.00  0.00           H  
ATOM   1470  HZ3 LYS   102     972.078  52.336 150.750  1.00  0.00           H  
ATOM   1471  C   LYS   102     974.561  52.074 143.799  1.00  0.00           C  
ATOM   1472  O   LYS   102     974.503  52.910 142.881  1.00  0.00           O  
ATOM   1473  N   ASN   103     975.654  51.423 144.168  1.00  0.00           N  
ATOM   1474  H   ASN   103     975.608  50.772 144.939  1.00  0.00           H  
ATOM   1475  CA  ASN   103     976.968  51.703 143.632  1.00  0.00           C  
ATOM   1476  HA  ASN   103     977.233  52.748 143.791  1.00  0.00           H  
ATOM   1477  CB  ASN   103     978.097  51.004 144.406  1.00  0.00           C  
ATOM   1478  HB2 ASN   103     977.841  51.261 145.434  1.00  0.00           H  
ATOM   1479  HB3 ASN   103     978.090  49.921 144.282  1.00  0.00           H  
ATOM   1480  CG  ASN   103     979.432  51.496 144.071  1.00  0.00           C  
ATOM   1481  OD1 ASN   103     980.212  50.789 143.460  1.00  0.00           O  
ATOM   1482  ND2 ASN   103     979.749  52.732 144.311  1.00  0.00           N  
ATOM   1483 HD21 ASN   103     979.286  53.250 145.043  1.00  0.00           H  
ATOM   1484 HD22 ASN   103     980.680  52.967 143.998  1.00  0.00           H  
ATOM   1485  C   ASN   103     977.058  51.395 142.180  1.00  0.00           C  
ATOM   1486  O   ASN   103     977.807  52.006 141.448  1.00  0.00           O  
ATOM   1487  N   GLU   104     976.164  50.557 141.650  1.00  0.00           N  
ATOM   1488  H   GLU   104     975.463  50.153 142.255  1.00  0.00           H  
ATOM   1489  CA  GLU   104     976.187  50.014 140.266  1.00  0.00           C  
ATOM   1490  HA  GLU   104     976.926  50.510 139.636  1.00  0.00           H  
ATOM   1491  CB  GLU   104     976.569  48.445 140.260  1.00  0.00           C  
ATOM   1492  HB2 GLU   104     975.963  47.918 140.998  1.00  0.00           H  
ATOM   1493  HB3 GLU   104     976.217  48.027 139.317  1.00  0.00           H  
ATOM   1494  CG  GLU   104     978.085  48.068 140.500  1.00  0.00           C  
ATOM   1495  HG2 GLU   104     978.516  48.821 141.160  1.00  0.00           H  
ATOM   1496  HG3 GLU   104     978.087  47.151 141.090  1.00  0.00           H  
ATOM   1497  CD  GLU   104     978.897  47.918 139.200  1.00  0.00           C  
ATOM   1498  OE1 GLU   104     978.372  48.262 138.128  1.00  0.00           O  
ATOM   1499  OE2 GLU   104     980.054  47.490 139.298  1.00  0.00           O  
ATOM   1500  C   GLU   104     974.873  50.387 139.502  1.00  0.00           C  
ATOM   1501  O   GLU   104     975.060  50.983 138.412  1.00  0.00           O  
ATOM   1502  N   GLU   105     973.698  50.095 140.027  1.00  0.00           N  
ATOM   1503  H   GLU   105     973.739  49.815 140.996  1.00  0.00           H  
ATOM   1504  CA  GLU   105     972.404  50.262 139.448  1.00  0.00           C  
ATOM   1505  HA  GLU   105     972.495  50.276 138.362  1.00  0.00           H  
ATOM   1506  CB  GLU   105     971.379  49.162 139.694  1.00  0.00           C  
ATOM   1507  HB2 GLU   105     971.364  48.984 140.769  1.00  0.00           H  
ATOM   1508  HB3 GLU   105     970.351  49.477 139.513  1.00  0.00           H  
ATOM   1509  CG  GLU   105     971.624  47.788 138.970  1.00  0.00           C  
ATOM   1510  HG2 GLU   105     972.689  47.630 139.139  1.00  0.00           H  
ATOM   1511  HG3 GLU   105     971.139  46.964 139.493  1.00  0.00           H  
ATOM   1512  CD  GLU   105     971.251  47.877 137.442  1.00  0.00           C  
ATOM   1513  OE1 GLU   105     970.256  48.528 137.078  1.00  0.00           O  
ATOM   1514  OE2 GLU   105     972.098  47.501 136.589  1.00  0.00           O  
ATOM   1515  C   GLU   105     971.766  51.657 139.767  1.00  0.00           C  
ATOM   1516  O   GLU   105     970.676  51.977 139.249  1.00  0.00           O  
ATOM   1517  N   GLY   106     972.392  52.537 140.612  1.00  0.00           N  
ATOM   1518  H   GLY   106     973.273  52.220 140.992  1.00  0.00           H  
ATOM   1519  CA  GLY   106     971.817  53.732 141.325  1.00  0.00           C  
ATOM   1520  HA2 GLY   106     972.573  54.292 141.875  1.00  0.00           H  
ATOM   1521  HA3 GLY   106     971.499  54.508 140.628  1.00  0.00           H  
ATOM   1522  C   GLY   106     970.619  53.453 142.306  1.00  0.00           C  
ATOM   1523  O   GLY   106     970.297  52.300 142.659  1.00  0.00           O  
ATOM   1524  N   ALA   107     969.969  54.507 142.730  1.00  0.00           N  
ATOM   1525  H   ALA   107     970.217  55.400 142.330  1.00  0.00           H  
ATOM   1526  CA  ALA   107     968.763  54.508 143.527  1.00  0.00           C  
ATOM   1527  HA  ALA   107     968.359  53.497 143.470  1.00  0.00           H  
ATOM   1528  CB  ALA   107     969.187  54.737 144.967  1.00  0.00           C  
ATOM   1529  HB1 ALA   107     969.781  55.645 145.081  1.00  0.00           H  
ATOM   1530  HB2 ALA   107     969.882  53.921 145.162  1.00  0.00           H  
ATOM   1531  HB3 ALA   107     968.334  54.777 145.645  1.00  0.00           H  
ATOM   1532  C   ALA   107     967.750  55.550 143.038  1.00  0.00           C  
ATOM   1533  O   ALA   107     968.224  56.543 142.513  1.00  0.00           O  
ATOM   1534  N   PRO   108     966.463  55.468 143.304  1.00  0.00           N  
ATOM   1535  CD  PRO   108     965.753  54.392 144.001  1.00  0.00           C  
ATOM   1536  HD2 PRO   108     965.786  54.567 145.077  1.00  0.00           H  
ATOM   1537  HD3 PRO   108     966.080  53.368 143.821  1.00  0.00           H  
ATOM   1538  CG  PRO   108     964.374  54.360 143.516  1.00  0.00           C  
ATOM   1539  HG2 PRO   108     963.739  53.836 144.231  1.00  0.00           H  
ATOM   1540  HG3 PRO   108     964.251  53.992 142.498  1.00  0.00           H  
ATOM   1541  CB  PRO   108     964.115  55.880 143.449  1.00  0.00           C  
ATOM   1542  HB2 PRO   108     964.073  56.134 144.508  1.00  0.00           H  
ATOM   1543  HB3 PRO   108     963.263  56.230 142.866  1.00  0.00           H  
ATOM   1544  CA  PRO   108     965.443  56.427 142.862  1.00  0.00           C  
ATOM   1545  HA  PRO   108     965.371  56.391 141.775  1.00  0.00           H  
ATOM   1546  C   PRO   108     965.559  57.957 143.121  1.00  0.00           C  
ATOM   1547  O   PRO   108     964.785  58.680 142.606  1.00  0.00           O  
ATOM   1548  N   GLN   109     966.531  58.379 143.913  1.00  0.00           N  
ATOM   1549  H   GLN   109     967.064  57.684 144.414  1.00  0.00           H  
ATOM   1550  CA  GLN   109     966.938  59.761 144.024  1.00  0.00           C  
ATOM   1551  HA  GLN   109     966.188  60.406 143.567  1.00  0.00           H  
ATOM   1552  CB  GLN   109     967.121  60.289 145.520  1.00  0.00           C  
ATOM   1553  HB2 GLN   109     966.428  59.804 146.207  1.00  0.00           H  
ATOM   1554  HB3 GLN   109     968.088  60.100 145.986  1.00  0.00           H  
ATOM   1555  CG  GLN   109     966.755  61.787 145.743  1.00  0.00           C  
ATOM   1556  HG2 GLN   109     967.475  62.494 145.331  1.00  0.00           H  
ATOM   1557  HG3 GLN   109     965.858  61.895 145.133  1.00  0.00           H  
ATOM   1558  CD  GLN   109     966.429  62.151 147.129  1.00  0.00           C  
ATOM   1559  OE1 GLN   109     966.300  61.312 148.020  1.00  0.00           O  
ATOM   1560  NE2 GLN   109     966.367  63.402 147.493  1.00  0.00           N  
ATOM   1561 HE21 GLN   109     966.580  64.075 146.771  1.00  0.00           H  
ATOM   1562 HE22 GLN   109     966.380  63.616 148.480  1.00  0.00           H  
ATOM   1563  C   GLN   109     968.143  60.217 143.142  1.00  0.00           C  
ATOM   1564  O   GLN   109     968.559  61.383 143.065  1.00  0.00           O  
ATOM   1565  N   GLU   110     968.614  59.277 142.286  1.00  0.00           N  
ATOM   1566  H   GLU   110     968.202  58.360 142.385  1.00  0.00           H  
ATOM   1567  CA  GLU   110     969.680  59.473 141.311  1.00  0.00           C  
ATOM   1568  HA  GLU   110     969.943  60.494 141.036  1.00  0.00           H  
ATOM   1569  CB  GLU   110     971.023  58.863 141.891  1.00  0.00           C  
ATOM   1570  HB2 GLU   110     970.727  57.968 142.439  1.00  0.00           H  
ATOM   1571  HB3 GLU   110     971.601  58.611 141.002  1.00  0.00           H  
ATOM   1572  CG  GLU   110     971.680  59.882 142.803  1.00  0.00           C  
ATOM   1573  HG2 GLU   110     971.622  60.907 142.437  1.00  0.00           H  
ATOM   1574  HG3 GLU   110     971.113  59.773 143.728  1.00  0.00           H  
ATOM   1575  CD  GLU   110     973.208  59.592 142.933  1.00  0.00           C  
ATOM   1576  OE1 GLU   110     973.600  58.711 143.782  1.00  0.00           O  
ATOM   1577  OE2 GLU   110     973.943  60.276 142.171  1.00  0.00           O  
ATOM   1578  C   GLU   110     969.246  58.883 139.975  1.00  0.00           C  
ATOM   1579  O   GLU   110     969.297  59.606 138.915  1.00  0.00           O  
ATOM   1580  N   GLY   111     968.829  57.643 139.926  1.00  0.00           N  
ATOM   1581  H   GLY   111     968.791  57.148 140.806  1.00  0.00           H  
ATOM   1582  CA  GLY   111     968.465  56.885 138.769  1.00  0.00           C  
ATOM   1583  HA2 GLY   111     969.219  57.050 138.000  1.00  0.00           H  
ATOM   1584  HA3 GLY   111     968.430  55.819 138.992  1.00  0.00           H  
ATOM   1585  C   GLY   111     967.124  57.254 138.138  1.00  0.00           C  
ATOM   1586  O   GLY   111     966.340  58.060 138.604  1.00  0.00           O  
ATOM   1587  N   ILE   112     966.839  56.546 137.022  1.00  0.00           N  
ATOM   1588  H   ILE   112     967.633  56.009 136.703  1.00  0.00           H  
ATOM   1589  CA  ILE   112     965.670  56.774 136.221  1.00  0.00           C  
ATOM   1590  HA  ILE   112     964.979  57.361 136.827  1.00  0.00           H  
ATOM   1591  CB  ILE   112     965.963  57.636 134.975  1.00  0.00           C  
ATOM   1592  HB  ILE   112     966.800  57.175 134.451  1.00  0.00           H  
ATOM   1593  CG2 ILE   112     964.763  57.687 134.014  1.00  0.00           C  
ATOM   1594 HG21 ILE   112     963.980  58.259 134.513  1.00  0.00           H  
ATOM   1595 HG22 ILE   112     964.413  56.677 133.803  1.00  0.00           H  
ATOM   1596 HG23 ILE   112     964.899  58.174 133.049  1.00  0.00           H  
ATOM   1597  CG1 ILE   112     966.381  59.117 135.361  1.00  0.00           C  
ATOM   1598 HG12 ILE   112     965.506  59.702 135.641  1.00  0.00           H  
ATOM   1599 HG13 ILE   112     967.039  59.070 136.229  1.00  0.00           H  
ATOM   1600  CD1 ILE   112     967.086  59.955 134.256  1.00  0.00           C  
ATOM   1601 HD11 ILE   112     967.371  60.918 134.680  1.00  0.00           H  
ATOM   1602 HD12 ILE   112     966.276  60.189 133.565  1.00  0.00           H  
ATOM   1603 HD13 ILE   112     967.943  59.377 133.910  1.00  0.00           H  
ATOM   1604  C   ILE   112     965.081  55.389 135.865  1.00  0.00           C  
ATOM   1605  O   ILE   112     965.804  54.447 135.605  1.00  0.00           O  
ATOM   1606  N   LEU   113     963.750  55.203 136.076  1.00  0.00           N  
ATOM   1607  H   LEU   113     963.177  55.981 136.369  1.00  0.00           H  
ATOM   1608  CA  LEU   113     963.101  53.842 136.118  1.00  0.00           C  
ATOM   1609  HA  LEU   113     963.671  53.058 136.616  1.00  0.00           H  
ATOM   1610  CB  LEU   113     961.728  53.979 136.860  1.00  0.00           C  
ATOM   1611  HB2 LEU   113     961.116  54.760 136.409  1.00  0.00           H  
ATOM   1612  HB3 LEU   113     961.286  52.983 136.833  1.00  0.00           H  
ATOM   1613  CG  LEU   113     961.895  54.362 138.352  1.00  0.00           C  
ATOM   1614  HG  LEU   113     962.439  55.296 138.491  1.00  0.00           H  
ATOM   1615  CD1 LEU   113     960.581  54.409 139.051  1.00  0.00           C  
ATOM   1616 HD11 LEU   113     959.984  55.090 138.444  1.00  0.00           H  
ATOM   1617 HD12 LEU   113     960.667  54.881 140.030  1.00  0.00           H  
ATOM   1618 HD13 LEU   113     960.233  53.378 139.109  1.00  0.00           H  
ATOM   1619  CD2 LEU   113     962.745  53.321 139.125  1.00  0.00           C  
ATOM   1620 HD21 LEU   113     962.929  53.747 140.112  1.00  0.00           H  
ATOM   1621 HD22 LEU   113     963.747  53.286 138.696  1.00  0.00           H  
ATOM   1622 HD23 LEU   113     962.230  52.362 139.085  1.00  0.00           H  
ATOM   1623  C   LEU   113     962.751  53.395 134.736  1.00  0.00           C  
ATOM   1624  O   LEU   113     962.645  54.214 133.800  1.00  0.00           O  
ATOM   1625  N   GLU   114     962.681  52.037 134.507  1.00  0.00           N  
ATOM   1626  H   GLU   114     962.875  51.485 135.330  1.00  0.00           H  
ATOM   1627  CA  GLU   114     962.457  51.370 133.208  1.00  0.00           C  
ATOM   1628  HA  GLU   114     961.842  52.019 132.584  1.00  0.00           H  
ATOM   1629  CB  GLU   114     963.811  51.330 132.479  1.00  0.00           C  
ATOM   1630  HB2 GLU   114     964.268  52.319 132.450  1.00  0.00           H  
ATOM   1631  HB3 GLU   114     964.487  50.590 132.907  1.00  0.00           H  
ATOM   1632  CG  GLU   114     963.738  50.795 131.053  1.00  0.00           C  
ATOM   1633  HG2 GLU   114     964.783  50.708 130.754  1.00  0.00           H  
ATOM   1634  HG3 GLU   114     963.306  49.796 131.097  1.00  0.00           H  
ATOM   1635  CD  GLU   114     962.959  51.557 130.004  1.00  0.00           C  
ATOM   1636  OE1 GLU   114     963.516  52.131 129.065  1.00  0.00           O  
ATOM   1637  OE2 GLU   114     961.709  51.530 129.979  1.00  0.00           O  
ATOM   1638  C   GLU   114     961.660  50.046 133.286  1.00  0.00           C  
ATOM   1639  O   GLU   114     961.745  49.479 134.398  1.00  0.00           O  
ATOM   1640  N   ASP   115     960.799  49.652 132.273  1.00  0.00           N  
ATOM   1641  H   ASP   115     961.048  49.899 131.326  1.00  0.00           H  
ATOM   1642  CA  ASP   115     960.071  48.443 132.196  1.00  0.00           C  
ATOM   1643  HA  ASP   115     959.399  48.465 131.338  1.00  0.00           H  
ATOM   1644  CB  ASP   115     961.058  47.325 131.864  1.00  0.00           C  
ATOM   1645  HB2 ASP   115     961.868  47.293 132.593  1.00  0.00           H  
ATOM   1646  HB3 ASP   115     960.681  46.302 131.860  1.00  0.00           H  
ATOM   1647  CG  ASP   115     961.735  47.522 130.506  1.00  0.00           C  
ATOM   1648  OD1 ASP   115     962.804  46.909 130.222  1.00  0.00           O  
ATOM   1649  OD2 ASP   115     961.351  48.410 129.696  1.00  0.00           O  
ATOM   1650  C   ASP   115     959.147  48.068 133.473  1.00  0.00           C  
ATOM   1651  O   ASP   115     959.119  46.928 133.979  1.00  0.00           O  
ATOM   1652  N   MET   116     958.512  49.077 134.093  1.00  0.00           N  
ATOM   1653  H   MET   116     958.603  50.014 133.727  1.00  0.00           H  
ATOM   1654  CA  MET   116     957.590  49.030 135.216  1.00  0.00           C  
ATOM   1655  HA  MET   116     958.114  48.361 135.898  1.00  0.00           H  
ATOM   1656  CB  MET   116     957.558  50.366 135.929  1.00  0.00           C  
ATOM   1657  HB2 MET   116     957.117  50.238 136.918  1.00  0.00           H  
ATOM   1658  HB3 MET   116     958.555  50.745 136.155  1.00  0.00           H  
ATOM   1659  CG  MET   116     956.772  51.544 135.243  1.00  0.00           C  
ATOM   1660  HG2 MET   116     955.825  51.113 134.916  1.00  0.00           H  
ATOM   1661  HG3 MET   116     956.549  52.203 136.083  1.00  0.00           H  
ATOM   1662  SD  MET   116     957.586  52.384 133.841  1.00  0.00           S  
ATOM   1663  CE  MET   116     959.060  53.080 134.704  1.00  0.00           C  
ATOM   1664  HE1 MET   116     958.765  53.317 135.726  1.00  0.00           H  
ATOM   1665  HE2 MET   116     959.424  53.961 134.176  1.00  0.00           H  
ATOM   1666  HE3 MET   116     959.769  52.256 134.620  1.00  0.00           H  
ATOM   1667  C   MET   116     956.132  48.514 134.836  1.00  0.00           C  
ATOM   1668  O   MET   116     955.773  48.594 133.647  1.00  0.00           O  
ATOM   1669  N   PRO   117     955.330  47.873 135.735  1.00  0.00           N  
ATOM   1670  CD  PRO   117     955.869  47.305 136.946  1.00  0.00           C  
ATOM   1671  HD2 PRO   117     956.189  48.066 137.658  1.00  0.00           H  
ATOM   1672  HD3 PRO   117     956.720  46.675 136.685  1.00  0.00           H  
ATOM   1673  CG  PRO   117     954.734  46.478 137.513  1.00  0.00           C  
ATOM   1674  HG2 PRO   117     954.169  47.109 138.198  1.00  0.00           H  
ATOM   1675  HG3 PRO   117     955.077  45.569 138.008  1.00  0.00           H  
ATOM   1676  CB  PRO   117     953.822  46.151 136.298  1.00  0.00           C  
ATOM   1677  HB2 PRO   117     952.796  45.925 136.588  1.00  0.00           H  
ATOM   1678  HB3 PRO   117     954.239  45.259 135.829  1.00  0.00           H  
ATOM   1679  CA  PRO   117     954.035  47.364 135.390  1.00  0.00           C  
ATOM   1680  HA  PRO   117     954.030  46.990 134.366  1.00  0.00           H  
ATOM   1681  C   PRO   117     952.830  48.330 135.635  1.00  0.00           C  
ATOM   1682  O   PRO   117     952.925  49.239 136.499  1.00  0.00           O  
ATOM   1683  N   VAL   118     951.723  48.093 134.937  1.00  0.00           N  
ATOM   1684  H   VAL   118     951.689  47.370 134.233  1.00  0.00           H  
ATOM   1685  CA  VAL   118     950.559  48.933 134.973  1.00  0.00           C  
ATOM   1686  HA  VAL   118     950.578  49.467 135.923  1.00  0.00           H  
ATOM   1687  CB  VAL   118     950.757  50.134 134.051  1.00  0.00           C  
ATOM   1688  HB  VAL   118     951.727  50.590 134.250  1.00  0.00           H  
ATOM   1689  CG1 VAL   118     950.819  49.850 132.534  1.00  0.00           C  
ATOM   1690 HG11 VAL   118     949.830  49.559 132.180  1.00  0.00           H  
ATOM   1691 HG12 VAL   118     951.581  49.076 132.434  1.00  0.00           H  
ATOM   1692 HG13 VAL   118     951.192  50.761 132.065  1.00  0.00           H  
ATOM   1693  CG2 VAL   118     949.731  51.276 134.236  1.00  0.00           C  
ATOM   1694 HG21 VAL   118     950.139  52.265 134.024  1.00  0.00           H  
ATOM   1695 HG22 VAL   118     949.464  51.366 135.288  1.00  0.00           H  
ATOM   1696 HG23 VAL   118     948.914  51.211 133.517  1.00  0.00           H  
ATOM   1697  C   VAL   118     949.194  48.268 134.685  1.00  0.00           C  
ATOM   1698  O   VAL   118     949.069  47.284 133.973  1.00  0.00           O  
ATOM   1699  N   ASP   119     948.123  48.799 135.261  1.00  0.00           N  
ATOM   1700  H   ASP   119     948.319  49.689 135.696  1.00  0.00           H  
ATOM   1701  CA  ASP   119     946.774  48.324 135.271  1.00  0.00           C  
ATOM   1702  HA  ASP   119     946.723  47.638 134.425  1.00  0.00           H  
ATOM   1703  CB  ASP   119     946.415  47.530 136.582  1.00  0.00           C  
ATOM   1704  HB2 ASP   119     946.451  48.170 137.463  1.00  0.00           H  
ATOM   1705  HB3 ASP   119     945.335  47.426 136.473  1.00  0.00           H  
ATOM   1706  CG  ASP   119     946.951  46.107 136.745  1.00  0.00           C  
ATOM   1707  OD1 ASP   119     947.111  45.672 137.847  1.00  0.00           O  
ATOM   1708  OD2 ASP   119     946.987  45.285 135.814  1.00  0.00           O  
ATOM   1709  C   ASP   119     945.857  49.589 135.198  1.00  0.00           C  
ATOM   1710  O   ASP   119     946.258  50.713 135.554  1.00  0.00           O  
ATOM   1711  N   PRO   120     944.601  49.448 134.795  1.00  0.00           N  
ATOM   1712  CD  PRO   120     943.987  48.195 134.384  1.00  0.00           C  
ATOM   1713  HD2 PRO   120     943.465  47.861 135.281  1.00  0.00           H  
ATOM   1714  HD3 PRO   120     944.718  47.482 134.004  1.00  0.00           H  
ATOM   1715  CG  PRO   120     943.099  48.624 133.181  1.00  0.00           C  
ATOM   1716  HG2 PRO   120     942.352  47.873 132.924  1.00  0.00           H  
ATOM   1717  HG3 PRO   120     943.695  48.791 132.283  1.00  0.00           H  
ATOM   1718  CB  PRO   120     942.561  49.920 133.639  1.00  0.00           C  
ATOM   1719  HB2 PRO   120     941.657  49.667 134.193  1.00  0.00           H  
ATOM   1720  HB3 PRO   120     942.324  50.523 132.762  1.00  0.00           H  
ATOM   1721  CA  PRO   120     943.705  50.590 134.426  1.00  0.00           C  
ATOM   1722  HA  PRO   120     944.325  51.165 133.738  1.00  0.00           H  
ATOM   1723  C   PRO   120     943.302  51.409 135.635  1.00  0.00           C  
ATOM   1724  O   PRO   120     942.871  52.561 135.552  1.00  0.00           O  
ATOM   1725  N   ASP   121     943.454  50.874 136.855  1.00  0.00           N  
ATOM   1726  H   ASP   121     943.758  49.911 136.827  1.00  0.00           H  
ATOM   1727  CA  ASP   121     943.221  51.603 138.147  1.00  0.00           C  
ATOM   1728  HA  ASP   121     942.398  52.280 137.921  1.00  0.00           H  
ATOM   1729  CB  ASP   121     942.675  50.672 139.312  1.00  0.00           C  
ATOM   1730  HB2 ASP   121     943.553  50.310 139.847  1.00  0.00           H  
ATOM   1731  HB3 ASP   121     942.123  51.336 139.977  1.00  0.00           H  
ATOM   1732  CG  ASP   121     941.721  49.484 138.994  1.00  0.00           C  
ATOM   1733  OD1 ASP   121     940.763  49.643 138.139  1.00  0.00           O  
ATOM   1734  OD2 ASP   121     942.001  48.308 139.283  1.00  0.00           O  
ATOM   1735  C   ASP   121     944.360  52.510 138.580  1.00  0.00           C  
ATOM   1736  O   ASP   121     944.222  53.414 139.417  1.00  0.00           O  
ATOM   1737  N   ASN   122     945.565  52.304 137.929  1.00  0.00           N  
ATOM   1738  H   ASN   122     945.522  51.777 137.069  1.00  0.00           H  
ATOM   1739  CA  ASN   122     946.675  53.286 138.083  1.00  0.00           C  
ATOM   1740  HA  ASN   122     946.696  53.515 139.148  1.00  0.00           H  
ATOM   1741  CB  ASN   122     948.037  52.577 137.857  1.00  0.00           C  
ATOM   1742  HB2 ASN   122     948.172  52.244 136.827  1.00  0.00           H  
ATOM   1743  HB3 ASN   122     948.747  53.360 138.121  1.00  0.00           H  
ATOM   1744  CG  ASN   122     948.312  51.335 138.800  1.00  0.00           C  
ATOM   1745  OD1 ASN   122     947.876  50.202 138.531  1.00  0.00           O  
ATOM   1746  ND2 ASN   122     948.970  51.521 139.895  1.00  0.00           N  
ATOM   1747 HD21 ASN   122     949.598  52.302 140.019  1.00  0.00           H  
ATOM   1748 HD22 ASN   122     949.344  50.659 140.263  1.00  0.00           H  
ATOM   1749  C   ASN   122     946.382  54.592 137.403  1.00  0.00           C  
ATOM   1750  O   ASN   122     945.863  54.690 136.225  1.00  0.00           O  
ATOM   1751  N   GLU   123     946.752  55.675 138.071  1.00  0.00           N  
ATOM   1752  H   GLU   123     947.150  55.569 138.993  1.00  0.00           H  
ATOM   1753  CA  GLU   123     946.548  57.065 137.576  1.00  0.00           C  
ATOM   1754  HA  GLU   123     945.924  57.236 136.699  1.00  0.00           H  
ATOM   1755  CB  GLU   123     946.025  57.994 138.627  1.00  0.00           C  
ATOM   1756  HB2 GLU   123     946.638  57.795 139.505  1.00  0.00           H  
ATOM   1757  HB3 GLU   123     946.172  59.054 138.415  1.00  0.00           H  
ATOM   1758  CG  GLU   123     944.508  57.710 138.816  1.00  0.00           C  
ATOM   1759  HG2 GLU   123     944.382  56.648 139.028  1.00  0.00           H  
ATOM   1760  HG3 GLU   123     944.320  58.098 139.817  1.00  0.00           H  
ATOM   1761  CD  GLU   123     943.463  58.175 137.765  1.00  0.00           C  
ATOM   1762  OE1 GLU   123     943.752  58.908 136.809  1.00  0.00           O  
ATOM   1763  OE2 GLU   123     942.296  57.695 137.803  1.00  0.00           O  
ATOM   1764  C   GLU   123     947.861  57.724 137.188  1.00  0.00           C  
ATOM   1765  O   GLU   123     947.986  58.339 136.115  1.00  0.00           O  
ATOM   1766  N   ALA   124     948.862  57.657 138.035  1.00  0.00           N  
ATOM   1767  H   ALA   124     948.722  57.020 138.807  1.00  0.00           H  
ATOM   1768  CA  ALA   124     950.171  58.250 137.750  1.00  0.00           C  
ATOM   1769  HA  ALA   124     950.462  58.112 136.709  1.00  0.00           H  
ATOM   1770  CB  ALA   124     950.042  59.700 138.137  1.00  0.00           C  
ATOM   1771  HB1 ALA   124     949.909  59.877 139.204  1.00  0.00           H  
ATOM   1772  HB2 ALA   124     949.261  60.229 137.592  1.00  0.00           H  
ATOM   1773  HB3 ALA   124     950.948  60.235 137.853  1.00  0.00           H  
ATOM   1774  C   ALA   124     951.281  57.572 138.619  1.00  0.00           C  
ATOM   1775  O   ALA   124     950.966  56.747 139.523  1.00  0.00           O  
ATOM   1776  N   TYR   125     952.527  57.904 138.363  1.00  0.00           N  
ATOM   1777  H   TYR   125     952.558  58.662 137.697  1.00  0.00           H  
ATOM   1778  CA  TYR   125     953.755  57.542 139.118  1.00  0.00           C  
ATOM   1779  HA  TYR   125     953.454  57.034 140.034  1.00  0.00           H  
ATOM   1780  CB  TYR   125     954.630  56.590 138.271  1.00  0.00           C  
ATOM   1781  HB2 TYR   125     954.948  57.088 137.355  1.00  0.00           H  
ATOM   1782  HB3 TYR   125     955.505  56.234 138.815  1.00  0.00           H  
ATOM   1783  CG  TYR   125     953.813  55.287 137.925  1.00  0.00           C  
ATOM   1784  CD1 TYR   125     952.815  55.253 136.925  1.00  0.00           C  
ATOM   1785  HD1 TYR   125     952.679  56.087 136.253  1.00  0.00           H  
ATOM   1786  CE1 TYR   125     952.029  54.123 136.685  1.00  0.00           C  
ATOM   1787  HE1 TYR   125     951.277  54.112 135.910  1.00  0.00           H  
ATOM   1788  CZ  TYR   125     952.320  52.875 137.356  1.00  0.00           C  
ATOM   1789  OH  TYR   125     951.553  51.740 137.173  1.00  0.00           O  
ATOM   1790  HH  TYR   125     952.105  50.985 137.388  1.00  0.00           H  
ATOM   1791  CE2 TYR   125     953.349  52.911 138.332  1.00  0.00           C  
ATOM   1792  HE2 TYR   125     953.719  52.016 138.810  1.00  0.00           H  
ATOM   1793  CD2 TYR   125     954.079  54.082 138.591  1.00  0.00           C  
ATOM   1794  HD2 TYR   125     954.847  54.026 139.348  1.00  0.00           H  
ATOM   1795  C   TYR   125     954.572  58.766 139.563  1.00  0.00           C  
ATOM   1796  O   TYR   125     954.390  59.791 138.864  1.00  0.00           O  
ATOM   1797  N   GLU   126     955.473  58.632 140.544  1.00  0.00           N  
ATOM   1798  H   GLU   126     955.528  57.666 140.833  1.00  0.00           H  
ATOM   1799  CA  GLU   126     956.475  59.615 141.016  1.00  0.00           C  
ATOM   1800  HA  GLU   126     956.385  60.545 140.453  1.00  0.00           H  
ATOM   1801  CB  GLU   126     956.279  60.057 142.496  1.00  0.00           C  
ATOM   1802  HB2 GLU   126     956.520  59.245 143.182  1.00  0.00           H  
ATOM   1803  HB3 GLU   126     956.842  60.937 142.808  1.00  0.00           H  
ATOM   1804  CG  GLU   126     954.861  60.330 142.805  1.00  0.00           C  
ATOM   1805  HG2 GLU   126     954.297  59.401 142.885  1.00  0.00           H  
ATOM   1806  HG3 GLU   126     954.848  60.617 143.856  1.00  0.00           H  
ATOM   1807  CD  GLU   126     954.219  61.515 141.889  1.00  0.00           C  
ATOM   1808  OE1 GLU   126     952.974  61.568 141.822  1.00  0.00           O  
ATOM   1809  OE2 GLU   126     954.948  62.269 141.203  1.00  0.00           O  
ATOM   1810  C   GLU   126     957.895  59.051 140.910  1.00  0.00           C  
ATOM   1811  O   GLU   126     957.962  57.891 140.592  1.00  0.00           O  
ATOM   1812  N   MET   127     958.903  59.891 141.141  1.00  0.00           N  
ATOM   1813  H   MET   127     958.697  60.848 141.391  1.00  0.00           H  
ATOM   1814  CA  MET   127     960.270  59.519 141.173  1.00  0.00           C  
ATOM   1815  HA  MET   127     960.276  58.589 141.743  1.00  0.00           H  
ATOM   1816  CB  MET   127     960.867  59.304 139.750  1.00  0.00           C  
ATOM   1817  HB2 MET   127     960.306  58.520 139.240  1.00  0.00           H  
ATOM   1818  HB3 MET   127     960.686  60.250 139.240  1.00  0.00           H  
ATOM   1819  CG  MET   127     962.315  58.792 139.724  1.00  0.00           C  
ATOM   1820  HG2 MET   127     963.039  59.562 139.990  1.00  0.00           H  
ATOM   1821  HG3 MET   127     962.406  58.056 140.523  1.00  0.00           H  
ATOM   1822  SD  MET   127     962.894  58.178 138.188  1.00  0.00           S  
ATOM   1823  CE  MET   127     962.567  59.620 137.136  1.00  0.00           C  
ATOM   1824  HE1 MET   127     962.982  60.477 137.666  1.00  0.00           H  
ATOM   1825  HE2 MET   127     961.509  59.666 136.878  1.00  0.00           H  
ATOM   1826  HE3 MET   127     963.136  59.608 136.206  1.00  0.00           H  
ATOM   1827  C   MET   127     961.196  60.551 141.826  1.00  0.00           C  
ATOM   1828  O   MET   127     961.235  61.728 141.340  1.00  0.00           O  
ATOM   1829  N   PRO   128     961.911  60.292 142.901  1.00  0.00           N  
ATOM   1830  CD  PRO   128     961.687  59.138 143.765  1.00  0.00           C  
ATOM   1831  HD2 PRO   128     962.441  58.380 143.552  1.00  0.00           H  
ATOM   1832  HD3 PRO   128     960.647  58.813 143.748  1.00  0.00           H  
ATOM   1833  CG  PRO   128     961.991  59.680 145.124  1.00  0.00           C  
ATOM   1834  HG2 PRO   128     962.401  58.875 145.734  1.00  0.00           H  
ATOM   1835  HG3 PRO   128     961.048  60.071 145.507  1.00  0.00           H  
ATOM   1836  CB  PRO   128     963.102  60.709 144.969  1.00  0.00           C  
ATOM   1837  HB2 PRO   128     964.060  60.190 144.987  1.00  0.00           H  
ATOM   1838  HB3 PRO   128     963.055  61.352 145.848  1.00  0.00           H  
ATOM   1839  CA  PRO   128     962.693  61.336 143.598  1.00  0.00           C  
ATOM   1840  HA  PRO   128     962.085  62.226 143.757  1.00  0.00           H  
ATOM   1841  C   PRO   128     963.915  62.002 142.806  1.00  0.00           C  
ATOM   1842  O   PRO   128     964.340  63.111 143.214  1.00  0.00           O  
ATOM   1843  N   SER   129     964.501  61.382 141.692  1.00  0.00           N  
ATOM   1844  H   SER   129     964.411  60.395 141.499  1.00  0.00           H  
ATOM   1845  CA  SER   129     965.490  61.990 140.759  1.00  0.00           C  
ATOM   1846  HA  SER   129     966.228  62.504 141.374  1.00  0.00           H  
ATOM   1847  CB  SER   129     966.235  61.003 139.950  1.00  0.00           C  
ATOM   1848  HB2 SER   129     967.079  61.389 139.378  1.00  0.00           H  
ATOM   1849  HB3 SER   129     966.672  60.254 140.611  1.00  0.00           H  
ATOM   1850  OG  SER   129     965.263  60.367 139.239  1.00  0.00           O  
ATOM   1851  HG  SER   129     965.708  59.602 138.867  1.00  0.00           H  
ATOM   1852  C   SER   129     964.887  63.059 139.800  1.00  0.00           C  
ATOM   1853  O   SER   129     965.665  63.859 139.331  1.00  0.00           O  
ATOM   1854  N   GLU   130     963.597  63.095 139.614  1.00  0.00           N  
ATOM   1855  H   GLU   130     963.004  62.661 140.308  1.00  0.00           H  
ATOM   1856  CA  GLU   130     962.934  64.092 138.644  1.00  0.00           C  
ATOM   1857  HA  GLU   130     963.715  64.838 138.497  1.00  0.00           H  
ATOM   1858  CB  GLU   130     962.605  63.341 137.384  1.00  0.00           C  
ATOM   1859  HB2 GLU   130     963.554  62.942 137.024  1.00  0.00           H  
ATOM   1860  HB3 GLU   130     962.083  62.452 137.738  1.00  0.00           H  
ATOM   1861  CG  GLU   130     961.860  64.036 136.236  1.00  0.00           C  
ATOM   1862  HG2 GLU   130     961.296  63.339 135.616  1.00  0.00           H  
ATOM   1863  HG3 GLU   130     961.035  64.663 136.574  1.00  0.00           H  
ATOM   1864  CD  GLU   130     962.780  64.963 135.408  1.00  0.00           C  
ATOM   1865  OE1 GLU   130     962.708  64.898 134.156  1.00  0.00           O  
ATOM   1866  OE2 GLU   130     963.605  65.632 136.026  1.00  0.00           O  
ATOM   1867  C   GLU   130     961.661  64.796 139.191  1.00  0.00           C  
ATOM   1868  O   GLU   130     961.556  65.991 139.097  1.00  0.00           O  
ATOM   1869  N   GLU   131     960.663  64.056 139.781  1.00  0.00           N  
ATOM   1870  H   GLU   131     960.889  63.084 139.935  1.00  0.00           H  
ATOM   1871  CA  GLU   131     959.460  64.599 140.399  1.00  0.00           C  
ATOM   1872  HA  GLU   131     958.998  65.384 139.801  1.00  0.00           H  
ATOM   1873  CB  GLU   131     958.316  63.526 140.350  1.00  0.00           C  
ATOM   1874  HB2 GLU   131     958.614  62.783 141.090  1.00  0.00           H  
ATOM   1875  HB3 GLU   131     957.417  64.050 140.673  1.00  0.00           H  
ATOM   1876  CG  GLU   131     958.243  62.819 138.941  1.00  0.00           C  
ATOM   1877  HG2 GLU   131     959.182  62.294 138.768  1.00  0.00           H  
ATOM   1878  HG3 GLU   131     957.445  62.080 139.007  1.00  0.00           H  
ATOM   1879  CD  GLU   131     957.849  63.801 137.742  1.00  0.00           C  
ATOM   1880  OE1 GLU   131     958.585  63.887 136.704  1.00  0.00           O  
ATOM   1881  OE2 GLU   131     956.818  64.492 137.875  1.00  0.00           O  
ATOM   1882  C   GLU   131     959.655  65.143 141.798  1.00  0.00           C  
ATOM   1883  O   GLU   131     958.968  66.089 142.174  1.00  0.00           O  
ATOM   1884  N   GLY   132     960.583  64.639 142.596  1.00  0.00           N  
ATOM   1885  H   GLY   132     961.202  64.066 142.041  1.00  0.00           H  
ATOM   1886  CA  GLY   132     960.784  64.865 144.027  1.00  0.00           C  
ATOM   1887  HA2 GLY   132     961.838  65.122 144.128  1.00  0.00           H  
ATOM   1888  HA3 GLY   132     960.115  65.682 144.298  1.00  0.00           H  
ATOM   1889  C   GLY   132     960.447  63.753 144.957  1.00  0.00           C  
ATOM   1890  O   GLY   132     959.559  62.891 144.758  1.00  0.00           O  
ATOM   1891  N   TYR   133     960.970  63.893 146.200  1.00  0.00           N  
ATOM   1892  H   TYR   133     961.471  64.747 146.401  1.00  0.00           H  
ATOM   1893  CA  TYR   133     960.636  63.090 147.405  1.00  0.00           C  
ATOM   1894  HA  TYR   133     960.771  62.069 147.050  1.00  0.00           H  
ATOM   1895  CB  TYR   133     961.636  63.479 148.562  1.00  0.00           C  
ATOM   1896  HB2 TYR   133     962.624  63.648 148.134  1.00  0.00           H  
ATOM   1897  HB3 TYR   133     961.373  64.443 148.997  1.00  0.00           H  
ATOM   1898  CG  TYR   133     961.779  62.440 149.687  1.00  0.00           C  
ATOM   1899  CD1 TYR   133     961.002  62.509 150.817  1.00  0.00           C  
ATOM   1900  HD1 TYR   133     960.364  63.358 151.011  1.00  0.00           H  
ATOM   1901  CE1 TYR   133     961.081  61.497 151.799  1.00  0.00           C  
ATOM   1902  HE1 TYR   133     960.468  61.500 152.688  1.00  0.00           H  
ATOM   1903  CZ  TYR   133     961.974  60.475 151.582  1.00  0.00           C  
ATOM   1904  OH  TYR   133     962.106  59.462 152.518  1.00  0.00           O  
ATOM   1905  HH  TYR   133     961.848  59.768 153.391  1.00  0.00           H  
ATOM   1906  CE2 TYR   133     962.781  60.367 150.421  1.00  0.00           C  
ATOM   1907  HE2 TYR   133     963.387  59.495 150.221  1.00  0.00           H  
ATOM   1908  CD2 TYR   133     962.656  61.392 149.470  1.00  0.00           C  
ATOM   1909  HD2 TYR   133     963.176  61.353 148.524  1.00  0.00           H  
ATOM   1910  C   TYR   133     959.110  63.254 147.719  1.00  0.00           C  
ATOM   1911  O   TYR   133     958.516  64.258 147.356  1.00  0.00           O  
ATOM   1912  N   GLN   134     958.450  62.295 148.417  1.00  0.00           N  
ATOM   1913  H   GLN   134     958.994  61.607 148.918  1.00  0.00           H  
ATOM   1914  CA  GLN   134     957.036  62.493 148.810  1.00  0.00           C  
ATOM   1915  HA  GLN   134     956.608  63.487 148.679  1.00  0.00           H  
ATOM   1916  CB  GLN   134     956.263  61.433 147.993  1.00  0.00           C  
ATOM   1917  HB2 GLN   134     956.434  60.382 148.228  1.00  0.00           H  
ATOM   1918  HB3 GLN   134     955.213  61.536 148.269  1.00  0.00           H  
ATOM   1919  CG  GLN   134     956.357  61.465 146.415  1.00  0.00           C  
ATOM   1920  HG2 GLN   134     957.379  61.211 146.134  1.00  0.00           H  
ATOM   1921  HG3 GLN   134     955.689  60.662 146.103  1.00  0.00           H  
ATOM   1922  CD  GLN   134     955.780  62.754 145.768  1.00  0.00           C  
ATOM   1923  OE1 GLN   134     954.613  63.003 145.521  1.00  0.00           O  
ATOM   1924  NE2 GLN   134     956.598  63.606 145.270  1.00  0.00           N  
ATOM   1925 HE21 GLN   134     957.589  63.427 145.341  1.00  0.00           H  
ATOM   1926 HE22 GLN   134     956.195  64.394 144.784  1.00  0.00           H  
ATOM   1927  C   GLN   134     956.884  62.344 150.380  1.00  0.00           C  
ATOM   1928  O   GLN   134     956.778  61.226 150.856  1.00  0.00           O  
ATOM   1929  N   ASP   135     956.765  63.408 151.096  1.00  0.00           N  
ATOM   1930  H   ASP   135     956.609  64.250 150.561  1.00  0.00           H  
ATOM   1931  CA  ASP   135     956.542  63.413 152.566  1.00  0.00           C  
ATOM   1932  HA  ASP   135     956.900  62.501 153.043  1.00  0.00           H  
ATOM   1933  CB  ASP   135     957.408  64.569 153.177  1.00  0.00           C  
ATOM   1934  HB2 ASP   135     958.413  64.351 152.815  1.00  0.00           H  
ATOM   1935  HB3 ASP   135     957.030  65.522 152.807  1.00  0.00           H  
ATOM   1936  CG  ASP   135     957.451  64.465 154.666  1.00  0.00           C  
ATOM   1937  OD1 ASP   135     957.600  65.517 155.313  1.00  0.00           O  
ATOM   1938  OD2 ASP   135     957.454  63.357 155.213  1.00  0.00           O  
ATOM   1939  C   ASP   135     955.000  63.502 152.999  1.00  0.00           C  
ATOM   1940  O   ASP   135     954.173  63.969 152.239  1.00  0.00           O  
ATOM   1941  N   TYR   136     954.562  63.165 154.236  1.00  0.00           N  
ATOM   1942  H   TYR   136     955.296  62.930 154.889  1.00  0.00           H  
ATOM   1943  CA  TYR   136     953.174  62.987 154.663  1.00  0.00           C  
ATOM   1944  HA  TYR   136     952.481  63.578 154.065  1.00  0.00           H  
ATOM   1945  CB  TYR   136     952.656  61.548 154.490  1.00  0.00           C  
ATOM   1946  HB2 TYR   136     953.214  60.808 155.063  1.00  0.00           H  
ATOM   1947  HB3 TYR   136     951.635  61.375 154.833  1.00  0.00           H  
ATOM   1948  CG  TYR   136     952.653  60.989 153.072  1.00  0.00           C  
ATOM   1949  CD1 TYR   136     951.444  61.088 152.315  1.00  0.00           C  
ATOM   1950  HD1 TYR   136     950.493  61.449 152.680  1.00  0.00           H  
ATOM   1951  CE1 TYR   136     951.353  60.528 150.971  1.00  0.00           C  
ATOM   1952  HE1 TYR   136     950.438  60.535 150.396  1.00  0.00           H  
ATOM   1953  CZ  TYR   136     952.581  60.051 150.431  1.00  0.00           C  
ATOM   1954  OH  TYR   136     952.646  59.740 149.109  1.00  0.00           O  
ATOM   1955  HH  TYR   136     951.776  59.650 148.713  1.00  0.00           H  
ATOM   1956  CE2 TYR   136     953.798  60.010 151.192  1.00  0.00           C  
ATOM   1957  HE2 TYR   136     954.635  59.441 150.814  1.00  0.00           H  
ATOM   1958  CD2 TYR   136     953.799  60.404 152.530  1.00  0.00           C  
ATOM   1959  HD2 TYR   136     954.689  60.304 153.134  1.00  0.00           H  
ATOM   1960  C   TYR   136     952.919  63.596 156.109  1.00  0.00           C  
ATOM   1961  O   TYR   136     953.804  63.390 156.931  1.00  0.00           O  
ATOM   1962  N   GLU   137     951.752  64.154 156.357  1.00  0.00           N  
ATOM   1963  H   GLU   137     951.100  64.263 155.593  1.00  0.00           H  
ATOM   1964  CA  GLU   137     951.320  64.745 157.640  1.00  0.00           C  
ATOM   1965  HA  GLU   137     951.921  64.442 158.497  1.00  0.00           H  
ATOM   1966  CB  GLU   137     951.304  66.319 157.535  1.00  0.00           C  
ATOM   1967  HB2 GLU   137     951.340  66.595 156.481  1.00  0.00           H  
ATOM   1968  HB3 GLU   137     950.425  66.711 158.048  1.00  0.00           H  
ATOM   1969  CG  GLU   137     952.504  67.046 158.105  1.00  0.00           C  
ATOM   1970  HG2 GLU   137     953.364  66.503 157.711  1.00  0.00           H  
ATOM   1971  HG3 GLU   137     952.589  68.042 157.671  1.00  0.00           H  
ATOM   1972  CD  GLU   137     952.567  67.369 159.652  1.00  0.00           C  
ATOM   1973  OE1 GLU   137     952.973  66.573 160.511  1.00  0.00           O  
ATOM   1974  OE2 GLU   137     952.329  68.547 160.079  1.00  0.00           O  
ATOM   1975  C   GLU   137     949.816  64.307 157.884  1.00  0.00           C  
ATOM   1976  O   GLU   137     949.070  64.279 156.916  1.00  0.00           O  
ATOM   1977  N   PRO   138     949.470  64.000 159.113  1.00  0.00           N  
ATOM   1978  CD  PRO   138     950.452  64.073 160.224  1.00  0.00           C  
ATOM   1979  HD2 PRO   138     950.830  65.089 160.340  1.00  0.00           H  
ATOM   1980  HD3 PRO   138     951.248  63.342 160.086  1.00  0.00           H  
ATOM   1981  CG  PRO   138     949.668  63.775 161.532  1.00  0.00           C  
ATOM   1982  HG2 PRO   138     949.321  64.729 161.928  1.00  0.00           H  
ATOM   1983  HG3 PRO   138     950.281  63.394 162.349  1.00  0.00           H  
ATOM   1984  CB  PRO   138     948.562  62.895 161.046  1.00  0.00           C  
ATOM   1985  HB2 PRO   138     947.793  62.860 161.816  1.00  0.00           H  
ATOM   1986  HB3 PRO   138     949.131  61.970 160.950  1.00  0.00           H  
ATOM   1987  CA  PRO   138     948.208  63.477 159.620  1.00  0.00           C  
ATOM   1988  HA  PRO   138     947.818  62.638 159.044  1.00  0.00           H  
ATOM   1989  C   PRO   138     947.076  64.489 159.732  1.00  0.00           C  
ATOM   1990  O   PRO   138     945.911  64.116 159.955  1.00  0.00           O  
ATOM   1991  N   GLU   139     947.429  65.765 159.909  1.00  0.00           N  
ATOM   1992  H   GLU   139     948.370  66.086 159.731  1.00  0.00           H  
ATOM   1993  CA  GLU   139     946.532  66.874 160.228  1.00  0.00           C  
ATOM   1994  HA  GLU   139     946.124  66.685 161.221  1.00  0.00           H  
ATOM   1995  CB  GLU   139     947.331  68.205 160.418  1.00  0.00           C  
ATOM   1996  HB2 GLU   139     948.216  67.918 160.986  1.00  0.00           H  
ATOM   1997  HB3 GLU   139     947.773  68.551 159.484  1.00  0.00           H  
ATOM   1998  CG  GLU   139     946.495  69.331 161.000  1.00  0.00           C  
ATOM   1999  HG2 GLU   139     945.794  69.681 160.243  1.00  0.00           H  
ATOM   2000  HG3 GLU   139     945.878  68.848 161.758  1.00  0.00           H  
ATOM   2001  CD  GLU   139     947.265  70.478 161.610  1.00  0.00           C  
ATOM   2002  OE1 GLU   139     948.407  70.454 162.099  1.00  0.00           O  
ATOM   2003  OE2 GLU   139     946.685  71.631 161.659  1.00  0.00           O  
ATOM   2004  C   GLU   139     945.334  66.995 159.185  1.00  0.00           C  
ATOM   2005  O   GLU   139     945.470  66.873 157.994  1.00  0.00           O  
ATOM   2006  N   ALA   140     944.123  67.290 159.678  1.00  0.00           N  
ATOM   2007  H   ALA   140     944.035  67.555 160.649  1.00  0.00           H  
ATOM   2008  CA  ALA   140     942.860  67.493 158.865  1.00  0.00           C  
ATOM   2009  HA  ALA   140     943.080  67.978 157.914  1.00  0.00           H  
ATOM   2010  CB  ALA   140     942.345  66.097 158.482  1.00  0.00           C  
ATOM   2011  HB1 ALA   140     941.571  66.274 157.735  1.00  0.00           H  
ATOM   2012  HB2 ALA   140     941.891  65.541 159.302  1.00  0.00           H  
ATOM   2013  HB3 ALA   140     943.118  65.520 157.975  1.00  0.00           H  
ATOM   2014  C   ALA   140     941.908  68.444 159.531  1.00  0.00           C  
ATOM   2015  O   ALA   140     942.003  69.672 159.343  1.00  0.00           O  
ATOM   2016  OXT ALA   140     941.050  67.975 160.317  1.00  0.00           O  
TER    2017      ALA   140 
END   
