# Supplementary material for: Exploring Structural Insights of Aβ42 and α-Synuclein Monomers and Heterodimer: A Comparative Study Using Implicit and Explicit Solvent Simulations
Source: J Phys Chem B. 2024 May 3;128(19):4655–69. doi: 10.1021/acs.jpcb.4c00503 (PMC11103699; doi:10.1021/acs.jpcb.4c00503)
Supplement: Supplementary file 3 — jp4c00503_si_003.zip [file jp4c00503_si_003.zip › rep/2_asyn_FINAL07.pdb]

ATOM      1  N   MET     1     731.796-690.929-187.108  1.00  0.00           N  
ATOM      2  H1  MET     1     731.841-691.390-186.210  1.00  0.00           H  
ATOM      3  H2  MET     1     732.367-690.100-187.024  1.00  0.00           H  
ATOM      4  H3  MET     1     732.242-691.436-187.859  1.00  0.00           H  
ATOM      5  CA  MET     1     730.448-690.514-187.377  1.00  0.00           C  
ATOM      6  HA  MET     1     729.958-690.026-186.535  1.00  0.00           H  
ATOM      7  CB  MET     1     730.393-689.505-188.562  1.00  0.00           C  
ATOM      8  HB2 MET     1     730.940-689.888-189.423  1.00  0.00           H  
ATOM      9  HB3 MET     1     729.421-689.566-189.052  1.00  0.00           H  
ATOM     10  CG  MET     1     730.718-688.104-188.293  1.00  0.00           C  
ATOM     11  HG2 MET     1     731.560-688.115-187.601  1.00  0.00           H  
ATOM     12  HG3 MET     1     730.941-687.707-189.283  1.00  0.00           H  
ATOM     13  SD  MET     1     729.409-687.112-187.466  1.00  0.00           S  
ATOM     14  CE  MET     1     728.960-685.842-188.814  1.00  0.00           C  
ATOM     15  HE1 MET     1     727.882-685.691-188.758  1.00  0.00           H  
ATOM     16  HE2 MET     1     729.066-686.257-189.816  1.00  0.00           H  
ATOM     17  HE3 MET     1     729.596-684.958-188.756  1.00  0.00           H  
ATOM     18  C   MET     1     729.632-691.770-187.625  1.00  0.00           C  
ATOM     19  O   MET     1     730.155-692.746-188.187  1.00  0.00           O  
ATOM     20  N   ASP     2     728.309-691.598-187.338  1.00  0.00           N  
ATOM     21  H   ASP     2     728.115-690.847-186.692  1.00  0.00           H  
ATOM     22  CA  ASP     2     727.296-692.550-187.799  1.00  0.00           C  
ATOM     23  HA  ASP     2     727.829-693.379-188.264  1.00  0.00           H  
ATOM     24  CB  ASP     2     726.587-693.152-186.554  1.00  0.00           C  
ATOM     25  HB2 ASP     2     725.919-692.448-186.058  1.00  0.00           H  
ATOM     26  HB3 ASP     2     725.806-693.828-186.901  1.00  0.00           H  
ATOM     27  CG  ASP     2     727.567-693.909-185.647  1.00  0.00           C  
ATOM     28  OD1 ASP     2     728.561-694.444-186.124  1.00  0.00           O  
ATOM     29  OD2 ASP     2     727.331-693.954-184.412  1.00  0.00           O  
ATOM     30  C   ASP     2     726.266-692.092-188.792  1.00  0.00           C  
ATOM     31  O   ASP     2     725.555-692.834-189.505  1.00  0.00           O  
ATOM     32  N   VAL     3     726.239-690.804-188.916  1.00  0.00           N  
ATOM     33  H   VAL     3     726.877-690.298-188.318  1.00  0.00           H  
ATOM     34  CA  VAL     3     725.256-690.072-189.700  1.00  0.00           C  
ATOM     35  HA  VAL     3     724.331-690.647-189.747  1.00  0.00           H  
ATOM     36  CB  VAL     3     724.765-688.723-189.100  1.00  0.00           C  
ATOM     37  HB  VAL     3     725.530-687.998-189.379  1.00  0.00           H  
ATOM     38  CG1 VAL     3     723.288-688.411-189.427  1.00  0.00           C  
ATOM     39 HG11 VAL     3     723.009-687.388-189.173  1.00  0.00           H  
ATOM     40 HG12 VAL     3     722.778-689.119-188.774  1.00  0.00           H  
ATOM     41 HG13 VAL     3     722.998-688.396-190.478  1.00  0.00           H  
ATOM     42  CG2 VAL     3     724.702-688.835-187.572  1.00  0.00           C  
ATOM     43 HG21 VAL     3     724.123-688.013-187.150  1.00  0.00           H  
ATOM     44 HG22 VAL     3     725.708-688.753-187.162  1.00  0.00           H  
ATOM     45 HG23 VAL     3     724.261-689.814-187.386  1.00  0.00           H  
ATOM     46  C   VAL     3     725.482-689.980-191.222  1.00  0.00           C  
ATOM     47  O   VAL     3     725.487-688.874-191.804  1.00  0.00           O  
ATOM     48  N   PHE     4     725.644-691.162-191.961  1.00  0.00           N  
ATOM     49  H   PHE     4     725.726-692.052-191.491  1.00  0.00           H  
ATOM     50  CA  PHE     4     726.001-691.164-193.380  1.00  0.00           C  
ATOM     51  HA  PHE     4     726.794-690.431-193.533  1.00  0.00           H  
ATOM     52  CB  PHE     4     726.561-692.492-193.756  1.00  0.00           C  
ATOM     53  HB2 PHE     4     725.699-693.148-193.627  1.00  0.00           H  
ATOM     54  HB3 PHE     4     726.791-692.763-194.786  1.00  0.00           H  
ATOM     55  CG  PHE     4     727.769-692.947-192.917  1.00  0.00           C  
ATOM     56  CD1 PHE     4     728.991-692.262-193.007  1.00  0.00           C  
ATOM     57  HD1 PHE     4     729.088-691.343-193.566  1.00  0.00           H  
ATOM     58  CE1 PHE     4     729.975-692.502-192.048  1.00  0.00           C  
ATOM     59  HE1 PHE     4     730.814-691.849-191.856  1.00  0.00           H  
ATOM     60  CZ  PHE     4     729.897-693.655-191.240  1.00  0.00           C  
ATOM     61  HZ  PHE     4     730.718-693.843-190.564  1.00  0.00           H  
ATOM     62  CE2 PHE     4     728.680-694.394-191.170  1.00  0.00           C  
ATOM     63  HE2 PHE     4     728.627-695.202-190.454  1.00  0.00           H  
ATOM     64  CD2 PHE     4     727.607-693.927-191.961  1.00  0.00           C  
ATOM     65  HD2 PHE     4     726.682-694.483-191.917  1.00  0.00           H  
ATOM     66  C   PHE     4     724.916-690.780-194.419  1.00  0.00           C  
ATOM     67  O   PHE     4     725.137-689.935-195.347  1.00  0.00           O  
ATOM     68  N   MET     5     723.626-691.041-194.070  1.00  0.00           N  
ATOM     69  H   MET     5     723.525-691.728-193.336  1.00  0.00           H  
ATOM     70  CA  MET     5     722.443-690.701-194.879  1.00  0.00           C  
ATOM     71  HA  MET     5     722.472-691.066-195.906  1.00  0.00           H  
ATOM     72  CB  MET     5     721.176-691.328-194.294  1.00  0.00           C  
ATOM     73  HB2 MET     5     720.859-690.773-193.411  1.00  0.00           H  
ATOM     74  HB3 MET     5     720.321-691.005-194.888  1.00  0.00           H  
ATOM     75  CG  MET     5     721.150-692.796-193.988  1.00  0.00           C  
ATOM     76  HG2 MET     5     720.216-692.889-193.434  1.00  0.00           H  
ATOM     77  HG3 MET     5     721.245-693.416-194.879  1.00  0.00           H  
ATOM     78  SD  MET     5     722.353-693.381-192.816  1.00  0.00           S  
ATOM     79  CE  MET     5     721.264-694.611-192.147  1.00  0.00           C  
ATOM     80  HE1 MET     5     720.909-695.118-193.045  1.00  0.00           H  
ATOM     81  HE2 MET     5     720.446-694.103-191.636  1.00  0.00           H  
ATOM     82  HE3 MET     5     721.858-695.311-191.560  1.00  0.00           H  
ATOM     83  C   MET     5     722.358-689.089-195.031  1.00  0.00           C  
ATOM     84  O   MET     5     723.161-688.396-194.369  1.00  0.00           O  
ATOM     85  N   LYS     6     721.404-688.492-195.815  1.00  0.00           N  
ATOM     86  H   LYS     6     720.876-689.085-196.440  1.00  0.00           H  
ATOM     87  CA  LYS     6     721.538-687.026-196.130  1.00  0.00           C  
ATOM     88  HA  LYS     6     722.579-686.826-196.383  1.00  0.00           H  
ATOM     89  CB  LYS     6     720.814-686.696-197.472  1.00  0.00           C  
ATOM     90  HB2 LYS     6     721.147-685.675-197.656  1.00  0.00           H  
ATOM     91  HB3 LYS     6     721.236-687.124-198.382  1.00  0.00           H  
ATOM     92  CG  LYS     6     719.284-686.800-197.516  1.00  0.00           C  
ATOM     93  HG2 LYS     6     718.958-687.840-197.550  1.00  0.00           H  
ATOM     94  HG3 LYS     6     718.799-686.289-196.684  1.00  0.00           H  
ATOM     95  CD  LYS     6     718.583-686.021-198.718  1.00  0.00           C  
ATOM     96  HD2 LYS     6     718.782-684.958-198.582  1.00  0.00           H  
ATOM     97  HD3 LYS     6     719.085-686.328-199.636  1.00  0.00           H  
ATOM     98  CE  LYS     6     716.963-686.263-198.863  1.00  0.00           C  
ATOM     99  HE2 LYS     6     716.758-686.057-199.913  1.00  0.00           H  
ATOM    100  HE3 LYS     6     716.898-687.350-198.814  1.00  0.00           H  
ATOM    101  NZ  LYS     6     716.134-685.559-197.927  1.00  0.00           N  
ATOM    102  HZ1 LYS     6     715.178-685.420-198.222  1.00  0.00           H  
ATOM    103  HZ2 LYS     6     716.286-684.565-197.833  1.00  0.00           H  
ATOM    104  HZ3 LYS     6     716.063-686.021-197.032  1.00  0.00           H  
ATOM    105  C   LYS     6     721.071-686.040-194.987  1.00  0.00           C  
ATOM    106  O   LYS     6     721.548-684.848-195.045  1.00  0.00           O  
ATOM    107  N   GLY     7     720.302-686.549-194.019  1.00  0.00           N  
ATOM    108  H   GLY     7     720.120-687.534-194.145  1.00  0.00           H  
ATOM    109  CA  GLY     7     719.705-685.617-192.984  1.00  0.00           C  
ATOM    110  HA2 GLY     7     719.269-684.777-193.523  1.00  0.00           H  
ATOM    111  HA3 GLY     7     718.969-686.300-192.560  1.00  0.00           H  
ATOM    112  C   GLY     7     720.558-685.134-191.854  1.00  0.00           C  
ATOM    113  O   GLY     7     720.154-685.149-190.764  1.00  0.00           O  
ATOM    114  N   LEU     8     721.777-684.659-192.084  1.00  0.00           N  
ATOM    115  H   LEU     8     721.998-684.578-193.066  1.00  0.00           H  
ATOM    116  CA  LEU     8     722.581-683.947-191.036  1.00  0.00           C  
ATOM    117  HA  LEU     8     722.387-684.357-190.045  1.00  0.00           H  
ATOM    118  CB  LEU     8     724.009-684.155-191.551  1.00  0.00           C  
ATOM    119  HB2 LEU     8     724.248-685.217-191.499  1.00  0.00           H  
ATOM    120  HB3 LEU     8     724.151-683.930-192.609  1.00  0.00           H  
ATOM    121  CG  LEU     8     725.129-683.430-190.885  1.00  0.00           C  
ATOM    122  HG  LEU     8     724.886-682.382-191.062  1.00  0.00           H  
ATOM    123  CD1 LEU     8     725.305-683.539-189.374  1.00  0.00           C  
ATOM    124 HD11 LEU     8     725.588-684.558-189.111  1.00  0.00           H  
ATOM    125 HD12 LEU     8     724.317-683.223-189.040  1.00  0.00           H  
ATOM    126 HD13 LEU     8     725.874-682.723-188.928  1.00  0.00           H  
ATOM    127  CD2 LEU     8     726.411-683.726-191.591  1.00  0.00           C  
ATOM    128 HD21 LEU     8     726.377-683.369-192.620  1.00  0.00           H  
ATOM    129 HD22 LEU     8     726.440-684.812-191.676  1.00  0.00           H  
ATOM    130 HD23 LEU     8     727.285-683.365-191.049  1.00  0.00           H  
ATOM    131  C   LEU     8     722.209-682.402-191.112  1.00  0.00           C  
ATOM    132  O   LEU     8     722.320-681.792-192.173  1.00  0.00           O  
ATOM    133  N   SER     9     722.038-681.802-189.969  1.00  0.00           N  
ATOM    134  H   SER     9     721.916-682.328-189.115  1.00  0.00           H  
ATOM    135  CA  SER     9     721.659-680.294-189.791  1.00  0.00           C  
ATOM    136  HA  SER     9     720.804-680.117-190.443  1.00  0.00           H  
ATOM    137  CB  SER     9     721.123-680.031-188.372  1.00  0.00           C  
ATOM    138  HB2 SER     9     720.549-680.815-187.879  1.00  0.00           H  
ATOM    139  HB3 SER     9     721.902-679.663-187.704  1.00  0.00           H  
ATOM    140  OG  SER     9     720.193-678.982-188.389  1.00  0.00           O  
ATOM    141  HG  SER     9     720.604-678.200-188.764  1.00  0.00           H  
ATOM    142  C   SER     9     722.770-679.266-190.162  1.00  0.00           C  
ATOM    143  O   SER     9     722.830-678.162-189.572  1.00  0.00           O  
ATOM    144  N   LYS    10     723.383-679.326-191.387  1.00  0.00           N  
ATOM    145  H   LYS    10     723.352-680.191-191.908  1.00  0.00           H  
ATOM    146  CA  LYS    10     724.176-678.198-192.043  1.00  0.00           C  
ATOM    147  HA  LYS    10     724.400-677.510-191.228  1.00  0.00           H  
ATOM    148  CB  LYS    10     725.592-678.636-192.639  1.00  0.00           C  
ATOM    149  HB2 LYS    10     725.501-679.332-193.473  1.00  0.00           H  
ATOM    150  HB3 LYS    10     726.083-677.713-192.947  1.00  0.00           H  
ATOM    151  CG  LYS    10     726.542-679.175-191.545  1.00  0.00           C  
ATOM    152  HG2 LYS    10     726.099-678.975-190.569  1.00  0.00           H  
ATOM    153  HG3 LYS    10     726.657-680.236-191.766  1.00  0.00           H  
ATOM    154  CD  LYS    10     727.963-678.526-191.592  1.00  0.00           C  
ATOM    155  HD2 LYS    10     728.238-678.624-192.642  1.00  0.00           H  
ATOM    156  HD3 LYS    10     727.978-677.449-191.425  1.00  0.00           H  
ATOM    157  CE  LYS    10     729.083-679.325-190.810  1.00  0.00           C  
ATOM    158  HE2 LYS    10     728.700-679.441-189.796  1.00  0.00           H  
ATOM    159  HE3 LYS    10     729.267-680.215-191.411  1.00  0.00           H  
ATOM    160  NZ  LYS    10     730.264-678.427-190.660  1.00  0.00           N  
ATOM    161  HZ1 LYS    10     730.762-678.188-191.506  1.00  0.00           H  
ATOM    162  HZ2 LYS    10     731.016-678.894-190.173  1.00  0.00           H  
ATOM    163  HZ3 LYS    10     730.145-677.591-190.107  1.00  0.00           H  
ATOM    164  C   LYS    10     723.281-677.469-193.165  1.00  0.00           C  
ATOM    165  O   LYS    10     723.908-676.671-193.899  1.00  0.00           O  
ATOM    166  N   ALA    11     721.998-677.726-193.185  1.00  0.00           N  
ATOM    167  H   ALA    11     721.566-678.246-192.435  1.00  0.00           H  
ATOM    168  CA  ALA    11     721.190-677.273-194.253  1.00  0.00           C  
ATOM    169  HA  ALA    11     721.672-677.241-195.230  1.00  0.00           H  
ATOM    170  CB  ALA    11     720.009-678.264-194.371  1.00  0.00           C  
ATOM    171  HB1 ALA    11     720.417-679.273-194.307  1.00  0.00           H  
ATOM    172  HB2 ALA    11     719.362-678.121-195.237  1.00  0.00           H  
ATOM    173  HB3 ALA    11     719.338-678.094-193.529  1.00  0.00           H  
ATOM    174  C   ALA    11     720.721-675.788-194.042  1.00  0.00           C  
ATOM    175  O   ALA    11     721.295-675.081-193.165  1.00  0.00           O  
ATOM    176  N   LYS    12     719.783-675.248-194.789  1.00  0.00           N  
ATOM    177  H   LYS    12     719.258-675.814-195.441  1.00  0.00           H  
ATOM    178  CA  LYS    12     719.229-673.844-194.759  1.00  0.00           C  
ATOM    179  HA  LYS    12     719.947-673.032-194.653  1.00  0.00           H  
ATOM    180  CB  LYS    12     718.451-673.726-196.157  1.00  0.00           C  
ATOM    181  HB2 LYS    12     719.069-673.830-197.050  1.00  0.00           H  
ATOM    182  HB3 LYS    12     717.653-674.467-196.116  1.00  0.00           H  
ATOM    183  CG  LYS    12     717.992-672.302-196.286  1.00  0.00           C  
ATOM    184  HG2 LYS    12     717.351-672.051-195.440  1.00  0.00           H  
ATOM    185  HG3 LYS    12     718.841-671.619-196.269  1.00  0.00           H  
ATOM    186  CD  LYS    12     717.157-672.449-197.562  1.00  0.00           C  
ATOM    187  HD2 LYS    12     717.926-672.514-198.332  1.00  0.00           H  
ATOM    188  HD3 LYS    12     716.491-673.312-197.528  1.00  0.00           H  
ATOM    189  CE  LYS    12     716.490-671.100-197.698  1.00  0.00           C  
ATOM    190  HE2 LYS    12     716.219-670.730-196.710  1.00  0.00           H  
ATOM    191  HE3 LYS    12     717.201-670.375-198.094  1.00  0.00           H  
ATOM    192  NZ  LYS    12     715.412-671.313-198.677  1.00  0.00           N  
ATOM    193  HZ1 LYS    12     715.491-670.973-199.625  1.00  0.00           H  
ATOM    194  HZ2 LYS    12     714.636-670.799-198.286  1.00  0.00           H  
ATOM    195  HZ3 LYS    12     715.314-672.315-198.600  1.00  0.00           H  
ATOM    196  C   LYS    12     718.357-673.640-193.510  1.00  0.00           C  
ATOM    197  O   LYS    12     717.840-674.660-192.949  1.00  0.00           O  
ATOM    198  N   GLU    13     718.252-672.449-193.010  1.00  0.00           N  
ATOM    199  H   GLU    13     718.613-671.684-193.563  1.00  0.00           H  
ATOM    200  CA  GLU    13     717.221-672.193-192.028  1.00  0.00           C  
ATOM    201  HA  GLU    13     716.975-673.130-191.528  1.00  0.00           H  
ATOM    202  CB  GLU    13     717.751-670.966-191.238  1.00  0.00           C  
ATOM    203  HB2 GLU    13     717.923-670.174-191.967  1.00  0.00           H  
ATOM    204  HB3 GLU    13     717.044-670.517-190.540  1.00  0.00           H  
ATOM    205  CG  GLU    13     719.008-671.220-190.351  1.00  0.00           C  
ATOM    206  HG2 GLU    13     718.740-671.356-189.303  1.00  0.00           H  
ATOM    207  HG3 GLU    13     719.461-672.124-190.756  1.00  0.00           H  
ATOM    208  CD  GLU    13     719.963-670.005-190.398  1.00  0.00           C  
ATOM    209  OE1 GLU    13     721.172-670.222-190.647  1.00  0.00           O  
ATOM    210  OE2 GLU    13     719.542-668.807-190.165  1.00  0.00           O  
ATOM    211  C   GLU    13     715.814-671.740-192.502  1.00  0.00           C  
ATOM    212  O   GLU    13     715.635-671.447-193.650  1.00  0.00           O  
ATOM    213  N   GLY    14     714.905-671.605-191.559  1.00  0.00           N  
ATOM    214  H   GLY    14     715.022-672.073-190.672  1.00  0.00           H  
ATOM    215  CA  GLY    14     713.607-671.105-191.684  1.00  0.00           C  
ATOM    216  HA2 GLY    14     713.174-671.627-192.537  1.00  0.00           H  
ATOM    217  HA3 GLY    14     712.938-671.391-190.872  1.00  0.00           H  
ATOM    218  C   GLY    14     713.569-669.591-191.835  1.00  0.00           C  
ATOM    219  O   GLY    14     713.962-668.970-192.802  1.00  0.00           O  
ATOM    220  N   VAL    15     712.933-668.941-190.937  1.00  0.00           N  
ATOM    221  H   VAL    15     712.516-669.475-190.188  1.00  0.00           H  
ATOM    222  CA  VAL    15     712.905-667.448-190.616  1.00  0.00           C  
ATOM    223  HA  VAL    15     712.641-667.392-189.560  1.00  0.00           H  
ATOM    224  CB  VAL    15     714.377-666.920-190.636  1.00  0.00           C  
ATOM    225  HB  VAL    15     714.815-667.191-191.596  1.00  0.00           H  
ATOM    226  CG1 VAL    15     714.604-665.364-190.612  1.00  0.00           C  
ATOM    227 HG11 VAL    15     714.133-664.861-189.767  1.00  0.00           H  
ATOM    228 HG12 VAL    15     714.515-664.842-191.565  1.00  0.00           H  
ATOM    229 HG13 VAL    15     715.650-665.156-190.384  1.00  0.00           H  
ATOM    230  CG2 VAL    15     715.143-667.392-189.318  1.00  0.00           C  
ATOM    231 HG21 VAL    15     714.830-666.872-188.413  1.00  0.00           H  
ATOM    232 HG22 VAL    15     716.205-667.219-189.495  1.00  0.00           H  
ATOM    233 HG23 VAL    15     714.961-668.463-189.237  1.00  0.00           H  
ATOM    234  C   VAL    15     711.943-666.699-191.491  1.00  0.00           C  
ATOM    235  O   VAL    15     711.357-665.666-191.091  1.00  0.00           O  
ATOM    236  N   VAL    16     711.562-667.220-192.633  1.00  0.00           N  
ATOM    237  H   VAL    16     711.881-668.098-193.017  1.00  0.00           H  
ATOM    238  CA  VAL    16     710.576-666.678-193.584  1.00  0.00           C  
ATOM    239  HA  VAL    16     710.319-665.631-193.426  1.00  0.00           H  
ATOM    240  CB  VAL    16     711.140-666.687-195.028  1.00  0.00           C  
ATOM    241  HB  VAL    16     710.400-666.157-195.629  1.00  0.00           H  
ATOM    242  CG1 VAL    16     712.420-665.752-195.175  1.00  0.00           C  
ATOM    243 HG11 VAL    16     712.298-665.059-196.007  1.00  0.00           H  
ATOM    244 HG12 VAL    16     713.432-666.142-195.283  1.00  0.00           H  
ATOM    245 HG13 VAL    16     712.464-665.247-194.210  1.00  0.00           H  
ATOM    246  CG2 VAL    16     711.428-668.032-195.562  1.00  0.00           C  
ATOM    247 HG21 VAL    16     712.359-668.451-195.181  1.00  0.00           H  
ATOM    248 HG22 VAL    16     711.353-667.993-196.649  1.00  0.00           H  
ATOM    249 HG23 VAL    16     710.593-668.676-195.287  1.00  0.00           H  
ATOM    250  C   VAL    16     709.216-667.452-193.655  1.00  0.00           C  
ATOM    251  O   VAL    16     709.032-668.632-193.298  1.00  0.00           O  
ATOM    252  N   ALA    17     708.192-666.811-194.231  1.00  0.00           N  
ATOM    253  H   ALA    17     708.403-665.849-194.456  1.00  0.00           H  
ATOM    254  CA  ALA    17     706.856-667.453-194.576  1.00  0.00           C  
ATOM    255  HA  ALA    17     706.906-668.537-194.478  1.00  0.00           H  
ATOM    256  CB  ALA    17     705.894-666.979-193.587  1.00  0.00           C  
ATOM    257  HB1 ALA    17     705.413-666.044-193.874  1.00  0.00           H  
ATOM    258  HB2 ALA    17     706.292-666.865-192.578  1.00  0.00           H  
ATOM    259  HB3 ALA    17     705.125-667.750-193.622  1.00  0.00           H  
ATOM    260  C   ALA    17     706.506-667.092-196.055  1.00  0.00           C  
ATOM    261  O   ALA    17     707.496-666.642-196.761  1.00  0.00           O  
ATOM    262  N   ALA    18     705.254-667.150-196.585  1.00  0.00           N  
ATOM    263  H   ALA    18     704.445-667.451-196.060  1.00  0.00           H  
ATOM    264  CA  ALA    18     704.952-667.048-198.067  1.00  0.00           C  
ATOM    265  HA  ALA    18     705.948-667.009-198.507  1.00  0.00           H  
ATOM    266  CB  ALA    18     704.451-668.329-198.646  1.00  0.00           C  
ATOM    267  HB1 ALA    18     705.248-669.056-198.802  1.00  0.00           H  
ATOM    268  HB2 ALA    18     704.094-668.212-199.669  1.00  0.00           H  
ATOM    269  HB3 ALA    18     703.590-668.698-198.089  1.00  0.00           H  
ATOM    270  C   ALA    18     704.260-665.698-198.511  1.00  0.00           C  
ATOM    271  O   ALA    18     703.443-665.044-197.801  1.00  0.00           O  
ATOM    272  N   ALA    19     704.568-665.251-199.670  1.00  0.00           N  
ATOM    273  H   ALA    19     705.156-665.817-200.265  1.00  0.00           H  
ATOM    274  CA  ALA    19     704.063-664.022-200.261  1.00  0.00           C  
ATOM    275  HA  ALA    19     703.871-663.283-199.484  1.00  0.00           H  
ATOM    276  CB  ALA    19     705.152-663.361-201.134  1.00  0.00           C  
ATOM    277  HB1 ALA    19     704.944-662.339-201.450  1.00  0.00           H  
ATOM    278  HB2 ALA    19     705.056-663.937-202.054  1.00  0.00           H  
ATOM    279  HB3 ALA    19     706.104-663.578-200.648  1.00  0.00           H  
ATOM    280  C   ALA    19     702.774-664.253-201.165  1.00  0.00           C  
ATOM    281  O   ALA    19     702.779-665.173-202.039  1.00  0.00           O  
ATOM    282  N   GLU    20     701.802-663.372-201.071  1.00  0.00           N  
ATOM    283  H   GLU    20     701.886-662.514-200.546  1.00  0.00           H  
ATOM    284  CA  GLU    20     700.652-663.258-202.066  1.00  0.00           C  
ATOM    285  HA  GLU    20     700.373-664.236-202.459  1.00  0.00           H  
ATOM    286  CB  GLU    20     699.382-662.576-201.433  1.00  0.00           C  
ATOM    287  HB2 GLU    20     699.741-661.713-200.871  1.00  0.00           H  
ATOM    288  HB3 GLU    20     698.848-662.301-202.343  1.00  0.00           H  
ATOM    289  CG  GLU    20     698.385-663.392-200.616  1.00  0.00           C  
ATOM    290  HG2 GLU    20     699.006-663.961-199.923  1.00  0.00           H  
ATOM    291  HG3 GLU    20     697.724-662.767-200.015  1.00  0.00           H  
ATOM    292  CD  GLU    20     697.417-664.288-201.368  1.00  0.00           C  
ATOM    293  OE1 GLU    20     696.250-664.040-201.580  1.00  0.00           O  
ATOM    294  OE2 GLU    20     697.762-665.496-201.597  1.00  0.00           O  
ATOM    295  C   GLU    20     701.159-662.498-203.297  1.00  0.00           C  
ATOM    296  O   GLU    20     701.249-661.356-203.269  1.00  0.00           O  
ATOM    297  N   LYS    21     701.389-663.155-204.398  1.00  0.00           N  
ATOM    298  H   LYS    21     701.268-664.148-204.256  1.00  0.00           H  
ATOM    299  CA  LYS    21     702.023-662.549-205.590  1.00  0.00           C  
ATOM    300  HA  LYS    21     701.932-661.466-205.509  1.00  0.00           H  
ATOM    301  CB  LYS    21     703.570-662.549-205.681  1.00  0.00           C  
ATOM    302  HB2 LYS    21     703.894-662.094-206.618  1.00  0.00           H  
ATOM    303  HB3 LYS    21     703.847-661.846-204.895  1.00  0.00           H  
ATOM    304  CG  LYS    21     704.286-663.873-205.561  1.00  0.00           C  
ATOM    305  HG2 LYS    21     704.148-664.365-204.598  1.00  0.00           H  
ATOM    306  HG3 LYS    21     703.896-664.553-206.319  1.00  0.00           H  
ATOM    307  CD  LYS    21     705.739-663.671-205.951  1.00  0.00           C  
ATOM    308  HD2 LYS    21     706.248-664.629-206.054  1.00  0.00           H  
ATOM    309  HD3 LYS    21     705.847-663.244-206.948  1.00  0.00           H  
ATOM    310  CE  LYS    21     706.507-662.787-205.039  1.00  0.00           C  
ATOM    311  HE2 LYS    21     706.322-661.716-205.124  1.00  0.00           H  
ATOM    312  HE3 LYS    21     706.169-663.052-204.037  1.00  0.00           H  
ATOM    313  NZ  LYS    21     707.980-662.977-205.127  1.00  0.00           N  
ATOM    314  HZ1 LYS    21     708.481-662.596-205.917  1.00  0.00           H  
ATOM    315  HZ2 LYS    21     708.228-663.956-205.122  1.00  0.00           H  
ATOM    316  HZ3 LYS    21     708.500-662.715-204.303  1.00  0.00           H  
ATOM    317  C   LYS    21     701.287-663.051-206.848  1.00  0.00           C  
ATOM    318  O   LYS    21     700.967-664.236-206.983  1.00  0.00           O  
ATOM    319  N   THR    22     701.024-662.057-207.718  1.00  0.00           N  
ATOM    320  H   THR    22     701.312-661.108-207.526  1.00  0.00           H  
ATOM    321  CA  THR    22     700.230-662.312-208.922  1.00  0.00           C  
ATOM    322  HA  THR    22     700.478-663.353-209.127  1.00  0.00           H  
ATOM    323  CB  THR    22     698.745-662.222-208.499  1.00  0.00           C  
ATOM    324  HB  THR    22     698.619-662.892-207.649  1.00  0.00           H  
ATOM    325  CG2 THR    22     698.216-660.961-207.925  1.00  0.00           C  
ATOM    326 HG21 THR    22     698.783-660.752-207.018  1.00  0.00           H  
ATOM    327 HG22 THR    22     697.232-661.263-207.568  1.00  0.00           H  
ATOM    328 HG23 THR    22     698.119-660.107-208.595  1.00  0.00           H  
ATOM    329  OG1 THR    22     698.047-662.640-209.645  1.00  0.00           O  
ATOM    330  HG1 THR    22     697.518-663.378-209.336  1.00  0.00           H  
ATOM    331  C   THR    22     700.680-661.442-210.109  1.00  0.00           C  
ATOM    332  O   THR    22     701.585-660.631-210.051  1.00  0.00           O  
ATOM    333  N   LYS    23     699.901-661.507-211.219  1.00  0.00           N  
ATOM    334  H   LYS    23     699.065-661.977-210.901  1.00  0.00           H  
ATOM    335  CA  LYS    23     700.130-660.971-212.623  1.00  0.00           C  
ATOM    336  HA  LYS    23     700.974-660.287-212.538  1.00  0.00           H  
ATOM    337  CB  LYS    23     700.727-662.076-213.518  1.00  0.00           C  
ATOM    338  HB2 LYS    23     701.285-662.752-212.871  1.00  0.00           H  
ATOM    339  HB3 LYS    23     699.995-662.611-214.123  1.00  0.00           H  
ATOM    340  CG  LYS    23     701.835-661.495-214.362  1.00  0.00           C  
ATOM    341  HG2 LYS    23     701.439-660.595-214.832  1.00  0.00           H  
ATOM    342  HG3 LYS    23     702.773-661.419-213.812  1.00  0.00           H  
ATOM    343  CD  LYS    23     702.148-662.536-215.565  1.00  0.00           C  
ATOM    344  HD2 LYS    23     702.505-663.311-214.886  1.00  0.00           H  
ATOM    345  HD3 LYS    23     701.241-662.813-216.102  1.00  0.00           H  
ATOM    346  CE  LYS    23     703.262-662.194-216.498  1.00  0.00           C  
ATOM    347  HE2 LYS    23     704.100-662.204-215.800  1.00  0.00           H  
ATOM    348  HE3 LYS    23     703.472-663.002-217.199  1.00  0.00           H  
ATOM    349  NZ  LYS    23     703.128-660.931-217.189  1.00  0.00           N  
ATOM    350  HZ1 LYS    23     703.119-660.104-216.609  1.00  0.00           H  
ATOM    351  HZ2 LYS    23     702.309-660.927-217.779  1.00  0.00           H  
ATOM    352  HZ3 LYS    23     703.811-660.774-217.916  1.00  0.00           H  
ATOM    353  C   LYS    23     698.766-660.507-213.305  1.00  0.00           C  
ATOM    354  O   LYS    23     697.713-660.999-212.932  1.00  0.00           O  
ATOM    355  N   GLN    24     698.887-659.679-214.364  1.00  0.00           N  
ATOM    356  H   GLN    24     699.747-659.245-214.667  1.00  0.00           H  
ATOM    357  CA  GLN    24     697.671-659.397-215.192  1.00  0.00           C  
ATOM    358  HA  GLN    24     697.046-660.277-215.042  1.00  0.00           H  
ATOM    359  CB  GLN    24     696.794-658.303-214.498  1.00  0.00           C  
ATOM    360  HB2 GLN    24     695.790-658.297-214.921  1.00  0.00           H  
ATOM    361  HB3 GLN    24     696.848-658.506-213.428  1.00  0.00           H  
ATOM    362  CG  GLN    24     697.541-656.996-214.860  1.00  0.00           C  
ATOM    363  HG2 GLN    24     698.557-657.105-214.481  1.00  0.00           H  
ATOM    364  HG3 GLN    24     697.399-656.692-215.897  1.00  0.00           H  
ATOM    365  CD  GLN    24     697.104-655.723-214.154  1.00  0.00           C  
ATOM    366  OE1 GLN    24     696.945-655.713-212.899  1.00  0.00           O  
ATOM    367  NE2 GLN    24     696.969-654.564-214.741  1.00  0.00           N  
ATOM    368 HE21 GLN    24     696.614-653.852-214.119  1.00  0.00           H  
ATOM    369 HE22 GLN    24     697.103-654.338-215.716  1.00  0.00           H  
ATOM    370  C   GLN    24     698.143-659.049-216.663  1.00  0.00           C  
ATOM    371  O   GLN    24     699.402-658.991-216.850  1.00  0.00           O  
ATOM    372  N   GLY    25     697.191-658.888-217.645  1.00  0.00           N  
ATOM    373  H   GLY    25     696.311-658.973-217.156  1.00  0.00           H  
ATOM    374  CA  GLY    25     697.476-658.574-219.009  1.00  0.00           C  
ATOM    375  HA2 GLY    25     698.554-658.723-219.078  1.00  0.00           H  
ATOM    376  HA3 GLY    25     696.948-659.287-219.642  1.00  0.00           H  
ATOM    377  C   GLY    25     697.018-657.084-219.410  1.00  0.00           C  
ATOM    378  O   GLY    25     695.951-656.597-218.988  1.00  0.00           O  
ATOM    379  N   VAL    26     697.801-656.306-220.076  1.00  0.00           N  
ATOM    380  H   VAL    26     698.765-656.609-220.058  1.00  0.00           H  
ATOM    381  CA  VAL    26     697.509-654.960-220.466  1.00  0.00           C  
ATOM    382  HA  VAL    26     696.470-654.886-220.785  1.00  0.00           H  
ATOM    383  CB  VAL    26     697.632-654.030-219.292  1.00  0.00           C  
ATOM    384  HB  VAL    26     697.106-654.176-218.348  1.00  0.00           H  
ATOM    385  CG1 VAL    26     699.206-653.870-218.967  1.00  0.00           C  
ATOM    386 HG11 VAL    26     699.416-653.874-217.897  1.00  0.00           H  
ATOM    387 HG12 VAL    26     699.650-652.979-219.411  1.00  0.00           H  
ATOM    388 HG13 VAL    26     699.614-654.756-219.454  1.00  0.00           H  
ATOM    389  CG2 VAL    26     697.103-652.608-219.518  1.00  0.00           C  
ATOM    390 HG21 VAL    26     696.330-652.391-218.780  1.00  0.00           H  
ATOM    391 HG22 VAL    26     696.649-652.518-220.505  1.00  0.00           H  
ATOM    392 HG23 VAL    26     697.897-651.867-219.427  1.00  0.00           H  
ATOM    393  C   VAL    26     698.307-654.615-221.778  1.00  0.00           C  
ATOM    394  O   VAL    26     699.251-655.319-222.132  1.00  0.00           O  
ATOM    395  N   ALA    27     697.974-653.572-222.552  1.00  0.00           N  
ATOM    396  H   ALA    27     697.377-652.912-222.074  1.00  0.00           H  
ATOM    397  CA  ALA    27     698.613-653.167-223.818  1.00  0.00           C  
ATOM    398  HA  ALA    27     698.912-654.010-224.441  1.00  0.00           H  
ATOM    399  CB  ALA    27     697.607-652.287-224.471  1.00  0.00           C  
ATOM    400  HB1 ALA    27     697.360-651.487-223.772  1.00  0.00           H  
ATOM    401  HB2 ALA    27     696.686-652.869-224.478  1.00  0.00           H  
ATOM    402  HB3 ALA    27     697.836-652.035-225.506  1.00  0.00           H  
ATOM    403  C   ALA    27     699.891-652.350-223.626  1.00  0.00           C  
ATOM    404  O   ALA    27     700.284-652.025-222.478  1.00  0.00           O  
ATOM    405  N   GLU    28     700.458-651.942-224.703  1.00  0.00           N  
ATOM    406  H   GLU    28     700.015-652.228-225.565  1.00  0.00           H  
ATOM    407  CA  GLU    28     701.707-651.068-224.805  1.00  0.00           C  
ATOM    408  HA  GLU    28     701.814-650.669-223.797  1.00  0.00           H  
ATOM    409  CB  GLU    28     702.873-652.042-225.084  1.00  0.00           C  
ATOM    410  HB2 GLU    28     703.217-652.474-224.144  1.00  0.00           H  
ATOM    411  HB3 GLU    28     702.443-652.818-225.718  1.00  0.00           H  
ATOM    412  CG  GLU    28     704.135-651.562-225.808  1.00  0.00           C  
ATOM    413  HG2 GLU    28     704.436-652.556-226.136  1.00  0.00           H  
ATOM    414  HG3 GLU    28     703.985-650.957-226.702  1.00  0.00           H  
ATOM    415  CD  GLU    28     705.132-650.908-224.845  1.00  0.00           C  
ATOM    416  OE1 GLU    28     705.981-651.523-224.121  1.00  0.00           O  
ATOM    417  OE2 GLU    28     705.174-649.706-224.880  1.00  0.00           O  
ATOM    418  C   GLU    28     701.547-649.934-225.779  1.00  0.00           C  
ATOM    419  O   GLU    28     700.530-649.845-226.559  1.00  0.00           O  
ATOM    420  N   ALA    29     702.487-648.948-225.717  1.00  0.00           N  
ATOM    421  H   ALA    29     703.288-649.049-225.109  1.00  0.00           H  
ATOM    422  CA  ALA    29     702.458-647.710-226.523  1.00  0.00           C  
ATOM    423  HA  ALA    29     701.440-647.458-226.225  1.00  0.00           H  
ATOM    424  CB  ALA    29     703.453-646.704-225.981  1.00  0.00           C  
ATOM    425  HB1 ALA    29     703.170-646.293-225.012  1.00  0.00           H  
ATOM    426  HB2 ALA    29     703.441-645.762-226.529  1.00  0.00           H  
ATOM    427  HB3 ALA    29     704.465-647.053-226.186  1.00  0.00           H  
ATOM    428  C   ALA    29     702.593-647.855-228.076  1.00  0.00           C  
ATOM    429  O   ALA    29     703.226-648.863-228.552  1.00  0.00           O  
ATOM    430  N   ALA    30     702.115-646.841-228.794  1.00  0.00           N  
ATOM    431  H   ALA    30     701.764-646.034-228.300  1.00  0.00           H  
ATOM    432  CA  ALA    30     702.178-646.775-230.267  1.00  0.00           C  
ATOM    433  HA  ALA    30     702.618-647.730-230.554  1.00  0.00           H  
ATOM    434  CB  ALA    30     700.740-646.946-230.819  1.00  0.00           C  
ATOM    435  HB1 ALA    30     700.194-646.110-230.382  1.00  0.00           H  
ATOM    436  HB2 ALA    30     700.464-647.954-230.508  1.00  0.00           H  
ATOM    437  HB3 ALA    30     700.854-646.921-231.902  1.00  0.00           H  
ATOM    438  C   ALA    30     703.108-645.716-230.824  1.00  0.00           C  
ATOM    439  O   ALA    30     702.871-645.094-231.885  1.00  0.00           O  
ATOM    440  N   GLY    31     704.141-645.458-230.027  1.00  0.00           N  
ATOM    441  H   GLY    31     704.176-646.197-229.340  1.00  0.00           H  
ATOM    442  CA  GLY    31     705.080-644.331-230.096  1.00  0.00           C  
ATOM    443  HA2 GLY    31     706.062-644.752-230.310  1.00  0.00           H  
ATOM    444  HA3 GLY    31     704.749-643.435-230.623  1.00  0.00           H  
ATOM    445  C   GLY    31     705.352-643.668-228.763  1.00  0.00           C  
ATOM    446  O   GLY    31     704.448-643.527-227.891  1.00  0.00           O  
ATOM    447  N   LYS    32     706.656-643.392-228.547  1.00  0.00           N  
ATOM    448  H   LYS    32     707.208-643.287-229.387  1.00  0.00           H  
ATOM    449  CA  LYS    32     707.233-643.072-227.214  1.00  0.00           C  
ATOM    450  HA  LYS    32     706.581-643.671-226.579  1.00  0.00           H  
ATOM    451  CB  LYS    32     708.614-643.693-227.167  1.00  0.00           C  
ATOM    452  HB2 LYS    32     709.265-643.083-227.794  1.00  0.00           H  
ATOM    453  HB3 LYS    32     708.899-643.635-226.117  1.00  0.00           H  
ATOM    454  CG  LYS    32     708.636-645.198-227.425  1.00  0.00           C  
ATOM    455  HG2 LYS    32     707.839-645.681-226.861  1.00  0.00           H  
ATOM    456  HG3 LYS    32     708.270-645.391-228.433  1.00  0.00           H  
ATOM    457  CD  LYS    32     710.028-645.791-227.143  1.00  0.00           C  
ATOM    458  HD2 LYS    32     710.635-645.068-226.599  1.00  0.00           H  
ATOM    459  HD3 LYS    32     710.000-646.782-226.691  1.00  0.00           H  
ATOM    460  CE  LYS    32     710.822-646.134-228.414  1.00  0.00           C  
ATOM    461  HE2 LYS    32     710.315-646.901-229.000  1.00  0.00           H  
ATOM    462  HE3 LYS    32     710.949-645.236-229.019  1.00  0.00           H  
ATOM    463  NZ  LYS    32     712.204-646.514-228.035  1.00  0.00           N  
ATOM    464  HZ1 LYS    32     712.659-645.692-227.665  1.00  0.00           H  
ATOM    465  HZ2 LYS    32     712.793-646.969-228.718  1.00  0.00           H  
ATOM    466  HZ3 LYS    32     712.410-647.140-227.270  1.00  0.00           H  
ATOM    467  C   LYS    32     707.114-641.567-226.811  1.00  0.00           C  
ATOM    468  O   LYS    32     706.771-641.248-225.682  1.00  0.00           O  
ATOM    469  N   THR    33     707.345-640.757-227.835  1.00  0.00           N  
ATOM    470  H   THR    33     707.518-641.154-228.748  1.00  0.00           H  
ATOM    471  CA  THR    33     707.307-639.282-227.735  1.00  0.00           C  
ATOM    472  HA  THR    33     707.190-638.905-226.719  1.00  0.00           H  
ATOM    473  CB  THR    33     708.453-638.511-228.337  1.00  0.00           C  
ATOM    474  HB  THR    33     709.308-638.727-227.696  1.00  0.00           H  
ATOM    475  CG2 THR    33     708.868-638.878-229.788  1.00  0.00           C  
ATOM    476 HG21 THR    33     709.032-639.955-229.836  1.00  0.00           H  
ATOM    477 HG22 THR    33     709.765-638.361-230.131  1.00  0.00           H  
ATOM    478 HG23 THR    33     708.025-638.742-230.466  1.00  0.00           H  
ATOM    479  OG1 THR    33     708.298-637.157-228.367  1.00  0.00           O  
ATOM    480  HG1 THR    33     709.080-636.761-228.759  1.00  0.00           H  
ATOM    481  C   THR    33     705.887-638.888-228.305  1.00  0.00           C  
ATOM    482  O   THR    33     705.287-639.559-229.135  1.00  0.00           O  
ATOM    483  N   LYS    34     705.360-637.766-227.726  1.00  0.00           N  
ATOM    484  H   LYS    34     705.948-637.314-227.041  1.00  0.00           H  
ATOM    485  CA  LYS    34     704.087-637.169-228.109  1.00  0.00           C  
ATOM    486  HA  LYS    34     703.314-637.865-227.783  1.00  0.00           H  
ATOM    487  CB  LYS    34     703.805-636.065-227.141  1.00  0.00           C  
ATOM    488  HB2 LYS    34     704.689-635.464-227.352  1.00  0.00           H  
ATOM    489  HB3 LYS    34     702.969-635.595-227.659  1.00  0.00           H  
ATOM    490  CG  LYS    34     703.538-636.435-225.664  1.00  0.00           C  
ATOM    491  HG2 LYS    34     702.682-637.109-225.640  1.00  0.00           H  
ATOM    492  HG3 LYS    34     704.497-636.863-225.371  1.00  0.00           H  
ATOM    493  CD  LYS    34     703.256-635.191-224.829  1.00  0.00           C  
ATOM    494  HD2 LYS    34     702.213-634.890-224.926  1.00  0.00           H  
ATOM    495  HD3 LYS    34     703.361-635.480-223.783  1.00  0.00           H  
ATOM    496  CE  LYS    34     704.111-633.962-225.059  1.00  0.00           C  
ATOM    497  HE2 LYS    34     705.177-634.175-224.986  1.00  0.00           H  
ATOM    498  HE3 LYS    34     703.847-633.593-226.050  1.00  0.00           H  
ATOM    499  NZ  LYS    34     703.786-632.779-224.193  1.00  0.00           N  
ATOM    500  HZ1 LYS    34     703.395-633.024-223.294  1.00  0.00           H  
ATOM    501  HZ2 LYS    34     703.167-632.134-224.663  1.00  0.00           H  
ATOM    502  HZ3 LYS    34     704.552-632.182-223.916  1.00  0.00           H  
ATOM    503  C   LYS    34     703.986-636.840-229.571  1.00  0.00           C  
ATOM    504  O   LYS    34     702.854-636.715-230.083  1.00  0.00           O  
ATOM    505  N   GLU    35     705.096-636.522-230.287  1.00  0.00           N  
ATOM    506  H   GLU    35     705.909-636.611-229.694  1.00  0.00           H  
ATOM    507  CA  GLU    35     705.045-636.018-231.715  1.00  0.00           C  
ATOM    508  HA  GLU    35     703.980-635.876-231.896  1.00  0.00           H  
ATOM    509  CB  GLU    35     705.780-634.701-231.874  1.00  0.00           C  
ATOM    510  HB2 GLU    35     706.749-634.785-231.381  1.00  0.00           H  
ATOM    511  HB3 GLU    35     705.780-634.415-232.926  1.00  0.00           H  
ATOM    512  CG  GLU    35     705.077-633.725-230.937  1.00  0.00           C  
ATOM    513  HG2 GLU    35     704.002-633.740-231.118  1.00  0.00           H  
ATOM    514  HG3 GLU    35     705.335-633.725-229.878  1.00  0.00           H  
ATOM    515  CD  GLU    35     705.524-632.349-231.315  1.00  0.00           C  
ATOM    516  OE1 GLU    35     705.466-631.998-232.545  1.00  0.00           O  
ATOM    517  OE2 GLU    35     706.284-631.775-230.477  1.00  0.00           O  
ATOM    518  C   GLU    35     705.497-637.041-232.830  1.00  0.00           C  
ATOM    519  O   GLU    35     705.512-636.665-234.037  1.00  0.00           O  
ATOM    520  N   GLY    36     705.938-638.252-232.367  1.00  0.00           N  
ATOM    521  H   GLY    36     705.901-638.259-231.358  1.00  0.00           H  
ATOM    522  CA  GLY    36     706.205-639.467-233.131  1.00  0.00           C  
ATOM    523  HA2 GLY    36     705.702-640.338-232.711  1.00  0.00           H  
ATOM    524  HA3 GLY    36     705.657-639.251-234.049  1.00  0.00           H  
ATOM    525  C   GLY    36     707.666-639.741-233.475  1.00  0.00           C  
ATOM    526  O   GLY    36     708.592-638.917-233.315  1.00  0.00           O  
ATOM    527  N   VAL    37     707.899-640.950-234.113  1.00  0.00           N  
ATOM    528  H   VAL    37     707.103-641.517-234.366  1.00  0.00           H  
ATOM    529  CA  VAL    37     709.220-641.491-234.622  1.00  0.00           C  
ATOM    530  HA  VAL    37     709.994-640.750-234.423  1.00  0.00           H  
ATOM    531  CB  VAL    37     709.666-642.717-233.891  1.00  0.00           C  
ATOM    532  HB  VAL    37     709.178-643.607-234.288  1.00  0.00           H  
ATOM    533  CG1 VAL    37     711.132-643.015-233.847  1.00  0.00           C  
ATOM    534 HG11 VAL    37     711.679-642.180-233.409  1.00  0.00           H  
ATOM    535 HG12 VAL    37     711.525-643.339-234.811  1.00  0.00           H  
ATOM    536 HG13 VAL    37     711.259-643.837-233.142  1.00  0.00           H  
ATOM    537  CG2 VAL    37     709.352-642.691-232.297  1.00  0.00           C  
ATOM    538 HG21 VAL    37     708.269-642.569-232.334  1.00  0.00           H  
ATOM    539 HG22 VAL    37     709.857-641.884-231.765  1.00  0.00           H  
ATOM    540 HG23 VAL    37     709.537-643.596-231.719  1.00  0.00           H  
ATOM    541  C   VAL    37     709.153-641.720-236.191  1.00  0.00           C  
ATOM    542  O   VAL    37     708.195-641.389-236.964  1.00  0.00           O  
ATOM    543  N   LEU    38     710.287-642.320-236.677  1.00  0.00           N  
ATOM    544  H   LEU    38     710.923-642.405-235.897  1.00  0.00           H  
ATOM    545  CA  LEU    38     710.702-642.741-238.026  1.00  0.00           C  
ATOM    546  HA  LEU    38     711.705-643.085-237.774  1.00  0.00           H  
ATOM    547  CB  LEU    38     709.723-643.874-238.444  1.00  0.00           C  
ATOM    548  HB2 LEU    38     708.715-643.460-238.424  1.00  0.00           H  
ATOM    549  HB3 LEU    38     710.147-644.159-239.407  1.00  0.00           H  
ATOM    550  CG  LEU    38     710.009-645.152-237.522  1.00  0.00           C  
ATOM    551  HG  LEU    38     709.659-644.921-236.516  1.00  0.00           H  
ATOM    552  CD1 LEU    38     708.996-646.267-237.888  1.00  0.00           C  
ATOM    553 HD11 LEU    38     707.938-646.022-237.786  1.00  0.00           H  
ATOM    554 HD12 LEU    38     708.945-647.082-237.166  1.00  0.00           H  
ATOM    555 HD13 LEU    38     709.190-646.591-238.911  1.00  0.00           H  
ATOM    556  CD2 LEU    38     711.338-645.706-237.510  1.00  0.00           C  
ATOM    557 HD21 LEU    38     712.095-644.989-237.191  1.00  0.00           H  
ATOM    558 HD22 LEU    38     711.689-646.105-238.461  1.00  0.00           H  
ATOM    559 HD23 LEU    38     711.307-646.348-236.630  1.00  0.00           H  
ATOM    560  C   LEU    38     710.863-641.670-239.076  1.00  0.00           C  
ATOM    561  O   LEU    38     711.796-641.700-239.929  1.00  0.00           O  
ATOM    562  N   TYR    39     709.955-640.697-238.982  1.00  0.00           N  
ATOM    563  H   TYR    39     709.167-640.866-238.373  1.00  0.00           H  
ATOM    564  CA  TYR    39     709.998-639.720-240.101  1.00  0.00           C  
ATOM    565  HA  TYR    39     710.664-640.108-240.872  1.00  0.00           H  
ATOM    566  CB  TYR    39     708.561-639.738-240.631  1.00  0.00           C  
ATOM    567  HB2 TYR    39     707.972-639.298-239.826  1.00  0.00           H  
ATOM    568  HB3 TYR    39     708.521-639.025-241.454  1.00  0.00           H  
ATOM    569  CG  TYR    39     708.006-640.996-241.129  1.00  0.00           C  
ATOM    570  CD1 TYR    39     708.416-641.463-242.357  1.00  0.00           C  
ATOM    571  HD1 TYR    39     709.420-641.130-242.579  1.00  0.00           H  
ATOM    572  CE1 TYR    39     707.899-642.612-242.934  1.00  0.00           C  
ATOM    573  HE1 TYR    39     708.386-643.035-243.800  1.00  0.00           H  
ATOM    574  CZ  TYR    39     706.774-643.201-242.425  1.00  0.00           C  
ATOM    575  OH  TYR    39     706.213-644.297-243.060  1.00  0.00           O  
ATOM    576  HH  TYR    39     706.849-644.754-243.616  1.00  0.00           H  
ATOM    577  CE2 TYR    39     706.142-642.626-241.263  1.00  0.00           C  
ATOM    578  HE2 TYR    39     705.366-643.228-240.813  1.00  0.00           H  
ATOM    579  CD2 TYR    39     706.719-641.543-240.608  1.00  0.00           C  
ATOM    580  HD2 TYR    39     706.455-641.230-239.609  1.00  0.00           H  
ATOM    581  C   TYR    39     710.414-638.262-239.865  1.00  0.00           C  
ATOM    582  O   TYR    39     710.575-637.576-240.916  1.00  0.00           O  
ATOM    583  N   VAL    40     710.575-637.755-238.700  1.00  0.00           N  
ATOM    584  H   VAL    40     710.600-638.349-237.883  1.00  0.00           H  
ATOM    585  CA  VAL    40     710.940-636.430-238.260  1.00  0.00           C  
ATOM    586  HA  VAL    40     710.239-635.908-238.911  1.00  0.00           H  
ATOM    587  CB  VAL    40     710.548-636.107-236.810  1.00  0.00           C  
ATOM    588  HB  VAL    40     711.350-636.261-236.088  1.00  0.00           H  
ATOM    589  CG1 VAL    40     710.393-634.564-236.636  1.00  0.00           C  
ATOM    590 HG11 VAL    40     711.220-634.173-237.229  1.00  0.00           H  
ATOM    591 HG12 VAL    40     710.432-634.273-235.586  1.00  0.00           H  
ATOM    592 HG13 VAL    40     709.425-634.308-237.068  1.00  0.00           H  
ATOM    593  CG2 VAL    40     709.388-636.967-236.147  1.00  0.00           C  
ATOM    594 HG21 VAL    40     709.272-637.979-236.535  1.00  0.00           H  
ATOM    595 HG22 VAL    40     708.415-636.495-236.010  1.00  0.00           H  
ATOM    596 HG23 VAL    40     709.670-637.126-235.106  1.00  0.00           H  
ATOM    597  C   VAL    40     712.390-635.974-238.641  1.00  0.00           C  
ATOM    598  O   VAL    40     713.107-635.385-237.831  1.00  0.00           O  
ATOM    599  N   GLY    41     712.826-636.299-239.830  1.00  0.00           N  
ATOM    600  H   GLY    41     712.032-636.615-240.368  1.00  0.00           H  
ATOM    601  CA  GLY    41     713.974-635.863-240.587  1.00  0.00           C  
ATOM    602  HA2 GLY    41     714.884-636.441-240.422  1.00  0.00           H  
ATOM    603  HA3 GLY    41     713.840-635.990-241.661  1.00  0.00           H  
ATOM    604  C   GLY    41     714.442-634.447-240.388  1.00  0.00           C  
ATOM    605  O   GLY    41     713.504-633.662-240.512  1.00  0.00           O  
ATOM    606  N   SER    42     715.799-634.112-240.401  1.00  0.00           N  
ATOM    607  H   SER    42     716.490-634.820-240.604  1.00  0.00           H  
ATOM    608  CA  SER    42     716.232-632.747-240.578  1.00  0.00           C  
ATOM    609  HA  SER    42     715.351-632.106-240.578  1.00  0.00           H  
ATOM    610  CB  SER    42     717.189-632.279-239.515  1.00  0.00           C  
ATOM    611  HB2 SER    42     718.153-632.788-239.490  1.00  0.00           H  
ATOM    612  HB3 SER    42     717.500-631.270-239.786  1.00  0.00           H  
ATOM    613  OG  SER    42     716.692-632.327-238.180  1.00  0.00           O  
ATOM    614  HG  SER    42     716.264-633.178-238.064  1.00  0.00           H  
ATOM    615  C   SER    42     716.993-632.566-241.940  1.00  0.00           C  
ATOM    616  O   SER    42     717.613-633.537-242.437  1.00  0.00           O  
ATOM    617  N   LYS    43     716.760-631.389-242.514  1.00  0.00           N  
ATOM    618  H   LYS    43     716.156-630.764-242.000  1.00  0.00           H  
ATOM    619  CA  LYS    43     717.274-630.968-243.819  1.00  0.00           C  
ATOM    620  HA  LYS    43     718.306-631.318-243.841  1.00  0.00           H  
ATOM    621  CB  LYS    43     716.440-631.556-245.085  1.00  0.00           C  
ATOM    622  HB2 LYS    43     716.605-631.040-246.031  1.00  0.00           H  
ATOM    623  HB3 LYS    43     716.919-632.516-245.275  1.00  0.00           H  
ATOM    624  CG  LYS    43     714.973-631.946-244.827  1.00  0.00           C  
ATOM    625  HG2 LYS    43     714.704-632.650-245.614  1.00  0.00           H  
ATOM    626  HG3 LYS    43     714.949-632.587-243.945  1.00  0.00           H  
ATOM    627  CD  LYS    43     713.836-630.884-244.482  1.00  0.00           C  
ATOM    628  HD2 LYS    43     712.894-631.388-244.700  1.00  0.00           H  
ATOM    629  HD3 LYS    43     713.767-630.564-243.443  1.00  0.00           H  
ATOM    630  CE  LYS    43     713.935-629.504-245.232  1.00  0.00           C  
ATOM    631  HE2 LYS    43     713.662-628.697-244.552  1.00  0.00           H  
ATOM    632  HE3 LYS    43     714.916-629.278-245.650  1.00  0.00           H  
ATOM    633  NZ  LYS    43     712.898-629.329-246.271  1.00  0.00           N  
ATOM    634  HZ1 LYS    43     712.527-628.461-246.630  1.00  0.00           H  
ATOM    635  HZ2 LYS    43     711.966-629.702-246.159  1.00  0.00           H  
ATOM    636  HZ3 LYS    43     713.250-629.802-247.091  1.00  0.00           H  
ATOM    637  C   LYS    43     717.421-629.453-243.989  1.00  0.00           C  
ATOM    638  O   LYS    43     716.515-628.729-243.723  1.00  0.00           O  
ATOM    639  N   THR    44     718.609-629.011-244.439  1.00  0.00           N  
ATOM    640  H   THR    44     719.256-629.658-244.868  1.00  0.00           H  
ATOM    641  CA  THR    44     719.023-627.634-244.456  1.00  0.00           C  
ATOM    642  HA  THR    44     718.067-627.201-244.752  1.00  0.00           H  
ATOM    643  CB  THR    44     719.556-627.088-243.114  1.00  0.00           C  
ATOM    644  HB  THR    44     719.670-626.015-243.269  1.00  0.00           H  
ATOM    645  CG2 THR    44     718.664-627.208-241.875  1.00  0.00           C  
ATOM    646 HG21 THR    44     717.872-626.462-241.941  1.00  0.00           H  
ATOM    647 HG22 THR    44     719.187-627.167-240.919  1.00  0.00           H  
ATOM    648 HG23 THR    44     718.083-628.124-241.982  1.00  0.00           H  
ATOM    649  OG1 THR    44     720.800-627.722-242.770  1.00  0.00           O  
ATOM    650  HG1 THR    44     720.899-627.498-241.841  1.00  0.00           H  
ATOM    651  C   THR    44     720.159-627.496-245.496  1.00  0.00           C  
ATOM    652  O   THR    44     720.664-628.487-246.063  1.00  0.00           O  
ATOM    653  N   LYS    45     720.598-626.240-245.734  1.00  0.00           N  
ATOM    654  H   LYS    45     720.174-625.496-245.199  1.00  0.00           H  
ATOM    655  CA  LYS    45     721.437-625.888-246.945  1.00  0.00           C  
ATOM    656  HA  LYS    45     721.310-626.649-247.715  1.00  0.00           H  
ATOM    657  CB  LYS    45     720.976-624.525-247.377  1.00  0.00           C  
ATOM    658  HB2 LYS    45     719.918-624.565-247.634  1.00  0.00           H  
ATOM    659  HB3 LYS    45     721.089-623.855-246.525  1.00  0.00           H  
ATOM    660  CG  LYS    45     721.771-624.045-248.642  1.00  0.00           C  
ATOM    661  HG2 LYS    45     722.759-623.860-248.221  1.00  0.00           H  
ATOM    662  HG3 LYS    45     721.733-624.695-249.516  1.00  0.00           H  
ATOM    663  CD  LYS    45     721.196-622.739-249.043  1.00  0.00           C  
ATOM    664  HD2 LYS    45     721.482-622.075-248.227  1.00  0.00           H  
ATOM    665  HD3 LYS    45     721.661-622.548-250.010  1.00  0.00           H  
ATOM    666  CE  LYS    45     719.727-622.522-249.447  1.00  0.00           C  
ATOM    667  HE2 LYS    45     719.630-621.519-249.862  1.00  0.00           H  
ATOM    668  HE3 LYS    45     719.456-623.213-250.245  1.00  0.00           H  
ATOM    669  NZ  LYS    45     718.649-622.582-248.356  1.00  0.00           N  
ATOM    670  HZ1 LYS    45     718.698-623.352-247.704  1.00  0.00           H  
ATOM    671  HZ2 LYS    45     717.782-622.665-248.868  1.00  0.00           H  
ATOM    672  HZ3 LYS    45     718.552-621.668-247.938  1.00  0.00           H  
ATOM    673  C   LYS    45     723.036-626.048-246.626  1.00  0.00           C  
ATOM    674  O   LYS    45     723.807-626.075-247.614  1.00  0.00           O  
ATOM    675  N   GLU    46     723.392-626.091-245.322  1.00  0.00           N  
ATOM    676  H   GLU    46     722.697-625.950-244.604  1.00  0.00           H  
ATOM    677  CA  GLU    46     724.761-626.442-244.796  1.00  0.00           C  
ATOM    678  HA  GLU    46     725.438-626.142-245.596  1.00  0.00           H  
ATOM    679  CB  GLU    46     725.097-625.541-243.529  1.00  0.00           C  
ATOM    680  HB2 GLU    46     724.594-624.602-243.757  1.00  0.00           H  
ATOM    681  HB3 GLU    46     724.513-625.796-242.645  1.00  0.00           H  
ATOM    682  CG  GLU    46     726.577-625.171-243.197  1.00  0.00           C  
ATOM    683  HG2 GLU    46     727.016-625.854-242.470  1.00  0.00           H  
ATOM    684  HG3 GLU    46     727.270-625.151-244.038  1.00  0.00           H  
ATOM    685  CD  GLU    46     726.706-623.728-242.698  1.00  0.00           C  
ATOM    686  OE1 GLU    46     726.269-623.394-241.561  1.00  0.00           O  
ATOM    687  OE2 GLU    46     727.297-622.915-243.476  1.00  0.00           O  
ATOM    688  C   GLU    46     724.973-628.000-244.728  1.00  0.00           C  
ATOM    689  O   GLU    46     724.119-628.924-244.707  1.00  0.00           O  
ATOM    690  N   GLY    47     726.298-628.391-244.630  1.00  0.00           N  
ATOM    691  H   GLY    47     727.110-627.800-244.522  1.00  0.00           H  
ATOM    692  CA  GLY    47     726.681-629.848-244.515  1.00  0.00           C  
ATOM    693  HA2 GLY    47     725.842-630.538-244.422  1.00  0.00           H  
ATOM    694  HA3 GLY    47     727.201-630.289-245.365  1.00  0.00           H  
ATOM    695  C   GLY    47     727.531-630.090-243.361  1.00  0.00           C  
ATOM    696  O   GLY    47     727.748-629.189-242.583  1.00  0.00           O  
ATOM    697  N   VAL    48     727.803-631.411-243.013  1.00  0.00           N  
ATOM    698  H   VAL    48     727.478-632.105-243.671  1.00  0.00           H  
ATOM    699  CA  VAL    48     728.376-631.794-241.715  1.00  0.00           C  
ATOM    700  HA  VAL    48     727.657-631.429-240.982  1.00  0.00           H  
ATOM    701  CB  VAL    48     728.579-633.332-241.721  1.00  0.00           C  
ATOM    702  HB  VAL    48     729.341-633.626-242.443  1.00  0.00           H  
ATOM    703  CG1 VAL    48     728.941-633.904-240.353  1.00  0.00           C  
ATOM    704 HG11 VAL    48     728.056-633.852-239.718  1.00  0.00           H  
ATOM    705 HG12 VAL    48     729.797-633.396-239.910  1.00  0.00           H  
ATOM    706 HG13 VAL    48     729.320-634.896-240.596  1.00  0.00           H  
ATOM    707  CG2 VAL    48     727.380-634.129-242.218  1.00  0.00           C  
ATOM    708 HG21 VAL    48     726.440-633.933-241.703  1.00  0.00           H  
ATOM    709 HG22 VAL    48     727.643-635.187-242.221  1.00  0.00           H  
ATOM    710 HG23 VAL    48     727.164-633.837-243.246  1.00  0.00           H  
ATOM    711  C   VAL    48     729.658-631.020-241.284  1.00  0.00           C  
ATOM    712  O   VAL    48     730.565-630.810-242.084  1.00  0.00           O  
ATOM    713  N   VAL    49     729.656-630.745-239.990  1.00  0.00           N  
ATOM    714  H   VAL    49     728.798-630.943-239.495  1.00  0.00           H  
ATOM    715  CA  VAL    49     730.744-630.143-239.250  1.00  0.00           C  
ATOM    716  HA  VAL    49     731.679-630.247-239.802  1.00  0.00           H  
ATOM    717  CB  VAL    49     730.344-628.710-238.941  1.00  0.00           C  
ATOM    718  HB  VAL    49     729.473-628.863-238.304  1.00  0.00           H  
ATOM    719  CG1 VAL    49     731.428-628.005-238.130  1.00  0.00           C  
ATOM    720 HG11 VAL    49     731.293-628.305-237.091  1.00  0.00           H  
ATOM    721 HG12 VAL    49     731.364-626.919-238.190  1.00  0.00           H  
ATOM    722 HG13 VAL    49     732.443-628.161-238.496  1.00  0.00           H  
ATOM    723  CG2 VAL    49     729.905-627.816-240.029  1.00  0.00           C  
ATOM    724 HG21 VAL    49     729.551-626.858-239.649  1.00  0.00           H  
ATOM    725 HG22 VAL    49     728.953-628.130-240.456  1.00  0.00           H  
ATOM    726 HG23 VAL    49     730.592-627.649-240.859  1.00  0.00           H  
ATOM    727  C   VAL    49     731.143-630.894-237.959  1.00  0.00           C  
ATOM    728  O   VAL    49     730.246-631.601-237.516  1.00  0.00           O  
ATOM    729  N   HIE    50     732.330-630.780-237.446  1.00  0.00           N  
ATOM    730  H   HIE    50     732.936-630.032-237.753  1.00  0.00           H  
ATOM    731  CA  HIE    50     732.693-631.712-236.313  1.00  0.00           C  
ATOM    732  HA  HIE    50     731.848-632.154-235.786  1.00  0.00           H  
ATOM    733  CB  HIE    50     733.644-632.808-236.858  1.00  0.00           C  
ATOM    734  HB2 HIE    50     734.620-632.467-237.205  1.00  0.00           H  
ATOM    735  HB3 HIE    50     733.940-633.436-236.018  1.00  0.00           H  
ATOM    736  CG  HIE    50     732.999-633.805-237.814  1.00  0.00           C  
ATOM    737  ND1 HIE    50     732.947-633.926-239.216  1.00  0.00           N  
ATOM    738  CE1 HIE    50     732.158-634.949-239.581  1.00  0.00           C  
ATOM    739  HE1 HIE    50     731.959-635.330-240.572  1.00  0.00           H  
ATOM    740  NE2 HIE    50     731.604-635.473-238.511  1.00  0.00           N  
ATOM    741  HE2 HIE    50     730.974-636.262-238.495  1.00  0.00           H  
ATOM    742  CD2 HIE    50     732.127-634.770-237.407  1.00  0.00           C  
ATOM    743  HD2 HIE    50     731.759-634.981-236.414  1.00  0.00           H  
ATOM    744  C   HIE    50     733.560-630.917-235.201  1.00  0.00           C  
ATOM    745  O   HIE    50     733.945-629.774-235.387  1.00  0.00           O  
ATOM    746  N   GLY    51     733.813-631.633-234.051  1.00  0.00           N  
ATOM    747  H   GLY    51     733.283-632.487-233.953  1.00  0.00           H  
ATOM    748  CA  GLY    51     734.421-630.981-232.919  1.00  0.00           C  
ATOM    749  HA2 GLY    51     734.074-629.959-232.761  1.00  0.00           H  
ATOM    750  HA3 GLY    51     734.287-631.567-232.010  1.00  0.00           H  
ATOM    751  C   GLY    51     735.884-631.004-233.111  1.00  0.00           C  
ATOM    752  O   GLY    51     736.608-630.582-234.059  1.00  0.00           O  
ATOM    753  N   VAL    52     736.534-631.483-232.001  1.00  0.00           N  
ATOM    754  H   VAL    52     735.887-631.703-231.258  1.00  0.00           H  
ATOM    755  CA  VAL    52     737.957-631.524-231.828  1.00  0.00           C  
ATOM    756  HA  VAL    52     738.445-630.636-232.229  1.00  0.00           H  
ATOM    757  CB  VAL    52     738.208-631.448-230.335  1.00  0.00           C  
ATOM    758  HB  VAL    52     737.605-630.696-229.826  1.00  0.00           H  
ATOM    759  CG1 VAL    52     737.894-632.857-229.645  1.00  0.00           C  
ATOM    760 HG11 VAL    52     738.187-632.845-228.596  1.00  0.00           H  
ATOM    761 HG12 VAL    52     738.264-633.678-230.259  1.00  0.00           H  
ATOM    762 HG13 VAL    52     736.806-632.844-229.585  1.00  0.00           H  
ATOM    763  CG2 VAL    52     739.649-631.202-229.998  1.00  0.00           C  
ATOM    764 HG21 VAL    52     739.745-631.387-228.928  1.00  0.00           H  
ATOM    765 HG22 VAL    52     739.995-630.197-230.239  1.00  0.00           H  
ATOM    766 HG23 VAL    52     740.233-631.977-230.494  1.00  0.00           H  
ATOM    767  C   VAL    52     738.613-632.621-232.699  1.00  0.00           C  
ATOM    768  O   VAL    52     737.954-633.552-233.268  1.00  0.00           O  
ATOM    769  N   ALA    53     739.835-632.485-233.058  1.00  0.00           N  
ATOM    770  H   ALA    53     740.452-631.749-232.747  1.00  0.00           H  
ATOM    771  CA  ALA    53     740.511-633.625-233.652  1.00  0.00           C  
ATOM    772  HA  ALA    53     739.987-634.143-234.455  1.00  0.00           H  
ATOM    773  CB  ALA    53     741.754-632.957-234.305  1.00  0.00           C  
ATOM    774  HB1 ALA    53     741.449-632.208-235.036  1.00  0.00           H  
ATOM    775  HB2 ALA    53     742.256-633.837-234.707  1.00  0.00           H  
ATOM    776  HB3 ALA    53     742.368-632.412-233.588  1.00  0.00           H  
ATOM    777  C   ALA    53     740.862-634.622-232.480  1.00  0.00           C  
ATOM    778  O   ALA    53     741.026-634.325-231.317  1.00  0.00           O  
ATOM    779  N   THR    54     741.288-635.783-232.990  1.00  0.00           N  
ATOM    780  H   THR    54     741.272-635.681-233.994  1.00  0.00           H  
ATOM    781  CA  THR    54     741.917-636.930-232.184  1.00  0.00           C  
ATOM    782  HA  THR    54     742.455-636.428-231.381  1.00  0.00           H  
ATOM    783  CB  THR    54     740.931-637.950-231.622  1.00  0.00           C  
ATOM    784  HB  THR    54     741.531-638.735-231.162  1.00  0.00           H  
ATOM    785  CG2 THR    54     739.883-637.251-230.665  1.00  0.00           C  
ATOM    786 HG21 THR    54     739.058-636.844-231.248  1.00  0.00           H  
ATOM    787 HG22 THR    54     740.461-636.689-229.931  1.00  0.00           H  
ATOM    788 HG23 THR    54     739.354-637.905-229.972  1.00  0.00           H  
ATOM    789  OG1 THR    54     739.929-638.447-232.628  1.00  0.00           O  
ATOM    790  HG1 THR    54     740.369-638.701-233.443  1.00  0.00           H  
ATOM    791  C   THR    54     742.923-637.798-233.079  1.00  0.00           C  
ATOM    792  O   THR    54     742.932-637.662-234.377  1.00  0.00           O  
ATOM    793  N   VAL    55     743.766-638.576-232.414  1.00  0.00           N  
ATOM    794  H   VAL    55     743.801-638.510-231.407  1.00  0.00           H  
ATOM    795  CA  VAL    55     744.732-639.570-232.971  1.00  0.00           C  
ATOM    796  HA  VAL    55     745.387-638.929-233.561  1.00  0.00           H  
ATOM    797  CB  VAL    55     745.625-640.289-231.872  1.00  0.00           C  
ATOM    798  HB  VAL    55     746.494-640.695-232.390  1.00  0.00           H  
ATOM    799  CG1 VAL    55     746.041-639.496-230.669  1.00  0.00           C  
ATOM    800 HG11 VAL    55     745.138-639.304-230.090  1.00  0.00           H  
ATOM    801 HG12 VAL    55     746.479-638.547-230.979  1.00  0.00           H  
ATOM    802 HG13 VAL    55     746.713-640.047-230.010  1.00  0.00           H  
ATOM    803  CG2 VAL    55     744.843-641.506-231.388  1.00  0.00           C  
ATOM    804 HG21 VAL    55     743.779-641.317-231.247  1.00  0.00           H  
ATOM    805 HG22 VAL    55     745.268-641.909-230.469  1.00  0.00           H  
ATOM    806 HG23 VAL    55     744.816-642.387-232.030  1.00  0.00           H  
ATOM    807  C   VAL    55     743.982-640.591-233.985  1.00  0.00           C  
ATOM    808  O   VAL    55     742.750-640.774-233.903  1.00  0.00           O  
ATOM    809  N   ALA    56     744.788-641.033-234.882  1.00  0.00           N  
ATOM    810  H   ALA    56     745.756-640.744-234.906  1.00  0.00           H  
ATOM    811  CA  ALA    56     744.419-641.825-236.082  1.00  0.00           C  
ATOM    812  HA  ALA    56     743.490-642.389-236.002  1.00  0.00           H  
ATOM    813  CB  ALA    56     744.470-640.914-237.267  1.00  0.00           C  
ATOM    814  HB1 ALA    56     745.473-640.532-237.454  1.00  0.00           H  
ATOM    815  HB2 ALA    56     743.662-640.208-237.073  1.00  0.00           H  
ATOM    816  HB3 ALA    56     744.203-641.559-238.104  1.00  0.00           H  
ATOM    817  C   ALA    56     745.375-643.039-236.266  1.00  0.00           C  
ATOM    818  O   ALA    56     746.431-643.012-235.677  1.00  0.00           O  
ATOM    819  N   GLU    57     745.027-644.043-237.075  1.00  0.00           N  
ATOM    820  H   GLU    57     744.207-643.958-237.658  1.00  0.00           H  
ATOM    821  CA  GLU    57     745.690-645.293-237.257  1.00  0.00           C  
ATOM    822  HA  GLU    57     746.538-645.540-236.617  1.00  0.00           H  
ATOM    823  CB  GLU    57     744.884-646.617-237.197  1.00  0.00           C  
ATOM    824  HB2 GLU    57     744.103-646.581-237.956  1.00  0.00           H  
ATOM    825  HB3 GLU    57     745.637-647.404-237.167  1.00  0.00           H  
ATOM    826  CG  GLU    57     744.067-646.701-235.843  1.00  0.00           C  
ATOM    827  HG2 GLU    57     744.675-646.371-235.001  1.00  0.00           H  
ATOM    828  HG3 GLU    57     743.160-646.143-236.075  1.00  0.00           H  
ATOM    829  CD  GLU    57     743.739-648.185-235.835  1.00  0.00           C  
ATOM    830  OE1 GLU    57     742.617-648.514-236.328  1.00  0.00           O  
ATOM    831  OE2 GLU    57     744.541-648.997-235.342  1.00  0.00           O  
ATOM    832  C   GLU    57     746.268-644.998-238.685  1.00  0.00           C  
ATOM    833  O   GLU    57     745.787-645.307-239.808  1.00  0.00           O  
ATOM    834  N   LYS    58     747.498-644.353-238.801  1.00  0.00           N  
ATOM    835  H   LYS    58     748.080-644.120-238.009  1.00  0.00           H  
ATOM    836  CA  LYS    58     747.933-643.775-240.030  1.00  0.00           C  
ATOM    837  HA  LYS    58     747.151-643.530-240.749  1.00  0.00           H  
ATOM    838  CB  LYS    58     748.452-642.376-239.585  1.00  0.00           C  
ATOM    839  HB2 LYS    58     747.696-641.806-239.044  1.00  0.00           H  
ATOM    840  HB3 LYS    58     749.278-642.622-238.918  1.00  0.00           H  
ATOM    841  CG  LYS    58     748.975-641.399-240.549  1.00  0.00           C  
ATOM    842  HG2 LYS    58     750.054-641.497-240.660  1.00  0.00           H  
ATOM    843  HG3 LYS    58     748.375-641.464-241.457  1.00  0.00           H  
ATOM    844  CD  LYS    58     748.984-639.932-240.108  1.00  0.00           C  
ATOM    845  HD2 LYS    58     747.930-639.653-240.113  1.00  0.00           H  
ATOM    846  HD3 LYS    58     749.240-639.847-239.052  1.00  0.00           H  
ATOM    847  CE  LYS    58     749.705-639.062-240.932  1.00  0.00           C  
ATOM    848  HE2 LYS    58     750.748-639.377-240.948  1.00  0.00           H  
ATOM    849  HE3 LYS    58     749.276-639.096-241.934  1.00  0.00           H  
ATOM    850  NZ  LYS    58     749.655-637.682-240.353  1.00  0.00           N  
ATOM    851  HZ1 LYS    58     750.343-637.006-240.652  1.00  0.00           H  
ATOM    852  HZ2 LYS    58     749.493-637.671-239.356  1.00  0.00           H  
ATOM    853  HZ3 LYS    58     748.786-637.225-240.590  1.00  0.00           H  
ATOM    854  C   LYS    58     748.947-644.513-240.755  1.00  0.00           C  
ATOM    855  O   LYS    58     749.384-644.020-241.790  1.00  0.00           O  
ATOM    856  N   THR    59     749.409-645.759-240.343  1.00  0.00           N  
ATOM    857  H   THR    59     748.957-646.112-239.511  1.00  0.00           H  
ATOM    858  CA  THR    59     750.203-646.653-241.176  1.00  0.00           C  
ATOM    859  HA  THR    59     750.199-646.209-242.172  1.00  0.00           H  
ATOM    860  CB  THR    59     751.713-646.685-240.783  1.00  0.00           C  
ATOM    861  HB  THR    59     752.282-647.044-241.641  1.00  0.00           H  
ATOM    862  CG2 THR    59     752.417-645.315-240.252  1.00  0.00           C  
ATOM    863 HG21 THR    59     753.352-645.706-239.852  1.00  0.00           H  
ATOM    864 HG22 THR    59     751.699-644.928-239.529  1.00  0.00           H  
ATOM    865 HG23 THR    59     752.639-644.736-241.148  1.00  0.00           H  
ATOM    866  OG1 THR    59     751.906-647.653-239.794  1.00  0.00           O  
ATOM    867  HG1 THR    59     752.837-647.885-239.799  1.00  0.00           H  
ATOM    868  C   THR    59     749.536-647.961-241.408  1.00  0.00           C  
ATOM    869  O   THR    59     748.483-648.373-240.823  1.00  0.00           O  
ATOM    870  N   LYS    60     750.191-648.575-242.377  1.00  0.00           N  
ATOM    871  H   LYS    60     750.956-648.054-242.781  1.00  0.00           H  
ATOM    872  CA  LYS    60     750.038-649.923-242.878  1.00  0.00           C  
ATOM    873  HA  LYS    60     749.478-650.411-242.081  1.00  0.00           H  
ATOM    874  CB  LYS    60     749.229-649.890-244.195  1.00  0.00           C  
ATOM    875  HB2 LYS    60     749.412-648.961-244.735  1.00  0.00           H  
ATOM    876  HB3 LYS    60     749.523-650.696-244.867  1.00  0.00           H  
ATOM    877  CG  LYS    60     747.796-650.058-243.765  1.00  0.00           C  
ATOM    878  HG2 LYS    60     747.673-650.923-243.113  1.00  0.00           H  
ATOM    879  HG3 LYS    60     747.385-649.212-243.215  1.00  0.00           H  
ATOM    880  CD  LYS    60     747.064-650.356-245.062  1.00  0.00           C  
ATOM    881  HD2 LYS    60     747.058-649.497-245.733  1.00  0.00           H  
ATOM    882  HD3 LYS    60     747.488-651.242-245.536  1.00  0.00           H  
ATOM    883  CE  LYS    60     745.596-650.757-244.760  1.00  0.00           C  
ATOM    884  HE2 LYS    60     745.115-651.097-245.676  1.00  0.00           H  
ATOM    885  HE3 LYS    60     745.585-651.513-243.975  1.00  0.00           H  
ATOM    886  NZ  LYS    60     744.746-649.553-244.436  1.00  0.00           N  
ATOM    887  HZ1 LYS    60     744.750-648.982-245.269  1.00  0.00           H  
ATOM    888  HZ2 LYS    60     745.182-649.110-243.641  1.00  0.00           H  
ATOM    889  HZ3 LYS    60     743.823-649.882-244.190  1.00  0.00           H  
ATOM    890  C   LYS    60     751.289-650.637-243.168  1.00  0.00           C  
ATOM    891  O   LYS    60     752.310-650.100-243.396  1.00  0.00           O  
ATOM    892  N   GLU    61     751.292-651.947-242.862  1.00  0.00           N  
ATOM    893  H   GLU    61     750.426-652.310-242.490  1.00  0.00           H  
ATOM    894  CA  GLU    61     752.554-652.761-242.798  1.00  0.00           C  
ATOM    895  HA  GLU    61     753.133-652.165-242.093  1.00  0.00           H  
ATOM    896  CB  GLU    61     752.269-654.195-242.312  1.00  0.00           C  
ATOM    897  HB2 GLU    61     751.364-654.599-242.765  1.00  0.00           H  
ATOM    898  HB3 GLU    61     753.096-654.813-242.661  1.00  0.00           H  
ATOM    899  CG  GLU    61     751.920-654.230-240.854  1.00  0.00           C  
ATOM    900  HG2 GLU    61     750.969-653.762-240.600  1.00  0.00           H  
ATOM    901  HG3 GLU    61     751.721-655.281-240.645  1.00  0.00           H  
ATOM    902  CD  GLU    61     753.025-653.700-239.878  1.00  0.00           C  
ATOM    903  OE1 GLU    61     752.923-652.612-239.297  1.00  0.00           O  
ATOM    904  OE2 GLU    61     753.896-654.567-239.667  1.00  0.00           O  
ATOM    905  C   GLU    61     753.443-652.951-244.064  1.00  0.00           C  
ATOM    906  O   GLU    61     754.636-652.765-243.973  1.00  0.00           O  
ATOM    907  N   GLN    62     752.696-653.095-245.164  1.00  0.00           N  
ATOM    908  H   GLN    62     751.689-653.113-245.097  1.00  0.00           H  
ATOM    909  CA  GLN    62     753.324-653.145-246.421  1.00  0.00           C  
ATOM    910  HA  GLN    62     754.172-653.807-246.243  1.00  0.00           H  
ATOM    911  CB  GLN    62     752.411-653.876-247.381  1.00  0.00           C  
ATOM    912  HB2 GLN    62     751.486-653.303-247.443  1.00  0.00           H  
ATOM    913  HB3 GLN    62     752.822-653.837-248.390  1.00  0.00           H  
ATOM    914  CG  GLN    62     752.216-655.354-246.894  1.00  0.00           C  
ATOM    915  HG2 GLN    62     753.066-655.937-247.246  1.00  0.00           H  
ATOM    916  HG3 GLN    62     752.152-655.241-245.812  1.00  0.00           H  
ATOM    917  CD  GLN    62     750.889-656.051-247.415  1.00  0.00           C  
ATOM    918  OE1 GLN    62     749.788-655.455-247.491  1.00  0.00           O  
ATOM    919  NE2 GLN    62     750.885-657.382-247.574  1.00  0.00           N  
ATOM    920 HE21 GLN    62     751.710-657.965-247.610  1.00  0.00           H  
ATOM    921 HE22 GLN    62     749.984-657.804-247.749  1.00  0.00           H  
ATOM    922  C   GLN    62     753.658-651.756-246.974  1.00  0.00           C  
ATOM    923  O   GLN    62     752.829-650.821-246.992  1.00  0.00           O  
ATOM    924  N   VAL    63     754.898-651.514-247.274  1.00  0.00           N  
ATOM    925  H   VAL    63     755.532-652.299-247.227  1.00  0.00           H  
ATOM    926  CA  VAL    63     755.477-650.282-247.914  1.00  0.00           C  
ATOM    927  HA  VAL    63     755.049-649.418-247.407  1.00  0.00           H  
ATOM    928  CB  VAL    63     757.032-650.323-247.830  1.00  0.00           C  
ATOM    929  HB  VAL    63     757.256-649.480-248.484  1.00  0.00           H  
ATOM    930  CG1 VAL    63     757.554-650.188-246.459  1.00  0.00           C  
ATOM    931 HG11 VAL    63     757.074-650.987-245.895  1.00  0.00           H  
ATOM    932 HG12 VAL    63     757.302-649.251-245.962  1.00  0.00           H  
ATOM    933 HG13 VAL    63     758.602-650.427-246.280  1.00  0.00           H  
ATOM    934  CG2 VAL    63     757.783-651.544-248.245  1.00  0.00           C  
ATOM    935 HG21 VAL    63     758.830-651.246-248.188  1.00  0.00           H  
ATOM    936 HG22 VAL    63     757.371-652.010-249.141  1.00  0.00           H  
ATOM    937 HG23 VAL    63     757.646-652.280-247.452  1.00  0.00           H  
ATOM    938  C   VAL    63     755.047-650.313-249.418  1.00  0.00           C  
ATOM    939  O   VAL    63     754.417-651.247-249.854  1.00  0.00           O  
ATOM    940  N   THR    64     755.005-649.056-249.879  1.00  0.00           N  
ATOM    941  H   THR    64     754.992-648.375-249.134  1.00  0.00           H  
ATOM    942  CA  THR    64     754.539-648.802-251.213  1.00  0.00           C  
ATOM    943  HA  THR    64     753.450-648.761-251.236  1.00  0.00           H  
ATOM    944  CB  THR    64     755.162-647.479-251.577  1.00  0.00           C  
ATOM    945  HB  THR    64     755.271-646.836-250.704  1.00  0.00           H  
ATOM    946  CG2 THR    64     756.623-647.405-252.030  1.00  0.00           C  
ATOM    947 HG21 THR    64     756.881-648.232-252.691  1.00  0.00           H  
ATOM    948 HG22 THR    64     757.226-647.601-251.142  1.00  0.00           H  
ATOM    949 HG23 THR    64     756.859-646.372-252.286  1.00  0.00           H  
ATOM    950  OG1 THR    64     754.562-646.826-252.548  1.00  0.00           O  
ATOM    951  HG1 THR    64     753.817-646.412-252.107  1.00  0.00           H  
ATOM    952  C   THR    64     755.012-649.828-252.372  1.00  0.00           C  
ATOM    953  O   THR    64     755.953-650.565-252.147  1.00  0.00           O  
ATOM    954  N   ASN    65     754.438-649.509-253.568  1.00  0.00           N  
ATOM    955  H   ASN    65     753.569-649.010-253.441  1.00  0.00           H  
ATOM    956  CA  ASN    65     754.375-650.350-254.818  1.00  0.00           C  
ATOM    957  HA  ASN    65     754.363-651.355-254.394  1.00  0.00           H  
ATOM    958  CB  ASN    65     752.976-650.111-255.602  1.00  0.00           C  
ATOM    959  HB2 ASN    65     752.757-649.094-255.928  1.00  0.00           H  
ATOM    960  HB3 ASN    65     752.906-650.699-256.518  1.00  0.00           H  
ATOM    961  CG  ASN    65     751.781-650.439-254.729  1.00  0.00           C  
ATOM    962  OD1 ASN    65     751.215-649.672-254.013  1.00  0.00           O  
ATOM    963  ND2 ASN    65     751.585-651.671-254.602  1.00  0.00           N  
ATOM    964 HD21 ASN    65     752.144-652.393-255.033  1.00  0.00           H  
ATOM    965 HD22 ASN    65     750.798-651.922-254.021  1.00  0.00           H  
ATOM    966  C   ASN    65     755.505-650.254-255.909  1.00  0.00           C  
ATOM    967  O   ASN    65     755.533-651.001-256.850  1.00  0.00           O  
ATOM    968  N   VAL    66     756.548-649.486-255.530  1.00  0.00           N  
ATOM    969  H   VAL    66     756.464-649.198-254.565  1.00  0.00           H  
ATOM    970  CA  VAL    66     757.804-649.436-256.367  1.00  0.00           C  
ATOM    971  HA  VAL    66     757.440-649.321-257.389  1.00  0.00           H  
ATOM    972  CB  VAL    66     758.767-648.250-255.966  1.00  0.00           C  
ATOM    973  HB  VAL    66     758.985-648.302-254.899  1.00  0.00           H  
ATOM    974  CG1 VAL    66     760.107-648.138-256.800  1.00  0.00           C  
ATOM    975 HG11 VAL    66     759.895-648.231-257.866  1.00  0.00           H  
ATOM    976 HG12 VAL    66     760.667-649.045-256.573  1.00  0.00           H  
ATOM    977 HG13 VAL    66     760.722-647.273-256.555  1.00  0.00           H  
ATOM    978  CG2 VAL    66     758.256-646.853-256.330  1.00  0.00           C  
ATOM    979 HG21 VAL    66     758.868-646.215-255.692  1.00  0.00           H  
ATOM    980 HG22 VAL    66     757.256-646.752-255.908  1.00  0.00           H  
ATOM    981 HG23 VAL    66     758.261-646.506-257.363  1.00  0.00           H  
ATOM    982  C   VAL    66     758.619-650.717-256.067  1.00  0.00           C  
ATOM    983  O   VAL    66     758.612-651.123-254.941  1.00  0.00           O  
ATOM    984  N   GLY    67     759.329-651.318-257.020  1.00  0.00           N  
ATOM    985  H   GLY    67     759.183-650.992-257.964  1.00  0.00           H  
ATOM    986  CA  GLY    67     759.982-652.626-256.815  1.00  0.00           C  
ATOM    987  HA2 GLY    67     759.698-653.170-255.914  1.00  0.00           H  
ATOM    988  HA3 GLY    67     759.729-653.306-257.628  1.00  0.00           H  
ATOM    989  C   GLY    67     761.554-652.478-256.879  1.00  0.00           C  
ATOM    990  O   GLY    67     762.140-651.812-257.690  1.00  0.00           O  
ATOM    991  N   GLY    68     762.207-653.311-256.010  1.00  0.00           N  
ATOM    992  H   GLY    68     761.641-653.898-255.414  1.00  0.00           H  
ATOM    993  CA  GLY    68     763.688-653.574-256.103  1.00  0.00           C  
ATOM    994  HA2 GLY    68     764.085-652.778-256.734  1.00  0.00           H  
ATOM    995  HA3 GLY    68     763.879-653.668-255.034  1.00  0.00           H  
ATOM    996  C   GLY    68     764.081-654.892-256.711  1.00  0.00           C  
ATOM    997  O   GLY    68     763.277-655.844-256.718  1.00  0.00           O  
ATOM    998  N   ALA    69     765.277-655.037-257.221  1.00  0.00           N  
ATOM    999  H   ALA    69     765.943-654.298-257.046  1.00  0.00           H  
ATOM   1000  CA  ALA    69     765.855-656.266-257.936  1.00  0.00           C  
ATOM   1001  HA  ALA    69     765.367-657.121-257.470  1.00  0.00           H  
ATOM   1002  CB  ALA    69     765.525-656.182-259.456  1.00  0.00           C  
ATOM   1003  HB1 ALA    69     764.479-656.005-259.706  1.00  0.00           H  
ATOM   1004  HB2 ALA    69     765.985-656.901-260.134  1.00  0.00           H  
ATOM   1005  HB3 ALA    69     765.969-655.257-259.825  1.00  0.00           H  
ATOM   1006  C   ALA    69     767.395-656.382-257.619  1.00  0.00           C  
ATOM   1007  O   ALA    69     767.935-655.562-256.969  1.00  0.00           O  
ATOM   1008  N   VAL    70     768.040-657.461-258.202  1.00  0.00           N  
ATOM   1009  H   VAL    70     767.449-658.120-258.688  1.00  0.00           H  
ATOM   1010  CA  VAL    70     769.575-657.705-258.122  1.00  0.00           C  
ATOM   1011  HA  VAL    70     769.863-657.259-257.170  1.00  0.00           H  
ATOM   1012  CB  VAL    70     769.883-659.195-257.982  1.00  0.00           C  
ATOM   1013  HB  VAL    70     770.959-659.286-258.134  1.00  0.00           H  
ATOM   1014  CG1 VAL    70     769.570-659.848-256.587  1.00  0.00           C  
ATOM   1015 HG11 VAL    70     770.085-660.781-256.815  1.00  0.00           H  
ATOM   1016 HG12 VAL    70     768.504-659.740-256.384  1.00  0.00           H  
ATOM   1017 HG13 VAL    70     770.120-659.314-255.812  1.00  0.00           H  
ATOM   1018  CG2 VAL    70     769.429-660.043-259.210  1.00  0.00           C  
ATOM   1019 HG21 VAL    70     770.017-660.960-259.236  1.00  0.00           H  
ATOM   1020 HG22 VAL    70     769.775-659.571-260.129  1.00  0.00           H  
ATOM   1021 HG23 VAL    70     768.396-660.386-259.150  1.00  0.00           H  
ATOM   1022  C   VAL    70     770.407-657.017-259.206  1.00  0.00           C  
ATOM   1023  O   VAL    70     771.651-657.263-259.288  1.00  0.00           O  
ATOM   1024  N   VAL    71     769.780-656.220-260.157  1.00  0.00           N  
ATOM   1025  H   VAL    71     768.847-655.957-259.873  1.00  0.00           H  
ATOM   1026  CA  VAL    71     770.426-655.741-261.415  1.00  0.00           C  
ATOM   1027  HA  VAL    71     770.837-656.520-262.057  1.00  0.00           H  
ATOM   1028  CB  VAL    71     769.339-655.027-262.210  1.00  0.00           C  
ATOM   1029  HB  VAL    71     768.518-655.744-262.193  1.00  0.00           H  
ATOM   1030  CG1 VAL    71     768.607-653.797-261.696  1.00  0.00           C  
ATOM   1031 HG11 VAL    71     769.230-653.023-262.144  1.00  0.00           H  
ATOM   1032 HG12 VAL    71     768.630-653.709-260.610  1.00  0.00           H  
ATOM   1033 HG13 VAL    71     767.608-653.816-262.132  1.00  0.00           H  
ATOM   1034  CG2 VAL    71     769.753-654.902-263.682  1.00  0.00           C  
ATOM   1035 HG21 VAL    71     769.712-655.867-264.188  1.00  0.00           H  
ATOM   1036 HG22 VAL    71     770.784-654.601-263.865  1.00  0.00           H  
ATOM   1037 HG23 VAL    71     769.126-654.257-264.298  1.00  0.00           H  
ATOM   1038  C   VAL    71     771.552-654.784-260.965  1.00  0.00           C  
ATOM   1039  O   VAL    71     771.252-653.680-260.602  1.00  0.00           O  
ATOM   1040  N   THR    72     772.829-655.164-261.014  1.00  0.00           N  
ATOM   1041  H   THR    72     773.082-656.140-261.085  1.00  0.00           H  
ATOM   1042  CA  THR    72     773.911-654.153-260.832  1.00  0.00           C  
ATOM   1043  HA  THR    72     773.710-653.594-259.918  1.00  0.00           H  
ATOM   1044  CB  THR    72     775.238-654.774-260.723  1.00  0.00           C  
ATOM   1045  HB  THR    72     776.018-654.039-260.921  1.00  0.00           H  
ATOM   1046  CG2 THR    72     775.555-655.545-259.401  1.00  0.00           C  
ATOM   1047 HG21 THR    72     775.074-655.185-258.491  1.00  0.00           H  
ATOM   1048 HG22 THR    72     776.600-655.495-259.094  1.00  0.00           H  
ATOM   1049 HG23 THR    72     775.427-656.627-259.384  1.00  0.00           H  
ATOM   1050  OG1 THR    72     775.402-655.683-261.772  1.00  0.00           O  
ATOM   1051  HG1 THR    72     776.355-655.737-261.875  1.00  0.00           H  
ATOM   1052  C   THR    72     774.015-653.141-262.004  1.00  0.00           C  
ATOM   1053  O   THR    72     773.396-653.191-263.013  1.00  0.00           O  
ATOM   1054  N   GLY    73     774.873-652.068-261.845  1.00  0.00           N  
ATOM   1055  H   GLY    73     775.398-652.063-260.982  1.00  0.00           H  
ATOM   1056  CA  GLY    73     774.931-650.881-262.685  1.00  0.00           C  
ATOM   1057  HA2 GLY    73     775.779-650.894-263.369  1.00  0.00           H  
ATOM   1058  HA3 GLY    73     774.062-651.070-263.315  1.00  0.00           H  
ATOM   1059  C   GLY    73     774.775-649.605-261.854  1.00  0.00           C  
ATOM   1060  O   GLY    73     774.650-648.439-262.423  1.00  0.00           O  
ATOM   1061  N   VAL    74     774.744-649.728-260.504  1.00  0.00           N  
ATOM   1062  H   VAL    74     774.824-650.586-259.977  1.00  0.00           H  
ATOM   1063  CA  VAL    74     774.610-648.502-259.749  1.00  0.00           C  
ATOM   1064  HA  VAL    74     774.739-647.602-260.351  1.00  0.00           H  
ATOM   1065  CB  VAL    74     773.189-648.237-259.318  1.00  0.00           C  
ATOM   1066  HB  VAL    74     772.855-648.814-258.456  1.00  0.00           H  
ATOM   1067  CG1 VAL    74     773.045-646.727-259.157  1.00  0.00           C  
ATOM   1068 HG11 VAL    74     772.073-646.644-258.673  1.00  0.00           H  
ATOM   1069 HG12 VAL    74     773.070-646.429-260.205  1.00  0.00           H  
ATOM   1070 HG13 VAL    74     773.836-646.264-258.565  1.00  0.00           H  
ATOM   1071  CG2 VAL    74     772.247-648.558-260.450  1.00  0.00           C  
ATOM   1072 HG21 VAL    74     771.227-648.298-260.168  1.00  0.00           H  
ATOM   1073 HG22 VAL    74     772.263-649.641-260.573  1.00  0.00           H  
ATOM   1074 HG23 VAL    74     772.440-647.971-261.349  1.00  0.00           H  
ATOM   1075  C   VAL    74     775.659-648.371-258.707  1.00  0.00           C  
ATOM   1076  O   VAL    74     775.465-648.022-257.535  1.00  0.00           O  
ATOM   1077  N   THR    75     776.888-648.635-259.199  1.00  0.00           N  
ATOM   1078  H   THR    75     776.907-648.631-260.209  1.00  0.00           H  
ATOM   1079  CA  THR    75     778.147-648.833-258.368  1.00  0.00           C  
ATOM   1080  HA  THR    75     778.133-648.230-257.460  1.00  0.00           H  
ATOM   1081  CB  THR    75     778.210-650.244-257.759  1.00  0.00           C  
ATOM   1082  HB  THR    75     778.301-651.035-258.503  1.00  0.00           H  
ATOM   1083  CG2 THR    75     779.276-650.250-256.581  1.00  0.00           C  
ATOM   1084 HG21 THR    75     780.199-649.715-256.805  1.00  0.00           H  
ATOM   1085 HG22 THR    75     779.519-651.302-256.430  1.00  0.00           H  
ATOM   1086 HG23 THR    75     778.892-649.762-255.685  1.00  0.00           H  
ATOM   1087  OG1 THR    75     776.979-650.458-257.060  1.00  0.00           O  
ATOM   1088  HG1 THR    75     776.669-649.618-256.715  1.00  0.00           H  
ATOM   1089  C   THR    75     779.365-648.459-259.218  1.00  0.00           C  
ATOM   1090  O   THR    75     779.198-648.365-260.406  1.00  0.00           O  
ATOM   1091  N   ALA    76     780.562-648.101-258.743  1.00  0.00           N  
ATOM   1092  H   ALA    76     780.551-647.846-257.766  1.00  0.00           H  
ATOM   1093  CA  ALA    76     781.760-647.746-259.481  1.00  0.00           C  
ATOM   1094  HA  ALA    76     781.610-647.975-260.536  1.00  0.00           H  
ATOM   1095  CB  ALA    76     781.838-646.132-259.392  1.00  0.00           C  
ATOM   1096  HB1 ALA    76     781.011-645.661-259.924  1.00  0.00           H  
ATOM   1097  HB2 ALA    76     782.815-645.747-259.682  1.00  0.00           H  
ATOM   1098  HB3 ALA    76     781.645-645.743-258.392  1.00  0.00           H  
ATOM   1099  C   ALA    76     783.125-648.232-258.972  1.00  0.00           C  
ATOM   1100  O   ALA    76     783.971-648.301-259.835  1.00  0.00           O  
ATOM   1101  N   VAL    77     783.228-648.568-257.587  1.00  0.00           N  
ATOM   1102  H   VAL    77     782.409-648.461-257.006  1.00  0.00           H  
ATOM   1103  CA  VAL    77     784.477-649.051-256.935  1.00  0.00           C  
ATOM   1104  HA  VAL    77     785.228-649.512-257.577  1.00  0.00           H  
ATOM   1105  CB  VAL    77     785.309-647.882-256.332  1.00  0.00           C  
ATOM   1106  HB  VAL    77     785.709-647.297-257.160  1.00  0.00           H  
ATOM   1107  CG1 VAL    77     784.747-646.782-255.450  1.00  0.00           C  
ATOM   1108 HG11 VAL    77     783.749-646.424-255.701  1.00  0.00           H  
ATOM   1109 HG12 VAL    77     785.401-645.910-255.449  1.00  0.00           H  
ATOM   1110 HG13 VAL    77     784.772-647.270-254.475  1.00  0.00           H  
ATOM   1111  CG2 VAL    77     786.585-648.431-255.686  1.00  0.00           C  
ATOM   1112 HG21 VAL    77     787.152-648.996-256.426  1.00  0.00           H  
ATOM   1113 HG22 VAL    77     786.336-649.146-254.901  1.00  0.00           H  
ATOM   1114 HG23 VAL    77     787.174-647.576-255.352  1.00  0.00           H  
ATOM   1115  C   VAL    77     784.091-650.204-255.947  1.00  0.00           C  
ATOM   1116  O   VAL    77     783.727-649.886-254.800  1.00  0.00           O  
ATOM   1117  N   ALA    78     784.219-651.430-256.412  1.00  0.00           N  
ATOM   1118  H   ALA    78     784.499-651.458-257.382  1.00  0.00           H  
ATOM   1119  CA  ALA    78     783.847-652.625-255.543  1.00  0.00           C  
ATOM   1120  HA  ALA    78     783.168-652.226-254.789  1.00  0.00           H  
ATOM   1121  CB  ALA    78     782.964-653.437-256.461  1.00  0.00           C  
ATOM   1122  HB1 ALA    78     782.346-652.748-257.037  1.00  0.00           H  
ATOM   1123  HB2 ALA    78     782.245-654.137-256.036  1.00  0.00           H  
ATOM   1124  HB3 ALA    78     783.726-654.003-256.997  1.00  0.00           H  
ATOM   1125  C   ALA    78     784.920-653.429-254.917  1.00  0.00           C  
ATOM   1126  O   ALA    78     784.801-653.937-253.845  1.00  0.00           O  
ATOM   1127  N   GLN    79     786.135-653.438-255.592  1.00  0.00           N  
ATOM   1128  H   GLN    79     786.211-652.961-256.478  1.00  0.00           H  
ATOM   1129  CA  GLN    79     787.322-654.185-255.230  1.00  0.00           C  
ATOM   1130  HA  GLN    79     787.046-655.238-255.175  1.00  0.00           H  
ATOM   1131  CB  GLN    79     788.162-653.943-256.507  1.00  0.00           C  
ATOM   1132  HB2 GLN    79     787.677-654.122-257.467  1.00  0.00           H  
ATOM   1133  HB3 GLN    79     788.436-652.891-256.573  1.00  0.00           H  
ATOM   1134  CG  GLN    79     789.552-654.673-256.640  1.00  0.00           C  
ATOM   1135  HG2 GLN    79     790.100-654.162-257.432  1.00  0.00           H  
ATOM   1136  HG3 GLN    79     790.032-654.446-255.688  1.00  0.00           H  
ATOM   1137  CD  GLN    79     789.249-656.135-256.798  1.00  0.00           C  
ATOM   1138  OE1 GLN    79     788.900-656.681-257.912  1.00  0.00           O  
ATOM   1139  NE2 GLN    79     789.130-656.890-255.735  1.00  0.00           N  
ATOM   1140 HE21 GLN    79     789.253-656.509-254.808  1.00  0.00           H  
ATOM   1141 HE22 GLN    79     788.918-657.875-255.796  1.00  0.00           H  
ATOM   1142  C   GLN    79     788.042-653.858-253.837  1.00  0.00           C  
ATOM   1143  O   GLN    79     788.412-654.991-253.372  1.00  0.00           O  
ATOM   1144  N   LYS    80     788.220-652.641-253.393  1.00  0.00           N  
ATOM   1145  H   LYS    80     787.860-651.818-253.854  1.00  0.00           H  
ATOM   1146  CA  LYS    80     788.857-652.364-252.115  1.00  0.00           C  
ATOM   1147  HA  LYS    80     788.136-652.752-251.395  1.00  0.00           H  
ATOM   1148  CB  LYS    80     790.199-653.016-251.980  1.00  0.00           C  
ATOM   1149  HB2 LYS    80     790.270-653.939-252.555  1.00  0.00           H  
ATOM   1150  HB3 LYS    80     790.943-652.303-252.336  1.00  0.00           H  
ATOM   1151  CG  LYS    80     790.458-653.432-250.551  1.00  0.00           C  
ATOM   1152  HG2 LYS    80     791.537-653.578-250.507  1.00  0.00           H  
ATOM   1153  HG3 LYS    80     790.335-652.547-249.927  1.00  0.00           H  
ATOM   1154  CD  LYS    80     789.616-654.565-249.969  1.00  0.00           C  
ATOM   1155  HD2 LYS    80     790.027-654.793-248.986  1.00  0.00           H  
ATOM   1156  HD3 LYS    80     788.607-654.152-249.937  1.00  0.00           H  
ATOM   1157  CE  LYS    80     789.745-655.963-250.630  1.00  0.00           C  
ATOM   1158  HE2 LYS    80     789.582-655.942-251.708  1.00  0.00           H  
ATOM   1159  HE3 LYS    80     790.739-656.272-250.305  1.00  0.00           H  
ATOM   1160  NZ  LYS    80     788.690-656.869-250.052  1.00  0.00           N  
ATOM   1161  HZ1 LYS    80     787.838-656.710-250.570  1.00  0.00           H  
ATOM   1162  HZ2 LYS    80     788.593-656.842-249.047  1.00  0.00           H  
ATOM   1163  HZ3 LYS    80     788.915-657.835-250.242  1.00  0.00           H  
ATOM   1164  C   LYS    80     788.875-650.816-251.795  1.00  0.00           C  
ATOM   1165  O   LYS    80     789.083-649.953-252.679  1.00  0.00           O  
ATOM   1166  N   THR    81     788.564-650.481-250.492  1.00  0.00           N  
ATOM   1167  H   THR    81     788.264-651.338-250.051  1.00  0.00           H  
ATOM   1168  CA  THR    81     788.523-649.188-249.844  1.00  0.00           C  
ATOM   1169  HA  THR    81     789.312-648.551-250.244  1.00  0.00           H  
ATOM   1170  CB  THR    81     787.214-648.492-250.233  1.00  0.00           C  
ATOM   1171  HB  THR    81     787.210-648.597-251.318  1.00  0.00           H  
ATOM   1172  CG2 THR    81     786.117-649.093-249.432  1.00  0.00           C  
ATOM   1173 HG21 THR    81     786.387-649.200-248.381  1.00  0.00           H  
ATOM   1174 HG22 THR    81     785.894-650.110-249.756  1.00  0.00           H  
ATOM   1175 HG23 THR    81     785.097-648.720-249.520  1.00  0.00           H  
ATOM   1176  OG1 THR    81     787.346-647.113-250.061  1.00  0.00           O  
ATOM   1177  HG1 THR    81     786.463-646.752-250.165  1.00  0.00           H  
ATOM   1178  C   THR    81     789.000-649.143-248.398  1.00  0.00           C  
ATOM   1179  O   THR    81     788.923-650.211-247.732  1.00  0.00           O  
ATOM   1180  N   VAL    82     789.455-648.029-247.906  1.00  0.00           N  
ATOM   1181  H   VAL    82     789.339-647.154-248.397  1.00  0.00           H  
ATOM   1182  CA  VAL    82     790.244-647.867-246.673  1.00  0.00           C  
ATOM   1183  HA  VAL    82     789.822-648.538-245.924  1.00  0.00           H  
ATOM   1184  CB  VAL    82     791.714-648.237-246.865  1.00  0.00           C  
ATOM   1185  HB  VAL    82     792.351-647.837-246.077  1.00  0.00           H  
ATOM   1186  CG1 VAL    82     791.930-649.781-246.901  1.00  0.00           C  
ATOM   1187 HG11 VAL    82     791.465-650.319-246.074  1.00  0.00           H  
ATOM   1188 HG12 VAL    82     792.993-650.023-246.919  1.00  0.00           H  
ATOM   1189 HG13 VAL    82     791.399-650.172-247.769  1.00  0.00           H  
ATOM   1190  CG2 VAL    82     792.363-647.682-248.029  1.00  0.00           C  
ATOM   1191 HG21 VAL    82     791.971-647.932-249.015  1.00  0.00           H  
ATOM   1192 HG22 VAL    82     793.407-647.945-247.859  1.00  0.00           H  
ATOM   1193 HG23 VAL    82     792.289-646.596-247.966  1.00  0.00           H  
ATOM   1194  C   VAL    82     790.034-646.495-245.944  1.00  0.00           C  
ATOM   1195  O   VAL    82     789.939-645.404-246.571  1.00  0.00           O  
ATOM   1196  N   GLU    83     789.996-646.611-244.557  1.00  0.00           N  
ATOM   1197  H   GLU    83     789.751-647.546-244.265  1.00  0.00           H  
ATOM   1198  CA  GLU    83     790.074-645.487-243.624  1.00  0.00           C  
ATOM   1199  HA  GLU    83     790.741-644.768-244.099  1.00  0.00           H  
ATOM   1200  CB  GLU    83     788.742-644.918-243.276  1.00  0.00           C  
ATOM   1201  HB2 GLU    83     788.118-645.625-242.731  1.00  0.00           H  
ATOM   1202  HB3 GLU    83     788.922-644.102-242.576  1.00  0.00           H  
ATOM   1203  CG  GLU    83     787.854-644.279-244.398  1.00  0.00           C  
ATOM   1204  HG2 GLU    83     788.539-643.682-244.998  1.00  0.00           H  
ATOM   1205  HG3 GLU    83     787.513-645.044-245.095  1.00  0.00           H  
ATOM   1206  CD  GLU    83     786.659-643.534-243.804  1.00  0.00           C  
ATOM   1207  OE1 GLU    83     786.242-643.838-242.671  1.00  0.00           O  
ATOM   1208  OE2 GLU    83     785.959-642.757-244.418  1.00  0.00           O  
ATOM   1209  C   GLU    83     790.746-645.896-242.314  1.00  0.00           C  
ATOM   1210  O   GLU    83     790.419-646.976-241.859  1.00  0.00           O  
ATOM   1211  N   GLY    84     791.754-645.132-241.842  1.00  0.00           N  
ATOM   1212  H   GLY    84     791.928-644.369-242.480  1.00  0.00           H  
ATOM   1213  CA  GLY    84     792.557-645.106-240.562  1.00  0.00           C  
ATOM   1214  HA2 GLY    84     792.931-644.083-240.540  1.00  0.00           H  
ATOM   1215  HA3 GLY    84     791.900-645.214-239.699  1.00  0.00           H  
ATOM   1216  C   GLY    84     793.614-646.201-240.371  1.00  0.00           C  
ATOM   1217  O   GLY    84     794.472-646.118-239.430  1.00  0.00           O  
ATOM   1218  N   ALA    85     793.611-647.196-241.197  1.00  0.00           N  
ATOM   1219  H   ALA    85     792.939-647.245-241.950  1.00  0.00           H  
ATOM   1220  CA  ALA    85     794.466-648.391-241.087  1.00  0.00           C  
ATOM   1221  HA  ALA    85     794.365-648.929-240.144  1.00  0.00           H  
ATOM   1222  CB  ALA    85     794.151-649.397-242.273  1.00  0.00           C  
ATOM   1223  HB1 ALA    85     793.237-649.972-242.126  1.00  0.00           H  
ATOM   1224  HB2 ALA    85     794.909-650.105-241.935  1.00  0.00           H  
ATOM   1225  HB3 ALA    85     794.249-648.905-243.241  1.00  0.00           H  
ATOM   1226  C   ALA    85     795.997-647.966-241.277  1.00  0.00           C  
ATOM   1227  O   ALA    85     796.410-647.204-242.137  1.00  0.00           O  
ATOM   1228  N   GLY    86     796.905-648.480-240.407  1.00  0.00           N  
ATOM   1229  H   GLY    86     796.658-649.032-239.599  1.00  0.00           H  
ATOM   1230  CA  GLY    86     798.297-648.083-240.379  1.00  0.00           C  
ATOM   1231  HA2 GLY    86     798.604-647.636-241.324  1.00  0.00           H  
ATOM   1232  HA3 GLY    86     798.497-647.240-239.717  1.00  0.00           H  
ATOM   1233  C   GLY    86     799.343-649.187-240.075  1.00  0.00           C  
ATOM   1234  O   GLY    86     800.483-648.905-239.495  1.00  0.00           O  
ATOM   1235  N   SER    87     798.892-650.432-240.380  1.00  0.00           N  
ATOM   1236  H   SER    87     797.890-650.547-240.437  1.00  0.00           H  
ATOM   1237  CA  SER    87     799.632-651.616-239.997  1.00  0.00           C  
ATOM   1238  HA  SER    87     800.525-651.264-239.481  1.00  0.00           H  
ATOM   1239  CB  SER    87     798.816-652.300-238.902  1.00  0.00           C  
ATOM   1240  HB2 SER    87     797.829-652.554-239.288  1.00  0.00           H  
ATOM   1241  HB3 SER    87     799.452-653.162-238.698  1.00  0.00           H  
ATOM   1242  OG  SER    87     798.938-651.563-237.773  1.00  0.00           O  
ATOM   1243  HG  SER    87     798.647-652.032-236.988  1.00  0.00           H  
ATOM   1244  C   SER    87     800.204-652.532-241.085  1.00  0.00           C  
ATOM   1245  O   SER    87     801.012-653.396-240.868  1.00  0.00           O  
ATOM   1246  N   ILE    88     799.827-652.399-242.386  1.00  0.00           N  
ATOM   1247  H   ILE    88     799.195-651.639-242.593  1.00  0.00           H  
ATOM   1248  CA  ILE    88     800.206-653.283-243.560  1.00  0.00           C  
ATOM   1249  HA  ILE    88     800.882-654.041-243.166  1.00  0.00           H  
ATOM   1250  CB  ILE    88     798.841-653.990-243.906  1.00  0.00           C  
ATOM   1251  HB  ILE    88     798.413-654.293-242.950  1.00  0.00           H  
ATOM   1252  CG2 ILE    88     797.863-653.035-244.588  1.00  0.00           C  
ATOM   1253 HG21 ILE    88     796.895-653.535-244.621  1.00  0.00           H  
ATOM   1254 HG22 ILE    88     798.192-652.954-245.624  1.00  0.00           H  
ATOM   1255 HG23 ILE    88     797.805-652.022-244.189  1.00  0.00           H  
ATOM   1256  CG1 ILE    88     798.948-655.271-244.710  1.00  0.00           C  
ATOM   1257 HG12 ILE    88     798.017-655.829-244.622  1.00  0.00           H  
ATOM   1258 HG13 ILE    88     799.128-655.033-245.758  1.00  0.00           H  
ATOM   1259  CD1 ILE    88     799.938-656.282-244.072  1.00  0.00           C  
ATOM   1260 HD11 ILE    88     799.565-656.525-243.077  1.00  0.00           H  
ATOM   1261 HD12 ILE    88     801.005-656.117-244.221  1.00  0.00           H  
ATOM   1262 HD13 ILE    88     799.802-657.233-244.588  1.00  0.00           H  
ATOM   1263  C   ILE    88     800.783-652.567-244.844  1.00  0.00           C  
ATOM   1264  O   ILE    88     801.240-653.249-245.792  1.00  0.00           O  
ATOM   1265  N   ALA    89     800.995-651.262-244.805  1.00  0.00           N  
ATOM   1266  H   ALA    89     800.995-650.852-243.881  1.00  0.00           H  
ATOM   1267  CA  ALA    89     801.480-650.402-245.875  1.00  0.00           C  
ATOM   1268  HA  ALA    89     801.228-650.837-246.842  1.00  0.00           H  
ATOM   1269  CB  ALA    89     800.796-648.995-245.753  1.00  0.00           C  
ATOM   1270  HB1 ALA    89     799.731-649.184-245.615  1.00  0.00           H  
ATOM   1271  HB2 ALA    89     800.951-648.445-246.681  1.00  0.00           H  
ATOM   1272  HB3 ALA    89     801.129-648.392-244.908  1.00  0.00           H  
ATOM   1273  C   ALA    89     802.994-650.093-246.025  1.00  0.00           C  
ATOM   1274  O   ALA    89     803.715-650.344-245.058  1.00  0.00           O  
ATOM   1275  N   ALA    90     803.517-649.548-247.181  1.00  0.00           N  
ATOM   1276  H   ALA    90     802.926-649.384-247.983  1.00  0.00           H  
ATOM   1277  CA  ALA    90     804.916-649.342-247.414  1.00  0.00           C  
ATOM   1278  HA  ALA    90     805.502-650.233-247.186  1.00  0.00           H  
ATOM   1279  CB  ALA    90     805.289-649.164-248.861  1.00  0.00           C  
ATOM   1280  HB1 ALA    90     806.044-648.382-248.946  1.00  0.00           H  
ATOM   1281  HB2 ALA    90     804.410-648.857-249.428  1.00  0.00           H  
ATOM   1282  HB3 ALA    90     805.769-650.060-249.254  1.00  0.00           H  
ATOM   1283  C   ALA    90     805.664-648.346-246.519  1.00  0.00           C  
ATOM   1284  O   ALA    90     806.860-648.407-246.568  1.00  0.00           O  
ATOM   1285  N   ALA    91     804.964-647.426-245.759  1.00  0.00           N  
ATOM   1286  H   ALA    91     803.959-647.335-245.794  1.00  0.00           H  
ATOM   1287  CA  ALA    91     805.697-646.568-244.806  1.00  0.00           C  
ATOM   1288  HA  ALA    91     806.706-646.452-245.202  1.00  0.00           H  
ATOM   1289  CB  ALA    91     804.978-645.198-244.647  1.00  0.00           C  
ATOM   1290  HB1 ALA    91     804.444-645.054-245.586  1.00  0.00           H  
ATOM   1291  HB2 ALA    91     805.644-644.483-244.163  1.00  0.00           H  
ATOM   1292  HB3 ALA    91     804.204-645.464-243.926  1.00  0.00           H  
ATOM   1293  C   ALA    91     805.843-647.356-243.469  1.00  0.00           C  
ATOM   1294  O   ALA    91     806.159-646.629-242.508  1.00  0.00           O  
ATOM   1295  N   THR    92     805.606-648.670-243.367  1.00  0.00           N  
ATOM   1296  H   THR    92     805.240-649.127-244.191  1.00  0.00           H  
ATOM   1297  CA  THR    92     805.934-649.507-242.189  1.00  0.00           C  
ATOM   1298  HA  THR    92     805.747-648.895-241.307  1.00  0.00           H  
ATOM   1299  CB  THR    92     805.081-650.744-242.063  1.00  0.00           C  
ATOM   1300  HB  THR    92     805.013-651.140-243.076  1.00  0.00           H  
ATOM   1301  CG2 THR    92     805.514-651.888-241.097  1.00  0.00           C  
ATOM   1302 HG21 THR    92     804.654-652.524-240.888  1.00  0.00           H  
ATOM   1303 HG22 THR    92     805.657-651.707-240.032  1.00  0.00           H  
ATOM   1304 HG23 THR    92     806.275-652.561-241.493  1.00  0.00           H  
ATOM   1305  OG1 THR    92     803.661-650.440-241.880  1.00  0.00           O  
ATOM   1306  HG1 THR    92     803.428-649.634-242.345  1.00  0.00           H  
ATOM   1307  C   THR    92     807.353-649.844-242.057  1.00  0.00           C  
ATOM   1308  O   THR    92     807.960-650.362-242.958  1.00  0.00           O  
ATOM   1309  N   GLY    93     807.960-649.575-240.922  1.00  0.00           N  
ATOM   1310  H   GLY    93     807.578-649.122-240.104  1.00  0.00           H  
ATOM   1311  CA  GLY    93     809.331-650.040-240.587  1.00  0.00           C  
ATOM   1312  HA2 GLY    93     809.405-651.119-240.452  1.00  0.00           H  
ATOM   1313  HA3 GLY    93     810.036-649.680-241.337  1.00  0.00           H  
ATOM   1314  C   GLY    93     809.855-649.463-239.264  1.00  0.00           C  
ATOM   1315  O   GLY    93     809.038-649.304-238.345  1.00  0.00           O  
ATOM   1316  N   PHE    94     811.147-649.143-239.149  1.00  0.00           N  
ATOM   1317  H   PHE    94     811.558-649.327-240.053  1.00  0.00           H  
ATOM   1318  CA  PHE    94     811.881-648.608-237.998  1.00  0.00           C  
ATOM   1319  HA  PHE    94     811.463-649.296-237.263  1.00  0.00           H  
ATOM   1320  CB  PHE    94     813.434-648.851-238.044  1.00  0.00           C  
ATOM   1321  HB2 PHE    94     813.971-648.115-238.643  1.00  0.00           H  
ATOM   1322  HB3 PHE    94     813.777-648.655-237.028  1.00  0.00           H  
ATOM   1323  CG  PHE    94     813.870-650.227-238.346  1.00  0.00           C  
ATOM   1324  CD1 PHE    94     813.909-651.263-237.419  1.00  0.00           C  
ATOM   1325  HD1 PHE    94     813.623-651.175-236.381  1.00  0.00           H  
ATOM   1326  CE1 PHE    94     814.540-652.482-237.888  1.00  0.00           C  
ATOM   1327  HE1 PHE    94     814.525-653.419-237.351  1.00  0.00           H  
ATOM   1328  CZ  PHE    94     815.328-652.602-239.059  1.00  0.00           C  
ATOM   1329  HZ  PHE    94     815.831-653.515-239.341  1.00  0.00           H  
ATOM   1330  CE2 PHE    94     815.467-651.527-239.902  1.00  0.00           C  
ATOM   1331  HE2 PHE    94     815.983-651.620-240.846  1.00  0.00           H  
ATOM   1332  CD2 PHE    94     814.561-650.377-239.596  1.00  0.00           C  
ATOM   1333  HD2 PHE    94     814.465-649.598-240.338  1.00  0.00           H  
ATOM   1334  C   PHE    94     811.510-647.084-237.672  1.00  0.00           C  
ATOM   1335  O   PHE    94     811.514-646.312-238.695  1.00  0.00           O  
ATOM   1336  N   VAL    95     811.163-646.646-236.458  1.00  0.00           N  
ATOM   1337  H   VAL    95     811.043-647.396-235.793  1.00  0.00           H  
ATOM   1338  CA  VAL    95     811.053-645.276-236.006  1.00  0.00           C  
ATOM   1339  HA  VAL    95     810.578-644.741-236.829  1.00  0.00           H  
ATOM   1340  CB  VAL    95     810.046-645.111-234.927  1.00  0.00           C  
ATOM   1341  HB  VAL    95     810.361-645.586-233.997  1.00  0.00           H  
ATOM   1342  CG1 VAL    95     809.674-643.602-234.820  1.00  0.00           C  
ATOM   1343 HG11 VAL    95     808.791-643.334-234.240  1.00  0.00           H  
ATOM   1344 HG12 VAL    95     809.384-643.215-235.797  1.00  0.00           H  
ATOM   1345 HG13 VAL    95     810.519-642.960-234.570  1.00  0.00           H  
ATOM   1346  CG2 VAL    95     808.662-645.698-235.295  1.00  0.00           C  
ATOM   1347 HG21 VAL    95     807.963-645.520-234.478  1.00  0.00           H  
ATOM   1348 HG22 VAL    95     808.610-646.781-235.179  1.00  0.00           H  
ATOM   1349 HG23 VAL    95     808.230-645.233-236.181  1.00  0.00           H  
ATOM   1350  C   VAL    95     812.475-644.622-235.673  1.00  0.00           C  
ATOM   1351  O   VAL    95     812.850-643.748-236.472  1.00  0.00           O  
ATOM   1352  N   LYS    96     813.214-645.073-234.639  1.00  0.00           N  
ATOM   1353  H   LYS    96     813.079-645.980-234.216  1.00  0.00           H  
ATOM   1354  CA  LYS    96     814.362-644.214-234.183  1.00  0.00           C  
ATOM   1355  HA  LYS    96     814.226-643.224-234.618  1.00  0.00           H  
ATOM   1356  CB  LYS    96     814.330-644.065-232.602  1.00  0.00           C  
ATOM   1357  HB2 LYS    96     813.370-643.630-232.323  1.00  0.00           H  
ATOM   1358  HB3 LYS    96     814.382-645.009-232.059  1.00  0.00           H  
ATOM   1359  CG  LYS    96     815.309-643.109-231.880  1.00  0.00           C  
ATOM   1360  HG2 LYS    96     816.335-643.372-232.140  1.00  0.00           H  
ATOM   1361  HG3 LYS    96     815.068-642.140-232.316  1.00  0.00           H  
ATOM   1362  CD  LYS    96     815.186-642.975-230.383  1.00  0.00           C  
ATOM   1363  HD2 LYS    96     814.125-642.818-230.190  1.00  0.00           H  
ATOM   1364  HD3 LYS    96     815.582-643.831-229.835  1.00  0.00           H  
ATOM   1365  CE  LYS    96     815.845-641.700-229.691  1.00  0.00           C  
ATOM   1366  HE2 LYS    96     815.287-640.767-229.760  1.00  0.00           H  
ATOM   1367  HE3 LYS    96     815.933-641.957-228.636  1.00  0.00           H  
ATOM   1368  NZ  LYS    96     817.240-641.525-230.261  1.00  0.00           N  
ATOM   1369  HZ1 LYS    96     817.703-642.399-230.467  1.00  0.00           H  
ATOM   1370  HZ2 LYS    96     817.898-640.996-229.707  1.00  0.00           H  
ATOM   1371  HZ3 LYS    96     817.050-640.833-230.972  1.00  0.00           H  
ATOM   1372  C   LYS    96     815.720-644.760-234.585  1.00  0.00           C  
ATOM   1373  O   LYS    96     815.844-645.871-235.021  1.00  0.00           O  
ATOM   1374  N   LYS    97     816.766-643.887-234.567  1.00  0.00           N  
ATOM   1375  H   LYS    97     816.595-642.900-234.442  1.00  0.00           H  
ATOM   1376  CA  LYS    97     818.216-644.330-234.849  1.00  0.00           C  
ATOM   1377  HA  LYS    97     818.294-645.375-235.152  1.00  0.00           H  
ATOM   1378  CB  LYS    97     818.882-643.597-236.021  1.00  0.00           C  
ATOM   1379  HB2 LYS    97     818.535-642.565-236.081  1.00  0.00           H  
ATOM   1380  HB3 LYS    97     819.957-643.574-235.844  1.00  0.00           H  
ATOM   1381  CG  LYS    97     818.647-644.171-237.335  1.00  0.00           C  
ATOM   1382  HG2 LYS    97     818.852-645.228-237.169  1.00  0.00           H  
ATOM   1383  HG3 LYS    97     817.577-644.001-237.460  1.00  0.00           H  
ATOM   1384  CD  LYS    97     819.533-643.520-238.415  1.00  0.00           C  
ATOM   1385  HD2 LYS    97     820.584-643.669-238.168  1.00  0.00           H  
ATOM   1386  HD3 LYS    97     819.197-643.913-239.375  1.00  0.00           H  
ATOM   1387  CE  LYS    97     819.562-641.990-238.468  1.00  0.00           C  
ATOM   1388  HE2 LYS    97     818.562-641.649-238.738  1.00  0.00           H  
ATOM   1389  HE3 LYS    97     819.842-641.552-237.510  1.00  0.00           H  
ATOM   1390  NZ  LYS    97     820.588-641.501-239.493  1.00  0.00           N  
ATOM   1391  HZ1 LYS    97     821.432-642.054-239.547  1.00  0.00           H  
ATOM   1392  HZ2 LYS    97     820.760-640.551-239.195  1.00  0.00           H  
ATOM   1393  HZ3 LYS    97     820.054-641.516-240.349  1.00  0.00           H  
ATOM   1394  C   LYS    97     819.120-644.134-233.615  1.00  0.00           C  
ATOM   1395  O   LYS    97     819.350-642.980-233.236  1.00  0.00           O  
ATOM   1396  N   ASP    98     819.939-645.123-233.189  1.00  0.00           N  
ATOM   1397  H   ASP    98     819.630-646.046-233.458  1.00  0.00           H  
ATOM   1398  CA  ASP    98     820.688-645.190-231.914  1.00  0.00           C  
ATOM   1399  HA  ASP    98     820.655-646.250-231.666  1.00  0.00           H  
ATOM   1400  CB  ASP    98     822.103-644.638-232.070  1.00  0.00           C  
ATOM   1401  HB2 ASP    98     822.086-643.592-232.378  1.00  0.00           H  
ATOM   1402  HB3 ASP    98     822.605-644.608-231.103  1.00  0.00           H  
ATOM   1403  CG  ASP    98     822.849-645.460-233.125  1.00  0.00           C  
ATOM   1404  OD1 ASP    98     822.448-646.571-233.578  1.00  0.00           O  
ATOM   1405  OD2 ASP    98     823.942-644.980-233.491  1.00  0.00           O  
ATOM   1406  C   ASP    98     820.089-644.608-230.628  1.00  0.00           C  
ATOM   1407  O   ASP    98     819.094-643.772-230.551  1.00  0.00           O  
ATOM   1408  N   GLN    99     820.546-645.175-229.530  1.00  0.00           N  
ATOM   1409  H   GLN    99     821.099-646.017-229.603  1.00  0.00           H  
ATOM   1410  CA  GLN    99     820.026-644.730-228.201  1.00  0.00           C  
ATOM   1411  HA  GLN    99     819.174-644.052-228.181  1.00  0.00           H  
ATOM   1412  CB  GLN    99     819.685-646.003-227.344  1.00  0.00           C  
ATOM   1413  HB2 GLN    99     819.046-646.715-227.866  1.00  0.00           H  
ATOM   1414  HB3 GLN    99     820.588-646.611-227.276  1.00  0.00           H  
ATOM   1415  CG  GLN    99     819.170-645.798-225.845  1.00  0.00           C  
ATOM   1416  HG2 GLN    99     818.953-646.769-225.401  1.00  0.00           H  
ATOM   1417  HG3 GLN    99     820.019-645.358-225.321  1.00  0.00           H  
ATOM   1418  CD  GLN    99     817.931-644.905-225.652  1.00  0.00           C  
ATOM   1419  OE1 GLN    99     817.353-644.337-226.577  1.00  0.00           O  
ATOM   1420  NE2 GLN    99     817.545-644.609-224.379  1.00  0.00           N  
ATOM   1421 HE21 GLN    99     817.713-645.192-223.571  1.00  0.00           H  
ATOM   1422 HE22 GLN    99     816.776-643.957-224.319  1.00  0.00           H  
ATOM   1423  C   GLN    99     821.293-644.230-227.557  1.00  0.00           C  
ATOM   1424  O   GLN    99     822.389-644.746-227.650  1.00  0.00           O  
ATOM   1425  N   LEU   100     821.168-643.081-226.910  1.00  0.00           N  
ATOM   1426  H   LEU   100     820.271-642.628-226.802  1.00  0.00           H  
ATOM   1427  CA  LEU   100     822.278-642.355-226.305  1.00  0.00           C  
ATOM   1428  HA  LEU   100     823.173-642.915-226.577  1.00  0.00           H  
ATOM   1429  CB  LEU   100     822.222-640.897-226.766  1.00  0.00           C  
ATOM   1430  HB2 LEU   100     823.127-640.336-226.529  1.00  0.00           H  
ATOM   1431  HB3 LEU   100     822.099-641.008-227.843  1.00  0.00           H  
ATOM   1432  CG  LEU   100     820.926-640.132-226.308  1.00  0.00           C  
ATOM   1433  HG  LEU   100     820.125-640.848-226.122  1.00  0.00           H  
ATOM   1434  CD1 LEU   100     821.164-639.211-225.132  1.00  0.00           C  
ATOM   1435 HD11 LEU   100     821.337-639.783-224.221  1.00  0.00           H  
ATOM   1436 HD12 LEU   100     820.232-638.749-224.806  1.00  0.00           H  
ATOM   1437 HD13 LEU   100     821.975-638.483-225.133  1.00  0.00           H  
ATOM   1438  CD2 LEU   100     820.547-639.124-227.383  1.00  0.00           C  
ATOM   1439 HD21 LEU   100     820.321-639.837-228.177  1.00  0.00           H  
ATOM   1440 HD22 LEU   100     821.281-638.361-227.641  1.00  0.00           H  
ATOM   1441 HD23 LEU   100     819.580-638.710-227.100  1.00  0.00           H  
ATOM   1442  C   LEU   100     822.210-642.496-224.773  1.00  0.00           C  
ATOM   1443  O   LEU   100     821.343-643.283-224.271  1.00  0.00           O  
ATOM   1444  N   GLY   101     823.099-641.873-224.010  1.00  0.00           N  
ATOM   1445  H   GLY   101     823.697-641.197-224.464  1.00  0.00           H  
ATOM   1446  CA  GLY   101     823.252-642.067-222.602  1.00  0.00           C  
ATOM   1447  HA2 GLY   101     823.462-641.075-222.202  1.00  0.00           H  
ATOM   1448  HA3 GLY   101     822.347-642.412-222.102  1.00  0.00           H  
ATOM   1449  C   GLY   101     824.369-642.985-222.322  1.00  0.00           C  
ATOM   1450  O   GLY   101     824.751-643.898-223.041  1.00  0.00           O  
ATOM   1451  N   LYS   102     825.041-642.801-221.070  1.00  0.00           N  
ATOM   1452  H   LYS   102     824.590-642.304-220.315  1.00  0.00           H  
ATOM   1453  CA  LYS   102     826.058-643.727-220.502  1.00  0.00           C  
ATOM   1454  HA  LYS   102     826.716-644.158-221.257  1.00  0.00           H  
ATOM   1455  CB  LYS   102     826.832-642.855-219.528  1.00  0.00           C  
ATOM   1456  HB2 LYS   102     826.116-642.233-218.990  1.00  0.00           H  
ATOM   1457  HB3 LYS   102     827.122-643.526-218.719  1.00  0.00           H  
ATOM   1458  CG  LYS   102     828.092-642.023-219.979  1.00  0.00           C  
ATOM   1459  HG2 LYS   102     828.915-642.439-219.399  1.00  0.00           H  
ATOM   1460  HG3 LYS   102     828.350-642.375-220.978  1.00  0.00           H  
ATOM   1461  CD  LYS   102     827.912-640.459-219.959  1.00  0.00           C  
ATOM   1462  HD2 LYS   102     827.128-640.051-220.597  1.00  0.00           H  
ATOM   1463  HD3 LYS   102     827.749-640.036-218.967  1.00  0.00           H  
ATOM   1464  CE  LYS   102     829.218-639.752-220.520  1.00  0.00           C  
ATOM   1465  HE2 LYS   102     829.890-640.504-220.935  1.00  0.00           H  
ATOM   1466  HE3 LYS   102     828.980-639.237-221.451  1.00  0.00           H  
ATOM   1467  NZ  LYS   102     829.973-638.895-219.501  1.00  0.00           N  
ATOM   1468  HZ1 LYS   102     830.767-638.361-219.824  1.00  0.00           H  
ATOM   1469  HZ2 LYS   102     830.390-639.416-218.744  1.00  0.00           H  
ATOM   1470  HZ3 LYS   102     829.289-638.303-219.051  1.00  0.00           H  
ATOM   1471  C   LYS   102     825.407-644.903-219.756  1.00  0.00           C  
ATOM   1472  O   LYS   102     824.362-644.790-219.152  1.00  0.00           O  
ATOM   1473  N   ASN   103     826.184-645.977-219.713  1.00  0.00           N  
ATOM   1474  H   ASN   103     827.086-646.053-220.161  1.00  0.00           H  
ATOM   1475  CA  ASN   103     825.837-647.267-219.034  1.00  0.00           C  
ATOM   1476  HA  ASN   103     826.638-647.976-219.240  1.00  0.00           H  
ATOM   1477  CB  ASN   103     825.820-647.105-217.520  1.00  0.00           C  
ATOM   1478  HB2 ASN   103     824.939-646.627-217.093  1.00  0.00           H  
ATOM   1479  HB3 ASN   103     825.873-648.148-217.209  1.00  0.00           H  
ATOM   1480  CG  ASN   103     827.034-646.258-217.024  1.00  0.00           C  
ATOM   1481  OD1 ASN   103     828.113-646.499-217.595  1.00  0.00           O  
ATOM   1482  ND2 ASN   103     826.848-645.359-216.119  1.00  0.00           N  
ATOM   1483 HD21 ASN   103     827.590-644.749-215.807  1.00  0.00           H  
ATOM   1484 HD22 ASN   103     826.095-645.407-215.448  1.00  0.00           H  
ATOM   1485  C   ASN   103     824.512-647.940-219.455  1.00  0.00           C  
ATOM   1486  O   ASN   103     823.387-647.469-219.083  1.00  0.00           O  
ATOM   1487  N   GLU   104     824.630-649.157-220.067  1.00  0.00           N  
ATOM   1488  H   GLU   104     825.555-649.435-220.360  1.00  0.00           H  
ATOM   1489  CA  GLU   104     823.477-650.017-220.591  1.00  0.00           C  
ATOM   1490  HA  GLU   104     822.952-649.352-221.277  1.00  0.00           H  
ATOM   1491  CB  GLU   104     824.123-651.140-221.379  1.00  0.00           C  
ATOM   1492  HB2 GLU   104     823.242-651.747-221.591  1.00  0.00           H  
ATOM   1493  HB3 GLU   104     824.469-650.811-222.359  1.00  0.00           H  
ATOM   1494  CG  GLU   104     825.112-652.126-220.722  1.00  0.00           C  
ATOM   1495  HG2 GLU   104     826.122-651.718-220.737  1.00  0.00           H  
ATOM   1496  HG3 GLU   104     824.778-652.401-219.722  1.00  0.00           H  
ATOM   1497  CD  GLU   104     825.248-653.419-221.482  1.00  0.00           C  
ATOM   1498  OE1 GLU   104     824.612-654.383-221.120  1.00  0.00           O  
ATOM   1499  OE2 GLU   104     826.233-653.558-222.267  1.00  0.00           O  
ATOM   1500  C   GLU   104     822.403-650.567-219.626  1.00  0.00           C  
ATOM   1501  O   GLU   104     821.286-650.631-220.002  1.00  0.00           O  
ATOM   1502  N   GLU   105     822.798-651.029-218.437  1.00  0.00           N  
ATOM   1503  H   GLU   105     823.790-651.107-218.265  1.00  0.00           H  
ATOM   1504  CA  GLU   105     822.016-651.489-217.280  1.00  0.00           C  
ATOM   1505  HA  GLU   105     820.939-651.362-217.394  1.00  0.00           H  
ATOM   1506  CB  GLU   105     822.153-652.984-216.958  1.00  0.00           C  
ATOM   1507  HB2 GLU   105     823.213-653.235-216.921  1.00  0.00           H  
ATOM   1508  HB3 GLU   105     821.770-653.319-215.994  1.00  0.00           H  
ATOM   1509  CG  GLU   105     821.570-653.804-218.126  1.00  0.00           C  
ATOM   1510  HG2 GLU   105     821.837-653.361-219.085  1.00  0.00           H  
ATOM   1511  HG3 GLU   105     821.889-654.836-217.976  1.00  0.00           H  
ATOM   1512  CD  GLU   105     820.014-653.818-218.114  1.00  0.00           C  
ATOM   1513  OE1 GLU   105     819.375-654.496-218.971  1.00  0.00           O  
ATOM   1514  OE2 GLU   105     819.384-653.263-217.174  1.00  0.00           O  
ATOM   1515  C   GLU   105     822.210-650.509-216.005  1.00  0.00           C  
ATOM   1516  O   GLU   105     823.307-650.433-215.610  1.00  0.00           O  
ATOM   1517  N   GLY   106     821.212-649.976-215.289  1.00  0.00           N  
ATOM   1518  H   GLY   106     820.270-650.318-215.413  1.00  0.00           H  
ATOM   1519  CA  GLY   106     821.330-649.079-214.228  1.00  0.00           C  
ATOM   1520  HA2 GLY   106     822.376-648.843-214.034  1.00  0.00           H  
ATOM   1521  HA3 GLY   106     820.972-648.111-214.577  1.00  0.00           H  
ATOM   1522  C   GLY   106     820.703-649.560-212.973  1.00  0.00           C  
ATOM   1523  O   GLY   106     819.519-649.850-212.974  1.00  0.00           O  
ATOM   1524  N   ALA   107     821.457-649.677-211.933  1.00  0.00           N  
ATOM   1525  H   ALA   107     822.436-649.428-211.947  1.00  0.00           H  
ATOM   1526  CA  ALA   107     820.778-649.838-210.599  1.00  0.00           C  
ATOM   1527  HA  ALA   107     819.760-649.456-210.670  1.00  0.00           H  
ATOM   1528  CB  ALA   107     820.504-651.330-210.351  1.00  0.00           C  
ATOM   1529  HB1 ALA   107     819.709-651.579-209.648  1.00  0.00           H  
ATOM   1530  HB2 ALA   107     821.377-651.797-209.896  1.00  0.00           H  
ATOM   1531  HB3 ALA   107     820.119-651.906-211.193  1.00  0.00           H  
ATOM   1532  C   ALA   107     821.362-649.085-209.420  1.00  0.00           C  
ATOM   1533  O   ALA   107     822.522-648.691-209.463  1.00  0.00           O  
ATOM   1534  N   PRO   108     820.574-648.765-208.363  1.00  0.00           N  
ATOM   1535  CD  PRO   108     819.098-648.619-208.426  1.00  0.00           C  
ATOM   1536  HD2 PRO   108     818.641-649.358-207.767  1.00  0.00           H  
ATOM   1537  HD3 PRO   108     818.610-648.573-209.400  1.00  0.00           H  
ATOM   1538  CG  PRO   108     818.959-647.314-207.672  1.00  0.00           C  
ATOM   1539  HG2 PRO   108     817.930-647.063-207.413  1.00  0.00           H  
ATOM   1540  HG3 PRO   108     819.340-646.565-208.365  1.00  0.00           H  
ATOM   1541  CB  PRO   108     820.004-647.464-206.511  1.00  0.00           C  
ATOM   1542  HB2 PRO   108     819.529-648.210-205.873  1.00  0.00           H  
ATOM   1543  HB3 PRO   108     820.117-646.557-205.916  1.00  0.00           H  
ATOM   1544  CA  PRO   108     821.219-648.079-207.274  1.00  0.00           C  
ATOM   1545  HA  PRO   108     821.839-647.280-207.679  1.00  0.00           H  
ATOM   1546  C   PRO   108     822.014-649.027-206.439  1.00  0.00           C  
ATOM   1547  O   PRO   108     821.845-650.241-206.494  1.00  0.00           O  
ATOM   1548  N   GLN   109     822.835-648.509-205.543  1.00  0.00           N  
ATOM   1549  H   GLN   109     822.790-647.500-205.560  1.00  0.00           H  
ATOM   1550  CA  GLN   109     823.798-649.232-204.623  1.00  0.00           C  
ATOM   1551  HA  GLN   109     823.743-650.311-204.770  1.00  0.00           H  
ATOM   1552  CB  GLN   109     825.192-648.748-204.989  1.00  0.00           C  
ATOM   1553  HB2 GLN   109     825.137-647.765-205.457  1.00  0.00           H  
ATOM   1554  HB3 GLN   109     825.847-648.639-204.125  1.00  0.00           H  
ATOM   1555  CG  GLN   109     825.725-649.421-206.197  1.00  0.00           C  
ATOM   1556  HG2 GLN   109     825.045-649.437-207.049  1.00  0.00           H  
ATOM   1557  HG3 GLN   109     826.608-648.877-206.534  1.00  0.00           H  
ATOM   1558  CD  GLN   109     826.158-650.934-206.001  1.00  0.00           C  
ATOM   1559  OE1 GLN   109     827.047-651.251-205.195  1.00  0.00           O  
ATOM   1560  NE2 GLN   109     825.442-651.922-206.529  1.00  0.00           N  
ATOM   1561 HE21 GLN   109     824.693-651.582-207.115  1.00  0.00           H  
ATOM   1562 HE22 GLN   109     825.864-652.839-206.555  1.00  0.00           H  
ATOM   1563  C   GLN   109     823.463-648.878-203.134  1.00  0.00           C  
ATOM   1564  O   GLN   109     823.030-647.779-202.814  1.00  0.00           O  
ATOM   1565  N   GLU   110     823.790-649.690-202.155  1.00  0.00           N  
ATOM   1566  H   GLU   110     824.315-650.541-202.303  1.00  0.00           H  
ATOM   1567  CA  GLU   110     823.483-649.525-200.747  1.00  0.00           C  
ATOM   1568  HA  GLU   110     822.492-649.080-200.658  1.00  0.00           H  
ATOM   1569  CB  GLU   110     823.296-650.854-200.093  1.00  0.00           C  
ATOM   1570  HB2 GLU   110     822.785-651.457-200.843  1.00  0.00           H  
ATOM   1571  HB3 GLU   110     824.274-651.317-199.966  1.00  0.00           H  
ATOM   1572  CG  GLU   110     822.516-650.746-198.795  1.00  0.00           C  
ATOM   1573  HG2 GLU   110     822.419-651.717-198.309  1.00  0.00           H  
ATOM   1574  HG3 GLU   110     822.827-649.926-198.148  1.00  0.00           H  
ATOM   1575  CD  GLU   110     821.007-650.392-199.012  1.00  0.00           C  
ATOM   1576  OE1 GLU   110     820.594-650.325-200.139  1.00  0.00           O  
ATOM   1577  OE2 GLU   110     820.262-650.176-197.994  1.00  0.00           O  
ATOM   1578  C   GLU   110     824.458-648.585-199.960  1.00  0.00           C  
ATOM   1579  O   GLU   110     824.346-648.220-198.782  1.00  0.00           O  
ATOM   1580  N   GLY   111     825.498-648.126-200.695  1.00  0.00           N  
ATOM   1581  H   GLY   111     825.676-648.432-201.641  1.00  0.00           H  
ATOM   1582  CA  GLY   111     826.348-647.054-200.035  1.00  0.00           C  
ATOM   1583  HA2 GLY   111     826.826-647.440-199.135  1.00  0.00           H  
ATOM   1584  HA3 GLY   111     827.081-646.831-200.811  1.00  0.00           H  
ATOM   1585  C   GLY   111     825.650-645.762-199.918  1.00  0.00           C  
ATOM   1586  O   GLY   111     825.892-644.977-198.952  1.00  0.00           O  
ATOM   1587  N   ILE   112     824.782-645.376-200.887  1.00  0.00           N  
ATOM   1588  H   ILE   112     824.862-645.698-201.841  1.00  0.00           H  
ATOM   1589  CA  ILE   112     824.139-644.060-201.005  1.00  0.00           C  
ATOM   1590  HA  ILE   112     824.821-643.215-200.909  1.00  0.00           H  
ATOM   1591  CB  ILE   112     823.527-643.839-202.365  1.00  0.00           C  
ATOM   1592  HB  ILE   112     822.722-644.573-202.409  1.00  0.00           H  
ATOM   1593  CG2 ILE   112     822.949-642.454-202.466  1.00  0.00           C  
ATOM   1594 HG21 ILE   112     822.503-642.612-203.448  1.00  0.00           H  
ATOM   1595 HG22 ILE   112     823.825-641.809-202.536  1.00  0.00           H  
ATOM   1596 HG23 ILE   112     822.226-642.355-201.656  1.00  0.00           H  
ATOM   1597  CG1 ILE   112     824.588-644.032-203.462  1.00  0.00           C  
ATOM   1598 HG12 ILE   112     825.087-643.083-203.660  1.00  0.00           H  
ATOM   1599 HG13 ILE   112     825.492-644.584-203.201  1.00  0.00           H  
ATOM   1600  CD1 ILE   112     824.129-644.651-204.735  1.00  0.00           C  
ATOM   1601 HD11 ILE   112     823.468-645.422-204.340  1.00  0.00           H  
ATOM   1602 HD12 ILE   112     824.925-644.950-205.417  1.00  0.00           H  
ATOM   1603 HD13 ILE   112     823.619-643.833-205.243  1.00  0.00           H  
ATOM   1604  C   ILE   112     823.047-643.842-199.899  1.00  0.00           C  
ATOM   1605  O   ILE   112     822.025-644.642-199.782  1.00  0.00           O  
ATOM   1606  N   LEU   113     823.042-642.652-199.161  1.00  0.00           N  
ATOM   1607  H   LEU   113     823.675-641.888-199.348  1.00  0.00           H  
ATOM   1608  CA  LEU   113     822.214-642.349-198.106  1.00  0.00           C  
ATOM   1609  HA  LEU   113     822.088-643.264-197.528  1.00  0.00           H  
ATOM   1610  CB  LEU   113     822.727-641.357-197.085  1.00  0.00           C  
ATOM   1611  HB2 LEU   113     822.529-640.431-197.625  1.00  0.00           H  
ATOM   1612  HB3 LEU   113     822.166-641.499-196.161  1.00  0.00           H  
ATOM   1613  CG  LEU   113     824.241-641.512-196.691  1.00  0.00           C  
ATOM   1614  HG  LEU   113     824.766-641.513-197.646  1.00  0.00           H  
ATOM   1615  CD1 LEU   113     824.819-640.415-195.737  1.00  0.00           C  
ATOM   1616 HD11 LEU   113     824.153-640.407-194.874  1.00  0.00           H  
ATOM   1617 HD12 LEU   113     824.820-639.486-196.308  1.00  0.00           H  
ATOM   1618 HD13 LEU   113     825.815-640.824-195.569  1.00  0.00           H  
ATOM   1619  CD2 LEU   113     824.465-642.813-195.906  1.00  0.00           C  
ATOM   1620 HD21 LEU   113     824.125-642.704-194.876  1.00  0.00           H  
ATOM   1621 HD22 LEU   113     825.526-642.957-195.704  1.00  0.00           H  
ATOM   1622 HD23 LEU   113     823.972-643.727-196.238  1.00  0.00           H  
ATOM   1623  C   LEU   113     820.779-641.943-198.515  1.00  0.00           C  
ATOM   1624  O   LEU   113     820.497-641.587-199.707  1.00  0.00           O  
ATOM   1625  N   GLU   114     819.834-641.931-197.592  1.00  0.00           N  
ATOM   1626  H   GLU   114     820.043-642.436-196.743  1.00  0.00           H  
ATOM   1627  CA  GLU   114     818.454-641.746-198.008  1.00  0.00           C  
ATOM   1628  HA  GLU   114     818.459-641.130-198.907  1.00  0.00           H  
ATOM   1629  CB  GLU   114     817.758-643.093-198.301  1.00  0.00           C  
ATOM   1630  HB2 GLU   114     817.081-643.000-199.150  1.00  0.00           H  
ATOM   1631  HB3 GLU   114     818.570-643.809-198.429  1.00  0.00           H  
ATOM   1632  CG  GLU   114     816.899-643.694-197.136  1.00  0.00           C  
ATOM   1633  HG2 GLU   114     816.071-643.003-196.979  1.00  0.00           H  
ATOM   1634  HG3 GLU   114     816.586-644.656-197.543  1.00  0.00           H  
ATOM   1635  CD  GLU   114     817.645-644.123-195.827  1.00  0.00           C  
ATOM   1636  OE1 GLU   114     818.770-643.772-195.604  1.00  0.00           O  
ATOM   1637  OE2 GLU   114     816.940-644.891-195.075  1.00  0.00           O  
ATOM   1638  C   GLU   114     817.577-640.758-197.220  1.00  0.00           C  
ATOM   1639  O   GLU   114     816.697-640.127-197.714  1.00  0.00           O  
ATOM   1640  N   ASP   115     817.766-640.697-195.859  1.00  0.00           N  
ATOM   1641  H   ASP   115     818.588-641.170-195.509  1.00  0.00           H  
ATOM   1642  CA  ASP   115     816.828-640.124-194.883  1.00  0.00           C  
ATOM   1643  HA  ASP   115     816.255-639.311-195.328  1.00  0.00           H  
ATOM   1644  CB  ASP   115     815.823-641.148-194.315  1.00  0.00           C  
ATOM   1645  HB2 ASP   115     815.607-641.807-195.155  1.00  0.00           H  
ATOM   1646  HB3 ASP   115     816.361-641.781-193.609  1.00  0.00           H  
ATOM   1647  CG  ASP   115     814.586-640.584-193.591  1.00  0.00           C  
ATOM   1648  OD1 ASP   115     813.809-641.365-192.923  1.00  0.00           O  
ATOM   1649  OD2 ASP   115     814.289-639.362-193.659  1.00  0.00           O  
ATOM   1650  C   ASP   115     817.733-639.226-193.901  1.00  0.00           C  
ATOM   1651  O   ASP   115     818.914-639.034-194.090  1.00  0.00           O  
ATOM   1652  N   MET   116     817.079-638.581-192.874  1.00  0.00           N  
ATOM   1653  H   MET   116     816.106-638.799-192.715  1.00  0.00           H  
ATOM   1654  CA  MET   116     817.821-637.851-191.786  1.00  0.00           C  
ATOM   1655  HA  MET   116     818.306-637.039-192.327  1.00  0.00           H  
ATOM   1656  CB  MET   116     816.791-637.319-190.826  1.00  0.00           C  
ATOM   1657  HB2 MET   116     817.445-637.205-189.962  1.00  0.00           H  
ATOM   1658  HB3 MET   116     816.260-636.398-191.067  1.00  0.00           H  
ATOM   1659  CG  MET   116     815.622-638.245-190.451  1.00  0.00           C  
ATOM   1660  HG2 MET   116     814.873-638.184-191.241  1.00  0.00           H  
ATOM   1661  HG3 MET   116     816.031-639.249-190.568  1.00  0.00           H  
ATOM   1662  SD  MET   116     814.943-637.957-188.769  1.00  0.00           S  
ATOM   1663  CE  MET   116     814.438-636.230-188.940  1.00  0.00           C  
ATOM   1664  HE1 MET   116     813.804-635.852-188.138  1.00  0.00           H  
ATOM   1665  HE2 MET   116     813.884-636.068-189.864  1.00  0.00           H  
ATOM   1666  HE3 MET   116     815.356-635.650-189.041  1.00  0.00           H  
ATOM   1667  C   MET   116     818.822-638.805-191.022  1.00  0.00           C  
ATOM   1668  O   MET   116     818.586-639.989-190.675  1.00  0.00           O  
ATOM   1669  N   PRO   117     820.103-638.187-190.798  1.00  0.00           N  
ATOM   1670  CD  PRO   117     820.619-636.914-191.356  1.00  0.00           C  
ATOM   1671  HD2 PRO   117     820.311-636.178-190.613  1.00  0.00           H  
ATOM   1672  HD3 PRO   117     820.206-636.680-192.338  1.00  0.00           H  
ATOM   1673  CG  PRO   117     822.096-637.014-191.531  1.00  0.00           C  
ATOM   1674  HG2 PRO   117     822.441-635.981-191.505  1.00  0.00           H  
ATOM   1675  HG3 PRO   117     822.188-637.492-192.506  1.00  0.00           H  
ATOM   1676  CB  PRO   117     822.497-637.850-190.428  1.00  0.00           C  
ATOM   1677  HB2 PRO   117     822.665-637.100-189.655  1.00  0.00           H  
ATOM   1678  HB3 PRO   117     823.412-638.412-190.617  1.00  0.00           H  
ATOM   1679  CA  PRO   117     821.253-638.763-190.114  1.00  0.00           C  
ATOM   1680  HA  PRO   117     821.397-639.731-190.594  1.00  0.00           H  
ATOM   1681  C   PRO   117     821.215-639.003-188.606  1.00  0.00           C  
ATOM   1682  O   PRO   117     820.297-638.603-187.886  1.00  0.00           O  
ATOM   1683  N   VAL   118     822.226-639.685-188.061  1.00  0.00           N  
ATOM   1684  H   VAL   118     822.995-640.002-188.633  1.00  0.00           H  
ATOM   1685  CA  VAL   118     822.275-640.018-186.594  1.00  0.00           C  
ATOM   1686  HA  VAL   118     821.299-639.782-186.170  1.00  0.00           H  
ATOM   1687  CB  VAL   118     822.570-641.469-186.444  1.00  0.00           C  
ATOM   1688  HB  VAL   118     822.640-641.586-185.363  1.00  0.00           H  
ATOM   1689  CG1 VAL   118     821.239-642.216-186.759  1.00  0.00           C  
ATOM   1690 HG11 VAL   118     820.922-642.013-187.782  1.00  0.00           H  
ATOM   1691 HG12 VAL   118     820.477-641.718-186.160  1.00  0.00           H  
ATOM   1692 HG13 VAL   118     821.307-643.291-186.590  1.00  0.00           H  
ATOM   1693  CG2 VAL   118     823.890-641.839-187.042  1.00  0.00           C  
ATOM   1694 HG21 VAL   118     823.918-641.906-188.129  1.00  0.00           H  
ATOM   1695 HG22 VAL   118     824.059-642.887-186.795  1.00  0.00           H  
ATOM   1696 HG23 VAL   118     824.661-641.234-186.564  1.00  0.00           H  
ATOM   1697  C   VAL   118     823.310-639.020-185.754  1.00  0.00           C  
ATOM   1698  O   VAL   118     823.281-638.996-184.506  1.00  0.00           O  
ATOM   1699  N   ASP   119     824.063-638.215-186.494  1.00  0.00           N  
ATOM   1700  H   ASP   119     823.887-637.988-187.462  1.00  0.00           H  
ATOM   1701  CA  ASP   119     825.015-637.318-185.813  1.00  0.00           C  
ATOM   1702  HA  ASP   119     825.153-637.718-184.809  1.00  0.00           H  
ATOM   1703  CB  ASP   119     826.397-637.172-186.562  1.00  0.00           C  
ATOM   1704  HB2 ASP   119     826.321-637.157-187.649  1.00  0.00           H  
ATOM   1705  HB3 ASP   119     826.923-636.272-186.244  1.00  0.00           H  
ATOM   1706  CG  ASP   119     827.419-638.271-186.184  1.00  0.00           C  
ATOM   1707  OD1 ASP   119     828.594-638.183-186.622  1.00  0.00           O  
ATOM   1708  OD2 ASP   119     827.047-639.343-185.584  1.00  0.00           O  
ATOM   1709  C   ASP   119     824.238-636.010-185.920  1.00  0.00           C  
ATOM   1710  O   ASP   119     823.969-635.637-187.063  1.00  0.00           O  
ATOM   1711  N   PRO   120     824.116-635.172-184.804  1.00  0.00           N  
ATOM   1712  CD  PRO   120     824.254-635.680-183.443  1.00  0.00           C  
ATOM   1713  HD2 PRO   120     825.237-635.406-183.059  1.00  0.00           H  
ATOM   1714  HD3 PRO   120     824.078-636.750-183.335  1.00  0.00           H  
ATOM   1715  CG  PRO   120     823.176-634.850-182.651  1.00  0.00           C  
ATOM   1716  HG2 PRO   120     823.251-634.958-181.569  1.00  0.00           H  
ATOM   1717  HG3 PRO   120     822.190-635.280-182.827  1.00  0.00           H  
ATOM   1718  CB  PRO   120     823.387-633.408-183.345  1.00  0.00           C  
ATOM   1719  HB2 PRO   120     824.212-632.863-182.887  1.00  0.00           H  
ATOM   1720  HB3 PRO   120     822.515-632.755-183.319  1.00  0.00           H  
ATOM   1721  CA  PRO   120     823.707-633.710-184.857  1.00  0.00           C  
ATOM   1722  HA  PRO   120     822.873-633.759-185.555  1.00  0.00           H  
ATOM   1723  C   PRO   120     824.773-632.807-185.431  1.00  0.00           C  
ATOM   1724  O   PRO   120     825.934-633.099-185.397  1.00  0.00           O  
ATOM   1725  N   ASP   121     824.311-631.565-185.774  1.00  0.00           N  
ATOM   1726  H   ASP   121     823.316-631.439-185.889  1.00  0.00           H  
ATOM   1727  CA  ASP   121     825.218-630.559-186.253  1.00  0.00           C  
ATOM   1728  HA  ASP   121     825.713-631.179-186.999  1.00  0.00           H  
ATOM   1729  CB  ASP   121     824.361-629.426-186.874  1.00  0.00           C  
ATOM   1730  HB2 ASP   121     823.879-629.054-185.970  1.00  0.00           H  
ATOM   1731  HB3 ASP   121     825.024-628.678-187.309  1.00  0.00           H  
ATOM   1732  CG  ASP   121     823.419-629.956-187.962  1.00  0.00           C  
ATOM   1733  OD1 ASP   121     822.382-630.720-187.741  1.00  0.00           O  
ATOM   1734  OD2 ASP   121     823.748-629.653-189.127  1.00  0.00           O  
ATOM   1735  C   ASP   121     826.271-630.030-185.308  1.00  0.00           C  
ATOM   1736  O   ASP   121     826.086-629.853-184.098  1.00  0.00           O  
ATOM   1737  N   ASN   122     827.493-629.696-185.798  1.00  0.00           N  
ATOM   1738  H   ASN   122     827.635-630.125-186.702  1.00  0.00           H  
ATOM   1739  CA  ASN   122     828.642-629.085-185.118  1.00  0.00           C  
ATOM   1740  HA  ASN   122     828.464-629.446-184.105  1.00  0.00           H  
ATOM   1741  CB  ASN   122     829.989-629.616-185.812  1.00  0.00           C  
ATOM   1742  HB2 ASN   122     829.807-629.442-186.873  1.00  0.00           H  
ATOM   1743  HB3 ASN   122     830.761-628.850-185.740  1.00  0.00           H  
ATOM   1744  CG  ASN   122     830.378-631.125-185.647  1.00  0.00           C  
ATOM   1745  OD1 ASN   122     829.616-632.014-185.990  1.00  0.00           O  
ATOM   1746  ND2 ASN   122     831.623-631.330-185.143  1.00  0.00           N  
ATOM   1747 HD21 ASN   122     832.215-630.536-185.342  1.00  0.00           H  
ATOM   1748 HD22 ASN   122     832.020-632.234-184.932  1.00  0.00           H  
ATOM   1749  C   ASN   122     828.678-627.509-184.925  1.00  0.00           C  
ATOM   1750  O   ASN   122     828.221-626.647-185.745  1.00  0.00           O  
ATOM   1751  N   GLU   123     829.469-627.128-183.921  1.00  0.00           N  
ATOM   1752  H   GLU   123     829.650-627.841-183.229  1.00  0.00           H  
ATOM   1753  CA  GLU   123     829.875-625.780-183.497  1.00  0.00           C  
ATOM   1754  HA  GLU   123     829.219-625.076-184.009  1.00  0.00           H  
ATOM   1755  CB  GLU   123     829.679-625.817-181.928  1.00  0.00           C  
ATOM   1756  HB2 GLU   123     828.681-626.243-181.836  1.00  0.00           H  
ATOM   1757  HB3 GLU   123     830.471-626.520-181.669  1.00  0.00           H  
ATOM   1758  CG  GLU   123     829.837-624.526-181.153  1.00  0.00           C  
ATOM   1759  HG2 GLU   123     829.717-624.794-180.103  1.00  0.00           H  
ATOM   1760  HG3 GLU   123     830.906-624.312-181.162  1.00  0.00           H  
ATOM   1761  CD  GLU   123     828.852-623.419-181.483  1.00  0.00           C  
ATOM   1762  OE1 GLU   123     829.328-622.373-181.969  1.00  0.00           O  
ATOM   1763  OE2 GLU   123     827.705-623.565-181.085  1.00  0.00           O  
ATOM   1764  C   GLU   123     831.250-625.370-183.938  1.00  0.00           C  
ATOM   1765  O   GLU   123     831.892-624.421-183.369  1.00  0.00           O  
ATOM   1766  N   ALA   124     831.778-625.949-185.070  1.00  0.00           N  
ATOM   1767  H   ALA   124     831.302-626.772-185.409  1.00  0.00           H  
ATOM   1768  CA  ALA   124     833.066-625.724-185.731  1.00  0.00           C  
ATOM   1769  HA  ALA   124     833.800-625.838-184.933  1.00  0.00           H  
ATOM   1770  CB  ALA   124     833.473-626.847-186.671  1.00  0.00           C  
ATOM   1771  HB1 ALA   124     833.082-626.563-187.648  1.00  0.00           H  
ATOM   1772  HB2 ALA   124     832.937-627.716-186.290  1.00  0.00           H  
ATOM   1773  HB3 ALA   124     834.537-627.041-186.538  1.00  0.00           H  
ATOM   1774  C   ALA   124     833.451-624.316-186.345  1.00  0.00           C  
ATOM   1775  O   ALA   124     834.069-624.296-187.386  1.00  0.00           O  
ATOM   1776  N   TYR   125     833.025-623.201-185.751  1.00  0.00           N  
ATOM   1777  H   TYR   125     832.620-623.273-184.829  1.00  0.00           H  
ATOM   1778  CA  TYR   125     833.252-621.788-186.153  1.00  0.00           C  
ATOM   1779  HA  TYR   125     833.422-621.680-187.224  1.00  0.00           H  
ATOM   1780  CB  TYR   125     832.056-620.894-185.838  1.00  0.00           C  
ATOM   1781  HB2 TYR   125     831.804-620.851-184.779  1.00  0.00           H  
ATOM   1782  HB3 TYR   125     832.404-619.873-185.993  1.00  0.00           H  
ATOM   1783  CG  TYR   125     830.709-621.309-186.615  1.00  0.00           C  
ATOM   1784  CD1 TYR   125     830.760-621.772-187.929  1.00  0.00           C  
ATOM   1785  HD1 TYR   125     831.645-622.190-188.386  1.00  0.00           H  
ATOM   1786  CE1 TYR   125     829.575-621.997-188.671  1.00  0.00           C  
ATOM   1787  HE1 TYR   125     829.532-622.542-189.602  1.00  0.00           H  
ATOM   1788  CZ  TYR   125     828.398-621.893-187.908  1.00  0.00           C  
ATOM   1789  OH  TYR   125     827.225-622.367-188.394  1.00  0.00           O  
ATOM   1790  HH  TYR   125     827.319-622.518-189.337  1.00  0.00           H  
ATOM   1791  CE2 TYR   125     828.370-621.436-186.645  1.00  0.00           C  
ATOM   1792  HE2 TYR   125     827.408-621.233-186.199  1.00  0.00           H  
ATOM   1793  CD2 TYR   125     829.516-621.129-185.920  1.00  0.00           C  
ATOM   1794  HD2 TYR   125     829.525-620.806-184.890  1.00  0.00           H  
ATOM   1795  C   TYR   125     834.559-621.355-185.414  1.00  0.00           C  
ATOM   1796  O   TYR   125     834.741-621.518-184.231  1.00  0.00           O  
ATOM   1797  N   GLU   126     835.580-621.016-186.189  1.00  0.00           N  
ATOM   1798  H   GLU   126     835.396-620.786-187.155  1.00  0.00           H  
ATOM   1799  CA  GLU   126     836.675-620.176-185.751  1.00  0.00           C  
ATOM   1800  HA  GLU   126     837.004-620.392-184.735  1.00  0.00           H  
ATOM   1801  CB  GLU   126     837.935-620.542-186.581  1.00  0.00           C  
ATOM   1802  HB2 GLU   126     837.775-620.301-187.632  1.00  0.00           H  
ATOM   1803  HB3 GLU   126     838.704-619.821-186.301  1.00  0.00           H  
ATOM   1804  CG  GLU   126     838.640-621.879-186.574  1.00  0.00           C  
ATOM   1805  HG2 GLU   126     837.910-622.597-186.949  1.00  0.00           H  
ATOM   1806  HG3 GLU   126     839.519-621.756-187.206  1.00  0.00           H  
ATOM   1807  CD  GLU   126     839.105-622.363-185.123  1.00  0.00           C  
ATOM   1808  OE1 GLU   126     840.169-621.956-184.625  1.00  0.00           O  
ATOM   1809  OE2 GLU   126     838.526-623.285-184.507  1.00  0.00           O  
ATOM   1810  C   GLU   126     836.312-618.664-185.651  1.00  0.00           C  
ATOM   1811  O   GLU   126     835.169-618.193-185.762  1.00  0.00           O  
ATOM   1812  N   MET   127     837.416-617.803-185.574  1.00  0.00           N  
ATOM   1813  H   MET   127     838.320-618.244-185.661  1.00  0.00           H  
ATOM   1814  CA  MET   127     837.312-616.411-185.313  1.00  0.00           C  
ATOM   1815  HA  MET   127     836.244-616.200-185.249  1.00  0.00           H  
ATOM   1816  CB  MET   127     837.997-616.180-183.917  1.00  0.00           C  
ATOM   1817  HB2 MET   127     839.007-616.590-183.904  1.00  0.00           H  
ATOM   1818  HB3 MET   127     838.147-615.110-183.774  1.00  0.00           H  
ATOM   1819  CG  MET   127     837.296-616.871-182.698  1.00  0.00           C  
ATOM   1820  HG2 MET   127     837.190-617.950-182.810  1.00  0.00           H  
ATOM   1821  HG3 MET   127     838.014-616.741-181.888  1.00  0.00           H  
ATOM   1822  SD  MET   127     835.787-616.136-182.243  1.00  0.00           S  
ATOM   1823  CE  MET   127     836.267-614.642-181.506  1.00  0.00           C  
ATOM   1824  HE1 MET   127     836.824-614.884-180.601  1.00  0.00           H  
ATOM   1825  HE2 MET   127     835.346-614.168-181.167  1.00  0.00           H  
ATOM   1826  HE3 MET   127     836.811-613.974-182.175  1.00  0.00           H  
ATOM   1827  C   MET   127     838.099-615.592-186.352  1.00  0.00           C  
ATOM   1828  O   MET   127     839.210-616.032-186.731  1.00  0.00           O  
ATOM   1829  N   PRO   128     837.680-614.335-186.627  1.00  0.00           N  
ATOM   1830  CD  PRO   128     836.252-613.984-186.402  1.00  0.00           C  
ATOM   1831  HD2 PRO   128     836.183-613.892-185.318  1.00  0.00           H  
ATOM   1832  HD3 PRO   128     835.500-614.662-186.807  1.00  0.00           H  
ATOM   1833  CG  PRO   128     836.077-612.523-186.977  1.00  0.00           C  
ATOM   1834  HG2 PRO   128     835.839-611.841-186.160  1.00  0.00           H  
ATOM   1835  HG3 PRO   128     835.264-612.328-187.677  1.00  0.00           H  
ATOM   1836  CB  PRO   128     837.459-612.077-187.442  1.00  0.00           C  
ATOM   1837  HB2 PRO   128     837.895-611.461-186.656  1.00  0.00           H  
ATOM   1838  HB3 PRO   128     837.409-611.559-188.400  1.00  0.00           H  
ATOM   1839  CA  PRO   128     838.311-613.350-187.506  1.00  0.00           C  
ATOM   1840  HA  PRO   128     838.230-613.754-188.515  1.00  0.00           H  
ATOM   1841  C   PRO   128     839.835-613.153-187.372  1.00  0.00           C  
ATOM   1842  O   PRO   128     840.237-612.980-186.267  1.00  0.00           O  
ATOM   1843  N   SER   129     840.664-613.047-188.361  1.00  0.00           N  
ATOM   1844  H   SER   129     840.287-613.293-189.265  1.00  0.00           H  
ATOM   1845  CA  SER   129     842.001-612.720-188.124  1.00  0.00           C  
ATOM   1846  HA  SER   129     842.045-611.978-187.327  1.00  0.00           H  
ATOM   1847  CB  SER   129     842.767-613.995-187.760  1.00  0.00           C  
ATOM   1848  HB2 SER   129     843.803-613.658-187.725  1.00  0.00           H  
ATOM   1849  HB3 SER   129     842.347-614.451-186.863  1.00  0.00           H  
ATOM   1850  OG  SER   129     842.656-615.014-188.812  1.00  0.00           O  
ATOM   1851  HG  SER   129     842.955-614.638-189.643  1.00  0.00           H  
ATOM   1852  C   SER   129     842.731-612.174-189.335  1.00  0.00           C  
ATOM   1853  O   SER   129     842.449-612.553-190.497  1.00  0.00           O  
ATOM   1854  N   GLU   130     843.752-611.358-189.124  1.00  0.00           N  
ATOM   1855  H   GLU   130     843.956-611.377-188.135  1.00  0.00           H  
ATOM   1856  CA  GLU   130     844.489-610.380-190.011  1.00  0.00           C  
ATOM   1857  HA  GLU   130     844.188-610.501-191.052  1.00  0.00           H  
ATOM   1858  CB  GLU   130     844.080-608.889-189.611  1.00  0.00           C  
ATOM   1859  HB2 GLU   130     844.480-608.255-190.402  1.00  0.00           H  
ATOM   1860  HB3 GLU   130     843.042-608.620-189.808  1.00  0.00           H  
ATOM   1861  CG  GLU   130     844.411-608.185-188.255  1.00  0.00           C  
ATOM   1862  HG2 GLU   130     845.395-608.493-187.904  1.00  0.00           H  
ATOM   1863  HG3 GLU   130     844.511-607.100-188.292  1.00  0.00           H  
ATOM   1864  CD  GLU   130     843.400-608.454-187.152  1.00  0.00           C  
ATOM   1865  OE1 GLU   130     843.528-607.927-186.034  1.00  0.00           O  
ATOM   1866  OE2 GLU   130     842.528-609.290-187.317  1.00  0.00           O  
ATOM   1867  C   GLU   130     846.017-610.386-189.844  1.00  0.00           C  
ATOM   1868  O   GLU   130     846.542-611.194-189.020  1.00  0.00           O  
ATOM   1869  N   GLU   131     846.933-609.844-190.667  1.00  0.00           N  
ATOM   1870  H   GLU   131     846.642-609.243-191.425  1.00  0.00           H  
ATOM   1871  CA  GLU   131     848.394-610.102-190.506  1.00  0.00           C  
ATOM   1872  HA  GLU   131     848.588-611.173-190.454  1.00  0.00           H  
ATOM   1873  CB  GLU   131     849.255-609.703-191.710  1.00  0.00           C  
ATOM   1874  HB2 GLU   131     850.189-610.205-191.461  1.00  0.00           H  
ATOM   1875  HB3 GLU   131     848.896-610.143-192.641  1.00  0.00           H  
ATOM   1876  CG  GLU   131     849.354-608.148-191.730  1.00  0.00           C  
ATOM   1877  HG2 GLU   131     849.236-607.562-190.819  1.00  0.00           H  
ATOM   1878  HG3 GLU   131     850.318-607.841-192.136  1.00  0.00           H  
ATOM   1879  CD  GLU   131     848.402-607.519-192.759  1.00  0.00           C  
ATOM   1880  OE1 GLU   131     847.224-607.775-192.646  1.00  0.00           O  
ATOM   1881  OE2 GLU   131     848.864-606.991-193.851  1.00  0.00           O  
ATOM   1882  C   GLU   131     849.109-609.523-189.185  1.00  0.00           C  
ATOM   1883  O   GLU   131     850.196-609.999-188.793  1.00  0.00           O  
ATOM   1884  N   GLY   132     848.432-608.509-188.529  1.00  0.00           N  
ATOM   1885  H   GLY   132     847.570-608.146-188.909  1.00  0.00           H  
ATOM   1886  CA  GLY   132     848.778-607.961-187.230  1.00  0.00           C  
ATOM   1887  HA2 GLY   132     847.859-607.650-186.732  1.00  0.00           H  
ATOM   1888  HA3 GLY   132     849.269-608.645-186.539  1.00  0.00           H  
ATOM   1889  C   GLY   132     849.666-606.824-187.308  1.00  0.00           C  
ATOM   1890  O   GLY   132     850.211-606.542-188.377  1.00  0.00           O  
ATOM   1891  N   TYR   133     849.747-605.926-186.303  1.00  0.00           N  
ATOM   1892  H   TYR   133     849.274-606.116-185.431  1.00  0.00           H  
ATOM   1893  CA  TYR   133     850.517-604.654-186.336  1.00  0.00           C  
ATOM   1894  HA  TYR   133     850.526-604.350-187.383  1.00  0.00           H  
ATOM   1895  CB  TYR   133     849.864-603.428-185.516  1.00  0.00           C  
ATOM   1896  HB2 TYR   133     849.396-603.860-184.632  1.00  0.00           H  
ATOM   1897  HB3 TYR   133     850.565-602.630-185.271  1.00  0.00           H  
ATOM   1898  CG  TYR   133     848.701-602.671-186.146  1.00  0.00           C  
ATOM   1899  CD1 TYR   133     847.466-603.289-186.263  1.00  0.00           C  
ATOM   1900  HD1 TYR   133     847.497-604.332-185.983  1.00  0.00           H  
ATOM   1901  CE1 TYR   133     846.278-602.657-186.763  1.00  0.00           C  
ATOM   1902  HE1 TYR   133     845.300-603.114-186.773  1.00  0.00           H  
ATOM   1903  CZ  TYR   133     846.382-601.328-187.126  1.00  0.00           C  
ATOM   1904  OH  TYR   133     845.173-600.813-187.493  1.00  0.00           O  
ATOM   1905  HH  TYR   133     845.039-599.877-187.661  1.00  0.00           H  
ATOM   1906  CE2 TYR   133     847.590-600.626-187.029  1.00  0.00           C  
ATOM   1907  HE2 TYR   133     847.651-599.566-187.229  1.00  0.00           H  
ATOM   1908  CD2 TYR   133     848.791-601.335-186.613  1.00  0.00           C  
ATOM   1909  HD2 TYR   133     849.684-600.731-186.547  1.00  0.00           H  
ATOM   1910  C   TYR   133     851.999-604.970-185.796  1.00  0.00           C  
ATOM   1911  O   TYR   133     852.395-605.876-185.069  1.00  0.00           O  
ATOM   1912  N   GLN   134     852.901-604.194-186.391  1.00  0.00           N  
ATOM   1913  H   GLN   134     852.606-603.788-187.268  1.00  0.00           H  
ATOM   1914  CA  GLN   134     854.348-604.296-186.172  1.00  0.00           C  
ATOM   1915  HA  GLN   134     854.456-604.955-185.311  1.00  0.00           H  
ATOM   1916  CB  GLN   134     855.097-604.908-187.354  1.00  0.00           C  
ATOM   1917  HB2 GLN   134     854.547-605.751-187.771  1.00  0.00           H  
ATOM   1918  HB3 GLN   134     855.102-604.195-188.179  1.00  0.00           H  
ATOM   1919  CG  GLN   134     856.542-605.307-187.085  1.00  0.00           C  
ATOM   1920  HG2 GLN   134     857.371-604.752-187.526  1.00  0.00           H  
ATOM   1921  HG3 GLN   134     856.713-605.211-186.013  1.00  0.00           H  
ATOM   1922  CD  GLN   134     856.812-606.773-187.367  1.00  0.00           C  
ATOM   1923  OE1 GLN   134     856.652-607.329-188.452  1.00  0.00           O  
ATOM   1924  NE2 GLN   134     857.279-607.538-186.406  1.00  0.00           N  
ATOM   1925 HE21 GLN   134     857.622-607.119-185.554  1.00  0.00           H  
ATOM   1926 HE22 GLN   134     857.255-608.518-186.649  1.00  0.00           H  
ATOM   1927  C   GLN   134     854.998-602.962-185.816  1.00  0.00           C  
ATOM   1928  O   GLN   134     856.271-602.829-185.453  1.00  0.00           O  
ATOM   1929  N   ASP   135     854.224-601.868-185.968  1.00  0.00           N  
ATOM   1930  H   ASP   135     853.255-602.061-186.174  1.00  0.00           H  
ATOM   1931  CA  ASP   135     854.705-600.545-185.525  1.00  0.00           C  
ATOM   1932  HA  ASP   135     855.762-600.639-185.775  1.00  0.00           H  
ATOM   1933  CB  ASP   135     854.259-599.344-186.320  1.00  0.00           C  
ATOM   1934  HB2 ASP   135     854.506-598.499-185.677  1.00  0.00           H  
ATOM   1935  HB3 ASP   135     854.797-599.362-187.267  1.00  0.00           H  
ATOM   1936  CG  ASP   135     852.765-599.067-186.421  1.00  0.00           C  
ATOM   1937  OD1 ASP   135     852.046-600.031-186.045  1.00  0.00           O  
ATOM   1938  OD2 ASP   135     852.357-597.955-186.727  1.00  0.00           O  
ATOM   1939  C   ASP   135     854.822-600.305-184.021  1.00  0.00           C  
ATOM   1940  O   ASP   135     855.647-599.485-183.487  1.00  0.00           O  
ATOM   1941  N   TYR   136     854.115-601.138-183.275  1.00  0.00           N  
ATOM   1942  H   TYR   136     853.347-601.626-183.712  1.00  0.00           H  
ATOM   1943  CA  TYR   136     854.018-600.998-181.806  1.00  0.00           C  
ATOM   1944  HA  TYR   136     853.962-599.970-181.449  1.00  0.00           H  
ATOM   1945  CB  TYR   136     852.605-601.657-181.419  1.00  0.00           C  
ATOM   1946  HB2 TYR   136     851.786-600.991-181.691  1.00  0.00           H  
ATOM   1947  HB3 TYR   136     852.327-602.510-182.038  1.00  0.00           H  
ATOM   1948  CG  TYR   136     852.511-602.084-179.944  1.00  0.00           C  
ATOM   1949  CD1 TYR   136     852.547-603.391-179.402  1.00  0.00           C  
ATOM   1950  HD1 TYR   136     852.749-604.201-180.087  1.00  0.00           H  
ATOM   1951  CE1 TYR   136     852.648-603.593-177.993  1.00  0.00           C  
ATOM   1952  HE1 TYR   136     852.788-604.599-177.626  1.00  0.00           H  
ATOM   1953  CZ  TYR   136     852.632-602.451-177.195  1.00  0.00           C  
ATOM   1954  OH  TYR   136     852.562-602.676-175.836  1.00  0.00           O  
ATOM   1955  HH  TYR   136     851.750-603.140-175.619  1.00  0.00           H  
ATOM   1956  CE2 TYR   136     852.584-601.223-177.690  1.00  0.00           C  
ATOM   1957  HE2 TYR   136     852.339-600.357-177.092  1.00  0.00           H  
ATOM   1958  CD2 TYR   136     852.489-601.010-179.082  1.00  0.00           C  
ATOM   1959  HD2 TYR   136     852.399-599.975-179.376  1.00  0.00           H  
ATOM   1960  C   TYR   136     855.163-601.626-180.986  1.00  0.00           C  
ATOM   1961  O   TYR   136     855.755-602.658-181.379  1.00  0.00           O  
ATOM   1962  N   GLU   137     855.504-600.962-179.847  1.00  0.00           N  
ATOM   1963  H   GLU   137     854.921-600.214-179.500  1.00  0.00           H  
ATOM   1964  CA  GLU   137     856.641-601.244-178.975  1.00  0.00           C  
ATOM   1965  HA  GLU   137     857.640-601.056-179.367  1.00  0.00           H  
ATOM   1966  CB  GLU   137     856.526-600.245-177.804  1.00  0.00           C  
ATOM   1967  HB2 GLU   137     856.092-599.293-178.109  1.00  0.00           H  
ATOM   1968  HB3 GLU   137     855.719-600.580-177.153  1.00  0.00           H  
ATOM   1969  CG  GLU   137     857.719-599.949-176.812  1.00  0.00           C  
ATOM   1970  HG2 GLU   137     857.423-599.703-175.792  1.00  0.00           H  
ATOM   1971  HG3 GLU   137     858.208-600.916-176.694  1.00  0.00           H  
ATOM   1972  CD  GLU   137     858.707-598.984-177.445  1.00  0.00           C  
ATOM   1973  OE1 GLU   137     858.772-597.826-176.861  1.00  0.00           O  
ATOM   1974  OE2 GLU   137     859.301-599.429-178.397  1.00  0.00           O  
ATOM   1975  C   GLU   137     856.788-602.658-178.419  1.00  0.00           C  
ATOM   1976  O   GLU   137     855.985-603.050-177.490  1.00  0.00           O  
ATOM   1977  N   PRO   138     857.929-603.368-178.684  1.00  0.00           N  
ATOM   1978  CD  PRO   138     858.917-603.077-179.783  1.00  0.00           C  
ATOM   1979  HD2 PRO   138     859.399-602.133-179.527  1.00  0.00           H  
ATOM   1980  HD3 PRO   138     858.340-603.035-180.707  1.00  0.00           H  
ATOM   1981  CG  PRO   138     859.967-604.262-179.741  1.00  0.00           C  
ATOM   1982  HG2 PRO   138     860.847-604.181-179.103  1.00  0.00           H  
ATOM   1983  HG3 PRO   138     860.387-604.480-180.723  1.00  0.00           H  
ATOM   1984  CB  PRO   138     859.073-605.448-179.242  1.00  0.00           C  
ATOM   1985  HB2 PRO   138     859.572-606.336-178.854  1.00  0.00           H  
ATOM   1986  HB3 PRO   138     858.546-605.943-180.058  1.00  0.00           H  
ATOM   1987  CA  PRO   138     857.928-604.791-178.403  1.00  0.00           C  
ATOM   1988  HA  PRO   138     856.912-604.987-178.745  1.00  0.00           H  
ATOM   1989  C   PRO   138     857.920-605.067-176.900  1.00  0.00           C  
ATOM   1990  O   PRO   138     858.785-604.510-176.167  1.00  0.00           O  
ATOM   1991  N   GLU   139     857.266-606.158-176.502  1.00  0.00           N  
ATOM   1992  H   GLU   139     856.631-606.498-177.210  1.00  0.00           H  
ATOM   1993  CA  GLU   139     857.040-606.605-175.082  1.00  0.00           C  
ATOM   1994  HA  GLU   139     856.737-605.720-174.522  1.00  0.00           H  
ATOM   1995  CB  GLU   139     855.766-607.494-175.149  1.00  0.00           C  
ATOM   1996  HB2 GLU   139     855.567-607.712-174.099  1.00  0.00           H  
ATOM   1997  HB3 GLU   139     854.834-606.971-175.367  1.00  0.00           H  
ATOM   1998  CG  GLU   139     855.770-608.860-175.825  1.00  0.00           C  
ATOM   1999  HG2 GLU   139     856.716-609.393-175.726  1.00  0.00           H  
ATOM   2000  HG3 GLU   139     854.942-609.254-175.236  1.00  0.00           H  
ATOM   2001  CD  GLU   139     855.237-608.887-177.351  1.00  0.00           C  
ATOM   2002  OE1 GLU   139     855.242-607.891-178.141  1.00  0.00           O  
ATOM   2003  OE2 GLU   139     854.721-609.928-177.742  1.00  0.00           O  
ATOM   2004  C   GLU   139     858.166-607.387-174.402  1.00  0.00           C  
ATOM   2005  O   GLU   139     858.299-607.416-173.179  1.00  0.00           O  
ATOM   2006  N   ALA   140     858.921-608.057-175.221  1.00  0.00           N  
ATOM   2007  H   ALA   140     858.761-608.015-176.218  1.00  0.00           H  
ATOM   2008  CA  ALA   140     860.003-608.863-174.726  1.00  0.00           C  
ATOM   2009  HA  ALA   140     860.254-608.609-173.696  1.00  0.00           H  
ATOM   2010  CB  ALA   140     859.642-610.389-174.632  1.00  0.00           C  
ATOM   2011  HB1 ALA   140     859.701-610.886-175.601  1.00  0.00           H  
ATOM   2012  HB2 ALA   140     858.615-610.454-174.272  1.00  0.00           H  
ATOM   2013  HB3 ALA   140     860.335-610.891-173.956  1.00  0.00           H  
ATOM   2014  C   ALA   140     861.371-608.542-175.450  1.00  0.00           C  
ATOM   2015  O   ALA   140     861.521-608.466-176.692  1.00  0.00           O  
ATOM   2016  OXT ALA   140     862.325-608.484-174.687  1.00  0.00           O  
TER    2017      ALA   140 
END   
