# Supplementary material for: Exploring Structural Insights of Aβ42 and α-Synuclein Monomers and Heterodimer: A Comparative Study Using Implicit and Explicit Solvent Simulations
Source: J Phys Chem B. 2024 May 3;128(19):4655–69. doi: 10.1021/acs.jpcb.4c00503 (PMC11103699; doi:10.1021/acs.jpcb.4c00503)
Supplement: Supplementary file 3 — jp4c00503_si_003.zip [file jp4c00503_si_003.zip › rep/2_asyn_FINAL08.pdb]

ATOM      1  N   MET     1     310.056  92.774 -67.603  1.00  0.00           N  
ATOM      2  H1  MET     1     310.051  93.297 -66.740  1.00  0.00           H  
ATOM      3  H2  MET     1     311.007  92.723 -67.938  1.00  0.00           H  
ATOM      4  H3  MET     1     309.835  91.813 -67.383  1.00  0.00           H  
ATOM      5  CA  MET     1     308.932  93.085 -68.560  1.00  0.00           C  
ATOM      6  HA  MET     1     307.942  93.167 -68.110  1.00  0.00           H  
ATOM      7  CB  MET     1     309.324  94.328 -69.313  1.00  0.00           C  
ATOM      8  HB2 MET     1     309.711  95.002 -68.548  1.00  0.00           H  
ATOM      9  HB3 MET     1     309.993  94.170 -70.159  1.00  0.00           H  
ATOM     10  CG  MET     1     308.062  94.964 -69.984  1.00  0.00           C  
ATOM     11  HG2 MET     1     307.719  94.375 -70.834  1.00  0.00           H  
ATOM     12  HG3 MET     1     307.194  94.989 -69.326  1.00  0.00           H  
ATOM     13  SD  MET     1     308.381  96.634 -70.557  1.00  0.00           S  
ATOM     14  CE  MET     1     306.622  97.183 -70.373  1.00  0.00           C  
ATOM     15  HE1 MET     1     306.500  98.049 -71.025  1.00  0.00           H  
ATOM     16  HE2 MET     1     306.453  97.553 -69.362  1.00  0.00           H  
ATOM     17  HE3 MET     1     305.893  96.410 -70.616  1.00  0.00           H  
ATOM     18  C   MET     1     308.872  91.995 -69.608  1.00  0.00           C  
ATOM     19  O   MET     1     309.776  91.726 -70.344  1.00  0.00           O  
ATOM     20  N   ASP     2     307.694  91.361 -69.712  1.00  0.00           N  
ATOM     21  H   ASP     2     306.891  91.672 -69.184  1.00  0.00           H  
ATOM     22  CA  ASP     2     307.415  90.253 -70.612  1.00  0.00           C  
ATOM     23  HA  ASP     2     308.123  90.193 -71.438  1.00  0.00           H  
ATOM     24  CB  ASP     2     307.663  89.001 -69.850  1.00  0.00           C  
ATOM     25  HB2 ASP     2     308.696  88.698 -69.680  1.00  0.00           H  
ATOM     26  HB3 ASP     2     307.157  89.111 -68.891  1.00  0.00           H  
ATOM     27  CG  ASP     2     307.033  87.789 -70.454  1.00  0.00           C  
ATOM     28  OD1 ASP     2     307.200  87.603 -71.718  1.00  0.00           O  
ATOM     29  OD2 ASP     2     306.564  86.875 -69.715  1.00  0.00           O  
ATOM     30  C   ASP     2     305.987  90.369 -71.273  1.00  0.00           C  
ATOM     31  O   ASP     2     305.028  89.950 -70.586  1.00  0.00           O  
ATOM     32  N   VAL     3     305.798  91.098 -72.397  1.00  0.00           N  
ATOM     33  H   VAL     3     306.569  91.569 -72.849  1.00  0.00           H  
ATOM     34  CA  VAL     3     304.454  91.320 -72.984  1.00  0.00           C  
ATOM     35  HA  VAL     3     303.736  90.505 -72.896  1.00  0.00           H  
ATOM     36  CB  VAL     3     303.881  92.516 -72.235  1.00  0.00           C  
ATOM     37  HB  VAL     3     303.685  92.143 -71.229  1.00  0.00           H  
ATOM     38  CG1 VAL     3     304.642  93.875 -72.185  1.00  0.00           C  
ATOM     39 HG11 VAL     3     304.065  94.613 -71.627  1.00  0.00           H  
ATOM     40 HG12 VAL     3     304.812  94.293 -73.177  1.00  0.00           H  
ATOM     41 HG13 VAL     3     305.618  93.707 -71.730  1.00  0.00           H  
ATOM     42  CG2 VAL     3     302.460  93.002 -72.709  1.00  0.00           C  
ATOM     43 HG21 VAL     3     301.862  92.091 -72.709  1.00  0.00           H  
ATOM     44 HG22 VAL     3     302.498  93.514 -73.670  1.00  0.00           H  
ATOM     45 HG23 VAL     3     302.057  93.660 -71.938  1.00  0.00           H  
ATOM     46  C   VAL     3     304.538  91.467 -74.475  1.00  0.00           C  
ATOM     47  O   VAL     3     305.547  91.852 -75.061  1.00  0.00           O  
ATOM     48  N   PHE     4     303.456  91.212 -75.230  1.00  0.00           N  
ATOM     49  H   PHE     4     302.867  90.520 -74.789  1.00  0.00           H  
ATOM     50  CA  PHE     4     303.212  91.281 -76.690  1.00  0.00           C  
ATOM     51  HA  PHE     4     304.176  91.068 -77.153  1.00  0.00           H  
ATOM     52  CB  PHE     4     302.320  90.139 -77.133  1.00  0.00           C  
ATOM     53  HB2 PHE     4     302.696  89.201 -76.724  1.00  0.00           H  
ATOM     54  HB3 PHE     4     301.302  90.324 -76.792  1.00  0.00           H  
ATOM     55  CG  PHE     4     302.290  89.992 -78.662  1.00  0.00           C  
ATOM     56  CD1 PHE     4     303.402  89.399 -79.326  1.00  0.00           C  
ATOM     57  HD1 PHE     4     304.205  89.015 -78.715  1.00  0.00           H  
ATOM     58  CE1 PHE     4     303.199  88.990 -80.663  1.00  0.00           C  
ATOM     59  HE1 PHE     4     304.026  88.578 -81.222  1.00  0.00           H  
ATOM     60  CZ  PHE     4     302.107  89.386 -81.416  1.00  0.00           C  
ATOM     61  HZ  PHE     4     302.035  89.052 -82.441  1.00  0.00           H  
ATOM     62  CE2 PHE     4     301.004  90.054 -80.754  1.00  0.00           C  
ATOM     63  HE2 PHE     4     300.054  90.239 -81.234  1.00  0.00           H  
ATOM     64  CD2 PHE     4     301.133  90.352 -79.334  1.00  0.00           C  
ATOM     65  HD2 PHE     4     300.287  90.755 -78.797  1.00  0.00           H  
ATOM     66  C   PHE     4     302.892  92.667 -77.266  1.00  0.00           C  
ATOM     67  O   PHE     4     303.495  93.155 -78.271  1.00  0.00           O  
ATOM     68  N   MET     5     301.943  93.350 -76.602  1.00  0.00           N  
ATOM     69  H   MET     5     301.484  92.786 -75.901  1.00  0.00           H  
ATOM     70  CA  MET     5     301.332  94.594 -77.203  1.00  0.00           C  
ATOM     71  HA  MET     5     301.058  94.327 -78.224  1.00  0.00           H  
ATOM     72  CB  MET     5     299.987  94.916 -76.472  1.00  0.00           C  
ATOM     73  HB2 MET     5     299.419  95.608 -77.093  1.00  0.00           H  
ATOM     74  HB3 MET     5     299.273  94.093 -76.500  1.00  0.00           H  
ATOM     75  CG  MET     5     300.031  95.328 -74.965  1.00  0.00           C  
ATOM     76  HG2 MET     5     300.580  94.544 -74.442  1.00  0.00           H  
ATOM     77  HG3 MET     5     300.708  96.183 -74.945  1.00  0.00           H  
ATOM     78  SD  MET     5     298.439  95.602 -74.260  1.00  0.00           S  
ATOM     79  CE  MET     5     297.806  93.926 -74.081  1.00  0.00           C  
ATOM     80  HE1 MET     5     296.869  94.042 -73.537  1.00  0.00           H  
ATOM     81  HE2 MET     5     298.390  93.270 -73.437  1.00  0.00           H  
ATOM     82  HE3 MET     5     297.624  93.340 -74.982  1.00  0.00           H  
ATOM     83  C   MET     5     302.229  95.876 -77.260  1.00  0.00           C  
ATOM     84  O   MET     5     301.699  96.957 -77.595  1.00  0.00           O  
ATOM     85  N   LYS     6     303.521  95.749 -76.896  1.00  0.00           N  
ATOM     86  H   LYS     6     303.835  94.793 -76.817  1.00  0.00           H  
ATOM     87  CA  LYS     6     304.504  96.802 -76.686  1.00  0.00           C  
ATOM     88  HA  LYS     6     304.197  97.744 -77.142  1.00  0.00           H  
ATOM     89  CB  LYS     6     304.637  96.992 -75.168  1.00  0.00           C  
ATOM     90  HB2 LYS     6     304.669  96.030 -74.657  1.00  0.00           H  
ATOM     91  HB3 LYS     6     305.532  97.564 -74.923  1.00  0.00           H  
ATOM     92  CG  LYS     6     303.515  97.877 -74.522  1.00  0.00           C  
ATOM     93  HG2 LYS     6     303.655  98.901 -74.869  1.00  0.00           H  
ATOM     94  HG3 LYS     6     302.546  97.497 -74.847  1.00  0.00           H  
ATOM     95  CD  LYS     6     303.779  97.955 -73.010  1.00  0.00           C  
ATOM     96  HD2 LYS     6     303.839  96.922 -72.665  1.00  0.00           H  
ATOM     97  HD3 LYS     6     304.521  98.720 -72.781  1.00  0.00           H  
ATOM     98  CE  LYS     6     302.521  98.625 -72.578  1.00  0.00           C  
ATOM     99  HE2 LYS     6     302.372  99.654 -72.906  1.00  0.00           H  
ATOM    100  HE3 LYS     6     301.632  98.082 -72.898  1.00  0.00           H  
ATOM    101  NZ  LYS     6     302.345  98.614 -71.100  1.00  0.00           N  
ATOM    102  HZ1 LYS     6     301.590  99.182 -70.744  1.00  0.00           H  
ATOM    103  HZ2 LYS     6     303.178  98.903 -70.606  1.00  0.00           H  
ATOM    104  HZ3 LYS     6     302.300  97.655 -70.788  1.00  0.00           H  
ATOM    105  C   LYS     6     305.930  96.367 -77.228  1.00  0.00           C  
ATOM    106  O   LYS     6     306.142  95.143 -77.194  1.00  0.00           O  
ATOM    107  N   GLY     7     306.752  97.278 -77.770  1.00  0.00           N  
ATOM    108  H   GLY     7     306.363  98.194 -77.941  1.00  0.00           H  
ATOM    109  CA  GLY     7     307.968  96.907 -78.441  1.00  0.00           C  
ATOM    110  HA2 GLY     7     308.761  96.755 -77.708  1.00  0.00           H  
ATOM    111  HA3 GLY     7     307.821  95.964 -78.966  1.00  0.00           H  
ATOM    112  C   GLY     7     308.397  97.948 -79.523  1.00  0.00           C  
ATOM    113  O   GLY     7     307.945  97.889 -80.686  1.00  0.00           O  
ATOM    114  N   LEU     8     309.376  98.847 -79.174  1.00  0.00           N  
ATOM    115  H   LEU     8     309.847  98.822 -78.281  1.00  0.00           H  
ATOM    116  CA  LEU     8     310.063  99.747 -80.114  1.00  0.00           C  
ATOM    117  HA  LEU     8     309.572  99.930 -81.070  1.00  0.00           H  
ATOM    118  CB  LEU     8     310.141 101.168 -79.587  1.00  0.00           C  
ATOM    119  HB2 LEU     8     310.499 101.212 -78.558  1.00  0.00           H  
ATOM    120  HB3 LEU     8     310.783 101.671 -80.310  1.00  0.00           H  
ATOM    121  CG  LEU     8     308.780 102.018 -79.575  1.00  0.00           C  
ATOM    122  HG  LEU     8     307.996 101.431 -79.096  1.00  0.00           H  
ATOM    123  CD1 LEU     8     308.956 103.338 -78.790  1.00  0.00           C  
ATOM    124 HD11 LEU     8     309.637 103.303 -77.940  1.00  0.00           H  
ATOM    125 HD12 LEU     8     308.038 103.730 -78.352  1.00  0.00           H  
ATOM    126 HD13 LEU     8     309.308 104.179 -79.388  1.00  0.00           H  
ATOM    127  CD2 LEU     8     308.224 102.314 -81.020  1.00  0.00           C  
ATOM    128 HD21 LEU     8     307.320 102.923 -81.019  1.00  0.00           H  
ATOM    129 HD22 LEU     8     307.967 101.407 -81.568  1.00  0.00           H  
ATOM    130 HD23 LEU     8     309.007 102.775 -81.622  1.00  0.00           H  
ATOM    131  C   LEU     8     311.445  99.187 -80.475  1.00  0.00           C  
ATOM    132  O   LEU     8     311.997  99.593 -81.500  1.00  0.00           O  
ATOM    133  N   SER     9     311.980  98.290 -79.693  1.00  0.00           N  
ATOM    134  H   SER     9     311.430  98.004 -78.896  1.00  0.00           H  
ATOM    135  CA  SER     9     313.218  97.502 -79.937  1.00  0.00           C  
ATOM    136  HA  SER     9     313.227  96.994 -80.901  1.00  0.00           H  
ATOM    137  CB  SER     9     314.479  98.348 -79.745  1.00  0.00           C  
ATOM    138  HB2 SER     9     314.282  99.382 -80.026  1.00  0.00           H  
ATOM    139  HB3 SER     9     314.625  98.381 -78.665  1.00  0.00           H  
ATOM    140  OG  SER     9     315.535  97.517 -80.381  1.00  0.00           O  
ATOM    141  HG  SER     9     316.315  98.055 -80.538  1.00  0.00           H  
ATOM    142  C   SER     9     313.270  96.256 -79.010  1.00  0.00           C  
ATOM    143  O   SER     9     312.996  96.459 -77.802  1.00  0.00           O  
ATOM    144  N   LYS    10     313.716  95.157 -79.554  1.00  0.00           N  
ATOM    145  H   LYS    10     314.111  95.290 -80.473  1.00  0.00           H  
ATOM    146  CA  LYS    10     314.024  93.876 -78.899  1.00  0.00           C  
ATOM    147  HA  LYS    10     314.047  94.009 -77.817  1.00  0.00           H  
ATOM    148  CB  LYS    10     313.036  92.828 -79.338  1.00  0.00           C  
ATOM    149  HB2 LYS    10     313.213  92.531 -80.372  1.00  0.00           H  
ATOM    150  HB3 LYS    10     313.169  91.878 -78.821  1.00  0.00           H  
ATOM    151  CG  LYS    10     311.599  93.315 -79.153  1.00  0.00           C  
ATOM    152  HG2 LYS    10     311.476  93.637 -78.119  1.00  0.00           H  
ATOM    153  HG3 LYS    10     311.366  94.184 -79.769  1.00  0.00           H  
ATOM    154  CD  LYS    10     310.637  92.155 -79.428  1.00  0.00           C  
ATOM    155  HD2 LYS    10     310.765  91.741 -80.428  1.00  0.00           H  
ATOM    156  HD3 LYS    10     310.905  91.408 -78.681  1.00  0.00           H  
ATOM    157  CE  LYS    10     309.220  92.670 -79.423  1.00  0.00           C  
ATOM    158  HE2 LYS    10     308.842  93.057 -78.476  1.00  0.00           H  
ATOM    159  HE3 LYS    10     309.146  93.555 -80.054  1.00  0.00           H  
ATOM    160  NZ  LYS    10     308.181  91.646 -79.783  1.00  0.00           N  
ATOM    161  HZ1 LYS    10     307.274  91.813 -79.372  1.00  0.00           H  
ATOM    162  HZ2 LYS    10     308.390  90.684 -79.561  1.00  0.00           H  
ATOM    163  HZ3 LYS    10     308.098  91.562 -80.786  1.00  0.00           H  
ATOM    164  C   LYS    10     315.410  93.329 -79.462  1.00  0.00           C  
ATOM    165  O   LYS    10     316.232  93.893 -80.184  1.00  0.00           O  
ATOM    166  N   ALA    11     315.697  92.093 -79.060  1.00  0.00           N  
ATOM    167  H   ALA    11     314.927  91.630 -78.598  1.00  0.00           H  
ATOM    168  CA  ALA    11     316.901  91.298 -79.464  1.00  0.00           C  
ATOM    169  HA  ALA    11     317.844  91.838 -79.379  1.00  0.00           H  
ATOM    170  CB  ALA    11     317.046  90.092 -78.422  1.00  0.00           C  
ATOM    171  HB1 ALA    11     316.906  90.375 -77.379  1.00  0.00           H  
ATOM    172  HB2 ALA    11     318.017  89.675 -78.690  1.00  0.00           H  
ATOM    173  HB3 ALA    11     316.206  89.420 -78.598  1.00  0.00           H  
ATOM    174  C   ALA    11     316.857  90.791 -80.920  1.00  0.00           C  
ATOM    175  O   ALA    11     315.816  90.735 -81.559  1.00  0.00           O  
ATOM    176  N   LYS    12     317.998  90.270 -81.407  1.00  0.00           N  
ATOM    177  H   LYS    12     318.777  90.249 -80.765  1.00  0.00           H  
ATOM    178  CA  LYS    12     318.249  89.947 -82.789  1.00  0.00           C  
ATOM    179  HA  LYS    12     317.328  89.840 -83.363  1.00  0.00           H  
ATOM    180  CB  LYS    12     319.144  91.146 -83.272  1.00  0.00           C  
ATOM    181  HB2 LYS    12     319.924  91.343 -82.537  1.00  0.00           H  
ATOM    182  HB3 LYS    12     319.713  90.842 -84.151  1.00  0.00           H  
ATOM    183  CG  LYS    12     318.314  92.413 -83.485  1.00  0.00           C  
ATOM    184  HG2 LYS    12     317.396  92.174 -84.023  1.00  0.00           H  
ATOM    185  HG3 LYS    12     318.104  92.903 -82.534  1.00  0.00           H  
ATOM    186  CD  LYS    12     319.251  93.463 -84.209  1.00  0.00           C  
ATOM    187  HD2 LYS    12     319.979  93.939 -83.553  1.00  0.00           H  
ATOM    188  HD3 LYS    12     319.734  92.971 -85.053  1.00  0.00           H  
ATOM    189  CE  LYS    12     318.431  94.475 -84.860  1.00  0.00           C  
ATOM    190  HE2 LYS    12     317.710  93.988 -85.517  1.00  0.00           H  
ATOM    191  HE3 LYS    12     317.971  95.093 -84.090  1.00  0.00           H  
ATOM    192  NZ  LYS    12     319.200  95.404 -85.716  1.00  0.00           N  
ATOM    193  HZ1 LYS    12     318.607  96.151 -86.049  1.00  0.00           H  
ATOM    194  HZ2 LYS    12     319.698  95.033 -86.513  1.00  0.00           H  
ATOM    195  HZ3 LYS    12     319.775  95.960 -85.100  1.00  0.00           H  
ATOM    196  C   LYS    12     318.861  88.578 -82.961  1.00  0.00           C  
ATOM    197  O   LYS    12     319.274  87.941 -81.936  1.00  0.00           O  
ATOM    198  N   GLU    13     318.792  88.054 -84.210  1.00  0.00           N  
ATOM    199  H   GLU    13     318.252  88.541 -84.910  1.00  0.00           H  
ATOM    200  CA  GLU    13     319.032  86.621 -84.517  1.00  0.00           C  
ATOM    201  HA  GLU    13     318.788  86.063 -83.613  1.00  0.00           H  
ATOM    202  CB  GLU    13     318.148  86.154 -85.741  1.00  0.00           C  
ATOM    203  HB2 GLU    13     318.219  86.837 -86.587  1.00  0.00           H  
ATOM    204  HB3 GLU    13     318.475  85.173 -86.085  1.00  0.00           H  
ATOM    205  CG  GLU    13     316.710  85.966 -85.226  1.00  0.00           C  
ATOM    206  HG2 GLU    13     316.634  86.693 -84.418  1.00  0.00           H  
ATOM    207  HG3 GLU    13     316.038  86.281 -86.024  1.00  0.00           H  
ATOM    208  CD  GLU    13     316.415  84.565 -84.859  1.00  0.00           C  
ATOM    209  OE1 GLU    13     315.254  84.018 -85.003  1.00  0.00           O  
ATOM    210  OE2 GLU    13     317.203  84.059 -84.107  1.00  0.00           O  
ATOM    211  C   GLU    13     320.535  86.475 -84.937  1.00  0.00           C  
ATOM    212  O   GLU    13     321.241  87.438 -85.227  1.00  0.00           O  
ATOM    213  N   GLY    14     320.908  85.289 -85.252  1.00  0.00           N  
ATOM    214  H   GLY    14     320.194  84.584 -85.139  1.00  0.00           H  
ATOM    215  CA  GLY    14     322.230  84.885 -85.798  1.00  0.00           C  
ATOM    216  HA2 GLY    14     322.986  85.438 -85.240  1.00  0.00           H  
ATOM    217  HA3 GLY    14     322.352  83.802 -85.779  1.00  0.00           H  
ATOM    218  C   GLY    14     322.496  85.294 -87.278  1.00  0.00           C  
ATOM    219  O   GLY    14     323.520  84.977 -87.894  1.00  0.00           O  
ATOM    220  N   VAL    15     321.697  86.253 -87.839  1.00  0.00           N  
ATOM    221  H   VAL    15     320.864  86.458 -87.305  1.00  0.00           H  
ATOM    222  CA  VAL    15     321.637  86.642 -89.274  1.00  0.00           C  
ATOM    223  HA  VAL    15     321.920  85.799 -89.904  1.00  0.00           H  
ATOM    224  CB  VAL    15     320.112  86.879 -89.700  1.00  0.00           C  
ATOM    225  HB  VAL    15     319.752  87.586 -88.952  1.00  0.00           H  
ATOM    226  CG1 VAL    15     320.076  87.466 -91.090  1.00  0.00           C  
ATOM    227 HG11 VAL    15     320.448  88.482 -90.956  1.00  0.00           H  
ATOM    228 HG12 VAL    15     319.061  87.382 -91.478  1.00  0.00           H  
ATOM    229 HG13 VAL    15     320.725  86.874 -91.735  1.00  0.00           H  
ATOM    230  CG2 VAL    15     319.226  85.694 -89.710  1.00  0.00           C  
ATOM    231 HG21 VAL    15     319.403  85.121 -88.800  1.00  0.00           H  
ATOM    232 HG22 VAL    15     319.326  84.973 -90.522  1.00  0.00           H  
ATOM    233 HG23 VAL    15     318.218  86.103 -89.639  1.00  0.00           H  
ATOM    234  C   VAL    15     322.476  87.949 -89.524  1.00  0.00           C  
ATOM    235  O   VAL    15     322.954  88.209 -90.635  1.00  0.00           O  
ATOM    236  N   VAL    16     322.619  88.783 -88.439  1.00  0.00           N  
ATOM    237  H   VAL    16     322.131  88.351 -87.668  1.00  0.00           H  
ATOM    238  CA  VAL    16     323.569  89.850 -88.259  1.00  0.00           C  
ATOM    239  HA  VAL    16     323.210  90.466 -89.084  1.00  0.00           H  
ATOM    240  CB  VAL    16     323.312  90.683 -86.976  1.00  0.00           C  
ATOM    241  HB  VAL    16     323.741  91.680 -87.086  1.00  0.00           H  
ATOM    242  CG1 VAL    16     321.756  90.942 -86.762  1.00  0.00           C  
ATOM    243 HG11 VAL    16     321.638  91.701 -85.989  1.00  0.00           H  
ATOM    244 HG12 VAL    16     321.288  90.039 -86.371  1.00  0.00           H  
ATOM    245 HG13 VAL    16     321.310  91.290 -87.694  1.00  0.00           H  
ATOM    246  CG2 VAL    16     323.773  89.934 -85.720  1.00  0.00           C  
ATOM    247 HG21 VAL    16     324.812  89.606 -85.753  1.00  0.00           H  
ATOM    248 HG22 VAL    16     323.105  89.094 -85.531  1.00  0.00           H  
ATOM    249 HG23 VAL    16     323.549  90.585 -84.875  1.00  0.00           H  
ATOM    250  C   VAL    16     325.005  89.445 -88.413  1.00  0.00           C  
ATOM    251  O   VAL    16     325.760  90.286 -88.914  1.00  0.00           O  
ATOM    252  N   ALA    17     325.440  88.287 -88.000  1.00  0.00           N  
ATOM    253  H   ALA    17     324.676  87.704 -87.689  1.00  0.00           H  
ATOM    254  CA  ALA    17     326.801  87.842 -88.072  1.00  0.00           C  
ATOM    255  HA  ALA    17     327.339  88.444 -87.340  1.00  0.00           H  
ATOM    256  CB  ALA    17     326.941  86.484 -87.438  1.00  0.00           C  
ATOM    257  HB1 ALA    17     327.921  86.032 -87.592  1.00  0.00           H  
ATOM    258  HB2 ALA    17     326.254  85.803 -87.942  1.00  0.00           H  
ATOM    259  HB3 ALA    17     326.618  86.455 -86.398  1.00  0.00           H  
ATOM    260  C   ALA    17     327.503  87.929 -89.441  1.00  0.00           C  
ATOM    261  O   ALA    17     328.705  87.876 -89.467  1.00  0.00           O  
ATOM    262  N   ALA    18     326.738  88.056 -90.545  1.00  0.00           N  
ATOM    263  H   ALA    18     325.742  88.127 -90.389  1.00  0.00           H  
ATOM    264  CA  ALA    18     327.283  88.291 -91.872  1.00  0.00           C  
ATOM    265  HA  ALA    18     327.877  87.436 -92.194  1.00  0.00           H  
ATOM    266  CB  ALA    18     326.128  88.257 -92.834  1.00  0.00           C  
ATOM    267  HB1 ALA    18     325.405  89.060 -92.690  1.00  0.00           H  
ATOM    268  HB2 ALA    18     325.525  87.356 -92.717  1.00  0.00           H  
ATOM    269  HB3 ALA    18     326.450  88.263 -93.875  1.00  0.00           H  
ATOM    270  C   ALA    18     328.121  89.492 -92.024  1.00  0.00           C  
ATOM    271  O   ALA    18     328.981  89.553 -92.904  1.00  0.00           O  
ATOM    272  N   ALA    19     327.795  90.542 -91.261  1.00  0.00           N  
ATOM    273  H   ALA    19     327.105  90.501 -90.525  1.00  0.00           H  
ATOM    274  CA  ALA    19     328.747  91.706 -91.259  1.00  0.00           C  
ATOM    275  HA  ALA    19     329.655  91.469 -91.814  1.00  0.00           H  
ATOM    276  CB  ALA    19     328.119  92.865 -91.936  1.00  0.00           C  
ATOM    277  HB1 ALA    19     327.915  92.673 -92.989  1.00  0.00           H  
ATOM    278  HB2 ALA    19     328.789  93.723 -91.980  1.00  0.00           H  
ATOM    279  HB3 ALA    19     327.210  93.213 -91.445  1.00  0.00           H  
ATOM    280  C   ALA    19     329.134  92.087 -89.800  1.00  0.00           C  
ATOM    281  O   ALA    19     329.998  92.924 -89.640  1.00  0.00           O  
ATOM    282  N   GLU    20     328.491  91.475 -88.747  1.00  0.00           N  
ATOM    283  H   GLU    20     327.875  90.691 -88.909  1.00  0.00           H  
ATOM    284  CA  GLU    20     328.697  91.738 -87.313  1.00  0.00           C  
ATOM    285  HA  GLU    20     329.111  92.745 -87.254  1.00  0.00           H  
ATOM    286  CB  GLU    20     327.498  91.649 -86.344  1.00  0.00           C  
ATOM    287  HB2 GLU    20     327.160  90.614 -86.390  1.00  0.00           H  
ATOM    288  HB3 GLU    20     327.875  91.900 -85.352  1.00  0.00           H  
ATOM    289  CG  GLU    20     326.506  92.778 -86.829  1.00  0.00           C  
ATOM    290  HG2 GLU    20     326.376  92.578 -87.893  1.00  0.00           H  
ATOM    291  HG3 GLU    20     325.672  92.593 -86.152  1.00  0.00           H  
ATOM    292  CD  GLU    20     326.873  94.246 -86.576  1.00  0.00           C  
ATOM    293  OE1 GLU    20     326.315  95.107 -87.303  1.00  0.00           O  
ATOM    294  OE2 GLU    20     327.892  94.499 -85.911  1.00  0.00           O  
ATOM    295  C   GLU    20     329.865  90.803 -86.794  1.00  0.00           C  
ATOM    296  O   GLU    20     329.740  89.887 -85.932  1.00  0.00           O  
ATOM    297  N   LYS    21     331.059  91.036 -87.408  1.00  0.00           N  
ATOM    298  H   LYS    21     331.256  91.647 -88.188  1.00  0.00           H  
ATOM    299  CA  LYS    21     332.354  90.293 -86.902  1.00  0.00           C  
ATOM    300  HA  LYS    21     331.945  89.318 -86.640  1.00  0.00           H  
ATOM    301  CB  LYS    21     333.290  90.072 -88.103  1.00  0.00           C  
ATOM    302  HB2 LYS    21     334.087  89.462 -87.679  1.00  0.00           H  
ATOM    303  HB3 LYS    21     332.693  89.706 -88.938  1.00  0.00           H  
ATOM    304  CG  LYS    21     333.841  91.455 -88.698  1.00  0.00           C  
ATOM    305  HG2 LYS    21     332.981  92.034 -89.036  1.00  0.00           H  
ATOM    306  HG3 LYS    21     334.252  92.024 -87.864  1.00  0.00           H  
ATOM    307  CD  LYS    21     334.882  91.259 -89.748  1.00  0.00           C  
ATOM    308  HD2 LYS    21     334.537  90.670 -90.598  1.00  0.00           H  
ATOM    309  HD3 LYS    21     335.034  92.293 -90.058  1.00  0.00           H  
ATOM    310  CE  LYS    21     336.259  90.711 -89.418  1.00  0.00           C  
ATOM    311  HE2 LYS    21     336.501  90.949 -88.382  1.00  0.00           H  
ATOM    312  HE3 LYS    21     336.197  89.623 -89.415  1.00  0.00           H  
ATOM    313  NZ  LYS    21     337.186  91.337 -90.403  1.00  0.00           N  
ATOM    314  HZ1 LYS    21     337.348  92.332 -90.333  1.00  0.00           H  
ATOM    315  HZ2 LYS    21     336.823  91.187 -91.334  1.00  0.00           H  
ATOM    316  HZ3 LYS    21     338.086  90.890 -90.498  1.00  0.00           H  
ATOM    317  C   LYS    21     332.958  90.904 -85.751  1.00  0.00           C  
ATOM    318  O   LYS    21     332.340  91.759 -85.103  1.00  0.00           O  
ATOM    319  N   THR    22     334.082  90.381 -85.338  1.00  0.00           N  
ATOM    320  H   THR    22     334.390  89.551 -85.825  1.00  0.00           H  
ATOM    321  CA  THR    22     334.813  90.792 -84.176  1.00  0.00           C  
ATOM    322  HA  THR    22     334.188  90.884 -83.287  1.00  0.00           H  
ATOM    323  CB  THR    22     336.101  89.920 -83.879  1.00  0.00           C  
ATOM    324  HB  THR    22     336.784  90.435 -83.203  1.00  0.00           H  
ATOM    325  CG2 THR    22     335.711  88.621 -83.272  1.00  0.00           C  
ATOM    326 HG21 THR    22     336.625  88.269 -82.793  1.00  0.00           H  
ATOM    327 HG22 THR    22     335.405  87.929 -84.057  1.00  0.00           H  
ATOM    328 HG23 THR    22     335.078  88.853 -82.415  1.00  0.00           H  
ATOM    329  OG1 THR    22     336.973  89.775 -85.065  1.00  0.00           O  
ATOM    330  HG1 THR    22     336.711  90.600 -85.480  1.00  0.00           H  
ATOM    331  C   THR    22     335.200  92.242 -84.355  1.00  0.00           C  
ATOM    332  O   THR    22     335.643  92.654 -85.408  1.00  0.00           O  
ATOM    333  N   LYS    23     334.973  93.119 -83.362  1.00  0.00           N  
ATOM    334  H   LYS    23     334.685  92.572 -82.562  1.00  0.00           H  
ATOM    335  CA  LYS    23     335.214  94.588 -83.269  1.00  0.00           C  
ATOM    336  HA  LYS    23     335.971  94.782 -84.029  1.00  0.00           H  
ATOM    337  CB  LYS    23     333.998  95.451 -83.673  1.00  0.00           C  
ATOM    338  HB2 LYS    23     334.195  96.445 -84.074  1.00  0.00           H  
ATOM    339  HB3 LYS    23     333.597  94.909 -84.529  1.00  0.00           H  
ATOM    340  CG  LYS    23     332.915  95.509 -82.587  1.00  0.00           C  
ATOM    341  HG2 LYS    23     332.374  94.577 -82.421  1.00  0.00           H  
ATOM    342  HG3 LYS    23     333.302  95.836 -81.622  1.00  0.00           H  
ATOM    343  CD  LYS    23     331.780  96.424 -83.147  1.00  0.00           C  
ATOM    344  HD2 LYS    23     331.072  96.695 -82.363  1.00  0.00           H  
ATOM    345  HD3 LYS    23     332.202  97.415 -83.311  1.00  0.00           H  
ATOM    346  CE  LYS    23     330.937  95.774 -84.311  1.00  0.00           C  
ATOM    347  HE2 LYS    23     331.660  95.398 -85.035  1.00  0.00           H  
ATOM    348  HE3 LYS    23     330.361  94.952 -83.888  1.00  0.00           H  
ATOM    349  NZ  LYS    23     330.059  96.708 -85.113  1.00  0.00           N  
ATOM    350  HZ1 LYS    23     329.577  97.429 -84.595  1.00  0.00           H  
ATOM    351  HZ2 LYS    23     329.400  96.246 -85.723  1.00  0.00           H  
ATOM    352  HZ3 LYS    23     330.627  97.319 -85.683  1.00  0.00           H  
ATOM    353  C   LYS    23     335.818  95.077 -82.005  1.00  0.00           C  
ATOM    354  O   LYS    23     335.905  94.209 -81.157  1.00  0.00           O  
ATOM    355  N   GLN    24     336.240  96.332 -81.811  1.00  0.00           N  
ATOM    356  H   GLN    24     336.246  97.001 -82.567  1.00  0.00           H  
ATOM    357  CA  GLN    24     336.786  96.822 -80.549  1.00  0.00           C  
ATOM    358  HA  GLN    24     337.269  97.782 -80.732  1.00  0.00           H  
ATOM    359  CB  GLN    24     335.658  97.217 -79.588  1.00  0.00           C  
ATOM    360  HB2 GLN    24     335.100  96.328 -79.294  1.00  0.00           H  
ATOM    361  HB3 GLN    24     336.202  97.705 -78.780  1.00  0.00           H  
ATOM    362  CG  GLN    24     334.681  98.285 -80.021  1.00  0.00           C  
ATOM    363  HG2 GLN    24     334.134  97.932 -80.896  1.00  0.00           H  
ATOM    364  HG3 GLN    24     334.018  98.705 -79.266  1.00  0.00           H  
ATOM    365  CD  GLN    24     335.323  99.595 -80.518  1.00  0.00           C  
ATOM    366  OE1 GLN    24     335.707  99.783 -81.688  1.00  0.00           O  
ATOM    367  NE2 GLN    24     335.347 100.579 -79.636  1.00  0.00           N  
ATOM    368 HE21 GLN    24     335.554 101.501 -79.993  1.00  0.00           H  
ATOM    369 HE22 GLN    24     334.956 100.429 -78.717  1.00  0.00           H  
ATOM    370  C   GLN    24     337.959  96.077 -79.913  1.00  0.00           C  
ATOM    371  O   GLN    24     338.458  96.432 -78.853  1.00  0.00           O  
ATOM    372  N   GLY    25     338.474  95.145 -80.659  1.00  0.00           N  
ATOM    373  H   GLY    25     338.033  94.916 -81.538  1.00  0.00           H  
ATOM    374  CA  GLY    25     339.795  94.476 -80.416  1.00  0.00           C  
ATOM    375  HA2 GLY    25     339.755  93.897 -79.493  1.00  0.00           H  
ATOM    376  HA3 GLY    25     339.902  93.761 -81.231  1.00  0.00           H  
ATOM    377  C   GLY    25     341.022  95.338 -80.522  1.00  0.00           C  
ATOM    378  O   GLY    25     341.919  95.049 -81.337  1.00  0.00           O  
ATOM    379  N   VAL    26     340.929  96.496 -79.870  1.00  0.00           N  
ATOM    380  H   VAL    26     340.187  96.436 -79.187  1.00  0.00           H  
ATOM    381  CA  VAL    26     341.939  97.589 -79.853  1.00  0.00           C  
ATOM    382  HA  VAL    26     341.925  97.956 -80.879  1.00  0.00           H  
ATOM    383  CB  VAL    26     341.323  98.761 -79.038  1.00  0.00           C  
ATOM    384  HB  VAL    26     340.305  98.916 -79.396  1.00  0.00           H  
ATOM    385  CG1 VAL    26     341.210  98.466 -77.548  1.00  0.00           C  
ATOM    386 HG11 VAL    26     342.119  97.985 -77.186  1.00  0.00           H  
ATOM    387 HG12 VAL    26     340.331  97.883 -77.276  1.00  0.00           H  
ATOM    388 HG13 VAL    26     341.033  99.376 -76.975  1.00  0.00           H  
ATOM    389  CG2 VAL    26     342.215 100.020 -79.209  1.00  0.00           C  
ATOM    390 HG21 VAL    26     341.694 100.928 -78.904  1.00  0.00           H  
ATOM    391 HG22 VAL    26     342.445 100.077 -80.273  1.00  0.00           H  
ATOM    392 HG23 VAL    26     343.151  99.878 -78.668  1.00  0.00           H  
ATOM    393  C   VAL    26     343.362  97.112 -79.531  1.00  0.00           C  
ATOM    394  O   VAL    26     344.338  97.461 -80.207  1.00  0.00           O  
ATOM    395  N   ALA    27     343.533  96.257 -78.539  1.00  0.00           N  
ATOM    396  H   ALA    27     342.700  95.926 -78.074  1.00  0.00           H  
ATOM    397  CA  ALA    27     344.843  95.754 -78.068  1.00  0.00           C  
ATOM    398  HA  ALA    27     345.390  96.638 -77.741  1.00  0.00           H  
ATOM    399  CB  ALA    27     344.618  94.743 -77.001  1.00  0.00           C  
ATOM    400  HB1 ALA    27     344.099  95.162 -76.140  1.00  0.00           H  
ATOM    401  HB2 ALA    27     345.574  94.346 -76.661  1.00  0.00           H  
ATOM    402  HB3 ALA    27     343.996  93.946 -77.407  1.00  0.00           H  
ATOM    403  C   ALA    27     345.790  95.166 -79.107  1.00  0.00           C  
ATOM    404  O   ALA    27     346.966  94.928 -78.954  1.00  0.00           O  
ATOM    405  N   GLU    28     345.058  94.677 -80.060  1.00  0.00           N  
ATOM    406  H   GLU    28     344.058  94.703 -79.922  1.00  0.00           H  
ATOM    407  CA  GLU    28     345.691  94.102 -81.300  1.00  0.00           C  
ATOM    408  HA  GLU    28     346.752  94.122 -81.049  1.00  0.00           H  
ATOM    409  CB  GLU    28     345.229  92.601 -81.508  1.00  0.00           C  
ATOM    410  HB2 GLU    28     344.191  92.601 -81.177  1.00  0.00           H  
ATOM    411  HB3 GLU    28     345.349  92.263 -82.538  1.00  0.00           H  
ATOM    412  CG  GLU    28     346.169  91.774 -80.625  1.00  0.00           C  
ATOM    413  HG2 GLU    28     347.129  91.713 -81.138  1.00  0.00           H  
ATOM    414  HG3 GLU    28     346.288  92.294 -79.674  1.00  0.00           H  
ATOM    415  CD  GLU    28     345.563  90.422 -80.202  1.00  0.00           C  
ATOM    416  OE1 GLU    28     344.567  90.393 -79.464  1.00  0.00           O  
ATOM    417  OE2 GLU    28     345.998  89.402 -80.763  1.00  0.00           O  
ATOM    418  C   GLU    28     345.467  95.046 -82.530  1.00  0.00           C  
ATOM    419  O   GLU    28     346.433  95.221 -83.291  1.00  0.00           O  
ATOM    420  N   ALA    29     344.235  95.505 -82.883  1.00  0.00           N  
ATOM    421  H   ALA    29     343.360  95.284 -82.429  1.00  0.00           H  
ATOM    422  CA  ALA    29     344.007  96.453 -83.978  1.00  0.00           C  
ATOM    423  HA  ALA    29     344.306  95.983 -84.915  1.00  0.00           H  
ATOM    424  CB  ALA    29     342.497  96.719 -83.844  1.00  0.00           C  
ATOM    425  HB1 ALA    29     342.249  97.174 -82.885  1.00  0.00           H  
ATOM    426  HB2 ALA    29     341.913  95.844 -84.130  1.00  0.00           H  
ATOM    427  HB3 ALA    29     342.180  97.488 -84.548  1.00  0.00           H  
ATOM    428  C   ALA    29     344.928  97.704 -84.023  1.00  0.00           C  
ATOM    429  O   ALA    29     345.103  98.461 -85.033  1.00  0.00           O  
ATOM    430  N   ALA    30     345.422  98.065 -82.796  1.00  0.00           N  
ATOM    431  H   ALA    30     344.902  97.565 -82.089  1.00  0.00           H  
ATOM    432  CA  ALA    30     346.243  99.191 -82.336  1.00  0.00           C  
ATOM    433  HA  ALA    30     346.772  99.568 -83.211  1.00  0.00           H  
ATOM    434  CB  ALA    30     345.326 100.327 -81.683  1.00  0.00           C  
ATOM    435  HB1 ALA    30     345.891 101.259 -81.684  1.00  0.00           H  
ATOM    436  HB2 ALA    30     345.189 100.030 -80.643  1.00  0.00           H  
ATOM    437  HB3 ALA    30     344.449 100.437 -82.320  1.00  0.00           H  
ATOM    438  C   ALA    30     347.504  98.734 -81.478  1.00  0.00           C  
ATOM    439  O   ALA    30     348.023  99.620 -80.773  1.00  0.00           O  
ATOM    440  N   GLY    31     347.961  97.459 -81.573  1.00  0.00           N  
ATOM    441  H   GLY    31     347.521  96.749 -82.141  1.00  0.00           H  
ATOM    442  CA  GLY    31     349.122  97.050 -80.875  1.00  0.00           C  
ATOM    443  HA2 GLY    31     348.905  96.932 -79.814  1.00  0.00           H  
ATOM    444  HA3 GLY    31     349.246  96.094 -81.383  1.00  0.00           H  
ATOM    445  C   GLY    31     350.339  97.808 -81.199  1.00  0.00           C  
ATOM    446  O   GLY    31     350.840  97.679 -82.330  1.00  0.00           O  
ATOM    447  N   LYS    32     350.989  98.357 -80.174  1.00  0.00           N  
ATOM    448  H   LYS    32     350.594  98.096 -79.282  1.00  0.00           H  
ATOM    449  CA  LYS    32     352.346  98.880 -80.360  1.00  0.00           C  
ATOM    450  HA  LYS    32     352.539  99.188 -81.388  1.00  0.00           H  
ATOM    451  CB  LYS    32     352.647 100.140 -79.390  1.00  0.00           C  
ATOM    452  HB2 LYS    32     352.332  99.917 -78.371  1.00  0.00           H  
ATOM    453  HB3 LYS    32     353.705 100.398 -79.445  1.00  0.00           H  
ATOM    454  CG  LYS    32     351.946 101.465 -79.799  1.00  0.00           C  
ATOM    455  HG2 LYS    32     350.892 101.186 -79.803  1.00  0.00           H  
ATOM    456  HG3 LYS    32     352.203 102.245 -79.082  1.00  0.00           H  
ATOM    457  CD  LYS    32     352.246 102.048 -81.189  1.00  0.00           C  
ATOM    458  HD2 LYS    32     353.301 101.826 -81.346  1.00  0.00           H  
ATOM    459  HD3 LYS    32     351.577 101.546 -81.888  1.00  0.00           H  
ATOM    460  CE  LYS    32     351.983 103.610 -81.207  1.00  0.00           C  
ATOM    461  HE2 LYS    32     350.917 103.811 -81.092  1.00  0.00           H  
ATOM    462  HE3 LYS    32     352.373 103.947 -80.247  1.00  0.00           H  
ATOM    463  NZ  LYS    32     352.700 104.184 -82.333  1.00  0.00           N  
ATOM    464  HZ1 LYS    32     352.419 105.153 -82.358  1.00  0.00           H  
ATOM    465  HZ2 LYS    32     352.296 103.786 -83.169  1.00  0.00           H  
ATOM    466  HZ3 LYS    32     353.658 103.934 -82.535  1.00  0.00           H  
ATOM    467  C   LYS    32     353.403  97.872 -80.206  1.00  0.00           C  
ATOM    468  O   LYS    32     353.214  96.913 -79.471  1.00  0.00           O  
ATOM    469  N   THR    33     354.553  98.094 -80.810  1.00  0.00           N  
ATOM    470  H   THR    33     354.688  99.020 -81.190  1.00  0.00           H  
ATOM    471  CA  THR    33     355.698  97.116 -80.878  1.00  0.00           C  
ATOM    472  HA  THR    33     355.374  96.078 -80.951  1.00  0.00           H  
ATOM    473  CB  THR    33     356.637  97.530 -81.995  1.00  0.00           C  
ATOM    474  HB  THR    33     357.521  96.894 -81.965  1.00  0.00           H  
ATOM    475  CG2 THR    33     356.089  97.176 -83.389  1.00  0.00           C  
ATOM    476 HG21 THR    33     356.152  96.113 -83.622  1.00  0.00           H  
ATOM    477 HG22 THR    33     356.718  97.754 -84.066  1.00  0.00           H  
ATOM    478 HG23 THR    33     355.067  97.556 -83.365  1.00  0.00           H  
ATOM    479  OG1 THR    33     357.051  98.857 -81.865  1.00  0.00           O  
ATOM    480  HG1 THR    33     357.969  98.904 -81.588  1.00  0.00           H  
ATOM    481  C   THR    33     356.517  97.117 -79.560  1.00  0.00           C  
ATOM    482  O   THR    33     356.081  97.735 -78.626  1.00  0.00           O  
ATOM    483  N   LYS    34     357.734  96.490 -79.463  1.00  0.00           N  
ATOM    484  H   LYS    34     358.242  96.294 -80.314  1.00  0.00           H  
ATOM    485  CA  LYS    34     358.397  96.206 -78.194  1.00  0.00           C  
ATOM    486  HA  LYS    34     357.833  95.561 -77.520  1.00  0.00           H  
ATOM    487  CB  LYS    34     359.657  95.517 -78.574  1.00  0.00           C  
ATOM    488  HB2 LYS    34     360.214  96.143 -79.270  1.00  0.00           H  
ATOM    489  HB3 LYS    34     360.189  95.525 -77.623  1.00  0.00           H  
ATOM    490  CG  LYS    34     359.579  94.010 -78.912  1.00  0.00           C  
ATOM    491  HG2 LYS    34     358.846  93.482 -78.302  1.00  0.00           H  
ATOM    492  HG3 LYS    34     359.115  93.990 -79.897  1.00  0.00           H  
ATOM    493  CD  LYS    34     360.984  93.349 -78.801  1.00  0.00           C  
ATOM    494  HD2 LYS    34     361.642  93.983 -79.395  1.00  0.00           H  
ATOM    495  HD3 LYS    34     361.155  93.296 -77.726  1.00  0.00           H  
ATOM    496  CE  LYS    34     360.912  91.994 -79.499  1.00  0.00           C  
ATOM    497  HE2 LYS    34     360.024  91.459 -79.160  1.00  0.00           H  
ATOM    498  HE3 LYS    34     360.801  91.966 -80.583  1.00  0.00           H  
ATOM    499  NZ  LYS    34     361.935  91.020 -79.071  1.00  0.00           N  
ATOM    500  HZ1 LYS    34     362.815  91.105 -79.561  1.00  0.00           H  
ATOM    501  HZ2 LYS    34     361.677  90.046 -79.139  1.00  0.00           H  
ATOM    502  HZ3 LYS    34     361.918  91.208 -78.079  1.00  0.00           H  
ATOM    503  C   LYS    34     358.771  97.502 -77.337  1.00  0.00           C  
ATOM    504  O   LYS    34     358.866  97.426 -76.121  1.00  0.00           O  
ATOM    505  N   GLU    35     358.867  98.722 -77.999  1.00  0.00           N  
ATOM    506  H   GLU    35     358.846  98.727 -79.008  1.00  0.00           H  
ATOM    507  CA  GLU    35     359.414  99.923 -77.169  1.00  0.00           C  
ATOM    508  HA  GLU    35     360.161  99.518 -76.487  1.00  0.00           H  
ATOM    509  CB  GLU    35     360.294 100.777 -78.046  1.00  0.00           C  
ATOM    510  HB2 GLU    35     360.796 101.546 -77.459  1.00  0.00           H  
ATOM    511  HB3 GLU    35     361.142 100.229 -78.458  1.00  0.00           H  
ATOM    512  CG  GLU    35     359.589 101.527 -79.115  1.00  0.00           C  
ATOM    513  HG2 GLU    35     358.541 101.683 -78.862  1.00  0.00           H  
ATOM    514  HG3 GLU    35     359.893 102.572 -79.185  1.00  0.00           H  
ATOM    515  CD  GLU    35     359.553 100.777 -80.574  1.00  0.00           C  
ATOM    516  OE1 GLU    35     359.365  99.558 -80.663  1.00  0.00           O  
ATOM    517  OE2 GLU    35     359.659 101.516 -81.574  1.00  0.00           O  
ATOM    518  C   GLU    35     358.261 100.796 -76.437  1.00  0.00           C  
ATOM    519  O   GLU    35     358.633 101.778 -75.758  1.00  0.00           O  
ATOM    520  N   GLY    36     356.965 100.443 -76.661  1.00  0.00           N  
ATOM    521  H   GLY    36     356.761  99.579 -77.143  1.00  0.00           H  
ATOM    522  CA  GLY    36     355.737 101.055 -76.108  1.00  0.00           C  
ATOM    523  HA2 GLY    36     355.942 101.964 -75.542  1.00  0.00           H  
ATOM    524  HA3 GLY    36     354.963 101.192 -76.864  1.00  0.00           H  
ATOM    525  C   GLY    36     354.961 100.163 -75.140  1.00  0.00           C  
ATOM    526  O   GLY    36     353.985 100.643 -74.569  1.00  0.00           O  
ATOM    527  N   VAL    37     355.446  98.946 -74.934  1.00  0.00           N  
ATOM    528  H   VAL    37     356.148  98.560 -75.548  1.00  0.00           H  
ATOM    529  CA  VAL    37     354.752  97.964 -74.043  1.00  0.00           C  
ATOM    530  HA  VAL    37     353.741  98.369 -74.057  1.00  0.00           H  
ATOM    531  CB  VAL    37     354.650  96.473 -74.528  1.00  0.00           C  
ATOM    532  HB  VAL    37     353.969  95.941 -73.863  1.00  0.00           H  
ATOM    533  CG1 VAL    37     354.089  96.295 -75.936  1.00  0.00           C  
ATOM    534 HG11 VAL    37     353.122  96.798 -75.900  1.00  0.00           H  
ATOM    535 HG12 VAL    37     354.009  95.242 -76.205  1.00  0.00           H  
ATOM    536 HG13 VAL    37     354.636  96.817 -76.721  1.00  0.00           H  
ATOM    537  CG2 VAL    37     356.048  95.857 -74.417  1.00  0.00           C  
ATOM    538 HG21 VAL    37     356.805  96.383 -74.999  1.00  0.00           H  
ATOM    539 HG22 VAL    37     355.976  94.913 -74.957  1.00  0.00           H  
ATOM    540 HG23 VAL    37     356.354  95.886 -73.371  1.00  0.00           H  
ATOM    541  C   VAL    37     355.264  98.125 -72.624  1.00  0.00           C  
ATOM    542  O   VAL    37     354.556  98.026 -71.627  1.00  0.00           O  
ATOM    543  N   LEU    38     356.572  98.378 -72.530  1.00  0.00           N  
ATOM    544  H   LEU    38     357.188  98.139 -73.293  1.00  0.00           H  
ATOM    545  CA  LEU    38     357.265  98.452 -71.201  1.00  0.00           C  
ATOM    546  HA  LEU    38     357.287  97.473 -70.722  1.00  0.00           H  
ATOM    547  CB  LEU    38     358.738  98.910 -71.504  1.00  0.00           C  
ATOM    548  HB2 LEU    38     358.752  99.949 -71.832  1.00  0.00           H  
ATOM    549  HB3 LEU    38     359.269  98.982 -70.555  1.00  0.00           H  
ATOM    550  CG  LEU    38     359.626  98.040 -72.406  1.00  0.00           C  
ATOM    551  HG  LEU    38     359.176  97.938 -73.394  1.00  0.00           H  
ATOM    552  CD1 LEU    38     360.944  98.735 -72.641  1.00  0.00           C  
ATOM    553 HD11 LEU    38     360.881  99.685 -73.172  1.00  0.00           H  
ATOM    554 HD12 LEU    38     361.396  97.954 -73.252  1.00  0.00           H  
ATOM    555 HD13 LEU    38     361.483  98.745 -71.694  1.00  0.00           H  
ATOM    556  CD2 LEU    38     359.877  96.720 -71.643  1.00  0.00           C  
ATOM    557 HD21 LEU    38     360.578  96.939 -70.837  1.00  0.00           H  
ATOM    558 HD22 LEU    38     360.247  95.966 -72.338  1.00  0.00           H  
ATOM    559 HD23 LEU    38     358.956  96.308 -71.231  1.00  0.00           H  
ATOM    560  C   LEU    38     356.593  99.398 -70.138  1.00  0.00           C  
ATOM    561  O   LEU    38     356.404  98.981 -68.979  1.00  0.00           O  
ATOM    562  N   TYR    39     356.262 100.580 -70.562  1.00  0.00           N  
ATOM    563  H   TYR    39     356.470 100.820 -71.521  1.00  0.00           H  
ATOM    564  CA  TYR    39     355.860 101.717 -69.793  1.00  0.00           C  
ATOM    565  HA  TYR    39     356.483 101.631 -68.902  1.00  0.00           H  
ATOM    566  CB  TYR    39     356.416 103.006 -70.450  1.00  0.00           C  
ATOM    567  HB2 TYR    39     355.909 103.303 -71.368  1.00  0.00           H  
ATOM    568  HB3 TYR    39     356.157 103.784 -69.732  1.00  0.00           H  
ATOM    569  CG  TYR    39     357.929 103.140 -70.842  1.00  0.00           C  
ATOM    570  CD1 TYR    39     358.247 103.143 -72.224  1.00  0.00           C  
ATOM    571  HD1 TYR    39     357.521 103.242 -73.017  1.00  0.00           H  
ATOM    572  CE1 TYR    39     359.531 103.315 -72.643  1.00  0.00           C  
ATOM    573  HE1 TYR    39     359.817 103.508 -73.666  1.00  0.00           H  
ATOM    574  CZ  TYR    39     360.590 103.167 -71.697  1.00  0.00           C  
ATOM    575  OH  TYR    39     361.889 103.120 -72.056  1.00  0.00           O  
ATOM    576  HH  TYR    39     362.400 102.579 -71.450  1.00  0.00           H  
ATOM    577  CE2 TYR    39     360.303 103.099 -70.313  1.00  0.00           C  
ATOM    578  HE2 TYR    39     361.085 103.065 -69.568  1.00  0.00           H  
ATOM    579  CD2 TYR    39     358.957 103.107 -69.886  1.00  0.00           C  
ATOM    580  HD2 TYR    39     358.777 103.058 -68.822  1.00  0.00           H  
ATOM    581  C   TYR    39     354.353 101.767 -69.595  1.00  0.00           C  
ATOM    582  O   TYR    39     353.826 102.533 -68.800  1.00  0.00           O  
ATOM    583  N   VAL    40     353.586 100.939 -70.294  1.00  0.00           N  
ATOM    584  H   VAL    40     354.098 100.320 -70.906  1.00  0.00           H  
ATOM    585  CA  VAL    40     352.112 100.622 -70.060  1.00  0.00           C  
ATOM    586  HA  VAL    40     351.690 101.353 -69.369  1.00  0.00           H  
ATOM    587  CB  VAL    40     351.280 100.846 -71.347  1.00  0.00           C  
ATOM    588  HB  VAL    40     350.197 100.883 -71.229  1.00  0.00           H  
ATOM    589  CG1 VAL    40     351.656 102.044 -72.257  1.00  0.00           C  
ATOM    590 HG11 VAL    40     351.636 103.048 -71.833  1.00  0.00           H  
ATOM    591 HG12 VAL    40     350.937 102.136 -73.071  1.00  0.00           H  
ATOM    592 HG13 VAL    40     352.656 101.811 -72.625  1.00  0.00           H  
ATOM    593  CG2 VAL    40     351.355  99.690 -72.244  1.00  0.00           C  
ATOM    594 HG21 VAL    40     350.721  98.914 -71.815  1.00  0.00           H  
ATOM    595 HG22 VAL    40     352.410  99.462 -72.397  1.00  0.00           H  
ATOM    596 HG23 VAL    40     350.791  99.768 -73.174  1.00  0.00           H  
ATOM    597  C   VAL    40     351.867  99.219 -69.405  1.00  0.00           C  
ATOM    598  O   VAL    40     350.777  98.828 -69.131  1.00  0.00           O  
ATOM    599  N   GLY    41     352.899  98.476 -69.086  1.00  0.00           N  
ATOM    600  H   GLY    41     353.793  98.917 -69.247  1.00  0.00           H  
ATOM    601  CA  GLY    41     352.918  97.102 -68.415  1.00  0.00           C  
ATOM    602  HA2 GLY    41     353.950  96.755 -68.474  1.00  0.00           H  
ATOM    603  HA3 GLY    41     352.530  97.212 -67.403  1.00  0.00           H  
ATOM    604  C   GLY    41     352.095  95.932 -69.088  1.00  0.00           C  
ATOM    605  O   GLY    41     351.490  95.217 -68.330  1.00  0.00           O  
ATOM    606  N   SER    42     351.975  95.919 -70.402  1.00  0.00           N  
ATOM    607  H   SER    42     352.504  96.647 -70.860  1.00  0.00           H  
ATOM    608  CA  SER    42     351.168  94.947 -71.153  1.00  0.00           C  
ATOM    609  HA  SER    42     350.723  94.292 -70.404  1.00  0.00           H  
ATOM    610  CB  SER    42     350.204  95.617 -72.127  1.00  0.00           C  
ATOM    611  HB2 SER    42     350.695  96.234 -72.880  1.00  0.00           H  
ATOM    612  HB3 SER    42     349.648  94.913 -72.746  1.00  0.00           H  
ATOM    613  OG  SER    42     349.212  96.475 -71.417  1.00  0.00           O  
ATOM    614  HG  SER    42     349.034  95.978 -70.614  1.00  0.00           H  
ATOM    615  C   SER    42     351.988  93.910 -71.952  1.00  0.00           C  
ATOM    616  O   SER    42     353.183  94.169 -72.179  1.00  0.00           O  
ATOM    617  N   LYS    43     351.426  92.739 -72.290  1.00  0.00           N  
ATOM    618  H   LYS    43     350.446  92.662 -72.060  1.00  0.00           H  
ATOM    619  CA  LYS    43     352.128  91.833 -73.165  1.00  0.00           C  
ATOM    620  HA  LYS    43     351.408  91.027 -73.309  1.00  0.00           H  
ATOM    621  CB  LYS    43     352.414  92.349 -74.651  1.00  0.00           C  
ATOM    622  HB2 LYS    43     353.227  93.071 -74.739  1.00  0.00           H  
ATOM    623  HB3 LYS    43     352.620  91.448 -75.228  1.00  0.00           H  
ATOM    624  CG  LYS    43     351.169  93.031 -75.257  1.00  0.00           C  
ATOM    625  HG2 LYS    43     350.319  92.378 -75.064  1.00  0.00           H  
ATOM    626  HG3 LYS    43     351.037  93.987 -74.749  1.00  0.00           H  
ATOM    627  CD  LYS    43     351.415  93.367 -76.838  1.00  0.00           C  
ATOM    628  HD2 LYS    43     352.331  93.939 -76.991  1.00  0.00           H  
ATOM    629  HD3 LYS    43     351.620  92.412 -77.321  1.00  0.00           H  
ATOM    630  CE  LYS    43     350.274  94.118 -77.523  1.00  0.00           C  
ATOM    631  HE2 LYS    43     349.880  94.953 -76.944  1.00  0.00           H  
ATOM    632  HE3 LYS    43     350.610  94.433 -78.511  1.00  0.00           H  
ATOM    633  NZ  LYS    43     349.059  93.243 -77.711  1.00  0.00           N  
ATOM    634  HZ1 LYS    43     348.577  93.064 -76.842  1.00  0.00           H  
ATOM    635  HZ2 LYS    43     349.371  92.404 -78.179  1.00  0.00           H  
ATOM    636  HZ3 LYS    43     348.277  93.550 -78.271  1.00  0.00           H  
ATOM    637  C   LYS    43     353.336  91.065 -72.597  1.00  0.00           C  
ATOM    638  O   LYS    43     353.318  89.831 -72.662  1.00  0.00           O  
ATOM    639  N   THR    44     354.359  91.758 -72.073  1.00  0.00           N  
ATOM    640  H   THR    44     354.211  92.755 -72.014  1.00  0.00           H  
ATOM    641  CA  THR    44     355.600  91.204 -71.519  1.00  0.00           C  
ATOM    642  HA  THR    44     355.337  90.238 -71.087  1.00  0.00           H  
ATOM    643  CB  THR    44     356.700  91.065 -72.570  1.00  0.00           C  
ATOM    644  HB  THR    44     356.282  90.670 -73.496  1.00  0.00           H  
ATOM    645  CG2 THR    44     357.506  92.295 -72.962  1.00  0.00           C  
ATOM    646 HG21 THR    44     358.171  92.458 -72.113  1.00  0.00           H  
ATOM    647 HG22 THR    44     356.733  93.055 -73.073  1.00  0.00           H  
ATOM    648 HG23 THR    44     358.006  92.201 -73.926  1.00  0.00           H  
ATOM    649  OG1 THR    44     357.613  90.036 -72.120  1.00  0.00           O  
ATOM    650  HG1 THR    44     357.949  89.704 -72.955  1.00  0.00           H  
ATOM    651  C   THR    44     356.094  91.982 -70.333  1.00  0.00           C  
ATOM    652  O   THR    44     355.972  93.215 -70.140  1.00  0.00           O  
ATOM    653  N   LYS    45     356.730  91.258 -69.401  1.00  0.00           N  
ATOM    654  H   LYS    45     356.933  90.281 -69.557  1.00  0.00           H  
ATOM    655  CA  LYS    45     357.166  91.720 -68.108  1.00  0.00           C  
ATOM    656  HA  LYS    45     356.607  92.647 -67.976  1.00  0.00           H  
ATOM    657  CB  LYS    45     356.584  90.718 -67.088  1.00  0.00           C  
ATOM    658  HB2 LYS    45     355.701  90.211 -67.475  1.00  0.00           H  
ATOM    659  HB3 LYS    45     357.346  89.963 -66.896  1.00  0.00           H  
ATOM    660  CG  LYS    45     356.094  91.508 -65.825  1.00  0.00           C  
ATOM    661  HG2 LYS    45     356.878  92.245 -65.651  1.00  0.00           H  
ATOM    662  HG3 LYS    45     355.113  91.941 -66.021  1.00  0.00           H  
ATOM    663  CD  LYS    45     356.145  90.506 -64.670  1.00  0.00           C  
ATOM    664  HD2 LYS    45     355.727  89.522 -64.885  1.00  0.00           H  
ATOM    665  HD3 LYS    45     357.182  90.224 -64.485  1.00  0.00           H  
ATOM    666  CE  LYS    45     355.462  91.122 -63.417  1.00  0.00           C  
ATOM    667  HE2 LYS    45     356.007  91.815 -62.777  1.00  0.00           H  
ATOM    668  HE3 LYS    45     354.734  91.800 -63.862  1.00  0.00           H  
ATOM    669  NZ  LYS    45     354.863  89.981 -62.592  1.00  0.00           N  
ATOM    670  HZ1 LYS    45     353.886  89.793 -62.763  1.00  0.00           H  
ATOM    671  HZ2 LYS    45     355.002  90.223 -61.622  1.00  0.00           H  
ATOM    672  HZ3 LYS    45     355.343  89.114 -62.789  1.00  0.00           H  
ATOM    673  C   LYS    45     358.629  92.003 -67.984  1.00  0.00           C  
ATOM    674  O   LYS    45     359.328  91.405 -67.165  1.00  0.00           O  
ATOM    675  N   GLU    46     359.032  92.862 -68.882  1.00  0.00           N  
ATOM    676  H   GLU    46     358.242  93.283 -69.351  1.00  0.00           H  
ATOM    677  CA  GLU    46     360.365  93.502 -68.892  1.00  0.00           C  
ATOM    678  HA  GLU    46     360.885  92.978 -68.091  1.00  0.00           H  
ATOM    679  CB  GLU    46     361.190  93.318 -70.165  1.00  0.00           C  
ATOM    680  HB2 GLU    46     361.597  92.308 -70.222  1.00  0.00           H  
ATOM    681  HB3 GLU    46     360.546  93.399 -71.041  1.00  0.00           H  
ATOM    682  CG  GLU    46     362.385  94.087 -70.564  1.00  0.00           C  
ATOM    683  HG2 GLU    46     362.796  93.847 -71.545  1.00  0.00           H  
ATOM    684  HG3 GLU    46     362.071  95.128 -70.634  1.00  0.00           H  
ATOM    685  CD  GLU    46     363.504  93.994 -69.582  1.00  0.00           C  
ATOM    686  OE1 GLU    46     364.649  94.383 -69.960  1.00  0.00           O  
ATOM    687  OE2 GLU    46     363.255  93.519 -68.445  1.00  0.00           O  
ATOM    688  C   GLU    46     360.264  94.998 -68.473  1.00  0.00           C  
ATOM    689  O   GLU    46     359.182  95.634 -68.653  1.00  0.00           O  
ATOM    690  N   GLY    47     361.318  95.470 -67.875  1.00  0.00           N  
ATOM    691  H   GLY    47     362.036  94.774 -67.738  1.00  0.00           H  
ATOM    692  CA  GLY    47     361.293  96.709 -67.049  1.00  0.00           C  
ATOM    693  HA2 GLY    47     362.334  96.987 -66.886  1.00  0.00           H  
ATOM    694  HA3 GLY    47     360.784  97.505 -67.593  1.00  0.00           H  
ATOM    695  C   GLY    47     360.742  96.559 -65.637  1.00  0.00           C  
ATOM    696  O   GLY    47     360.801  95.409 -65.200  1.00  0.00           O  
ATOM    697  N   VAL    48     360.103  97.515 -65.047  1.00  0.00           N  
ATOM    698  H   VAL    48     360.086  98.398 -65.537  1.00  0.00           H  
ATOM    699  CA  VAL    48     359.431  97.632 -63.724  1.00  0.00           C  
ATOM    700  HA  VAL    48     359.262  96.593 -63.442  1.00  0.00           H  
ATOM    701  CB  VAL    48     360.329  98.223 -62.667  1.00  0.00           C  
ATOM    702  HB  VAL    48     360.837  99.152 -62.927  1.00  0.00           H  
ATOM    703  CG1 VAL    48     359.728  98.545 -61.322  1.00  0.00           C  
ATOM    704 HG11 VAL    48     359.385  97.668 -60.773  1.00  0.00           H  
ATOM    705 HG12 VAL    48     358.885  99.191 -61.566  1.00  0.00           H  
ATOM    706 HG13 VAL    48     360.442  99.137 -60.749  1.00  0.00           H  
ATOM    707  CG2 VAL    48     361.525  97.250 -62.306  1.00  0.00           C  
ATOM    708 HG21 VAL    48     362.128  97.683 -61.508  1.00  0.00           H  
ATOM    709 HG22 VAL    48     362.225  97.153 -63.136  1.00  0.00           H  
ATOM    710 HG23 VAL    48     361.040  96.285 -62.157  1.00  0.00           H  
ATOM    711  C   VAL    48     358.087  98.320 -63.882  1.00  0.00           C  
ATOM    712  O   VAL    48     358.102  99.387 -64.495  1.00  0.00           O  
ATOM    713  N   VAL    49     356.980  97.742 -63.383  1.00  0.00           N  
ATOM    714  H   VAL    49     357.107  96.989 -62.722  1.00  0.00           H  
ATOM    715  CA  VAL    49     355.627  98.259 -63.719  1.00  0.00           C  
ATOM    716  HA  VAL    49     355.594  98.792 -64.669  1.00  0.00           H  
ATOM    717  CB  VAL    49     354.622  97.128 -63.839  1.00  0.00           C  
ATOM    718  HB  VAL    49     354.804  96.516 -62.955  1.00  0.00           H  
ATOM    719  CG1 VAL    49     353.171  97.532 -63.860  1.00  0.00           C  
ATOM    720 HG11 VAL    49     352.461  96.726 -64.049  1.00  0.00           H  
ATOM    721 HG12 VAL    49     353.028  98.302 -64.617  1.00  0.00           H  
ATOM    722 HG13 VAL    49     352.799  97.928 -62.915  1.00  0.00           H  
ATOM    723  CG2 VAL    49     354.866  96.133 -64.971  1.00  0.00           C  
ATOM    724 HG21 VAL    49     354.678  96.713 -65.875  1.00  0.00           H  
ATOM    725 HG22 VAL    49     354.079  95.379 -64.944  1.00  0.00           H  
ATOM    726 HG23 VAL    49     355.907  95.831 -64.861  1.00  0.00           H  
ATOM    727  C   VAL    49     355.255  99.411 -62.759  1.00  0.00           C  
ATOM    728  O   VAL    49     355.107  99.184 -61.562  1.00  0.00           O  
ATOM    729  N   HIE    50     354.981 100.593 -63.329  1.00  0.00           N  
ATOM    730  H   HIE    50     355.066 100.576 -64.335  1.00  0.00           H  
ATOM    731  CA  HIE    50     354.668 101.974 -62.734  1.00  0.00           C  
ATOM    732  HA  HIE    50     354.367 101.883 -61.690  1.00  0.00           H  
ATOM    733  CB  HIE    50     355.955 102.967 -62.868  1.00  0.00           C  
ATOM    734  HB2 HIE    50     356.866 102.395 -62.692  1.00  0.00           H  
ATOM    735  HB3 HIE    50     356.061 103.243 -63.917  1.00  0.00           H  
ATOM    736  CG  HIE    50     356.036 104.047 -61.866  1.00  0.00           C  
ATOM    737  ND1 HIE    50     356.672 103.906 -60.624  1.00  0.00           N  
ATOM    738  CE1 HIE    50     356.525 105.143 -60.072  1.00  0.00           C  
ATOM    739  HE1 HIE    50     356.829 105.363 -59.060  1.00  0.00           H  
ATOM    740  NE2 HIE    50     356.002 106.005 -60.926  1.00  0.00           N  
ATOM    741  HE2 HIE    50     355.781 106.957 -60.674  1.00  0.00           H  
ATOM    742  CD2 HIE    50     355.681 105.336 -62.032  1.00  0.00           C  
ATOM    743  HD2 HIE    50     355.347 105.861 -62.914  1.00  0.00           H  
ATOM    744  C   HIE    50     353.432 102.677 -63.286  1.00  0.00           C  
ATOM    745  O   HIE    50     353.132 102.411 -64.432  1.00  0.00           O  
ATOM    746  N   GLY    51     352.874 103.653 -62.565  1.00  0.00           N  
ATOM    747  H   GLY    51     353.345 103.904 -61.707  1.00  0.00           H  
ATOM    748  CA  GLY    51     351.528 104.268 -62.646  1.00  0.00           C  
ATOM    749  HA2 GLY    51     351.721 105.311 -62.897  1.00  0.00           H  
ATOM    750  HA3 GLY    51     350.940 103.812 -63.441  1.00  0.00           H  
ATOM    751  C   GLY    51     350.721 104.244 -61.282  1.00  0.00           C  
ATOM    752  O   GLY    51     351.374 104.136 -60.247  1.00  0.00           O  
ATOM    753  N   VAL    52     349.357 104.335 -61.369  1.00  0.00           N  
ATOM    754  H   VAL    52     348.958 104.389 -62.295  1.00  0.00           H  
ATOM    755  CA  VAL    52     348.390 104.330 -60.245  1.00  0.00           C  
ATOM    756  HA  VAL    52     348.873 104.926 -59.471  1.00  0.00           H  
ATOM    757  CB  VAL    52     347.137 105.128 -60.791  1.00  0.00           C  
ATOM    758  HB  VAL    52     346.861 104.636 -61.724  1.00  0.00           H  
ATOM    759  CG1 VAL    52     345.864 105.040 -59.839  1.00  0.00           C  
ATOM    760 HG11 VAL    52     345.080 105.640 -60.300  1.00  0.00           H  
ATOM    761 HG12 VAL    52     346.172 105.424 -58.867  1.00  0.00           H  
ATOM    762 HG13 VAL    52     345.453 104.032 -59.781  1.00  0.00           H  
ATOM    763  CG2 VAL    52     347.496 106.637 -61.157  1.00  0.00           C  
ATOM    764 HG21 VAL    52     348.204 107.031 -60.427  1.00  0.00           H  
ATOM    765 HG22 VAL    52     346.554 107.179 -61.237  1.00  0.00           H  
ATOM    766 HG23 VAL    52     348.078 106.508 -62.069  1.00  0.00           H  
ATOM    767  C   VAL    52     348.022 102.953 -59.771  1.00  0.00           C  
ATOM    768  O   VAL    52     348.065 102.742 -58.563  1.00  0.00           O  
ATOM    769  N   ALA    53     348.010 102.005 -60.751  1.00  0.00           N  
ATOM    770  H   ALA    53     347.930 102.182 -61.742  1.00  0.00           H  
ATOM    771  CA  ALA    53     347.600 100.668 -60.313  1.00  0.00           C  
ATOM    772  HA  ALA    53     346.889 100.861 -59.509  1.00  0.00           H  
ATOM    773  CB  ALA    53     347.052  99.886 -61.494  1.00  0.00           C  
ATOM    774  HB1 ALA    53     346.841  98.888 -61.111  1.00  0.00           H  
ATOM    775  HB2 ALA    53     347.828  99.809 -62.256  1.00  0.00           H  
ATOM    776  HB3 ALA    53     346.198 100.408 -61.928  1.00  0.00           H  
ATOM    777  C   ALA    53     348.748  99.924 -59.680  1.00  0.00           C  
ATOM    778  O   ALA    53     348.529  98.828 -59.170  1.00  0.00           O  
ATOM    779  N   THR    54     349.949 100.458 -59.648  1.00  0.00           N  
ATOM    780  H   THR    54     350.042 101.288 -60.216  1.00  0.00           H  
ATOM    781  CA  THR    54     351.170  99.802 -59.117  1.00  0.00           C  
ATOM    782  HA  THR    54     351.556  98.992 -59.735  1.00  0.00           H  
ATOM    783  CB  THR    54     352.350 100.831 -59.065  1.00  0.00           C  
ATOM    784  HB  THR    54     352.463 101.370 -60.005  1.00  0.00           H  
ATOM    785  CG2 THR    54     352.158 101.852 -57.917  1.00  0.00           C  
ATOM    786 HG21 THR    54     352.548 101.441 -56.986  1.00  0.00           H  
ATOM    787 HG22 THR    54     351.147 102.193 -57.691  1.00  0.00           H  
ATOM    788 HG23 THR    54     352.810 102.721 -57.999  1.00  0.00           H  
ATOM    789  OG1 THR    54     353.560 100.132 -58.770  1.00  0.00           O  
ATOM    790  HG1 THR    54     353.761  99.558 -59.513  1.00  0.00           H  
ATOM    791  C   THR    54     350.904  99.247 -57.602  1.00  0.00           C  
ATOM    792  O   THR    54     351.464  98.221 -57.236  1.00  0.00           O  
ATOM    793  N   VAL    55     349.965  99.774 -56.843  1.00  0.00           N  
ATOM    794  H   VAL    55     349.403 100.479 -57.299  1.00  0.00           H  
ATOM    795  CA  VAL    55     349.550  99.204 -55.467  1.00  0.00           C  
ATOM    796  HA  VAL    55     350.487  99.178 -54.911  1.00  0.00           H  
ATOM    797  CB  VAL    55     348.612 100.242 -54.759  1.00  0.00           C  
ATOM    798  HB  VAL    55     348.327  99.678 -53.872  1.00  0.00           H  
ATOM    799  CG1 VAL    55     349.385 101.424 -54.238  1.00  0.00           C  
ATOM    800 HG11 VAL    55     348.824 102.285 -53.874  1.00  0.00           H  
ATOM    801 HG12 VAL    55     350.092 101.843 -54.954  1.00  0.00           H  
ATOM    802 HG13 VAL    55     349.950 101.106 -53.362  1.00  0.00           H  
ATOM    803  CG2 VAL    55     347.372 100.694 -55.591  1.00  0.00           C  
ATOM    804 HG21 VAL    55     347.573 101.483 -56.316  1.00  0.00           H  
ATOM    805 HG22 VAL    55     346.619 100.979 -54.856  1.00  0.00           H  
ATOM    806 HG23 VAL    55     346.918  99.883 -56.162  1.00  0.00           H  
ATOM    807  C   VAL    55     348.937  97.802 -55.511  1.00  0.00           C  
ATOM    808  O   VAL    55     348.811  97.048 -54.555  1.00  0.00           O  
ATOM    809  N   ALA    56     348.428  97.396 -56.742  1.00  0.00           N  
ATOM    810  H   ALA    56     348.500  98.039 -57.517  1.00  0.00           H  
ATOM    811  CA  ALA    56     347.672  96.196 -57.083  1.00  0.00           C  
ATOM    812  HA  ALA    56     347.743  95.528 -56.224  1.00  0.00           H  
ATOM    813  CB  ALA    56     346.205  96.519 -57.355  1.00  0.00           C  
ATOM    814  HB1 ALA    56     345.608  95.758 -56.853  1.00  0.00           H  
ATOM    815  HB2 ALA    56     345.935  96.366 -58.399  1.00  0.00           H  
ATOM    816  HB3 ALA    56     345.945  97.524 -57.022  1.00  0.00           H  
ATOM    817  C   ALA    56     348.395  95.252 -58.095  1.00  0.00           C  
ATOM    818  O   ALA    56     347.773  94.356 -58.737  1.00  0.00           O  
ATOM    819  N   GLU    57     349.694  95.703 -58.476  1.00  0.00           N  
ATOM    820  H   GLU    57     350.025  96.526 -57.994  1.00  0.00           H  
ATOM    821  CA  GLU    57     350.681  94.818 -59.110  1.00  0.00           C  
ATOM    822  HA  GLU    57     350.187  93.925 -59.494  1.00  0.00           H  
ATOM    823  CB  GLU    57     351.480  95.516 -60.187  1.00  0.00           C  
ATOM    824  HB2 GLU    57     351.861  96.467 -59.814  1.00  0.00           H  
ATOM    825  HB3 GLU    57     352.370  94.965 -60.493  1.00  0.00           H  
ATOM    826  CG  GLU    57     350.693  95.733 -61.511  1.00  0.00           C  
ATOM    827  HG2 GLU    57     349.651  95.990 -61.325  1.00  0.00           H  
ATOM    828  HG3 GLU    57     351.090  96.612 -62.018  1.00  0.00           H  
ATOM    829  CD  GLU    57     350.824  94.528 -62.532  1.00  0.00           C  
ATOM    830  OE1 GLU    57     350.750  93.372 -62.217  1.00  0.00           O  
ATOM    831  OE2 GLU    57     351.416  94.692 -63.645  1.00  0.00           O  
ATOM    832  C   GLU    57     351.699  94.453 -58.020  1.00  0.00           C  
ATOM    833  O   GLU    57     352.131  93.256 -57.938  1.00  0.00           O  
ATOM    834  N   LYS    58     352.028  95.435 -57.150  1.00  0.00           N  
ATOM    835  H   LYS    58     351.537  96.317 -57.187  1.00  0.00           H  
ATOM    836  CA  LYS    58     353.000  95.224 -56.015  1.00  0.00           C  
ATOM    837  HA  LYS    58     353.743  94.523 -56.395  1.00  0.00           H  
ATOM    838  CB  LYS    58     353.867  96.526 -55.674  1.00  0.00           C  
ATOM    839  HB2 LYS    58     353.248  97.329 -55.275  1.00  0.00           H  
ATOM    840  HB3 LYS    58     354.541  96.184 -54.889  1.00  0.00           H  
ATOM    841  CG  LYS    58     354.720  97.015 -56.766  1.00  0.00           C  
ATOM    842  HG2 LYS    58     355.613  96.403 -56.892  1.00  0.00           H  
ATOM    843  HG3 LYS    58     354.145  97.131 -57.685  1.00  0.00           H  
ATOM    844  CD  LYS    58     355.232  98.407 -56.252  1.00  0.00           C  
ATOM    845  HD2 LYS    58     354.441  99.143 -56.111  1.00  0.00           H  
ATOM    846  HD3 LYS    58     355.803  98.190 -55.349  1.00  0.00           H  
ATOM    847  CE  LYS    58     356.142  98.909 -57.390  1.00  0.00           C  
ATOM    848  HE2 LYS    58     357.061  98.322 -57.387  1.00  0.00           H  
ATOM    849  HE3 LYS    58     355.619  98.667 -58.316  1.00  0.00           H  
ATOM    850  NZ  LYS    58     356.319 100.386 -57.219  1.00  0.00           N  
ATOM    851  HZ1 LYS    58     356.870 100.639 -56.411  1.00  0.00           H  
ATOM    852  HZ2 LYS    58     355.415 100.834 -57.192  1.00  0.00           H  
ATOM    853  HZ3 LYS    58     356.850 100.751 -57.997  1.00  0.00           H  
ATOM    854  C   LYS    58     352.345  94.616 -54.752  1.00  0.00           C  
ATOM    855  O   LYS    58     352.592  95.111 -53.668  1.00  0.00           O  
ATOM    856  N   THR    59     351.527  93.540 -54.833  1.00  0.00           N  
ATOM    857  H   THR    59     351.314  93.077 -55.705  1.00  0.00           H  
ATOM    858  CA  THR    59     350.952  92.809 -53.648  1.00  0.00           C  
ATOM    859  HA  THR    59     350.483  93.525 -52.973  1.00  0.00           H  
ATOM    860  CB  THR    59     349.750  91.960 -53.955  1.00  0.00           C  
ATOM    861  HB  THR    59     349.433  91.551 -52.996  1.00  0.00           H  
ATOM    862  CG2 THR    59     348.582  92.902 -54.501  1.00  0.00           C  
ATOM    863 HG21 THR    59     348.658  93.962 -54.262  1.00  0.00           H  
ATOM    864 HG22 THR    59     347.635  92.632 -54.034  1.00  0.00           H  
ATOM    865 HG23 THR    59     348.438  92.966 -55.580  1.00  0.00           H  
ATOM    866  OG1 THR    59     349.982  90.872 -54.836  1.00  0.00           O  
ATOM    867  HG1 THR    59     350.530  90.310 -54.284  1.00  0.00           H  
ATOM    868  C   THR    59     351.910  91.994 -52.801  1.00  0.00           C  
ATOM    869  O   THR    59     352.362  90.895 -53.213  1.00  0.00           O  
ATOM    870  N   LYS    60     352.374  92.511 -51.629  1.00  0.00           N  
ATOM    871  H   LYS    60     352.197  93.495 -51.487  1.00  0.00           H  
ATOM    872  CA  LYS    60     353.183  91.813 -50.535  1.00  0.00           C  
ATOM    873  HA  LYS    60     353.643  91.014 -51.116  1.00  0.00           H  
ATOM    874  CB  LYS    60     354.335  92.780 -50.070  1.00  0.00           C  
ATOM    875  HB2 LYS    60     354.514  93.487 -50.880  1.00  0.00           H  
ATOM    876  HB3 LYS    60     354.093  93.442 -49.239  1.00  0.00           H  
ATOM    877  CG  LYS    60     355.677  92.043 -49.818  1.00  0.00           C  
ATOM    878  HG2 LYS    60     355.449  91.476 -48.916  1.00  0.00           H  
ATOM    879  HG3 LYS    60     355.963  91.435 -50.677  1.00  0.00           H  
ATOM    880  CD  LYS    60     356.950  92.948 -49.580  1.00  0.00           C  
ATOM    881  HD2 LYS    60     357.028  93.606 -50.446  1.00  0.00           H  
ATOM    882  HD3 LYS    60     356.697  93.478 -48.661  1.00  0.00           H  
ATOM    883  CE  LYS    60     358.274  92.135 -49.433  1.00  0.00           C  
ATOM    884  HE2 LYS    60     358.193  91.257 -48.793  1.00  0.00           H  
ATOM    885  HE3 LYS    60     358.442  91.749 -50.439  1.00  0.00           H  
ATOM    886  NZ  LYS    60     359.476  93.066 -49.167  1.00  0.00           N  
ATOM    887  HZ1 LYS    60     359.567  93.720 -49.931  1.00  0.00           H  
ATOM    888  HZ2 LYS    60     360.354  92.631 -48.920  1.00  0.00           H  
ATOM    889  HZ3 LYS    60     359.172  93.733 -48.473  1.00  0.00           H  
ATOM    890  C   LYS    60     352.331  91.074 -49.473  1.00  0.00           C  
ATOM    891  O   LYS    60     351.160  91.378 -49.294  1.00  0.00           O  
ATOM    892  N   GLU    61     352.885  90.050 -48.828  1.00  0.00           N  
ATOM    893  H   GLU    61     353.780  89.714 -49.153  1.00  0.00           H  
ATOM    894  CA  GLU    61     352.317  89.187 -47.727  1.00  0.00           C  
ATOM    895  HA  GLU    61     351.230  89.192 -47.809  1.00  0.00           H  
ATOM    896  CB  GLU    61     352.686  87.661 -47.842  1.00  0.00           C  
ATOM    897  HB2 GLU    61     351.840  87.103 -47.439  1.00  0.00           H  
ATOM    898  HB3 GLU    61     352.671  87.425 -48.906  1.00  0.00           H  
ATOM    899  CG  GLU    61     354.099  87.264 -47.341  1.00  0.00           C  
ATOM    900  HG2 GLU    61     354.260  87.581 -46.310  1.00  0.00           H  
ATOM    901  HG3 GLU    61     354.108  86.175 -47.312  1.00  0.00           H  
ATOM    902  CD  GLU    61     355.335  87.734 -48.137  1.00  0.00           C  
ATOM    903  OE1 GLU    61     356.404  87.024 -47.971  1.00  0.00           O  
ATOM    904  OE2 GLU    61     355.263  88.796 -48.786  1.00  0.00           O  
ATOM    905  C   GLU    61     352.529  89.800 -46.330  1.00  0.00           C  
ATOM    906  O   GLU    61     351.823  89.341 -45.380  1.00  0.00           O  
ATOM    907  N   GLN    62     353.309  90.889 -46.108  1.00  0.00           N  
ATOM    908  H   GLN    62     353.703  91.410 -46.878  1.00  0.00           H  
ATOM    909  CA  GLN    62     353.289  91.733 -44.928  1.00  0.00           C  
ATOM    910  HA  GLN    62     353.260  91.061 -44.070  1.00  0.00           H  
ATOM    911  CB  GLN    62     354.399  92.809 -44.923  1.00  0.00           C  
ATOM    912  HB2 GLN    62     354.503  93.090 -45.971  1.00  0.00           H  
ATOM    913  HB3 GLN    62     354.085  93.659 -44.317  1.00  0.00           H  
ATOM    914  CG  GLN    62     355.775  92.291 -44.564  1.00  0.00           C  
ATOM    915  HG2 GLN    62     355.369  91.665 -43.769  1.00  0.00           H  
ATOM    916  HG3 GLN    62     356.283  91.717 -45.339  1.00  0.00           H  
ATOM    917  CD  GLN    62     356.689  93.394 -43.936  1.00  0.00           C  
ATOM    918  OE1 GLN    62     356.493  94.629 -44.185  1.00  0.00           O  
ATOM    919  NE2 GLN    62     357.789  93.069 -43.295  1.00  0.00           N  
ATOM    920 HE21 GLN    62     358.367  93.879 -43.121  1.00  0.00           H  
ATOM    921 HE22 GLN    62     358.115  92.115 -43.243  1.00  0.00           H  
ATOM    922  C   GLN    62     351.875  92.350 -44.974  1.00  0.00           C  
ATOM    923  O   GLN    62     351.490  93.112 -45.887  1.00  0.00           O  
ATOM    924  N   VAL    63     351.051  91.973 -43.980  1.00  0.00           N  
ATOM    925  H   VAL    63     351.437  91.323 -43.310  1.00  0.00           H  
ATOM    926  CA  VAL    63     349.630  92.386 -43.873  1.00  0.00           C  
ATOM    927  HA  VAL    63     349.251  92.317 -44.893  1.00  0.00           H  
ATOM    928  CB  VAL    63     348.955  91.266 -43.114  1.00  0.00           C  
ATOM    929  HB  VAL    63     349.418  91.029 -42.156  1.00  0.00           H  
ATOM    930  CG1 VAL    63     347.503  91.736 -42.734  1.00  0.00           C  
ATOM    931 HG11 VAL    63     346.978  90.913 -42.248  1.00  0.00           H  
ATOM    932 HG12 VAL    63     346.978  92.132 -43.603  1.00  0.00           H  
ATOM    933 HG13 VAL    63     347.613  92.531 -41.996  1.00  0.00           H  
ATOM    934  CG2 VAL    63     348.788  89.950 -43.974  1.00  0.00           C  
ATOM    935 HG21 VAL    63     348.173  89.180 -43.509  1.00  0.00           H  
ATOM    936 HG22 VAL    63     349.618  89.508 -44.526  1.00  0.00           H  
ATOM    937 HG23 VAL    63     348.180  90.262 -44.823  1.00  0.00           H  
ATOM    938  C   VAL    63     349.581  93.782 -43.267  1.00  0.00           C  
ATOM    939  O   VAL    63     350.013  93.939 -42.118  1.00  0.00           O  
ATOM    940  N   THR    64     348.845  94.639 -43.992  1.00  0.00           N  
ATOM    941  H   THR    64     348.439  94.276 -44.843  1.00  0.00           H  
ATOM    942  CA  THR    64     348.431  95.995 -43.669  1.00  0.00           C  
ATOM    943  HA  THR    64     348.231  96.048 -42.598  1.00  0.00           H  
ATOM    944  CB  THR    64     349.477  96.953 -44.193  1.00  0.00           C  
ATOM    945  HB  THR    64     349.229  98.011 -44.117  1.00  0.00           H  
ATOM    946  CG2 THR    64     350.964  96.659 -43.772  1.00  0.00           C  
ATOM    947 HG21 THR    64     351.606  97.484 -44.081  1.00  0.00           H  
ATOM    948 HG22 THR    64     351.295  95.744 -44.263  1.00  0.00           H  
ATOM    949 HG23 THR    64     351.025  96.674 -42.683  1.00  0.00           H  
ATOM    950  OG1 THR    64     349.632  96.898 -45.598  1.00  0.00           O  
ATOM    951  HG1 THR    64     350.346  97.490 -45.848  1.00  0.00           H  
ATOM    952  C   THR    64     347.124  96.409 -44.289  1.00  0.00           C  
ATOM    953  O   THR    64     346.551  95.831 -45.189  1.00  0.00           O  
ATOM    954  N   ASN    65     346.617  97.510 -43.787  1.00  0.00           N  
ATOM    955  H   ASN    65     347.152  97.860 -43.004  1.00  0.00           H  
ATOM    956  CA  ASN    65     345.409  98.230 -44.280  1.00  0.00           C  
ATOM    957  HA  ASN    65     344.772  97.540 -44.834  1.00  0.00           H  
ATOM    958  CB  ASN    65     344.624  98.701 -43.050  1.00  0.00           C  
ATOM    959  HB2 ASN    65     344.768  98.057 -42.182  1.00  0.00           H  
ATOM    960  HB3 ASN    65     344.956  99.717 -42.834  1.00  0.00           H  
ATOM    961  CG  ASN    65     343.154  98.526 -43.396  1.00  0.00           C  
ATOM    962  OD1 ASN    65     342.705  97.402 -43.618  1.00  0.00           O  
ATOM    963  ND2 ASN    65     342.454  99.581 -43.531  1.00  0.00           N  
ATOM    964 HD21 ASN    65     342.993 100.406 -43.314  1.00  0.00           H  
ATOM    965 HD22 ASN    65     341.477  99.534 -43.784  1.00  0.00           H  
ATOM    966  C   ASN    65     345.710  99.260 -45.345  1.00  0.00           C  
ATOM    967  O   ASN    65     344.780 100.050 -45.666  1.00  0.00           O  
ATOM    968  N   VAL    66     346.868  99.199 -46.130  1.00  0.00           N  
ATOM    969  H   VAL    66     347.615  98.611 -45.789  1.00  0.00           H  
ATOM    970  CA  VAL    66     347.144  99.937 -47.362  1.00  0.00           C  
ATOM    971  HA  VAL    66     346.214 100.288 -47.810  1.00  0.00           H  
ATOM    972  CB  VAL    66     347.991 101.207 -46.901  1.00  0.00           C  
ATOM    973  HB  VAL    66     348.994 100.899 -46.607  1.00  0.00           H  
ATOM    974  CG1 VAL    66     348.060 102.273 -48.038  1.00  0.00           C  
ATOM    975 HG11 VAL    66     348.403 101.758 -48.935  1.00  0.00           H  
ATOM    976 HG12 VAL    66     348.772 103.091 -47.919  1.00  0.00           H  
ATOM    977 HG13 VAL    66     347.100 102.716 -48.305  1.00  0.00           H  
ATOM    978  CG2 VAL    66     347.388 102.015 -45.726  1.00  0.00           C  
ATOM    979 HG21 VAL    66     347.224 101.511 -44.774  1.00  0.00           H  
ATOM    980 HG22 VAL    66     346.390 102.258 -46.092  1.00  0.00           H  
ATOM    981 HG23 VAL    66     347.785 103.015 -45.550  1.00  0.00           H  
ATOM    982  C   VAL    66     347.972  99.129 -48.378  1.00  0.00           C  
ATOM    983  O   VAL    66     349.195  98.974 -48.143  1.00  0.00           O  
ATOM    984  N   GLY    67     347.267  98.568 -49.359  1.00  0.00           N  
ATOM    985  H   GLY    67     346.271  98.734 -49.358  1.00  0.00           H  
ATOM    986  CA  GLY    67     347.874  97.825 -50.473  1.00  0.00           C  
ATOM    987  HA2 GLY    67     347.130  97.691 -51.259  1.00  0.00           H  
ATOM    988  HA3 GLY    67     348.714  98.393 -50.873  1.00  0.00           H  
ATOM    989  C   GLY    67     348.477  96.401 -50.163  1.00  0.00           C  
ATOM    990  O   GLY    67     349.212  95.827 -51.043  1.00  0.00           O  
ATOM    991  N   GLY    68     348.094  95.616 -49.125  1.00  0.00           N  
ATOM    992  H   GLY    68     347.401  95.960 -48.476  1.00  0.00           H  
ATOM    993  CA  GLY    68     348.430  94.218 -48.716  1.00  0.00           C  
ATOM    994  HA2 GLY    68     349.467  93.935 -48.895  1.00  0.00           H  
ATOM    995  HA3 GLY    68     348.220  94.171 -47.647  1.00  0.00           H  
ATOM    996  C   GLY    68     347.577  93.013 -49.259  1.00  0.00           C  
ATOM    997  O   GLY    68     346.409  93.185 -49.539  1.00  0.00           O  
ATOM    998  N   ALA    69     348.161  91.796 -49.279  1.00  0.00           N  
ATOM    999  H   ALA    69     349.147  91.828 -49.062  1.00  0.00           H  
ATOM   1000  CA  ALA    69     347.481  90.541 -49.488  1.00  0.00           C  
ATOM   1001  HA  ALA    69     347.047  90.554 -50.488  1.00  0.00           H  
ATOM   1002  CB  ALA    69     348.497  89.342 -49.410  1.00  0.00           C  
ATOM   1003  HB1 ALA    69     349.077  89.288 -50.332  1.00  0.00           H  
ATOM   1004  HB2 ALA    69     347.982  88.381 -49.419  1.00  0.00           H  
ATOM   1005  HB3 ALA    69     349.066  89.433 -48.485  1.00  0.00           H  
ATOM   1006  C   ALA    69     346.352  90.329 -48.470  1.00  0.00           C  
ATOM   1007  O   ALA    69     346.593  90.686 -47.326  1.00  0.00           O  
ATOM   1008  N   VAL    70     345.075  89.968 -48.909  1.00  0.00           N  
ATOM   1009  H   VAL    70     344.868  90.040 -49.895  1.00  0.00           H  
ATOM   1010  CA  VAL    70     343.901  89.919 -48.087  1.00  0.00           C  
ATOM   1011  HA  VAL    70     344.256  89.794 -47.064  1.00  0.00           H  
ATOM   1012  CB  VAL    70     343.047  91.190 -48.092  1.00  0.00           C  
ATOM   1013  HB  VAL    70     343.785  91.978 -47.944  1.00  0.00           H  
ATOM   1014  CG1 VAL    70     342.436  91.610 -49.441  1.00  0.00           C  
ATOM   1015 HG11 VAL    70     343.102  91.295 -50.244  1.00  0.00           H  
ATOM   1016 HG12 VAL    70     342.262  92.685 -49.399  1.00  0.00           H  
ATOM   1017 HG13 VAL    70     341.490  91.101 -49.624  1.00  0.00           H  
ATOM   1018  CG2 VAL    70     342.050  91.402 -46.932  1.00  0.00           C  
ATOM   1019 HG21 VAL    70     341.275  90.668 -47.156  1.00  0.00           H  
ATOM   1020 HG22 VAL    70     341.589  92.384 -46.825  1.00  0.00           H  
ATOM   1021 HG23 VAL    70     342.558  91.086 -46.021  1.00  0.00           H  
ATOM   1022  C   VAL    70     343.121  88.618 -48.332  1.00  0.00           C  
ATOM   1023  O   VAL    70     342.623  88.353 -49.406  1.00  0.00           O  
ATOM   1024  N   VAL    71     342.879  87.846 -47.297  1.00  0.00           N  
ATOM   1025  H   VAL    71     343.062  88.336 -46.433  1.00  0.00           H  
ATOM   1026  CA  VAL    71     342.328  86.522 -47.221  1.00  0.00           C  
ATOM   1027  HA  VAL    71     342.311  86.140 -48.242  1.00  0.00           H  
ATOM   1028  CB  VAL    71     343.155  85.554 -46.327  1.00  0.00           C  
ATOM   1029  HB  VAL    71     343.000  85.810 -45.279  1.00  0.00           H  
ATOM   1030  CG1 VAL    71     342.899  84.042 -46.543  1.00  0.00           C  
ATOM   1031 HG11 VAL    71     342.959  83.868 -47.617  1.00  0.00           H  
ATOM   1032 HG12 VAL    71     341.884  83.757 -46.265  1.00  0.00           H  
ATOM   1033 HG13 VAL    71     343.691  83.449 -46.085  1.00  0.00           H  
ATOM   1034  CG2 VAL    71     344.681  85.834 -46.498  1.00  0.00           C  
ATOM   1035 HG21 VAL    71     344.961  85.590 -47.523  1.00  0.00           H  
ATOM   1036 HG22 VAL    71     345.272  85.192 -45.844  1.00  0.00           H  
ATOM   1037 HG23 VAL    71     344.973  86.871 -46.337  1.00  0.00           H  
ATOM   1038  C   VAL    71     340.915  86.583 -46.827  1.00  0.00           C  
ATOM   1039  O   VAL    71     340.596  86.984 -45.741  1.00  0.00           O  
ATOM   1040  N   THR    72     339.944  86.053 -47.574  1.00  0.00           N  
ATOM   1041  H   THR    72     340.262  85.601 -48.419  1.00  0.00           H  
ATOM   1042  CA  THR    72     338.541  85.863 -47.119  1.00  0.00           C  
ATOM   1043  HA  THR    72     338.412  86.422 -46.192  1.00  0.00           H  
ATOM   1044  CB  THR    72     337.576  86.529 -48.144  1.00  0.00           C  
ATOM   1045  HB  THR    72     337.848  87.552 -48.406  1.00  0.00           H  
ATOM   1046  CG2 THR    72     337.591  85.764 -49.513  1.00  0.00           C  
ATOM   1047 HG21 THR    72     338.597  85.440 -49.781  1.00  0.00           H  
ATOM   1048 HG22 THR    72     337.174  86.351 -50.332  1.00  0.00           H  
ATOM   1049 HG23 THR    72     337.177  84.760 -49.427  1.00  0.00           H  
ATOM   1050  OG1 THR    72     336.280  86.613 -47.556  1.00  0.00           O  
ATOM   1051  HG1 THR    72     336.288  87.199 -46.796  1.00  0.00           H  
ATOM   1052  C   THR    72     338.265  84.399 -46.822  1.00  0.00           C  
ATOM   1053  O   THR    72     338.833  83.424 -47.435  1.00  0.00           O  
ATOM   1054  N   GLY    73     337.528  84.180 -45.789  1.00  0.00           N  
ATOM   1055  H   GLY    73     337.160  85.010 -45.347  1.00  0.00           H  
ATOM   1056  CA  GLY    73     337.138  82.834 -45.280  1.00  0.00           C  
ATOM   1057  HA2 GLY    73     336.137  82.603 -45.646  1.00  0.00           H  
ATOM   1058  HA3 GLY    73     337.780  82.102 -45.771  1.00  0.00           H  
ATOM   1059  C   GLY    73     337.269  82.569 -43.795  1.00  0.00           C  
ATOM   1060  O   GLY    73     338.151  83.104 -43.059  1.00  0.00           O  
ATOM   1061  N   VAL    74     336.307  81.718 -43.278  1.00  0.00           N  
ATOM   1062  H   VAL    74     335.605  81.340 -43.898  1.00  0.00           H  
ATOM   1063  CA  VAL    74     336.031  81.479 -41.790  1.00  0.00           C  
ATOM   1064  HA  VAL    74     335.794  82.440 -41.334  1.00  0.00           H  
ATOM   1065  CB  VAL    74     334.782  80.647 -41.533  1.00  0.00           C  
ATOM   1066  HB  VAL    74     333.926  81.185 -41.941  1.00  0.00           H  
ATOM   1067  CG1 VAL    74     334.873  79.332 -42.272  1.00  0.00           C  
ATOM   1068 HG11 VAL    74     333.998  78.726 -42.037  1.00  0.00           H  
ATOM   1069 HG12 VAL    74     335.777  78.824 -41.937  1.00  0.00           H  
ATOM   1070 HG13 VAL    74     334.943  79.525 -43.342  1.00  0.00           H  
ATOM   1071  CG2 VAL    74     334.465  80.240 -40.100  1.00  0.00           C  
ATOM   1072 HG21 VAL    74     335.242  79.594 -39.691  1.00  0.00           H  
ATOM   1073 HG22 VAL    74     333.506  79.723 -40.127  1.00  0.00           H  
ATOM   1074 HG23 VAL    74     334.430  81.178 -39.546  1.00  0.00           H  
ATOM   1075  C   VAL    74     337.213  80.996 -40.967  1.00  0.00           C  
ATOM   1076  O   VAL    74     337.994  80.197 -41.498  1.00  0.00           O  
ATOM   1077  N   THR    75     337.480  81.554 -39.784  1.00  0.00           N  
ATOM   1078  H   THR    75     336.670  82.021 -39.402  1.00  0.00           H  
ATOM   1079  CA  THR    75     338.636  81.323 -38.878  1.00  0.00           C  
ATOM   1080  HA  THR    75     339.506  81.787 -39.342  1.00  0.00           H  
ATOM   1081  CB  THR    75     338.341  81.931 -37.499  1.00  0.00           C  
ATOM   1082  HB  THR    75     339.194  81.532 -36.948  1.00  0.00           H  
ATOM   1083  CG2 THR    75     338.494  83.433 -37.457  1.00  0.00           C  
ATOM   1084 HG21 THR    75     337.684  83.912 -38.007  1.00  0.00           H  
ATOM   1085 HG22 THR    75     339.499  83.740 -37.746  1.00  0.00           H  
ATOM   1086 HG23 THR    75     338.389  83.881 -36.468  1.00  0.00           H  
ATOM   1087  OG1 THR    75     337.084  81.468 -36.957  1.00  0.00           O  
ATOM   1088  HG1 THR    75     337.253  81.098 -36.087  1.00  0.00           H  
ATOM   1089  C   THR    75     339.029  79.839 -38.705  1.00  0.00           C  
ATOM   1090  O   THR    75     340.131  79.578 -38.181  1.00  0.00           O  
ATOM   1091  N   ALA    76     338.197  78.825 -39.036  1.00  0.00           N  
ATOM   1092  H   ALA    76     337.357  79.115 -39.515  1.00  0.00           H  
ATOM   1093  CA  ALA    76     338.348  77.414 -38.883  1.00  0.00           C  
ATOM   1094  HA  ALA    76     338.942  77.406 -37.969  1.00  0.00           H  
ATOM   1095  CB  ALA    76     336.998  76.736 -38.621  1.00  0.00           C  
ATOM   1096  HB1 ALA    76     336.328  77.128 -39.387  1.00  0.00           H  
ATOM   1097  HB2 ALA    76     336.595  77.083 -37.670  1.00  0.00           H  
ATOM   1098  HB3 ALA    76     336.983  75.646 -38.640  1.00  0.00           H  
ATOM   1099  C   ALA    76     339.129  76.724 -40.109  1.00  0.00           C  
ATOM   1100  O   ALA    76     339.775  75.735 -39.962  1.00  0.00           O  
ATOM   1101  N   VAL    77     339.155  77.437 -41.269  1.00  0.00           N  
ATOM   1102  H   VAL    77     338.560  78.252 -41.318  1.00  0.00           H  
ATOM   1103  CA  VAL    77     340.038  77.002 -42.478  1.00  0.00           C  
ATOM   1104  HA  VAL    77     340.641  76.122 -42.252  1.00  0.00           H  
ATOM   1105  CB  VAL    77     339.247  76.767 -43.794  1.00  0.00           C  
ATOM   1106  HB  VAL    77     339.865  76.488 -44.648  1.00  0.00           H  
ATOM   1107  CG1 VAL    77     338.208  75.597 -43.509  1.00  0.00           C  
ATOM   1108 HG11 VAL    77     337.666  75.545 -44.454  1.00  0.00           H  
ATOM   1109 HG12 VAL    77     337.516  75.972 -42.756  1.00  0.00           H  
ATOM   1110 HG13 VAL    77     338.725  74.684 -43.214  1.00  0.00           H  
ATOM   1111  CG2 VAL    77     338.438  78.042 -44.183  1.00  0.00           C  
ATOM   1112 HG21 VAL    77     337.662  78.297 -43.461  1.00  0.00           H  
ATOM   1113 HG22 VAL    77     338.046  77.810 -45.174  1.00  0.00           H  
ATOM   1114 HG23 VAL    77     338.978  78.962 -44.405  1.00  0.00           H  
ATOM   1115  C   VAL    77     341.198  77.952 -42.590  1.00  0.00           C  
ATOM   1116  O   VAL    77     342.365  77.524 -42.702  1.00  0.00           O  
ATOM   1117  N   ALA    78     340.885  79.206 -42.461  1.00  0.00           N  
ATOM   1118  H   ALA    78     339.921  79.461 -42.303  1.00  0.00           H  
ATOM   1119  CA  ALA    78     341.840  80.344 -42.461  1.00  0.00           C  
ATOM   1120  HA  ALA    78     341.275  81.262 -42.620  1.00  0.00           H  
ATOM   1121  CB  ALA    78     342.547  80.667 -41.100  1.00  0.00           C  
ATOM   1122  HB1 ALA    78     342.911  81.693 -41.055  1.00  0.00           H  
ATOM   1123  HB2 ALA    78     343.430  80.031 -41.038  1.00  0.00           H  
ATOM   1124  HB3 ALA    78     341.888  80.471 -40.255  1.00  0.00           H  
ATOM   1125  C   ALA    78     342.977  80.452 -43.522  1.00  0.00           C  
ATOM   1126  O   ALA    78     343.539  81.513 -43.742  1.00  0.00           O  
ATOM   1127  N   GLN    79     343.236  79.452 -44.256  1.00  0.00           N  
ATOM   1128  H   GLN    79     342.830  78.570 -43.979  1.00  0.00           H  
ATOM   1129  CA  GLN    79     344.045  79.284 -45.517  1.00  0.00           C  
ATOM   1130  HA  GLN    79     344.982  79.838 -45.570  1.00  0.00           H  
ATOM   1131  CB  GLN    79     344.359  77.819 -45.682  1.00  0.00           C  
ATOM   1132  HB2 GLN    79     343.477  77.190 -45.796  1.00  0.00           H  
ATOM   1133  HB3 GLN    79     345.012  77.590 -46.524  1.00  0.00           H  
ATOM   1134  CG  GLN    79     345.163  77.133 -44.614  1.00  0.00           C  
ATOM   1135  HG2 GLN    79     345.725  77.830 -43.992  1.00  0.00           H  
ATOM   1136  HG3 GLN    79     344.476  76.723 -43.875  1.00  0.00           H  
ATOM   1137  CD  GLN    79     346.078  75.950 -45.028  1.00  0.00           C  
ATOM   1138  OE1 GLN    79     345.775  75.301 -46.029  1.00  0.00           O  
ATOM   1139  NE2 GLN    79     347.062  75.838 -44.239  1.00  0.00           N  
ATOM   1140 HE21 GLN    79     347.160  76.494 -43.478  1.00  0.00           H  
ATOM   1141 HE22 GLN    79     347.538  74.952 -44.148  1.00  0.00           H  
ATOM   1142  C   GLN    79     343.222  79.869 -46.635  1.00  0.00           C  
ATOM   1143  O   GLN    79     342.007  79.847 -46.567  1.00  0.00           O  
ATOM   1144  N   LYS    80     343.906  80.345 -47.699  1.00  0.00           N  
ATOM   1145  H   LYS    80     344.914  80.382 -47.643  1.00  0.00           H  
ATOM   1146  CA  LYS    80     343.431  80.830 -48.990  1.00  0.00           C  
ATOM   1147  HA  LYS    80     342.801  81.681 -48.733  1.00  0.00           H  
ATOM   1148  CB  LYS    80     344.650  81.144 -49.845  1.00  0.00           C  
ATOM   1149  HB2 LYS    80     345.196  81.921 -49.310  1.00  0.00           H  
ATOM   1150  HB3 LYS    80     345.190  80.211 -50.011  1.00  0.00           H  
ATOM   1151  CG  LYS    80     344.237  81.706 -51.251  1.00  0.00           C  
ATOM   1152  HG2 LYS    80     343.779  80.871 -51.781  1.00  0.00           H  
ATOM   1153  HG3 LYS    80     343.573  82.570 -51.258  1.00  0.00           H  
ATOM   1154  CD  LYS    80     345.514  81.992 -52.066  1.00  0.00           C  
ATOM   1155  HD2 LYS    80     346.116  82.678 -51.470  1.00  0.00           H  
ATOM   1156  HD3 LYS    80     345.977  81.031 -52.291  1.00  0.00           H  
ATOM   1157  CE  LYS    80     345.350  82.627 -53.421  1.00  0.00           C  
ATOM   1158  HE2 LYS    80     344.653  82.003 -53.981  1.00  0.00           H  
ATOM   1159  HE3 LYS    80     344.893  83.607 -53.280  1.00  0.00           H  
ATOM   1160  NZ  LYS    80     346.623  82.683 -54.110  1.00  0.00           N  
ATOM   1161  HZ1 LYS    80     347.351  83.329 -53.841  1.00  0.00           H  
ATOM   1162  HZ2 LYS    80     346.470  82.940 -55.075  1.00  0.00           H  
ATOM   1163  HZ3 LYS    80     347.088  81.787 -54.161  1.00  0.00           H  
ATOM   1164  C   LYS    80     342.589  79.766 -49.662  1.00  0.00           C  
ATOM   1165  O   LYS    80     342.946  78.608 -49.591  1.00  0.00           O  
ATOM   1166  N   THR    81     341.355  80.187 -50.144  1.00  0.00           N  
ATOM   1167  H   THR    81     341.250  81.191 -50.160  1.00  0.00           H  
ATOM   1168  CA  THR    81     340.335  79.345 -50.928  1.00  0.00           C  
ATOM   1169  HA  THR    81     340.830  78.449 -51.304  1.00  0.00           H  
ATOM   1170  CB  THR    81     339.025  79.070 -50.103  1.00  0.00           C  
ATOM   1171  HB  THR    81     338.682  80.025 -49.706  1.00  0.00           H  
ATOM   1172  CG2 THR    81     337.927  78.258 -50.692  1.00  0.00           C  
ATOM   1173 HG21 THR    81     337.508  78.757 -51.566  1.00  0.00           H  
ATOM   1174 HG22 THR    81     337.099  78.145 -49.991  1.00  0.00           H  
ATOM   1175 HG23 THR    81     338.381  77.288 -50.895  1.00  0.00           H  
ATOM   1176  OG1 THR    81     339.483  78.233 -49.112  1.00  0.00           O  
ATOM   1177  HG1 THR    81     340.039  78.842 -48.621  1.00  0.00           H  
ATOM   1178  C   THR    81     339.912  79.927 -52.310  1.00  0.00           C  
ATOM   1179  O   THR    81     339.467  81.065 -52.482  1.00  0.00           O  
ATOM   1180  N   VAL    82     340.105  79.118 -53.372  1.00  0.00           N  
ATOM   1181  H   VAL    82     340.416  78.166 -53.243  1.00  0.00           H  
ATOM   1182  CA  VAL    82     340.071  79.709 -54.741  1.00  0.00           C  
ATOM   1183  HA  VAL    82     340.311  80.771 -54.795  1.00  0.00           H  
ATOM   1184  CB  VAL    82     341.134  79.083 -55.609  1.00  0.00           C  
ATOM   1185  HB  VAL    82     342.078  79.280 -55.100  1.00  0.00           H  
ATOM   1186  CG1 VAL    82     341.096  77.488 -55.743  1.00  0.00           C  
ATOM   1187 HG11 VAL    82     341.888  77.214 -56.440  1.00  0.00           H  
ATOM   1188 HG12 VAL    82     340.146  77.234 -56.212  1.00  0.00           H  
ATOM   1189 HG13 VAL    82     341.145  76.936 -54.804  1.00  0.00           H  
ATOM   1190  CG2 VAL    82     341.267  79.586 -57.068  1.00  0.00           C  
ATOM   1191 HG21 VAL    82     340.388  79.495 -57.705  1.00  0.00           H  
ATOM   1192 HG22 VAL    82     342.069  79.027 -57.550  1.00  0.00           H  
ATOM   1193 HG23 VAL    82     341.586  80.621 -57.195  1.00  0.00           H  
ATOM   1194  C   VAL    82     338.720  79.691 -55.416  1.00  0.00           C  
ATOM   1195  O   VAL    82     338.411  79.032 -56.449  1.00  0.00           O  
ATOM   1196  N   GLU    83     337.744  80.303 -54.797  1.00  0.00           N  
ATOM   1197  H   GLU    83     338.018  80.682 -53.902  1.00  0.00           H  
ATOM   1198  CA  GLU    83     336.319  80.143 -55.149  1.00  0.00           C  
ATOM   1199  HA  GLU    83     336.248  79.603 -56.093  1.00  0.00           H  
ATOM   1200  CB  GLU    83     335.658  79.305 -54.107  1.00  0.00           C  
ATOM   1201  HB2 GLU    83     335.815  79.716 -53.110  1.00  0.00           H  
ATOM   1202  HB3 GLU    83     334.595  79.415 -54.318  1.00  0.00           H  
ATOM   1203  CG  GLU    83     336.072  77.784 -53.926  1.00  0.00           C  
ATOM   1204  HG2 GLU    83     337.151  77.673 -53.817  1.00  0.00           H  
ATOM   1205  HG3 GLU    83     335.560  77.474 -53.016  1.00  0.00           H  
ATOM   1206  CD  GLU    83     335.575  76.796 -55.008  1.00  0.00           C  
ATOM   1207  OE1 GLU    83     335.506  75.601 -54.726  1.00  0.00           O  
ATOM   1208  OE2 GLU    83     334.920  77.195 -55.983  1.00  0.00           O  
ATOM   1209  C   GLU    83     335.603  81.431 -55.458  1.00  0.00           C  
ATOM   1210  O   GLU    83     336.111  82.528 -55.177  1.00  0.00           O  
ATOM   1211  N   GLY    84     334.379  81.316 -56.029  1.00  0.00           N  
ATOM   1212  H   GLY    84     333.942  80.421 -55.863  1.00  0.00           H  
ATOM   1213  CA  GLY    84     333.612  82.441 -56.423  1.00  0.00           C  
ATOM   1214  HA2 GLY    84     334.240  83.137 -56.978  1.00  0.00           H  
ATOM   1215  HA3 GLY    84     332.783  82.122 -57.055  1.00  0.00           H  
ATOM   1216  C   GLY    84     333.133  83.193 -55.138  1.00  0.00           C  
ATOM   1217  O   GLY    84     332.731  82.614 -54.104  1.00  0.00           O  
ATOM   1218  N   ALA    85     332.796  84.494 -55.401  1.00  0.00           N  
ATOM   1219  H   ALA    85     333.159  84.939 -56.232  1.00  0.00           H  
ATOM   1220  CA  ALA    85     332.200  85.314 -54.343  1.00  0.00           C  
ATOM   1221  HA  ALA    85     331.485  84.783 -53.714  1.00  0.00           H  
ATOM   1222  CB  ALA    85     333.319  86.104 -53.583  1.00  0.00           C  
ATOM   1223  HB1 ALA    85     332.842  86.584 -52.729  1.00  0.00           H  
ATOM   1224  HB2 ALA    85     333.753  86.915 -54.169  1.00  0.00           H  
ATOM   1225  HB3 ALA    85     334.085  85.381 -53.300  1.00  0.00           H  
ATOM   1226  C   ALA    85     331.151  86.255 -54.904  1.00  0.00           C  
ATOM   1227  O   ALA    85     331.060  86.486 -56.153  1.00  0.00           O  
ATOM   1228  N   GLY    86     330.368  86.892 -53.969  1.00  0.00           N  
ATOM   1229  H   GLY    86     330.517  86.624 -53.006  1.00  0.00           H  
ATOM   1230  CA  GLY    86     329.123  87.665 -54.212  1.00  0.00           C  
ATOM   1231  HA2 GLY    86     329.353  88.711 -54.418  1.00  0.00           H  
ATOM   1232  HA3 GLY    86     328.572  87.393 -55.113  1.00  0.00           H  
ATOM   1233  C   GLY    86     328.068  87.697 -53.120  1.00  0.00           C  
ATOM   1234  O   GLY    86     327.100  88.517 -53.242  1.00  0.00           O  
ATOM   1235  N   SER    87     328.175  86.758 -52.190  1.00  0.00           N  
ATOM   1236  H   SER    87     329.078  86.326 -52.060  1.00  0.00           H  
ATOM   1237  CA  SER    87     327.354  86.864 -50.975  1.00  0.00           C  
ATOM   1238  HA  SER    87     326.355  87.135 -51.318  1.00  0.00           H  
ATOM   1239  CB  SER    87     327.486  85.465 -50.274  1.00  0.00           C  
ATOM   1240  HB2 SER    87     327.327  84.625 -50.951  1.00  0.00           H  
ATOM   1241  HB3 SER    87     328.441  85.439 -49.748  1.00  0.00           H  
ATOM   1242  OG  SER    87     326.573  85.411 -49.193  1.00  0.00           O  
ATOM   1243  HG  SER    87     325.763  85.044 -49.554  1.00  0.00           H  
ATOM   1244  C   SER    87     327.882  88.075 -50.105  1.00  0.00           C  
ATOM   1245  O   SER    87     328.812  88.749 -50.379  1.00  0.00           O  
ATOM   1246  N   ILE    88     327.016  88.370 -49.154  1.00  0.00           N  
ATOM   1247  H   ILE    88     326.354  87.615 -49.046  1.00  0.00           H  
ATOM   1248  CA  ILE    88     326.962  89.588 -48.343  1.00  0.00           C  
ATOM   1249  HA  ILE    88     327.102  90.412 -49.042  1.00  0.00           H  
ATOM   1250  CB  ILE    88     325.618  89.585 -47.457  1.00  0.00           C  
ATOM   1251  HB  ILE    88     325.544  88.668 -46.873  1.00  0.00           H  
ATOM   1252  CG2 ILE    88     325.593  90.744 -46.450  1.00  0.00           C  
ATOM   1253 HG21 ILE    88     325.605  91.645 -47.064  1.00  0.00           H  
ATOM   1254 HG22 ILE    88     326.478  90.748 -45.814  1.00  0.00           H  
ATOM   1255 HG23 ILE    88     324.677  90.830 -45.866  1.00  0.00           H  
ATOM   1256  CG1 ILE    88     324.316  89.643 -48.326  1.00  0.00           C  
ATOM   1257 HG12 ILE    88     324.401  90.536 -48.945  1.00  0.00           H  
ATOM   1258 HG13 ILE    88     324.318  88.793 -49.008  1.00  0.00           H  
ATOM   1259  CD1 ILE    88     322.938  89.736 -47.567  1.00  0.00           C  
ATOM   1260 HD11 ILE    88     322.639  90.717 -47.200  1.00  0.00           H  
ATOM   1261 HD12 ILE    88     322.881  89.046 -46.725  1.00  0.00           H  
ATOM   1262 HD13 ILE    88     322.060  89.526 -48.178  1.00  0.00           H  
ATOM   1263  C   ILE    88     328.073  89.550 -47.371  1.00  0.00           C  
ATOM   1264  O   ILE    88     328.622  88.510 -47.139  1.00  0.00           O  
ATOM   1265  N   ALA    89     328.590  90.749 -47.095  1.00  0.00           N  
ATOM   1266  H   ALA    89     328.118  91.594 -47.387  1.00  0.00           H  
ATOM   1267  CA  ALA    89     329.907  91.070 -46.427  1.00  0.00           C  
ATOM   1268  HA  ALA    89     330.124  92.138 -46.384  1.00  0.00           H  
ATOM   1269  CB  ALA    89     329.937  90.569 -45.053  1.00  0.00           C  
ATOM   1270  HB1 ALA    89     329.150  90.941 -44.397  1.00  0.00           H  
ATOM   1271  HB2 ALA    89     330.918  90.867 -44.682  1.00  0.00           H  
ATOM   1272  HB3 ALA    89     329.995  89.482 -45.008  1.00  0.00           H  
ATOM   1273  C   ALA    89     331.000  90.494 -47.263  1.00  0.00           C  
ATOM   1274  O   ALA    89     331.948  89.983 -46.749  1.00  0.00           O  
ATOM   1275  N   ALA    90     330.823  90.632 -48.599  1.00  0.00           N  
ATOM   1276  H   ALA    90     330.056  91.203 -48.925  1.00  0.00           H  
ATOM   1277  CA  ALA    90     331.697  90.149 -49.651  1.00  0.00           C  
ATOM   1278  HA  ALA    90     331.107  90.397 -50.534  1.00  0.00           H  
ATOM   1279  CB  ALA    90     333.053  91.013 -49.706  1.00  0.00           C  
ATOM   1280  HB1 ALA    90     333.615  90.820 -50.620  1.00  0.00           H  
ATOM   1281  HB2 ALA    90     333.665  90.591 -48.909  1.00  0.00           H  
ATOM   1282  HB3 ALA    90     332.932  92.036 -49.349  1.00  0.00           H  
ATOM   1283  C   ALA    90     331.921  88.666 -49.724  1.00  0.00           C  
ATOM   1284  O   ALA    90     332.891  88.326 -50.453  1.00  0.00           O  
ATOM   1285  N   ALA    91     331.175  87.823 -49.036  1.00  0.00           N  
ATOM   1286  H   ALA    91     330.469  88.371 -48.565  1.00  0.00           H  
ATOM   1287  CA  ALA    91     331.430  86.456 -48.806  1.00  0.00           C  
ATOM   1288  HA  ALA    91     332.433  86.325 -48.400  1.00  0.00           H  
ATOM   1289  CB  ALA    91     330.492  86.030 -47.653  1.00  0.00           C  
ATOM   1290  HB1 ALA    91     329.451  86.049 -47.976  1.00  0.00           H  
ATOM   1291  HB2 ALA    91     330.659  86.789 -46.889  1.00  0.00           H  
ATOM   1292  HB3 ALA    91     330.765  85.039 -47.291  1.00  0.00           H  
ATOM   1293  C   ALA    91     331.376  85.504 -50.023  1.00  0.00           C  
ATOM   1294  O   ALA    91     330.736  85.790 -51.121  1.00  0.00           O  
ATOM   1295  N   THR    92     331.967  84.310 -49.881  1.00  0.00           N  
ATOM   1296  H   THR    92     332.144  84.069 -48.917  1.00  0.00           H  
ATOM   1297  CA  THR    92     331.703  83.223 -50.892  1.00  0.00           C  
ATOM   1298  HA  THR    92     332.047  83.715 -51.802  1.00  0.00           H  
ATOM   1299  CB  THR    92     332.531  81.926 -50.789  1.00  0.00           C  
ATOM   1300  HB  THR    92     332.195  81.112 -51.431  1.00  0.00           H  
ATOM   1301  CG2 THR    92     334.106  82.163 -50.822  1.00  0.00           C  
ATOM   1302 HG21 THR    92     334.534  82.490 -51.770  1.00  0.00           H  
ATOM   1303 HG22 THR    92     334.733  81.280 -50.700  1.00  0.00           H  
ATOM   1304 HG23 THR    92     334.382  82.860 -50.031  1.00  0.00           H  
ATOM   1305  OG1 THR    92     332.316  81.503 -49.422  1.00  0.00           O  
ATOM   1306  HG1 THR    92     331.598  80.866 -49.383  1.00  0.00           H  
ATOM   1307  C   THR    92     330.208  82.814 -51.014  1.00  0.00           C  
ATOM   1308  O   THR    92     329.473  82.503 -50.060  1.00  0.00           O  
ATOM   1309  N   GLY    93     329.786  82.693 -52.288  1.00  0.00           N  
ATOM   1310  H   GLY    93     330.538  82.557 -52.948  1.00  0.00           H  
ATOM   1311  CA  GLY    93     328.501  82.329 -52.739  1.00  0.00           C  
ATOM   1312  HA2 GLY    93     328.234  81.278 -52.629  1.00  0.00           H  
ATOM   1313  HA3 GLY    93     327.801  82.889 -52.119  1.00  0.00           H  
ATOM   1314  C   GLY    93     328.254  82.730 -54.191  1.00  0.00           C  
ATOM   1315  O   GLY    93     329.189  83.030 -55.007  1.00  0.00           O  
ATOM   1316  N   PHE    94     326.922  82.792 -54.576  1.00  0.00           N  
ATOM   1317  H   PHE    94     326.236  82.800 -53.835  1.00  0.00           H  
ATOM   1318  CA  PHE    94     326.479  83.009 -55.962  1.00  0.00           C  
ATOM   1319  HA  PHE    94     326.985  82.248 -56.557  1.00  0.00           H  
ATOM   1320  CB  PHE    94     325.076  82.622 -56.190  1.00  0.00           C  
ATOM   1321  HB2 PHE    94     324.354  83.279 -55.706  1.00  0.00           H  
ATOM   1322  HB3 PHE    94     324.838  82.768 -57.243  1.00  0.00           H  
ATOM   1323  CG  PHE    94     324.611  81.232 -55.727  1.00  0.00           C  
ATOM   1324  CD1 PHE    94     323.930  81.064 -54.524  1.00  0.00           C  
ATOM   1325  HD1 PHE    94     323.699  81.955 -53.959  1.00  0.00           H  
ATOM   1326  CE1 PHE    94     323.471  79.826 -54.119  1.00  0.00           C  
ATOM   1327  HE1 PHE    94     322.899  79.590 -53.234  1.00  0.00           H  
ATOM   1328  CZ  PHE    94     323.888  78.696 -54.868  1.00  0.00           C  
ATOM   1329  HZ  PHE    94     323.585  77.682 -54.650  1.00  0.00           H  
ATOM   1330  CE2 PHE    94     324.589  78.806 -56.014  1.00  0.00           C  
ATOM   1331  HE2 PHE    94     324.691  77.931 -56.638  1.00  0.00           H  
ATOM   1332  CD2 PHE    94     324.918  80.081 -56.542  1.00  0.00           C  
ATOM   1333  HD2 PHE    94     325.345  80.291 -57.511  1.00  0.00           H  
ATOM   1334  C   PHE    94     326.868  84.372 -56.619  1.00  0.00           C  
ATOM   1335  O   PHE    94     326.340  85.369 -56.132  1.00  0.00           O  
ATOM   1336  N   VAL    95     327.641  84.295 -57.723  1.00  0.00           N  
ATOM   1337  H   VAL    95     327.986  83.383 -57.985  1.00  0.00           H  
ATOM   1338  CA  VAL    95     328.256  85.357 -58.476  1.00  0.00           C  
ATOM   1339  HA  VAL    95     328.852  85.962 -57.793  1.00  0.00           H  
ATOM   1340  CB  VAL    95     329.406  84.893 -59.393  1.00  0.00           C  
ATOM   1341  HB  VAL    95     329.121  84.257 -60.232  1.00  0.00           H  
ATOM   1342  CG1 VAL    95     330.230  86.114 -60.007  1.00  0.00           C  
ATOM   1343 HG11 VAL    95     330.522  86.917 -59.330  1.00  0.00           H  
ATOM   1344 HG12 VAL    95     329.637  86.571 -60.799  1.00  0.00           H  
ATOM   1345 HG13 VAL    95     331.128  85.683 -60.450  1.00  0.00           H  
ATOM   1346  CG2 VAL    95     330.486  84.095 -58.595  1.00  0.00           C  
ATOM   1347 HG21 VAL    95     330.130  83.250 -58.004  1.00  0.00           H  
ATOM   1348 HG22 VAL    95     331.252  84.537 -57.958  1.00  0.00           H  
ATOM   1349 HG23 VAL    95     331.058  83.589 -59.372  1.00  0.00           H  
ATOM   1350  C   VAL    95     327.324  86.280 -59.209  1.00  0.00           C  
ATOM   1351  O   VAL    95     326.570  85.864 -60.107  1.00  0.00           O  
ATOM   1352  N   LYS    96     327.366  87.629 -58.918  1.00  0.00           N  
ATOM   1353  H   LYS    96     327.945  87.910 -58.140  1.00  0.00           H  
ATOM   1354  CA  LYS    96     326.430  88.627 -59.612  1.00  0.00           C  
ATOM   1355  HA  LYS    96     325.376  88.386 -59.472  1.00  0.00           H  
ATOM   1356  CB  LYS    96     326.578  90.017 -58.929  1.00  0.00           C  
ATOM   1357  HB2 LYS    96     327.628  90.294 -59.029  1.00  0.00           H  
ATOM   1358  HB3 LYS    96     326.041  90.791 -59.477  1.00  0.00           H  
ATOM   1359  CG  LYS    96     326.164  89.906 -57.488  1.00  0.00           C  
ATOM   1360  HG2 LYS    96     325.457  89.098 -57.302  1.00  0.00           H  
ATOM   1361  HG3 LYS    96     327.081  89.673 -56.947  1.00  0.00           H  
ATOM   1362  CD  LYS    96     325.582  91.142 -56.862  1.00  0.00           C  
ATOM   1363  HD2 LYS    96     326.438  91.817 -56.879  1.00  0.00           H  
ATOM   1364  HD3 LYS    96     324.740  91.544 -57.425  1.00  0.00           H  
ATOM   1365  CE  LYS    96     325.102  90.855 -55.369  1.00  0.00           C  
ATOM   1366  HE2 LYS    96     324.509  89.948 -55.256  1.00  0.00           H  
ATOM   1367  HE3 LYS    96     325.989  90.783 -54.739  1.00  0.00           H  
ATOM   1368  NZ  LYS    96     324.309  91.978 -54.806  1.00  0.00           N  
ATOM   1369  HZ1 LYS    96     323.396  91.913 -55.234  1.00  0.00           H  
ATOM   1370  HZ2 LYS    96     324.793  92.860 -54.902  1.00  0.00           H  
ATOM   1371  HZ3 LYS    96     324.228  91.853 -53.808  1.00  0.00           H  
ATOM   1372  C   LYS    96     326.647  88.647 -61.115  1.00  0.00           C  
ATOM   1373  O   LYS    96     327.792  88.815 -61.519  1.00  0.00           O  
ATOM   1374  N   LYS    97     325.516  88.708 -61.930  1.00  0.00           N  
ATOM   1375  H   LYS    97     324.638  88.736 -61.433  1.00  0.00           H  
ATOM   1376  CA  LYS    97     325.546  89.094 -63.406  1.00  0.00           C  
ATOM   1377  HA  LYS    97     326.478  88.682 -63.794  1.00  0.00           H  
ATOM   1378  CB  LYS    97     324.548  88.308 -64.178  1.00  0.00           C  
ATOM   1379  HB2 LYS    97     324.658  88.399 -65.258  1.00  0.00           H  
ATOM   1380  HB3 LYS    97     324.669  87.233 -64.045  1.00  0.00           H  
ATOM   1381  CG  LYS    97     323.144  88.558 -63.706  1.00  0.00           C  
ATOM   1382  HG2 LYS    97     323.043  88.340 -62.643  1.00  0.00           H  
ATOM   1383  HG3 LYS    97     322.719  89.546 -63.882  1.00  0.00           H  
ATOM   1384  CD  LYS    97     322.157  87.650 -64.579  1.00  0.00           C  
ATOM   1385  HD2 LYS    97     322.307  87.577 -65.656  1.00  0.00           H  
ATOM   1386  HD3 LYS    97     322.271  86.629 -64.216  1.00  0.00           H  
ATOM   1387  CE  LYS    97     320.708  88.126 -64.467  1.00  0.00           C  
ATOM   1388  HE2 LYS    97     320.186  87.392 -65.081  1.00  0.00           H  
ATOM   1389  HE3 LYS    97     320.321  88.056 -63.450  1.00  0.00           H  
ATOM   1390  NZ  LYS    97     320.306  89.392 -65.111  1.00  0.00           N  
ATOM   1391  HZ1 LYS    97     320.698  90.176 -64.610  1.00  0.00           H  
ATOM   1392  HZ2 LYS    97     319.308  89.494 -65.234  1.00  0.00           H  
ATOM   1393  HZ3 LYS    97     320.534  89.484 -66.091  1.00  0.00           H  
ATOM   1394  C   LYS    97     325.468  90.588 -63.578  1.00  0.00           C  
ATOM   1395  O   LYS    97     324.930  91.298 -62.776  1.00  0.00           O  
ATOM   1396  N   ASP    98     325.978  91.068 -64.710  1.00  0.00           N  
ATOM   1397  H   ASP    98     326.519  90.366 -65.195  1.00  0.00           H  
ATOM   1398  CA  ASP    98     325.807  92.491 -65.122  1.00  0.00           C  
ATOM   1399  HA  ASP    98     325.999  92.518 -66.194  1.00  0.00           H  
ATOM   1400  CB  ASP    98     324.468  93.185 -65.032  1.00  0.00           C  
ATOM   1401  HB2 ASP    98     324.222  93.547 -64.034  1.00  0.00           H  
ATOM   1402  HB3 ASP    98     324.426  93.989 -65.768  1.00  0.00           H  
ATOM   1403  CG  ASP    98     323.266  92.276 -65.404  1.00  0.00           C  
ATOM   1404  OD1 ASP    98     323.279  91.506 -66.398  1.00  0.00           O  
ATOM   1405  OD2 ASP    98     322.184  92.416 -64.778  1.00  0.00           O  
ATOM   1406  C   ASP    98     326.973  93.409 -64.614  1.00  0.00           C  
ATOM   1407  O   ASP    98     327.677  92.973 -63.680  1.00  0.00           O  
ATOM   1408  N   GLN    99     327.036  94.643 -65.118  1.00  0.00           N  
ATOM   1409  H   GLN    99     326.409  94.928 -65.856  1.00  0.00           H  
ATOM   1410  CA  GLN    99     328.032  95.635 -64.691  1.00  0.00           C  
ATOM   1411  HA  GLN    99     328.357  95.443 -63.668  1.00  0.00           H  
ATOM   1412  CB  GLN    99     329.256  95.528 -65.623  1.00  0.00           C  
ATOM   1413  HB2 GLN    99     329.744  94.563 -65.490  1.00  0.00           H  
ATOM   1414  HB3 GLN    99     328.848  95.531 -66.633  1.00  0.00           H  
ATOM   1415  CG  GLN    99     330.303  96.648 -65.584  1.00  0.00           C  
ATOM   1416  HG2 GLN    99     331.090  96.381 -66.289  1.00  0.00           H  
ATOM   1417  HG3 GLN    99     329.855  97.579 -65.929  1.00  0.00           H  
ATOM   1418  CD  GLN    99     331.035  96.741 -64.305  1.00  0.00           C  
ATOM   1419  OE1 GLN    99     331.478  95.752 -63.792  1.00  0.00           O  
ATOM   1420  NE2 GLN    99     331.159  97.933 -63.701  1.00  0.00           N  
ATOM   1421 HE21 GLN    99     330.822  98.793 -64.110  1.00  0.00           H  
ATOM   1422 HE22 GLN    99     331.751  97.875 -62.885  1.00  0.00           H  
ATOM   1423  C   GLN    99     327.349  97.036 -64.585  1.00  0.00           C  
ATOM   1424  O   GLN    99     326.486  97.523 -65.389  1.00  0.00           O  
ATOM   1425  N   LEU   100     327.726  97.671 -63.517  1.00  0.00           N  
ATOM   1426  H   LEU   100     328.337  97.202 -62.864  1.00  0.00           H  
ATOM   1427  CA  LEU   100     327.355  98.958 -63.005  1.00  0.00           C  
ATOM   1428  HA  LEU   100     326.305  99.144 -63.229  1.00  0.00           H  
ATOM   1429  CB  LEU   100     327.654  98.865 -61.470  1.00  0.00           C  
ATOM   1430  HB2 LEU   100     327.279  97.900 -61.129  1.00  0.00           H  
ATOM   1431  HB3 LEU   100     328.741  98.871 -61.382  1.00  0.00           H  
ATOM   1432  CG  LEU   100     327.026  99.927 -60.605  1.00  0.00           C  
ATOM   1433  HG  LEU   100     327.055 100.930 -61.032  1.00  0.00           H  
ATOM   1434  CD1 LEU   100     325.676  99.676 -60.140  1.00  0.00           C  
ATOM   1435 HD11 LEU   100     325.615  98.915 -59.362  1.00  0.00           H  
ATOM   1436 HD12 LEU   100     325.054  99.424 -60.998  1.00  0.00           H  
ATOM   1437 HD13 LEU   100     325.410 100.669 -59.779  1.00  0.00           H  
ATOM   1438  CD2 LEU   100     327.850 100.115 -59.335  1.00  0.00           C  
ATOM   1439 HD21 LEU   100     327.643  99.300 -58.641  1.00  0.00           H  
ATOM   1440 HD22 LEU   100     327.458 100.981 -58.803  1.00  0.00           H  
ATOM   1441 HD23 LEU   100     328.918 100.254 -59.500  1.00  0.00           H  
ATOM   1442  C   LEU   100     328.166 100.150 -63.652  1.00  0.00           C  
ATOM   1443  O   LEU   100     329.203  99.890 -64.433  1.00  0.00           O  
ATOM   1444  N   GLY   101     327.662 101.397 -63.556  1.00  0.00           N  
ATOM   1445  H   GLY   101     326.813 101.556 -63.032  1.00  0.00           H  
ATOM   1446  CA  GLY   101     328.161 102.599 -64.117  1.00  0.00           C  
ATOM   1447  HA2 GLY   101     329.090 102.477 -64.673  1.00  0.00           H  
ATOM   1448  HA3 GLY   101     327.419 102.936 -64.842  1.00  0.00           H  
ATOM   1449  C   GLY   101     328.247 103.723 -62.970  1.00  0.00           C  
ATOM   1450  O   GLY   101     327.362 103.734 -62.155  1.00  0.00           O  
ATOM   1451  N   LYS   102     329.346 104.404 -62.814  1.00  0.00           N  
ATOM   1452  H   LYS   102     329.994 104.154 -63.547  1.00  0.00           H  
ATOM   1453  CA  LYS   102     329.547 105.427 -61.855  1.00  0.00           C  
ATOM   1454  HA  LYS   102     328.749 105.509 -61.117  1.00  0.00           H  
ATOM   1455  CB  LYS   102     330.899 105.156 -61.132  1.00  0.00           C  
ATOM   1456  HB2 LYS   102     331.676 105.189 -61.896  1.00  0.00           H  
ATOM   1457  HB3 LYS   102     331.075 105.999 -60.464  1.00  0.00           H  
ATOM   1458  CG  LYS   102     331.014 103.894 -60.227  1.00  0.00           C  
ATOM   1459  HG2 LYS   102     330.666 103.039 -60.806  1.00  0.00           H  
ATOM   1460  HG3 LYS   102     332.080 103.679 -60.156  1.00  0.00           H  
ATOM   1461  CD  LYS   102     330.416 103.872 -58.738  1.00  0.00           C  
ATOM   1462  HD2 LYS   102     330.942 103.193 -58.067  1.00  0.00           H  
ATOM   1463  HD3 LYS   102     330.499 104.911 -58.419  1.00  0.00           H  
ATOM   1464  CE  LYS   102     328.882 103.558 -58.818  1.00  0.00           C  
ATOM   1465  HE2 LYS   102     328.403 104.376 -59.357  1.00  0.00           H  
ATOM   1466  HE3 LYS   102     328.676 102.651 -59.386  1.00  0.00           H  
ATOM   1467  NZ  LYS   102     328.336 103.506 -57.408  1.00  0.00           N  
ATOM   1468  HZ1 LYS   102     328.735 104.182 -56.773  1.00  0.00           H  
ATOM   1469  HZ2 LYS   102     328.455 102.603 -56.972  1.00  0.00           H  
ATOM   1470  HZ3 LYS   102     327.339 103.669 -57.388  1.00  0.00           H  
ATOM   1471  C   LYS   102     329.429 106.887 -62.532  1.00  0.00           C  
ATOM   1472  O   LYS   102     329.191 107.765 -61.770  1.00  0.00           O  
ATOM   1473  N   ASN   103     329.512 107.031 -63.834  1.00  0.00           N  
ATOM   1474  H   ASN   103     329.754 106.231 -64.401  1.00  0.00           H  
ATOM   1475  CA  ASN   103     329.173 108.308 -64.526  1.00  0.00           C  
ATOM   1476  HA  ASN   103     328.514 108.938 -63.929  1.00  0.00           H  
ATOM   1477  CB  ASN   103     330.441 109.087 -65.026  1.00  0.00           C  
ATOM   1478  HB2 ASN   103     331.071 108.304 -65.448  1.00  0.00           H  
ATOM   1479  HB3 ASN   103     330.072 109.722 -65.831  1.00  0.00           H  
ATOM   1480  CG  ASN   103     331.161 109.874 -64.055  1.00  0.00           C  
ATOM   1481  OD1 ASN   103     330.546 110.688 -63.362  1.00  0.00           O  
ATOM   1482  ND2 ASN   103     332.446 109.678 -63.879  1.00  0.00           N  
ATOM   1483 HD21 ASN   103     332.907 110.226 -63.166  1.00  0.00           H  
ATOM   1484 HD22 ASN   103     332.986 109.017 -64.420  1.00  0.00           H  
ATOM   1485  C   ASN   103     328.237 107.897 -65.707  1.00  0.00           C  
ATOM   1486  O   ASN   103     328.290 106.800 -66.260  1.00  0.00           O  
ATOM   1487  N   GLU   104     327.335 108.858 -66.103  1.00  0.00           N  
ATOM   1488  H   GLU   104     327.451 109.787 -65.724  1.00  0.00           H  
ATOM   1489  CA  GLU   104     326.165 108.604 -66.972  1.00  0.00           C  
ATOM   1490  HA  GLU   104     326.335 107.718 -67.585  1.00  0.00           H  
ATOM   1491  CB  GLU   104     324.916 108.465 -66.101  1.00  0.00           C  
ATOM   1492  HB2 GLU   104     324.645 109.414 -65.638  1.00  0.00           H  
ATOM   1493  HB3 GLU   104     324.031 108.357 -66.728  1.00  0.00           H  
ATOM   1494  CG  GLU   104     324.841 107.362 -65.017  1.00  0.00           C  
ATOM   1495  HG2 GLU   104     325.530 107.626 -64.214  1.00  0.00           H  
ATOM   1496  HG3 GLU   104     323.898 107.396 -64.471  1.00  0.00           H  
ATOM   1497  CD  GLU   104     324.947 105.879 -65.533  1.00  0.00           C  
ATOM   1498  OE1 GLU   104     325.726 105.116 -64.845  1.00  0.00           O  
ATOM   1499  OE2 GLU   104     324.278 105.526 -66.502  1.00  0.00           O  
ATOM   1500  C   GLU   104     325.973 109.734 -67.996  1.00  0.00           C  
ATOM   1501  O   GLU   104     326.712 110.708 -67.869  1.00  0.00           O  
ATOM   1502  N   GLU   105     325.094 109.590 -69.025  1.00  0.00           N  
ATOM   1503  H   GLU   105     324.634 108.697 -69.130  1.00  0.00           H  
ATOM   1504  CA  GLU   105     324.710 110.599 -70.069  1.00  0.00           C  
ATOM   1505  HA  GLU   105     325.465 111.381 -69.992  1.00  0.00           H  
ATOM   1506  CB  GLU   105     324.941 110.097 -71.520  1.00  0.00           C  
ATOM   1507  HB2 GLU   105     325.872 109.531 -71.527  1.00  0.00           H  
ATOM   1508  HB3 GLU   105     324.162 109.451 -71.924  1.00  0.00           H  
ATOM   1509  CG  GLU   105     325.001 111.229 -72.580  1.00  0.00           C  
ATOM   1510  HG2 GLU   105     325.028 110.731 -73.549  1.00  0.00           H  
ATOM   1511  HG3 GLU   105     324.066 111.789 -72.587  1.00  0.00           H  
ATOM   1512  CD  GLU   105     326.062 112.346 -72.593  1.00  0.00           C  
ATOM   1513  OE1 GLU   105     327.194 112.281 -72.088  1.00  0.00           O  
ATOM   1514  OE2 GLU   105     325.801 113.382 -73.246  1.00  0.00           O  
ATOM   1515  C   GLU   105     323.305 111.177 -69.881  1.00  0.00           C  
ATOM   1516  O   GLU   105     322.365 110.492 -69.580  1.00  0.00           O  
ATOM   1517  N   GLY   106     323.340 112.512 -69.859  1.00  0.00           N  
ATOM   1518  H   GLY   106     324.132 113.037 -70.201  1.00  0.00           H  
ATOM   1519  CA  GLY   106     322.169 113.259 -69.428  1.00  0.00           C  
ATOM   1520  HA2 GLY   106     321.514 113.193 -70.296  1.00  0.00           H  
ATOM   1521  HA3 GLY   106     321.742 112.837 -68.518  1.00  0.00           H  
ATOM   1522  C   GLY   106     322.581 114.697 -69.280  1.00  0.00           C  
ATOM   1523  O   GLY   106     323.558 115.163 -69.895  1.00  0.00           O  
ATOM   1524  N   ALA   107     321.792 115.402 -68.493  1.00  0.00           N  
ATOM   1525  H   ALA   107     321.126 114.797 -68.033  1.00  0.00           H  
ATOM   1526  CA  ALA   107     321.899 116.808 -68.279  1.00  0.00           C  
ATOM   1527  HA  ALA   107     321.529 117.286 -69.185  1.00  0.00           H  
ATOM   1528  CB  ALA   107     321.106 117.193 -67.096  1.00  0.00           C  
ATOM   1529  HB1 ALA   107     320.065 117.000 -67.359  1.00  0.00           H  
ATOM   1530  HB2 ALA   107     321.284 118.237 -66.839  1.00  0.00           H  
ATOM   1531  HB3 ALA   107     321.274 116.520 -66.255  1.00  0.00           H  
ATOM   1532  C   ALA   107     323.340 117.248 -67.998  1.00  0.00           C  
ATOM   1533  O   ALA   107     323.874 116.960 -66.957  1.00  0.00           O  
ATOM   1534  N   PRO   108     323.990 117.972 -68.933  1.00  0.00           N  
ATOM   1535  CD  PRO   108     323.472 118.337 -70.239  1.00  0.00           C  
ATOM   1536  HD2 PRO   108     322.744 119.142 -70.140  1.00  0.00           H  
ATOM   1537  HD3 PRO   108     323.136 117.427 -70.736  1.00  0.00           H  
ATOM   1538  CG  PRO   108     324.707 118.845 -71.050  1.00  0.00           C  
ATOM   1539  HG2 PRO   108     324.517 119.735 -71.650  1.00  0.00           H  
ATOM   1540  HG3 PRO   108     325.138 118.086 -71.702  1.00  0.00           H  
ATOM   1541  CB  PRO   108     325.784 119.277 -70.039  1.00  0.00           C  
ATOM   1542  HB2 PRO   108     325.586 120.329 -69.832  1.00  0.00           H  
ATOM   1543  HB3 PRO   108     326.817 119.045 -70.298  1.00  0.00           H  
ATOM   1544  CA  PRO   108     325.408 118.440 -68.795  1.00  0.00           C  
ATOM   1545  HA  PRO   108     325.972 117.542 -69.049  1.00  0.00           H  
ATOM   1546  C   PRO   108     325.893 119.125 -67.420  1.00  0.00           C  
ATOM   1547  O   PRO   108     325.121 119.532 -66.601  1.00  0.00           O  
ATOM   1548  N   GLN   109     327.181 119.327 -67.417  1.00  0.00           N  
ATOM   1549  H   GLN   109     327.736 118.998 -68.194  1.00  0.00           H  
ATOM   1550  CA  GLN   109     327.866 120.249 -66.445  1.00  0.00           C  
ATOM   1551  HA  GLN   109     327.368 120.100 -65.487  1.00  0.00           H  
ATOM   1552  CB  GLN   109     329.275 119.692 -66.277  1.00  0.00           C  
ATOM   1553  HB2 GLN   109     329.983 119.835 -67.094  1.00  0.00           H  
ATOM   1554  HB3 GLN   109     329.620 120.128 -65.340  1.00  0.00           H  
ATOM   1555  CG  GLN   109     329.367 118.095 -65.952  1.00  0.00           C  
ATOM   1556  HG2 GLN   109     328.465 117.689 -65.495  1.00  0.00           H  
ATOM   1557  HG3 GLN   109     329.503 117.531 -66.875  1.00  0.00           H  
ATOM   1558  CD  GLN   109     330.478 117.808 -64.973  1.00  0.00           C  
ATOM   1559  OE1 GLN   109     331.348 118.599 -64.707  1.00  0.00           O  
ATOM   1560  NE2 GLN   109     330.629 116.572 -64.421  1.00  0.00           N  
ATOM   1561 HE21 GLN   109     331.327 116.363 -63.722  1.00  0.00           H  
ATOM   1562 HE22 GLN   109     329.954 115.851 -64.629  1.00  0.00           H  
ATOM   1563  C   GLN   109     327.863 121.686 -66.816  1.00  0.00           C  
ATOM   1564  O   GLN   109     328.293 122.501 -65.965  1.00  0.00           O  
ATOM   1565  N   GLU   110     327.334 122.159 -67.963  1.00  0.00           N  
ATOM   1566  H   GLU   110     326.953 121.490 -68.616  1.00  0.00           H  
ATOM   1567  CA  GLU   110     327.443 123.602 -68.447  1.00  0.00           C  
ATOM   1568  HA  GLU   110     328.261 124.109 -67.936  1.00  0.00           H  
ATOM   1569  CB  GLU   110     327.655 123.684 -70.005  1.00  0.00           C  
ATOM   1570  HB2 GLU   110     328.409 122.966 -70.328  1.00  0.00           H  
ATOM   1571  HB3 GLU   110     326.744 123.321 -70.482  1.00  0.00           H  
ATOM   1572  CG  GLU   110     328.112 124.965 -70.630  1.00  0.00           C  
ATOM   1573  HG2 GLU   110     327.785 124.879 -71.666  1.00  0.00           H  
ATOM   1574  HG3 GLU   110     327.636 125.848 -70.203  1.00  0.00           H  
ATOM   1575  CD  GLU   110     329.577 125.055 -70.696  1.00  0.00           C  
ATOM   1576  OE1 GLU   110     330.157 125.538 -71.711  1.00  0.00           O  
ATOM   1577  OE2 GLU   110     330.287 124.708 -69.730  1.00  0.00           O  
ATOM   1578  C   GLU   110     326.272 124.516 -68.079  1.00  0.00           C  
ATOM   1579  O   GLU   110     326.530 125.731 -68.020  1.00  0.00           O  
ATOM   1580  N   GLY   111     325.155 123.861 -67.582  1.00  0.00           N  
ATOM   1581  H   GLY   111     325.324 122.865 -67.586  1.00  0.00           H  
ATOM   1582  CA  GLY   111     323.913 124.498 -67.054  1.00  0.00           C  
ATOM   1583  HA2 GLY   111     323.334 123.750 -66.513  1.00  0.00           H  
ATOM   1584  HA3 GLY   111     324.318 125.246 -66.372  1.00  0.00           H  
ATOM   1585  C   GLY   111     323.064 125.217 -68.058  1.00  0.00           C  
ATOM   1586  O   GLY   111     321.822 125.252 -67.849  1.00  0.00           O  
ATOM   1587  N   ILE   112     323.627 125.925 -69.114  1.00  0.00           N  
ATOM   1588  H   ILE   112     324.636 125.947 -69.075  1.00  0.00           H  
ATOM   1589  CA  ILE   112     322.914 126.875 -70.088  1.00  0.00           C  
ATOM   1590  HA  ILE   112     322.463 127.631 -69.444  1.00  0.00           H  
ATOM   1591  CB  ILE   112     323.899 127.658 -70.972  1.00  0.00           C  
ATOM   1592  HB  ILE   112     323.302 128.201 -71.705  1.00  0.00           H  
ATOM   1593  CG2 ILE   112     324.778 128.532 -70.107  1.00  0.00           C  
ATOM   1594 HG21 ILE   112     324.206 129.237 -69.504  1.00  0.00           H  
ATOM   1595 HG22 ILE   112     325.421 129.059 -70.812  1.00  0.00           H  
ATOM   1596 HG23 ILE   112     325.512 128.026 -69.480  1.00  0.00           H  
ATOM   1597  CG1 ILE   112     324.691 126.675 -71.886  1.00  0.00           C  
ATOM   1598 HG12 ILE   112     325.500 126.169 -71.358  1.00  0.00           H  
ATOM   1599 HG13 ILE   112     324.086 125.835 -72.227  1.00  0.00           H  
ATOM   1600  CD1 ILE   112     325.108 127.421 -73.184  1.00  0.00           C  
ATOM   1601 HD11 ILE   112     325.716 126.815 -73.857  1.00  0.00           H  
ATOM   1602 HD12 ILE   112     325.800 128.203 -72.872  1.00  0.00           H  
ATOM   1603 HD13 ILE   112     324.218 127.817 -73.673  1.00  0.00           H  
ATOM   1604  C   ILE   112     321.717 126.270 -70.885  1.00  0.00           C  
ATOM   1605  O   ILE   112     320.925 127.029 -71.476  1.00  0.00           O  
ATOM   1606  N   LEU   113     321.556 124.985 -70.899  1.00  0.00           N  
ATOM   1607  H   LEU   113     322.173 124.475 -70.284  1.00  0.00           H  
ATOM   1608  CA  LEU   113     320.724 124.171 -71.765  1.00  0.00           C  
ATOM   1609  HA  LEU   113     320.570 124.659 -72.727  1.00  0.00           H  
ATOM   1610  CB  LEU   113     321.402 122.806 -72.152  1.00  0.00           C  
ATOM   1611  HB2 LEU   113     321.655 122.316 -71.211  1.00  0.00           H  
ATOM   1612  HB3 LEU   113     320.656 122.158 -72.612  1.00  0.00           H  
ATOM   1613  CG  LEU   113     322.731 122.702 -72.968  1.00  0.00           C  
ATOM   1614  HG  LEU   113     322.931 123.600 -73.553  1.00  0.00           H  
ATOM   1615  CD1 LEU   113     323.929 122.599 -71.992  1.00  0.00           C  
ATOM   1616 HD11 LEU   113     324.846 122.672 -72.577  1.00  0.00           H  
ATOM   1617 HD12 LEU   113     323.954 121.686 -71.398  1.00  0.00           H  
ATOM   1618 HD13 LEU   113     323.987 123.385 -71.239  1.00  0.00           H  
ATOM   1619  CD2 LEU   113     322.800 121.580 -73.991  1.00  0.00           C  
ATOM   1620 HD21 LEU   113     323.753 121.518 -74.515  1.00  0.00           H  
ATOM   1621 HD22 LEU   113     322.013 121.722 -74.732  1.00  0.00           H  
ATOM   1622 HD23 LEU   113     322.689 120.575 -73.584  1.00  0.00           H  
ATOM   1623  C   LEU   113     319.386 123.909 -70.994  1.00  0.00           C  
ATOM   1624  O   LEU   113     319.414 123.330 -69.943  1.00  0.00           O  
ATOM   1625  N   GLU   114     318.324 124.489 -71.583  1.00  0.00           N  
ATOM   1626  H   GLU   114     318.294 125.033 -72.434  1.00  0.00           H  
ATOM   1627  CA  GLU   114     316.896 124.324 -71.174  1.00  0.00           C  
ATOM   1628  HA  GLU   114     316.887 123.931 -70.157  1.00  0.00           H  
ATOM   1629  CB  GLU   114     316.215 125.735 -71.090  1.00  0.00           C  
ATOM   1630  HB2 GLU   114     316.133 126.060 -72.127  1.00  0.00           H  
ATOM   1631  HB3 GLU   114     315.167 125.660 -70.800  1.00  0.00           H  
ATOM   1632  CG  GLU   114     316.837 126.928 -70.353  1.00  0.00           C  
ATOM   1633  HG2 GLU   114     317.844 127.110 -70.730  1.00  0.00           H  
ATOM   1634  HG3 GLU   114     316.235 127.798 -70.616  1.00  0.00           H  
ATOM   1635  CD  GLU   114     316.802 126.656 -68.862  1.00  0.00           C  
ATOM   1636  OE1 GLU   114     315.666 126.425 -68.257  1.00  0.00           O  
ATOM   1637  OE2 GLU   114     317.830 126.827 -68.144  1.00  0.00           O  
ATOM   1638  C   GLU   114     316.094 123.444 -72.102  1.00  0.00           C  
ATOM   1639  O   GLU   114     314.928 123.122 -71.792  1.00  0.00           O  
ATOM   1640  N   ASP   115     316.718 122.896 -73.158  1.00  0.00           N  
ATOM   1641  H   ASP   115     317.717 122.990 -73.273  1.00  0.00           H  
ATOM   1642  CA  ASP   115     316.046 121.921 -74.000  1.00  0.00           C  
ATOM   1643  HA  ASP   115     315.068 122.355 -74.207  1.00  0.00           H  
ATOM   1644  CB  ASP   115     316.838 121.777 -75.293  1.00  0.00           C  
ATOM   1645  HB2 ASP   115     317.620 121.055 -75.057  1.00  0.00           H  
ATOM   1646  HB3 ASP   115     316.141 121.363 -76.021  1.00  0.00           H  
ATOM   1647  CG  ASP   115     317.346 123.116 -75.935  1.00  0.00           C  
ATOM   1648  OD1 ASP   115     316.601 124.084 -76.102  1.00  0.00           O  
ATOM   1649  OD2 ASP   115     318.562 123.196 -76.344  1.00  0.00           O  
ATOM   1650  C   ASP   115     315.955 120.615 -73.249  1.00  0.00           C  
ATOM   1651  O   ASP   115     316.934 119.910 -73.020  1.00  0.00           O  
ATOM   1652  N   MET   116     314.719 120.210 -72.890  1.00  0.00           N  
ATOM   1653  H   MET   116     313.985 120.896 -72.993  1.00  0.00           H  
ATOM   1654  CA  MET   116     314.416 118.980 -72.107  1.00  0.00           C  
ATOM   1655  HA  MET   116     314.623 119.205 -71.061  1.00  0.00           H  
ATOM   1656  CB  MET   116     312.956 118.862 -72.319  1.00  0.00           C  
ATOM   1657  HB2 MET   116     312.431 119.777 -72.046  1.00  0.00           H  
ATOM   1658  HB3 MET   116     312.750 118.537 -73.339  1.00  0.00           H  
ATOM   1659  CG  MET   116     312.267 117.762 -71.550  1.00  0.00           C  
ATOM   1660  HG2 MET   116     311.303 117.594 -72.030  1.00  0.00           H  
ATOM   1661  HG3 MET   116     312.886 116.867 -71.609  1.00  0.00           H  
ATOM   1662  SD  MET   116     312.099 118.232 -69.794  1.00  0.00           S  
ATOM   1663  CE  MET   116     310.646 119.384 -69.831  1.00  0.00           C  
ATOM   1664  HE1 MET   116     309.977 119.123 -69.011  1.00  0.00           H  
ATOM   1665  HE2 MET   116     310.074 119.328 -70.757  1.00  0.00           H  
ATOM   1666  HE3 MET   116     310.832 120.457 -69.793  1.00  0.00           H  
ATOM   1667  C   MET   116     315.204 117.707 -72.485  1.00  0.00           C  
ATOM   1668  O   MET   116     315.217 117.311 -73.653  1.00  0.00           O  
ATOM   1669  N   PRO   117     315.760 116.884 -71.543  1.00  0.00           N  
ATOM   1670  CD  PRO   117     315.743 117.085 -70.086  1.00  0.00           C  
ATOM   1671  HD2 PRO   117     314.770 116.770 -69.709  1.00  0.00           H  
ATOM   1672  HD3 PRO   117     315.746 118.073 -69.626  1.00  0.00           H  
ATOM   1673  CG  PRO   117     316.711 116.076 -69.492  1.00  0.00           C  
ATOM   1674  HG2 PRO   117     316.264 115.320 -68.846  1.00  0.00           H  
ATOM   1675  HG3 PRO   117     317.478 116.605 -68.928  1.00  0.00           H  
ATOM   1676  CB  PRO   117     317.306 115.178 -70.658  1.00  0.00           C  
ATOM   1677  HB2 PRO   117     317.538 114.122 -70.521  1.00  0.00           H  
ATOM   1678  HB3 PRO   117     318.218 115.695 -70.956  1.00  0.00           H  
ATOM   1679  CA  PRO   117     316.324 115.463 -71.880  1.00  0.00           C  
ATOM   1680  HA  PRO   117     316.935 115.368 -72.778  1.00  0.00           H  
ATOM   1681  C   PRO   117     315.235 114.358 -71.874  1.00  0.00           C  
ATOM   1682  O   PRO   117     314.176 114.546 -71.253  1.00  0.00           O  
ATOM   1683  N   VAL   118     315.448 113.307 -72.660  1.00  0.00           N  
ATOM   1684  H   VAL   118     316.315 113.421 -73.166  1.00  0.00           H  
ATOM   1685  CA  VAL   118     314.589 112.115 -72.913  1.00  0.00           C  
ATOM   1686  HA  VAL   118     313.649 112.330 -72.404  1.00  0.00           H  
ATOM   1687  CB  VAL   118     314.358 112.018 -74.432  1.00  0.00           C  
ATOM   1688  HB  VAL   118     315.349 111.951 -74.881  1.00  0.00           H  
ATOM   1689  CG1 VAL   118     313.567 110.716 -74.766  1.00  0.00           C  
ATOM   1690 HG11 VAL   118     312.568 110.682 -74.331  1.00  0.00           H  
ATOM   1691 HG12 VAL   118     314.200 109.865 -74.514  1.00  0.00           H  
ATOM   1692 HG13 VAL   118     313.385 110.722 -75.841  1.00  0.00           H  
ATOM   1693  CG2 VAL   118     313.389 113.109 -74.829  1.00  0.00           C  
ATOM   1694 HG21 VAL   118     313.878 114.072 -74.682  1.00  0.00           H  
ATOM   1695 HG22 VAL   118     312.478 113.091 -74.232  1.00  0.00           H  
ATOM   1696 HG23 VAL   118     313.184 113.140 -75.900  1.00  0.00           H  
ATOM   1697  C   VAL   118     315.288 110.897 -72.327  1.00  0.00           C  
ATOM   1698  O   VAL   118     316.363 110.441 -72.675  1.00  0.00           O  
ATOM   1699  N   ASP   119     314.469 110.316 -71.410  1.00  0.00           N  
ATOM   1700  H   ASP   119     313.585 110.790 -71.292  1.00  0.00           H  
ATOM   1701  CA  ASP   119     314.777 109.047 -70.669  1.00  0.00           C  
ATOM   1702  HA  ASP   119     315.809 109.053 -70.320  1.00  0.00           H  
ATOM   1703  CB  ASP   119     313.792 108.953 -69.389  1.00  0.00           C  
ATOM   1704  HB2 ASP   119     313.747 107.957 -68.950  1.00  0.00           H  
ATOM   1705  HB3 ASP   119     314.185 109.646 -68.644  1.00  0.00           H  
ATOM   1706  CG  ASP   119     312.283 109.316 -69.711  1.00  0.00           C  
ATOM   1707  OD1 ASP   119     311.347 108.457 -69.395  1.00  0.00           O  
ATOM   1708  OD2 ASP   119     312.008 110.383 -70.262  1.00  0.00           O  
ATOM   1709  C   ASP   119     314.575 107.784 -71.574  1.00  0.00           C  
ATOM   1710  O   ASP   119     313.638 107.694 -72.393  1.00  0.00           O  
ATOM   1711  N   PRO   120     315.407 106.746 -71.401  1.00  0.00           N  
ATOM   1712  CD  PRO   120     316.646 106.613 -70.622  1.00  0.00           C  
ATOM   1713  HD2 PRO   120     316.403 106.045 -69.724  1.00  0.00           H  
ATOM   1714  HD3 PRO   120     317.167 107.548 -70.415  1.00  0.00           H  
ATOM   1715  CG  PRO   120     317.501 105.720 -71.530  1.00  0.00           C  
ATOM   1716  HG2 PRO   120     318.287 105.247 -70.941  1.00  0.00           H  
ATOM   1717  HG3 PRO   120     317.897 106.371 -72.309  1.00  0.00           H  
ATOM   1718  CB  PRO   120     316.512 104.648 -72.009  1.00  0.00           C  
ATOM   1719  HB2 PRO   120     316.370 103.898 -71.231  1.00  0.00           H  
ATOM   1720  HB3 PRO   120     316.707 104.226 -72.995  1.00  0.00           H  
ATOM   1721  CA  PRO   120     315.207 105.537 -72.136  1.00  0.00           C  
ATOM   1722  HA  PRO   120     315.042 105.770 -73.188  1.00  0.00           H  
ATOM   1723  C   PRO   120     313.940 104.811 -71.663  1.00  0.00           C  
ATOM   1724  O   PRO   120     313.453 103.970 -72.350  1.00  0.00           O  
ATOM   1725  N   ASP   121     313.382 105.115 -70.505  1.00  0.00           N  
ATOM   1726  H   ASP   121     313.944 105.609 -69.826  1.00  0.00           H  
ATOM   1727  CA  ASP   121     312.228 104.419 -69.974  1.00  0.00           C  
ATOM   1728  HA  ASP   121     312.466 103.366 -70.129  1.00  0.00           H  
ATOM   1729  CB  ASP   121     312.116 104.752 -68.528  1.00  0.00           C  
ATOM   1730  HB2 ASP   121     311.619 105.716 -68.419  1.00  0.00           H  
ATOM   1731  HB3 ASP   121     311.401 103.987 -68.224  1.00  0.00           H  
ATOM   1732  CG  ASP   121     313.310 104.633 -67.548  1.00  0.00           C  
ATOM   1733  OD1 ASP   121     314.419 105.083 -67.955  1.00  0.00           O  
ATOM   1734  OD2 ASP   121     313.149 104.172 -66.382  1.00  0.00           O  
ATOM   1735  C   ASP   121     310.912 104.447 -70.805  1.00  0.00           C  
ATOM   1736  O   ASP   121     310.007 103.635 -70.510  1.00  0.00           O  
ATOM   1737  N   ASN   122     310.772 105.337 -71.804  1.00  0.00           N  
ATOM   1738  H   ASN   122     311.345 106.161 -71.913  1.00  0.00           H  
ATOM   1739  CA  ASN   122     309.526 105.367 -72.529  1.00  0.00           C  
ATOM   1740  HA  ASN   122     308.788 104.925 -71.860  1.00  0.00           H  
ATOM   1741  CB  ASN   122     309.189 106.808 -72.909  1.00  0.00           C  
ATOM   1742  HB2 ASN   122     309.298 107.371 -71.982  1.00  0.00           H  
ATOM   1743  HB3 ASN   122     309.798 107.114 -73.759  1.00  0.00           H  
ATOM   1744  CG  ASN   122     307.699 107.169 -73.276  1.00  0.00           C  
ATOM   1745  OD1 ASN   122     306.842 106.277 -73.146  1.00  0.00           O  
ATOM   1746  ND2 ASN   122     307.488 108.378 -73.649  1.00  0.00           N  
ATOM   1747 HD21 ASN   122     308.249 109.024 -73.804  1.00  0.00           H  
ATOM   1748 HD22 ASN   122     306.545 108.698 -73.817  1.00  0.00           H  
ATOM   1749  C   ASN   122     309.397 104.483 -73.792  1.00  0.00           C  
ATOM   1750  O   ASN   122     310.064 104.726 -74.804  1.00  0.00           O  
ATOM   1751  N   GLU   123     308.531 103.417 -73.666  1.00  0.00           N  
ATOM   1752  H   GLU   123     308.079 103.240 -72.780  1.00  0.00           H  
ATOM   1753  CA  GLU   123     308.415 102.303 -74.604  1.00  0.00           C  
ATOM   1754  HA  GLU   123     309.295 102.370 -75.244  1.00  0.00           H  
ATOM   1755  CB  GLU   123     308.546 100.978 -73.832  1.00  0.00           C  
ATOM   1756  HB2 GLU   123     309.346 100.981 -73.092  1.00  0.00           H  
ATOM   1757  HB3 GLU   123     307.635 100.838 -73.250  1.00  0.00           H  
ATOM   1758  CG  GLU   123     308.693  99.666 -74.555  1.00  0.00           C  
ATOM   1759  HG2 GLU   123     308.575  98.899 -73.789  1.00  0.00           H  
ATOM   1760  HG3 GLU   123     307.822  99.626 -75.209  1.00  0.00           H  
ATOM   1761  CD  GLU   123     309.950  99.400 -75.418  1.00  0.00           C  
ATOM   1762  OE1 GLU   123     309.936  98.448 -76.279  1.00  0.00           O  
ATOM   1763  OE2 GLU   123     310.959 100.142 -75.191  1.00  0.00           O  
ATOM   1764  C   GLU   123     307.113 102.274 -75.516  1.00  0.00           C  
ATOM   1765  O   GLU   123     307.146 101.760 -76.613  1.00  0.00           O  
ATOM   1766  N   ALA   124     306.024 102.830 -75.134  1.00  0.00           N  
ATOM   1767  H   ALA   124     305.939 103.290 -74.239  1.00  0.00           H  
ATOM   1768  CA  ALA   124     304.808 102.792 -75.873  1.00  0.00           C  
ATOM   1769  HA  ALA   124     304.799 101.915 -76.520  1.00  0.00           H  
ATOM   1770  CB  ALA   124     303.637 102.644 -74.939  1.00  0.00           C  
ATOM   1771  HB1 ALA   124     302.665 102.767 -75.416  1.00  0.00           H  
ATOM   1772  HB2 ALA   124     303.834 103.338 -74.122  1.00  0.00           H  
ATOM   1773  HB3 ALA   124     303.804 101.681 -74.455  1.00  0.00           H  
ATOM   1774  C   ALA   124     304.737 103.956 -76.946  1.00  0.00           C  
ATOM   1775  O   ALA   124     305.709 104.744 -77.124  1.00  0.00           O  
ATOM   1776  N   TYR   125     303.686 104.022 -77.828  1.00  0.00           N  
ATOM   1777  H   TYR   125     302.880 103.453 -77.613  1.00  0.00           H  
ATOM   1778  CA  TYR   125     303.579 104.821 -79.082  1.00  0.00           C  
ATOM   1779  HA  TYR   125     304.303 105.633 -79.009  1.00  0.00           H  
ATOM   1780  CB  TYR   125     303.828 103.969 -80.331  1.00  0.00           C  
ATOM   1781  HB2 TYR   125     303.563 104.569 -81.202  1.00  0.00           H  
ATOM   1782  HB3 TYR   125     304.872 103.705 -80.500  1.00  0.00           H  
ATOM   1783  CG  TYR   125     303.055 102.696 -80.355  1.00  0.00           C  
ATOM   1784  CD1 TYR   125     301.599 102.605 -80.652  1.00  0.00           C  
ATOM   1785  HD1 TYR   125     301.021 103.511 -80.760  1.00  0.00           H  
ATOM   1786  CE1 TYR   125     300.966 101.337 -80.691  1.00  0.00           C  
ATOM   1787  HE1 TYR   125     299.891 101.310 -80.787  1.00  0.00           H  
ATOM   1788  CZ  TYR   125     301.710 100.117 -80.545  1.00  0.00           C  
ATOM   1789  OH  TYR   125     301.063  98.901 -80.648  1.00  0.00           O  
ATOM   1790  HH  TYR   125     301.586  98.125 -80.434  1.00  0.00           H  
ATOM   1791  CE2 TYR   125     303.116 100.191 -80.337  1.00  0.00           C  
ATOM   1792  HE2 TYR   125     303.640  99.287 -80.063  1.00  0.00           H  
ATOM   1793  CD2 TYR   125     303.759 101.461 -80.255  1.00  0.00           C  
ATOM   1794  HD2 TYR   125     304.809 101.601 -80.043  1.00  0.00           H  
ATOM   1795  C   TYR   125     302.276 105.588 -79.198  1.00  0.00           C  
ATOM   1796  O   TYR   125     301.336 105.291 -78.506  1.00  0.00           O  
ATOM   1797  N   GLU   126     302.268 106.620 -80.095  1.00  0.00           N  
ATOM   1798  H   GLU   126     303.153 106.903 -80.490  1.00  0.00           H  
ATOM   1799  CA  GLU   126     301.014 107.203 -80.567  1.00  0.00           C  
ATOM   1800  HA  GLU   126     300.236 106.442 -80.507  1.00  0.00           H  
ATOM   1801  CB  GLU   126     300.712 108.396 -79.663  1.00  0.00           C  
ATOM   1802  HB2 GLU   126     300.902 108.098 -78.632  1.00  0.00           H  
ATOM   1803  HB3 GLU   126     301.557 109.058 -79.850  1.00  0.00           H  
ATOM   1804  CG  GLU   126     299.426 109.230 -79.712  1.00  0.00           C  
ATOM   1805  HG2 GLU   126     299.634 110.062 -79.039  1.00  0.00           H  
ATOM   1806  HG3 GLU   126     299.266 109.675 -80.694  1.00  0.00           H  
ATOM   1807  CD  GLU   126     298.128 108.414 -79.371  1.00  0.00           C  
ATOM   1808  OE1 GLU   126     297.301 108.836 -78.517  1.00  0.00           O  
ATOM   1809  OE2 GLU   126     297.809 107.376 -80.082  1.00  0.00           O  
ATOM   1810  C   GLU   126     300.909 107.461 -82.022  1.00  0.00           C  
ATOM   1811  O   GLU   126     301.651 108.316 -82.552  1.00  0.00           O  
ATOM   1812  N   MET   127     300.014 106.740 -82.693  1.00  0.00           N  
ATOM   1813  H   MET   127     299.362 106.230 -82.115  1.00  0.00           H  
ATOM   1814  CA  MET   127     299.900 106.809 -84.145  1.00  0.00           C  
ATOM   1815  HA  MET   127     299.932 107.875 -84.369  1.00  0.00           H  
ATOM   1816  CB  MET   127     301.145 106.177 -84.845  1.00  0.00           C  
ATOM   1817  HB2 MET   127     301.125 106.396 -85.912  1.00  0.00           H  
ATOM   1818  HB3 MET   127     302.007 106.720 -84.458  1.00  0.00           H  
ATOM   1819  CG  MET   127     301.321 104.647 -84.507  1.00  0.00           C  
ATOM   1820  HG2 MET   127     300.633 104.461 -83.683  1.00  0.00           H  
ATOM   1821  HG3 MET   127     300.957 104.053 -85.345  1.00  0.00           H  
ATOM   1822  SD  MET   127     303.001 104.125 -84.026  1.00  0.00           S  
ATOM   1823  CE  MET   127     303.757 103.821 -85.572  1.00  0.00           C  
ATOM   1824  HE1 MET   127     303.269 104.558 -86.209  1.00  0.00           H  
ATOM   1825  HE2 MET   127     303.579 102.846 -86.027  1.00  0.00           H  
ATOM   1826  HE3 MET   127     304.783 104.187 -85.559  1.00  0.00           H  
ATOM   1827  C   MET   127     298.636 106.217 -84.801  1.00  0.00           C  
ATOM   1828  O   MET   127     297.938 105.337 -84.246  1.00  0.00           O  
ATOM   1829  N   PRO   128     298.309 106.551 -86.113  1.00  0.00           N  
ATOM   1830  CD  PRO   128     298.755 107.748 -86.926  1.00  0.00           C  
ATOM   1831  HD2 PRO   128     299.790 107.521 -87.182  1.00  0.00           H  
ATOM   1832  HD3 PRO   128     298.705 108.659 -86.329  1.00  0.00           H  
ATOM   1833  CG  PRO   128     297.850 107.866 -88.132  1.00  0.00           C  
ATOM   1834  HG2 PRO   128     298.409 107.412 -88.950  1.00  0.00           H  
ATOM   1835  HG3 PRO   128     297.593 108.882 -88.430  1.00  0.00           H  
ATOM   1836  CB  PRO   128     296.676 106.976 -87.794  1.00  0.00           C  
ATOM   1837  HB2 PRO   128     296.283 106.576 -88.729  1.00  0.00           H  
ATOM   1838  HB3 PRO   128     295.909 107.534 -87.257  1.00  0.00           H  
ATOM   1839  CA  PRO   128     297.236 105.874 -86.889  1.00  0.00           C  
ATOM   1840  HA  PRO   128     296.511 105.501 -86.167  1.00  0.00           H  
ATOM   1841  C   PRO   128     297.671 104.653 -87.681  1.00  0.00           C  
ATOM   1842  O   PRO   128     298.887 104.465 -87.960  1.00  0.00           O  
ATOM   1843  N   SER   129     296.761 103.734 -88.052  1.00  0.00           N  
ATOM   1844  H   SER   129     295.791 103.979 -87.911  1.00  0.00           H  
ATOM   1845  CA  SER   129     297.133 102.417 -88.667  1.00  0.00           C  
ATOM   1846  HA  SER   129     298.137 102.507 -89.083  1.00  0.00           H  
ATOM   1847  CB  SER   129     297.236 101.470 -87.574  1.00  0.00           C  
ATOM   1848  HB2 SER   129     298.032 101.863 -86.941  1.00  0.00           H  
ATOM   1849  HB3 SER   129     296.250 101.387 -87.118  1.00  0.00           H  
ATOM   1850  OG  SER   129     297.568 100.118 -87.936  1.00  0.00           O  
ATOM   1851  HG  SER   129     296.773  99.606 -87.772  1.00  0.00           H  
ATOM   1852  C   SER   129     296.122 101.922 -89.730  1.00  0.00           C  
ATOM   1853  O   SER   129     294.978 102.284 -89.761  1.00  0.00           O  
ATOM   1854  N   GLU   130     296.603 101.107 -90.698  1.00  0.00           N  
ATOM   1855  H   GLU   130     297.563 100.794 -90.685  1.00  0.00           H  
ATOM   1856  CA  GLU   130     295.905 100.449 -91.745  1.00  0.00           C  
ATOM   1857  HA  GLU   130     294.843 100.622 -91.576  1.00  0.00           H  
ATOM   1858  CB  GLU   130     296.242 100.917 -93.133  1.00  0.00           C  
ATOM   1859  HB2 GLU   130     297.182 100.465 -93.451  1.00  0.00           H  
ATOM   1860  HB3 GLU   130     295.557 100.495 -93.868  1.00  0.00           H  
ATOM   1861  CG  GLU   130     296.259 102.501 -93.398  1.00  0.00           C  
ATOM   1862  HG2 GLU   130     296.256 102.662 -94.477  1.00  0.00           H  
ATOM   1863  HG3 GLU   130     295.513 102.981 -92.766  1.00  0.00           H  
ATOM   1864  CD  GLU   130     297.566 103.134 -92.934  1.00  0.00           C  
ATOM   1865  OE1 GLU   130     297.517 104.194 -92.361  1.00  0.00           O  
ATOM   1866  OE2 GLU   130     298.630 102.537 -93.189  1.00  0.00           O  
ATOM   1867  C   GLU   130     296.181  98.930 -91.737  1.00  0.00           C  
ATOM   1868  O   GLU   130     295.257  98.152 -92.027  1.00  0.00           O  
ATOM   1869  N   GLU   131     297.377  98.412 -91.508  1.00  0.00           N  
ATOM   1870  H   GLU   131     298.094  99.103 -91.340  1.00  0.00           H  
ATOM   1871  CA  GLU   131     297.736  96.966 -91.410  1.00  0.00           C  
ATOM   1872  HA  GLU   131     296.927  96.390 -90.960  1.00  0.00           H  
ATOM   1873  CB  GLU   131     297.956  96.440 -92.860  1.00  0.00           C  
ATOM   1874  HB2 GLU   131     296.936  96.417 -93.243  1.00  0.00           H  
ATOM   1875  HB3 GLU   131     298.515  97.113 -93.510  1.00  0.00           H  
ATOM   1876  CG  GLU   131     298.496  95.009 -92.900  1.00  0.00           C  
ATOM   1877  HG2 GLU   131     298.461  94.719 -93.950  1.00  0.00           H  
ATOM   1878  HG3 GLU   131     299.458  94.848 -92.412  1.00  0.00           H  
ATOM   1879  CD  GLU   131     297.443  94.074 -92.175  1.00  0.00           C  
ATOM   1880  OE1 GLU   131     296.632  93.512 -92.998  1.00  0.00           O  
ATOM   1881  OE2 GLU   131     297.478  93.904 -90.951  1.00  0.00           O  
ATOM   1882  C   GLU   131     298.945  96.801 -90.533  1.00  0.00           C  
ATOM   1883  O   GLU   131     299.780  97.680 -90.624  1.00  0.00           O  
ATOM   1884  N   GLY   132     299.033  95.825 -89.701  1.00  0.00           N  
ATOM   1885  H   GLY   132     298.354  95.095 -89.862  1.00  0.00           H  
ATOM   1886  CA  GLY   132     300.282  95.469 -88.985  1.00  0.00           C  
ATOM   1887  HA2 GLY   132     301.140  95.852 -89.536  1.00  0.00           H  
ATOM   1888  HA3 GLY   132     300.255  96.069 -88.075  1.00  0.00           H  
ATOM   1889  C   GLY   132     300.493  93.933 -88.651  1.00  0.00           C  
ATOM   1890  O   GLY   132     301.326  93.605 -87.893  1.00  0.00           O  
ATOM   1891  N   TYR   133     299.843  93.099 -89.481  1.00  0.00           N  
ATOM   1892  H   TYR   133     299.485  93.631 -90.261  1.00  0.00           H  
ATOM   1893  CA  TYR   133     299.886  91.619 -89.498  1.00  0.00           C  
ATOM   1894  HA  TYR   133     298.971  91.357 -90.029  1.00  0.00           H  
ATOM   1895  CB  TYR   133     300.968  91.157 -90.498  1.00  0.00           C  
ATOM   1896  HB2 TYR   133     301.950  91.385 -90.084  1.00  0.00           H  
ATOM   1897  HB3 TYR   133     301.030  90.103 -90.768  1.00  0.00           H  
ATOM   1898  CG  TYR   133     301.010  91.845 -91.825  1.00  0.00           C  
ATOM   1899  CD1 TYR   133     300.348  91.229 -92.977  1.00  0.00           C  
ATOM   1900  HD1 TYR   133     299.747  90.333 -92.924  1.00  0.00           H  
ATOM   1901  CE1 TYR   133     300.558  91.835 -94.225  1.00  0.00           C  
ATOM   1902  HE1 TYR   133     300.145  91.224 -95.014  1.00  0.00           H  
ATOM   1903  CZ  TYR   133     301.225  92.995 -94.388  1.00  0.00           C  
ATOM   1904  OH  TYR   133     301.344  93.319 -95.708  1.00  0.00           O  
ATOM   1905  HH  TYR   133     301.179  94.256 -95.836  1.00  0.00           H  
ATOM   1906  CE2 TYR   133     301.822  93.657 -93.293  1.00  0.00           C  
ATOM   1907  HE2 TYR   133     302.450  94.521 -93.452  1.00  0.00           H  
ATOM   1908  CD2 TYR   133     301.734  92.973 -92.024  1.00  0.00           C  
ATOM   1909  HD2 TYR   133     302.249  93.337 -91.148  1.00  0.00           H  
ATOM   1910  C   TYR   133     299.785  90.673 -88.203  1.00  0.00           C  
ATOM   1911  O   TYR   133     300.260  89.529 -88.341  1.00  0.00           O  
ATOM   1912  N   GLN   134     299.381  91.143 -87.027  1.00  0.00           N  
ATOM   1913  H   GLN   134     298.999  92.060 -87.207  1.00  0.00           H  
ATOM   1914  CA  GLN   134     299.390  90.467 -85.683  1.00  0.00           C  
ATOM   1915  HA  GLN   134     300.294  89.857 -85.660  1.00  0.00           H  
ATOM   1916  CB  GLN   134     299.369  91.415 -84.460  1.00  0.00           C  
ATOM   1917  HB2 GLN   134     299.366  90.794 -83.564  1.00  0.00           H  
ATOM   1918  HB3 GLN   134     300.267  92.032 -84.436  1.00  0.00           H  
ATOM   1919  CG  GLN   134     298.246  92.438 -84.212  1.00  0.00           C  
ATOM   1920  HG2 GLN   134     297.807  92.688 -85.177  1.00  0.00           H  
ATOM   1921  HG3 GLN   134     297.364  92.047 -83.705  1.00  0.00           H  
ATOM   1922  CD  GLN   134     298.698  93.651 -83.486  1.00  0.00           C  
ATOM   1923  OE1 GLN   134     299.606  94.432 -83.883  1.00  0.00           O  
ATOM   1924  NE2 GLN   134     298.087  93.934 -82.323  1.00  0.00           N  
ATOM   1925 HE21 GLN   134     298.503  94.691 -81.800  1.00  0.00           H  
ATOM   1926 HE22 GLN   134     297.235  93.427 -82.129  1.00  0.00           H  
ATOM   1927  C   GLN   134     298.256  89.485 -85.628  1.00  0.00           C  
ATOM   1928  O   GLN   134     297.269  89.720 -86.336  1.00  0.00           O  
ATOM   1929  N   ASP   135     298.431  88.399 -84.846  1.00  0.00           N  
ATOM   1930  H   ASP   135     299.373  88.122 -84.612  1.00  0.00           H  
ATOM   1931  CA  ASP   135     297.380  87.393 -84.583  1.00  0.00           C  
ATOM   1932  HA  ASP   135     297.054  86.848 -85.469  1.00  0.00           H  
ATOM   1933  CB  ASP   135     297.858  86.232 -83.600  1.00  0.00           C  
ATOM   1934  HB2 ASP   135     298.355  86.659 -82.729  1.00  0.00           H  
ATOM   1935  HB3 ASP   135     297.017  85.772 -83.082  1.00  0.00           H  
ATOM   1936  CG  ASP   135     298.767  85.129 -84.102  1.00  0.00           C  
ATOM   1937  OD1 ASP   135     299.005  84.064 -83.408  1.00  0.00           O  
ATOM   1938  OD2 ASP   135     299.324  85.353 -85.240  1.00  0.00           O  
ATOM   1939  C   ASP   135     296.098  87.948 -83.960  1.00  0.00           C  
ATOM   1940  O   ASP   135     294.986  87.695 -84.532  1.00  0.00           O  
ATOM   1941  N   TYR   136     296.216  88.775 -82.901  1.00  0.00           N  
ATOM   1942  H   TYR   136     297.122  88.986 -82.507  1.00  0.00           H  
ATOM   1943  CA  TYR   136     294.993  89.242 -82.115  1.00  0.00           C  
ATOM   1944  HA  TYR   136     294.113  89.286 -82.758  1.00  0.00           H  
ATOM   1945  CB  TYR   136     294.915  88.242 -81.058  1.00  0.00           C  
ATOM   1946  HB2 TYR   136     294.099  88.586 -80.422  1.00  0.00           H  
ATOM   1947  HB3 TYR   136     294.403  87.316 -81.319  1.00  0.00           H  
ATOM   1948  CG  TYR   136     296.209  87.912 -80.167  1.00  0.00           C  
ATOM   1949  CD1 TYR   136     296.423  86.566 -79.832  1.00  0.00           C  
ATOM   1950  HD1 TYR   136     295.830  85.749 -80.217  1.00  0.00           H  
ATOM   1951  CE1 TYR   136     297.519  86.154 -79.017  1.00  0.00           C  
ATOM   1952  HE1 TYR   136     297.849  85.143 -78.831  1.00  0.00           H  
ATOM   1953  CZ  TYR   136     298.391  87.158 -78.553  1.00  0.00           C  
ATOM   1954  OH  TYR   136     299.532  86.760 -77.836  1.00  0.00           O  
ATOM   1955  HH  TYR   136     300.024  87.473 -77.422  1.00  0.00           H  
ATOM   1956  CE2 TYR   136     298.170  88.579 -78.855  1.00  0.00           C  
ATOM   1957  HE2 TYR   136     298.869  89.321 -78.498  1.00  0.00           H  
ATOM   1958  CD2 TYR   136     297.097  88.949 -79.701  1.00  0.00           C  
ATOM   1959  HD2 TYR   136     296.892  89.955 -80.034  1.00  0.00           H  
ATOM   1960  C   TYR   136     295.057  90.680 -81.609  1.00  0.00           C  
ATOM   1961  O   TYR   136     296.003  91.346 -81.770  1.00  0.00           O  
ATOM   1962  N   GLU   137     293.991  91.139 -81.054  1.00  0.00           N  
ATOM   1963  H   GLU   137     293.211  90.532 -80.843  1.00  0.00           H  
ATOM   1964  CA  GLU   137     293.930  92.439 -80.363  1.00  0.00           C  
ATOM   1965  HA  GLU   137     294.642  93.118 -80.831  1.00  0.00           H  
ATOM   1966  CB  GLU   137     292.740  93.296 -80.711  1.00  0.00           C  
ATOM   1967  HB2 GLU   137     291.940  92.639 -80.371  1.00  0.00           H  
ATOM   1968  HB3 GLU   137     292.867  94.297 -80.297  1.00  0.00           H  
ATOM   1969  CG  GLU   137     292.631  93.527 -82.197  1.00  0.00           C  
ATOM   1970  HG2 GLU   137     293.378  94.288 -82.420  1.00  0.00           H  
ATOM   1971  HG3 GLU   137     292.680  92.575 -82.726  1.00  0.00           H  
ATOM   1972  CD  GLU   137     291.199  94.237 -82.473  1.00  0.00           C  
ATOM   1973  OE1 GLU   137     290.808  94.580 -83.610  1.00  0.00           O  
ATOM   1974  OE2 GLU   137     290.426  94.554 -81.552  1.00  0.00           O  
ATOM   1975  C   GLU   137     294.117  92.392 -78.790  1.00  0.00           C  
ATOM   1976  O   GLU   137     293.891  91.372 -78.238  1.00  0.00           O  
ATOM   1977  N   PRO   138     294.565  93.542 -78.174  1.00  0.00           N  
ATOM   1978  CD  PRO   138     295.066  94.739 -78.857  1.00  0.00           C  
ATOM   1979  HD2 PRO   138     294.516  95.230 -79.659  1.00  0.00           H  
ATOM   1980  HD3 PRO   138     296.052  94.570 -79.290  1.00  0.00           H  
ATOM   1981  CG  PRO   138     295.290  95.738 -77.770  1.00  0.00           C  
ATOM   1982  HG2 PRO   138     294.430  96.396 -77.639  1.00  0.00           H  
ATOM   1983  HG3 PRO   138     296.151  96.386 -77.932  1.00  0.00           H  
ATOM   1984  CB  PRO   138     295.467  94.943 -76.520  1.00  0.00           C  
ATOM   1985  HB2 PRO   138     295.353  95.501 -75.591  1.00  0.00           H  
ATOM   1986  HB3 PRO   138     296.518  94.653 -76.508  1.00  0.00           H  
ATOM   1987  CA  PRO   138     294.607  93.688 -76.710  1.00  0.00           C  
ATOM   1988  HA  PRO   138     295.241  92.910 -76.284  1.00  0.00           H  
ATOM   1989  C   PRO   138     293.316  93.951 -75.941  1.00  0.00           C  
ATOM   1990  O   PRO   138     293.327  94.207 -74.722  1.00  0.00           O  
ATOM   1991  N   GLU   139     292.161  93.810 -76.564  1.00  0.00           N  
ATOM   1992  H   GLU   139     292.179  93.428 -77.498  1.00  0.00           H  
ATOM   1993  CA  GLU   139     290.818  93.871 -76.061  1.00  0.00           C  
ATOM   1994  HA  GLU   139     290.732  94.680 -75.335  1.00  0.00           H  
ATOM   1995  CB  GLU   139     289.898  94.260 -77.260  1.00  0.00           C  
ATOM   1996  HB2 GLU   139     289.957  93.394 -77.919  1.00  0.00           H  
ATOM   1997  HB3 GLU   139     288.848  94.360 -76.986  1.00  0.00           H  
ATOM   1998  CG  GLU   139     290.230  95.422 -78.220  1.00  0.00           C  
ATOM   1999  HG2 GLU   139     291.161  95.234 -78.756  1.00  0.00           H  
ATOM   2000  HG3 GLU   139     289.450  95.466 -78.981  1.00  0.00           H  
ATOM   2001  CD  GLU   139     290.435  96.753 -77.413  1.00  0.00           C  
ATOM   2002  OE1 GLU   139     291.324  97.495 -77.812  1.00  0.00           O  
ATOM   2003  OE2 GLU   139     289.680  96.996 -76.442  1.00  0.00           O  
ATOM   2004  C   GLU   139     290.358  92.635 -75.264  1.00  0.00           C  
ATOM   2005  O   GLU   139     290.520  91.478 -75.694  1.00  0.00           O  
ATOM   2006  N   ALA   140     289.793  92.999 -74.090  1.00  0.00           N  
ATOM   2007  H   ALA   140     289.776  93.985 -73.868  1.00  0.00           H  
ATOM   2008  CA  ALA   140     289.124  92.155 -73.094  1.00  0.00           C  
ATOM   2009  HA  ALA   140     288.958  91.164 -73.517  1.00  0.00           H  
ATOM   2010  CB  ALA   140     290.185  91.948 -72.002  1.00  0.00           C  
ATOM   2011  HB1 ALA   140     289.693  91.392 -71.204  1.00  0.00           H  
ATOM   2012  HB2 ALA   140     290.568  92.921 -71.696  1.00  0.00           H  
ATOM   2013  HB3 ALA   140     290.956  91.297 -72.413  1.00  0.00           H  
ATOM   2014  C   ALA   140     287.837  92.778 -72.479  1.00  0.00           C  
ATOM   2015  O   ALA   140     287.665  93.959 -72.651  1.00  0.00           O  
ATOM   2016  OXT ALA   140     287.011  92.072 -71.864  1.00  0.00           O  
TER    2017      ALA   140 
END   
