# Supplementary material for: Exploring Structural Insights of Aβ42 and α-Synuclein Monomers and Heterodimer: A Comparative Study Using Implicit and Explicit Solvent Simulations
Source: J Phys Chem B. 2024 May 3;128(19):4655–69. doi: 10.1021/acs.jpcb.4c00503 (PMC11103699; doi:10.1021/acs.jpcb.4c00503)
Supplement: Supplementary file 3 — jp4c00503_si_003.zip [file jp4c00503_si_003.zip › rep/2_asyn_FINAL09.pdb]

ATOM      1  N   MET     1     715.183 692.250  17.174  1.00  0.00           N  
ATOM      2  H1  MET     1     715.677 693.131  17.164  1.00  0.00           H  
ATOM      3  H2  MET     1     715.299 691.764  16.297  1.00  0.00           H  
ATOM      4  H3  MET     1     715.558 691.653  17.898  1.00  0.00           H  
ATOM      5  CA  MET     1     713.725 692.518  17.379  1.00  0.00           C  
ATOM      6  HA  MET     1     713.435 693.362  16.753  1.00  0.00           H  
ATOM      7  CB  MET     1     712.835 691.360  16.936  1.00  0.00           C  
ATOM      8  HB2 MET     1     712.982 691.130  15.881  1.00  0.00           H  
ATOM      9  HB3 MET     1     713.051 690.498  17.568  1.00  0.00           H  
ATOM     10  CG  MET     1     711.422 691.926  17.183  1.00  0.00           C  
ATOM     11  HG2 MET     1     711.171 692.006  18.240  1.00  0.00           H  
ATOM     12  HG3 MET     1     711.310 692.894  16.693  1.00  0.00           H  
ATOM     13  SD  MET     1     710.117 691.024  16.466  1.00  0.00           S  
ATOM     14  CE  MET     1     710.566 691.028  14.707  1.00  0.00           C  
ATOM     15  HE1 MET     1     711.345 690.367  14.328  1.00  0.00           H  
ATOM     16  HE2 MET     1     711.092 691.981  14.653  1.00  0.00           H  
ATOM     17  HE3 MET     1     709.654 690.897  14.125  1.00  0.00           H  
ATOM     18  C   MET     1     713.528 693.084  18.761  1.00  0.00           C  
ATOM     19  O   MET     1     713.075 692.359  19.682  1.00  0.00           O  
ATOM     20  N   ASP     2     713.992 694.327  19.078  1.00  0.00           N  
ATOM     21  H   ASP     2     714.575 694.891  18.477  1.00  0.00           H  
ATOM     22  CA  ASP     2     713.688 695.148  20.360  1.00  0.00           C  
ATOM     23  HA  ASP     2     713.804 694.468  21.204  1.00  0.00           H  
ATOM     24  CB  ASP     2     714.794 696.323  20.492  1.00  0.00           C  
ATOM     25  HB2 ASP     2     714.749 696.907  21.411  1.00  0.00           H  
ATOM     26  HB3 ASP     2     715.824 695.976  20.417  1.00  0.00           H  
ATOM     27  CG  ASP     2     714.703 697.313  19.307  1.00  0.00           C  
ATOM     28  OD1 ASP     2     715.025 698.528  19.625  1.00  0.00           O  
ATOM     29  OD2 ASP     2     714.498 696.956  18.148  1.00  0.00           O  
ATOM     30  C   ASP     2     712.269 695.766  20.448  1.00  0.00           C  
ATOM     31  O   ASP     2     711.666 696.265  19.500  1.00  0.00           O  
ATOM     32  N   VAL     3     711.913 695.793  21.799  1.00  0.00           N  
ATOM     33  H   VAL     3     712.373 695.107  22.380  1.00  0.00           H  
ATOM     34  CA  VAL     3     710.729 696.438  22.410  1.00  0.00           C  
ATOM     35  HA  VAL     3     710.431 697.268  21.769  1.00  0.00           H  
ATOM     36  CB  VAL     3     709.571 695.464  22.490  1.00  0.00           C  
ATOM     37  HB  VAL     3     709.423 695.042  21.496  1.00  0.00           H  
ATOM     38  CG1 VAL     3     709.856 694.229  23.378  1.00  0.00           C  
ATOM     39 HG11 VAL     3     710.510 694.548  24.190  1.00  0.00           H  
ATOM     40 HG12 VAL     3     710.538 693.534  22.888  1.00  0.00           H  
ATOM     41 HG13 VAL     3     708.930 693.737  23.675  1.00  0.00           H  
ATOM     42  CG2 VAL     3     708.316 696.176  22.929  1.00  0.00           C  
ATOM     43 HG21 VAL     3     707.478 695.579  22.569  1.00  0.00           H  
ATOM     44 HG22 VAL     3     708.344 697.127  22.397  1.00  0.00           H  
ATOM     45 HG23 VAL     3     708.369 696.238  24.016  1.00  0.00           H  
ATOM     46  C   VAL     3     711.187 697.152  23.722  1.00  0.00           C  
ATOM     47  O   VAL     3     712.207 696.728  24.334  1.00  0.00           O  
ATOM     48  N   PHE     4     710.366 698.134  24.057  1.00  0.00           N  
ATOM     49  H   PHE     4     709.604 698.371  23.438  1.00  0.00           H  
ATOM     50  CA  PHE     4     710.624 699.040  25.228  1.00  0.00           C  
ATOM     51  HA  PHE     4     711.627 699.465  25.190  1.00  0.00           H  
ATOM     52  CB  PHE     4     709.584 700.213  25.334  1.00  0.00           C  
ATOM     53  HB2 PHE     4     708.543 699.890  25.345  1.00  0.00           H  
ATOM     54  HB3 PHE     4     709.924 700.737  26.227  1.00  0.00           H  
ATOM     55  CG  PHE     4     709.663 701.290  24.299  1.00  0.00           C  
ATOM     56  CD1 PHE     4     710.790 702.174  24.246  1.00  0.00           C  
ATOM     57  HD1 PHE     4     711.555 701.979  24.982  1.00  0.00           H  
ATOM     58  CE1 PHE     4     710.899 703.233  23.267  1.00  0.00           C  
ATOM     59  HE1 PHE     4     711.849 703.719  23.102  1.00  0.00           H  
ATOM     60  CZ  PHE     4     709.854 703.360  22.290  1.00  0.00           C  
ATOM     61  HZ  PHE     4     709.818 704.205  21.619  1.00  0.00           H  
ATOM     62  CE2 PHE     4     708.711 702.479  22.434  1.00  0.00           C  
ATOM     63  HE2 PHE     4     707.858 702.652  21.796  1.00  0.00           H  
ATOM     64  CD2 PHE     4     708.578 701.481  23.451  1.00  0.00           C  
ATOM     65  HD2 PHE     4     707.723 700.825  23.527  1.00  0.00           H  
ATOM     66  C   PHE     4     710.582 698.157  26.575  1.00  0.00           C  
ATOM     67  O   PHE     4     710.327 697.005  26.547  1.00  0.00           O  
ATOM     68  N   MET     5     710.821 698.719  27.762  1.00  0.00           N  
ATOM     69  H   MET     5     710.881 699.719  27.888  1.00  0.00           H  
ATOM     70  CA  MET     5     710.912 698.046  29.068  1.00  0.00           C  
ATOM     71  HA  MET     5     711.146 697.022  28.777  1.00  0.00           H  
ATOM     72  CB  MET     5     712.033 698.642  29.816  1.00  0.00           C  
ATOM     73  HB2 MET     5     712.812 698.792  29.068  1.00  0.00           H  
ATOM     74  HB3 MET     5     711.782 699.651  30.142  1.00  0.00           H  
ATOM     75  CG  MET     5     712.674 697.988  31.091  1.00  0.00           C  
ATOM     76  HG2 MET     5     711.986 697.888  31.930  1.00  0.00           H  
ATOM     77  HG3 MET     5     712.704 696.960  30.731  1.00  0.00           H  
ATOM     78  SD  MET     5     714.187 698.802  31.956  1.00  0.00           S  
ATOM     79  CE  MET     5     713.585 700.426  32.535  1.00  0.00           C  
ATOM     80  HE1 MET     5     714.375 701.069  32.921  1.00  0.00           H  
ATOM     81  HE2 MET     5     712.692 700.412  33.160  1.00  0.00           H  
ATOM     82  HE3 MET     5     713.251 701.117  31.761  1.00  0.00           H  
ATOM     83  C   MET     5     709.525 697.969  29.792  1.00  0.00           C  
ATOM     84  O   MET     5     709.411 698.561  30.831  1.00  0.00           O  
ATOM     85  N   LYS     6     708.669 697.077  29.237  1.00  0.00           N  
ATOM     86  H   LYS     6     708.956 696.643  28.371  1.00  0.00           H  
ATOM     87  CA  LYS     6     707.405 696.669  29.777  1.00  0.00           C  
ATOM     88  HA  LYS     6     706.996 697.447  30.422  1.00  0.00           H  
ATOM     89  CB  LYS     6     706.453 696.365  28.578  1.00  0.00           C  
ATOM     90  HB2 LYS     6     706.815 696.895  27.697  1.00  0.00           H  
ATOM     91  HB3 LYS     6     706.582 695.330  28.260  1.00  0.00           H  
ATOM     92  CG  LYS     6     704.975 696.568  28.779  1.00  0.00           C  
ATOM     93  HG2 LYS     6     704.692 696.081  29.712  1.00  0.00           H  
ATOM     94  HG3 LYS     6     704.895 697.655  28.768  1.00  0.00           H  
ATOM     95  CD  LYS     6     704.037 696.191  27.597  1.00  0.00           C  
ATOM     96  HD2 LYS     6     704.510 696.469  26.655  1.00  0.00           H  
ATOM     97  HD3 LYS     6     704.131 695.106  27.549  1.00  0.00           H  
ATOM     98  CE  LYS     6     702.662 696.773  27.661  1.00  0.00           C  
ATOM     99  HE2 LYS     6     702.077 696.221  28.396  1.00  0.00           H  
ATOM    100  HE3 LYS     6     702.835 697.793  28.006  1.00  0.00           H  
ATOM    101  NZ  LYS     6     701.958 696.965  26.430  1.00  0.00           N  
ATOM    102  HZ1 LYS     6     702.117 697.900  26.085  1.00  0.00           H  
ATOM    103  HZ2 LYS     6     700.959 696.890  26.561  1.00  0.00           H  
ATOM    104  HZ3 LYS     6     702.242 696.317  25.709  1.00  0.00           H  
ATOM    105  C   LYS     6     707.687 695.366  30.655  1.00  0.00           C  
ATOM    106  O   LYS     6     708.510 694.536  30.302  1.00  0.00           O  
ATOM    107  N   GLY     7     706.969 695.305  31.752  1.00  0.00           N  
ATOM    108  H   GLY     7     706.354 696.077  31.965  1.00  0.00           H  
ATOM    109  CA  GLY     7     707.166 694.326  32.796  1.00  0.00           C  
ATOM    110  HA2 GLY     7     706.174 694.111  33.194  1.00  0.00           H  
ATOM    111  HA3 GLY     7     707.594 693.426  32.353  1.00  0.00           H  
ATOM    112  C   GLY     7     708.281 694.619  33.792  1.00  0.00           C  
ATOM    113  O   GLY     7     708.806 695.732  33.786  1.00  0.00           O  
ATOM    114  N   LEU     8     708.702 693.612  34.596  1.00  0.00           N  
ATOM    115  H   LEU     8     708.085 692.818  34.690  1.00  0.00           H  
ATOM    116  CA  LEU     8     709.933 693.645  35.350  1.00  0.00           C  
ATOM    117  HA  LEU     8     710.032 694.687  35.656  1.00  0.00           H  
ATOM    118  CB  LEU     8     709.698 692.835  36.615  1.00  0.00           C  
ATOM    119  HB2 LEU     8     709.467 691.815  36.310  1.00  0.00           H  
ATOM    120  HB3 LEU     8     710.625 692.708  37.173  1.00  0.00           H  
ATOM    121  CG  LEU     8     708.627 693.317  37.594  1.00  0.00           C  
ATOM    122  HG  LEU     8     707.758 693.680  37.046  1.00  0.00           H  
ATOM    123  CD1 LEU     8     708.088 692.221  38.543  1.00  0.00           C  
ATOM    124 HD11 LEU     8     708.877 691.497  38.751  1.00  0.00           H  
ATOM    125 HD12 LEU     8     707.230 691.698  38.120  1.00  0.00           H  
ATOM    126 HD13 LEU     8     707.721 692.640  39.480  1.00  0.00           H  
ATOM    127  CD2 LEU     8     709.152 694.482  38.490  1.00  0.00           C  
ATOM    128 HD21 LEU     8     709.509 695.313  37.882  1.00  0.00           H  
ATOM    129 HD22 LEU     8     709.987 694.172  39.119  1.00  0.00           H  
ATOM    130 HD23 LEU     8     708.400 694.832  39.197  1.00  0.00           H  
ATOM    131  C   LEU     8     711.181 693.131  34.563  1.00  0.00           C  
ATOM    132  O   LEU     8     711.339 691.931  34.256  1.00  0.00           O  
ATOM    133  N   SER     9     712.129 694.057  34.438  1.00  0.00           N  
ATOM    134  H   SER     9     711.942 694.962  34.846  1.00  0.00           H  
ATOM    135  CA  SER     9     713.284 693.912  33.595  1.00  0.00           C  
ATOM    136  HA  SER     9     713.189 692.998  33.009  1.00  0.00           H  
ATOM    137  CB  SER     9     713.460 695.088  32.637  1.00  0.00           C  
ATOM    138  HB2 SER     9     712.527 695.309  32.118  1.00  0.00           H  
ATOM    139  HB3 SER     9     713.847 695.972  33.144  1.00  0.00           H  
ATOM    140  OG  SER     9     714.432 694.987  31.575  1.00  0.00           O  
ATOM    141  HG  SER     9     714.236 694.234  31.013  1.00  0.00           H  
ATOM    142  C   SER     9     714.468 693.749  34.488  1.00  0.00           C  
ATOM    143  O   SER     9     714.378 694.422  35.520  1.00  0.00           O  
ATOM    144  N   LYS    10     715.638 693.267  33.961  1.00  0.00           N  
ATOM    145  H   LYS    10     715.487 692.759  33.101  1.00  0.00           H  
ATOM    146  CA  LYS    10     716.880 693.358  34.623  1.00  0.00           C  
ATOM    147  HA  LYS    10     716.778 693.196  35.696  1.00  0.00           H  
ATOM    148  CB  LYS    10     717.768 692.187  34.124  1.00  0.00           C  
ATOM    149  HB2 LYS    10     717.771 692.244  33.035  1.00  0.00           H  
ATOM    150  HB3 LYS    10     718.834 692.225  34.351  1.00  0.00           H  
ATOM    151  CG  LYS    10     717.235 690.779  34.599  1.00  0.00           C  
ATOM    152  HG2 LYS    10     717.530 690.577  35.628  1.00  0.00           H  
ATOM    153  HG3 LYS    10     716.145 690.792  34.572  1.00  0.00           H  
ATOM    154  CD  LYS    10     717.884 689.765  33.663  1.00  0.00           C  
ATOM    155  HD2 LYS    10     717.393 688.797  33.766  1.00  0.00           H  
ATOM    156  HD3 LYS    10     717.907 690.184  32.657  1.00  0.00           H  
ATOM    157  CE  LYS    10     719.324 689.553  34.195  1.00  0.00           C  
ATOM    158  HE2 LYS    10     719.952 690.354  33.804  1.00  0.00           H  
ATOM    159  HE3 LYS    10     719.329 689.687  35.277  1.00  0.00           H  
ATOM    160  NZ  LYS    10     719.843 688.240  33.812  1.00  0.00           N  
ATOM    161  HZ1 LYS    10     719.623 687.639  34.594  1.00  0.00           H  
ATOM    162  HZ2 LYS    10     720.850 688.282  33.756  1.00  0.00           H  
ATOM    163  HZ3 LYS    10     719.489 687.956  32.909  1.00  0.00           H  
ATOM    164  C   LYS    10     717.564 694.736  34.333  1.00  0.00           C  
ATOM    165  O   LYS    10     718.630 694.978  34.830  1.00  0.00           O  
ATOM    166  N   ALA    11     716.971 695.549  33.428  1.00  0.00           N  
ATOM    167  H   ALA    11     716.059 695.364  33.034  1.00  0.00           H  
ATOM    168  CA  ALA    11     717.594 696.776  32.991  1.00  0.00           C  
ATOM    169  HA  ALA    11     717.237 696.962  31.978  1.00  0.00           H  
ATOM    170  CB  ALA    11     716.944 697.847  33.711  1.00  0.00           C  
ATOM    171  HB1 ALA    11     715.922 697.551  33.952  1.00  0.00           H  
ATOM    172  HB2 ALA    11     716.915 698.670  32.997  1.00  0.00           H  
ATOM    173  HB3 ALA    11     717.501 698.263  34.551  1.00  0.00           H  
ATOM    174  C   ALA    11     719.144 696.794  32.939  1.00  0.00           C  
ATOM    175  O   ALA    11     719.698 697.713  33.558  1.00  0.00           O  
ATOM    176  N   LYS    12     719.770 695.885  32.186  1.00  0.00           N  
ATOM    177  H   LYS    12     719.166 695.308  31.617  1.00  0.00           H  
ATOM    178  CA  LYS    12     721.235 695.692  32.299  1.00  0.00           C  
ATOM    179  HA  LYS    12     721.600 695.705  33.326  1.00  0.00           H  
ATOM    180  CB  LYS    12     721.608 694.373  31.623  1.00  0.00           C  
ATOM    181  HB2 LYS    12     721.044 693.585  32.122  1.00  0.00           H  
ATOM    182  HB3 LYS    12     721.132 694.370  30.643  1.00  0.00           H  
ATOM    183  CG  LYS    12     723.025 693.992  31.522  1.00  0.00           C  
ATOM    184  HG2 LYS    12     723.572 694.827  31.085  1.00  0.00           H  
ATOM    185  HG3 LYS    12     723.409 693.885  32.536  1.00  0.00           H  
ATOM    186  CD  LYS    12     723.395 692.691  30.786  1.00  0.00           C  
ATOM    187  HD2 LYS    12     723.016 691.841  31.353  1.00  0.00           H  
ATOM    188  HD3 LYS    12     723.015 692.665  29.764  1.00  0.00           H  
ATOM    189  CE  LYS    12     724.934 692.536  30.809  1.00  0.00           C  
ATOM    190  HE2 LYS    12     725.104 691.644  30.206  1.00  0.00           H  
ATOM    191  HE3 LYS    12     725.373 693.266  30.130  1.00  0.00           H  
ATOM    192  NZ  LYS    12     725.622 692.322  32.095  1.00  0.00           N  
ATOM    193  HZ1 LYS    12     726.119 693.147  32.401  1.00  0.00           H  
ATOM    194  HZ2 LYS    12     726.379 691.697  31.860  1.00  0.00           H  
ATOM    195  HZ3 LYS    12     725.037 692.004  32.855  1.00  0.00           H  
ATOM    196  C   LYS    12     722.148 696.903  31.850  1.00  0.00           C  
ATOM    197  O   LYS    12     721.837 697.391  30.761  1.00  0.00           O  
ATOM    198  N   GLU    13     723.287 697.126  32.523  1.00  0.00           N  
ATOM    199  H   GLU    13     723.452 696.485  33.286  1.00  0.00           H  
ATOM    200  CA  GLU    13     724.378 698.076  32.141  1.00  0.00           C  
ATOM    201  HA  GLU    13     724.082 698.402  31.144  1.00  0.00           H  
ATOM    202  CB  GLU    13     724.158 699.244  33.183  1.00  0.00           C  
ATOM    203  HB2 GLU    13     723.095 699.459  33.068  1.00  0.00           H  
ATOM    204  HB3 GLU    13     724.401 698.845  34.168  1.00  0.00           H  
ATOM    205  CG  GLU    13     724.957 700.499  32.760  1.00  0.00           C  
ATOM    206  HG2 GLU    13     726.030 700.311  32.733  1.00  0.00           H  
ATOM    207  HG3 GLU    13     724.606 700.798  31.772  1.00  0.00           H  
ATOM    208  CD  GLU    13     724.636 701.664  33.781  1.00  0.00           C  
ATOM    209  OE1 GLU    13     724.166 702.738  33.332  1.00  0.00           O  
ATOM    210  OE2 GLU    13     724.547 701.407  35.010  1.00  0.00           O  
ATOM    211  C   GLU    13     725.826 697.535  31.968  1.00  0.00           C  
ATOM    212  O   GLU    13     726.709 697.881  32.817  1.00  0.00           O  
ATOM    213  N   GLY    14     726.139 696.717  30.981  1.00  0.00           N  
ATOM    214  H   GLY    14     725.426 696.373  30.354  1.00  0.00           H  
ATOM    215  CA  GLY    14     727.492 696.366  30.599  1.00  0.00           C  
ATOM    216  HA2 GLY    14     727.527 695.871  29.629  1.00  0.00           H  
ATOM    217  HA3 GLY    14     728.169 697.218  30.545  1.00  0.00           H  
ATOM    218  C   GLY    14     728.142 695.612  31.781  1.00  0.00           C  
ATOM    219  O   GLY    14     727.668 694.646  32.407  1.00  0.00           O  
ATOM    220  N   VAL    15     729.337 696.067  32.170  1.00  0.00           N  
ATOM    221  H   VAL    15     729.552 696.935  31.701  1.00  0.00           H  
ATOM    222  CA  VAL    15     730.232 695.434  33.248  1.00  0.00           C  
ATOM    223  HA  VAL    15     729.656 694.576  33.596  1.00  0.00           H  
ATOM    224  CB  VAL    15     731.550 695.003  32.495  1.00  0.00           C  
ATOM    225  HB  VAL    15     731.430 694.599  31.490  1.00  0.00           H  
ATOM    226  CG1 VAL    15     732.412 696.237  32.050  1.00  0.00           C  
ATOM    227 HG11 VAL    15     732.671 696.796  32.949  1.00  0.00           H  
ATOM    228 HG12 VAL    15     731.891 696.981  31.447  1.00  0.00           H  
ATOM    229 HG13 VAL    15     733.248 695.831  31.480  1.00  0.00           H  
ATOM    230  CG2 VAL    15     732.283 693.950  33.341  1.00  0.00           C  
ATOM    231 HG21 VAL    15     731.608 693.180  33.716  1.00  0.00           H  
ATOM    232 HG22 VAL    15     732.849 694.400  34.156  1.00  0.00           H  
ATOM    233 HG23 VAL    15     733.032 693.419  32.752  1.00  0.00           H  
ATOM    234  C   VAL    15     730.505 696.397  34.365  1.00  0.00           C  
ATOM    235  O   VAL    15     730.874 697.564  34.118  1.00  0.00           O  
ATOM    236  N   VAL    16     730.633 695.805  35.609  1.00  0.00           N  
ATOM    237  H   VAL    16     730.616 694.803  35.731  1.00  0.00           H  
ATOM    238  CA  VAL    16     730.928 696.621  36.834  1.00  0.00           C  
ATOM    239  HA  VAL    16     730.160 697.363  37.053  1.00  0.00           H  
ATOM    240  CB  VAL    16     730.684 695.763  38.255  1.00  0.00           C  
ATOM    241  HB  VAL    16     731.350 694.908  38.139  1.00  0.00           H  
ATOM    242  CG1 VAL    16     730.626 696.493  39.542  1.00  0.00           C  
ATOM    243 HG11 VAL    16     729.787 697.188  39.548  1.00  0.00           H  
ATOM    244 HG12 VAL    16     731.623 696.873  39.767  1.00  0.00           H  
ATOM    245 HG13 VAL    16     730.450 695.909  40.446  1.00  0.00           H  
ATOM    246  CG2 VAL    16     729.223 695.140  38.330  1.00  0.00           C  
ATOM    247 HG21 VAL    16     728.925 694.556  37.459  1.00  0.00           H  
ATOM    248 HG22 VAL    16     728.518 695.923  38.609  1.00  0.00           H  
ATOM    249 HG23 VAL    16     729.009 694.633  39.270  1.00  0.00           H  
ATOM    250  C   VAL    16     732.334 697.313  36.867  1.00  0.00           C  
ATOM    251  O   VAL    16     733.254 696.965  36.192  1.00  0.00           O  
ATOM    252  N   ALA    17     732.504 698.296  37.722  1.00  0.00           N  
ATOM    253  H   ALA    17     731.649 698.586  38.176  1.00  0.00           H  
ATOM    254  CA  ALA    17     733.830 698.987  37.955  1.00  0.00           C  
ATOM    255  HA  ALA    17     734.486 698.940  37.086  1.00  0.00           H  
ATOM    256  CB  ALA    17     733.559 700.449  38.358  1.00  0.00           C  
ATOM    257  HB1 ALA    17     734.250 700.997  38.999  1.00  0.00           H  
ATOM    258  HB2 ALA    17     732.617 700.430  38.906  1.00  0.00           H  
ATOM    259  HB3 ALA    17     733.238 701.055  37.511  1.00  0.00           H  
ATOM    260  C   ALA    17     734.606 698.385  39.190  1.00  0.00           C  
ATOM    261  O   ALA    17     734.077 697.383  39.635  1.00  0.00           O  
ATOM    262  N   ALA    18     735.809 698.804  39.521  1.00  0.00           N  
ATOM    263  H   ALA    18     736.170 699.518  38.904  1.00  0.00           H  
ATOM    264  CA  ALA    18     736.856 698.218  40.436  1.00  0.00           C  
ATOM    265  HA  ALA    18     737.296 697.301  40.043  1.00  0.00           H  
ATOM    266  CB  ALA    18     738.068 699.198  40.305  1.00  0.00           C  
ATOM    267  HB1 ALA    18     738.600 699.093  39.360  1.00  0.00           H  
ATOM    268  HB2 ALA    18     738.770 698.921  41.091  1.00  0.00           H  
ATOM    269  HB3 ALA    18     737.648 700.199  40.408  1.00  0.00           H  
ATOM    270  C   ALA    18     736.284 697.718  41.843  1.00  0.00           C  
ATOM    271  O   ALA    18     735.804 698.523  42.594  1.00  0.00           O  
ATOM    272  N   ALA    19     736.311 696.378  42.040  1.00  0.00           N  
ATOM    273  H   ALA    19     736.722 695.724  41.389  1.00  0.00           H  
ATOM    274  CA  ALA    19     735.998 695.781  43.337  1.00  0.00           C  
ATOM    275  HA  ALA    19     735.346 696.389  43.963  1.00  0.00           H  
ATOM    276  CB  ALA    19     735.268 694.436  43.050  1.00  0.00           C  
ATOM    277  HB1 ALA    19     735.960 693.834  42.461  1.00  0.00           H  
ATOM    278  HB2 ALA    19     734.485 694.614  42.313  1.00  0.00           H  
ATOM    279  HB3 ALA    19     735.016 693.896  43.963  1.00  0.00           H  
ATOM    280  C   ALA    19     737.314 695.520  44.120  1.00  0.00           C  
ATOM    281  O   ALA    19     738.517 695.787  43.824  1.00  0.00           O  
ATOM    282  N   GLU    20     737.105 694.864  45.272  1.00  0.00           N  
ATOM    283  H   GLU    20     736.129 694.768  45.513  1.00  0.00           H  
ATOM    284  CA  GLU    20     738.136 694.388  46.251  1.00  0.00           C  
ATOM    285  HA  GLU    20     739.078 694.853  45.961  1.00  0.00           H  
ATOM    286  CB  GLU    20     737.967 695.028  47.670  1.00  0.00           C  
ATOM    287  HB2 GLU    20     738.798 694.755  48.320  1.00  0.00           H  
ATOM    288  HB3 GLU    20     738.176 696.089  47.536  1.00  0.00           H  
ATOM    289  CG  GLU    20     736.528 694.962  48.272  1.00  0.00           C  
ATOM    290  HG2 GLU    20     735.893 694.116  48.009  1.00  0.00           H  
ATOM    291  HG3 GLU    20     736.666 694.956  49.353  1.00  0.00           H  
ATOM    292  CD  GLU    20     735.563 696.156  47.852  1.00  0.00           C  
ATOM    293  OE1 GLU    20     735.186 696.956  48.717  1.00  0.00           O  
ATOM    294  OE2 GLU    20     735.077 696.246  46.678  1.00  0.00           O  
ATOM    295  C   GLU    20     738.430 692.923  46.151  1.00  0.00           C  
ATOM    296  O   GLU    20     739.356 692.455  46.776  1.00  0.00           O  
ATOM    297  N   LYS    21     737.558 692.105  45.514  1.00  0.00           N  
ATOM    298  H   LYS    21     736.753 692.480  45.032  1.00  0.00           H  
ATOM    299  CA  LYS    21     737.658 690.596  45.592  1.00  0.00           C  
ATOM    300  HA  LYS    21     736.931 690.159  44.906  1.00  0.00           H  
ATOM    301  CB  LYS    21     738.929 690.169  44.839  1.00  0.00           C  
ATOM    302  HB2 LYS    21     739.835 690.465  45.368  1.00  0.00           H  
ATOM    303  HB3 LYS    21     738.978 689.099  44.638  1.00  0.00           H  
ATOM    304  CG  LYS    21     738.970 690.897  43.499  1.00  0.00           C  
ATOM    305  HG2 LYS    21     738.039 690.714  42.962  1.00  0.00           H  
ATOM    306  HG3 LYS    21     738.693 691.948  43.594  1.00  0.00           H  
ATOM    307  CD  LYS    21     740.197 690.507  42.635  1.00  0.00           C  
ATOM    308  HD2 LYS    21     741.082 691.006  43.029  1.00  0.00           H  
ATOM    309  HD3 LYS    21     740.396 689.439  42.541  1.00  0.00           H  
ATOM    310  CE  LYS    21     739.853 690.839  41.247  1.00  0.00           C  
ATOM    311  HE2 LYS    21     738.906 690.351  41.016  1.00  0.00           H  
ATOM    312  HE3 LYS    21     739.789 691.921  41.129  1.00  0.00           H  
ATOM    313  NZ  LYS    21     740.865 690.418  40.280  1.00  0.00           N  
ATOM    314  HZ1 LYS    21     741.771 690.783  40.539  1.00  0.00           H  
ATOM    315  HZ2 LYS    21     740.595 690.764  39.370  1.00  0.00           H  
ATOM    316  HZ3 LYS    21     740.822 689.414  40.381  1.00  0.00           H  
ATOM    317  C   LYS    21     737.610 689.907  46.968  1.00  0.00           C  
ATOM    318  O   LYS    21     738.044 688.713  47.108  1.00  0.00           O  
ATOM    319  N   THR    22     736.748 690.411  47.853  1.00  0.00           N  
ATOM    320  H   THR    22     735.956 690.974  47.577  1.00  0.00           H  
ATOM    321  CA  THR    22     736.740 689.851  49.245  1.00  0.00           C  
ATOM    322  HA  THR    22     737.701 689.337  49.269  1.00  0.00           H  
ATOM    323  CB  THR    22     736.628 690.911  50.354  1.00  0.00           C  
ATOM    324  HB  THR    22     736.396 690.372  51.273  1.00  0.00           H  
ATOM    325  CG2 THR    22     737.876 691.730  50.655  1.00  0.00           C  
ATOM    326 HG21 THR    22     737.842 692.178  51.648  1.00  0.00           H  
ATOM    327 HG22 THR    22     738.142 692.536  49.971  1.00  0.00           H  
ATOM    328 HG23 THR    22     738.679 690.996  50.583  1.00  0.00           H  
ATOM    329  OG1 THR    22     735.583 691.820  49.887  1.00  0.00           O  
ATOM    330  HG1 THR    22     734.969 692.024  50.596  1.00  0.00           H  
ATOM    331  C   THR    22     735.560 688.949  49.524  1.00  0.00           C  
ATOM    332  O   THR    22     735.631 687.968  50.252  1.00  0.00           O  
ATOM    333  N   LYS    23     734.414 689.351  49.018  1.00  0.00           N  
ATOM    334  H   LYS    23     734.284 690.265  48.608  1.00  0.00           H  
ATOM    335  CA  LYS    23     733.167 688.556  49.150  1.00  0.00           C  
ATOM    336  HA  LYS    23     732.878 688.398  50.189  1.00  0.00           H  
ATOM    337  CB  LYS    23     732.067 689.433  48.365  1.00  0.00           C  
ATOM    338  HB2 LYS    23     732.403 689.517  47.332  1.00  0.00           H  
ATOM    339  HB3 LYS    23     731.183 688.807  48.491  1.00  0.00           H  
ATOM    340  CG  LYS    23     731.769 690.929  48.883  1.00  0.00           C  
ATOM    341  HG2 LYS    23     731.482 690.659  49.899  1.00  0.00           H  
ATOM    342  HG3 LYS    23     732.669 691.542  48.831  1.00  0.00           H  
ATOM    343  CD  LYS    23     730.553 691.444  48.069  1.00  0.00           C  
ATOM    344  HD2 LYS    23     730.821 691.444  47.012  1.00  0.00           H  
ATOM    345  HD3 LYS    23     729.752 690.710  48.162  1.00  0.00           H  
ATOM    346  CE  LYS    23     730.009 692.777  48.639  1.00  0.00           C  
ATOM    347  HE2 LYS    23     729.934 692.837  49.724  1.00  0.00           H  
ATOM    348  HE3 LYS    23     730.609 693.594  48.237  1.00  0.00           H  
ATOM    349  NZ  LYS    23     728.620 693.137  48.153  1.00  0.00           N  
ATOM    350  HZ1 LYS    23     728.423 692.902  47.190  1.00  0.00           H  
ATOM    351  HZ2 LYS    23     728.457 694.110  48.373  1.00  0.00           H  
ATOM    352  HZ3 LYS    23     727.980 692.557  48.676  1.00  0.00           H  
ATOM    353  C   LYS    23     733.255 687.074  48.562  1.00  0.00           C  
ATOM    354  O   LYS    23     733.485 686.832  47.345  1.00  0.00           O  
ATOM    355  N   GLN    24     733.040 686.047  49.370  1.00  0.00           N  
ATOM    356  H   GLN    24     732.624 686.310  50.251  1.00  0.00           H  
ATOM    357  CA  GLN    24     732.965 684.676  48.920  1.00  0.00           C  
ATOM    358  HA  GLN    24     732.694 684.619  47.866  1.00  0.00           H  
ATOM    359  CB  GLN    24     734.316 684.054  49.467  1.00  0.00           C  
ATOM    360  HB2 GLN    24     734.680 684.684  50.279  1.00  0.00           H  
ATOM    361  HB3 GLN    24     734.181 683.057  49.888  1.00  0.00           H  
ATOM    362  CG  GLN    24     735.368 683.948  48.357  1.00  0.00           C  
ATOM    363  HG2 GLN    24     734.823 683.570  47.492  1.00  0.00           H  
ATOM    364  HG3 GLN    24     735.596 685.001  48.198  1.00  0.00           H  
ATOM    365  CD  GLN    24     736.771 683.306  48.791  1.00  0.00           C  
ATOM    366  OE1 GLN    24     737.412 683.704  49.708  1.00  0.00           O  
ATOM    367  NE2 GLN    24     737.100 682.236  48.011  1.00  0.00           N  
ATOM    368 HE21 GLN    24     736.584 682.092  47.155  1.00  0.00           H  
ATOM    369 HE22 GLN    24     737.998 681.811  48.194  1.00  0.00           H  
ATOM    370  C   GLN    24     731.734 684.004  49.527  1.00  0.00           C  
ATOM    371  O   GLN    24     731.430 682.781  49.251  1.00  0.00           O  
ATOM    372  N   GLY    25     731.025 684.705  50.462  1.00  0.00           N  
ATOM    373  H   GLY    25     731.263 685.680  50.583  1.00  0.00           H  
ATOM    374  CA  GLY    25     729.804 684.264  50.979  1.00  0.00           C  
ATOM    375  HA2 GLY    25     729.723 683.179  51.041  1.00  0.00           H  
ATOM    376  HA3 GLY    25     729.761 684.483  52.046  1.00  0.00           H  
ATOM    377  C   GLY    25     728.556 684.667  50.205  1.00  0.00           C  
ATOM    378  O   GLY    25     728.442 685.851  49.754  1.00  0.00           O  
ATOM    379  N   VAL    26     727.556 683.762  50.094  1.00  0.00           N  
ATOM    380  H   VAL    26     727.590 683.008  50.765  1.00  0.00           H  
ATOM    381  CA  VAL    26     726.270 684.127  49.423  1.00  0.00           C  
ATOM    382  HA  VAL    26     726.135 685.202  49.543  1.00  0.00           H  
ATOM    383  CB  VAL    26     726.094 683.584  47.942  1.00  0.00           C  
ATOM    384  HB  VAL    26     725.324 684.152  47.420  1.00  0.00           H  
ATOM    385  CG1 VAL    26     727.239 683.955  47.097  1.00  0.00           C  
ATOM    386 HG11 VAL    26     727.174 685.026  46.902  1.00  0.00           H  
ATOM    387 HG12 VAL    26     727.274 683.473  46.120  1.00  0.00           H  
ATOM    388 HG13 VAL    26     728.137 683.821  47.699  1.00  0.00           H  
ATOM    389  CG2 VAL    26     725.886 682.075  47.918  1.00  0.00           C  
ATOM    390 HG21 VAL    26     726.731 681.695  48.492  1.00  0.00           H  
ATOM    391 HG22 VAL    26     726.091 681.706  46.913  1.00  0.00           H  
ATOM    392 HG23 VAL    26     724.928 681.776  48.343  1.00  0.00           H  
ATOM    393  C   VAL    26     725.226 683.579  50.433  1.00  0.00           C  
ATOM    394  O   VAL    26     725.407 682.585  51.113  1.00  0.00           O  
ATOM    395  N   ALA    27     724.134 684.173  50.442  1.00  0.00           N  
ATOM    396  H   ALA    27     723.940 684.864  49.732  1.00  0.00           H  
ATOM    397  CA  ALA    27     722.899 683.534  51.075  1.00  0.00           C  
ATOM    398  HA  ALA    27     723.192 682.959  51.954  1.00  0.00           H  
ATOM    399  CB  ALA    27     721.990 684.732  51.389  1.00  0.00           C  
ATOM    400  HB1 ALA    27     721.750 685.411  50.571  1.00  0.00           H  
ATOM    401  HB2 ALA    27     722.612 685.236  52.129  1.00  0.00           H  
ATOM    402  HB3 ALA    27     721.153 684.247  51.892  1.00  0.00           H  
ATOM    403  C   ALA    27     722.160 682.449  50.187  1.00  0.00           C  
ATOM    404  O   ALA    27     721.197 681.737  50.643  1.00  0.00           O  
ATOM    405  N   GLU    28     722.466 682.421  48.918  1.00  0.00           N  
ATOM    406  H   GLU    28     723.242 682.951  48.549  1.00  0.00           H  
ATOM    407  CA  GLU    28     721.894 681.386  47.944  1.00  0.00           C  
ATOM    408  HA  GLU    28     720.824 681.239  48.089  1.00  0.00           H  
ATOM    409  CB  GLU    28     722.237 681.699  46.473  1.00  0.00           C  
ATOM    410  HB2 GLU    28     722.004 682.741  46.251  1.00  0.00           H  
ATOM    411  HB3 GLU    28     723.301 681.491  46.364  1.00  0.00           H  
ATOM    412  CG  GLU    28     721.357 680.999  45.487  1.00  0.00           C  
ATOM    413  HG2 GLU    28     721.052 679.998  45.792  1.00  0.00           H  
ATOM    414  HG3 GLU    28     720.388 681.499  45.503  1.00  0.00           H  
ATOM    415  CD  GLU    28     721.833 680.891  44.002  1.00  0.00           C  
ATOM    416  OE1 GLU    28     721.244 681.382  42.976  1.00  0.00           O  
ATOM    417  OE2 GLU    28     722.856 680.233  43.885  1.00  0.00           O  
ATOM    418  C   GLU    28     722.327 679.906  48.372  1.00  0.00           C  
ATOM    419  O   GLU    28     723.536 679.662  48.628  1.00  0.00           O  
ATOM    420  N   ALA    29     721.337 679.039  48.416  1.00  0.00           N  
ATOM    421  H   ALA    29     720.519 679.427  47.969  1.00  0.00           H  
ATOM    422  CA  ALA    29     721.394 677.771  48.911  1.00  0.00           C  
ATOM    423  HA  ALA    29     722.300 677.347  48.477  1.00  0.00           H  
ATOM    424  CB  ALA    29     721.594 677.743  50.429  1.00  0.00           C  
ATOM    425  HB1 ALA    29     720.670 677.566  50.980  1.00  0.00           H  
ATOM    426  HB2 ALA    29     722.162 678.595  50.801  1.00  0.00           H  
ATOM    427  HB3 ALA    29     722.113 676.786  50.490  1.00  0.00           H  
ATOM    428  C   ALA    29     720.210 676.935  48.491  1.00  0.00           C  
ATOM    429  O   ALA    29     719.010 677.493  48.537  1.00  0.00           O  
ATOM    430  N   ALA    30     720.218 675.710  48.133  1.00  0.00           N  
ATOM    431  H   ALA    30     721.122 675.259  48.110  1.00  0.00           H  
ATOM    432  CA  ALA    30     719.147 674.928  47.503  1.00  0.00           C  
ATOM    433  HA  ALA    30     718.665 675.609  46.801  1.00  0.00           H  
ATOM    434  CB  ALA    30     719.780 673.839  46.686  1.00  0.00           C  
ATOM    435  HB1 ALA    30     719.037 673.408  46.014  1.00  0.00           H  
ATOM    436  HB2 ALA    30     720.201 672.988  47.221  1.00  0.00           H  
ATOM    437  HB3 ALA    30     720.458 674.197  45.912  1.00  0.00           H  
ATOM    438  C   ALA    30     718.182 674.263  48.599  1.00  0.00           C  
ATOM    439  O   ALA    30     718.607 673.587  49.530  1.00  0.00           O  
ATOM    440  N   GLY    31     716.893 674.345  48.294  1.00  0.00           N  
ATOM    441  H   GLY    31     716.536 674.449  47.355  1.00  0.00           H  
ATOM    442  CA  GLY    31     715.868 673.913  49.185  1.00  0.00           C  
ATOM    443  HA2 GLY    31     715.270 673.136  48.708  1.00  0.00           H  
ATOM    444  HA3 GLY    31     716.287 673.672  50.162  1.00  0.00           H  
ATOM    445  C   GLY    31     715.084 675.209  49.603  1.00  0.00           C  
ATOM    446  O   GLY    31     715.511 676.315  49.352  1.00  0.00           O  
ATOM    447  N   LYS    32     713.852 674.918  50.198  1.00  0.00           N  
ATOM    448  H   LYS    32     713.721 673.982  50.555  1.00  0.00           H  
ATOM    449  CA  LYS    32     712.867 675.931  50.589  1.00  0.00           C  
ATOM    450  HA  LYS    32     712.831 676.798  49.928  1.00  0.00           H  
ATOM    451  CB  LYS    32     711.413 675.303  50.831  1.00  0.00           C  
ATOM    452  HB2 LYS    32     711.559 674.265  51.130  1.00  0.00           H  
ATOM    453  HB3 LYS    32     710.953 675.928  51.596  1.00  0.00           H  
ATOM    454  CG  LYS    32     710.774 675.329  49.472  1.00  0.00           C  
ATOM    455  HG2 LYS    32     711.416 675.102  48.621  1.00  0.00           H  
ATOM    456  HG3 LYS    32     710.042 674.524  49.542  1.00  0.00           H  
ATOM    457  CD  LYS    32     710.048 676.625  49.162  1.00  0.00           C  
ATOM    458  HD2 LYS    32     709.096 676.512  49.679  1.00  0.00           H  
ATOM    459  HD3 LYS    32     710.759 677.385  49.487  1.00  0.00           H  
ATOM    460  CE  LYS    32     709.680 676.792  47.599  1.00  0.00           C  
ATOM    461  HE2 LYS    32     709.439 675.836  47.133  1.00  0.00           H  
ATOM    462  HE3 LYS    32     708.820 677.461  47.574  1.00  0.00           H  
ATOM    463  NZ  LYS    32     710.734 677.511  46.760  1.00  0.00           N  
ATOM    464  HZ1 LYS    32     711.598 676.992  46.829  1.00  0.00           H  
ATOM    465  HZ2 LYS    32     711.065 678.368  47.180  1.00  0.00           H  
ATOM    466  HZ3 LYS    32     710.465 677.593  45.790  1.00  0.00           H  
ATOM    467  C   LYS    32     713.229 676.724  51.910  1.00  0.00           C  
ATOM    468  O   LYS    32     712.453 677.598  52.444  1.00  0.00           O  
ATOM    469  N   THR    33     714.433 676.578  52.391  1.00  0.00           N  
ATOM    470  H   THR    33     715.065 675.911  51.971  1.00  0.00           H  
ATOM    471  CA  THR    33     714.904 677.308  53.554  1.00  0.00           C  
ATOM    472  HA  THR    33     714.247 677.223  54.420  1.00  0.00           H  
ATOM    473  CB  THR    33     716.268 676.879  54.036  1.00  0.00           C  
ATOM    474  HB  THR    33     716.960 676.943  53.195  1.00  0.00           H  
ATOM    475  CG2 THR    33     716.783 677.709  55.241  1.00  0.00           C  
ATOM    476 HG21 THR    33     716.034 678.168  55.888  1.00  0.00           H  
ATOM    477 HG22 THR    33     717.531 678.459  54.984  1.00  0.00           H  
ATOM    478 HG23 THR    33     717.408 677.146  55.935  1.00  0.00           H  
ATOM    479  OG1 THR    33     716.179 675.571  54.538  1.00  0.00           O  
ATOM    480  HG1 THR    33     715.563 675.065  54.002  1.00  0.00           H  
ATOM    481  C   THR    33     714.964 678.850  53.214  1.00  0.00           C  
ATOM    482  O   THR    33     715.778 679.334  52.484  1.00  0.00           O  
ATOM    483  N   LYS    34     714.130 679.584  53.988  1.00  0.00           N  
ATOM    484  H   LYS    34     713.511 678.962  54.489  1.00  0.00           H  
ATOM    485  CA  LYS    34     713.912 681.013  53.869  1.00  0.00           C  
ATOM    486  HA  LYS    34     713.948 681.488  52.889  1.00  0.00           H  
ATOM    487  CB  LYS    34     712.458 681.226  54.340  1.00  0.00           C  
ATOM    488  HB2 LYS    34     712.427 680.876  55.372  1.00  0.00           H  
ATOM    489  HB3 LYS    34     712.340 682.308  54.285  1.00  0.00           H  
ATOM    490  CG  LYS    34     711.452 680.659  53.356  1.00  0.00           C  
ATOM    491  HG2 LYS    34     711.900 680.396  52.398  1.00  0.00           H  
ATOM    492  HG3 LYS    34     710.979 679.746  53.718  1.00  0.00           H  
ATOM    493  CD  LYS    34     710.235 681.607  53.115  1.00  0.00           C  
ATOM    494  HD2 LYS    34     710.495 682.584  52.708  1.00  0.00           H  
ATOM    495  HD3 LYS    34     709.665 681.160  52.301  1.00  0.00           H  
ATOM    496  CE  LYS    34     709.433 681.646  54.428  1.00  0.00           C  
ATOM    497  HE2 LYS    34     710.050 681.817  55.311  1.00  0.00           H  
ATOM    498  HE3 LYS    34     708.863 682.575  54.394  1.00  0.00           H  
ATOM    499  NZ  LYS    34     708.462 680.571  54.683  1.00  0.00           N  
ATOM    500  HZ1 LYS    34     708.981 679.705  54.712  1.00  0.00           H  
ATOM    501  HZ2 LYS    34     707.782 680.468  53.944  1.00  0.00           H  
ATOM    502  HZ3 LYS    34     707.910 680.907  55.459  1.00  0.00           H  
ATOM    503  C   LYS    34     714.994 681.791  54.711  1.00  0.00           C  
ATOM    504  O   LYS    34     715.481 682.768  54.176  1.00  0.00           O  
ATOM    505  N   GLU    35     715.280 681.242  55.899  1.00  0.00           N  
ATOM    506  H   GLU    35     714.827 680.415  56.261  1.00  0.00           H  
ATOM    507  CA  GLU    35     716.242 681.850  56.834  1.00  0.00           C  
ATOM    508  HA  GLU    35     717.128 682.256  56.346  1.00  0.00           H  
ATOM    509  CB  GLU    35     715.623 682.994  57.522  1.00  0.00           C  
ATOM    510  HB2 GLU    35     714.876 683.618  57.031  1.00  0.00           H  
ATOM    511  HB3 GLU    35     714.844 682.487  58.091  1.00  0.00           H  
ATOM    512  CG  GLU    35     716.469 683.974  58.266  1.00  0.00           C  
ATOM    513  HG2 GLU    35     717.409 683.589  58.660  1.00  0.00           H  
ATOM    514  HG3 GLU    35     716.805 684.760  57.590  1.00  0.00           H  
ATOM    515  CD  GLU    35     715.599 684.728  59.407  1.00  0.00           C  
ATOM    516  OE1 GLU    35     714.419 685.049  59.194  1.00  0.00           O  
ATOM    517  OE2 GLU    35     716.197 685.075  60.424  1.00  0.00           O  
ATOM    518  C   GLU    35     716.513 680.686  57.889  1.00  0.00           C  
ATOM    519  O   GLU    35     715.522 680.234  58.519  1.00  0.00           O  
ATOM    520  N   GLY    36     717.822 680.282  58.090  1.00  0.00           N  
ATOM    521  H   GLY    36     718.511 680.630  57.439  1.00  0.00           H  
ATOM    522  CA  GLY    36     718.331 679.453  59.140  1.00  0.00           C  
ATOM    523  HA2 GLY    36     719.419 679.415  59.084  1.00  0.00           H  
ATOM    524  HA3 GLY    36     718.193 679.897  60.126  1.00  0.00           H  
ATOM    525  C   GLY    36     717.725 678.008  59.240  1.00  0.00           C  
ATOM    526  O   GLY    36     716.777 677.610  58.570  1.00  0.00           O  
ATOM    527  N   VAL    37     718.271 677.177  60.110  1.00  0.00           N  
ATOM    528  H   VAL    37     719.079 677.426  60.662  1.00  0.00           H  
ATOM    529  CA  VAL    37     717.800 675.812  60.257  1.00  0.00           C  
ATOM    530  HA  VAL    37     717.820 675.454  59.228  1.00  0.00           H  
ATOM    531  CB  VAL    37     718.974 675.069  61.067  1.00  0.00           C  
ATOM    532  HB  VAL    37     719.867 675.461  60.581  1.00  0.00           H  
ATOM    533  CG1 VAL    37     718.939 675.166  62.674  1.00  0.00           C  
ATOM    534 HG11 VAL    37     718.191 674.456  63.026  1.00  0.00           H  
ATOM    535 HG12 VAL    37     718.491 676.108  62.989  1.00  0.00           H  
ATOM    536 HG13 VAL    37     719.924 675.019  63.118  1.00  0.00           H  
ATOM    537  CG2 VAL    37     718.921 673.624  60.597  1.00  0.00           C  
ATOM    538 HG21 VAL    37     719.377 673.614  59.607  1.00  0.00           H  
ATOM    539 HG22 VAL    37     717.916 673.205  60.655  1.00  0.00           H  
ATOM    540 HG23 VAL    37     719.660 673.121  61.221  1.00  0.00           H  
ATOM    541  C   VAL    37     716.318 675.491  60.688  1.00  0.00           C  
ATOM    542  O   VAL    37     715.911 675.530  61.852  1.00  0.00           O  
ATOM    543  N   LEU    38     715.425 675.291  59.708  1.00  0.00           N  
ATOM    544  H   LEU    38     715.679 675.002  58.775  1.00  0.00           H  
ATOM    545  CA  LEU    38     714.074 674.841  60.002  1.00  0.00           C  
ATOM    546  HA  LEU    38     713.712 675.022  61.014  1.00  0.00           H  
ATOM    547  CB  LEU    38     713.121 675.724  59.065  1.00  0.00           C  
ATOM    548  HB2 LEU    38     713.521 675.583  58.061  1.00  0.00           H  
ATOM    549  HB3 LEU    38     712.118 675.298  59.105  1.00  0.00           H  
ATOM    550  CG  LEU    38     713.051 677.213  59.288  1.00  0.00           C  
ATOM    551  HG  LEU    38     714.058 677.620  59.387  1.00  0.00           H  
ATOM    552  CD1 LEU    38     712.200 677.940  58.275  1.00  0.00           C  
ATOM    553 HD11 LEU    38     712.204 679.020  58.421  1.00  0.00           H  
ATOM    554 HD12 LEU    38     711.168 677.786  58.591  1.00  0.00           H  
ATOM    555 HD13 LEU    38     712.287 677.465  57.298  1.00  0.00           H  
ATOM    556  CD2 LEU    38     712.476 677.436  60.743  1.00  0.00           C  
ATOM    557 HD21 LEU    38     711.465 677.077  60.937  1.00  0.00           H  
ATOM    558 HD22 LEU    38     712.653 678.511  60.770  1.00  0.00           H  
ATOM    559 HD23 LEU    38     713.205 677.081  61.472  1.00  0.00           H  
ATOM    560  C   LEU    38     713.787 673.361  59.686  1.00  0.00           C  
ATOM    561  O   LEU    38     714.146 672.839  58.675  1.00  0.00           O  
ATOM    562  N   TYR    39     713.153 672.698  60.645  1.00  0.00           N  
ATOM    563  H   TYR    39     712.981 673.338  61.407  1.00  0.00           H  
ATOM    564  CA  TYR    39     712.535 671.383  60.492  1.00  0.00           C  
ATOM    565  HA  TYR    39     713.381 670.832  60.081  1.00  0.00           H  
ATOM    566  CB  TYR    39     712.473 670.932  61.964  1.00  0.00           C  
ATOM    567  HB2 TYR    39     711.975 669.984  62.169  1.00  0.00           H  
ATOM    568  HB3 TYR    39     713.504 670.739  62.262  1.00  0.00           H  
ATOM    569  CG  TYR    39     711.706 671.801  62.971  1.00  0.00           C  
ATOM    570  CD1 TYR    39     710.336 671.771  63.192  1.00  0.00           C  
ATOM    571  HD1 TYR    39     709.592 671.223  62.634  1.00  0.00           H  
ATOM    572  CE1 TYR    39     709.863 672.456  64.321  1.00  0.00           C  
ATOM    573  HE1 TYR    39     708.821 672.689  64.486  1.00  0.00           H  
ATOM    574  CZ  TYR    39     710.674 673.082  65.348  1.00  0.00           C  
ATOM    575  OH  TYR    39     710.013 673.751  66.418  1.00  0.00           O  
ATOM    576  HH  TYR    39     710.630 674.269  66.940  1.00  0.00           H  
ATOM    577  CE2 TYR    39     712.034 673.003  65.170  1.00  0.00           C  
ATOM    578  HE2 TYR    39     712.794 673.271  65.889  1.00  0.00           H  
ATOM    579  CD2 TYR    39     712.491 672.487  64.004  1.00  0.00           C  
ATOM    580  HD2 TYR    39     713.559 672.552  63.855  1.00  0.00           H  
ATOM    581  C   TYR    39     711.242 671.343  59.669  1.00  0.00           C  
ATOM    582  O   TYR    39     710.906 672.386  58.970  1.00  0.00           O  
ATOM    583  N   VAL    40     710.578 670.118  59.749  1.00  0.00           N  
ATOM    584  H   VAL    40     710.897 669.505  60.485  1.00  0.00           H  
ATOM    585  CA  VAL    40     709.476 669.623  58.920  1.00  0.00           C  
ATOM    586  HA  VAL    40     709.045 670.396  58.283  1.00  0.00           H  
ATOM    587  CB  VAL    40     709.964 668.568  57.833  1.00  0.00           C  
ATOM    588  HB  VAL    40     710.459 669.245  57.136  1.00  0.00           H  
ATOM    589  CG1 VAL    40     710.857 667.516  58.521  1.00  0.00           C  
ATOM    590 HG11 VAL    40     710.952 666.605  57.929  1.00  0.00           H  
ATOM    591 HG12 VAL    40     710.470 667.350  59.526  1.00  0.00           H  
ATOM    592 HG13 VAL    40     711.819 668.024  58.596  1.00  0.00           H  
ATOM    593  CG2 VAL    40     708.948 667.858  57.053  1.00  0.00           C  
ATOM    594 HG21 VAL    40     709.044 668.028  55.980  1.00  0.00           H  
ATOM    595 HG22 VAL    40     707.924 667.996  57.401  1.00  0.00           H  
ATOM    596 HG23 VAL    40     709.027 666.772  57.076  1.00  0.00           H  
ATOM    597  C   VAL    40     708.265 669.131  59.801  1.00  0.00           C  
ATOM    598  O   VAL    40     708.492 668.512  60.817  1.00  0.00           O  
ATOM    599  N   GLY    41     707.047 669.521  59.405  1.00  0.00           N  
ATOM    600  H   GLY    41     706.957 670.149  58.619  1.00  0.00           H  
ATOM    601  CA  GLY    41     705.783 669.220  60.098  1.00  0.00           C  
ATOM    602  HA2 GLY    41     704.990 668.942  59.403  1.00  0.00           H  
ATOM    603  HA3 GLY    41     705.966 668.448  60.846  1.00  0.00           H  
ATOM    604  C   GLY    41     705.124 670.538  60.701  1.00  0.00           C  
ATOM    605  O   GLY    41     705.015 671.572  59.995  1.00  0.00           O  
ATOM    606  N   SER    42     704.719 670.576  62.022  1.00  0.00           N  
ATOM    607  H   SER    42     705.005 669.775  62.567  1.00  0.00           H  
ATOM    608  CA  SER    42     704.365 671.801  62.732  1.00  0.00           C  
ATOM    609  HA  SER    42     704.890 672.625  62.249  1.00  0.00           H  
ATOM    610  CB  SER    42     702.893 671.963  62.651  1.00  0.00           C  
ATOM    611  HB2 SER    42     702.512 671.810  61.641  1.00  0.00           H  
ATOM    612  HB3 SER    42     702.420 671.153  63.206  1.00  0.00           H  
ATOM    613  OG  SER    42     702.283 673.134  63.184  1.00  0.00           O  
ATOM    614  HG  SER    42     702.793 673.745  62.648  1.00  0.00           H  
ATOM    615  C   SER    42     704.880 671.825  64.144  1.00  0.00           C  
ATOM    616  O   SER    42     704.902 670.958  64.921  1.00  0.00           O  
ATOM    617  N   LYS    43     705.379 672.990  64.659  1.00  0.00           N  
ATOM    618  H   LYS    43     705.160 673.747  64.027  1.00  0.00           H  
ATOM    619  CA  LYS    43     706.095 673.196  65.962  1.00  0.00           C  
ATOM    620  HA  LYS    43     706.796 672.373  66.100  1.00  0.00           H  
ATOM    621  CB  LYS    43     706.968 674.467  65.918  1.00  0.00           C  
ATOM    622  HB2 LYS    43     707.671 674.597  66.741  1.00  0.00           H  
ATOM    623  HB3 LYS    43     707.661 674.329  65.089  1.00  0.00           H  
ATOM    624  CG  LYS    43     706.162 675.806  65.652  1.00  0.00           C  
ATOM    625  HG2 LYS    43     705.593 675.729  64.726  1.00  0.00           H  
ATOM    626  HG3 LYS    43     705.436 675.868  66.463  1.00  0.00           H  
ATOM    627  CD  LYS    43     706.973 677.041  65.338  1.00  0.00           C  
ATOM    628  HD2 LYS    43     707.706 677.023  64.532  1.00  0.00           H  
ATOM    629  HD3 LYS    43     706.330 677.915  65.235  1.00  0.00           H  
ATOM    630  CE  LYS    43     707.926 677.127  66.634  1.00  0.00           C  
ATOM    631  HE2 LYS    43     707.407 676.848  67.551  1.00  0.00           H  
ATOM    632  HE3 LYS    43     708.764 676.431  66.616  1.00  0.00           H  
ATOM    633  NZ  LYS    43     708.580 678.423  66.737  1.00  0.00           N  
ATOM    634  HZ1 LYS    43     709.191 678.535  65.940  1.00  0.00           H  
ATOM    635  HZ2 LYS    43     709.224 678.455  67.515  1.00  0.00           H  
ATOM    636  HZ3 LYS    43     707.894 679.159  66.644  1.00  0.00           H  
ATOM    637  C   LYS    43     705.074 673.276  67.104  1.00  0.00           C  
ATOM    638  O   LYS    43     703.910 673.630  66.837  1.00  0.00           O  
ATOM    639  N   THR    44     705.518 672.891  68.287  1.00  0.00           N  
ATOM    640  H   THR    44     706.420 672.437  68.267  1.00  0.00           H  
ATOM    641  CA  THR    44     704.621 672.808  69.411  1.00  0.00           C  
ATOM    642  HA  THR    44     703.660 672.382  69.123  1.00  0.00           H  
ATOM    643  CB  THR    44     705.043 671.738  70.411  1.00  0.00           C  
ATOM    644  HB  THR    44     706.066 672.078  70.570  1.00  0.00           H  
ATOM    645  CG2 THR    44     704.062 671.558  71.694  1.00  0.00           C  
ATOM    646 HG21 THR    44     702.976 671.597  71.610  1.00  0.00           H  
ATOM    647 HG22 THR    44     704.337 672.400  72.329  1.00  0.00           H  
ATOM    648 HG23 THR    44     704.237 670.602  72.187  1.00  0.00           H  
ATOM    649  OG1 THR    44     704.971 670.472  69.676  1.00  0.00           O  
ATOM    650  HG1 THR    44     705.856 670.099  69.663  1.00  0.00           H  
ATOM    651  C   THR    44     704.421 674.109  70.192  1.00  0.00           C  
ATOM    652  O   THR    44     705.402 674.732  70.659  1.00  0.00           O  
ATOM    653  N   LYS    45     703.228 674.734  69.992  1.00  0.00           N  
ATOM    654  H   LYS    45     702.579 674.275  69.369  1.00  0.00           H  
ATOM    655  CA  LYS    45     702.857 676.071  70.424  1.00  0.00           C  
ATOM    656  HA  LYS    45     703.299 676.432  71.353  1.00  0.00           H  
ATOM    657  CB  LYS    45     703.119 677.050  69.253  1.00  0.00           C  
ATOM    658  HB2 LYS    45     703.964 676.672  68.678  1.00  0.00           H  
ATOM    659  HB3 LYS    45     702.336 677.004  68.497  1.00  0.00           H  
ATOM    660  CG  LYS    45     703.426 678.496  69.709  1.00  0.00           C  
ATOM    661  HG2 LYS    45     703.303 679.141  68.840  1.00  0.00           H  
ATOM    662  HG3 LYS    45     702.722 678.877  70.448  1.00  0.00           H  
ATOM    663  CD  LYS    45     704.839 678.516  70.236  1.00  0.00           C  
ATOM    664  HD2 LYS    45     704.879 678.002  71.196  1.00  0.00           H  
ATOM    665  HD3 LYS    45     705.561 678.268  69.458  1.00  0.00           H  
ATOM    666  CE  LYS    45     705.215 680.014  70.411  1.00  0.00           C  
ATOM    667  HE2 LYS    45     705.602 680.424  69.478  1.00  0.00           H  
ATOM    668  HE3 LYS    45     704.330 680.645  70.490  1.00  0.00           H  
ATOM    669  NZ  LYS    45     706.053 680.202  71.668  1.00  0.00           N  
ATOM    670  HZ1 LYS    45     706.043 681.118  72.093  1.00  0.00           H  
ATOM    671  HZ2 LYS    45     706.988 679.897  71.435  1.00  0.00           H  
ATOM    672  HZ3 LYS    45     705.640 679.703  72.443  1.00  0.00           H  
ATOM    673  C   LYS    45     701.345 676.360  70.811  1.00  0.00           C  
ATOM    674  O   LYS    45     701.055 676.971  71.848  1.00  0.00           O  
ATOM    675  N   GLU    46     700.335 675.863  70.206  1.00  0.00           N  
ATOM    676  H   GLU    46     700.426 675.398  69.313  1.00  0.00           H  
ATOM    677  CA  GLU    46     698.903 676.071  70.576  1.00  0.00           C  
ATOM    678  HA  GLU    46     698.720 677.024  71.073  1.00  0.00           H  
ATOM    679  CB  GLU    46     698.115 676.298  69.214  1.00  0.00           C  
ATOM    680  HB2 GLU    46     698.475 677.156  68.646  1.00  0.00           H  
ATOM    681  HB3 GLU    46     698.101 675.441  68.541  1.00  0.00           H  
ATOM    682  CG  GLU    46     696.708 676.732  69.430  1.00  0.00           C  
ATOM    683  HG2 GLU    46     696.211 675.913  69.948  1.00  0.00           H  
ATOM    684  HG3 GLU    46     696.744 677.674  69.978  1.00  0.00           H  
ATOM    685  CD  GLU    46     695.853 676.863  68.178  1.00  0.00           C  
ATOM    686  OE1 GLU    46     694.586 676.559  68.133  1.00  0.00           O  
ATOM    687  OE2 GLU    46     696.406 677.326  67.168  1.00  0.00           O  
ATOM    688  C   GLU    46     698.415 674.848  71.432  1.00  0.00           C  
ATOM    689  O   GLU    46     697.741 675.142  72.425  1.00  0.00           O  
ATOM    690  N   GLY    47     698.800 673.652  71.195  1.00  0.00           N  
ATOM    691  H   GLY    47     699.438 673.528  70.422  1.00  0.00           H  
ATOM    692  CA  GLY    47     698.371 672.474  71.941  1.00  0.00           C  
ATOM    693  HA2 GLY    47     699.097 671.691  71.719  1.00  0.00           H  
ATOM    694  HA3 GLY    47     698.466 672.591  73.020  1.00  0.00           H  
ATOM    695  C   GLY    47     696.921 671.934  71.754  1.00  0.00           C  
ATOM    696  O   GLY    47     696.491 671.210  72.553  1.00  0.00           O  
ATOM    697  N   VAL    48     696.194 672.483  70.767  1.00  0.00           N  
ATOM    698  H   VAL    48     696.599 673.246  70.244  1.00  0.00           H  
ATOM    699  CA  VAL    48     694.902 671.864  70.233  1.00  0.00           C  
ATOM    700  HA  VAL    48     694.930 670.829  70.574  1.00  0.00           H  
ATOM    701  CB  VAL    48     693.692 672.494  70.949  1.00  0.00           C  
ATOM    702  HB  VAL    48     693.613 673.495  70.526  1.00  0.00           H  
ATOM    703  CG1 VAL    48     692.413 671.673  70.586  1.00  0.00           C  
ATOM    704 HG11 VAL    48     691.629 672.068  71.231  1.00  0.00           H  
ATOM    705 HG12 VAL    48     692.547 670.693  71.044  1.00  0.00           H  
ATOM    706 HG13 VAL    48     692.184 671.582  69.524  1.00  0.00           H  
ATOM    707  CG2 VAL    48     693.807 672.620  72.487  1.00  0.00           C  
ATOM    708 HG21 VAL    48     692.878 672.952  72.952  1.00  0.00           H  
ATOM    709 HG22 VAL    48     694.655 673.257  72.737  1.00  0.00           H  
ATOM    710 HG23 VAL    48     694.081 671.645  72.891  1.00  0.00           H  
ATOM    711  C   VAL    48     694.917 671.958  68.693  1.00  0.00           C  
ATOM    712  O   VAL    48     695.558 672.843  68.095  1.00  0.00           O  
ATOM    713  N   VAL    49     694.313 670.960  68.101  1.00  0.00           N  
ATOM    714  H   VAL    49     693.888 670.320  68.756  1.00  0.00           H  
ATOM    715  CA  VAL    49     694.266 670.745  66.639  1.00  0.00           C  
ATOM    716  HA  VAL    49     694.829 671.565  66.195  1.00  0.00           H  
ATOM    717  CB  VAL    49     694.802 669.272  66.346  1.00  0.00           C  
ATOM    718  HB  VAL    49     694.259 668.517  66.915  1.00  0.00           H  
ATOM    719  CG1 VAL    49     694.447 668.904  64.845  1.00  0.00           C  
ATOM    720 HG11 VAL    49     694.800 669.706  64.196  1.00  0.00           H  
ATOM    721 HG12 VAL    49     693.403 668.591  64.884  1.00  0.00           H  
ATOM    722 HG13 VAL    49     695.074 668.017  64.755  1.00  0.00           H  
ATOM    723  CG2 VAL    49     696.225 669.074  66.769  1.00  0.00           C  
ATOM    724 HG21 VAL    49     696.788 669.705  66.081  1.00  0.00           H  
ATOM    725 HG22 VAL    49     696.555 668.061  66.538  1.00  0.00           H  
ATOM    726 HG23 VAL    49     696.329 669.419  67.798  1.00  0.00           H  
ATOM    727  C   VAL    49     692.852 671.055  66.050  1.00  0.00           C  
ATOM    728  O   VAL    49     691.797 670.512  66.572  1.00  0.00           O  
ATOM    729  N   HIE    50     692.816 671.832  64.912  1.00  0.00           N  
ATOM    730  H   HIE    50     693.566 672.508  64.886  1.00  0.00           H  
ATOM    731  CA  HIE    50     691.686 671.975  64.133  1.00  0.00           C  
ATOM    732  HA  HIE    50     690.719 672.039  64.633  1.00  0.00           H  
ATOM    733  CB  HIE    50     691.794 673.287  63.290  1.00  0.00           C  
ATOM    734  HB2 HIE    50     690.943 673.456  62.630  1.00  0.00           H  
ATOM    735  HB3 HIE    50     691.631 674.073  64.028  1.00  0.00           H  
ATOM    736  CG  HIE    50     693.105 673.550  62.696  1.00  0.00           C  
ATOM    737  ND1 HIE    50     694.292 674.172  63.357  1.00  0.00           N  
ATOM    738  CE1 HIE    50     695.093 674.365  62.250  1.00  0.00           C  
ATOM    739  HE1 HIE    50     696.052 674.862  62.237  1.00  0.00           H  
ATOM    740  NE2 HIE    50     694.564 673.846  61.116  1.00  0.00           N  
ATOM    741  HE2 HIE    50     695.126 673.699  60.290  1.00  0.00           H  
ATOM    742  CD2 HIE    50     693.361 673.352  61.403  1.00  0.00           C  
ATOM    743  HD2 HIE    50     692.658 673.016  60.655  1.00  0.00           H  
ATOM    744  C   HIE    50     691.657 670.742  63.258  1.00  0.00           C  
ATOM    745  O   HIE    50     691.865 670.857  61.992  1.00  0.00           O  
ATOM    746  N   GLY    51     691.261 669.647  63.935  1.00  0.00           N  
ATOM    747  H   GLY    51     691.212 669.772  64.936  1.00  0.00           H  
ATOM    748  CA  GLY    51     691.165 668.159  63.495  1.00  0.00           C  
ATOM    749  HA2 GLY    51     690.379 668.048  62.748  1.00  0.00           H  
ATOM    750  HA3 GLY    51     692.119 667.829  63.082  1.00  0.00           H  
ATOM    751  C   GLY    51     690.823 666.981  64.494  1.00  0.00           C  
ATOM    752  O   GLY    51     691.003 666.904  65.678  1.00  0.00           O  
ATOM    753  N   VAL    52     690.444 665.813  63.830  1.00  0.00           N  
ATOM    754  H   VAL    52     690.886 665.625  62.941  1.00  0.00           H  
ATOM    755  CA  VAL    52     689.689 664.564  64.292  1.00  0.00           C  
ATOM    756  HA  VAL    52     688.730 664.841  64.731  1.00  0.00           H  
ATOM    757  CB  VAL    52     689.346 663.618  63.108  1.00  0.00           C  
ATOM    758  HB  VAL    52     688.951 662.722  63.586  1.00  0.00           H  
ATOM    759  CG1 VAL    52     688.331 664.365  62.237  1.00  0.00           C  
ATOM    760 HG11 VAL    52     687.579 664.727  62.938  1.00  0.00           H  
ATOM    761 HG12 VAL    52     687.855 663.643  61.573  1.00  0.00           H  
ATOM    762 HG13 VAL    52     688.878 665.047  61.587  1.00  0.00           H  
ATOM    763  CG2 VAL    52     690.565 663.148  62.241  1.00  0.00           C  
ATOM    764 HG21 VAL    52     690.516 662.200  61.705  1.00  0.00           H  
ATOM    765 HG22 VAL    52     691.307 663.013  63.028  1.00  0.00           H  
ATOM    766 HG23 VAL    52     691.001 663.967  61.669  1.00  0.00           H  
ATOM    767  C   VAL    52     690.439 663.788  65.343  1.00  0.00           C  
ATOM    768  O   VAL    52     689.839 663.138  66.096  1.00  0.00           O  
ATOM    769  N   ALA    53     691.783 663.930  65.407  1.00  0.00           N  
ATOM    770  H   ALA    53     692.308 664.554  64.811  1.00  0.00           H  
ATOM    771  CA  ALA    53     692.673 663.430  66.441  1.00  0.00           C  
ATOM    772  HA  ALA    53     692.578 662.347  66.525  1.00  0.00           H  
ATOM    773  CB  ALA    53     694.114 663.720  66.046  1.00  0.00           C  
ATOM    774  HB1 ALA    53     694.395 664.772  66.093  1.00  0.00           H  
ATOM    775  HB2 ALA    53     694.321 663.360  65.038  1.00  0.00           H  
ATOM    776  HB3 ALA    53     694.815 663.216  66.712  1.00  0.00           H  
ATOM    777  C   ALA    53     692.455 664.038  67.813  1.00  0.00           C  
ATOM    778  O   ALA    53     692.756 663.333  68.771  1.00  0.00           O  
ATOM    779  N   THR    54     691.940 665.226  68.012  1.00  0.00           N  
ATOM    780  H   THR    54     691.662 665.815  67.240  1.00  0.00           H  
ATOM    781  CA  THR    54     691.709 665.585  69.434  1.00  0.00           C  
ATOM    782  HA  THR    54     692.114 664.818  70.094  1.00  0.00           H  
ATOM    783  CB  THR    54     692.358 666.928  69.756  1.00  0.00           C  
ATOM    784  HB  THR    54     692.194 667.706  69.011  1.00  0.00           H  
ATOM    785  CG2 THR    54     692.289 667.626  71.150  1.00  0.00           C  
ATOM    786 HG21 THR    54     693.233 668.145  71.314  1.00  0.00           H  
ATOM    787 HG22 THR    54     691.992 666.896  71.903  1.00  0.00           H  
ATOM    788 HG23 THR    54     691.502 668.380  71.148  1.00  0.00           H  
ATOM    789  OG1 THR    54     693.769 666.760  69.402  1.00  0.00           O  
ATOM    790  HG1 THR    54     694.228 666.648  70.237  1.00  0.00           H  
ATOM    791  C   THR    54     690.189 665.646  69.721  1.00  0.00           C  
ATOM    792  O   THR    54     689.777 665.240  70.800  1.00  0.00           O  
ATOM    793  N   VAL    55     689.290 666.003  68.715  1.00  0.00           N  
ATOM    794  H   VAL    55     689.744 666.077  67.816  1.00  0.00           H  
ATOM    795  CA  VAL    55     687.833 665.975  68.617  1.00  0.00           C  
ATOM    796  HA  VAL    55     687.394 666.411  69.514  1.00  0.00           H  
ATOM    797  CB  VAL    55     687.368 666.730  67.351  1.00  0.00           C  
ATOM    798  HB  VAL    55     687.577 666.073  66.507  1.00  0.00           H  
ATOM    799  CG1 VAL    55     685.858 666.718  67.150  1.00  0.00           C  
ATOM    800 HG11 VAL    55     685.386 665.869  67.645  1.00  0.00           H  
ATOM    801 HG12 VAL    55     685.461 666.819  66.140  1.00  0.00           H  
ATOM    802 HG13 VAL    55     685.597 667.609  67.720  1.00  0.00           H  
ATOM    803  CG2 VAL    55     688.015 668.074  67.144  1.00  0.00           C  
ATOM    804 HG21 VAL    55     687.727 668.438  66.157  1.00  0.00           H  
ATOM    805 HG22 VAL    55     689.098 668.131  67.248  1.00  0.00           H  
ATOM    806 HG23 VAL    55     687.839 668.895  67.840  1.00  0.00           H  
ATOM    807  C   VAL    55     687.256 664.503  68.829  1.00  0.00           C  
ATOM    808  O   VAL    55     688.016 663.512  68.582  1.00  0.00           O  
ATOM    809  N   ALA    56     686.060 664.453  69.568  1.00  0.00           N  
ATOM    810  H   ALA    56     685.656 665.345  69.815  1.00  0.00           H  
ATOM    811  CA  ALA    56     685.436 663.227  70.137  1.00  0.00           C  
ATOM    812  HA  ALA    56     686.119 662.486  69.723  1.00  0.00           H  
ATOM    813  CB  ALA    56     685.698 663.300  71.636  1.00  0.00           C  
ATOM    814  HB1 ALA    56     686.748 663.406  71.907  1.00  0.00           H  
ATOM    815  HB2 ALA    56     685.434 662.380  72.158  1.00  0.00           H  
ATOM    816  HB3 ALA    56     685.174 664.053  72.225  1.00  0.00           H  
ATOM    817  C   ALA    56     684.055 662.966  69.691  1.00  0.00           C  
ATOM    818  O   ALA    56     683.529 663.610  68.761  1.00  0.00           O  
ATOM    819  N   GLU    57     683.421 661.986  70.331  1.00  0.00           N  
ATOM    820  H   GLU    57     683.971 661.452  70.989  1.00  0.00           H  
ATOM    821  CA  GLU    57     682.058 661.543  70.095  1.00  0.00           C  
ATOM    822  HA  GLU    57     681.558 662.237  69.419  1.00  0.00           H  
ATOM    823  CB  GLU    57     682.087 660.020  69.583  1.00  0.00           C  
ATOM    824  HB2 GLU    57     682.620 659.416  70.317  1.00  0.00           H  
ATOM    825  HB3 GLU    57     681.098 659.581  69.717  1.00  0.00           H  
ATOM    826  CG  GLU    57     682.813 659.788  68.218  1.00  0.00           C  
ATOM    827  HG2 GLU    57     682.652 660.671  67.600  1.00  0.00           H  
ATOM    828  HG3 GLU    57     683.883 659.855  68.413  1.00  0.00           H  
ATOM    829  CD  GLU    57     682.347 658.567  67.447  1.00  0.00           C  
ATOM    830  OE1 GLU    57     683.055 657.589  67.103  1.00  0.00           O  
ATOM    831  OE2 GLU    57     681.201 658.601  66.976  1.00  0.00           O  
ATOM    832  C   GLU    57     681.117 661.592  71.340  1.00  0.00           C  
ATOM    833  O   GLU    57     680.937 660.626  72.087  1.00  0.00           O  
ATOM    834  N   LYS    58     680.409 662.719  71.431  1.00  0.00           N  
ATOM    835  H   LYS    58     680.763 663.508  70.910  1.00  0.00           H  
ATOM    836  CA  LYS    58     679.312 662.993  72.482  1.00  0.00           C  
ATOM    837  HA  LYS    58     679.701 662.986  73.500  1.00  0.00           H  
ATOM    838  CB  LYS    58     678.599 664.367  72.419  1.00  0.00           C  
ATOM    839  HB2 LYS    58     678.063 664.540  71.485  1.00  0.00           H  
ATOM    840  HB3 LYS    58     677.919 664.520  73.257  1.00  0.00           H  
ATOM    841  CG  LYS    58     679.609 665.596  72.607  1.00  0.00           C  
ATOM    842  HG2 LYS    58     680.388 665.498  73.363  1.00  0.00           H  
ATOM    843  HG3 LYS    58     680.216 665.475  71.710  1.00  0.00           H  
ATOM    844  CD  LYS    58     678.934 667.044  72.553  1.00  0.00           C  
ATOM    845  HD2 LYS    58     679.631 667.871  72.686  1.00  0.00           H  
ATOM    846  HD3 LYS    58     678.511 667.096  71.550  1.00  0.00           H  
ATOM    847  CE  LYS    58     677.744 667.085  73.519  1.00  0.00           C  
ATOM    848  HE2 LYS    58     677.301 668.024  73.187  1.00  0.00           H  
ATOM    849  HE3 LYS    58     677.049 666.258  73.374  1.00  0.00           H  
ATOM    850  NZ  LYS    58     678.113 667.124  74.996  1.00  0.00           N  
ATOM    851  HZ1 LYS    58     678.846 667.797  75.167  1.00  0.00           H  
ATOM    852  HZ2 LYS    58     678.303 666.163  75.244  1.00  0.00           H  
ATOM    853  HZ3 LYS    58     677.333 667.336  75.602  1.00  0.00           H  
ATOM    854  C   LYS    58     678.193 661.867  72.457  1.00  0.00           C  
ATOM    855  O   LYS    58     677.668 661.487  73.470  1.00  0.00           O  
ATOM    856  N   THR    59     677.959 661.492  71.194  1.00  0.00           N  
ATOM    857  H   THR    59     678.446 661.849  70.385  1.00  0.00           H  
ATOM    858  CA  THR    59     676.987 660.489  70.768  1.00  0.00           C  
ATOM    859  HA  THR    59     676.045 660.861  71.172  1.00  0.00           H  
ATOM    860  CB  THR    59     676.908 660.427  69.266  1.00  0.00           C  
ATOM    861  HB  THR    59     676.292 659.573  68.986  1.00  0.00           H  
ATOM    862  CG2 THR    59     676.320 661.707  68.734  1.00  0.00           C  
ATOM    863 HG21 THR    59     677.193 662.284  68.428  1.00  0.00           H  
ATOM    864 HG22 THR    59     675.670 662.274  69.400  1.00  0.00           H  
ATOM    865 HG23 THR    59     675.844 661.545  67.766  1.00  0.00           H  
ATOM    866  OG1 THR    59     678.317 660.313  68.779  1.00  0.00           O  
ATOM    867  HG1 THR    59     678.534 659.380  68.843  1.00  0.00           H  
ATOM    868  C   THR    59     677.395 659.084  71.360  1.00  0.00           C  
ATOM    869  O   THR    59     676.548 658.149  71.176  1.00  0.00           O  
ATOM    870  N   LYS    60     678.645 658.736  71.843  1.00  0.00           N  
ATOM    871  H   LYS    60     679.313 659.474  72.011  1.00  0.00           H  
ATOM    872  CA  LYS    60     678.990 657.617  72.659  1.00  0.00           C  
ATOM    873  HA  LYS    60     678.929 656.698  72.076  1.00  0.00           H  
ATOM    874  CB  LYS    60     680.457 657.480  73.308  1.00  0.00           C  
ATOM    875  HB2 LYS    60     680.788 658.420  73.751  1.00  0.00           H  
ATOM    876  HB3 LYS    60     680.580 656.755  74.113  1.00  0.00           H  
ATOM    877  CG  LYS    60     681.564 656.985  72.335  1.00  0.00           C  
ATOM    878  HG2 LYS    60     681.229 656.032  71.927  1.00  0.00           H  
ATOM    879  HG3 LYS    60     681.329 657.497  71.402  1.00  0.00           H  
ATOM    880  CD  LYS    60     683.089 657.180  72.665  1.00  0.00           C  
ATOM    881  HD2 LYS    60     683.430 658.143  72.286  1.00  0.00           H  
ATOM    882  HD3 LYS    60     683.192 657.125  73.749  1.00  0.00           H  
ATOM    883  CE  LYS    60     684.060 656.276  71.889  1.00  0.00           C  
ATOM    884  HE2 LYS    60     683.692 655.250  71.892  1.00  0.00           H  
ATOM    885  HE3 LYS    60     684.012 656.515  70.827  1.00  0.00           H  
ATOM    886  NZ  LYS    60     685.470 656.221  72.528  1.00  0.00           N  
ATOM    887  HZ1 LYS    60     685.782 657.145  72.791  1.00  0.00           H  
ATOM    888  HZ2 LYS    60     686.187 655.923  71.882  1.00  0.00           H  
ATOM    889  HZ3 LYS    60     685.432 655.532  73.266  1.00  0.00           H  
ATOM    890  C   LYS    60     677.915 657.355  73.795  1.00  0.00           C  
ATOM    891  O   LYS    60     677.158 658.181  74.160  1.00  0.00           O  
ATOM    892  N   GLU    61     677.908 656.144  74.267  1.00  0.00           N  
ATOM    893  H   GLU    61     678.637 655.542  73.913  1.00  0.00           H  
ATOM    894  CA  GLU    61     677.051 655.655  75.376  1.00  0.00           C  
ATOM    895  HA  GLU    61     676.610 656.523  75.866  1.00  0.00           H  
ATOM    896  CB  GLU    61     675.955 654.917  74.661  1.00  0.00           C  
ATOM    897  HB2 GLU    61     675.316 655.721  74.295  1.00  0.00           H  
ATOM    898  HB3 GLU    61     676.153 654.332  73.763  1.00  0.00           H  
ATOM    899  CG  GLU    61     675.043 654.266  75.662  1.00  0.00           C  
ATOM    900  HG2 GLU    61     675.554 653.425  76.131  1.00  0.00           H  
ATOM    901  HG3 GLU    61     674.870 654.868  76.554  1.00  0.00           H  
ATOM    902  CD  GLU    61     673.760 653.785  75.155  1.00  0.00           C  
ATOM    903  OE1 GLU    61     673.537 652.740  74.550  1.00  0.00           O  
ATOM    904  OE2 GLU    61     672.768 654.597  75.250  1.00  0.00           O  
ATOM    905  C   GLU    61     677.804 654.820  76.402  1.00  0.00           C  
ATOM    906  O   GLU    61     678.954 654.396  76.119  1.00  0.00           O  
ATOM    907  N   GLN    62     677.258 654.501  77.583  1.00  0.00           N  
ATOM    908  H   GLN    62     676.446 655.050  77.828  1.00  0.00           H  
ATOM    909  CA  GLN    62     678.011 653.801  78.551  1.00  0.00           C  
ATOM    910  HA  GLN    62     679.096 653.900  78.581  1.00  0.00           H  
ATOM    911  CB  GLN    62     677.690 654.647  79.806  1.00  0.00           C  
ATOM    912  HB2 GLN    62     676.608 654.722  79.923  1.00  0.00           H  
ATOM    913  HB3 GLN    62     678.019 654.105  80.693  1.00  0.00           H  
ATOM    914  CG  GLN    62     678.222 656.114  79.756  1.00  0.00           C  
ATOM    915  HG2 GLN    62     679.290 655.909  79.672  1.00  0.00           H  
ATOM    916  HG3 GLN    62     677.984 656.726  78.886  1.00  0.00           H  
ATOM    917  CD  GLN    62     677.707 656.751  80.976  1.00  0.00           C  
ATOM    918  OE1 GLN    62     677.112 657.838  80.842  1.00  0.00           O  
ATOM    919  NE2 GLN    62     677.933 656.340  82.247  1.00  0.00           N  
ATOM    920 HE21 GLN    62     678.552 655.557  82.404  1.00  0.00           H  
ATOM    921 HE22 GLN    62     677.638 656.836  83.076  1.00  0.00           H  
ATOM    922  C   GLN    62     677.786 652.277  78.710  1.00  0.00           C  
ATOM    923  O   GLN    62     678.235 651.612  79.590  1.00  0.00           O  
ATOM    924  N   VAL    63     676.919 651.620  77.953  1.00  0.00           N  
ATOM    925  H   VAL    63     676.672 652.128  77.115  1.00  0.00           H  
ATOM    926  CA  VAL    63     676.681 650.190  77.833  1.00  0.00           C  
ATOM    927  HA  VAL    63     677.106 649.789  78.753  1.00  0.00           H  
ATOM    928  CB  VAL    63     675.166 649.956  77.681  1.00  0.00           C  
ATOM    929  HB  VAL    63     674.951 650.560  76.799  1.00  0.00           H  
ATOM    930  CG1 VAL    63     674.877 648.468  77.319  1.00  0.00           C  
ATOM    931 HG11 VAL    63     675.589 647.803  77.808  1.00  0.00           H  
ATOM    932 HG12 VAL    63     674.860 648.201  76.262  1.00  0.00           H  
ATOM    933 HG13 VAL    63     673.839 648.280  77.596  1.00  0.00           H  
ATOM    934  CG2 VAL    63     674.439 650.538  78.882  1.00  0.00           C  
ATOM    935 HG21 VAL    63     673.352 650.548  78.801  1.00  0.00           H  
ATOM    936 HG22 VAL    63     674.628 651.607  78.979  1.00  0.00           H  
ATOM    937 HG23 VAL    63     674.808 650.120  79.818  1.00  0.00           H  
ATOM    938  C   VAL    63     677.529 649.562  76.716  1.00  0.00           C  
ATOM    939  O   VAL    63     677.203 649.696  75.580  1.00  0.00           O  
ATOM    940  N   THR    64     678.606 648.910  77.088  1.00  0.00           N  
ATOM    941  H   THR    64     678.841 648.752  78.057  1.00  0.00           H  
ATOM    942  CA  THR    64     679.659 648.433  76.179  1.00  0.00           C  
ATOM    943  HA  THR    64     679.443 648.965  75.253  1.00  0.00           H  
ATOM    944  CB  THR    64     681.052 648.960  76.569  1.00  0.00           C  
ATOM    945  HB  THR    64     681.694 648.654  75.743  1.00  0.00           H  
ATOM    946  CG2 THR    64     680.946 650.472  76.758  1.00  0.00           C  
ATOM    947 HG21 THR    64     680.473 650.637  77.726  1.00  0.00           H  
ATOM    948 HG22 THR    64     680.320 650.708  75.898  1.00  0.00           H  
ATOM    949 HG23 THR    64     681.905 650.972  76.617  1.00  0.00           H  
ATOM    950  OG1 THR    64     681.459 648.352  77.748  1.00  0.00           O  
ATOM    951  HG1 THR    64     681.803 647.500  77.473  1.00  0.00           H  
ATOM    952  C   THR    64     679.785 646.952  75.865  1.00  0.00           C  
ATOM    953  O   THR    64     680.824 646.271  76.151  1.00  0.00           O  
ATOM    954  N   ASN    65     678.774 646.164  75.467  1.00  0.00           N  
ATOM    955  H   ASN    65     677.988 646.741  75.204  1.00  0.00           H  
ATOM    956  CA  ASN    65     678.865 644.742  75.090  1.00  0.00           C  
ATOM    957  HA  ASN    65     679.764 644.174  75.331  1.00  0.00           H  
ATOM    958  CB  ASN    65     677.794 644.139  76.067  1.00  0.00           C  
ATOM    959  HB2 ASN    65     677.750 644.615  77.047  1.00  0.00           H  
ATOM    960  HB3 ASN    65     676.821 644.384  75.643  1.00  0.00           H  
ATOM    961  CG  ASN    65     677.950 642.710  76.243  1.00  0.00           C  
ATOM    962  OD1 ASN    65     678.788 642.296  76.987  1.00  0.00           O  
ATOM    963  ND2 ASN    65     677.011 641.948  75.776  1.00  0.00           N  
ATOM    964 HD21 ASN    65     677.055 641.003  76.131  1.00  0.00           H  
ATOM    965 HD22 ASN    65     676.530 642.150  74.911  1.00  0.00           H  
ATOM    966  C   ASN    65     678.465 644.407  73.643  1.00  0.00           C  
ATOM    967  O   ASN    65     678.157 645.283  72.850  1.00  0.00           O  
ATOM    968  N   VAL    66     678.447 643.123  73.258  1.00  0.00           N  
ATOM    969  H   VAL    66     678.303 642.450  73.997  1.00  0.00           H  
ATOM    970  CA  VAL    66     678.232 642.585  71.857  1.00  0.00           C  
ATOM    971  HA  VAL    66     678.280 643.345  71.077  1.00  0.00           H  
ATOM    972  CB  VAL    66     679.491 641.793  71.422  1.00  0.00           C  
ATOM    973  HB  VAL    66     679.619 641.093  72.248  1.00  0.00           H  
ATOM    974  CG1 VAL    66     679.328 640.974  70.142  1.00  0.00           C  
ATOM    975 HG11 VAL    66     679.373 641.723  69.351  1.00  0.00           H  
ATOM    976 HG12 VAL    66     678.448 640.332  70.179  1.00  0.00           H  
ATOM    977 HG13 VAL    66     680.228 640.361  70.169  1.00  0.00           H  
ATOM    978  CG2 VAL    66     680.676 642.703  71.277  1.00  0.00           C  
ATOM    979 HG21 VAL    66     680.890 643.111  72.265  1.00  0.00           H  
ATOM    980 HG22 VAL    66     680.288 643.466  70.602  1.00  0.00           H  
ATOM    981 HG23 VAL    66     681.633 642.288  70.960  1.00  0.00           H  
ATOM    982  C   VAL    66     676.852 641.811  71.721  1.00  0.00           C  
ATOM    983  O   VAL    66     676.609 640.943  72.492  1.00  0.00           O  
ATOM    984  N   GLY    67     676.144 642.111  70.612  1.00  0.00           N  
ATOM    985  H   GLY    67     676.587 642.593  69.842  1.00  0.00           H  
ATOM    986  CA  GLY    67     674.771 641.683  70.217  1.00  0.00           C  
ATOM    987  HA2 GLY    67     674.775 641.093  69.301  1.00  0.00           H  
ATOM    988  HA3 GLY    67     674.539 640.881  70.918  1.00  0.00           H  
ATOM    989  C   GLY    67     673.670 642.796  70.300  1.00  0.00           C  
ATOM    990  O   GLY    67     673.917 643.932  70.830  1.00  0.00           O  
ATOM    991  N   GLY    68     672.424 642.554  69.872  1.00  0.00           N  
ATOM    992  H   GLY    68     672.253 641.670  69.413  1.00  0.00           H  
ATOM    993  CA  GLY    68     671.370 643.570  69.709  1.00  0.00           C  
ATOM    994  HA2 GLY    68     670.474 643.029  69.407  1.00  0.00           H  
ATOM    995  HA3 GLY    68     671.139 644.058  70.656  1.00  0.00           H  
ATOM    996  C   GLY    68     671.694 644.634  68.560  1.00  0.00           C  
ATOM    997  O   GLY    68     672.095 644.121  67.500  1.00  0.00           O  
ATOM    998  N   ALA    69     671.864 645.858  68.987  1.00  0.00           N  
ATOM    999  H   ALA    69     671.501 646.118  69.893  1.00  0.00           H  
ATOM   1000  CA  ALA    69     672.031 646.980  68.097  1.00  0.00           C  
ATOM   1001  HA  ALA    69     671.393 646.771  67.238  1.00  0.00           H  
ATOM   1002  CB  ALA    69     671.471 648.277  68.820  1.00  0.00           C  
ATOM   1003  HB1 ALA    69     670.503 648.080  69.280  1.00  0.00           H  
ATOM   1004  HB2 ALA    69     671.323 648.946  67.972  1.00  0.00           H  
ATOM   1005  HB3 ALA    69     672.236 648.574  69.537  1.00  0.00           H  
ATOM   1006  C   ALA    69     673.475 647.229  67.496  1.00  0.00           C  
ATOM   1007  O   ALA    69     673.679 648.096  66.734  1.00  0.00           O  
ATOM   1008  N   VAL    70     674.340 646.376  67.966  1.00  0.00           N  
ATOM   1009  H   VAL    70     673.902 645.732  68.609  1.00  0.00           H  
ATOM   1010  CA  VAL    70     675.848 646.553  67.627  1.00  0.00           C  
ATOM   1011  HA  VAL    70     675.958 647.526  67.148  1.00  0.00           H  
ATOM   1012  CB  VAL    70     676.718 646.781  68.890  1.00  0.00           C  
ATOM   1013  HB  VAL    70     676.702 645.857  69.470  1.00  0.00           H  
ATOM   1014  CG1 VAL    70     678.152 646.964  68.466  1.00  0.00           C  
ATOM   1015 HG11 VAL    70     678.843 647.366  69.207  1.00  0.00           H  
ATOM   1016 HG12 VAL    70     678.120 647.530  67.536  1.00  0.00           H  
ATOM   1017 HG13 VAL    70     678.616 646.001  68.252  1.00  0.00           H  
ATOM   1018  CG2 VAL    70     676.170 647.964  69.749  1.00  0.00           C  
ATOM   1019 HG21 VAL    70     676.791 648.071  70.638  1.00  0.00           H  
ATOM   1020 HG22 VAL    70     675.141 647.833  70.084  1.00  0.00           H  
ATOM   1021 HG23 VAL    70     676.268 648.897  69.194  1.00  0.00           H  
ATOM   1022  C   VAL    70     676.390 645.286  66.813  1.00  0.00           C  
ATOM   1023  O   VAL    70     676.025 644.144  67.024  1.00  0.00           O  
ATOM   1024  N   VAL    71     677.242 645.649  65.824  1.00  0.00           N  
ATOM   1025  H   VAL    71     677.248 646.642  65.641  1.00  0.00           H  
ATOM   1026  CA  VAL    71     678.082 644.733  65.044  1.00  0.00           C  
ATOM   1027  HA  VAL    71     677.943 643.680  65.291  1.00  0.00           H  
ATOM   1028  CB  VAL    71     677.589 644.714  63.537  1.00  0.00           C  
ATOM   1029  HB  VAL    71     678.144 643.949  62.994  1.00  0.00           H  
ATOM   1030  CG1 VAL    71     676.089 644.186  63.398  1.00  0.00           C  
ATOM   1031 HG11 VAL    71     676.068 643.127  63.656  1.00  0.00           H  
ATOM   1032 HG12 VAL    71     675.742 644.264  62.368  1.00  0.00           H  
ATOM   1033 HG13 VAL    71     675.290 644.464  64.086  1.00  0.00           H  
ATOM   1034  CG2 VAL    71     677.797 646.162  62.894  1.00  0.00           C  
ATOM   1035 HG21 VAL    71     678.881 646.256  62.962  1.00  0.00           H  
ATOM   1036 HG22 VAL    71     677.193 646.850  63.486  1.00  0.00           H  
ATOM   1037 HG23 VAL    71     677.400 646.218  61.881  1.00  0.00           H  
ATOM   1038  C   VAL    71     679.620 645.005  65.157  1.00  0.00           C  
ATOM   1039  O   VAL    71     680.126 646.116  65.339  1.00  0.00           O  
ATOM   1040  N   THR    72     680.332 643.924  64.904  1.00  0.00           N  
ATOM   1041  H   THR    72     679.970 642.983  64.849  1.00  0.00           H  
ATOM   1042  CA  THR    72     681.807 643.766  65.166  1.00  0.00           C  
ATOM   1043  HA  THR    72     682.300 644.731  65.286  1.00  0.00           H  
ATOM   1044  CB  THR    72     682.069 642.785  66.301  1.00  0.00           C  
ATOM   1045  HB  THR    72     683.152 642.752  66.419  1.00  0.00           H  
ATOM   1046  CG2 THR    72     681.680 643.354  67.672  1.00  0.00           C  
ATOM   1047 HG21 THR    72     680.648 643.044  67.838  1.00  0.00           H  
ATOM   1048 HG22 THR    72     681.741 644.441  67.723  1.00  0.00           H  
ATOM   1049 HG23 THR    72     682.257 642.761  68.382  1.00  0.00           H  
ATOM   1050  OG1 THR    72     681.532 641.573  66.110  1.00  0.00           O  
ATOM   1051  HG1 THR    72     681.636 641.209  65.227  1.00  0.00           H  
ATOM   1052  C   THR    72     682.383 643.084  63.985  1.00  0.00           C  
ATOM   1053  O   THR    72     681.790 642.224  63.389  1.00  0.00           O  
ATOM   1054  N   GLY    73     683.580 643.435  63.584  1.00  0.00           N  
ATOM   1055  H   GLY    73     683.961 644.329  63.859  1.00  0.00           H  
ATOM   1056  CA  GLY    73     684.209 642.667  62.570  1.00  0.00           C  
ATOM   1057  HA2 GLY    73     683.458 642.216  61.921  1.00  0.00           H  
ATOM   1058  HA3 GLY    73     684.689 643.370  61.889  1.00  0.00           H  
ATOM   1059  C   GLY    73     685.145 641.531  63.127  1.00  0.00           C  
ATOM   1060  O   GLY    73     684.729 640.624  63.933  1.00  0.00           O  
ATOM   1061  N   VAL    74     686.367 641.402  62.483  1.00  0.00           N  
ATOM   1062  H   VAL    74     686.796 642.077  61.867  1.00  0.00           H  
ATOM   1063  CA  VAL    74     687.251 640.446  63.131  1.00  0.00           C  
ATOM   1064  HA  VAL    74     686.793 639.526  63.493  1.00  0.00           H  
ATOM   1065  CB  VAL    74     688.199 639.720  62.049  1.00  0.00           C  
ATOM   1066  HB  VAL    74     688.860 638.957  62.460  1.00  0.00           H  
ATOM   1067  CG1 VAL    74     687.259 639.001  61.008  1.00  0.00           C  
ATOM   1068 HG11 VAL    74     687.926 638.565  60.265  1.00  0.00           H  
ATOM   1069 HG12 VAL    74     686.638 639.704  60.453  1.00  0.00           H  
ATOM   1070 HG13 VAL    74     686.449 638.363  61.363  1.00  0.00           H  
ATOM   1071  CG2 VAL    74     688.974 640.734  61.247  1.00  0.00           C  
ATOM   1072 HG21 VAL    74     689.612 640.394  60.431  1.00  0.00           H  
ATOM   1073 HG22 VAL    74     689.734 641.282  61.804  1.00  0.00           H  
ATOM   1074 HG23 VAL    74     688.250 641.475  60.907  1.00  0.00           H  
ATOM   1075  C   VAL    74     687.973 641.131  64.323  1.00  0.00           C  
ATOM   1076  O   VAL    74     688.377 642.237  64.225  1.00  0.00           O  
ATOM   1077  N   THR    75     688.200 640.226  65.381  1.00  0.00           N  
ATOM   1078  H   THR    75     687.651 639.380  65.433  1.00  0.00           H  
ATOM   1079  CA  THR    75     689.020 640.523  66.515  1.00  0.00           C  
ATOM   1080  HA  THR    75     689.924 640.979  66.112  1.00  0.00           H  
ATOM   1081  CB  THR    75     688.544 641.511  67.655  1.00  0.00           C  
ATOM   1082  HB  THR    75     687.884 642.260  67.217  1.00  0.00           H  
ATOM   1083  CG2 THR    75     687.818 640.829  68.783  1.00  0.00           C  
ATOM   1084 HG21 THR    75     688.426 639.997  69.138  1.00  0.00           H  
ATOM   1085 HG22 THR    75     687.019 640.211  68.371  1.00  0.00           H  
ATOM   1086 HG23 THR    75     687.377 641.392  69.605  1.00  0.00           H  
ATOM   1087  OG1 THR    75     689.756 642.149  68.079  1.00  0.00           O  
ATOM   1088  HG1 THR    75     689.504 642.900  68.622  1.00  0.00           H  
ATOM   1089  C   THR    75     689.530 639.185  67.076  1.00  0.00           C  
ATOM   1090  O   THR    75     688.952 638.044  67.082  1.00  0.00           O  
ATOM   1091  N   ALA    76     690.798 639.237  67.545  1.00  0.00           N  
ATOM   1092  H   ALA    76     691.402 640.030  67.385  1.00  0.00           H  
ATOM   1093  CA  ALA    76     691.608 638.057  67.812  1.00  0.00           C  
ATOM   1094  HA  ALA    76     691.152 637.076  67.683  1.00  0.00           H  
ATOM   1095  CB  ALA    76     692.639 638.049  66.627  1.00  0.00           C  
ATOM   1096  HB1 ALA    76     692.246 637.975  65.613  1.00  0.00           H  
ATOM   1097  HB2 ALA    76     693.214 637.150  66.850  1.00  0.00           H  
ATOM   1098  HB3 ALA    76     693.260 638.932  66.775  1.00  0.00           H  
ATOM   1099  C   ALA    76     692.168 638.031  69.210  1.00  0.00           C  
ATOM   1100  O   ALA    76     692.047 638.998  69.974  1.00  0.00           O  
ATOM   1101  N   VAL    77     692.820 636.951  69.626  1.00  0.00           N  
ATOM   1102  H   VAL    77     692.744 636.284  68.871  1.00  0.00           H  
ATOM   1103  CA  VAL    77     693.459 636.404  70.791  1.00  0.00           C  
ATOM   1104  HA  VAL    77     692.890 636.927  71.560  1.00  0.00           H  
ATOM   1105  CB  VAL    77     693.472 634.802  70.794  1.00  0.00           C  
ATOM   1106  HB  VAL    77     692.470 634.478  70.515  1.00  0.00           H  
ATOM   1107  CG1 VAL    77     694.343 634.334  69.548  1.00  0.00           C  
ATOM   1108 HG11 VAL    77     694.013 634.737  68.591  1.00  0.00           H  
ATOM   1109 HG12 VAL    77     694.396 633.279  69.280  1.00  0.00           H  
ATOM   1110 HG13 VAL    77     695.406 634.553  69.656  1.00  0.00           H  
ATOM   1111  CG2 VAL    77     693.669 634.044  72.130  1.00  0.00           C  
ATOM   1112 HG21 VAL    77     694.512 634.363  72.742  1.00  0.00           H  
ATOM   1113 HG22 VAL    77     693.633 632.981  71.892  1.00  0.00           H  
ATOM   1114 HG23 VAL    77     692.929 634.381  72.856  1.00  0.00           H  
ATOM   1115  C   VAL    77     694.914 636.804  71.008  1.00  0.00           C  
ATOM   1116  O   VAL    77     695.611 637.183  70.036  1.00  0.00           O  
ATOM   1117  N   ALA    78     695.338 637.014  72.293  1.00  0.00           N  
ATOM   1118  H   ALA    78     694.742 636.849  73.092  1.00  0.00           H  
ATOM   1119  CA  ALA    78     696.669 637.571  72.635  1.00  0.00           C  
ATOM   1120  HA  ALA    78     696.812 638.398  71.938  1.00  0.00           H  
ATOM   1121  CB  ALA    78     696.534 637.983  74.133  1.00  0.00           C  
ATOM   1122  HB1 ALA    78     697.340 638.624  74.488  1.00  0.00           H  
ATOM   1123  HB2 ALA    78     696.610 637.138  74.817  1.00  0.00           H  
ATOM   1124  HB3 ALA    78     695.527 638.393  74.217  1.00  0.00           H  
ATOM   1125  C   ALA    78     697.812 636.687  72.318  1.00  0.00           C  
ATOM   1126  O   ALA    78     698.950 637.158  72.150  1.00  0.00           O  
ATOM   1127  N   GLN    79     697.683 635.341  72.163  1.00  0.00           N  
ATOM   1128  H   GLN    79     696.813 634.985  72.533  1.00  0.00           H  
ATOM   1129  CA  GLN    79     698.804 634.319  71.915  1.00  0.00           C  
ATOM   1130  HA  GLN    79     699.792 634.745  71.742  1.00  0.00           H  
ATOM   1131  CB  GLN    79     698.841 633.298  73.014  1.00  0.00           C  
ATOM   1132  HB2 GLN    79     697.811 632.948  73.078  1.00  0.00           H  
ATOM   1133  HB3 GLN    79     699.412 632.463  72.607  1.00  0.00           H  
ATOM   1134  CG  GLN    79     699.540 633.485  74.336  1.00  0.00           C  
ATOM   1135  HG2 GLN    79     700.554 633.188  74.070  1.00  0.00           H  
ATOM   1136  HG3 GLN    79     699.398 634.518  74.654  1.00  0.00           H  
ATOM   1137  CD  GLN    79     699.226 632.652  75.553  1.00  0.00           C  
ATOM   1138  OE1 GLN    79     698.848 631.481  75.467  1.00  0.00           O  
ATOM   1139  NE2 GLN    79     699.344 633.121  76.797  1.00  0.00           N  
ATOM   1140 HE21 GLN    79     698.933 632.642  77.585  1.00  0.00           H  
ATOM   1141 HE22 GLN    79     699.718 634.057  76.865  1.00  0.00           H  
ATOM   1142  C   GLN    79     698.538 633.498  70.632  1.00  0.00           C  
ATOM   1143  O   GLN    79     697.407 633.042  70.600  1.00  0.00           O  
ATOM   1144  N   LYS    80     699.566 633.347  69.789  1.00  0.00           N  
ATOM   1145  H   LYS    80     700.411 633.888  69.904  1.00  0.00           H  
ATOM   1146  CA  LYS    80     699.160 632.893  68.480  1.00  0.00           C  
ATOM   1147  HA  LYS    80     698.317 633.496  68.142  1.00  0.00           H  
ATOM   1148  CB  LYS    80     700.470 633.101  67.606  1.00  0.00           C  
ATOM   1149  HB2 LYS    80     700.918 634.082  67.764  1.00  0.00           H  
ATOM   1150  HB3 LYS    80     701.206 632.351  67.896  1.00  0.00           H  
ATOM   1151  CG  LYS    80     700.302 632.819  66.080  1.00  0.00           C  
ATOM   1152  HG2 LYS    80     700.084 631.752  66.031  1.00  0.00           H  
ATOM   1153  HG3 LYS    80     699.502 633.382  65.599  1.00  0.00           H  
ATOM   1154  CD  LYS    80     701.560 632.922  65.205  1.00  0.00           C  
ATOM   1155  HD2 LYS    80     702.059 633.860  65.446  1.00  0.00           H  
ATOM   1156  HD3 LYS    80     702.206 632.116  65.554  1.00  0.00           H  
ATOM   1157  CE  LYS    80     701.467 632.887  63.643  1.00  0.00           C  
ATOM   1158  HE2 LYS    80     700.405 632.800  63.413  1.00  0.00           H  
ATOM   1159  HE3 LYS    80     701.900 633.841  63.343  1.00  0.00           H  
ATOM   1160  NZ  LYS    80     702.249 631.792  63.058  1.00  0.00           N  
ATOM   1161  HZ1 LYS    80     701.787 630.930  63.309  1.00  0.00           H  
ATOM   1162  HZ2 LYS    80     703.163 631.668  63.469  1.00  0.00           H  
ATOM   1163  HZ3 LYS    80     702.287 631.880  62.053  1.00  0.00           H  
ATOM   1164  C   LYS    80     698.675 631.377  68.431  1.00  0.00           C  
ATOM   1165  O   LYS    80     699.185 630.396  68.956  1.00  0.00           O  
ATOM   1166  N   THR    81     697.541 631.230  67.655  1.00  0.00           N  
ATOM   1167  H   THR    81     697.238 632.132  67.316  1.00  0.00           H  
ATOM   1168  CA  THR    81     697.006 629.967  67.229  1.00  0.00           C  
ATOM   1169  HA  THR    81     697.794 629.217  67.298  1.00  0.00           H  
ATOM   1170  CB  THR    81     695.657 629.591  67.930  1.00  0.00           C  
ATOM   1171  HB  THR    81     695.754 629.714  69.008  1.00  0.00           H  
ATOM   1172  CG2 THR    81     694.511 630.514  67.637  1.00  0.00           C  
ATOM   1173 HG21 THR    81     694.190 630.393  66.602  1.00  0.00           H  
ATOM   1174 HG22 THR    81     694.894 631.512  67.849  1.00  0.00           H  
ATOM   1175 HG23 THR    81     693.742 630.364  68.395  1.00  0.00           H  
ATOM   1176  OG1 THR    81     695.385 628.248  67.788  1.00  0.00           O  
ATOM   1177  HG1 THR    81     696.041 627.734  68.264  1.00  0.00           H  
ATOM   1178  C   THR    81     696.814 630.123  65.686  1.00  0.00           C  
ATOM   1179  O   THR    81     696.704 631.207  65.137  1.00  0.00           O  
ATOM   1180  N   VAL    82     696.579 628.937  65.177  1.00  0.00           N  
ATOM   1181  H   VAL    82     696.365 628.179  65.810  1.00  0.00           H  
ATOM   1182  CA  VAL    82     696.180 628.655  63.734  1.00  0.00           C  
ATOM   1183  HA  VAL    82     696.034 629.609  63.227  1.00  0.00           H  
ATOM   1184  CB  VAL    82     697.328 627.938  63.014  1.00  0.00           C  
ATOM   1185  HB  VAL    82     697.061 627.640  62.000  1.00  0.00           H  
ATOM   1186  CG1 VAL    82     698.575 628.820  62.868  1.00  0.00           C  
ATOM   1187 HG11 VAL    82     698.168 629.800  62.621  1.00  0.00           H  
ATOM   1188 HG12 VAL    82     699.188 628.453  62.045  1.00  0.00           H  
ATOM   1189 HG13 VAL    82     699.189 628.813  63.769  1.00  0.00           H  
ATOM   1190  CG2 VAL    82     697.516 626.501  63.567  1.00  0.00           C  
ATOM   1191 HG21 VAL    82     698.053 625.869  62.859  1.00  0.00           H  
ATOM   1192 HG22 VAL    82     696.630 625.890  63.735  1.00  0.00           H  
ATOM   1193 HG23 VAL    82     698.028 626.582  64.526  1.00  0.00           H  
ATOM   1194  C   VAL    82     694.926 627.812  63.580  1.00  0.00           C  
ATOM   1195  O   VAL    82     694.707 627.071  62.617  1.00  0.00           O  
ATOM   1196  N   GLU    83     694.058 627.786  64.611  1.00  0.00           N  
ATOM   1197  H   GLU    83     694.229 628.363  65.422  1.00  0.00           H  
ATOM   1198  CA  GLU    83     692.692 627.260  64.485  1.00  0.00           C  
ATOM   1199  HA  GLU    83     692.698 626.435  63.772  1.00  0.00           H  
ATOM   1200  CB  GLU    83     692.228 626.574  65.825  1.00  0.00           C  
ATOM   1201  HB2 GLU    83     691.695 625.626  65.760  1.00  0.00           H  
ATOM   1202  HB3 GLU    83     693.171 626.313  66.305  1.00  0.00           H  
ATOM   1203  CG  GLU    83     691.359 627.428  66.845  1.00  0.00           C  
ATOM   1204  HG2 GLU    83     691.804 627.196  67.813  1.00  0.00           H  
ATOM   1205  HG3 GLU    83     691.405 628.465  66.511  1.00  0.00           H  
ATOM   1206  CD  GLU    83     689.835 627.062  66.819  1.00  0.00           C  
ATOM   1207  OE1 GLU    83     689.425 625.855  66.688  1.00  0.00           O  
ATOM   1208  OE2 GLU    83     689.020 627.933  67.197  1.00  0.00           O  
ATOM   1209  C   GLU    83     691.565 628.078  63.917  1.00  0.00           C  
ATOM   1210  O   GLU    83     690.546 627.491  63.516  1.00  0.00           O  
ATOM   1211  N   GLY    84     691.805 629.391  63.931  1.00  0.00           N  
ATOM   1212  H   GLY    84     692.622 629.842  64.318  1.00  0.00           H  
ATOM   1213  CA  GLY    84     690.770 630.445  63.390  1.00  0.00           C  
ATOM   1214  HA2 GLY    84     689.998 629.903  62.844  1.00  0.00           H  
ATOM   1215  HA3 GLY    84     690.425 631.025  64.246  1.00  0.00           H  
ATOM   1216  C   GLY    84     691.415 631.358  62.363  1.00  0.00           C  
ATOM   1217  O   GLY    84     692.483 631.899  62.462  1.00  0.00           O  
ATOM   1218  N   ALA    85     690.599 631.692  61.335  1.00  0.00           N  
ATOM   1219  H   ALA    85     689.701 631.247  61.462  1.00  0.00           H  
ATOM   1220  CA  ALA    85     690.957 632.789  60.366  1.00  0.00           C  
ATOM   1221  HA  ALA    85     691.763 633.394  60.781  1.00  0.00           H  
ATOM   1222  CB  ALA    85     691.373 632.172  59.078  1.00  0.00           C  
ATOM   1223  HB1 ALA    85     691.503 632.926  58.302  1.00  0.00           H  
ATOM   1224  HB2 ALA    85     690.565 631.495  58.799  1.00  0.00           H  
ATOM   1225  HB3 ALA    85     692.206 631.498  59.275  1.00  0.00           H  
ATOM   1226  C   ALA    85     689.956 634.002  60.265  1.00  0.00           C  
ATOM   1227  O   ALA    85     689.961 634.664  59.201  1.00  0.00           O  
ATOM   1228  N   GLY    86     688.988 634.172  61.271  1.00  0.00           N  
ATOM   1229  H   GLY    86     688.915 633.542  62.057  1.00  0.00           H  
ATOM   1230  CA  GLY    86     687.980 635.154  61.022  1.00  0.00           C  
ATOM   1231  HA2 GLY    86     687.627 635.243  62.049  1.00  0.00           H  
ATOM   1232  HA3 GLY    86     688.341 636.149  60.761  1.00  0.00           H  
ATOM   1233  C   GLY    86     686.857 634.687  60.052  1.00  0.00           C  
ATOM   1234  O   GLY    86     686.127 635.606  59.493  1.00  0.00           O  
ATOM   1235  N   SER    87     686.659 633.385  59.645  1.00  0.00           N  
ATOM   1236  H   SER    87     687.460 632.772  59.686  1.00  0.00           H  
ATOM   1237  CA  SER    87     685.566 632.762  58.802  1.00  0.00           C  
ATOM   1238  HA  SER    87     684.628 633.316  58.765  1.00  0.00           H  
ATOM   1239  CB  SER    87     686.098 632.726  57.388  1.00  0.00           C  
ATOM   1240  HB2 SER    87     686.804 633.507  57.106  1.00  0.00           H  
ATOM   1241  HB3 SER    87     686.730 631.841  57.314  1.00  0.00           H  
ATOM   1242  OG  SER    87     685.075 632.654  56.396  1.00  0.00           O  
ATOM   1243  HG  SER    87     685.517 632.055  55.790  1.00  0.00           H  
ATOM   1244  C   SER    87     685.231 631.412  59.220  1.00  0.00           C  
ATOM   1245  O   SER    87     685.824 630.788  60.099  1.00  0.00           O  
ATOM   1246  N   ILE    88     683.981 631.065  58.918  1.00  0.00           N  
ATOM   1247  H   ILE    88     683.354 631.638  58.371  1.00  0.00           H  
ATOM   1248  CA  ILE    88     683.310 629.753  59.384  1.00  0.00           C  
ATOM   1249  HA  ILE    88     683.567 629.525  60.418  1.00  0.00           H  
ATOM   1250  CB  ILE    88     681.700 629.762  59.379  1.00  0.00           C  
ATOM   1251  HB  ILE    88     681.196 630.049  58.457  1.00  0.00           H  
ATOM   1252  CG2 ILE    88     681.145 628.415  59.745  1.00  0.00           C  
ATOM   1253 HG21 ILE    88     681.527 628.063  60.703  1.00  0.00           H  
ATOM   1254 HG22 ILE    88     681.601 627.714  59.045  1.00  0.00           H  
ATOM   1255 HG23 ILE    88     680.070 628.526  59.603  1.00  0.00           H  
ATOM   1256  CG1 ILE    88     681.099 630.925  60.197  1.00  0.00           C  
ATOM   1257 HG12 ILE    88     681.484 631.804  59.681  1.00  0.00           H  
ATOM   1258 HG13 ILE    88     680.038 630.737  60.362  1.00  0.00           H  
ATOM   1259  CD1 ILE    88     681.582 630.939  61.629  1.00  0.00           C  
ATOM   1260 HD11 ILE    88     682.546 631.448  61.618  1.00  0.00           H  
ATOM   1261 HD12 ILE    88     681.483 629.986  62.149  1.00  0.00           H  
ATOM   1262 HD13 ILE    88     680.976 631.650  62.190  1.00  0.00           H  
ATOM   1263  C   ILE    88     683.988 628.626  58.670  1.00  0.00           C  
ATOM   1264  O   ILE    88     683.865 628.517  57.465  1.00  0.00           O  
ATOM   1265  N   ALA    89     684.437 627.503  59.295  1.00  0.00           N  
ATOM   1266  H   ALA    89     684.276 627.599  60.288  1.00  0.00           H  
ATOM   1267  CA  ALA    89     684.769 626.196  58.766  1.00  0.00           C  
ATOM   1268  HA  ALA    89     684.652 626.156  57.683  1.00  0.00           H  
ATOM   1269  CB  ALA    89     686.240 626.010  58.909  1.00  0.00           C  
ATOM   1270  HB1 ALA    89     686.567 625.959  59.947  1.00  0.00           H  
ATOM   1271  HB2 ALA    89     686.880 626.787  58.493  1.00  0.00           H  
ATOM   1272  HB3 ALA    89     686.492 625.011  58.553  1.00  0.00           H  
ATOM   1273  C   ALA    89     683.904 625.105  59.387  1.00  0.00           C  
ATOM   1274  O   ALA    89     684.265 624.264  60.264  1.00  0.00           O  
ATOM   1275  N   ALA    90     682.724 625.035  58.766  1.00  0.00           N  
ATOM   1276  H   ALA    90     682.567 625.928  58.323  1.00  0.00           H  
ATOM   1277  CA  ALA    90     681.538 624.180  59.114  1.00  0.00           C  
ATOM   1278  HA  ALA    90     681.691 623.853  60.143  1.00  0.00           H  
ATOM   1279  CB  ALA    90     680.259 624.917  59.351  1.00  0.00           C  
ATOM   1280  HB1 ALA    90     679.396 624.254  59.411  1.00  0.00           H  
ATOM   1281  HB2 ALA    90     680.089 625.530  58.465  1.00  0.00           H  
ATOM   1282  HB3 ALA    90     680.262 625.568  60.225  1.00  0.00           H  
ATOM   1283  C   ALA    90     681.302 623.110  58.013  1.00  0.00           C  
ATOM   1284  O   ALA    90     681.600 623.257  56.844  1.00  0.00           O  
ATOM   1285  N   ALA    91     680.651 621.959  58.447  1.00  0.00           N  
ATOM   1286  H   ALA    91     680.475 621.920  59.440  1.00  0.00           H  
ATOM   1287  CA  ALA    91     680.183 620.808  57.598  1.00  0.00           C  
ATOM   1288  HA  ALA    91     680.818 620.843  56.713  1.00  0.00           H  
ATOM   1289  CB  ALA    91     680.346 619.495  58.349  1.00  0.00           C  
ATOM   1290  HB1 ALA    91     679.437 619.417  58.945  1.00  0.00           H  
ATOM   1291  HB2 ALA    91     681.344 619.336  58.757  1.00  0.00           H  
ATOM   1292  HB3 ALA    91     680.009 618.652  57.746  1.00  0.00           H  
ATOM   1293  C   ALA    91     678.790 621.061  57.042  1.00  0.00           C  
ATOM   1294  O   ALA    91     677.951 621.366  57.896  1.00  0.00           O  
ATOM   1295  N   THR    92     678.508 620.750  55.734  1.00  0.00           N  
ATOM   1296  H   THR    92     679.358 620.443  55.282  1.00  0.00           H  
ATOM   1297  CA  THR    92     677.228 620.907  55.108  1.00  0.00           C  
ATOM   1298  HA  THR    92     676.451 621.212  55.810  1.00  0.00           H  
ATOM   1299  CB  THR    92     677.221 622.042  54.025  1.00  0.00           C  
ATOM   1300  HB  THR    92     676.404 621.960  53.308  1.00  0.00           H  
ATOM   1301  CG2 THR    92     677.179 623.477  54.540  1.00  0.00           C  
ATOM   1302 HG21 THR    92     677.218 624.252  53.775  1.00  0.00           H  
ATOM   1303 HG22 THR    92     678.097 623.634  55.107  1.00  0.00           H  
ATOM   1304 HG23 THR    92     676.270 623.666  55.110  1.00  0.00           H  
ATOM   1305  OG1 THR    92     678.305 621.959  53.134  1.00  0.00           O  
ATOM   1306  HG1 THR    92     678.539 622.848  52.859  1.00  0.00           H  
ATOM   1307  C   THR    92     676.760 619.678  54.380  1.00  0.00           C  
ATOM   1308  O   THR    92     677.568 618.816  54.074  1.00  0.00           O  
ATOM   1309  N   GLY    93     675.464 619.686  54.009  1.00  0.00           N  
ATOM   1310  H   GLY    93     674.831 620.292  54.511  1.00  0.00           H  
ATOM   1311  CA  GLY    93     674.855 618.487  53.223  1.00  0.00           C  
ATOM   1312  HA2 GLY    93     675.366 617.530  53.326  1.00  0.00           H  
ATOM   1313  HA3 GLY    93     673.784 618.426  53.417  1.00  0.00           H  
ATOM   1314  C   GLY    93     674.935 618.733  51.754  1.00  0.00           C  
ATOM   1315  O   GLY    93     673.934 618.985  51.127  1.00  0.00           O  
ATOM   1316  N   PHE    94     676.185 618.697  51.220  1.00  0.00           N  
ATOM   1317  H   PHE    94     676.907 618.319  51.817  1.00  0.00           H  
ATOM   1318  CA  PHE    94     676.536 619.135  49.820  1.00  0.00           C  
ATOM   1319  HA  PHE    94     675.661 619.093  49.172  1.00  0.00           H  
ATOM   1320  CB  PHE    94     677.030 620.618  49.998  1.00  0.00           C  
ATOM   1321  HB2 PHE    94     676.300 621.323  50.395  1.00  0.00           H  
ATOM   1322  HB3 PHE    94     677.775 620.685  50.791  1.00  0.00           H  
ATOM   1323  CG  PHE    94     677.402 621.152  48.644  1.00  0.00           C  
ATOM   1324  CD1 PHE    94     678.745 621.273  48.220  1.00  0.00           C  
ATOM   1325  HD1 PHE    94     679.515 620.809  48.818  1.00  0.00           H  
ATOM   1326  CE1 PHE    94     679.121 621.832  47.046  1.00  0.00           C  
ATOM   1327  HE1 PHE    94     680.101 622.031  46.637  1.00  0.00           H  
ATOM   1328  CZ  PHE    94     678.105 622.504  46.364  1.00  0.00           C  
ATOM   1329  HZ  PHE    94     678.322 623.165  45.538  1.00  0.00           H  
ATOM   1330  CE2 PHE    94     676.738 622.393  46.712  1.00  0.00           C  
ATOM   1331  HE2 PHE    94     675.982 622.963  46.191  1.00  0.00           H  
ATOM   1332  CD2 PHE    94     676.367 621.737  47.874  1.00  0.00           C  
ATOM   1333  HD2 PHE    94     675.330 621.634  48.157  1.00  0.00           H  
ATOM   1334  C   PHE    94     677.673 618.258  49.425  1.00  0.00           C  
ATOM   1335  O   PHE    94     678.832 618.519  49.660  1.00  0.00           O  
ATOM   1336  N   VAL    95     677.252 617.205  48.723  1.00  0.00           N  
ATOM   1337  H   VAL    95     676.248 617.173  48.611  1.00  0.00           H  
ATOM   1338  CA  VAL    95     678.005 616.018  48.373  1.00  0.00           C  
ATOM   1339  HA  VAL    95     678.818 615.972  49.098  1.00  0.00           H  
ATOM   1340  CB  VAL    95     677.349 614.695  48.703  1.00  0.00           C  
ATOM   1341  HB  VAL    95     678.056 613.894  48.486  1.00  0.00           H  
ATOM   1342  CG1 VAL    95     677.149 614.542  50.268  1.00  0.00           C  
ATOM   1343 HG11 VAL    95     678.116 614.668  50.755  1.00  0.00           H  
ATOM   1344 HG12 VAL    95     676.873 613.529  50.560  1.00  0.00           H  
ATOM   1345 HG13 VAL    95     676.390 615.250  50.601  1.00  0.00           H  
ATOM   1346  CG2 VAL    95     676.011 614.361  48.142  1.00  0.00           C  
ATOM   1347 HG21 VAL    95     675.920 613.314  48.431  1.00  0.00           H  
ATOM   1348 HG22 VAL    95     676.089 614.415  47.056  1.00  0.00           H  
ATOM   1349 HG23 VAL    95     675.244 615.000  48.579  1.00  0.00           H  
ATOM   1350  C   VAL    95     678.682 616.001  46.914  1.00  0.00           C  
ATOM   1351  O   VAL    95     679.438 615.066  46.625  1.00  0.00           O  
ATOM   1352  N   LYS    96     678.491 617.169  46.195  1.00  0.00           N  
ATOM   1353  H   LYS    96     677.869 617.818  46.655  1.00  0.00           H  
ATOM   1354  CA  LYS    96     678.997 617.438  44.792  1.00  0.00           C  
ATOM   1355  HA  LYS    96     678.909 616.515  44.218  1.00  0.00           H  
ATOM   1356  CB  LYS    96     678.214 618.617  44.141  1.00  0.00           C  
ATOM   1357  HB2 LYS    96     678.079 619.347  44.940  1.00  0.00           H  
ATOM   1358  HB3 LYS    96     678.525 618.963  43.155  1.00  0.00           H  
ATOM   1359  CG  LYS    96     676.756 618.138  44.122  1.00  0.00           C  
ATOM   1360  HG2 LYS    96     676.530 617.193  43.626  1.00  0.00           H  
ATOM   1361  HG3 LYS    96     676.393 618.132  45.149  1.00  0.00           H  
ATOM   1362  CD  LYS    96     676.009 619.223  43.281  1.00  0.00           C  
ATOM   1363  HD2 LYS    96     676.044 620.161  43.836  1.00  0.00           H  
ATOM   1364  HD3 LYS    96     676.301 619.305  42.234  1.00  0.00           H  
ATOM   1365  CE  LYS    96     674.540 618.874  43.149  1.00  0.00           C  
ATOM   1366  HE2 LYS    96     674.582 617.861  42.747  1.00  0.00           H  
ATOM   1367  HE3 LYS    96     674.064 618.722  44.117  1.00  0.00           H  
ATOM   1368  NZ  LYS    96     673.606 619.572  42.274  1.00  0.00           N  
ATOM   1369  HZ1 LYS    96     673.782 619.594  41.280  1.00  0.00           H  
ATOM   1370  HZ2 LYS    96     673.341 620.483  42.620  1.00  0.00           H  
ATOM   1371  HZ3 LYS    96     672.778 618.995  42.224  1.00  0.00           H  
ATOM   1372  C   LYS    96     680.544 617.557  44.664  1.00  0.00           C  
ATOM   1373  O   LYS    96     681.083 617.684  45.665  1.00  0.00           O  
ATOM   1374  N   LYS    97     680.974 617.578  43.355  1.00  0.00           N  
ATOM   1375  H   LYS    97     680.365 617.536  42.550  1.00  0.00           H  
ATOM   1376  CA  LYS    97     682.348 618.129  42.848  1.00  0.00           C  
ATOM   1377  HA  LYS    97     682.521 617.692  41.864  1.00  0.00           H  
ATOM   1378  CB  LYS    97     682.344 619.730  42.904  1.00  0.00           C  
ATOM   1379  HB2 LYS    97     681.413 620.008  42.411  1.00  0.00           H  
ATOM   1380  HB3 LYS    97     682.051 620.050  43.904  1.00  0.00           H  
ATOM   1381  CG  LYS    97     683.614 620.329  42.179  1.00  0.00           C  
ATOM   1382  HG2 LYS    97     683.834 621.324  42.564  1.00  0.00           H  
ATOM   1383  HG3 LYS    97     684.523 619.775  42.417  1.00  0.00           H  
ATOM   1384  CD  LYS    97     683.503 620.397  40.718  1.00  0.00           C  
ATOM   1385  HD2 LYS    97     683.564 619.408  40.263  1.00  0.00           H  
ATOM   1386  HD3 LYS    97     682.552 620.904  40.554  1.00  0.00           H  
ATOM   1387  CE  LYS    97     684.656 621.321  40.251  1.00  0.00           C  
ATOM   1388  HE2 LYS    97     684.570 622.198  40.892  1.00  0.00           H  
ATOM   1389  HE3 LYS    97     685.651 620.942  40.486  1.00  0.00           H  
ATOM   1390  NZ  LYS    97     684.633 621.533  38.727  1.00  0.00           N  
ATOM   1391  HZ1 LYS    97     683.650 621.730  38.605  1.00  0.00           H  
ATOM   1392  HZ2 LYS    97     684.826 620.806  38.053  1.00  0.00           H  
ATOM   1393  HZ3 LYS    97     685.133 622.405  38.627  1.00  0.00           H  
ATOM   1394  C   LYS    97     683.473 617.571  43.704  1.00  0.00           C  
ATOM   1395  O   LYS    97     684.342 618.270  44.276  1.00  0.00           O  
ATOM   1396  N   ASP    98     683.593 616.231  43.904  1.00  0.00           N  
ATOM   1397  H   ASP    98     682.920 615.654  43.419  1.00  0.00           H  
ATOM   1398  CA  ASP    98     684.657 615.636  44.785  1.00  0.00           C  
ATOM   1399  HA  ASP    98     685.477 616.331  44.962  1.00  0.00           H  
ATOM   1400  CB  ASP    98     684.044 615.319  46.172  1.00  0.00           C  
ATOM   1401  HB2 ASP    98     684.905 615.219  46.835  1.00  0.00           H  
ATOM   1402  HB3 ASP    98     683.445 616.128  46.589  1.00  0.00           H  
ATOM   1403  CG  ASP    98     683.198 613.975  46.186  1.00  0.00           C  
ATOM   1404  OD1 ASP    98     682.434 613.612  45.277  1.00  0.00           O  
ATOM   1405  OD2 ASP    98     683.369 613.318  47.222  1.00  0.00           O  
ATOM   1406  C   ASP    98     685.283 614.412  44.131  1.00  0.00           C  
ATOM   1407  O   ASP    98     684.791 613.921  43.178  1.00  0.00           O  
ATOM   1408  N   GLN    99     686.351 614.086  44.717  1.00  0.00           N  
ATOM   1409  H   GLN    99     686.596 614.615  45.542  1.00  0.00           H  
ATOM   1410  CA  GLN    99     687.317 613.101  44.151  1.00  0.00           C  
ATOM   1411  HA  GLN    99     686.823 612.384  43.496  1.00  0.00           H  
ATOM   1412  CB  GLN    99     688.406 614.011  43.462  1.00  0.00           C  
ATOM   1413  HB2 GLN    99     688.406 615.033  43.840  1.00  0.00           H  
ATOM   1414  HB3 GLN    99     689.423 613.805  43.796  1.00  0.00           H  
ATOM   1415  CG  GLN    99     688.337 614.017  41.960  1.00  0.00           C  
ATOM   1416  HG2 GLN    99     689.101 613.293  41.674  1.00  0.00           H  
ATOM   1417  HG3 GLN    99     687.459 613.565  41.499  1.00  0.00           H  
ATOM   1418  CD  GLN    99     688.367 615.362  41.306  1.00  0.00           C  
ATOM   1419  OE1 GLN    99     687.476 615.654  40.563  1.00  0.00           O  
ATOM   1420  NE2 GLN    99     689.389 616.107  41.502  1.00  0.00           N  
ATOM   1421 HE21 GLN    99     689.399 616.877  40.848  1.00  0.00           H  
ATOM   1422 HE22 GLN    99     690.119 615.717  42.081  1.00  0.00           H  
ATOM   1423  C   GLN    99     688.052 612.281  45.258  1.00  0.00           C  
ATOM   1424  O   GLN    99     687.890 612.558  46.415  1.00  0.00           O  
ATOM   1425  N   LEU   100     688.662 611.203  44.770  1.00  0.00           N  
ATOM   1426  H   LEU   100     688.860 611.253  43.781  1.00  0.00           H  
ATOM   1427  CA  LEU   100     689.400 610.219  45.530  1.00  0.00           C  
ATOM   1428  HA  LEU   100     689.516 610.566  46.556  1.00  0.00           H  
ATOM   1429  CB  LEU   100     688.732 608.892  45.440  1.00  0.00           C  
ATOM   1430  HB2 LEU   100     688.678 608.671  44.374  1.00  0.00           H  
ATOM   1431  HB3 LEU   100     689.329 608.135  45.947  1.00  0.00           H  
ATOM   1432  CG  LEU   100     687.284 608.768  46.095  1.00  0.00           C  
ATOM   1433  HG  LEU   100     686.744 609.710  45.997  1.00  0.00           H  
ATOM   1434  CD1 LEU   100     686.632 607.652  45.361  1.00  0.00           C  
ATOM   1435 HD11 LEU   100     685.558 607.552  45.519  1.00  0.00           H  
ATOM   1436 HD12 LEU   100     687.153 606.750  45.681  1.00  0.00           H  
ATOM   1437 HD13 LEU   100     686.705 607.856  44.293  1.00  0.00           H  
ATOM   1438  CD2 LEU   100     687.222 608.344  47.547  1.00  0.00           C  
ATOM   1439 HD21 LEU   100     687.829 608.968  48.203  1.00  0.00           H  
ATOM   1440 HD22 LEU   100     687.848 607.455  47.625  1.00  0.00           H  
ATOM   1441 HD23 LEU   100     686.196 608.192  47.881  1.00  0.00           H  
ATOM   1442  C   LEU   100     690.854 610.250  44.887  1.00  0.00           C  
ATOM   1443  O   LEU   100     690.948 610.811  43.808  1.00  0.00           O  
ATOM   1444  N   GLY   101     691.800 609.433  45.430  1.00  0.00           N  
ATOM   1445  H   GLY   101     691.464 608.881  46.206  1.00  0.00           H  
ATOM   1446  CA  GLY   101     693.234 609.233  44.861  1.00  0.00           C  
ATOM   1447  HA2 GLY   101     693.474 608.172  44.917  1.00  0.00           H  
ATOM   1448  HA3 GLY   101     693.066 609.501  43.817  1.00  0.00           H  
ATOM   1449  C   GLY   101     694.287 610.157  45.422  1.00  0.00           C  
ATOM   1450  O   GLY   101     695.361 609.785  45.758  1.00  0.00           O  
ATOM   1451  N   LYS   102     693.897 611.512  45.382  1.00  0.00           N  
ATOM   1452  H   LYS   102     692.909 611.695  45.285  1.00  0.00           H  
ATOM   1453  CA  LYS   102     694.635 612.601  45.887  1.00  0.00           C  
ATOM   1454  HA  LYS   102     695.071 612.513  46.882  1.00  0.00           H  
ATOM   1455  CB  LYS   102     696.006 612.749  45.094  1.00  0.00           C  
ATOM   1456  HB2 LYS   102     696.552 611.822  45.266  1.00  0.00           H  
ATOM   1457  HB3 LYS   102     695.658 612.819  44.063  1.00  0.00           H  
ATOM   1458  CG  LYS   102     697.011 613.920  45.347  1.00  0.00           C  
ATOM   1459  HG2 LYS   102     696.469 614.865  45.311  1.00  0.00           H  
ATOM   1460  HG3 LYS   102     697.467 613.935  46.337  1.00  0.00           H  
ATOM   1461  CD  LYS   102     698.050 614.006  44.268  1.00  0.00           C  
ATOM   1462  HD2 LYS   102     698.764 614.680  44.742  1.00  0.00           H  
ATOM   1463  HD3 LYS   102     698.468 613.029  44.029  1.00  0.00           H  
ATOM   1464  CE  LYS   102     697.502 614.507  42.827  1.00  0.00           C  
ATOM   1465  HE2 LYS   102     696.787 613.747  42.512  1.00  0.00           H  
ATOM   1466  HE3 LYS   102     696.898 615.407  42.943  1.00  0.00           H  
ATOM   1467  NZ  LYS   102     698.502 614.485  41.921  1.00  0.00           N  
ATOM   1468  HZ1 LYS   102     699.109 615.281  42.053  1.00  0.00           H  
ATOM   1469  HZ2 LYS   102     698.083 614.552  41.005  1.00  0.00           H  
ATOM   1470  HZ3 LYS   102     698.992 613.603  41.862  1.00  0.00           H  
ATOM   1471  C   LYS   102     693.749 613.796  45.910  1.00  0.00           C  
ATOM   1472  O   LYS   102     692.814 613.834  45.095  1.00  0.00           O  
ATOM   1473  N   ASN   103     694.043 614.875  46.758  1.00  0.00           N  
ATOM   1474  H   ASN   103     694.833 614.773  47.379  1.00  0.00           H  
ATOM   1475  CA  ASN   103     693.253 616.084  46.796  1.00  0.00           C  
ATOM   1476  HA  ASN   103     692.311 615.544  46.699  1.00  0.00           H  
ATOM   1477  CB  ASN   103     693.219 616.676  48.305  1.00  0.00           C  
ATOM   1478  HB2 ASN   103     693.974 617.458  48.380  1.00  0.00           H  
ATOM   1479  HB3 ASN   103     692.275 617.204  48.440  1.00  0.00           H  
ATOM   1480  CG  ASN   103     693.309 615.546  49.350  1.00  0.00           C  
ATOM   1481  OD1 ASN   103     694.335 615.074  49.852  1.00  0.00           O  
ATOM   1482  ND2 ASN   103     692.120 615.188  49.873  1.00  0.00           N  
ATOM   1483 HD21 ASN   103     691.318 615.701  49.536  1.00  0.00           H  
ATOM   1484 HD22 ASN   103     692.180 614.543  50.648  1.00  0.00           H  
ATOM   1485  C   ASN   103     693.511 617.016  45.620  1.00  0.00           C  
ATOM   1486  O   ASN   103     694.653 617.142  45.147  1.00  0.00           O  
ATOM   1487  N   GLU   104     692.413 617.654  45.090  1.00  0.00           N  
ATOM   1488  H   GLU   104     691.688 617.580  45.790  1.00  0.00           H  
ATOM   1489  CA  GLU   104     692.487 618.813  44.196  1.00  0.00           C  
ATOM   1490  HA  GLU   104     693.398 618.644  43.621  1.00  0.00           H  
ATOM   1491  CB  GLU   104     691.259 618.941  43.279  1.00  0.00           C  
ATOM   1492  HB2 GLU   104     691.012 617.979  42.830  1.00  0.00           H  
ATOM   1493  HB3 GLU   104     690.371 619.255  43.827  1.00  0.00           H  
ATOM   1494  CG  GLU   104     691.343 619.940  42.094  1.00  0.00           C  
ATOM   1495  HG2 GLU   104     691.706 620.903  42.452  1.00  0.00           H  
ATOM   1496  HG3 GLU   104     692.092 619.513  41.426  1.00  0.00           H  
ATOM   1497  CD  GLU   104     690.027 619.986  41.357  1.00  0.00           C  
ATOM   1498  OE1 GLU   104     689.663 620.996  40.717  1.00  0.00           O  
ATOM   1499  OE2 GLU   104     689.437 618.934  41.111  1.00  0.00           O  
ATOM   1500  C   GLU   104     692.715 620.104  44.992  1.00  0.00           C  
ATOM   1501  O   GLU   104     691.898 620.486  45.833  1.00  0.00           O  
ATOM   1502  N   GLU   105     693.902 620.752  44.904  1.00  0.00           N  
ATOM   1503  H   GLU   105     694.653 620.352  44.360  1.00  0.00           H  
ATOM   1504  CA  GLU   105     694.128 621.967  45.645  1.00  0.00           C  
ATOM   1505  HA  GLU   105     693.655 621.920  46.626  1.00  0.00           H  
ATOM   1506  CB  GLU   105     695.598 622.239  46.055  1.00  0.00           C  
ATOM   1507  HB2 GLU   105     696.345 622.258  45.262  1.00  0.00           H  
ATOM   1508  HB3 GLU   105     695.661 623.225  46.514  1.00  0.00           H  
ATOM   1509  CG  GLU   105     696.161 621.130  46.936  1.00  0.00           C  
ATOM   1510  HG2 GLU   105     696.147 620.153  46.455  1.00  0.00           H  
ATOM   1511  HG3 GLU   105     697.175 621.511  47.054  1.00  0.00           H  
ATOM   1512  CD  GLU   105     695.414 621.090  48.377  1.00  0.00           C  
ATOM   1513  OE1 GLU   105     695.283 622.184  49.023  1.00  0.00           O  
ATOM   1514  OE2 GLU   105     695.111 620.061  49.016  1.00  0.00           O  
ATOM   1515  C   GLU   105     693.589 623.272  45.063  1.00  0.00           C  
ATOM   1516  O   GLU   105     693.497 623.440  43.880  1.00  0.00           O  
ATOM   1517  N   GLY   106     693.416 624.231  45.927  1.00  0.00           N  
ATOM   1518  H   GLY   106     693.419 623.949  46.897  1.00  0.00           H  
ATOM   1519  CA  GLY   106     692.945 625.667  45.742  1.00  0.00           C  
ATOM   1520  HA2 GLY   106     692.254 625.723  44.900  1.00  0.00           H  
ATOM   1521  HA3 GLY   106     692.499 625.960  46.692  1.00  0.00           H  
ATOM   1522  C   GLY   106     693.991 626.663  45.522  1.00  0.00           C  
ATOM   1523  O   GLY   106     694.591 627.217  46.503  1.00  0.00           O  
ATOM   1524  N   ALA   107     694.399 626.729  44.316  1.00  0.00           N  
ATOM   1525  H   ALA   107     693.990 626.287  43.505  1.00  0.00           H  
ATOM   1526  CA  ALA   107     695.480 627.615  43.913  1.00  0.00           C  
ATOM   1527  HA  ALA   107     696.374 627.280  44.439  1.00  0.00           H  
ATOM   1528  CB  ALA   107     695.845 627.428  42.419  1.00  0.00           C  
ATOM   1529  HB1 ALA   107     696.468 628.259  42.088  1.00  0.00           H  
ATOM   1530  HB2 ALA   107     695.042 627.166  41.730  1.00  0.00           H  
ATOM   1531  HB3 ALA   107     696.549 626.597  42.393  1.00  0.00           H  
ATOM   1532  C   ALA   107     694.825 629.058  44.010  1.00  0.00           C  
ATOM   1533  O   ALA   107     693.625 629.215  44.305  1.00  0.00           O  
ATOM   1534  N   PRO   108     695.623 630.161  43.981  1.00  0.00           N  
ATOM   1535  CD  PRO   108     697.087 630.174  43.915  1.00  0.00           C  
ATOM   1536  HD2 PRO   108     697.303 629.875  42.890  1.00  0.00           H  
ATOM   1537  HD3 PRO   108     697.591 629.406  44.502  1.00  0.00           H  
ATOM   1538  CG  PRO   108     697.484 631.534  44.156  1.00  0.00           C  
ATOM   1539  HG2 PRO   108     697.958 631.784  43.207  1.00  0.00           H  
ATOM   1540  HG3 PRO   108     698.270 631.741  44.882  1.00  0.00           H  
ATOM   1541  CB  PRO   108     696.269 632.470  44.297  1.00  0.00           C  
ATOM   1542  HB2 PRO   108     696.276 633.329  43.626  1.00  0.00           H  
ATOM   1543  HB3 PRO   108     696.238 632.730  45.355  1.00  0.00           H  
ATOM   1544  CA  PRO   108     695.136 631.527  43.923  1.00  0.00           C  
ATOM   1545  HA  PRO   108     694.329 631.543  44.655  1.00  0.00           H  
ATOM   1546  C   PRO   108     694.469 631.952  42.587  1.00  0.00           C  
ATOM   1547  O   PRO   108     694.504 631.242  41.663  1.00  0.00           O  
ATOM   1548  N   GLN   109     693.709 633.016  42.692  1.00  0.00           N  
ATOM   1549  H   GLN   109     693.604 633.474  43.586  1.00  0.00           H  
ATOM   1550  CA  GLN   109     693.216 633.717  41.518  1.00  0.00           C  
ATOM   1551  HA  GLN   109     693.215 633.068  40.642  1.00  0.00           H  
ATOM   1552  CB  GLN   109     691.754 633.994  41.800  1.00  0.00           C  
ATOM   1553  HB2 GLN   109     691.228 633.136  42.220  1.00  0.00           H  
ATOM   1554  HB3 GLN   109     691.715 634.780  42.554  1.00  0.00           H  
ATOM   1555  CG  GLN   109     690.897 634.393  40.575  1.00  0.00           C  
ATOM   1556  HG2 GLN   109     689.888 634.442  40.984  1.00  0.00           H  
ATOM   1557  HG3 GLN   109     691.043 635.431  40.274  1.00  0.00           H  
ATOM   1558  CD  GLN   109     690.769 633.281  39.493  1.00  0.00           C  
ATOM   1559  OE1 GLN   109     691.289 633.397  38.420  1.00  0.00           O  
ATOM   1560  NE2 GLN   109     690.232 632.084  39.718  1.00  0.00           N  
ATOM   1561 HE21 GLN   109     689.934 631.819  40.645  1.00  0.00           H  
ATOM   1562 HE22 GLN   109     690.026 631.509  38.913  1.00  0.00           H  
ATOM   1563  C   GLN   109     693.897 635.125  41.133  1.00  0.00           C  
ATOM   1564  O   GLN   109     694.283 635.864  42.011  1.00  0.00           O  
ATOM   1565  N   GLU   110     693.909 635.413  39.846  1.00  0.00           N  
ATOM   1566  H   GLU   110     693.631 634.719  39.167  1.00  0.00           H  
ATOM   1567  CA  GLU   110     694.652 636.442  39.134  1.00  0.00           C  
ATOM   1568  HA  GLU   110     694.949 637.216  39.842  1.00  0.00           H  
ATOM   1569  CB  GLU   110     696.026 636.044  38.478  1.00  0.00           C  
ATOM   1570  HB2 GLU   110     696.207 636.715  37.639  1.00  0.00           H  
ATOM   1571  HB3 GLU   110     696.648 636.314  39.332  1.00  0.00           H  
ATOM   1572  CG  GLU   110     696.419 634.588  38.199  1.00  0.00           C  
ATOM   1573  HG2 GLU   110     697.349 634.546  37.633  1.00  0.00           H  
ATOM   1574  HG3 GLU   110     696.439 634.222  39.226  1.00  0.00           H  
ATOM   1575  CD  GLU   110     695.415 633.864  37.292  1.00  0.00           C  
ATOM   1576  OE1 GLU   110     694.262 633.758  37.765  1.00  0.00           O  
ATOM   1577  OE2 GLU   110     695.755 633.588  36.096  1.00  0.00           O  
ATOM   1578  C   GLU   110     693.772 637.240  38.156  1.00  0.00           C  
ATOM   1579  O   GLU   110     693.877 637.187  37.001  1.00  0.00           O  
ATOM   1580  N   GLY   111     692.833 638.060  38.691  1.00  0.00           N  
ATOM   1581  H   GLY   111     692.641 637.991  39.681  1.00  0.00           H  
ATOM   1582  CA  GLY   111     691.976 639.012  38.029  1.00  0.00           C  
ATOM   1583  HA2 GLY   111     691.616 638.455  37.164  1.00  0.00           H  
ATOM   1584  HA3 GLY   111     691.152 639.273  38.692  1.00  0.00           H  
ATOM   1585  C   GLY   111     692.714 640.337  37.556  1.00  0.00           C  
ATOM   1586  O   GLY   111     692.183 641.373  37.951  1.00  0.00           O  
ATOM   1587  N   ILE   112     693.836 640.271  36.797  1.00  0.00           N  
ATOM   1588  H   ILE   112     694.101 639.343  36.500  1.00  0.00           H  
ATOM   1589  CA  ILE   112     694.734 641.422  36.643  1.00  0.00           C  
ATOM   1590  HA  ILE   112     694.682 642.055  37.529  1.00  0.00           H  
ATOM   1591  CB  ILE   112     696.142 640.848  36.557  1.00  0.00           C  
ATOM   1592  HB  ILE   112     696.937 641.590  36.472  1.00  0.00           H  
ATOM   1593  CG2 ILE   112     696.493 640.182  37.935  1.00  0.00           C  
ATOM   1594 HG21 ILE   112     695.908 639.271  38.065  1.00  0.00           H  
ATOM   1595 HG22 ILE   112     695.983 640.810  38.665  1.00  0.00           H  
ATOM   1596 HG23 ILE   112     697.524 639.892  38.135  1.00  0.00           H  
ATOM   1597  CG1 ILE   112     696.381 639.859  35.405  1.00  0.00           C  
ATOM   1598 HG12 ILE   112     695.818 638.940  35.573  1.00  0.00           H  
ATOM   1599 HG13 ILE   112     696.065 640.310  34.465  1.00  0.00           H  
ATOM   1600  CD1 ILE   112     697.850 639.532  35.209  1.00  0.00           C  
ATOM   1601 HD11 ILE   112     698.476 640.418  35.313  1.00  0.00           H  
ATOM   1602 HD12 ILE   112     698.058 639.198  34.193  1.00  0.00           H  
ATOM   1603 HD13 ILE   112     698.128 638.658  35.798  1.00  0.00           H  
ATOM   1604  C   ILE   112     694.346 642.532  35.606  1.00  0.00           C  
ATOM   1605  O   ILE   112     695.186 643.173  35.029  1.00  0.00           O  
ATOM   1606  N   LEU   113     693.038 642.546  35.281  1.00  0.00           N  
ATOM   1607  H   LEU   113     692.454 641.903  35.796  1.00  0.00           H  
ATOM   1608  CA  LEU   113     692.425 643.378  34.177  1.00  0.00           C  
ATOM   1609  HA  LEU   113     693.324 643.795  33.723  1.00  0.00           H  
ATOM   1610  CB  LEU   113     691.362 642.705  33.230  1.00  0.00           C  
ATOM   1611  HB2 LEU   113     690.715 642.005  33.760  1.00  0.00           H  
ATOM   1612  HB3 LEU   113     690.547 643.414  33.083  1.00  0.00           H  
ATOM   1613  CG  LEU   113     691.836 642.018  31.941  1.00  0.00           C  
ATOM   1614  HG  LEU   113     692.554 642.687  31.467  1.00  0.00           H  
ATOM   1615  CD1 LEU   113     692.637 640.678  32.082  1.00  0.00           C  
ATOM   1616 HD11 LEU   113     692.813 640.355  31.055  1.00  0.00           H  
ATOM   1617 HD12 LEU   113     691.961 640.004  32.610  1.00  0.00           H  
ATOM   1618 HD13 LEU   113     693.528 640.996  32.622  1.00  0.00           H  
ATOM   1619  CD2 LEU   113     690.701 641.794  30.935  1.00  0.00           C  
ATOM   1620 HD21 LEU   113     690.124 642.636  30.552  1.00  0.00           H  
ATOM   1621 HD22 LEU   113     689.864 641.304  31.433  1.00  0.00           H  
ATOM   1622 HD23 LEU   113     690.976 641.125  30.121  1.00  0.00           H  
ATOM   1623  C   LEU   113     691.816 644.704  34.679  1.00  0.00           C  
ATOM   1624  O   LEU   113     691.391 644.824  35.830  1.00  0.00           O  
ATOM   1625  N   GLU   114     691.812 645.679  33.775  1.00  0.00           N  
ATOM   1626  H   GLU   114     692.361 645.476  32.953  1.00  0.00           H  
ATOM   1627  CA  GLU   114     691.237 646.978  34.016  1.00  0.00           C  
ATOM   1628  HA  GLU   114     691.263 647.166  35.089  1.00  0.00           H  
ATOM   1629  CB  GLU   114     692.094 647.934  33.069  1.00  0.00           C  
ATOM   1630  HB2 GLU   114     693.136 647.907  33.389  1.00  0.00           H  
ATOM   1631  HB3 GLU   114     691.926 647.714  32.015  1.00  0.00           H  
ATOM   1632  CG  GLU   114     691.531 649.419  33.250  1.00  0.00           C  
ATOM   1633  HG2 GLU   114     691.823 650.028  32.394  1.00  0.00           H  
ATOM   1634  HG3 GLU   114     690.444 649.456  33.323  1.00  0.00           H  
ATOM   1635  CD  GLU   114     692.137 650.085  34.612  1.00  0.00           C  
ATOM   1636  OE1 GLU   114     692.000 651.385  34.580  1.00  0.00           O  
ATOM   1637  OE2 GLU   114     692.660 649.549  35.574  1.00  0.00           O  
ATOM   1638  C   GLU   114     689.690 647.005  33.652  1.00  0.00           C  
ATOM   1639  O   GLU   114     689.353 646.445  32.548  1.00  0.00           O  
ATOM   1640  N   ASP   115     688.751 647.584  34.402  1.00  0.00           N  
ATOM   1641  H   ASP   115     688.873 648.131  35.241  1.00  0.00           H  
ATOM   1642  CA  ASP   115     687.364 647.717  34.002  1.00  0.00           C  
ATOM   1643  HA  ASP   115     686.987 646.788  33.574  1.00  0.00           H  
ATOM   1644  CB  ASP   115     686.652 648.004  35.268  1.00  0.00           C  
ATOM   1645  HB2 ASP   115     687.181 648.778  35.824  1.00  0.00           H  
ATOM   1646  HB3 ASP   115     685.617 648.323  35.151  1.00  0.00           H  
ATOM   1647  CG  ASP   115     686.493 646.817  36.374  1.00  0.00           C  
ATOM   1648  OD1 ASP   115     685.533 646.764  37.136  1.00  0.00           O  
ATOM   1649  OD2 ASP   115     687.398 645.937  36.396  1.00  0.00           O  
ATOM   1650  C   ASP   115     686.990 648.864  33.000  1.00  0.00           C  
ATOM   1651  O   ASP   115     685.953 648.724  32.303  1.00  0.00           O  
ATOM   1652  N   MET   116     687.804 650.005  32.907  1.00  0.00           N  
ATOM   1653  H   MET   116     688.688 649.865  33.375  1.00  0.00           H  
ATOM   1654  CA  MET   116     687.563 651.221  32.139  1.00  0.00           C  
ATOM   1655  HA  MET   116     686.554 651.607  32.278  1.00  0.00           H  
ATOM   1656  CB  MET   116     688.621 652.224  32.807  1.00  0.00           C  
ATOM   1657  HB2 MET   116     689.498 651.741  33.237  1.00  0.00           H  
ATOM   1658  HB3 MET   116     689.110 652.957  32.166  1.00  0.00           H  
ATOM   1659  CG  MET   116     687.978 652.969  33.952  1.00  0.00           C  
ATOM   1660  HG2 MET   116     686.962 653.296  33.730  1.00  0.00           H  
ATOM   1661  HG3 MET   116     687.704 652.230  34.704  1.00  0.00           H  
ATOM   1662  SD  MET   116     688.777 654.286  34.839  1.00  0.00           S  
ATOM   1663  CE  MET   116     687.654 654.520  36.259  1.00  0.00           C  
ATOM   1664  HE1 MET   116     686.596 654.429  36.014  1.00  0.00           H  
ATOM   1665  HE2 MET   116     687.918 655.402  36.842  1.00  0.00           H  
ATOM   1666  HE3 MET   116     687.666 653.694  36.970  1.00  0.00           H  
ATOM   1667  C   MET   116     687.942 650.994  30.604  1.00  0.00           C  
ATOM   1668  O   MET   116     688.524 649.979  30.191  1.00  0.00           O  
ATOM   1669  N   PRO   117     687.651 652.089  29.727  1.00  0.00           N  
ATOM   1670  CD  PRO   117     686.792 653.167  30.086  1.00  0.00           C  
ATOM   1671  HD2 PRO   117     687.106 653.806  30.912  1.00  0.00           H  
ATOM   1672  HD3 PRO   117     685.845 652.683  30.323  1.00  0.00           H  
ATOM   1673  CG  PRO   117     686.508 653.961  28.845  1.00  0.00           C  
ATOM   1674  HG2 PRO   117     687.070 654.890  28.749  1.00  0.00           H  
ATOM   1675  HG3 PRO   117     685.445 654.196  28.903  1.00  0.00           H  
ATOM   1676  CB  PRO   117     686.884 652.914  27.654  1.00  0.00           C  
ATOM   1677  HB2 PRO   117     687.330 653.472  26.831  1.00  0.00           H  
ATOM   1678  HB3 PRO   117     686.042 652.261  27.429  1.00  0.00           H  
ATOM   1679  CA  PRO   117     687.978 652.064  28.307  1.00  0.00           C  
ATOM   1680  HA  PRO   117     687.861 651.077  27.861  1.00  0.00           H  
ATOM   1681  C   PRO   117     689.435 652.488  28.096  1.00  0.00           C  
ATOM   1682  O   PRO   117     690.021 653.153  28.962  1.00  0.00           O  
ATOM   1683  N   VAL   118     689.882 652.228  26.900  1.00  0.00           N  
ATOM   1684  H   VAL   118     689.309 651.724  26.239  1.00  0.00           H  
ATOM   1685  CA  VAL   118     691.159 652.861  26.328  1.00  0.00           C  
ATOM   1686  HA  VAL   118     691.154 653.875  26.729  1.00  0.00           H  
ATOM   1687  CB  VAL   118     692.419 652.062  26.842  1.00  0.00           C  
ATOM   1688  HB  VAL   118     693.051 651.605  26.081  1.00  0.00           H  
ATOM   1689  CG1 VAL   118     693.242 653.116  27.612  1.00  0.00           C  
ATOM   1690 HG11 VAL   118     692.712 653.615  28.423  1.00  0.00           H  
ATOM   1691 HG12 VAL   118     693.694 653.840  26.934  1.00  0.00           H  
ATOM   1692 HG13 VAL   118     694.137 652.709  28.083  1.00  0.00           H  
ATOM   1693  CG2 VAL   118     692.223 650.831  27.852  1.00  0.00           C  
ATOM   1694 HG21 VAL   118     691.797 650.056  27.215  1.00  0.00           H  
ATOM   1695 HG22 VAL   118     691.617 650.963  28.748  1.00  0.00           H  
ATOM   1696 HG23 VAL   118     693.170 650.591  28.336  1.00  0.00           H  
ATOM   1697  C   VAL   118     691.157 652.807  24.837  1.00  0.00           C  
ATOM   1698  O   VAL   118     690.926 651.763  24.215  1.00  0.00           O  
ATOM   1699  N   ASP   119     691.242 653.970  24.208  1.00  0.00           N  
ATOM   1700  H   ASP   119     691.619 654.746  24.733  1.00  0.00           H  
ATOM   1701  CA  ASP   119     691.251 654.070  22.727  1.00  0.00           C  
ATOM   1702  HA  ASP   119     690.954 653.109  22.309  1.00  0.00           H  
ATOM   1703  CB  ASP   119     690.263 655.197  22.340  1.00  0.00           C  
ATOM   1704  HB2 ASP   119     690.479 656.176  22.769  1.00  0.00           H  
ATOM   1705  HB3 ASP   119     690.343 655.362  21.266  1.00  0.00           H  
ATOM   1706  CG  ASP   119     688.887 654.863  22.576  1.00  0.00           C  
ATOM   1707  OD1 ASP   119     688.215 655.787  23.126  1.00  0.00           O  
ATOM   1708  OD2 ASP   119     688.372 653.757  22.298  1.00  0.00           O  
ATOM   1709  C   ASP   119     692.708 654.469  22.264  1.00  0.00           C  
ATOM   1710  O   ASP   119     693.536 655.062  23.014  1.00  0.00           O  
ATOM   1711  N   PRO   120     693.109 654.228  21.026  1.00  0.00           N  
ATOM   1712  CD  PRO   120     692.526 653.252  20.043  1.00  0.00           C  
ATOM   1713  HD2 PRO   120     691.568 653.607  19.662  1.00  0.00           H  
ATOM   1714  HD3 PRO   120     692.675 652.215  20.344  1.00  0.00           H  
ATOM   1715  CG  PRO   120     693.296 653.598  18.798  1.00  0.00           C  
ATOM   1716  HG2 PRO   120     692.881 654.480  18.311  1.00  0.00           H  
ATOM   1717  HG3 PRO   120     693.355 652.864  17.995  1.00  0.00           H  
ATOM   1718  CB  PRO   120     694.708 653.721  19.364  1.00  0.00           C  
ATOM   1719  HB2 PRO   120     695.306 654.145  18.557  1.00  0.00           H  
ATOM   1720  HB3 PRO   120     695.141 652.736  19.538  1.00  0.00           H  
ATOM   1721  CA  PRO   120     694.518 654.614  20.643  1.00  0.00           C  
ATOM   1722  HA  PRO   120     695.176 654.360  21.475  1.00  0.00           H  
ATOM   1723  C   PRO   120     694.897 656.070  20.388  1.00  0.00           C  
ATOM   1724  O   PRO   120     694.091 657.007  20.468  1.00  0.00           O  
ATOM   1725  N   ASP   121     696.141 656.346  20.052  1.00  0.00           N  
ATOM   1726  H   ASP   121     696.664 655.487  20.142  1.00  0.00           H  
ATOM   1727  CA  ASP   121     696.786 657.615  20.026  1.00  0.00           C  
ATOM   1728  HA  ASP   121     696.445 658.185  20.890  1.00  0.00           H  
ATOM   1729  CB  ASP   121     698.329 657.506  20.135  1.00  0.00           C  
ATOM   1730  HB2 ASP   121     698.834 656.790  19.487  1.00  0.00           H  
ATOM   1731  HB3 ASP   121     698.736 658.465  19.815  1.00  0.00           H  
ATOM   1732  CG  ASP   121     698.742 657.267  21.538  1.00  0.00           C  
ATOM   1733  OD1 ASP   121     699.852 657.817  21.894  1.00  0.00           O  
ATOM   1734  OD2 ASP   121     698.021 656.694  22.371  1.00  0.00           O  
ATOM   1735  C   ASP   121     696.356 658.560  18.886  1.00  0.00           C  
ATOM   1736  O   ASP   121     695.810 658.308  17.808  1.00  0.00           O  
ATOM   1737  N   ASN   122     696.545 659.847  19.180  1.00  0.00           N  
ATOM   1738  H   ASN   122     696.903 660.073  20.097  1.00  0.00           H  
ATOM   1739  CA  ASN   122     696.184 660.961  18.427  1.00  0.00           C  
ATOM   1740  HA  ASN   122     695.342 660.491  17.917  1.00  0.00           H  
ATOM   1741  CB  ASN   122     695.603 662.080  19.323  1.00  0.00           C  
ATOM   1742  HB2 ASN   122     696.191 662.114  20.240  1.00  0.00           H  
ATOM   1743  HB3 ASN   122     695.371 662.998  18.785  1.00  0.00           H  
ATOM   1744  CG  ASN   122     694.174 661.731  19.740  1.00  0.00           C  
ATOM   1745  OD1 ASN   122     693.152 662.149  19.149  1.00  0.00           O  
ATOM   1746  ND2 ASN   122     694.037 660.868  20.730  1.00  0.00           N  
ATOM   1747 HD21 ASN   122     694.797 660.830  21.393  1.00  0.00           H  
ATOM   1748 HD22 ASN   122     693.103 660.659  21.053  1.00  0.00           H  
ATOM   1749  C   ASN   122     697.433 661.349  17.595  1.00  0.00           C  
ATOM   1750  O   ASN   122     697.706 662.523  17.413  1.00  0.00           O  
ATOM   1751  N   GLU   123     698.141 660.332  17.175  1.00  0.00           N  
ATOM   1752  H   GLU   123     697.832 659.408  17.441  1.00  0.00           H  
ATOM   1753  CA  GLU   123     699.394 660.394  16.436  1.00  0.00           C  
ATOM   1754  HA  GLU   123     699.608 661.291  15.855  1.00  0.00           H  
ATOM   1755  CB  GLU   123     700.494 660.311  17.432  1.00  0.00           C  
ATOM   1756  HB2 GLU   123     700.123 659.829  18.336  1.00  0.00           H  
ATOM   1757  HB3 GLU   123     701.406 659.795  17.130  1.00  0.00           H  
ATOM   1758  CG  GLU   123     701.017 661.722  17.783  1.00  0.00           C  
ATOM   1759  HG2 GLU   123     700.271 662.464  18.066  1.00  0.00           H  
ATOM   1760  HG3 GLU   123     701.730 661.625  18.602  1.00  0.00           H  
ATOM   1761  CD  GLU   123     701.855 662.245  16.610  1.00  0.00           C  
ATOM   1762  OE1 GLU   123     702.227 661.578  15.663  1.00  0.00           O  
ATOM   1763  OE2 GLU   123     702.148 663.435  16.614  1.00  0.00           O  
ATOM   1764  C   GLU   123     699.655 659.149  15.614  1.00  0.00           C  
ATOM   1765  O   GLU   123     699.500 657.960  15.994  1.00  0.00           O  
ATOM   1766  N   ALA   124     700.158 659.312  14.336  1.00  0.00           N  
ATOM   1767  H   ALA   124     699.950 660.232  13.973  1.00  0.00           H  
ATOM   1768  CA  ALA   124     700.320 658.096  13.507  1.00  0.00           C  
ATOM   1769  HA  ALA   124     699.376 657.632  13.218  1.00  0.00           H  
ATOM   1770  CB  ALA   124     700.822 658.584  12.050  1.00  0.00           C  
ATOM   1771  HB1 ALA   124     701.682 659.252  12.018  1.00  0.00           H  
ATOM   1772  HB2 ALA   124     700.048 659.094  11.477  1.00  0.00           H  
ATOM   1773  HB3 ALA   124     701.008 657.797  11.319  1.00  0.00           H  
ATOM   1774  C   ALA   124     701.373 657.024  13.999  1.00  0.00           C  
ATOM   1775  O   ALA   124     702.597 657.394  14.219  1.00  0.00           O  
ATOM   1776  N   TYR   125     700.871 655.814  14.032  1.00  0.00           N  
ATOM   1777  H   TYR   125     699.956 655.583  13.672  1.00  0.00           H  
ATOM   1778  CA  TYR   125     701.474 654.716  14.745  1.00  0.00           C  
ATOM   1779  HA  TYR   125     702.160 655.104  15.498  1.00  0.00           H  
ATOM   1780  CB  TYR   125     700.514 653.773  15.428  1.00  0.00           C  
ATOM   1781  HB2 TYR   125     700.903 653.438  16.390  1.00  0.00           H  
ATOM   1782  HB3 TYR   125     699.629 654.396  15.554  1.00  0.00           H  
ATOM   1783  CG  TYR   125     700.141 652.645  14.607  1.00  0.00           C  
ATOM   1784  CD1 TYR   125     699.231 652.830  13.522  1.00  0.00           C  
ATOM   1785  HD1 TYR   125     698.709 653.744  13.280  1.00  0.00           H  
ATOM   1786  CE1 TYR   125     698.763 651.782  12.722  1.00  0.00           C  
ATOM   1787  HE1 TYR   125     698.059 651.904  11.913  1.00  0.00           H  
ATOM   1788  CZ  TYR   125     699.225 650.496  12.977  1.00  0.00           C  
ATOM   1789  OH  TYR   125     698.739 649.452  12.164  1.00  0.00           O  
ATOM   1790  HH  TYR   125     697.789 649.315  12.126  1.00  0.00           H  
ATOM   1791  CE2 TYR   125     700.268 650.282  13.956  1.00  0.00           C  
ATOM   1792  HE2 TYR   125     700.848 649.371  13.968  1.00  0.00           H  
ATOM   1793  CD2 TYR   125     700.656 651.349  14.885  1.00  0.00           C  
ATOM   1794  HD2 TYR   125     701.519 651.330  15.534  1.00  0.00           H  
ATOM   1795  C   TYR   125     702.650 653.936  14.034  1.00  0.00           C  
ATOM   1796  O   TYR   125     703.243 653.133  14.645  1.00  0.00           O  
ATOM   1797  N   GLU   126     703.047 654.257  12.792  1.00  0.00           N  
ATOM   1798  H   GLU   126     702.339 654.829  12.353  1.00  0.00           H  
ATOM   1799  CA  GLU   126     704.160 653.727  11.966  1.00  0.00           C  
ATOM   1800  HA  GLU   126     704.467 652.823  12.493  1.00  0.00           H  
ATOM   1801  CB  GLU   126     703.533 653.483  10.574  1.00  0.00           C  
ATOM   1802  HB2 GLU   126     702.753 652.742  10.750  1.00  0.00           H  
ATOM   1803  HB3 GLU   126     702.868 654.323  10.373  1.00  0.00           H  
ATOM   1804  CG  GLU   126     704.430 653.168   9.385  1.00  0.00           C  
ATOM   1805  HG2 GLU   126     703.917 652.799   8.497  1.00  0.00           H  
ATOM   1806  HG3 GLU   126     704.860 654.130   9.106  1.00  0.00           H  
ATOM   1807  CD  GLU   126     705.595 652.267   9.795  1.00  0.00           C  
ATOM   1808  OE1 GLU   126     705.484 651.124  10.168  1.00  0.00           O  
ATOM   1809  OE2 GLU   126     706.762 652.685   9.464  1.00  0.00           O  
ATOM   1810  C   GLU   126     705.193 654.872  11.865  1.00  0.00           C  
ATOM   1811  O   GLU   126     704.960 655.995  11.537  1.00  0.00           O  
ATOM   1812  N   MET   127     706.338 654.656  12.494  1.00  0.00           N  
ATOM   1813  H   MET   127     706.506 653.777  12.962  1.00  0.00           H  
ATOM   1814  CA  MET   127     707.502 655.578  12.563  1.00  0.00           C  
ATOM   1815  HA  MET   127     707.385 656.340  11.793  1.00  0.00           H  
ATOM   1816  CB  MET   127     707.461 656.325  13.913  1.00  0.00           C  
ATOM   1817  HB2 MET   127     706.536 656.899  13.862  1.00  0.00           H  
ATOM   1818  HB3 MET   127     707.496 655.642  14.762  1.00  0.00           H  
ATOM   1819  CG  MET   127     708.494 657.395  14.092  1.00  0.00           C  
ATOM   1820  HG2 MET   127     708.567 657.799  15.102  1.00  0.00           H  
ATOM   1821  HG3 MET   127     709.472 656.951  13.906  1.00  0.00           H  
ATOM   1822  SD  MET   127     708.329 658.884  13.035  1.00  0.00           S  
ATOM   1823  CE  MET   127     710.065 659.591  13.070  1.00  0.00           C  
ATOM   1824  HE1 MET   127     710.550 659.248  12.156  1.00  0.00           H  
ATOM   1825  HE2 MET   127     710.636 659.314  13.956  1.00  0.00           H  
ATOM   1826  HE3 MET   127     710.138 660.664  12.890  1.00  0.00           H  
ATOM   1827  C   MET   127     708.886 654.777  12.428  1.00  0.00           C  
ATOM   1828  O   MET   127     708.995 653.610  12.864  1.00  0.00           O  
ATOM   1829  N   PRO   128     709.941 655.328  11.856  1.00  0.00           N  
ATOM   1830  CD  PRO   128     709.840 656.499  10.913  1.00  0.00           C  
ATOM   1831  HD2 PRO   128     709.177 657.324  11.171  1.00  0.00           H  
ATOM   1832  HD3 PRO   128     709.445 656.091   9.982  1.00  0.00           H  
ATOM   1833  CG  PRO   128     711.237 657.001  10.707  1.00  0.00           C  
ATOM   1834  HG2 PRO   128     711.680 657.662  11.452  1.00  0.00           H  
ATOM   1835  HG3 PRO   128     711.306 657.530   9.757  1.00  0.00           H  
ATOM   1836  CB  PRO   128     712.041 655.705  10.751  1.00  0.00           C  
ATOM   1837  HB2 PRO   128     713.112 655.691  10.951  1.00  0.00           H  
ATOM   1838  HB3 PRO   128     712.084 655.347   9.722  1.00  0.00           H  
ATOM   1839  CA  PRO   128     711.237 654.756  11.737  1.00  0.00           C  
ATOM   1840  HA  PRO   128     711.278 653.817  11.186  1.00  0.00           H  
ATOM   1841  C   PRO   128     711.939 654.715  13.071  1.00  0.00           C  
ATOM   1842  O   PRO   128     711.744 655.496  13.963  1.00  0.00           O  
ATOM   1843  N   SER   129     712.869 653.743  13.185  1.00  0.00           N  
ATOM   1844  H   SER   129     712.838 653.111  12.398  1.00  0.00           H  
ATOM   1845  CA  SER   129     713.924 653.581  14.179  1.00  0.00           C  
ATOM   1846  HA  SER   129     713.459 654.100  15.016  1.00  0.00           H  
ATOM   1847  CB  SER   129     714.007 652.044  14.558  1.00  0.00           C  
ATOM   1848  HB2 SER   129     712.949 651.784  14.544  1.00  0.00           H  
ATOM   1849  HB3 SER   129     714.540 651.585  13.725  1.00  0.00           H  
ATOM   1850  OG  SER   129     714.502 651.972  15.773  1.00  0.00           O  
ATOM   1851  HG  SER   129     713.896 652.332  16.425  1.00  0.00           H  
ATOM   1852  C   SER   129     715.212 654.221  13.740  1.00  0.00           C  
ATOM   1853  O   SER   129     716.143 653.576  13.230  1.00  0.00           O  
ATOM   1854  N   GLU   130     715.106 655.544  13.798  1.00  0.00           N  
ATOM   1855  H   GLU   130     714.184 655.945  13.703  1.00  0.00           H  
ATOM   1856  CA  GLU   130     716.193 656.513  13.542  1.00  0.00           C  
ATOM   1857  HA  GLU   130     716.553 656.205  12.561  1.00  0.00           H  
ATOM   1858  CB  GLU   130     715.658 657.924  13.396  1.00  0.00           C  
ATOM   1859  HB2 GLU   130     715.070 658.100  14.297  1.00  0.00           H  
ATOM   1860  HB3 GLU   130     716.394 658.727  13.344  1.00  0.00           H  
ATOM   1861  CG  GLU   130     714.581 657.974  12.215  1.00  0.00           C  
ATOM   1862  HG2 GLU   130     713.934 657.097  12.186  1.00  0.00           H  
ATOM   1863  HG3 GLU   130     713.818 658.591  12.690  1.00  0.00           H  
ATOM   1864  CD  GLU   130     715.252 658.541  10.862  1.00  0.00           C  
ATOM   1865  OE1 GLU   130     714.435 659.017  10.020  1.00  0.00           O  
ATOM   1866  OE2 GLU   130     716.471 658.471  10.703  1.00  0.00           O  
ATOM   1867  C   GLU   130     717.311 656.592  14.541  1.00  0.00           C  
ATOM   1868  O   GLU   130     717.017 656.837  15.731  1.00  0.00           O  
ATOM   1869  N   GLU   131     718.581 656.676  14.110  1.00  0.00           N  
ATOM   1870  H   GLU   131     718.648 656.542  13.111  1.00  0.00           H  
ATOM   1871  CA  GLU   131     719.691 656.851  15.007  1.00  0.00           C  
ATOM   1872  HA  GLU   131     719.312 657.130  15.990  1.00  0.00           H  
ATOM   1873  CB  GLU   131     720.500 655.509  15.158  1.00  0.00           C  
ATOM   1874  HB2 GLU   131     720.494 655.144  14.130  1.00  0.00           H  
ATOM   1875  HB3 GLU   131     721.517 655.865  15.320  1.00  0.00           H  
ATOM   1876  CG  GLU   131     720.171 654.592  16.241  1.00  0.00           C  
ATOM   1877  HG2 GLU   131     719.119 654.441  16.483  1.00  0.00           H  
ATOM   1878  HG3 GLU   131     720.506 653.599  15.942  1.00  0.00           H  
ATOM   1879  CD  GLU   131     720.780 655.162  17.518  1.00  0.00           C  
ATOM   1880  OE1 GLU   131     720.196 656.061  18.192  1.00  0.00           O  
ATOM   1881  OE2 GLU   131     721.832 654.641  18.012  1.00  0.00           O  
ATOM   1882  C   GLU   131     720.625 658.039  14.648  1.00  0.00           C  
ATOM   1883  O   GLU   131     720.807 658.352  13.450  1.00  0.00           O  
ATOM   1884  N   GLY   132     721.240 658.778  15.586  1.00  0.00           N  
ATOM   1885  H   GLY   132     720.820 658.684  16.500  1.00  0.00           H  
ATOM   1886  CA  GLY   132     721.924 659.995  15.380  1.00  0.00           C  
ATOM   1887  HA2 GLY   132     722.792 659.650  14.819  1.00  0.00           H  
ATOM   1888  HA3 GLY   132     721.341 660.720  14.812  1.00  0.00           H  
ATOM   1889  C   GLY   132     722.217 660.693  16.680  1.00  0.00           C  
ATOM   1890  O   GLY   132     722.108 660.171  17.752  1.00  0.00           O  
ATOM   1891  N   TYR   133     722.614 662.008  16.524  1.00  0.00           N  
ATOM   1892  H   TYR   133     722.669 662.348  15.575  1.00  0.00           H  
ATOM   1893  CA  TYR   133     723.249 662.683  17.730  1.00  0.00           C  
ATOM   1894  HA  TYR   133     723.120 662.144  18.669  1.00  0.00           H  
ATOM   1895  CB  TYR   133     724.695 662.747  17.321  1.00  0.00           C  
ATOM   1896  HB2 TYR   133     724.889 661.692  17.128  1.00  0.00           H  
ATOM   1897  HB3 TYR   133     724.827 663.234  16.355  1.00  0.00           H  
ATOM   1898  CG  TYR   133     725.782 663.344  18.327  1.00  0.00           C  
ATOM   1899  CD1 TYR   133     726.128 662.624  19.493  1.00  0.00           C  
ATOM   1900  HD1 TYR   133     725.433 661.803  19.592  1.00  0.00           H  
ATOM   1901  CE1 TYR   133     727.073 662.953  20.464  1.00  0.00           C  
ATOM   1902  HE1 TYR   133     727.232 662.313  21.320  1.00  0.00           H  
ATOM   1903  CZ  TYR   133     727.665 664.246  20.334  1.00  0.00           C  
ATOM   1904  OH  TYR   133     728.636 664.692  21.185  1.00  0.00           O  
ATOM   1905  HH  TYR   133     728.915 663.999  21.787  1.00  0.00           H  
ATOM   1906  CE2 TYR   133     727.242 665.114  19.299  1.00  0.00           C  
ATOM   1907  HE2 TYR   133     727.733 666.069  19.182  1.00  0.00           H  
ATOM   1908  CD2 TYR   133     726.383 664.624  18.200  1.00  0.00           C  
ATOM   1909  HD2 TYR   133     726.192 665.321  17.397  1.00  0.00           H  
ATOM   1910  C   TYR   133     722.644 664.146  17.977  1.00  0.00           C  
ATOM   1911  O   TYR   133     722.274 664.640  16.926  1.00  0.00           O  
ATOM   1912  N   GLN   134     722.803 664.752  19.152  1.00  0.00           N  
ATOM   1913  H   GLN   134     723.502 664.375  19.777  1.00  0.00           H  
ATOM   1914  CA  GLN   134     722.258 666.116  19.417  1.00  0.00           C  
ATOM   1915  HA  GLN   134     722.219 666.628  18.456  1.00  0.00           H  
ATOM   1916  CB  GLN   134     720.897 665.877  19.974  1.00  0.00           C  
ATOM   1917  HB2 GLN   134     720.921 665.108  20.746  1.00  0.00           H  
ATOM   1918  HB3 GLN   134     720.521 666.764  20.484  1.00  0.00           H  
ATOM   1919  CG  GLN   134     719.729 665.357  19.079  1.00  0.00           C  
ATOM   1920  HG2 GLN   134     719.740 665.973  18.180  1.00  0.00           H  
ATOM   1921  HG3 GLN   134     719.920 664.353  18.700  1.00  0.00           H  
ATOM   1922  CD  GLN   134     718.366 665.504  19.815  1.00  0.00           C  
ATOM   1923  OE1 GLN   134     718.031 666.623  20.201  1.00  0.00           O  
ATOM   1924  NE2 GLN   134     717.413 664.581  19.889  1.00  0.00           N  
ATOM   1925 HE21 GLN   134     716.548 664.824  20.349  1.00  0.00           H  
ATOM   1926 HE22 GLN   134     717.624 663.655  19.545  1.00  0.00           H  
ATOM   1927  C   GLN   134     723.114 666.882  20.373  1.00  0.00           C  
ATOM   1928  O   GLN   134     723.740 666.315  21.226  1.00  0.00           O  
ATOM   1929  N   ASP   135     722.944 668.158  20.324  1.00  0.00           N  
ATOM   1930  H   ASP   135     722.572 668.629  19.511  1.00  0.00           H  
ATOM   1931  CA  ASP   135     723.420 669.154  21.329  1.00  0.00           C  
ATOM   1932  HA  ASP   135     723.583 668.714  22.313  1.00  0.00           H  
ATOM   1933  CB  ASP   135     724.639 669.953  20.941  1.00  0.00           C  
ATOM   1934  HB2 ASP   135     724.901 670.635  21.750  1.00  0.00           H  
ATOM   1935  HB3 ASP   135     725.480 669.261  20.975  1.00  0.00           H  
ATOM   1936  CG  ASP   135     724.653 670.593  19.603  1.00  0.00           C  
ATOM   1937  OD1 ASP   135     725.538 670.137  18.797  1.00  0.00           O  
ATOM   1938  OD2 ASP   135     724.065 671.712  19.430  1.00  0.00           O  
ATOM   1939  C   ASP   135     722.317 670.023  21.586  1.00  0.00           C  
ATOM   1940  O   ASP   135     721.478 670.233  20.696  1.00  0.00           O  
ATOM   1941  N   TYR   136     722.104 670.386  22.862  1.00  0.00           N  
ATOM   1942  H   TYR   136     722.842 670.148  23.509  1.00  0.00           H  
ATOM   1943  CA  TYR   136     721.164 671.453  23.220  1.00  0.00           C  
ATOM   1944  HA  TYR   136     720.736 671.785  22.275  1.00  0.00           H  
ATOM   1945  CB  TYR   136     719.894 670.933  23.962  1.00  0.00           C  
ATOM   1946  HB2 TYR   136     719.724 669.861  23.862  1.00  0.00           H  
ATOM   1947  HB3 TYR   136     720.022 671.136  25.025  1.00  0.00           H  
ATOM   1948  CG  TYR   136     718.554 671.508  23.417  1.00  0.00           C  
ATOM   1949  CD1 TYR   136     717.928 672.617  24.073  1.00  0.00           C  
ATOM   1950  HD1 TYR   136     718.213 673.007  25.039  1.00  0.00           H  
ATOM   1951  CE1 TYR   136     716.673 673.029  23.609  1.00  0.00           C  
ATOM   1952  HE1 TYR   136     716.269 673.902  24.098  1.00  0.00           H  
ATOM   1953  CZ  TYR   136     716.005 672.377  22.614  1.00  0.00           C  
ATOM   1954  OH  TYR   136     714.785 672.855  22.222  1.00  0.00           O  
ATOM   1955  HH  TYR   136     714.637 672.801  21.275  1.00  0.00           H  
ATOM   1956  CE2 TYR   136     716.697 671.389  21.907  1.00  0.00           C  
ATOM   1957  HE2 TYR   136     716.144 670.754  21.230  1.00  0.00           H  
ATOM   1958  CD2 TYR   136     717.975 670.901  22.310  1.00  0.00           C  
ATOM   1959  HD2 TYR   136     718.576 670.281  21.662  1.00  0.00           H  
ATOM   1960  C   TYR   136     721.782 672.688  23.890  1.00  0.00           C  
ATOM   1961  O   TYR   136     722.942 672.667  24.442  1.00  0.00           O  
ATOM   1962  N   GLU   137     721.086 673.831  23.616  1.00  0.00           N  
ATOM   1963  H   GLU   137     720.119 673.835  23.323  1.00  0.00           H  
ATOM   1964  CA  GLU   137     721.583 675.167  23.983  1.00  0.00           C  
ATOM   1965  HA  GLU   137     722.655 675.248  23.804  1.00  0.00           H  
ATOM   1966  CB  GLU   137     720.934 676.246  23.037  1.00  0.00           C  
ATOM   1967  HB2 GLU   137     719.847 676.188  23.076  1.00  0.00           H  
ATOM   1968  HB3 GLU   137     721.029 677.264  23.417  1.00  0.00           H  
ATOM   1969  CG  GLU   137     721.266 676.237  21.564  1.00  0.00           C  
ATOM   1970  HG2 GLU   137     720.521 675.634  21.044  1.00  0.00           H  
ATOM   1971  HG3 GLU   137     721.015 677.207  21.134  1.00  0.00           H  
ATOM   1972  CD  GLU   137     722.674 675.855  21.039  1.00  0.00           C  
ATOM   1973  OE1 GLU   137     723.600 675.930  21.901  1.00  0.00           O  
ATOM   1974  OE2 GLU   137     722.726 675.272  19.982  1.00  0.00           O  
ATOM   1975  C   GLU   137     721.413 675.390  25.412  1.00  0.00           C  
ATOM   1976  O   GLU   137     720.413 675.136  26.074  1.00  0.00           O  
ATOM   1977  N   PRO   138     722.515 675.862  26.088  1.00  0.00           N  
ATOM   1978  CD  PRO   138     723.793 676.132  25.519  1.00  0.00           C  
ATOM   1979  HD2 PRO   138     723.720 676.798  24.659  1.00  0.00           H  
ATOM   1980  HD3 PRO   138     724.340 675.235  25.227  1.00  0.00           H  
ATOM   1981  CG  PRO   138     724.633 676.637  26.632  1.00  0.00           C  
ATOM   1982  HG2 PRO   138     724.221 677.623  26.847  1.00  0.00           H  
ATOM   1983  HG3 PRO   138     725.722 676.619  26.588  1.00  0.00           H  
ATOM   1984  CB  PRO   138     724.153 675.874  27.790  1.00  0.00           C  
ATOM   1985  HB2 PRO   138     724.452 676.264  28.763  1.00  0.00           H  
ATOM   1986  HB3 PRO   138     724.597 674.879  27.824  1.00  0.00           H  
ATOM   1987  CA  PRO   138     722.629 675.822  27.609  1.00  0.00           C  
ATOM   1988  HA  PRO   138     722.200 674.885  27.964  1.00  0.00           H  
ATOM   1989  C   PRO   138     721.806 676.944  28.394  1.00  0.00           C  
ATOM   1990  O   PRO   138     722.074 676.957  29.626  1.00  0.00           O  
ATOM   1991  N   GLU   139     720.863 677.679  27.823  1.00  0.00           N  
ATOM   1992  H   GLU   139     720.484 677.374  26.937  1.00  0.00           H  
ATOM   1993  CA  GLU   139     720.137 678.709  28.600  1.00  0.00           C  
ATOM   1994  HA  GLU   139     720.832 678.826  29.431  1.00  0.00           H  
ATOM   1995  CB  GLU   139     720.101 679.969  27.752  1.00  0.00           C  
ATOM   1996  HB2 GLU   139     719.621 679.761  26.796  1.00  0.00           H  
ATOM   1997  HB3 GLU   139     719.473 680.653  28.324  1.00  0.00           H  
ATOM   1998  CG  GLU   139     721.400 680.724  27.360  1.00  0.00           C  
ATOM   1999  HG2 GLU   139     722.096 680.103  27.924  1.00  0.00           H  
ATOM   2000  HG3 GLU   139     721.711 680.577  26.326  1.00  0.00           H  
ATOM   2001  CD  GLU   139     721.398 682.212  27.943  1.00  0.00           C  
ATOM   2002  OE1 GLU   139     722.128 683.041  27.450  1.00  0.00           O  
ATOM   2003  OE2 GLU   139     720.748 682.484  29.018  1.00  0.00           O  
ATOM   2004  C   GLU   139     718.829 678.218  29.210  1.00  0.00           C  
ATOM   2005  O   GLU   139     717.841 678.315  28.650  1.00  0.00           O  
ATOM   2006  N   ALA   140     718.928 677.610  30.392  1.00  0.00           N  
ATOM   2007  H   ALA   140     719.825 677.422  30.816  1.00  0.00           H  
ATOM   2008  CA  ALA   140     717.849 677.086  31.276  1.00  0.00           C  
ATOM   2009  HA  ALA   140     716.879 677.338  30.850  1.00  0.00           H  
ATOM   2010  CB  ALA   140     717.847 675.620  31.171  1.00  0.00           C  
ATOM   2011  HB1 ALA   140     717.885 675.245  30.148  1.00  0.00           H  
ATOM   2012  HB2 ALA   140     716.904 675.288  31.604  1.00  0.00           H  
ATOM   2013  HB3 ALA   140     718.564 675.191  31.871  1.00  0.00           H  
ATOM   2014  C   ALA   140     717.837 677.634  32.759  1.00  0.00           C  
ATOM   2015  O   ALA   140     716.851 678.333  33.182  1.00  0.00           O  
ATOM   2016  OXT ALA   140     718.779 677.546  33.493  1.00  0.00           O  
TER    2017      ALA   140 
END   
