# Supplementary material for: Exploring Structural Insights of Aβ42 and α-Synuclein Monomers and Heterodimer: A Comparative Study Using Implicit and Explicit Solvent Simulations
Source: J Phys Chem B. 2024 May 3;128(19):4655–69. doi: 10.1021/acs.jpcb.4c00503 (PMC11103699; doi:10.1021/acs.jpcb.4c00503)
Supplement: Supplementary file 3 — jp4c00503_si_003.zip [file jp4c00503_si_003.zip › rep/2_asyn_FINAL10.pdb]

ATOM      1  N   MET     1     213.912 134.959   3.539  1.00  0.00           N  
ATOM      2  H1  MET     1     213.213 135.238   4.211  1.00  0.00           H  
ATOM      3  H2  MET     1     213.977 133.951   3.526  1.00  0.00           H  
ATOM      4  H3  MET     1     213.620 135.223   2.609  1.00  0.00           H  
ATOM      5  CA  MET     1     215.190 135.648   3.870  1.00  0.00           C  
ATOM      6  HA  MET     1     215.606 135.358   4.834  1.00  0.00           H  
ATOM      7  CB  MET     1     216.288 135.280   2.877  1.00  0.00           C  
ATOM      8  HB2 MET     1     215.986 135.731   1.932  1.00  0.00           H  
ATOM      9  HB3 MET     1     217.237 135.712   3.196  1.00  0.00           H  
ATOM     10  CG  MET     1     216.490 133.759   2.529  1.00  0.00           C  
ATOM     11  HG2 MET     1     217.511 133.577   2.191  1.00  0.00           H  
ATOM     12  HG3 MET     1     216.528 133.282   3.508  1.00  0.00           H  
ATOM     13  SD  MET     1     215.307 132.865   1.440  1.00  0.00           S  
ATOM     14  CE  MET     1     216.103 131.239   1.292  1.00  0.00           C  
ATOM     15  HE1 MET     1     216.317 130.843   2.285  1.00  0.00           H  
ATOM     16  HE2 MET     1     217.069 131.398   0.811  1.00  0.00           H  
ATOM     17  HE3 MET     1     215.493 130.513   0.755  1.00  0.00           H  
ATOM     18  C   MET     1     214.967 137.196   3.960  1.00  0.00           C  
ATOM     19  O   MET     1     214.165 137.682   3.236  1.00  0.00           O  
ATOM     20  N   ASP     2     215.799 137.867   4.754  1.00  0.00           N  
ATOM     21  H   ASP     2     216.651 137.420   5.064  1.00  0.00           H  
ATOM     22  CA  ASP     2     215.641 139.298   5.134  1.00  0.00           C  
ATOM     23  HA  ASP     2     214.574 139.518   5.159  1.00  0.00           H  
ATOM     24  CB  ASP     2     216.202 139.478   6.571  1.00  0.00           C  
ATOM     25  HB2 ASP     2     216.197 140.546   6.790  1.00  0.00           H  
ATOM     26  HB3 ASP     2     215.577 139.001   7.325  1.00  0.00           H  
ATOM     27  CG  ASP     2     217.689 139.048   6.690  1.00  0.00           C  
ATOM     28  OD1 ASP     2     218.327 139.429   7.707  1.00  0.00           O  
ATOM     29  OD2 ASP     2     218.169 138.298   5.773  1.00  0.00           O  
ATOM     30  C   ASP     2     216.394 140.185   4.108  1.00  0.00           C  
ATOM     31  O   ASP     2     217.044 141.145   4.433  1.00  0.00           O  
ATOM     32  N   VAL     3     216.064 139.931   2.785  1.00  0.00           N  
ATOM     33  H   VAL     3     215.657 139.021   2.619  1.00  0.00           H  
ATOM     34  CA  VAL     3     216.586 140.704   1.658  1.00  0.00           C  
ATOM     35  HA  VAL     3     217.618 140.964   1.892  1.00  0.00           H  
ATOM     36  CB  VAL     3     216.517 140.073   0.257  1.00  0.00           C  
ATOM     37  HB  VAL     3     217.088 140.699  -0.428  1.00  0.00           H  
ATOM     38  CG1 VAL     3     217.065 138.658   0.196  1.00  0.00           C  
ATOM     39 HG11 VAL     3     217.911 138.558   0.875  1.00  0.00           H  
ATOM     40 HG12 VAL     3     217.378 138.440  -0.825  1.00  0.00           H  
ATOM     41 HG13 VAL     3     216.298 137.934   0.471  1.00  0.00           H  
ATOM     42  CG2 VAL     3     215.121 140.144  -0.336  1.00  0.00           C  
ATOM     43 HG21 VAL     3     214.874 141.164  -0.633  1.00  0.00           H  
ATOM     44 HG22 VAL     3     214.428 139.604   0.309  1.00  0.00           H  
ATOM     45 HG23 VAL     3     215.119 139.601  -1.281  1.00  0.00           H  
ATOM     46  C   VAL     3     215.959 142.085   1.591  1.00  0.00           C  
ATOM     47  O   VAL     3     216.610 143.044   1.257  1.00  0.00           O  
ATOM     48  N   PHE     4     214.735 142.222   2.046  1.00  0.00           N  
ATOM     49  H   PHE     4     214.261 141.369   2.305  1.00  0.00           H  
ATOM     50  CA  PHE     4     213.880 143.437   1.814  1.00  0.00           C  
ATOM     51  HA  PHE     4     213.861 143.536   0.729  1.00  0.00           H  
ATOM     52  CB  PHE     4     212.489 142.967   2.085  1.00  0.00           C  
ATOM     53  HB2 PHE     4     212.393 142.941   3.170  1.00  0.00           H  
ATOM     54  HB3 PHE     4     211.776 143.682   1.673  1.00  0.00           H  
ATOM     55  CG  PHE     4     212.053 141.652   1.534  1.00  0.00           C  
ATOM     56  CD1 PHE     4     212.145 141.424   0.148  1.00  0.00           C  
ATOM     57  HD1 PHE     4     212.573 142.151  -0.527  1.00  0.00           H  
ATOM     58  CE1 PHE     4     211.699 140.214  -0.423  1.00  0.00           C  
ATOM     59  HE1 PHE     4     211.809 140.002  -1.477  1.00  0.00           H  
ATOM     60  CZ  PHE     4     211.275 139.171   0.466  1.00  0.00           C  
ATOM     61  HZ  PHE     4     211.166 138.150   0.134  1.00  0.00           H  
ATOM     62  CE2 PHE     4     211.082 139.446   1.811  1.00  0.00           C  
ATOM     63  HE2 PHE     4     210.522 138.743   2.410  1.00  0.00           H  
ATOM     64  CD2 PHE     4     211.420 140.689   2.305  1.00  0.00           C  
ATOM     65  HD2 PHE     4     211.039 140.791   3.310  1.00  0.00           H  
ATOM     66  C   PHE     4     214.255 144.683   2.602  1.00  0.00           C  
ATOM     67  O   PHE     4     213.715 145.805   2.400  1.00  0.00           O  
ATOM     68  N   MET     5     215.279 144.646   3.480  1.00  0.00           N  
ATOM     69  H   MET     5     215.732 143.757   3.637  1.00  0.00           H  
ATOM     70  CA  MET     5     215.626 145.672   4.364  1.00  0.00           C  
ATOM     71  HA  MET     5     215.272 146.619   3.955  1.00  0.00           H  
ATOM     72  CB  MET     5     214.904 145.410   5.684  1.00  0.00           C  
ATOM     73  HB2 MET     5     213.819 145.318   5.630  1.00  0.00           H  
ATOM     74  HB3 MET     5     215.234 144.450   6.080  1.00  0.00           H  
ATOM     75  CG  MET     5     215.083 146.567   6.678  1.00  0.00           C  
ATOM     76  HG2 MET     5     215.963 147.157   6.421  1.00  0.00           H  
ATOM     77  HG3 MET     5     214.272 147.280   6.525  1.00  0.00           H  
ATOM     78  SD  MET     5     215.238 145.977   8.339  1.00  0.00           S  
ATOM     79  CE  MET     5     216.897 145.332   8.541  1.00  0.00           C  
ATOM     80  HE1 MET     5     217.150 145.011   9.552  1.00  0.00           H  
ATOM     81  HE2 MET     5     217.597 146.131   8.294  1.00  0.00           H  
ATOM     82  HE3 MET     5     217.095 144.414   7.988  1.00  0.00           H  
ATOM     83  C   MET     5     217.126 145.582   4.650  1.00  0.00           C  
ATOM     84  O   MET     5     217.708 144.545   4.952  1.00  0.00           O  
ATOM     85  N   LYS     6     217.746 146.733   4.584  1.00  0.00           N  
ATOM     86  H   LYS     6     217.281 147.568   4.257  1.00  0.00           H  
ATOM     87  CA  LYS     6     219.175 146.859   4.945  1.00  0.00           C  
ATOM     88  HA  LYS     6     219.393 146.064   5.659  1.00  0.00           H  
ATOM     89  CB  LYS     6     220.069 146.574   3.629  1.00  0.00           C  
ATOM     90  HB2 LYS     6     219.539 145.966   2.896  1.00  0.00           H  
ATOM     91  HB3 LYS     6     220.153 147.534   3.120  1.00  0.00           H  
ATOM     92  CG  LYS     6     221.506 146.100   3.936  1.00  0.00           C  
ATOM     93  HG2 LYS     6     222.221 146.575   3.264  1.00  0.00           H  
ATOM     94  HG3 LYS     6     221.868 146.613   4.827  1.00  0.00           H  
ATOM     95  CD  LYS     6     221.499 144.580   4.174  1.00  0.00           C  
ATOM     96  HD2 LYS     6     220.710 144.443   4.913  1.00  0.00           H  
ATOM     97  HD3 LYS     6     221.119 144.109   3.267  1.00  0.00           H  
ATOM     98  CE  LYS     6     222.811 144.001   4.703  1.00  0.00           C  
ATOM     99  HE2 LYS     6     223.344 143.706   3.799  1.00  0.00           H  
ATOM    100  HE3 LYS     6     223.294 144.761   5.317  1.00  0.00           H  
ATOM    101  NZ  LYS     6     222.583 142.833   5.589  1.00  0.00           N  
ATOM    102  HZ1 LYS     6     223.346 142.176   5.507  1.00  0.00           H  
ATOM    103  HZ2 LYS     6     221.824 142.249   5.266  1.00  0.00           H  
ATOM    104  HZ3 LYS     6     222.230 143.129   6.488  1.00  0.00           H  
ATOM    105  C   LYS     6     219.509 148.223   5.553  1.00  0.00           C  
ATOM    106  O   LYS     6     218.646 149.123   5.576  1.00  0.00           O  
ATOM    107  N   GLY     7     220.594 148.348   6.315  1.00  0.00           N  
ATOM    108  H   GLY     7     221.139 147.544   6.593  1.00  0.00           H  
ATOM    109  CA  GLY     7     220.984 149.651   6.936  1.00  0.00           C  
ATOM    110  HA2 GLY     7     220.067 149.968   7.433  1.00  0.00           H  
ATOM    111  HA3 GLY     7     221.781 149.521   7.669  1.00  0.00           H  
ATOM    112  C   GLY     7     221.484 150.737   5.940  1.00  0.00           C  
ATOM    113  O   GLY     7     221.971 150.449   4.821  1.00  0.00           O  
ATOM    114  N   LEU     8     221.302 151.999   6.352  1.00  0.00           N  
ATOM    115  H   LEU     8     220.795 152.022   7.225  1.00  0.00           H  
ATOM    116  CA  LEU     8     221.726 153.233   5.612  1.00  0.00           C  
ATOM    117  HA  LEU     8     222.224 152.795   4.747  1.00  0.00           H  
ATOM    118  CB  LEU     8     220.458 153.927   5.028  1.00  0.00           C  
ATOM    119  HB2 LEU     8     219.922 153.292   4.323  1.00  0.00           H  
ATOM    120  HB3 LEU     8     219.801 154.059   5.888  1.00  0.00           H  
ATOM    121  CG  LEU     8     220.741 155.256   4.243  1.00  0.00           C  
ATOM    122  HG  LEU     8     221.360 155.990   4.760  1.00  0.00           H  
ATOM    123  CD1 LEU     8     221.334 155.023   2.849  1.00  0.00           C  
ATOM    124 HD11 LEU     8     221.434 155.986   2.347  1.00  0.00           H  
ATOM    125 HD12 LEU     8     220.643 154.475   2.207  1.00  0.00           H  
ATOM    126 HD13 LEU     8     222.294 154.514   2.930  1.00  0.00           H  
ATOM    127  CD2 LEU     8     219.468 156.073   3.987  1.00  0.00           C  
ATOM    128 HD21 LEU     8     218.792 156.218   4.830  1.00  0.00           H  
ATOM    129 HD22 LEU     8     218.894 155.619   3.180  1.00  0.00           H  
ATOM    130 HD23 LEU     8     219.828 157.025   3.595  1.00  0.00           H  
ATOM    131  C   LEU     8     222.560 154.186   6.446  1.00  0.00           C  
ATOM    132  O   LEU     8     223.464 154.663   5.846  1.00  0.00           O  
ATOM    133  N   SER     9     222.250 154.491   7.770  1.00  0.00           N  
ATOM    134  H   SER     9     221.344 154.189   8.099  1.00  0.00           H  
ATOM    135  CA  SER     9     222.973 155.442   8.659  1.00  0.00           C  
ATOM    136  HA  SER     9     224.035 155.368   8.429  1.00  0.00           H  
ATOM    137  CB  SER     9     222.405 156.862   8.207  1.00  0.00           C  
ATOM    138  HB2 SER     9     222.764 157.163   7.223  1.00  0.00           H  
ATOM    139  HB3 SER     9     221.350 156.970   7.957  1.00  0.00           H  
ATOM    140  OG  SER     9     222.827 157.877   9.100  1.00  0.00           O  
ATOM    141  HG  SER     9     222.383 158.724   9.013  1.00  0.00           H  
ATOM    142  C   SER     9     222.754 155.141  10.119  1.00  0.00           C  
ATOM    143  O   SER     9     221.673 154.741  10.533  1.00  0.00           O  
ATOM    144  N   LYS    10     223.769 155.316  10.983  1.00  0.00           N  
ATOM    145  H   LYS    10     224.667 155.676  10.693  1.00  0.00           H  
ATOM    146  CA  LYS    10     223.598 155.146  12.423  1.00  0.00           C  
ATOM    147  HA  LYS    10     223.040 154.240  12.656  1.00  0.00           H  
ATOM    148  CB  LYS    10     224.926 154.922  13.142  1.00  0.00           C  
ATOM    149  HB2 LYS    10     225.454 155.876  13.121  1.00  0.00           H  
ATOM    150  HB3 LYS    10     224.827 154.894  14.227  1.00  0.00           H  
ATOM    151  CG  LYS    10     225.817 153.786  12.493  1.00  0.00           C  
ATOM    152  HG2 LYS    10     225.124 152.951  12.599  1.00  0.00           H  
ATOM    153  HG3 LYS    10     226.088 153.996  11.459  1.00  0.00           H  
ATOM    154  CD  LYS    10     227.081 153.582  13.401  1.00  0.00           C  
ATOM    155  HD2 LYS    10     227.565 154.559  13.389  1.00  0.00           H  
ATOM    156  HD3 LYS    10     226.831 153.412  14.448  1.00  0.00           H  
ATOM    157  CE  LYS    10     228.071 152.520  12.966  1.00  0.00           C  
ATOM    158  HE2 LYS    10     227.549 151.565  13.032  1.00  0.00           H  
ATOM    159  HE3 LYS    10     228.384 152.628  11.927  1.00  0.00           H  
ATOM    160  NZ  LYS    10     229.431 152.403  13.647  1.00  0.00           N  
ATOM    161  HZ1 LYS    10     230.007 153.198  13.407  1.00  0.00           H  
ATOM    162  HZ2 LYS    10     229.920 151.541  13.449  1.00  0.00           H  
ATOM    163  HZ3 LYS    10     229.233 152.310  14.633  1.00  0.00           H  
ATOM    164  C   LYS    10     222.893 156.344  13.133  1.00  0.00           C  
ATOM    165  O   LYS    10     222.727 156.259  14.347  1.00  0.00           O  
ATOM    166  N   ALA    11     222.533 157.411  12.448  1.00  0.00           N  
ATOM    167  H   ALA    11     222.544 157.303  11.444  1.00  0.00           H  
ATOM    168  CA  ALA    11     221.725 158.497  13.030  1.00  0.00           C  
ATOM    169  HA  ALA    11     221.970 158.639  14.083  1.00  0.00           H  
ATOM    170  CB  ALA    11     222.246 159.857  12.360  1.00  0.00           C  
ATOM    171  HB1 ALA    11     221.608 160.736  12.450  1.00  0.00           H  
ATOM    172  HB2 ALA    11     222.318 159.827  11.273  1.00  0.00           H  
ATOM    173  HB3 ALA    11     223.199 160.184  12.776  1.00  0.00           H  
ATOM    174  C   ALA    11     220.206 158.333  12.731  1.00  0.00           C  
ATOM    175  O   ALA    11     219.748 157.320  12.181  1.00  0.00           O  
ATOM    176  N   LYS    12     219.470 159.333  13.139  1.00  0.00           N  
ATOM    177  H   LYS    12     219.921 159.921  13.826  1.00  0.00           H  
ATOM    178  CA  LYS    12     218.116 159.601  12.639  1.00  0.00           C  
ATOM    179  HA  LYS    12     217.578 158.662  12.512  1.00  0.00           H  
ATOM    180  CB  LYS    12     217.243 160.194  13.745  1.00  0.00           C  
ATOM    181  HB2 LYS    12     217.676 161.163  13.990  1.00  0.00           H  
ATOM    182  HB3 LYS    12     216.247 160.455  13.387  1.00  0.00           H  
ATOM    183  CG  LYS    12     217.037 159.331  14.940  1.00  0.00           C  
ATOM    184  HG2 LYS    12     216.529 158.433  14.587  1.00  0.00           H  
ATOM    185  HG3 LYS    12     218.018 159.041  15.318  1.00  0.00           H  
ATOM    186  CD  LYS    12     216.197 159.993  16.035  1.00  0.00           C  
ATOM    187  HD2 LYS    12     216.714 160.886  16.386  1.00  0.00           H  
ATOM    188  HD3 LYS    12     215.211 160.273  15.665  1.00  0.00           H  
ATOM    189  CE  LYS    12     215.950 159.049  17.169  1.00  0.00           C  
ATOM    190  HE2 LYS    12     215.596 158.112  16.741  1.00  0.00           H  
ATOM    191  HE3 LYS    12     216.889 158.901  17.704  1.00  0.00           H  
ATOM    192  NZ  LYS    12     215.047 159.634  18.159  1.00  0.00           N  
ATOM    193  HZ1 LYS    12     214.123 159.757  17.770  1.00  0.00           H  
ATOM    194  HZ2 LYS    12     215.432 160.514  18.471  1.00  0.00           H  
ATOM    195  HZ3 LYS    12     214.859 159.111  19.003  1.00  0.00           H  
ATOM    196  C   LYS    12     217.950 160.311  11.310  1.00  0.00           C  
ATOM    197  O   LYS    12     216.833 160.528  10.848  1.00  0.00           O  
ATOM    198  N   GLU    13     218.979 160.518  10.542  1.00  0.00           N  
ATOM    199  H   GLU    13     219.906 160.216  10.806  1.00  0.00           H  
ATOM    200  CA  GLU    13     218.913 161.067   9.205  1.00  0.00           C  
ATOM    201  HA  GLU    13     217.857 161.097   8.937  1.00  0.00           H  
ATOM    202  CB  GLU    13     219.289 162.595   9.112  1.00  0.00           C  
ATOM    203  HB2 GLU    13     218.779 163.102   9.931  1.00  0.00           H  
ATOM    204  HB3 GLU    13     220.369 162.739   9.152  1.00  0.00           H  
ATOM    205  CG  GLU    13     218.646 163.138   7.803  1.00  0.00           C  
ATOM    206  HG2 GLU    13     219.256 162.829   6.954  1.00  0.00           H  
ATOM    207  HG3 GLU    13     217.663 162.683   7.689  1.00  0.00           H  
ATOM    208  CD  GLU    13     218.427 164.665   7.767  1.00  0.00           C  
ATOM    209  OE1 GLU    13     217.554 165.165   7.064  1.00  0.00           O  
ATOM    210  OE2 GLU    13     219.271 165.363   8.280  1.00  0.00           O  
ATOM    211  C   GLU    13     219.762 160.170   8.236  1.00  0.00           C  
ATOM    212  O   GLU    13     220.828 159.693   8.762  1.00  0.00           O  
ATOM    213  N   GLY    14     219.467 160.168   6.988  1.00  0.00           N  
ATOM    214  H   GLY    14     218.683 160.757   6.746  1.00  0.00           H  
ATOM    215  CA  GLY    14     220.212 159.597   5.833  1.00  0.00           C  
ATOM    216  HA2 GLY    14     221.192 160.073   5.790  1.00  0.00           H  
ATOM    217  HA3 GLY    14     220.370 158.552   6.101  1.00  0.00           H  
ATOM    218  C   GLY    14     219.479 159.789   4.529  1.00  0.00           C  
ATOM    219  O   GLY    14     218.328 160.060   4.509  1.00  0.00           O  
ATOM    220  N   VAL    15     220.228 159.686   3.408  1.00  0.00           N  
ATOM    221  H   VAL    15     221.173 159.335   3.341  1.00  0.00           H  
ATOM    222  CA  VAL    15     219.740 160.038   2.061  1.00  0.00           C  
ATOM    223  HA  VAL    15     218.661 160.191   2.092  1.00  0.00           H  
ATOM    224  CB  VAL    15     220.312 161.447   1.652  1.00  0.00           C  
ATOM    225  HB  VAL    15     219.944 161.803   0.690  1.00  0.00           H  
ATOM    226  CG1 VAL    15     219.837 162.540   2.525  1.00  0.00           C  
ATOM    227 HG11 VAL    15     220.332 163.490   2.321  1.00  0.00           H  
ATOM    228 HG12 VAL    15     219.985 162.216   3.555  1.00  0.00           H  
ATOM    229 HG13 VAL    15     218.752 162.556   2.427  1.00  0.00           H  
ATOM    230  CG2 VAL    15     221.878 161.503   1.572  1.00  0.00           C  
ATOM    231 HG21 VAL    15     222.274 160.948   0.721  1.00  0.00           H  
ATOM    232 HG22 VAL    15     222.385 161.122   2.458  1.00  0.00           H  
ATOM    233 HG23 VAL    15     222.171 162.552   1.623  1.00  0.00           H  
ATOM    234  C   VAL    15     220.065 159.060   0.982  1.00  0.00           C  
ATOM    235  O   VAL    15     221.075 158.344   1.080  1.00  0.00           O  
ATOM    236  N   VAL    16     219.213 158.965  -0.026  1.00  0.00           N  
ATOM    237  H   VAL    16     218.378 159.532  -0.012  1.00  0.00           H  
ATOM    238  CA  VAL    16     219.509 158.074  -1.160  1.00  0.00           C  
ATOM    239  HA  VAL    16     220.400 157.463  -1.016  1.00  0.00           H  
ATOM    240  CB  VAL    16     218.399 156.977  -1.220  1.00  0.00           C  
ATOM    241  HB  VAL    16     217.465 157.539  -1.217  1.00  0.00           H  
ATOM    242  CG1 VAL    16     218.391 156.143  -2.489  1.00  0.00           C  
ATOM    243 HG11 VAL    16     218.132 156.721  -3.376  1.00  0.00           H  
ATOM    244 HG12 VAL    16     217.792 155.233  -2.440  1.00  0.00           H  
ATOM    245 HG13 VAL    16     219.424 155.920  -2.755  1.00  0.00           H  
ATOM    246  CG2 VAL    16     218.363 155.988  -0.030  1.00  0.00           C  
ATOM    247 HG21 VAL    16     217.329 155.736   0.207  1.00  0.00           H  
ATOM    248 HG22 VAL    16     218.906 156.369   0.834  1.00  0.00           H  
ATOM    249 HG23 VAL    16     218.885 155.045  -0.194  1.00  0.00           H  
ATOM    250  C   VAL    16     219.813 158.800  -2.453  1.00  0.00           C  
ATOM    251  O   VAL    16     219.029 159.643  -2.907  1.00  0.00           O  
ATOM    252  N   ALA    17     220.993 158.553  -2.993  1.00  0.00           N  
ATOM    253  H   ALA    17     221.528 157.887  -2.454  1.00  0.00           H  
ATOM    254  CA  ALA    17     221.616 159.299  -4.125  1.00  0.00           C  
ATOM    255  HA  ALA    17     221.207 160.308  -4.172  1.00  0.00           H  
ATOM    256  CB  ALA    17     223.145 159.535  -3.807  1.00  0.00           C  
ATOM    257  HB1 ALA    17     223.524 159.965  -4.734  1.00  0.00           H  
ATOM    258  HB2 ALA    17     223.673 158.655  -3.438  1.00  0.00           H  
ATOM    259  HB3 ALA    17     223.352 160.251  -3.011  1.00  0.00           H  
ATOM    260  C   ALA    17     221.651 158.506  -5.438  1.00  0.00           C  
ATOM    261  O   ALA    17     221.994 157.295  -5.487  1.00  0.00           O  
ATOM    262  N   ALA    18     221.236 159.122  -6.568  1.00  0.00           N  
ATOM    263  H   ALA    18     221.178 160.114  -6.390  1.00  0.00           H  
ATOM    264  CA  ALA    18     221.169 158.575  -7.883  1.00  0.00           C  
ATOM    265  HA  ALA    18     221.768 157.665  -7.913  1.00  0.00           H  
ATOM    266  CB  ALA    18     219.715 158.255  -8.135  1.00  0.00           C  
ATOM    267  HB1 ALA    18     219.142 159.175  -8.021  1.00  0.00           H  
ATOM    268  HB2 ALA    18     219.419 157.444  -7.470  1.00  0.00           H  
ATOM    269  HB3 ALA    18     219.646 157.958  -9.182  1.00  0.00           H  
ATOM    270  C   ALA    18     221.748 159.506  -9.003  1.00  0.00           C  
ATOM    271  O   ALA    18     221.979 160.720  -8.788  1.00  0.00           O  
ATOM    272  N   ALA    19     221.938 158.968 -10.210  1.00  0.00           N  
ATOM    273  H   ALA    19     221.771 157.981 -10.341  1.00  0.00           H  
ATOM    274  CA  ALA    19     222.412 159.685 -11.407  1.00  0.00           C  
ATOM    275  HA  ALA    19     222.354 160.748 -11.173  1.00  0.00           H  
ATOM    276  CB  ALA    19     223.918 159.429 -11.575  1.00  0.00           C  
ATOM    277  HB1 ALA    19     224.161 158.375 -11.708  1.00  0.00           H  
ATOM    278  HB2 ALA    19     224.497 159.816 -10.737  1.00  0.00           H  
ATOM    279  HB3 ALA    19     224.254 159.892 -12.503  1.00  0.00           H  
ATOM    280  C   ALA    19     221.657 159.452 -12.704  1.00  0.00           C  
ATOM    281  O   ALA    19     221.042 158.335 -12.897  1.00  0.00           O  
ATOM    282  N   GLU    20     221.597 160.417 -13.586  1.00  0.00           N  
ATOM    283  H   GLU    20     221.881 161.323 -13.243  1.00  0.00           H  
ATOM    284  CA  GLU    20     221.048 160.333 -14.915  1.00  0.00           C  
ATOM    285  HA  GLU    20     220.904 159.285 -15.175  1.00  0.00           H  
ATOM    286  CB  GLU    20     219.622 160.892 -14.955  1.00  0.00           C  
ATOM    287  HB2 GLU    20     219.005 160.345 -14.242  1.00  0.00           H  
ATOM    288  HB3 GLU    20     219.724 161.901 -14.557  1.00  0.00           H  
ATOM    289  CG  GLU    20     218.791 161.001 -16.266  1.00  0.00           C  
ATOM    290  HG2 GLU    20     217.766 161.323 -16.084  1.00  0.00           H  
ATOM    291  HG3 GLU    20     219.277 161.747 -16.895  1.00  0.00           H  
ATOM    292  CD  GLU    20     218.691 159.666 -17.010  1.00  0.00           C  
ATOM    293  OE1 GLU    20     217.587 159.086 -17.030  1.00  0.00           O  
ATOM    294  OE2 GLU    20     219.615 159.098 -17.564  1.00  0.00           O  
ATOM    295  C   GLU    20     222.017 160.977 -15.916  1.00  0.00           C  
ATOM    296  O   GLU    20     222.063 162.184 -16.064  1.00  0.00           O  
ATOM    297  N   LYS    21     222.714 160.084 -16.672  1.00  0.00           N  
ATOM    298  H   LYS    21     222.732 159.128 -16.347  1.00  0.00           H  
ATOM    299  CA  LYS    21     223.564 160.533 -17.712  1.00  0.00           C  
ATOM    300  HA  LYS    21     224.337 161.138 -17.237  1.00  0.00           H  
ATOM    301  CB  LYS    21     224.379 159.376 -18.395  1.00  0.00           C  
ATOM    302  HB2 LYS    21     223.708 158.617 -18.797  1.00  0.00           H  
ATOM    303  HB3 LYS    21     224.858 159.709 -19.316  1.00  0.00           H  
ATOM    304  CG  LYS    21     225.225 158.649 -17.342  1.00  0.00           C  
ATOM    305  HG2 LYS    21     225.739 159.389 -16.729  1.00  0.00           H  
ATOM    306  HG3 LYS    21     224.516 158.146 -16.685  1.00  0.00           H  
ATOM    307  CD  LYS    21     226.194 157.620 -18.028  1.00  0.00           C  
ATOM    308  HD2 LYS    21     225.646 157.009 -18.745  1.00  0.00           H  
ATOM    309  HD3 LYS    21     226.947 158.234 -18.522  1.00  0.00           H  
ATOM    310  CE  LYS    21     226.702 156.607 -17.037  1.00  0.00           C  
ATOM    311  HE2 LYS    21     227.200 157.192 -16.264  1.00  0.00           H  
ATOM    312  HE3 LYS    21     225.852 156.081 -16.601  1.00  0.00           H  
ATOM    313  NZ  LYS    21     227.610 155.657 -17.653  1.00  0.00           N  
ATOM    314  HZ1 LYS    21     228.431 156.129 -18.003  1.00  0.00           H  
ATOM    315  HZ2 LYS    21     227.161 155.198 -18.433  1.00  0.00           H  
ATOM    316  HZ3 LYS    21     227.889 154.912 -17.031  1.00  0.00           H  
ATOM    317  C   LYS    21     222.963 161.485 -18.818  1.00  0.00           C  
ATOM    318  O   LYS    21     223.733 162.324 -19.374  1.00  0.00           O  
ATOM    319  N   THR    22     221.660 161.429 -19.047  1.00  0.00           N  
ATOM    320  H   THR    22     221.115 160.634 -18.746  1.00  0.00           H  
ATOM    321  CA  THR    22     221.012 162.386 -20.031  1.00  0.00           C  
ATOM    322  HA  THR    22     221.760 162.356 -20.823  1.00  0.00           H  
ATOM    323  CB  THR    22     219.688 161.807 -20.681  1.00  0.00           C  
ATOM    324  HB  THR    22     219.124 162.487 -21.319  1.00  0.00           H  
ATOM    325  CG2 THR    22     219.902 160.535 -21.471  1.00  0.00           C  
ATOM    326 HG21 THR    22     219.930 159.636 -20.855  1.00  0.00           H  
ATOM    327 HG22 THR    22     220.787 160.638 -22.099  1.00  0.00           H  
ATOM    328 HG23 THR    22     219.063 160.424 -22.159  1.00  0.00           H  
ATOM    329  OG1 THR    22     218.888 161.449 -19.591  1.00  0.00           O  
ATOM    330  HG1 THR    22     218.054 161.910 -19.705  1.00  0.00           H  
ATOM    331  C   THR    22     220.922 163.858 -19.549  1.00  0.00           C  
ATOM    332  O   THR    22     220.211 164.631 -20.114  1.00  0.00           O  
ATOM    333  N   LYS    23     221.685 164.222 -18.471  1.00  0.00           N  
ATOM    334  H   LYS    23     221.769 163.551 -17.721  1.00  0.00           H  
ATOM    335  CA  LYS    23     222.004 165.596 -17.982  1.00  0.00           C  
ATOM    336  HA  LYS    23     221.589 166.250 -18.749  1.00  0.00           H  
ATOM    337  CB  LYS    23     221.265 166.051 -16.684  1.00  0.00           C  
ATOM    338  HB2 LYS    23     221.508 165.443 -15.812  1.00  0.00           H  
ATOM    339  HB3 LYS    23     221.560 167.068 -16.427  1.00  0.00           H  
ATOM    340  CG  LYS    23     219.760 165.969 -16.824  1.00  0.00           C  
ATOM    341  HG2 LYS    23     219.526 166.389 -17.803  1.00  0.00           H  
ATOM    342  HG3 LYS    23     219.384 164.986 -16.539  1.00  0.00           H  
ATOM    343  CD  LYS    23     219.015 166.938 -15.933  1.00  0.00           C  
ATOM    344  HD2 LYS    23     219.069 166.555 -14.914  1.00  0.00           H  
ATOM    345  HD3 LYS    23     219.482 167.923 -15.921  1.00  0.00           H  
ATOM    346  CE  LYS    23     217.610 167.029 -16.513  1.00  0.00           C  
ATOM    347  HE2 LYS    23     217.649 167.397 -17.538  1.00  0.00           H  
ATOM    348  HE3 LYS    23     217.195 166.026 -16.612  1.00  0.00           H  
ATOM    349  NZ  LYS    23     216.750 167.926 -15.642  1.00  0.00           N  
ATOM    350  HZ1 LYS    23     216.797 167.763 -14.646  1.00  0.00           H  
ATOM    351  HZ2 LYS    23     215.805 167.871 -15.994  1.00  0.00           H  
ATOM    352  HZ3 LYS    23     217.059 168.879 -15.776  1.00  0.00           H  
ATOM    353  C   LYS    23     223.505 165.953 -17.860  1.00  0.00           C  
ATOM    354  O   LYS    23     223.826 167.119 -17.604  1.00  0.00           O  
ATOM    355  N   GLN    24     224.338 164.943 -18.111  1.00  0.00           N  
ATOM    356  H   GLN    24     223.867 164.050 -18.079  1.00  0.00           H  
ATOM    357  CA  GLN    24     225.791 164.960 -17.835  1.00  0.00           C  
ATOM    358  HA  GLN    24     226.013 165.876 -17.286  1.00  0.00           H  
ATOM    359  CB  GLN    24     226.123 163.730 -17.064  1.00  0.00           C  
ATOM    360  HB2 GLN    24     225.643 163.678 -16.087  1.00  0.00           H  
ATOM    361  HB3 GLN    24     225.720 162.822 -17.512  1.00  0.00           H  
ATOM    362  CG  GLN    24     227.600 163.703 -16.868  1.00  0.00           C  
ATOM    363  HG2 GLN    24     227.814 162.645 -16.720  1.00  0.00           H  
ATOM    364  HG3 GLN    24     228.134 163.824 -17.811  1.00  0.00           H  
ATOM    365  CD  GLN    24     228.213 164.463 -15.686  1.00  0.00           C  
ATOM    366  OE1 GLN    24     227.542 164.900 -14.717  1.00  0.00           O  
ATOM    367  NE2 GLN    24     229.504 164.735 -15.726  1.00  0.00           N  
ATOM    368 HE21 GLN    24     229.810 165.176 -14.871  1.00  0.00           H  
ATOM    369 HE22 GLN    24     230.093 164.386 -16.469  1.00  0.00           H  
ATOM    370  C   GLN    24     226.555 165.071 -19.182  1.00  0.00           C  
ATOM    371  O   GLN    24     227.406 165.905 -19.351  1.00  0.00           O  
ATOM    372  N   GLY    25     226.190 164.308 -20.150  1.00  0.00           N  
ATOM    373  H   GLY    25     225.328 163.812 -19.975  1.00  0.00           H  
ATOM    374  CA  GLY    25     226.765 164.136 -21.481  1.00  0.00           C  
ATOM    375  HA2 GLY    25     226.070 163.760 -22.232  1.00  0.00           H  
ATOM    376  HA3 GLY    25     227.066 165.109 -21.869  1.00  0.00           H  
ATOM    377  C   GLY    25     228.095 163.338 -21.538  1.00  0.00           C  
ATOM    378  O   GLY    25     228.209 162.360 -22.255  1.00  0.00           O  
ATOM    379  N   VAL    26     229.180 163.857 -20.908  1.00  0.00           N  
ATOM    380  H   VAL    26     229.133 164.790 -20.522  1.00  0.00           H  
ATOM    381  CA  VAL    26     230.549 163.228 -21.008  1.00  0.00           C  
ATOM    382  HA  VAL    26     230.580 162.346 -21.647  1.00  0.00           H  
ATOM    383  CB  VAL    26     231.451 164.236 -21.734  1.00  0.00           C  
ATOM    384  HB  VAL    26     232.414 163.728 -21.696  1.00  0.00           H  
ATOM    385  CG1 VAL    26     231.030 164.519 -23.138  1.00  0.00           C  
ATOM    386 HG11 VAL    26     230.043 164.981 -23.168  1.00  0.00           H  
ATOM    387 HG12 VAL    26     230.809 163.583 -23.650  1.00  0.00           H  
ATOM    388 HG13 VAL    26     231.740 165.126 -23.699  1.00  0.00           H  
ATOM    389  CG2 VAL    26     231.633 165.548 -20.932  1.00  0.00           C  
ATOM    390 HG21 VAL    26     232.349 166.138 -21.504  1.00  0.00           H  
ATOM    391 HG22 VAL    26     231.894 165.316 -19.900  1.00  0.00           H  
ATOM    392 HG23 VAL    26     230.672 166.058 -20.869  1.00  0.00           H  
ATOM    393  C   VAL    26     231.054 162.864 -19.654  1.00  0.00           C  
ATOM    394  O   VAL    26     230.650 163.468 -18.638  1.00  0.00           O  
ATOM    395  N   ALA    27     232.113 162.003 -19.575  1.00  0.00           N  
ATOM    396  H   ALA    27     232.408 161.488 -20.392  1.00  0.00           H  
ATOM    397  CA  ALA    27     232.597 161.415 -18.301  1.00  0.00           C  
ATOM    398  HA  ALA    27     232.008 161.863 -17.501  1.00  0.00           H  
ATOM    399  CB  ALA    27     232.513 159.887 -18.361  1.00  0.00           C  
ATOM    400  HB1 ALA    27     233.297 159.493 -19.007  1.00  0.00           H  
ATOM    401  HB2 ALA    27     231.500 159.682 -18.708  1.00  0.00           H  
ATOM    402  HB3 ALA    27     232.528 159.534 -17.330  1.00  0.00           H  
ATOM    403  C   ALA    27     234.033 161.916 -18.007  1.00  0.00           C  
ATOM    404  O   ALA    27     234.432 162.040 -16.835  1.00  0.00           O  
ATOM    405  N   GLU    28     234.852 162.265 -18.998  1.00  0.00           N  
ATOM    406  H   GLU    28     234.543 162.483 -19.934  1.00  0.00           H  
ATOM    407  CA  GLU    28     236.250 162.507 -18.765  1.00  0.00           C  
ATOM    408  HA  GLU    28     236.528 162.244 -17.744  1.00  0.00           H  
ATOM    409  CB  GLU    28     237.162 161.565 -19.595  1.00  0.00           C  
ATOM    410  HB2 GLU    28     236.924 160.525 -19.370  1.00  0.00           H  
ATOM    411  HB3 GLU    28     237.064 161.760 -20.663  1.00  0.00           H  
ATOM    412  CG  GLU    28     238.661 161.698 -19.158  1.00  0.00           C  
ATOM    413  HG2 GLU    28     239.126 162.551 -19.652  1.00  0.00           H  
ATOM    414  HG3 GLU    28     238.692 161.795 -18.073  1.00  0.00           H  
ATOM    415  CD  GLU    28     239.572 160.525 -19.572  1.00  0.00           C  
ATOM    416  OE1 GLU    28     239.907 160.405 -20.786  1.00  0.00           O  
ATOM    417  OE2 GLU    28     239.897 159.687 -18.677  1.00  0.00           O  
ATOM    418  C   GLU    28     236.744 163.911 -19.038  1.00  0.00           C  
ATOM    419  O   GLU    28     236.495 164.492 -20.087  1.00  0.00           O  
ATOM    420  N   ALA    29     237.371 164.520 -18.085  1.00  0.00           N  
ATOM    421  H   ALA    29     237.513 164.060 -17.197  1.00  0.00           H  
ATOM    422  CA  ALA    29     238.096 165.781 -18.188  1.00  0.00           C  
ATOM    423  HA  ALA    29     238.275 166.127 -19.206  1.00  0.00           H  
ATOM    424  CB  ALA    29     237.400 166.864 -17.391  1.00  0.00           C  
ATOM    425  HB1 ALA    29     237.974 167.789 -17.447  1.00  0.00           H  
ATOM    426  HB2 ALA    29     237.313 166.674 -16.321  1.00  0.00           H  
ATOM    427  HB3 ALA    29     236.467 167.242 -17.810  1.00  0.00           H  
ATOM    428  C   ALA    29     239.507 165.593 -17.572  1.00  0.00           C  
ATOM    429  O   ALA    29     239.722 164.787 -16.682  1.00  0.00           O  
ATOM    430  N   ALA    30     240.497 166.151 -18.264  1.00  0.00           N  
ATOM    431  H   ALA    30     240.306 166.732 -19.068  1.00  0.00           H  
ATOM    432  CA  ALA    30     241.965 166.000 -18.058  1.00  0.00           C  
ATOM    433  HA  ALA    30     242.068 164.952 -18.339  1.00  0.00           H  
ATOM    434  CB  ALA    30     242.567 166.784 -19.285  1.00  0.00           C  
ATOM    435  HB1 ALA    30     242.219 167.809 -19.158  1.00  0.00           H  
ATOM    436  HB2 ALA    30     242.450 166.402 -20.300  1.00  0.00           H  
ATOM    437  HB3 ALA    30     243.634 166.876 -19.081  1.00  0.00           H  
ATOM    438  C   ALA    30     242.571 166.369 -16.680  1.00  0.00           C  
ATOM    439  O   ALA    30     243.439 167.220 -16.531  1.00  0.00           O  
ATOM    440  N   GLY    31     242.073 165.859 -15.618  1.00  0.00           N  
ATOM    441  H   GLY    31     241.303 165.217 -15.743  1.00  0.00           H  
ATOM    442  CA  GLY    31     242.730 165.958 -14.282  1.00  0.00           C  
ATOM    443  HA2 GLY    31     243.764 165.613 -14.287  1.00  0.00           H  
ATOM    444  HA3 GLY    31     242.752 167.039 -14.144  1.00  0.00           H  
ATOM    445  C   GLY    31     241.983 165.200 -13.196  1.00  0.00           C  
ATOM    446  O   GLY    31     241.716 164.053 -13.337  1.00  0.00           O  
ATOM    447  N   LYS    32     241.692 165.902 -12.103  1.00  0.00           N  
ATOM    448  H   LYS    32     241.932 166.883 -12.080  1.00  0.00           H  
ATOM    449  CA  LYS    32     240.937 165.354 -10.988  1.00  0.00           C  
ATOM    450  HA  LYS    32     240.888 164.268 -11.079  1.00  0.00           H  
ATOM    451  CB  LYS    32     241.669 165.696  -9.616  1.00  0.00           C  
ATOM    452  HB2 LYS    32     241.818 166.767  -9.472  1.00  0.00           H  
ATOM    453  HB3 LYS    32     240.975 165.465  -8.808  1.00  0.00           H  
ATOM    454  CG  LYS    32     242.939 164.830  -9.430  1.00  0.00           C  
ATOM    455  HG2 LYS    32     242.548 163.818  -9.323  1.00  0.00           H  
ATOM    456  HG3 LYS    32     243.591 164.869 -10.303  1.00  0.00           H  
ATOM    457  CD  LYS    32     243.490 165.193  -8.072  1.00  0.00           C  
ATOM    458  HD2 LYS    32     243.539 166.276  -7.959  1.00  0.00           H  
ATOM    459  HD3 LYS    32     242.754 164.963  -7.301  1.00  0.00           H  
ATOM    460  CE  LYS    32     244.883 164.516  -7.854  1.00  0.00           C  
ATOM    461  HE2 LYS    32     245.096 164.775  -6.817  1.00  0.00           H  
ATOM    462  HE3 LYS    32     244.881 163.426  -7.827  1.00  0.00           H  
ATOM    463  NZ  LYS    32     245.932 165.177  -8.651  1.00  0.00           N  
ATOM    464  HZ1 LYS    32     246.848 164.829  -8.407  1.00  0.00           H  
ATOM    465  HZ2 LYS    32     245.983 166.185  -8.611  1.00  0.00           H  
ATOM    466  HZ3 LYS    32     245.943 164.982  -9.642  1.00  0.00           H  
ATOM    467  C   LYS    32     239.504 165.819 -10.958  1.00  0.00           C  
ATOM    468  O   LYS    32     239.190 167.002 -10.979  1.00  0.00           O  
ATOM    469  N   THR    33     238.589 164.883 -10.873  1.00  0.00           N  
ATOM    470  H   THR    33     238.850 163.910 -10.941  1.00  0.00           H  
ATOM    471  CA  THR    33     237.173 165.082 -10.687  1.00  0.00           C  
ATOM    472  HA  THR    33     236.958 166.150 -10.721  1.00  0.00           H  
ATOM    473  CB  THR    33     236.325 164.438 -11.876  1.00  0.00           C  
ATOM    474  HB  THR    33     235.323 164.809 -11.664  1.00  0.00           H  
ATOM    475  CG2 THR    33     236.725 165.069 -13.282  1.00  0.00           C  
ATOM    476 HG21 THR    33     235.871 165.080 -13.958  1.00  0.00           H  
ATOM    477 HG22 THR    33     237.577 164.539 -13.709  1.00  0.00           H  
ATOM    478 HG23 THR    33     237.152 166.072 -13.277  1.00  0.00           H  
ATOM    479  OG1 THR    33     236.373 163.061 -11.929  1.00  0.00           O  
ATOM    480  HG1 THR    33     235.573 162.671 -12.287  1.00  0.00           H  
ATOM    481  C   THR    33     236.558 164.755  -9.366  1.00  0.00           C  
ATOM    482  O   THR    33     237.129 163.942  -8.499  1.00  0.00           O  
ATOM    483  N   LYS    34     235.415 165.303  -9.049  1.00  0.00           N  
ATOM    484  H   LYS    34     234.911 165.878  -9.708  1.00  0.00           H  
ATOM    485  CA  LYS    34     234.611 165.016  -7.803  1.00  0.00           C  
ATOM    486  HA  LYS    34     235.118 164.161  -7.358  1.00  0.00           H  
ATOM    487  CB  LYS    34     234.457 166.209  -6.801  1.00  0.00           C  
ATOM    488  HB2 LYS    34     234.211 165.852  -5.801  1.00  0.00           H  
ATOM    489  HB3 LYS    34     235.452 166.623  -6.635  1.00  0.00           H  
ATOM    490  CG  LYS    34     233.535 167.374  -7.133  1.00  0.00           C  
ATOM    491  HG2 LYS    34     233.797 167.647  -8.155  1.00  0.00           H  
ATOM    492  HG3 LYS    34     232.522 166.973  -7.160  1.00  0.00           H  
ATOM    493  CD  LYS    34     233.663 168.542  -6.176  1.00  0.00           C  
ATOM    494  HD2 LYS    34     233.206 168.297  -5.218  1.00  0.00           H  
ATOM    495  HD3 LYS    34     234.701 168.851  -6.053  1.00  0.00           H  
ATOM    496  CE  LYS    34     233.037 169.821  -6.648  1.00  0.00           C  
ATOM    497  HE2 LYS    34     233.545 170.187  -7.540  1.00  0.00           H  
ATOM    498  HE3 LYS    34     231.970 169.691  -6.827  1.00  0.00           H  
ATOM    499  NZ  LYS    34     233.214 170.855  -5.574  1.00  0.00           N  
ATOM    500  HZ1 LYS    34     234.195 171.022  -5.404  1.00  0.00           H  
ATOM    501  HZ2 LYS    34     232.827 170.436  -4.740  1.00  0.00           H  
ATOM    502  HZ3 LYS    34     232.633 171.645  -5.814  1.00  0.00           H  
ATOM    503  C   LYS    34     233.206 164.530  -8.219  1.00  0.00           C  
ATOM    504  O   LYS    34     232.739 165.047  -9.232  1.00  0.00           O  
ATOM    505  N   GLU    35     232.532 163.686  -7.408  1.00  0.00           N  
ATOM    506  H   GLU    35     233.080 163.236  -6.689  1.00  0.00           H  
ATOM    507  CA  GLU    35     231.152 163.304  -7.624  1.00  0.00           C  
ATOM    508  HA  GLU    35     230.844 163.314  -8.669  1.00  0.00           H  
ATOM    509  CB  GLU    35     230.843 161.877  -7.094  1.00  0.00           C  
ATOM    510  HB2 GLU    35     230.942 161.907  -6.009  1.00  0.00           H  
ATOM    511  HB3 GLU    35     229.825 161.697  -7.440  1.00  0.00           H  
ATOM    512  CG  GLU    35     231.683 160.814  -7.829  1.00  0.00           C  
ATOM    513  HG2 GLU    35     231.244 159.835  -7.638  1.00  0.00           H  
ATOM    514  HG3 GLU    35     231.761 161.046  -8.891  1.00  0.00           H  
ATOM    515  CD  GLU    35     233.121 160.585  -7.269  1.00  0.00           C  
ATOM    516  OE1 GLU    35     233.754 159.583  -7.702  1.00  0.00           O  
ATOM    517  OE2 GLU    35     233.582 161.417  -6.448  1.00  0.00           O  
ATOM    518  C   GLU    35     230.261 164.302  -6.976  1.00  0.00           C  
ATOM    519  O   GLU    35     229.840 164.079  -5.810  1.00  0.00           O  
ATOM    520  N   GLY    36     229.985 165.394  -7.642  1.00  0.00           N  
ATOM    521  H   GLY    36     230.532 165.667  -8.446  1.00  0.00           H  
ATOM    522  CA  GLY    36     229.009 166.443  -7.272  1.00  0.00           C  
ATOM    523  HA2 GLY    36     229.399 167.047  -6.453  1.00  0.00           H  
ATOM    524  HA3 GLY    36     228.685 166.989  -8.158  1.00  0.00           H  
ATOM    525  C   GLY    36     227.762 165.931  -6.620  1.00  0.00           C  
ATOM    526  O   GLY    36     227.245 166.754  -5.856  1.00  0.00           O  
ATOM    527  N   VAL    37     227.269 164.689  -6.891  1.00  0.00           N  
ATOM    528  H   VAL    37     227.754 164.242  -7.656  1.00  0.00           H  
ATOM    529  CA  VAL    37     226.049 164.083  -6.298  1.00  0.00           C  
ATOM    530  HA  VAL    37     225.330 164.902  -6.327  1.00  0.00           H  
ATOM    531  CB  VAL    37     225.598 162.904  -7.163  1.00  0.00           C  
ATOM    532  HB  VAL    37     225.495 163.236  -8.196  1.00  0.00           H  
ATOM    533  CG1 VAL    37     226.468 161.576  -7.109  1.00  0.00           C  
ATOM    534 HG11 VAL    37     226.523 161.255  -6.069  1.00  0.00           H  
ATOM    535 HG12 VAL    37     227.434 161.951  -7.446  1.00  0.00           H  
ATOM    536 HG13 VAL    37     226.095 160.784  -7.759  1.00  0.00           H  
ATOM    537  CG2 VAL    37     224.202 162.590  -6.765  1.00  0.00           C  
ATOM    538 HG21 VAL    37     223.494 163.401  -6.937  1.00  0.00           H  
ATOM    539 HG22 VAL    37     224.084 162.380  -5.702  1.00  0.00           H  
ATOM    540 HG23 VAL    37     223.805 161.759  -7.348  1.00  0.00           H  
ATOM    541  C   VAL    37     226.146 163.681  -4.833  1.00  0.00           C  
ATOM    542  O   VAL    37     225.248 163.700  -4.000  1.00  0.00           O  
ATOM    543  N   LEU    38     227.391 163.305  -4.439  1.00  0.00           N  
ATOM    544  H   LEU    38     228.142 163.209  -5.108  1.00  0.00           H  
ATOM    545  CA  LEU    38     227.791 163.073  -3.019  1.00  0.00           C  
ATOM    546  HA  LEU    38     227.001 162.681  -2.378  1.00  0.00           H  
ATOM    547  CB  LEU    38     229.012 162.042  -2.977  1.00  0.00           C  
ATOM    548  HB2 LEU    38     229.843 162.340  -3.617  1.00  0.00           H  
ATOM    549  HB3 LEU    38     229.387 162.061  -1.954  1.00  0.00           H  
ATOM    550  CG  LEU    38     228.501 160.621  -3.211  1.00  0.00           C  
ATOM    551  HG  LEU    38     227.493 160.716  -3.616  1.00  0.00           H  
ATOM    552  CD1 LEU    38     229.219 159.809  -4.283  1.00  0.00           C  
ATOM    553 HD11 LEU    38     228.785 158.809  -4.257  1.00  0.00           H  
ATOM    554 HD12 LEU    38     230.290 159.948  -4.142  1.00  0.00           H  
ATOM    555 HD13 LEU    38     228.994 160.186  -5.280  1.00  0.00           H  
ATOM    556  CD2 LEU    38     228.376 159.924  -1.795  1.00  0.00           C  
ATOM    557 HD21 LEU    38     229.360 159.455  -1.778  1.00  0.00           H  
ATOM    558 HD22 LEU    38     227.619 159.160  -1.974  1.00  0.00           H  
ATOM    559 HD23 LEU    38     228.118 160.550  -0.940  1.00  0.00           H  
ATOM    560  C   LEU    38     228.305 164.423  -2.469  1.00  0.00           C  
ATOM    561  O   LEU    38     227.892 164.774  -1.336  1.00  0.00           O  
ATOM    562  N   TYR    39     229.339 165.038  -3.026  1.00  0.00           N  
ATOM    563  H   TYR    39     229.685 164.581  -3.857  1.00  0.00           H  
ATOM    564  CA  TYR    39     229.912 166.339  -2.520  1.00  0.00           C  
ATOM    565  HA  TYR    39     230.335 166.115  -1.541  1.00  0.00           H  
ATOM    566  CB  TYR    39     231.053 166.741  -3.426  1.00  0.00           C  
ATOM    567  HB2 TYR    39     230.661 166.504  -4.415  1.00  0.00           H  
ATOM    568  HB3 TYR    39     231.110 167.828  -3.368  1.00  0.00           H  
ATOM    569  CG  TYR    39     232.379 166.035  -3.263  1.00  0.00           C  
ATOM    570  CD1 TYR    39     232.704 164.867  -3.997  1.00  0.00           C  
ATOM    571  HD1 TYR    39     231.981 164.513  -4.716  1.00  0.00           H  
ATOM    572  CE1 TYR    39     233.919 164.171  -3.829  1.00  0.00           C  
ATOM    573  HE1 TYR    39     234.112 163.330  -4.478  1.00  0.00           H  
ATOM    574  CZ  TYR    39     234.851 164.729  -2.932  1.00  0.00           C  
ATOM    575  OH  TYR    39     236.012 164.143  -2.756  1.00  0.00           O  
ATOM    576  HH  TYR    39     235.886 163.330  -3.249  1.00  0.00           H  
ATOM    577  CE2 TYR    39     234.606 165.794  -2.082  1.00  0.00           C  
ATOM    578  HE2 TYR    39     235.292 166.193  -1.350  1.00  0.00           H  
ATOM    579  CD2 TYR    39     233.338 166.491  -2.321  1.00  0.00           C  
ATOM    580  HD2 TYR    39     233.112 167.419  -1.817  1.00  0.00           H  
ATOM    581  C   TYR    39     229.076 167.601  -2.485  1.00  0.00           C  
ATOM    582  O   TYR    39     229.308 168.441  -1.633  1.00  0.00           O  
ATOM    583  N   VAL    40     228.083 167.796  -3.369  1.00  0.00           N  
ATOM    584  H   VAL    40     228.029 167.158  -4.150  1.00  0.00           H  
ATOM    585  CA  VAL    40     227.150 168.873  -3.241  1.00  0.00           C  
ATOM    586  HA  VAL    40     227.301 169.400  -2.299  1.00  0.00           H  
ATOM    587  CB  VAL    40     227.451 169.920  -4.383  1.00  0.00           C  
ATOM    588  HB  VAL    40     227.429 169.377  -5.328  1.00  0.00           H  
ATOM    589  CG1 VAL    40     226.385 171.030  -4.643  1.00  0.00           C  
ATOM    590 HG11 VAL    40     226.272 171.573  -3.704  1.00  0.00           H  
ATOM    591 HG12 VAL    40     225.450 170.507  -4.842  1.00  0.00           H  
ATOM    592 HG13 VAL    40     226.543 171.584  -5.568  1.00  0.00           H  
ATOM    593  CG2 VAL    40     228.815 170.638  -4.241  1.00  0.00           C  
ATOM    594 HG21 VAL    40     229.699 170.024  -4.068  1.00  0.00           H  
ATOM    595 HG22 VAL    40     228.874 171.229  -3.327  1.00  0.00           H  
ATOM    596 HG23 VAL    40     228.940 171.361  -5.047  1.00  0.00           H  
ATOM    597  C   VAL    40     225.697 168.421  -3.207  1.00  0.00           C  
ATOM    598  O   VAL    40     224.947 169.223  -2.642  1.00  0.00           O  
ATOM    599  N   GLY    41     225.304 167.220  -3.736  1.00  0.00           N  
ATOM    600  H   GLY    41     225.907 166.701  -4.358  1.00  0.00           H  
ATOM    601  CA  GLY    41     223.986 166.653  -3.491  1.00  0.00           C  
ATOM    602  HA2 GLY    41     223.202 167.365  -3.748  1.00  0.00           H  
ATOM    603  HA3 GLY    41     223.878 165.784  -4.140  1.00  0.00           H  
ATOM    604  C   GLY    41     223.702 166.192  -2.090  1.00  0.00           C  
ATOM    605  O   GLY    41     222.526 165.930  -1.704  1.00  0.00           O  
ATOM    606  N   SER    42     224.721 165.883  -1.300  1.00  0.00           N  
ATOM    607  H   SER    42     225.656 166.030  -1.653  1.00  0.00           H  
ATOM    608  CA  SER    42     224.515 165.578   0.143  1.00  0.00           C  
ATOM    609  HA  SER    42     223.677 164.892   0.262  1.00  0.00           H  
ATOM    610  CB  SER    42     225.786 164.960   0.739  1.00  0.00           C  
ATOM    611  HB2 SER    42     225.511 164.559   1.715  1.00  0.00           H  
ATOM    612  HB3 SER    42     226.090 164.157   0.068  1.00  0.00           H  
ATOM    613  OG  SER    42     226.789 165.850   0.841  1.00  0.00           O  
ATOM    614  HG  SER    42     227.474 165.415   0.327  1.00  0.00           H  
ATOM    615  C   SER    42     224.070 166.827   0.973  1.00  0.00           C  
ATOM    616  O   SER    42     224.224 167.970   0.535  1.00  0.00           O  
ATOM    617  N   LYS    43     223.661 166.580   2.239  1.00  0.00           N  
ATOM    618  H   LYS    43     223.656 165.628   2.576  1.00  0.00           H  
ATOM    619  CA  LYS    43     223.133 167.599   3.100  1.00  0.00           C  
ATOM    620  HA  LYS    43     222.940 168.578   2.662  1.00  0.00           H  
ATOM    621  CB  LYS    43     221.856 167.050   3.718  1.00  0.00           C  
ATOM    622  HB2 LYS    43     221.366 166.678   2.818  1.00  0.00           H  
ATOM    623  HB3 LYS    43     222.184 166.231   4.357  1.00  0.00           H  
ATOM    624  CG  LYS    43     221.075 168.078   4.542  1.00  0.00           C  
ATOM    625  HG2 LYS    43     221.633 168.152   5.475  1.00  0.00           H  
ATOM    626  HG3 LYS    43     220.987 169.029   4.017  1.00  0.00           H  
ATOM    627  CD  LYS    43     219.602 167.666   4.751  1.00  0.00           C  
ATOM    628  HD2 LYS    43     219.185 167.789   3.751  1.00  0.00           H  
ATOM    629  HD3 LYS    43     219.560 166.685   5.224  1.00  0.00           H  
ATOM    630  CE  LYS    43     219.053 168.721   5.728  1.00  0.00           C  
ATOM    631  HE2 LYS    43     219.676 168.761   6.621  1.00  0.00           H  
ATOM    632  HE3 LYS    43     218.918 169.681   5.229  1.00  0.00           H  
ATOM    633  NZ  LYS    43     217.663 168.359   6.128  1.00  0.00           N  
ATOM    634  HZ1 LYS    43     217.556 167.555   6.730  1.00  0.00           H  
ATOM    635  HZ2 LYS    43     217.031 168.311   5.341  1.00  0.00           H  
ATOM    636  HZ3 LYS    43     217.373 169.164   6.664  1.00  0.00           H  
ATOM    637  C   LYS    43     224.104 168.028   4.200  1.00  0.00           C  
ATOM    638  O   LYS    43     224.031 169.097   4.740  1.00  0.00           O  
ATOM    639  N   THR    44     224.975 167.157   4.622  1.00  0.00           N  
ATOM    640  H   THR    44     225.088 166.284   4.129  1.00  0.00           H  
ATOM    641  CA  THR    44     226.017 167.481   5.632  1.00  0.00           C  
ATOM    642  HA  THR    44     226.203 168.550   5.733  1.00  0.00           H  
ATOM    643  CB  THR    44     225.656 166.845   6.957  1.00  0.00           C  
ATOM    644  HB  THR    44     224.676 167.295   7.116  1.00  0.00           H  
ATOM    645  CG2 THR    44     225.557 165.339   7.048  1.00  0.00           C  
ATOM    646 HG21 THR    44     225.211 165.014   8.029  1.00  0.00           H  
ATOM    647 HG22 THR    44     226.571 164.941   7.094  1.00  0.00           H  
ATOM    648 HG23 THR    44     225.015 164.878   6.222  1.00  0.00           H  
ATOM    649  OG1 THR    44     226.482 167.242   8.047  1.00  0.00           O  
ATOM    650  HG1 THR    44     225.989 167.138   8.864  1.00  0.00           H  
ATOM    651  C   THR    44     227.460 166.969   5.182  1.00  0.00           C  
ATOM    652  O   THR    44     227.525 166.424   4.099  1.00  0.00           O  
ATOM    653  N   LYS    45     228.527 167.207   5.952  1.00  0.00           N  
ATOM    654  H   LYS    45     228.451 167.708   6.826  1.00  0.00           H  
ATOM    655  CA  LYS    45     229.887 166.573   5.654  1.00  0.00           C  
ATOM    656  HA  LYS    45     230.040 166.486   4.578  1.00  0.00           H  
ATOM    657  CB  LYS    45     230.985 167.549   6.084  1.00  0.00           C  
ATOM    658  HB2 LYS    45     230.817 168.593   5.818  1.00  0.00           H  
ATOM    659  HB3 LYS    45     230.995 167.547   7.174  1.00  0.00           H  
ATOM    660  CG  LYS    45     232.350 167.104   5.557  1.00  0.00           C  
ATOM    661  HG2 LYS    45     232.654 166.141   5.969  1.00  0.00           H  
ATOM    662  HG3 LYS    45     232.318 166.999   4.472  1.00  0.00           H  
ATOM    663  CD  LYS    45     233.473 168.124   5.818  1.00  0.00           C  
ATOM    664  HD2 LYS    45     233.431 168.878   5.032  1.00  0.00           H  
ATOM    665  HD3 LYS    45     233.408 168.462   6.852  1.00  0.00           H  
ATOM    666  CE  LYS    45     234.867 167.452   5.671  1.00  0.00           C  
ATOM    667  HE2 LYS    45     235.208 167.154   6.662  1.00  0.00           H  
ATOM    668  HE3 LYS    45     234.761 166.531   5.098  1.00  0.00           H  
ATOM    669  NZ  LYS    45     235.964 168.249   5.060  1.00  0.00           N  
ATOM    670  HZ1 LYS    45     235.836 168.504   4.091  1.00  0.00           H  
ATOM    671  HZ2 LYS    45     236.769 167.646   5.145  1.00  0.00           H  
ATOM    672  HZ3 LYS    45     236.176 168.997   5.704  1.00  0.00           H  
ATOM    673  C   LYS    45     230.105 165.104   6.163  1.00  0.00           C  
ATOM    674  O   LYS    45     230.868 164.284   5.616  1.00  0.00           O  
ATOM    675  N   GLU    46     229.396 164.699   7.212  1.00  0.00           N  
ATOM    676  H   GLU    46     228.894 165.471   7.627  1.00  0.00           H  
ATOM    677  CA  GLU    46     229.209 163.328   7.724  1.00  0.00           C  
ATOM    678  HA  GLU    46     230.179 162.882   7.945  1.00  0.00           H  
ATOM    679  CB  GLU    46     228.371 163.385   8.950  1.00  0.00           C  
ATOM    680  HB2 GLU    46     228.691 164.212   9.584  1.00  0.00           H  
ATOM    681  HB3 GLU    46     227.404 163.755   8.610  1.00  0.00           H  
ATOM    682  CG  GLU    46     228.117 162.090   9.718  1.00  0.00           C  
ATOM    683  HG2 GLU    46     227.104 162.140  10.117  1.00  0.00           H  
ATOM    684  HG3 GLU    46     228.031 161.208   9.084  1.00  0.00           H  
ATOM    685  CD  GLU    46     229.183 161.801  10.802  1.00  0.00           C  
ATOM    686  OE1 GLU    46     229.340 162.554  11.783  1.00  0.00           O  
ATOM    687  OE2 GLU    46     229.930 160.776  10.715  1.00  0.00           O  
ATOM    688  C   GLU    46     228.571 162.414   6.660  1.00  0.00           C  
ATOM    689  O   GLU    46     227.586 162.761   5.993  1.00  0.00           O  
ATOM    690  N   GLY    47     229.049 161.169   6.473  1.00  0.00           N  
ATOM    691  H   GLY    47     229.713 160.843   7.161  1.00  0.00           H  
ATOM    692  CA  GLY    47     228.610 160.210   5.359  1.00  0.00           C  
ATOM    693  HA2 GLY    47     228.558 160.774   4.428  1.00  0.00           H  
ATOM    694  HA3 GLY    47     229.335 159.398   5.311  1.00  0.00           H  
ATOM    695  C   GLY    47     227.444 159.425   5.845  1.00  0.00           C  
ATOM    696  O   GLY    47     227.456 158.604   6.815  1.00  0.00           O  
ATOM    697  N   VAL    48     226.270 159.624   5.220  1.00  0.00           N  
ATOM    698  H   VAL    48     226.435 160.110   4.351  1.00  0.00           H  
ATOM    699  CA  VAL    48     224.885 159.091   5.603  1.00  0.00           C  
ATOM    700  HA  VAL    48     224.906 158.327   6.380  1.00  0.00           H  
ATOM    701  CB  VAL    48     224.076 160.227   6.254  1.00  0.00           C  
ATOM    702  HB  VAL    48     223.190 159.741   6.663  1.00  0.00           H  
ATOM    703  CG1 VAL    48     224.704 160.767   7.581  1.00  0.00           C  
ATOM    704 HG11 VAL    48     223.927 161.170   8.231  1.00  0.00           H  
ATOM    705 HG12 VAL    48     225.365 161.546   7.203  1.00  0.00           H  
ATOM    706 HG13 VAL    48     225.280 160.003   8.103  1.00  0.00           H  
ATOM    707  CG2 VAL    48     223.606 161.377   5.365  1.00  0.00           C  
ATOM    708 HG21 VAL    48     222.821 161.033   4.691  1.00  0.00           H  
ATOM    709 HG22 VAL    48     224.471 161.738   4.808  1.00  0.00           H  
ATOM    710 HG23 VAL    48     223.076 162.081   6.006  1.00  0.00           H  
ATOM    711  C   VAL    48     224.131 158.464   4.354  1.00  0.00           C  
ATOM    712  O   VAL    48     222.917 158.572   4.168  1.00  0.00           O  
ATOM    713  N   VAL    49     224.872 157.801   3.487  1.00  0.00           N  
ATOM    714  H   VAL    49     225.858 157.864   3.696  1.00  0.00           H  
ATOM    715  CA  VAL    49     224.395 157.467   2.134  1.00  0.00           C  
ATOM    716  HA  VAL    49     223.379 157.096   2.273  1.00  0.00           H  
ATOM    717  CB  VAL    49     224.478 158.682   1.211  1.00  0.00           C  
ATOM    718  HB  VAL    49     223.808 159.365   1.733  1.00  0.00           H  
ATOM    719  CG1 VAL    49     225.867 159.357   1.203  1.00  0.00           C  
ATOM    720 HG11 VAL    49     225.910 160.210   0.526  1.00  0.00           H  
ATOM    721 HG12 VAL    49     226.632 158.696   0.797  1.00  0.00           H  
ATOM    722 HG13 VAL    49     226.261 159.622   2.184  1.00  0.00           H  
ATOM    723  CG2 VAL    49     223.868 158.371  -0.152  1.00  0.00           C  
ATOM    724 HG21 VAL    49     224.647 157.934  -0.776  1.00  0.00           H  
ATOM    725 HG22 VAL    49     223.739 159.366  -0.579  1.00  0.00           H  
ATOM    726 HG23 VAL    49     223.001 157.730   0.009  1.00  0.00           H  
ATOM    727  C   VAL    49     225.171 156.213   1.571  1.00  0.00           C  
ATOM    728  O   VAL    49     224.616 155.509   0.731  1.00  0.00           O  
ATOM    729  N   HIE    50     226.337 155.809   2.054  1.00  0.00           N  
ATOM    730  H   HIE    50     226.857 156.418   2.670  1.00  0.00           H  
ATOM    731  CA  HIE    50     227.130 154.625   1.516  1.00  0.00           C  
ATOM    732  HA  HIE    50     227.051 154.633   0.429  1.00  0.00           H  
ATOM    733  CB  HIE    50     228.587 154.859   1.942  1.00  0.00           C  
ATOM    734  HB2 HIE    50     228.624 154.674   3.016  1.00  0.00           H  
ATOM    735  HB3 HIE    50     229.202 154.010   1.643  1.00  0.00           H  
ATOM    736  CG  HIE    50     229.267 156.181   1.499  1.00  0.00           C  
ATOM    737  ND1 HIE    50     229.066 157.486   2.101  1.00  0.00           N  
ATOM    738  CE1 HIE    50     229.939 158.268   1.431  1.00  0.00           C  
ATOM    739  HE1 HIE    50     230.158 159.289   1.708  1.00  0.00           H  
ATOM    740  NE2 HIE    50     230.547 157.607   0.486  1.00  0.00           N  
ATOM    741  HE2 HIE    50     231.367 158.035   0.081  1.00  0.00           H  
ATOM    742  CD2 HIE    50     230.096 156.300   0.410  1.00  0.00           C  
ATOM    743  HD2 HIE    50     230.419 155.463  -0.192  1.00  0.00           H  
ATOM    744  C   HIE    50     226.619 153.272   2.005  1.00  0.00           C  
ATOM    745  O   HIE    50     226.884 152.268   1.361  1.00  0.00           O  
ATOM    746  N   GLY    51     225.651 153.315   2.979  1.00  0.00           N  
ATOM    747  H   GLY    51     225.739 154.116   3.587  1.00  0.00           H  
ATOM    748  CA  GLY    51     224.887 152.215   3.448  1.00  0.00           C  
ATOM    749  HA2 GLY    51     225.545 151.464   3.885  1.00  0.00           H  
ATOM    750  HA3 GLY    51     224.253 152.460   4.301  1.00  0.00           H  
ATOM    751  C   GLY    51     224.041 151.531   2.337  1.00  0.00           C  
ATOM    752  O   GLY    51     223.968 150.316   2.252  1.00  0.00           O  
ATOM    753  N   VAL    52     223.606 152.338   1.346  1.00  0.00           N  
ATOM    754  H   VAL    52     223.635 153.336   1.497  1.00  0.00           H  
ATOM    755  CA  VAL    52     222.949 151.848   0.150  1.00  0.00           C  
ATOM    756  HA  VAL    52     223.085 150.768   0.187  1.00  0.00           H  
ATOM    757  CB  VAL    52     221.457 152.310   0.087  1.00  0.00           C  
ATOM    758  HB  VAL    52     221.529 153.387   0.238  1.00  0.00           H  
ATOM    759  CG1 VAL    52     220.625 151.994  -1.217  1.00  0.00           C  
ATOM    760 HG11 VAL    52     220.940 152.490  -2.135  1.00  0.00           H  
ATOM    761 HG12 VAL    52     219.548 152.116  -1.100  1.00  0.00           H  
ATOM    762 HG13 VAL    52     220.722 150.916  -1.352  1.00  0.00           H  
ATOM    763  CG2 VAL    52     220.674 151.618   1.201  1.00  0.00           C  
ATOM    764 HG21 VAL    52     219.789 152.248   1.298  1.00  0.00           H  
ATOM    765 HG22 VAL    52     221.059 151.821   2.200  1.00  0.00           H  
ATOM    766 HG23 VAL    52     220.543 150.592   0.859  1.00  0.00           H  
ATOM    767  C   VAL    52     223.646 152.174  -1.150  1.00  0.00           C  
ATOM    768  O   VAL    52     223.666 151.285  -2.045  1.00  0.00           O  
ATOM    769  N   ALA    53     224.258 153.354  -1.332  1.00  0.00           N  
ATOM    770  H   ALA    53     224.339 154.008  -0.567  1.00  0.00           H  
ATOM    771  CA  ALA    53     225.016 153.707  -2.456  1.00  0.00           C  
ATOM    772  HA  ALA    53     224.597 153.584  -3.455  1.00  0.00           H  
ATOM    773  CB  ALA    53     225.442 155.169  -2.315  1.00  0.00           C  
ATOM    774  HB1 ALA    53     226.326 155.406  -1.723  1.00  0.00           H  
ATOM    775  HB2 ALA    53     224.547 155.715  -2.016  1.00  0.00           H  
ATOM    776  HB3 ALA    53     225.649 155.632  -3.279  1.00  0.00           H  
ATOM    777  C   ALA    53     226.286 152.758  -2.630  1.00  0.00           C  
ATOM    778  O   ALA    53     227.113 153.043  -3.466  1.00  0.00           O  
ATOM    779  N   THR    54     226.599 151.748  -1.853  1.00  0.00           N  
ATOM    780  H   THR    54     226.150 151.744  -0.948  1.00  0.00           H  
ATOM    781  CA  THR    54     227.520 150.719  -2.162  1.00  0.00           C  
ATOM    782  HA  THR    54     227.864 150.825  -3.190  1.00  0.00           H  
ATOM    783  CB  THR    54     228.735 150.758  -1.229  1.00  0.00           C  
ATOM    784  HB  THR    54     229.478 150.069  -1.631  1.00  0.00           H  
ATOM    785  CG2 THR    54     229.429 152.148  -1.199  1.00  0.00           C  
ATOM    786 HG21 THR    54     228.694 152.882  -0.869  1.00  0.00           H  
ATOM    787 HG22 THR    54     229.891 152.420  -2.148  1.00  0.00           H  
ATOM    788 HG23 THR    54     230.274 152.179  -0.511  1.00  0.00           H  
ATOM    789  OG1 THR    54     228.443 150.416   0.108  1.00  0.00           O  
ATOM    790  HG1 THR    54     227.688 150.926   0.412  1.00  0.00           H  
ATOM    791  C   THR    54     226.933 149.292  -2.167  1.00  0.00           C  
ATOM    792  O   THR    54     227.717 148.385  -2.389  1.00  0.00           O  
ATOM    793  N   VAL    55     225.599 149.108  -1.951  1.00  0.00           N  
ATOM    794  H   VAL    55     224.994 149.908  -1.836  1.00  0.00           H  
ATOM    795  CA  VAL    55     224.879 147.814  -1.791  1.00  0.00           C  
ATOM    796  HA  VAL    55     225.547 146.982  -2.014  1.00  0.00           H  
ATOM    797  CB  VAL    55     224.250 147.721  -0.337  1.00  0.00           C  
ATOM    798  HB  VAL    55     223.691 148.615  -0.058  1.00  0.00           H  
ATOM    799  CG1 VAL    55     223.196 146.566  -0.227  1.00  0.00           C  
ATOM    800 HG11 VAL    55     222.906 146.514   0.822  1.00  0.00           H  
ATOM    801 HG12 VAL    55     223.729 145.657  -0.507  1.00  0.00           H  
ATOM    802 HG13 VAL    55     222.326 146.647  -0.878  1.00  0.00           H  
ATOM    803  CG2 VAL    55     225.333 147.551   0.698  1.00  0.00           C  
ATOM    804 HG21 VAL    55     225.873 146.632   0.470  1.00  0.00           H  
ATOM    805 HG22 VAL    55     224.904 147.255   1.655  1.00  0.00           H  
ATOM    806 HG23 VAL    55     225.958 148.437   0.809  1.00  0.00           H  
ATOM    807  C   VAL    55     223.840 147.749  -2.926  1.00  0.00           C  
ATOM    808  O   VAL    55     223.439 146.655  -3.259  1.00  0.00           O  
ATOM    809  N   ALA    56     223.476 148.897  -3.582  1.00  0.00           N  
ATOM    810  H   ALA    56     223.844 149.783  -3.267  1.00  0.00           H  
ATOM    811  CA  ALA    56     222.514 148.968  -4.696  1.00  0.00           C  
ATOM    812  HA  ALA    56     222.318 147.976  -5.103  1.00  0.00           H  
ATOM    813  CB  ALA    56     221.154 149.446  -4.200  1.00  0.00           C  
ATOM    814  HB1 ALA    56     221.214 150.411  -3.696  1.00  0.00           H  
ATOM    815  HB2 ALA    56     220.896 148.729  -3.420  1.00  0.00           H  
ATOM    816  HB3 ALA    56     220.428 149.261  -4.992  1.00  0.00           H  
ATOM    817  C   ALA    56     223.050 149.865  -5.865  1.00  0.00           C  
ATOM    818  O   ALA    56     224.163 150.320  -5.792  1.00  0.00           O  
ATOM    819  N   GLU    57     222.280 150.088  -6.912  1.00  0.00           N  
ATOM    820  H   GLU    57     221.342 149.714  -6.879  1.00  0.00           H  
ATOM    821  CA  GLU    57     222.781 150.597  -8.221  1.00  0.00           C  
ATOM    822  HA  GLU    57     223.831 150.356  -8.387  1.00  0.00           H  
ATOM    823  CB  GLU    57     221.962 149.897  -9.320  1.00  0.00           C  
ATOM    824  HB2 GLU    57     222.191 148.831  -9.329  1.00  0.00           H  
ATOM    825  HB3 GLU    57     220.961 150.064  -8.922  1.00  0.00           H  
ATOM    826  CG  GLU    57     222.059 150.496 -10.748  1.00  0.00           C  
ATOM    827  HG2 GLU    57     221.367 149.915 -11.358  1.00  0.00           H  
ATOM    828  HG3 GLU    57     221.836 151.563 -10.745  1.00  0.00           H  
ATOM    829  CD  GLU    57     223.433 150.332 -11.443  1.00  0.00           C  
ATOM    830  OE1 GLU    57     223.896 151.173 -12.269  1.00  0.00           O  
ATOM    831  OE2 GLU    57     223.985 149.196 -11.270  1.00  0.00           O  
ATOM    832  C   GLU    57     222.516 152.104  -8.187  1.00  0.00           C  
ATOM    833  O   GLU    57     221.692 152.743  -7.404  1.00  0.00           O  
ATOM    834  N   LYS    58     223.211 152.844  -9.044  1.00  0.00           N  
ATOM    835  H   LYS    58     223.853 152.362  -9.657  1.00  0.00           H  
ATOM    836  CA  LYS    58     223.203 154.320  -9.121  1.00  0.00           C  
ATOM    837  HA  LYS    58     222.734 154.652  -8.195  1.00  0.00           H  
ATOM    838  CB  LYS    58     224.609 154.772  -9.166  1.00  0.00           C  
ATOM    839  HB2 LYS    58     225.200 154.147  -8.496  1.00  0.00           H  
ATOM    840  HB3 LYS    58     224.941 154.761 -10.204  1.00  0.00           H  
ATOM    841  CG  LYS    58     224.822 156.240  -8.780  1.00  0.00           C  
ATOM    842  HG2 LYS    58     224.197 156.774  -9.496  1.00  0.00           H  
ATOM    843  HG3 LYS    58     224.374 156.418  -7.802  1.00  0.00           H  
ATOM    844  CD  LYS    58     226.218 156.761  -8.859  1.00  0.00           C  
ATOM    845  HD2 LYS    58     226.198 157.794  -8.512  1.00  0.00           H  
ATOM    846  HD3 LYS    58     226.808 156.151  -8.175  1.00  0.00           H  
ATOM    847  CE  LYS    58     226.741 156.717 -10.336  1.00  0.00           C  
ATOM    848  HE2 LYS    58     226.756 155.679 -10.670  1.00  0.00           H  
ATOM    849  HE3 LYS    58     226.144 157.338 -11.003  1.00  0.00           H  
ATOM    850  NZ  LYS    58     228.194 157.111 -10.568  1.00  0.00           N  
ATOM    851  HZ1 LYS    58     228.315 158.113 -10.530  1.00  0.00           H  
ATOM    852  HZ2 LYS    58     228.368 156.855 -11.529  1.00  0.00           H  
ATOM    853  HZ3 LYS    58     228.809 156.518 -10.029  1.00  0.00           H  
ATOM    854  C   LYS    58     222.268 154.819 -10.179  1.00  0.00           C  
ATOM    855  O   LYS    58     221.667 155.906  -9.927  1.00  0.00           O  
ATOM    856  N   THR    59     222.136 154.155 -11.393  1.00  0.00           N  
ATOM    857  H   THR    59     222.720 153.366 -11.631  1.00  0.00           H  
ATOM    858  CA  THR    59     221.422 154.625 -12.637  1.00  0.00           C  
ATOM    859  HA  THR    59     221.810 155.614 -12.883  1.00  0.00           H  
ATOM    860  CB  THR    59     221.540 153.610 -13.877  1.00  0.00           C  
ATOM    861  HB  THR    59     220.877 152.754 -13.750  1.00  0.00           H  
ATOM    862  CG2 THR    59     221.155 154.321 -15.194  1.00  0.00           C  
ATOM    863 HG21 THR    59     221.810 153.935 -15.975  1.00  0.00           H  
ATOM    864 HG22 THR    59     221.329 155.397 -15.193  1.00  0.00           H  
ATOM    865 HG23 THR    59     220.080 154.183 -15.308  1.00  0.00           H  
ATOM    866  OG1 THR    59     222.904 153.199 -14.065  1.00  0.00           O  
ATOM    867  HG1 THR    59     223.014 152.463 -13.458  1.00  0.00           H  
ATOM    868  C   THR    59     219.925 154.749 -12.412  1.00  0.00           C  
ATOM    869  O   THR    59     219.213 153.857 -12.013  1.00  0.00           O  
ATOM    870  N   LYS    60     219.322 155.817 -12.895  1.00  0.00           N  
ATOM    871  H   LYS    60     219.862 156.605 -13.223  1.00  0.00           H  
ATOM    872  CA  LYS    60     217.918 156.168 -12.537  1.00  0.00           C  
ATOM    873  HA  LYS    60     217.872 156.029 -11.457  1.00  0.00           H  
ATOM    874  CB  LYS    60     217.600 157.722 -12.762  1.00  0.00           C  
ATOM    875  HB2 LYS    60     218.330 158.100 -12.046  1.00  0.00           H  
ATOM    876  HB3 LYS    60     217.709 158.065 -13.791  1.00  0.00           H  
ATOM    877  CG  LYS    60     216.207 158.181 -12.408  1.00  0.00           C  
ATOM    878  HG2 LYS    60     215.495 157.681 -13.066  1.00  0.00           H  
ATOM    879  HG3 LYS    60     215.881 157.953 -11.393  1.00  0.00           H  
ATOM    880  CD  LYS    60     216.104 159.717 -12.450  1.00  0.00           C  
ATOM    881  HD2 LYS    60     216.706 160.126 -11.638  1.00  0.00           H  
ATOM    882  HD3 LYS    60     216.497 160.013 -13.422  1.00  0.00           H  
ATOM    883  CE  LYS    60     214.649 160.156 -12.330  1.00  0.00           C  
ATOM    884  HE2 LYS    60     214.203 159.956 -13.304  1.00  0.00           H  
ATOM    885  HE3 LYS    60     214.220 159.485 -11.585  1.00  0.00           H  
ATOM    886  NZ  LYS    60     214.501 161.528 -11.930  1.00  0.00           N  
ATOM    887  HZ1 LYS    60     214.921 162.105 -12.645  1.00  0.00           H  
ATOM    888  HZ2 LYS    60     215.042 161.680 -11.091  1.00  0.00           H  
ATOM    889  HZ3 LYS    60     213.530 161.657 -11.686  1.00  0.00           H  
ATOM    890  C   LYS    60     216.852 155.173 -13.099  1.00  0.00           C  
ATOM    891  O   LYS    60     216.034 154.678 -12.264  1.00  0.00           O  
ATOM    892  N   GLU    61     217.065 154.735 -14.391  1.00  0.00           N  
ATOM    893  H   GLU    61     217.884 155.029 -14.903  1.00  0.00           H  
ATOM    894  CA  GLU    61     216.207 153.775 -15.095  1.00  0.00           C  
ATOM    895  HA  GLU    61     215.204 154.191 -15.003  1.00  0.00           H  
ATOM    896  CB  GLU    61     216.577 153.626 -16.608  1.00  0.00           C  
ATOM    897  HB2 GLU    61     216.698 154.616 -17.048  1.00  0.00           H  
ATOM    898  HB3 GLU    61     217.547 153.130 -16.646  1.00  0.00           H  
ATOM    899  CG  GLU    61     215.452 153.028 -17.463  1.00  0.00           C  
ATOM    900  HG2 GLU    61     215.444 151.954 -17.276  1.00  0.00           H  
ATOM    901  HG3 GLU    61     214.452 153.381 -17.211  1.00  0.00           H  
ATOM    902  CD  GLU    61     215.687 153.257 -18.967  1.00  0.00           C  
ATOM    903  OE1 GLU    61     214.801 153.048 -19.813  1.00  0.00           O  
ATOM    904  OE2 GLU    61     216.823 153.632 -19.370  1.00  0.00           O  
ATOM    905  C   GLU    61     216.193 152.389 -14.411  1.00  0.00           C  
ATOM    906  O   GLU    61     215.266 151.607 -14.664  1.00  0.00           O  
ATOM    907  N   GLN    62     217.296 152.042 -13.615  1.00  0.00           N  
ATOM    908  H   GLN    62     218.002 152.725 -13.379  1.00  0.00           H  
ATOM    909  CA  GLN    62     217.467 150.752 -13.008  1.00  0.00           C  
ATOM    910  HA  GLN    62     216.760 150.020 -13.398  1.00  0.00           H  
ATOM    911  CB  GLN    62     218.912 150.304 -13.387  1.00  0.00           C  
ATOM    912  HB2 GLN    62     219.014 150.419 -14.466  1.00  0.00           H  
ATOM    913  HB3 GLN    62     219.675 150.969 -12.984  1.00  0.00           H  
ATOM    914  CG  GLN    62     219.234 148.851 -12.938  1.00  0.00           C  
ATOM    915  HG2 GLN    62     220.315 148.740 -13.023  1.00  0.00           H  
ATOM    916  HG3 GLN    62     219.121 148.833 -11.854  1.00  0.00           H  
ATOM    917  CD  GLN    62     218.559 147.762 -13.718  1.00  0.00           C  
ATOM    918  OE1 GLN    62     217.564 147.854 -14.477  1.00  0.00           O  
ATOM    919  NE2 GLN    62     218.930 146.592 -13.375  1.00  0.00           N  
ATOM    920 HE21 GLN    62     219.767 146.291 -12.897  1.00  0.00           H  
ATOM    921 HE22 GLN    62     218.416 145.946 -13.957  1.00  0.00           H  
ATOM    922  C   GLN    62     217.348 150.596 -11.489  1.00  0.00           C  
ATOM    923  O   GLN    62     216.856 149.616 -10.881  1.00  0.00           O  
ATOM    924  N   VAL    63     217.707 151.691 -10.794  1.00  0.00           N  
ATOM    925  H   VAL    63     218.084 152.557 -11.152  1.00  0.00           H  
ATOM    926  CA  VAL    63     217.445 151.726  -9.330  1.00  0.00           C  
ATOM    927  HA  VAL    63     217.969 150.830  -8.996  1.00  0.00           H  
ATOM    928  CB  VAL    63     218.353 152.771  -8.611  1.00  0.00           C  
ATOM    929  HB  VAL    63     219.284 152.611  -9.155  1.00  0.00           H  
ATOM    930  CG1 VAL    63     217.851 154.185  -8.810  1.00  0.00           C  
ATOM    931 HG11 VAL    63     217.713 154.436  -9.861  1.00  0.00           H  
ATOM    932 HG12 VAL    63     218.500 154.881  -8.279  1.00  0.00           H  
ATOM    933 HG13 VAL    63     216.864 154.390  -8.395  1.00  0.00           H  
ATOM    934  CG2 VAL    63     218.494 152.537  -7.139  1.00  0.00           C  
ATOM    935 HG21 VAL    63     218.882 153.387  -6.577  1.00  0.00           H  
ATOM    936 HG22 VAL    63     219.141 151.696  -6.890  1.00  0.00           H  
ATOM    937 HG23 VAL    63     217.547 152.337  -6.637  1.00  0.00           H  
ATOM    938  C   VAL    63     215.965 151.799  -8.948  1.00  0.00           C  
ATOM    939  O   VAL    63     215.609 151.296  -7.925  1.00  0.00           O  
ATOM    940  N   THR    64     215.076 152.377  -9.785  1.00  0.00           N  
ATOM    941  H   THR    64     215.414 152.748 -10.661  1.00  0.00           H  
ATOM    942  CA  THR    64     213.584 152.420  -9.549  1.00  0.00           C  
ATOM    943  HA  THR    64     213.416 152.507  -8.475  1.00  0.00           H  
ATOM    944  CB  THR    64     213.024 153.667 -10.221  1.00  0.00           C  
ATOM    945  HB  THR    64     211.942 153.551 -10.159  1.00  0.00           H  
ATOM    946  CG2 THR    64     213.498 155.029  -9.603  1.00  0.00           C  
ATOM    947 HG21 THR    64     214.514 155.282  -9.904  1.00  0.00           H  
ATOM    948 HG22 THR    64     213.405 154.915  -8.523  1.00  0.00           H  
ATOM    949 HG23 THR    64     212.873 155.786 -10.077  1.00  0.00           H  
ATOM    950  OG1 THR    64     213.293 153.804 -11.558  1.00  0.00           O  
ATOM    951  HG1 THR    64     214.149 154.187 -11.763  1.00  0.00           H  
ATOM    952  C   THR    64     212.920 151.139  -9.993  1.00  0.00           C  
ATOM    953  O   THR    64     211.802 150.815  -9.593  1.00  0.00           O  
ATOM    954  N   ASN    65     213.693 150.261 -10.723  1.00  0.00           N  
ATOM    955  H   ASN    65     214.603 150.576 -11.029  1.00  0.00           H  
ATOM    956  CA  ASN    65     213.250 148.907 -10.960  1.00  0.00           C  
ATOM    957  HA  ASN    65     212.190 148.983 -11.202  1.00  0.00           H  
ATOM    958  CB  ASN    65     214.031 148.242 -12.073  1.00  0.00           C  
ATOM    959  HB2 ASN    65     215.089 148.250 -11.809  1.00  0.00           H  
ATOM    960  HB3 ASN    65     213.703 147.209 -12.190  1.00  0.00           H  
ATOM    961  CG  ASN    65     213.836 148.920 -13.438  1.00  0.00           C  
ATOM    962  OD1 ASN    65     213.042 149.813 -13.676  1.00  0.00           O  
ATOM    963  ND2 ASN    65     214.641 148.631 -14.338  1.00  0.00           N  
ATOM    964 HD21 ASN    65     215.439 148.028 -14.200  1.00  0.00           H  
ATOM    965 HD22 ASN    65     214.635 149.314 -15.082  1.00  0.00           H  
ATOM    966  C   ASN    65     213.325 148.070  -9.651  1.00  0.00           C  
ATOM    967  O   ASN    65     212.517 147.228  -9.350  1.00  0.00           O  
ATOM    968  N   VAL    66     214.232 148.392  -8.759  1.00  0.00           N  
ATOM    969  H   VAL    66     214.850 149.138  -9.044  1.00  0.00           H  
ATOM    970  CA  VAL    66     214.362 147.722  -7.456  1.00  0.00           C  
ATOM    971  HA  VAL    66     213.517 147.070  -7.233  1.00  0.00           H  
ATOM    972  CB  VAL    66     215.615 146.842  -7.499  1.00  0.00           C  
ATOM    973  HB  VAL    66     215.631 146.239  -6.591  1.00  0.00           H  
ATOM    974  CG1 VAL    66     215.496 145.720  -8.460  1.00  0.00           C  
ATOM    975 HG11 VAL    66     215.507 146.127  -9.471  1.00  0.00           H  
ATOM    976 HG12 VAL    66     214.536 145.210  -8.541  1.00  0.00           H  
ATOM    977 HG13 VAL    66     216.292 144.977  -8.408  1.00  0.00           H  
ATOM    978  CG2 VAL    66     216.932 147.596  -7.778  1.00  0.00           C  
ATOM    979 HG21 VAL    66     217.004 148.339  -6.983  1.00  0.00           H  
ATOM    980 HG22 VAL    66     216.785 148.121  -8.721  1.00  0.00           H  
ATOM    981 HG23 VAL    66     217.802 146.941  -7.742  1.00  0.00           H  
ATOM    982  C   VAL    66     214.370 148.698  -6.186  1.00  0.00           C  
ATOM    983  O   VAL    66     215.097 148.598  -5.235  1.00  0.00           O  
ATOM    984  N   GLY    67     213.304 149.602  -6.120  1.00  0.00           N  
ATOM    985  H   GLY    67     212.600 149.616  -6.844  1.00  0.00           H  
ATOM    986  CA  GLY    67     213.230 150.745  -5.225  1.00  0.00           C  
ATOM    987  HA2 GLY    67     214.235 151.159  -5.154  1.00  0.00           H  
ATOM    988  HA3 GLY    67     212.572 151.491  -5.671  1.00  0.00           H  
ATOM    989  C   GLY    67     212.758 150.429  -3.772  1.00  0.00           C  
ATOM    990  O   GLY    67     212.798 149.291  -3.305  1.00  0.00           O  
ATOM    991  N   GLY    68     212.364 151.442  -2.976  1.00  0.00           N  
ATOM    992  H   GLY    68     212.144 152.340  -3.383  1.00  0.00           H  
ATOM    993  CA  GLY    68     212.132 151.372  -1.535  1.00  0.00           C  
ATOM    994  HA2 GLY    68     211.354 150.644  -1.307  1.00  0.00           H  
ATOM    995  HA3 GLY    68     213.053 151.065  -1.038  1.00  0.00           H  
ATOM    996  C   GLY    68     211.724 152.637  -0.915  1.00  0.00           C  
ATOM    997  O   GLY    68     211.321 153.569  -1.577  1.00  0.00           O  
ATOM    998  N   ALA    69     211.946 152.748   0.371  1.00  0.00           N  
ATOM    999  H   ALA    69     212.182 151.932   0.918  1.00  0.00           H  
ATOM   1000  CA  ALA    69     211.847 153.912   1.250  1.00  0.00           C  
ATOM   1001  HA  ALA    69     211.747 154.759   0.571  1.00  0.00           H  
ATOM   1002  CB  ALA    69     210.462 153.840   1.971  1.00  0.00           C  
ATOM   1003  HB1 ALA    69     210.389 152.800   2.290  1.00  0.00           H  
ATOM   1004  HB2 ALA    69     209.698 153.975   1.205  1.00  0.00           H  
ATOM   1005  HB3 ALA    69     210.451 154.513   2.828  1.00  0.00           H  
ATOM   1006  C   ALA    69     213.001 153.954   2.304  1.00  0.00           C  
ATOM   1007  O   ALA    69     213.627 152.905   2.661  1.00  0.00           O  
ATOM   1008  N   VAL    70     213.383 155.111   2.766  1.00  0.00           N  
ATOM   1009  H   VAL    70     212.881 155.893   2.369  1.00  0.00           H  
ATOM   1010  CA  VAL    70     214.234 155.348   3.926  1.00  0.00           C  
ATOM   1011  HA  VAL    70     214.882 154.475   4.010  1.00  0.00           H  
ATOM   1012  CB  VAL    70     215.049 156.601   3.781  1.00  0.00           C  
ATOM   1013  HB  VAL    70     214.402 157.472   3.887  1.00  0.00           H  
ATOM   1014  CG1 VAL    70     216.048 156.645   4.981  1.00  0.00           C  
ATOM   1015 HG11 VAL    70     216.692 157.496   4.763  1.00  0.00           H  
ATOM   1016 HG12 VAL    70     216.601 155.709   5.058  1.00  0.00           H  
ATOM   1017 HG13 VAL    70     215.503 156.645   5.925  1.00  0.00           H  
ATOM   1018  CG2 VAL    70     215.880 156.638   2.552  1.00  0.00           C  
ATOM   1019 HG21 VAL    70     216.377 157.601   2.436  1.00  0.00           H  
ATOM   1020 HG22 VAL    70     215.235 156.447   1.695  1.00  0.00           H  
ATOM   1021 HG23 VAL    70     216.643 155.866   2.456  1.00  0.00           H  
ATOM   1022  C   VAL    70     213.315 155.371   5.144  1.00  0.00           C  
ATOM   1023  O   VAL    70     212.230 155.967   5.186  1.00  0.00           O  
ATOM   1024  N   VAL    71     213.634 154.592   6.235  1.00  0.00           N  
ATOM   1025  H   VAL    71     214.537 154.159   6.369  1.00  0.00           H  
ATOM   1026  CA  VAL    71     212.887 154.392   7.484  1.00  0.00           C  
ATOM   1027  HA  VAL    71     212.019 155.051   7.469  1.00  0.00           H  
ATOM   1028  CB  VAL    71     212.157 153.041   7.590  1.00  0.00           C  
ATOM   1029  HB  VAL    71     211.242 153.053   6.999  1.00  0.00           H  
ATOM   1030  CG1 VAL    71     213.110 151.948   7.050  1.00  0.00           C  
ATOM   1031 HG11 VAL    71     212.642 150.967   7.134  1.00  0.00           H  
ATOM   1032 HG12 VAL    71     214.044 151.969   7.611  1.00  0.00           H  
ATOM   1033 HG13 VAL    71     213.380 152.116   6.007  1.00  0.00           H  
ATOM   1034  CG2 VAL    71     211.817 152.604   8.975  1.00  0.00           C  
ATOM   1035 HG21 VAL    71     212.758 152.489   9.513  1.00  0.00           H  
ATOM   1036 HG22 VAL    71     211.242 151.681   8.893  1.00  0.00           H  
ATOM   1037 HG23 VAL    71     211.264 153.439   9.407  1.00  0.00           H  
ATOM   1038  C   VAL    71     213.803 154.679   8.661  1.00  0.00           C  
ATOM   1039  O   VAL    71     214.959 154.207   8.687  1.00  0.00           O  
ATOM   1040  N   THR    72     213.327 155.482   9.647  1.00  0.00           N  
ATOM   1041  H   THR    72     212.354 155.751   9.611  1.00  0.00           H  
ATOM   1042  CA  THR    72     214.036 155.981  10.865  1.00  0.00           C  
ATOM   1043  HA  THR    72     215.116 155.962  10.713  1.00  0.00           H  
ATOM   1044  CB  THR    72     213.692 157.465  11.039  1.00  0.00           C  
ATOM   1045  HB  THR    72     214.045 158.017  10.168  1.00  0.00           H  
ATOM   1046  CG2 THR    72     212.180 157.772  11.285  1.00  0.00           C  
ATOM   1047 HG21 THR    72     211.569 157.404  10.460  1.00  0.00           H  
ATOM   1048 HG22 THR    72     212.129 158.861  11.295  1.00  0.00           H  
ATOM   1049 HG23 THR    72     211.833 157.342  12.224  1.00  0.00           H  
ATOM   1050  OG1 THR    72     214.448 158.031  12.075  1.00  0.00           O  
ATOM   1051  HG1 THR    72     214.701 158.889  11.725  1.00  0.00           H  
ATOM   1052  C   THR    72     213.651 155.235  12.190  1.00  0.00           C  
ATOM   1053  O   THR    72     212.589 154.502  12.222  1.00  0.00           O  
ATOM   1054  N   GLY    73     214.445 155.254  13.241  1.00  0.00           N  
ATOM   1055  H   GLY    73     215.280 155.801  13.087  1.00  0.00           H  
ATOM   1056  CA  GLY    73     214.113 154.643  14.542  1.00  0.00           C  
ATOM   1057  HA2 GLY    73     214.667 155.089  15.368  1.00  0.00           H  
ATOM   1058  HA3 GLY    73     213.091 154.895  14.822  1.00  0.00           H  
ATOM   1059  C   GLY    73     214.261 153.135  14.590  1.00  0.00           C  
ATOM   1060  O   GLY    73     213.642 152.511  15.479  1.00  0.00           O  
ATOM   1061  N   VAL    74     215.042 152.464  13.739  1.00  0.00           N  
ATOM   1062  H   VAL    74     215.613 152.910  13.036  1.00  0.00           H  
ATOM   1063  CA  VAL    74     215.126 150.966  13.756  1.00  0.00           C  
ATOM   1064  HA  VAL    74     214.296 150.605  14.364  1.00  0.00           H  
ATOM   1065  CB  VAL    74     214.799 150.280  12.438  1.00  0.00           C  
ATOM   1066  HB  VAL    74     213.886 150.702  12.018  1.00  0.00           H  
ATOM   1067  CG1 VAL    74     216.001 150.633  11.501  1.00  0.00           C  
ATOM   1068 HG11 VAL    74     216.947 150.372  11.975  1.00  0.00           H  
ATOM   1069 HG12 VAL    74     216.051 151.659  11.137  1.00  0.00           H  
ATOM   1070 HG13 VAL    74     215.862 149.947  10.666  1.00  0.00           H  
ATOM   1071  CG2 VAL    74     214.693 148.772  12.606  1.00  0.00           C  
ATOM   1072 HG21 VAL    74     213.980 148.560  13.404  1.00  0.00           H  
ATOM   1073 HG22 VAL    74     215.656 148.343  12.884  1.00  0.00           H  
ATOM   1074 HG23 VAL    74     214.158 148.373  11.744  1.00  0.00           H  
ATOM   1075  C   VAL    74     216.412 150.535  14.467  1.00  0.00           C  
ATOM   1076  O   VAL    74     217.470 151.014  14.112  1.00  0.00           O  
ATOM   1077  N   THR    75     216.262 149.612  15.407  1.00  0.00           N  
ATOM   1078  H   THR    75     215.355 149.169  15.437  1.00  0.00           H  
ATOM   1079  CA  THR    75     217.275 149.026  16.283  1.00  0.00           C  
ATOM   1080  HA  THR    75     217.756 149.804  16.876  1.00  0.00           H  
ATOM   1081  CB  THR    75     216.719 148.146  17.354  1.00  0.00           C  
ATOM   1082  HB  THR    75     217.576 147.688  17.847  1.00  0.00           H  
ATOM   1083  CG2 THR    75     215.915 148.927  18.391  1.00  0.00           C  
ATOM   1084 HG21 THR    75     214.855 148.809  18.169  1.00  0.00           H  
ATOM   1085 HG22 THR    75     216.157 149.984  18.504  1.00  0.00           H  
ATOM   1086 HG23 THR    75     216.008 148.385  19.332  1.00  0.00           H  
ATOM   1087  OG1 THR    75     215.891 147.128  16.894  1.00  0.00           O  
ATOM   1088  HG1 THR    75     216.383 146.504  16.353  1.00  0.00           H  
ATOM   1089  C   THR    75     218.416 148.169  15.723  1.00  0.00           C  
ATOM   1090  O   THR    75     218.132 147.198  15.019  1.00  0.00           O  
ATOM   1091  N   ALA    76     219.675 148.475  15.906  1.00  0.00           N  
ATOM   1092  H   ALA    76     219.846 149.147  16.641  1.00  0.00           H  
ATOM   1093  CA  ALA    76     220.814 147.608  15.599  1.00  0.00           C  
ATOM   1094  HA  ALA    76     220.487 146.622  15.267  1.00  0.00           H  
ATOM   1095  CB  ALA    76     221.523 148.162  14.394  1.00  0.00           C  
ATOM   1096  HB1 ALA    76     222.073 149.041  14.730  1.00  0.00           H  
ATOM   1097  HB2 ALA    76     220.738 148.527  13.732  1.00  0.00           H  
ATOM   1098  HB3 ALA    76     222.154 147.425  13.896  1.00  0.00           H  
ATOM   1099  C   ALA    76     221.612 147.513  16.873  1.00  0.00           C  
ATOM   1100  O   ALA    76     221.506 148.286  17.848  1.00  0.00           O  
ATOM   1101  N   VAL    77     222.460 146.521  16.763  1.00  0.00           N  
ATOM   1102  H   VAL    77     222.628 146.108  15.857  1.00  0.00           H  
ATOM   1103  CA  VAL    77     223.496 146.163  17.789  1.00  0.00           C  
ATOM   1104  HA  VAL    77     223.114 146.505  18.750  1.00  0.00           H  
ATOM   1105  CB  VAL    77     223.739 144.646  17.983  1.00  0.00           C  
ATOM   1106  HB  VAL    77     224.152 144.225  17.067  1.00  0.00           H  
ATOM   1107  CG1 VAL    77     224.867 144.343  19.047  1.00  0.00           C  
ATOM   1108 HG11 VAL    77     225.239 143.319  19.028  1.00  0.00           H  
ATOM   1109 HG12 VAL    77     224.637 144.823  19.997  1.00  0.00           H  
ATOM   1110 HG13 VAL    77     225.729 144.962  18.796  1.00  0.00           H  
ATOM   1111  CG2 VAL    77     222.485 143.866  18.415  1.00  0.00           C  
ATOM   1112 HG21 VAL    77     221.623 143.931  17.752  1.00  0.00           H  
ATOM   1113 HG22 VAL    77     222.140 144.144  19.411  1.00  0.00           H  
ATOM   1114 HG23 VAL    77     222.774 142.816  18.467  1.00  0.00           H  
ATOM   1115  C   VAL    77     224.771 146.929  17.423  1.00  0.00           C  
ATOM   1116  O   VAL    77     225.164 146.803  16.296  1.00  0.00           O  
ATOM   1117  N   ALA    78     225.341 147.588  18.356  1.00  0.00           N  
ATOM   1118  H   ALA    78     224.941 147.530  19.281  1.00  0.00           H  
ATOM   1119  CA  ALA    78     226.587 148.372  18.114  1.00  0.00           C  
ATOM   1120  HA  ALA    78     226.481 149.191  17.402  1.00  0.00           H  
ATOM   1121  CB  ALA    78     226.910 149.202  19.391  1.00  0.00           C  
ATOM   1122  HB1 ALA    78     227.320 148.620  20.216  1.00  0.00           H  
ATOM   1123  HB2 ALA    78     225.992 149.761  19.576  1.00  0.00           H  
ATOM   1124  HB3 ALA    78     227.713 149.893  19.134  1.00  0.00           H  
ATOM   1125  C   ALA    78     227.828 147.481  17.769  1.00  0.00           C  
ATOM   1126  O   ALA    78     227.985 146.293  18.012  1.00  0.00           O  
ATOM   1127  N   GLN    79     228.771 148.010  16.985  1.00  0.00           N  
ATOM   1128  H   GLN    79     228.527 148.963  16.758  1.00  0.00           H  
ATOM   1129  CA  GLN    79     230.031 147.373  16.604  1.00  0.00           C  
ATOM   1130  HA  GLN    79     229.972 146.284  16.593  1.00  0.00           H  
ATOM   1131  CB  GLN    79     230.498 147.950  15.275  1.00  0.00           C  
ATOM   1132  HB2 GLN    79     229.843 147.467  14.550  1.00  0.00           H  
ATOM   1133  HB3 GLN    79     230.403 149.033  15.344  1.00  0.00           H  
ATOM   1134  CG  GLN    79     231.971 147.571  14.926  1.00  0.00           C  
ATOM   1135  HG2 GLN    79     232.566 148.222  15.567  1.00  0.00           H  
ATOM   1136  HG3 GLN    79     232.098 146.545  15.274  1.00  0.00           H  
ATOM   1137  CD  GLN    79     232.347 147.937  13.500  1.00  0.00           C  
ATOM   1138  OE1 GLN    79     231.689 148.662  12.852  1.00  0.00           O  
ATOM   1139  NE2 GLN    79     233.402 147.302  12.985  1.00  0.00           N  
ATOM   1140 HE21 GLN    79     233.934 146.714  13.611  1.00  0.00           H  
ATOM   1141 HE22 GLN    79     233.609 147.464  12.010  1.00  0.00           H  
ATOM   1142  C   GLN    79     231.032 147.618  17.797  1.00  0.00           C  
ATOM   1143  O   GLN    79     231.752 148.596  17.890  1.00  0.00           O  
ATOM   1144  N   LYS    80     230.942 146.659  18.751  1.00  0.00           N  
ATOM   1145  H   LYS    80     230.291 145.895  18.636  1.00  0.00           H  
ATOM   1146  CA  LYS    80     231.634 146.612  20.036  1.00  0.00           C  
ATOM   1147  HA  LYS    80     232.573 147.116  19.807  1.00  0.00           H  
ATOM   1148  CB  LYS    80     230.935 147.394  21.147  1.00  0.00           C  
ATOM   1149  HB2 LYS    80     229.983 146.881  21.287  1.00  0.00           H  
ATOM   1150  HB3 LYS    80     231.473 147.292  22.090  1.00  0.00           H  
ATOM   1151  CG  LYS    80     230.687 148.879  20.832  1.00  0.00           C  
ATOM   1152  HG2 LYS    80     231.652 149.302  20.552  1.00  0.00           H  
ATOM   1153  HG3 LYS    80     229.937 148.967  20.047  1.00  0.00           H  
ATOM   1154  CD  LYS    80     230.200 149.588  22.106  1.00  0.00           C  
ATOM   1155  HD2 LYS    80     229.364 149.003  22.490  1.00  0.00           H  
ATOM   1156  HD3 LYS    80     230.931 149.687  22.908  1.00  0.00           H  
ATOM   1157  CE  LYS    80     229.656 150.968  21.900  1.00  0.00           C  
ATOM   1158  HE2 LYS    80     230.338 151.797  21.708  1.00  0.00           H  
ATOM   1159  HE3 LYS    80     229.000 150.922  21.030  1.00  0.00           H  
ATOM   1160  NZ  LYS    80     228.724 151.452  22.899  1.00  0.00           N  
ATOM   1161  HZ1 LYS    80     229.303 151.437  23.726  1.00  0.00           H  
ATOM   1162  HZ2 LYS    80     227.976 150.799  23.082  1.00  0.00           H  
ATOM   1163  HZ3 LYS    80     228.375 152.369  22.657  1.00  0.00           H  
ATOM   1164  C   LYS    80     232.145 145.216  20.586  1.00  0.00           C  
ATOM   1165  O   LYS    80     231.580 144.203  20.204  1.00  0.00           O  
ATOM   1166  N   THR    81     233.097 145.206  21.535  1.00  0.00           N  
ATOM   1167  H   THR    81     233.587 146.061  21.757  1.00  0.00           H  
ATOM   1168  CA  THR    81     233.772 143.966  21.974  1.00  0.00           C  
ATOM   1169  HA  THR    81     234.132 143.410  21.108  1.00  0.00           H  
ATOM   1170  CB  THR    81     235.059 144.281  22.748  1.00  0.00           C  
ATOM   1171  HB  THR    81     235.673 144.992  22.195  1.00  0.00           H  
ATOM   1172  CG2 THR    81     234.715 145.000  24.030  1.00  0.00           C  
ATOM   1173 HG21 THR    81     233.919 145.715  23.819  1.00  0.00           H  
ATOM   1174 HG22 THR    81     235.567 145.482  24.510  1.00  0.00           H  
ATOM   1175 HG23 THR    81     234.318 144.327  24.790  1.00  0.00           H  
ATOM   1176  OG1 THR    81     235.856 143.110  22.886  1.00  0.00           O  
ATOM   1177  HG1 THR    81     236.461 143.321  23.600  1.00  0.00           H  
ATOM   1178  C   THR    81     232.866 142.919  22.695  1.00  0.00           C  
ATOM   1179  O   THR    81     231.746 143.228  23.153  1.00  0.00           O  
ATOM   1180  N   VAL    82     233.389 141.717  22.795  1.00  0.00           N  
ATOM   1181  H   VAL    82     234.320 141.459  22.500  1.00  0.00           H  
ATOM   1182  CA  VAL    82     232.654 140.572  23.341  1.00  0.00           C  
ATOM   1183  HA  VAL    82     231.617 140.667  23.019  1.00  0.00           H  
ATOM   1184  CB  VAL    82     233.291 139.262  22.624  1.00  0.00           C  
ATOM   1185  HB  VAL    82     234.354 139.261  22.865  1.00  0.00           H  
ATOM   1186  CG1 VAL    82     232.685 137.956  23.170  1.00  0.00           C  
ATOM   1187 HG11 VAL    82     233.237 137.078  22.833  1.00  0.00           H  
ATOM   1188 HG12 VAL    82     231.640 137.942  22.861  1.00  0.00           H  
ATOM   1189 HG13 VAL    82     232.823 137.781  24.237  1.00  0.00           H  
ATOM   1190  CG2 VAL    82     233.171 139.348  21.112  1.00  0.00           C  
ATOM   1191 HG21 VAL    82     233.845 140.104  20.711  1.00  0.00           H  
ATOM   1192 HG22 VAL    82     232.155 139.607  20.813  1.00  0.00           H  
ATOM   1193 HG23 VAL    82     233.528 138.383  20.754  1.00  0.00           H  
ATOM   1194  C   VAL    82     232.670 140.507  24.900  1.00  0.00           C  
ATOM   1195  O   VAL    82     231.669 140.090  25.432  1.00  0.00           O  
ATOM   1196  N   GLU    83     233.772 140.882  25.550  1.00  0.00           N  
ATOM   1197  H   GLU    83     234.583 141.147  25.010  1.00  0.00           H  
ATOM   1198  CA  GLU    83     233.875 140.942  27.028  1.00  0.00           C  
ATOM   1199  HA  GLU    83     233.509 139.970  27.359  1.00  0.00           H  
ATOM   1200  CB  GLU    83     235.398 141.120  27.425  1.00  0.00           C  
ATOM   1201  HB2 GLU    83     235.859 141.940  26.873  1.00  0.00           H  
ATOM   1202  HB3 GLU    83     235.346 141.378  28.482  1.00  0.00           H  
ATOM   1203  CG  GLU    83     236.234 139.834  27.384  1.00  0.00           C  
ATOM   1204  HG2 GLU    83     237.154 140.080  27.914  1.00  0.00           H  
ATOM   1205  HG3 GLU    83     235.812 138.998  27.942  1.00  0.00           H  
ATOM   1206  CD  GLU    83     236.621 139.382  25.921  1.00  0.00           C  
ATOM   1207  OE1 GLU    83     236.703 140.103  24.900  1.00  0.00           O  
ATOM   1208  OE2 GLU    83     236.925 138.155  25.763  1.00  0.00           O  
ATOM   1209  C   GLU    83     232.993 141.885  27.855  1.00  0.00           C  
ATOM   1210  O   GLU    83     232.918 141.709  29.074  1.00  0.00           O  
ATOM   1211  N   GLY    84     232.424 142.874  27.118  1.00  0.00           N  
ATOM   1212  H   GLY    84     232.717 142.985  26.158  1.00  0.00           H  
ATOM   1213  CA  GLY    84     231.658 143.987  27.678  1.00  0.00           C  
ATOM   1214  HA2 GLY    84     232.136 144.354  28.586  1.00  0.00           H  
ATOM   1215  HA3 GLY    84     231.651 144.779  26.929  1.00  0.00           H  
ATOM   1216  C   GLY    84     230.209 143.664  27.895  1.00  0.00           C  
ATOM   1217  O   GLY    84     229.788 142.544  27.825  1.00  0.00           O  
ATOM   1218  N   ALA    85     229.398 144.690  28.276  1.00  0.00           N  
ATOM   1219  H   ALA    85     229.803 145.609  28.385  1.00  0.00           H  
ATOM   1220  CA  ALA    85     227.965 144.602  28.428  1.00  0.00           C  
ATOM   1221  HA  ALA    85     227.785 143.645  28.918  1.00  0.00           H  
ATOM   1222  CB  ALA    85     227.473 145.672  29.400  1.00  0.00           C  
ATOM   1223  HB1 ALA    85     227.762 146.644  29.001  1.00  0.00           H  
ATOM   1224  HB2 ALA    85     227.940 145.501  30.369  1.00  0.00           H  
ATOM   1225  HB3 ALA    85     226.393 145.583  29.523  1.00  0.00           H  
ATOM   1226  C   ALA    85     227.233 144.729  27.130  1.00  0.00           C  
ATOM   1227  O   ALA    85     227.824 145.310  26.155  1.00  0.00           O  
ATOM   1228  N   GLY    86     225.993 144.283  27.033  1.00  0.00           N  
ATOM   1229  H   GLY    86     225.550 143.860  27.836  1.00  0.00           H  
ATOM   1230  CA  GLY    86     225.179 144.462  25.755  1.00  0.00           C  
ATOM   1231  HA2 GLY    86     225.564 143.871  24.925  1.00  0.00           H  
ATOM   1232  HA3 GLY    86     224.192 144.043  25.950  1.00  0.00           H  
ATOM   1233  C   GLY    86     225.029 145.915  25.328  1.00  0.00           C  
ATOM   1234  O   GLY    86     224.935 146.808  26.182  1.00  0.00           O  
ATOM   1235  N   SER    87     225.122 146.195  23.974  1.00  0.00           N  
ATOM   1236  H   SER    87     225.122 145.454  23.287  1.00  0.00           H  
ATOM   1237  CA  SER    87     224.922 147.577  23.445  1.00  0.00           C  
ATOM   1238  HA  SER    87     224.366 148.135  24.198  1.00  0.00           H  
ATOM   1239  CB  SER    87     226.270 148.288  23.246  1.00  0.00           C  
ATOM   1240  HB2 SER    87     226.986 147.776  22.602  1.00  0.00           H  
ATOM   1241  HB3 SER    87     226.159 149.318  22.906  1.00  0.00           H  
ATOM   1242  OG  SER    87     226.915 148.458  24.505  1.00  0.00           O  
ATOM   1243  HG  SER    87     226.671 147.689  25.024  1.00  0.00           H  
ATOM   1244  C   SER    87     224.211 147.717  22.097  1.00  0.00           C  
ATOM   1245  O   SER    87     224.666 147.251  21.052  1.00  0.00           O  
ATOM   1246  N   ILE    88     223.136 148.516  22.133  1.00  0.00           N  
ATOM   1247  H   ILE    88     222.822 148.719  23.072  1.00  0.00           H  
ATOM   1248  CA  ILE    88     222.184 148.839  21.055  1.00  0.00           C  
ATOM   1249  HA  ILE    88     222.634 148.603  20.091  1.00  0.00           H  
ATOM   1250  CB  ILE    88     220.814 148.007  21.260  1.00  0.00           C  
ATOM   1251  HB  ILE    88     220.172 148.202  20.400  1.00  0.00           H  
ATOM   1252  CG2 ILE    88     221.131 146.483  21.179  1.00  0.00           C  
ATOM   1253 HG21 ILE    88     221.681 146.352  20.247  1.00  0.00           H  
ATOM   1254 HG22 ILE    88     220.315 145.769  21.067  1.00  0.00           H  
ATOM   1255 HG23 ILE    88     221.763 146.312  22.050  1.00  0.00           H  
ATOM   1256  CG1 ILE    88     220.085 148.347  22.588  1.00  0.00           C  
ATOM   1257 HG12 ILE    88     220.631 147.942  23.441  1.00  0.00           H  
ATOM   1258 HG13 ILE    88     220.012 149.425  22.727  1.00  0.00           H  
ATOM   1259  CD1 ILE    88     218.667 147.771  22.427  1.00  0.00           C  
ATOM   1260 HD11 ILE    88     218.012 148.347  21.774  1.00  0.00           H  
ATOM   1261 HD12 ILE    88     218.139 147.819  23.379  1.00  0.00           H  
ATOM   1262 HD13 ILE    88     218.672 146.721  22.136  1.00  0.00           H  
ATOM   1263  C   ILE    88     221.922 150.366  20.947  1.00  0.00           C  
ATOM   1264  O   ILE    88     221.943 151.098  21.963  1.00  0.00           O  
ATOM   1265  N   ALA    89     221.601 150.757  19.736  1.00  0.00           N  
ATOM   1266  H   ALA    89     221.613 150.059  19.007  1.00  0.00           H  
ATOM   1267  CA  ALA    89     221.131 152.101  19.316  1.00  0.00           C  
ATOM   1268  HA  ALA    89     220.517 152.653  20.028  1.00  0.00           H  
ATOM   1269  CB  ALA    89     222.324 152.977  18.905  1.00  0.00           C  
ATOM   1270  HB1 ALA    89     221.988 153.961  18.575  1.00  0.00           H  
ATOM   1271  HB2 ALA    89     222.917 152.433  18.170  1.00  0.00           H  
ATOM   1272  HB3 ALA    89     222.948 153.069  19.793  1.00  0.00           H  
ATOM   1273  C   ALA    89     220.084 151.987  18.236  1.00  0.00           C  
ATOM   1274  O   ALA    89     219.847 150.928  17.609  1.00  0.00           O  
ATOM   1275  N   ALA    90     219.398 153.087  17.992  1.00  0.00           N  
ATOM   1276  H   ALA    90     219.571 153.938  18.508  1.00  0.00           H  
ATOM   1277  CA  ALA    90     218.313 153.321  17.036  1.00  0.00           C  
ATOM   1278  HA  ALA    90     217.861 152.424  16.612  1.00  0.00           H  
ATOM   1279  CB  ALA    90     217.212 154.274  17.621  1.00  0.00           C  
ATOM   1280  HB1 ALA    90     216.421 153.679  18.078  1.00  0.00           H  
ATOM   1281  HB2 ALA    90     216.743 154.931  16.889  1.00  0.00           H  
ATOM   1282  HB3 ALA    90     217.542 154.916  18.437  1.00  0.00           H  
ATOM   1283  C   ALA    90     218.955 154.026  15.824  1.00  0.00           C  
ATOM   1284  O   ALA    90     219.788 154.974  15.928  1.00  0.00           O  
ATOM   1285  N   ALA    91     218.502 153.660  14.627  1.00  0.00           N  
ATOM   1286  H   ALA    91     217.768 152.978  14.501  1.00  0.00           H  
ATOM   1287  CA  ALA    91     219.242 154.034  13.390  1.00  0.00           C  
ATOM   1288  HA  ALA    91     219.798 154.964  13.512  1.00  0.00           H  
ATOM   1289  CB  ALA    91     220.286 152.975  13.100  1.00  0.00           C  
ATOM   1290  HB1 ALA    91     220.940 152.868  13.965  1.00  0.00           H  
ATOM   1291  HB2 ALA    91     220.850 153.310  12.229  1.00  0.00           H  
ATOM   1292  HB3 ALA    91     219.810 152.034  12.827  1.00  0.00           H  
ATOM   1293  C   ALA    91     218.276 154.196  12.225  1.00  0.00           C  
ATOM   1294  O   ALA    91     217.100 153.996  12.436  1.00  0.00           O  
ATOM   1295  N   THR    92     218.759 154.538  11.085  1.00  0.00           N  
ATOM   1296  H   THR    92     219.755 154.650  10.958  1.00  0.00           H  
ATOM   1297  CA  THR    92     218.028 154.495   9.790  1.00  0.00           C  
ATOM   1298  HA  THR    92     216.974 154.334  10.018  1.00  0.00           H  
ATOM   1299  CB  THR    92     218.120 155.934   9.175  1.00  0.00           C  
ATOM   1300  HB  THR    92     219.145 156.022   8.812  1.00  0.00           H  
ATOM   1301  CG2 THR    92     217.248 156.350   8.067  1.00  0.00           C  
ATOM   1302 HG21 THR    92     217.405 157.402   7.831  1.00  0.00           H  
ATOM   1303 HG22 THR    92     216.232 156.144   8.404  1.00  0.00           H  
ATOM   1304 HG23 THR    92     217.335 155.637   7.248  1.00  0.00           H  
ATOM   1305  OG1 THR    92     217.947 157.033  10.132  1.00  0.00           O  
ATOM   1306  HG1 THR    92     218.600 156.985  10.834  1.00  0.00           H  
ATOM   1307  C   THR    92     218.326 153.496   8.720  1.00  0.00           C  
ATOM   1308  O   THR    92     219.413 153.296   8.263  1.00  0.00           O  
ATOM   1309  N   GLY    93     217.329 152.771   8.258  1.00  0.00           N  
ATOM   1310  H   GLY    93     216.424 153.093   8.570  1.00  0.00           H  
ATOM   1311  CA  GLY    93     217.346 151.732   7.248  1.00  0.00           C  
ATOM   1312  HA2 GLY    93     218.347 151.341   7.068  1.00  0.00           H  
ATOM   1313  HA3 GLY    93     216.702 150.875   7.446  1.00  0.00           H  
ATOM   1314  C   GLY    93     216.724 152.062   5.831  1.00  0.00           C  
ATOM   1315  O   GLY    93     216.101 153.064   5.651  1.00  0.00           O  
ATOM   1316  N   PHE    94     216.865 151.125   4.870  1.00  0.00           N  
ATOM   1317  H   PHE    94     217.414 150.318   5.129  1.00  0.00           H  
ATOM   1318  CA  PHE    94     216.295 151.132   3.545  1.00  0.00           C  
ATOM   1319  HA  PHE    94     215.678 152.018   3.393  1.00  0.00           H  
ATOM   1320  CB  PHE    94     217.478 151.175   2.535  1.00  0.00           C  
ATOM   1321  HB2 PHE    94     218.217 151.908   2.859  1.00  0.00           H  
ATOM   1322  HB3 PHE    94     217.947 150.198   2.650  1.00  0.00           H  
ATOM   1323  CG  PHE    94     217.127 151.366   1.081  1.00  0.00           C  
ATOM   1324  CD1 PHE    94     216.538 152.609   0.765  1.00  0.00           C  
ATOM   1325  HD1 PHE    94     216.193 153.293   1.527  1.00  0.00           H  
ATOM   1326  CE1 PHE    94     216.218 152.825  -0.634  1.00  0.00           C  
ATOM   1327  HE1 PHE    94     215.682 153.720  -0.918  1.00  0.00           H  
ATOM   1328  CZ  PHE    94     216.519 151.865  -1.635  1.00  0.00           C  
ATOM   1329  HZ  PHE    94     216.243 151.995  -2.671  1.00  0.00           H  
ATOM   1330  CE2 PHE    94     217.083 150.652  -1.302  1.00  0.00           C  
ATOM   1331  HE2 PHE    94     217.392 149.915  -2.028  1.00  0.00           H  
ATOM   1332  CD2 PHE    94     217.339 150.414   0.063  1.00  0.00           C  
ATOM   1333  HD2 PHE    94     217.934 149.548   0.315  1.00  0.00           H  
ATOM   1334  C   PHE    94     215.433 149.880   3.225  1.00  0.00           C  
ATOM   1335  O   PHE    94     215.897 148.765   3.258  1.00  0.00           O  
ATOM   1336  N   VAL    95     214.153 150.157   3.027  1.00  0.00           N  
ATOM   1337  H   VAL    95     213.827 151.103   3.163  1.00  0.00           H  
ATOM   1338  CA  VAL    95     213.102 149.083   3.033  1.00  0.00           C  
ATOM   1339  HA  VAL    95     213.557 148.098   3.145  1.00  0.00           H  
ATOM   1340  CB  VAL    95     212.122 149.275   4.246  1.00  0.00           C  
ATOM   1341  HB  VAL    95     212.564 149.343   5.240  1.00  0.00           H  
ATOM   1342  CG1 VAL    95     211.146 150.450   4.092  1.00  0.00           C  
ATOM   1343 HG11 VAL    95     210.489 150.398   3.224  1.00  0.00           H  
ATOM   1344 HG12 VAL    95     211.744 151.355   3.978  1.00  0.00           H  
ATOM   1345 HG13 VAL    95     210.574 150.636   5.001  1.00  0.00           H  
ATOM   1346  CG2 VAL    95     211.143 148.039   4.311  1.00  0.00           C  
ATOM   1347 HG21 VAL    95     210.442 148.073   5.145  1.00  0.00           H  
ATOM   1348 HG22 VAL    95     211.673 147.088   4.267  1.00  0.00           H  
ATOM   1349 HG23 VAL    95     210.601 147.917   3.373  1.00  0.00           H  
ATOM   1350  C   VAL    95     212.522 149.012   1.566  1.00  0.00           C  
ATOM   1351  O   VAL    95     212.237 150.084   1.075  1.00  0.00           O  
ATOM   1352  N   LYS    96     212.559 147.828   0.915  1.00  0.00           N  
ATOM   1353  H   LYS    96     212.705 146.946   1.385  1.00  0.00           H  
ATOM   1354  CA  LYS    96     212.364 147.670  -0.548  1.00  0.00           C  
ATOM   1355  HA  LYS    96     212.680 148.606  -1.008  1.00  0.00           H  
ATOM   1356  CB  LYS    96     213.206 146.501  -1.124  1.00  0.00           C  
ATOM   1357  HB2 LYS    96     212.974 145.628  -0.514  1.00  0.00           H  
ATOM   1358  HB3 LYS    96     212.870 146.285  -2.138  1.00  0.00           H  
ATOM   1359  CG  LYS    96     214.708 146.733  -0.895  1.00  0.00           C  
ATOM   1360  HG2 LYS    96     214.979 147.558  -1.553  1.00  0.00           H  
ATOM   1361  HG3 LYS    96     214.860 147.314   0.015  1.00  0.00           H  
ATOM   1362  CD  LYS    96     215.739 145.656  -0.811  1.00  0.00           C  
ATOM   1363  HD2 LYS    96     215.738 145.120   0.138  1.00  0.00           H  
ATOM   1364  HD3 LYS    96     215.565 144.993  -1.659  1.00  0.00           H  
ATOM   1365  CE  LYS    96     217.173 146.246  -1.004  1.00  0.00           C  
ATOM   1366  HE2 LYS    96     217.260 146.484  -2.064  1.00  0.00           H  
ATOM   1367  HE3 LYS    96     217.240 147.151  -0.400  1.00  0.00           H  
ATOM   1368  NZ  LYS    96     218.235 145.290  -0.675  1.00  0.00           N  
ATOM   1369  HZ1 LYS    96     218.261 144.724  -1.511  1.00  0.00           H  
ATOM   1370  HZ2 LYS    96     218.076 144.676   0.111  1.00  0.00           H  
ATOM   1371  HZ3 LYS    96     219.084 145.814  -0.521  1.00  0.00           H  
ATOM   1372  C   LYS    96     210.892 147.509  -0.932  1.00  0.00           C  
ATOM   1373  O   LYS    96     210.040 147.360  -0.065  1.00  0.00           O  
ATOM   1374  N   LYS    97     210.548 147.576  -2.191  1.00  0.00           N  
ATOM   1375  H   LYS    97     211.220 148.017  -2.803  1.00  0.00           H  
ATOM   1376  CA  LYS    97     209.115 147.632  -2.764  1.00  0.00           C  
ATOM   1377  HA  LYS    97     208.535 148.431  -2.303  1.00  0.00           H  
ATOM   1378  CB  LYS    97     209.228 147.754  -4.266  1.00  0.00           C  
ATOM   1379  HB2 LYS    97     209.961 148.542  -4.439  1.00  0.00           H  
ATOM   1380  HB3 LYS    97     209.623 146.787  -4.578  1.00  0.00           H  
ATOM   1381  CG  LYS    97     207.936 148.205  -5.002  1.00  0.00           C  
ATOM   1382  HG2 LYS    97     207.167 147.441  -4.890  1.00  0.00           H  
ATOM   1383  HG3 LYS    97     207.611 149.111  -4.490  1.00  0.00           H  
ATOM   1384  CD  LYS    97     208.284 148.439  -6.484  1.00  0.00           C  
ATOM   1385  HD2 LYS    97     209.261 148.917  -6.559  1.00  0.00           H  
ATOM   1386  HD3 LYS    97     208.244 147.459  -6.958  1.00  0.00           H  
ATOM   1387  CE  LYS    97     207.242 149.306  -7.252  1.00  0.00           C  
ATOM   1388  HE2 LYS    97     207.481 149.233  -8.313  1.00  0.00           H  
ATOM   1389  HE3 LYS    97     206.233 148.926  -7.094  1.00  0.00           H  
ATOM   1390  NZ  LYS    97     207.255 150.729  -6.800  1.00  0.00           N  
ATOM   1391  HZ1 LYS    97     206.911 150.772  -5.852  1.00  0.00           H  
ATOM   1392  HZ2 LYS    97     206.625 151.210  -7.427  1.00  0.00           H  
ATOM   1393  HZ3 LYS    97     208.150 151.182  -6.685  1.00  0.00           H  
ATOM   1394  C   LYS    97     208.419 146.322  -2.266  1.00  0.00           C  
ATOM   1395  O   LYS    97     207.180 146.394  -2.102  1.00  0.00           O  
ATOM   1396  N   ASP    98     209.062 145.227  -1.935  1.00  0.00           N  
ATOM   1397  H   ASP    98     210.063 145.360  -1.937  1.00  0.00           H  
ATOM   1398  CA  ASP    98     208.423 143.929  -1.573  1.00  0.00           C  
ATOM   1399  HA  ASP    98     207.688 143.732  -2.353  1.00  0.00           H  
ATOM   1400  CB  ASP    98     209.487 142.873  -1.526  1.00  0.00           C  
ATOM   1401  HB2 ASP    98     210.277 143.246  -0.874  1.00  0.00           H  
ATOM   1402  HB3 ASP    98     209.100 141.962  -1.070  1.00  0.00           H  
ATOM   1403  CG  ASP    98     210.039 142.503  -2.906  1.00  0.00           C  
ATOM   1404  OD1 ASP    98     211.200 142.868  -3.205  1.00  0.00           O  
ATOM   1405  OD2 ASP    98     209.519 141.692  -3.681  1.00  0.00           O  
ATOM   1406  C   ASP    98     207.728 144.112  -0.204  1.00  0.00           C  
ATOM   1407  O   ASP    98     206.524 143.754  -0.147  1.00  0.00           O  
ATOM   1408  N   GLN    99     208.330 144.824   0.756  1.00  0.00           N  
ATOM   1409  H   GLN    99     209.122 145.430   0.600  1.00  0.00           H  
ATOM   1410  CA  GLN    99     207.699 144.948   2.138  1.00  0.00           C  
ATOM   1411  HA  GLN    99     207.235 144.016   2.459  1.00  0.00           H  
ATOM   1412  CB  GLN    99     208.832 145.213   3.191  1.00  0.00           C  
ATOM   1413  HB2 GLN    99     209.650 144.515   3.015  1.00  0.00           H  
ATOM   1414  HB3 GLN    99     209.272 146.211   3.172  1.00  0.00           H  
ATOM   1415  CG  GLN    99     208.290 144.819   4.631  1.00  0.00           C  
ATOM   1416  HG2 GLN    99     207.598 145.627   4.869  1.00  0.00           H  
ATOM   1417  HG3 GLN    99     207.802 143.846   4.693  1.00  0.00           H  
ATOM   1418  CD  GLN    99     209.426 144.833   5.683  1.00  0.00           C  
ATOM   1419  OE1 GLN    99     210.421 144.196   5.692  1.00  0.00           O  
ATOM   1420  NE2 GLN    99     209.204 145.368   6.830  1.00  0.00           N  
ATOM   1421 HE21 GLN    99     209.930 145.141   7.495  1.00  0.00           H  
ATOM   1422 HE22 GLN    99     208.326 145.773   7.121  1.00  0.00           H  
ATOM   1423  C   GLN    99     206.572 145.998   2.043  1.00  0.00           C  
ATOM   1424  O   GLN    99     205.417 145.719   2.475  1.00  0.00           O  
ATOM   1425  N   LEU   100     206.729 147.132   1.268  1.00  0.00           N  
ATOM   1426  H   LEU   100     207.579 147.239   0.734  1.00  0.00           H  
ATOM   1427  CA  LEU   100     205.790 148.168   1.042  1.00  0.00           C  
ATOM   1428  HA  LEU   100     205.491 148.597   1.998  1.00  0.00           H  
ATOM   1429  CB  LEU   100     206.491 149.246   0.220  1.00  0.00           C  
ATOM   1430  HB2 LEU   100     206.881 148.833  -0.710  1.00  0.00           H  
ATOM   1431  HB3 LEU   100     205.742 149.988  -0.056  1.00  0.00           H  
ATOM   1432  CG  LEU   100     207.511 150.071   0.962  1.00  0.00           C  
ATOM   1433  HG  LEU   100     208.168 149.356   1.457  1.00  0.00           H  
ATOM   1434  CD1 LEU   100     208.227 151.153   0.084  1.00  0.00           C  
ATOM   1435 HD11 LEU   100     207.465 151.788  -0.368  1.00  0.00           H  
ATOM   1436 HD12 LEU   100     208.951 150.801  -0.651  1.00  0.00           H  
ATOM   1437 HD13 LEU   100     208.734 151.813   0.789  1.00  0.00           H  
ATOM   1438  CD2 LEU   100     206.920 150.859   2.159  1.00  0.00           C  
ATOM   1439 HD21 LEU   100     206.375 150.249   2.879  1.00  0.00           H  
ATOM   1440 HD22 LEU   100     206.257 151.584   1.686  1.00  0.00           H  
ATOM   1441 HD23 LEU   100     207.778 151.351   2.618  1.00  0.00           H  
ATOM   1442  C   LEU   100     204.590 147.712   0.256  1.00  0.00           C  
ATOM   1443  O   LEU   100     203.490 148.222   0.398  1.00  0.00           O  
ATOM   1444  N   GLY   101     204.686 146.636  -0.549  1.00  0.00           N  
ATOM   1445  H   GLY   101     205.646 146.405  -0.761  1.00  0.00           H  
ATOM   1446  CA  GLY   101     203.597 145.922  -1.265  1.00  0.00           C  
ATOM   1447  HA2 GLY   101     202.828 146.612  -1.613  1.00  0.00           H  
ATOM   1448  HA3 GLY   101     204.071 145.432  -2.116  1.00  0.00           H  
ATOM   1449  C   GLY   101     202.948 144.712  -0.514  1.00  0.00           C  
ATOM   1450  O   GLY   101     201.990 144.116  -1.101  1.00  0.00           O  
ATOM   1451  N   LYS   102     203.427 144.328   0.698  1.00  0.00           N  
ATOM   1452  H   LYS   102     204.136 144.914   1.114  1.00  0.00           H  
ATOM   1453  CA  LYS   102     202.956 143.251   1.564  1.00  0.00           C  
ATOM   1454  HA  LYS   102     203.535 143.380   2.479  1.00  0.00           H  
ATOM   1455  CB  LYS   102     201.463 143.564   1.901  1.00  0.00           C  
ATOM   1456  HB2 LYS   102     201.420 144.632   2.116  1.00  0.00           H  
ATOM   1457  HB3 LYS   102     200.959 143.390   0.951  1.00  0.00           H  
ATOM   1458  CG  LYS   102     200.823 142.762   3.076  1.00  0.00           C  
ATOM   1459  HG2 LYS   102     200.664 141.706   2.857  1.00  0.00           H  
ATOM   1460  HG3 LYS   102     201.533 142.774   3.904  1.00  0.00           H  
ATOM   1461  CD  LYS   102     199.530 143.259   3.644  1.00  0.00           C  
ATOM   1462  HD2 LYS   102     199.410 142.849   4.647  1.00  0.00           H  
ATOM   1463  HD3 LYS   102     199.721 144.322   3.793  1.00  0.00           H  
ATOM   1464  CE  LYS   102     198.337 142.822   2.744  1.00  0.00           C  
ATOM   1465  HE2 LYS   102     197.953 143.722   2.263  1.00  0.00           H  
ATOM   1466  HE3 LYS   102     198.628 142.176   1.916  1.00  0.00           H  
ATOM   1467  NZ  LYS   102     197.260 142.225   3.511  1.00  0.00           N  
ATOM   1468  HZ1 LYS   102     196.365 142.463   3.107  1.00  0.00           H  
ATOM   1469  HZ2 LYS   102     197.279 142.671   4.417  1.00  0.00           H  
ATOM   1470  HZ3 LYS   102     197.384 141.229   3.623  1.00  0.00           H  
ATOM   1471  C   LYS   102     203.135 141.792   1.061  1.00  0.00           C  
ATOM   1472  O   LYS   102     202.301 140.914   1.316  1.00  0.00           O  
ATOM   1473  N   ASN   103     204.175 141.544   0.224  1.00  0.00           N  
ATOM   1474  H   ASN   103     204.809 142.326   0.137  1.00  0.00           H  
ATOM   1475  CA  ASN   103     204.500 140.284  -0.396  1.00  0.00           C  
ATOM   1476  HA  ASN   103     203.574 139.922  -0.843  1.00  0.00           H  
ATOM   1477  CB  ASN   103     205.516 140.604  -1.508  1.00  0.00           C  
ATOM   1478  HB2 ASN   103     206.327 141.183  -1.066  1.00  0.00           H  
ATOM   1479  HB3 ASN   103     205.971 139.671  -1.841  1.00  0.00           H  
ATOM   1480  CG  ASN   103     204.955 141.370  -2.721  1.00  0.00           C  
ATOM   1481  OD1 ASN   103     204.780 142.582  -2.669  1.00  0.00           O  
ATOM   1482  ND2 ASN   103     204.689 140.685  -3.800  1.00  0.00           N  
ATOM   1483 HD21 ASN   103     204.983 139.730  -3.947  1.00  0.00           H  
ATOM   1484 HD22 ASN   103     204.466 141.240  -4.614  1.00  0.00           H  
ATOM   1485  C   ASN   103     205.011 139.202   0.599  1.00  0.00           C  
ATOM   1486  O   ASN   103     205.719 139.508   1.605  1.00  0.00           O  
ATOM   1487  N   GLU   104     204.687 137.897   0.354  1.00  0.00           N  
ATOM   1488  H   GLU   104     204.083 137.746  -0.441  1.00  0.00           H  
ATOM   1489  CA  GLU   104     205.030 136.738   1.178  1.00  0.00           C  
ATOM   1490  HA  GLU   104     204.414 135.963   0.723  1.00  0.00           H  
ATOM   1491  CB  GLU   104     206.522 136.315   1.141  1.00  0.00           C  
ATOM   1492  HB2 GLU   104     206.753 136.305   0.076  1.00  0.00           H  
ATOM   1493  HB3 GLU   104     207.120 137.074   1.645  1.00  0.00           H  
ATOM   1494  CG  GLU   104     206.740 134.939   1.746  1.00  0.00           C  
ATOM   1495  HG2 GLU   104     207.782 134.666   1.579  1.00  0.00           H  
ATOM   1496  HG3 GLU   104     206.586 134.772   2.813  1.00  0.00           H  
ATOM   1497  CD  GLU   104     206.052 133.830   0.922  1.00  0.00           C  
ATOM   1498  OE1 GLU   104     205.257 133.090   1.522  1.00  0.00           O  
ATOM   1499  OE2 GLU   104     206.323 133.709  -0.255  1.00  0.00           O  
ATOM   1500  C   GLU   104     204.544 136.903   2.678  1.00  0.00           C  
ATOM   1501  O   GLU   104     203.408 136.548   2.958  1.00  0.00           O  
ATOM   1502  N   GLU   105     205.441 137.443   3.543  1.00  0.00           N  
ATOM   1503  H   GLU   105     206.293 137.833   3.165  1.00  0.00           H  
ATOM   1504  CA  GLU   105     205.198 137.282   4.925  1.00  0.00           C  
ATOM   1505  HA  GLU   105     204.223 136.895   5.222  1.00  0.00           H  
ATOM   1506  CB  GLU   105     206.189 136.235   5.437  1.00  0.00           C  
ATOM   1507  HB2 GLU   105     207.022 136.324   4.741  1.00  0.00           H  
ATOM   1508  HB3 GLU   105     206.587 136.422   6.435  1.00  0.00           H  
ATOM   1509  CG  GLU   105     205.635 134.804   5.326  1.00  0.00           C  
ATOM   1510  HG2 GLU   105     204.947 134.658   4.493  1.00  0.00           H  
ATOM   1511  HG3 GLU   105     206.454 134.092   5.227  1.00  0.00           H  
ATOM   1512  CD  GLU   105     204.828 134.306   6.585  1.00  0.00           C  
ATOM   1513  OE1 GLU   105     205.068 134.824   7.687  1.00  0.00           O  
ATOM   1514  OE2 GLU   105     204.208 133.203   6.555  1.00  0.00           O  
ATOM   1515  C   GLU   105     205.244 138.551   5.732  1.00  0.00           C  
ATOM   1516  O   GLU   105     204.963 138.578   6.957  1.00  0.00           O  
ATOM   1517  N   GLY   106     205.558 139.650   5.115  1.00  0.00           N  
ATOM   1518  H   GLY   106     205.638 139.587   4.110  1.00  0.00           H  
ATOM   1519  CA  GLY   106     205.604 140.959   5.749  1.00  0.00           C  
ATOM   1520  HA2 GLY   106     205.713 141.022   6.831  1.00  0.00           H  
ATOM   1521  HA3 GLY   106     206.626 141.273   5.536  1.00  0.00           H  
ATOM   1522  C   GLY   106     204.547 142.041   5.404  1.00  0.00           C  
ATOM   1523  O   GLY   106     203.808 141.844   4.409  1.00  0.00           O  
ATOM   1524  N   ALA   107     204.459 143.108   6.170  1.00  0.00           N  
ATOM   1525  H   ALA   107     205.011 143.020   7.011  1.00  0.00           H  
ATOM   1526  CA  ALA   107     203.545 144.228   6.045  1.00  0.00           C  
ATOM   1527  HA  ALA   107     203.078 144.158   5.062  1.00  0.00           H  
ATOM   1528  CB  ALA   107     202.557 144.033   7.252  1.00  0.00           C  
ATOM   1529  HB1 ALA   107     201.786 144.799   7.166  1.00  0.00           H  
ATOM   1530  HB2 ALA   107     202.982 144.255   8.231  1.00  0.00           H  
ATOM   1531  HB3 ALA   107     202.114 143.037   7.243  1.00  0.00           H  
ATOM   1532  C   ALA   107     204.398 145.500   5.964  1.00  0.00           C  
ATOM   1533  O   ALA   107     205.644 145.408   6.294  1.00  0.00           O  
ATOM   1534  N   PRO   108     203.872 146.719   5.593  1.00  0.00           N  
ATOM   1535  CD  PRO   108     202.565 146.922   5.004  1.00  0.00           C  
ATOM   1536  HD2 PRO   108     201.806 147.349   5.658  1.00  0.00           H  
ATOM   1537  HD3 PRO   108     202.135 146.033   4.542  1.00  0.00           H  
ATOM   1538  CG  PRO   108     202.859 147.968   3.930  1.00  0.00           C  
ATOM   1539  HG2 PRO   108     201.909 148.412   3.632  1.00  0.00           H  
ATOM   1540  HG3 PRO   108     203.212 147.520   3.001  1.00  0.00           H  
ATOM   1541  CB  PRO   108     203.863 148.906   4.553  1.00  0.00           C  
ATOM   1542  HB2 PRO   108     203.444 149.657   5.223  1.00  0.00           H  
ATOM   1543  HB3 PRO   108     204.504 149.286   3.758  1.00  0.00           H  
ATOM   1544  CA  PRO   108     204.677 147.927   5.438  1.00  0.00           C  
ATOM   1545  HA  PRO   108     205.581 147.633   4.905  1.00  0.00           H  
ATOM   1546  C   PRO   108     205.011 148.569   6.763  1.00  0.00           C  
ATOM   1547  O   PRO   108     204.176 148.484   7.630  1.00  0.00           O  
ATOM   1548  N   GLN   109     206.189 149.182   6.947  1.00  0.00           N  
ATOM   1549  H   GLN   109     206.876 149.347   6.226  1.00  0.00           H  
ATOM   1550  CA  GLN   109     206.493 149.884   8.150  1.00  0.00           C  
ATOM   1551  HA  GLN   109     206.080 149.321   8.987  1.00  0.00           H  
ATOM   1552  CB  GLN   109     208.031 150.166   8.153  1.00  0.00           C  
ATOM   1553  HB2 GLN   109     208.283 150.618   7.194  1.00  0.00           H  
ATOM   1554  HB3 GLN   109     208.258 150.871   8.952  1.00  0.00           H  
ATOM   1555  CG  GLN   109     208.894 148.873   8.392  1.00  0.00           C  
ATOM   1556  HG2 GLN   109     208.839 148.131   7.596  1.00  0.00           H  
ATOM   1557  HG3 GLN   109     209.929 149.210   8.462  1.00  0.00           H  
ATOM   1558  CD  GLN   109     208.727 148.030   9.646  1.00  0.00           C  
ATOM   1559  OE1 GLN   109     207.981 148.390  10.531  1.00  0.00           O  
ATOM   1560  NE2 GLN   109     209.549 146.992   9.828  1.00  0.00           N  
ATOM   1561 HE21 GLN   109     209.575 146.510  10.715  1.00  0.00           H  
ATOM   1562 HE22 GLN   109     210.086 146.606   9.064  1.00  0.00           H  
ATOM   1563  C   GLN   109     205.772 151.295   8.137  1.00  0.00           C  
ATOM   1564  O   GLN   109     205.417 151.833   7.092  1.00  0.00           O  
ATOM   1565  N   GLU   110     205.571 151.875   9.327  1.00  0.00           N  
ATOM   1566  H   GLU   110     205.765 151.292  10.128  1.00  0.00           H  
ATOM   1567  CA  GLU   110     205.012 153.225   9.515  1.00  0.00           C  
ATOM   1568  HA  GLU   110     204.379 153.442   8.655  1.00  0.00           H  
ATOM   1569  CB  GLU   110     204.069 153.388  10.759  1.00  0.00           C  
ATOM   1570  HB2 GLU   110     204.734 153.275  11.615  1.00  0.00           H  
ATOM   1571  HB3 GLU   110     203.677 154.405  10.792  1.00  0.00           H  
ATOM   1572  CG  GLU   110     202.847 152.462  10.798  1.00  0.00           C  
ATOM   1573  HG2 GLU   110     203.071 151.460  11.165  1.00  0.00           H  
ATOM   1574  HG3 GLU   110     202.172 152.799  11.584  1.00  0.00           H  
ATOM   1575  CD  GLU   110     202.055 152.190   9.545  1.00  0.00           C  
ATOM   1576  OE1 GLU   110     201.108 151.368   9.718  1.00  0.00           O  
ATOM   1577  OE2 GLU   110     202.256 152.851   8.506  1.00  0.00           O  
ATOM   1578  C   GLU   110     206.106 154.313   9.613  1.00  0.00           C  
ATOM   1579  O   GLU   110     205.817 155.513   9.331  1.00  0.00           O  
ATOM   1580  N   GLY   111     207.262 154.013  10.118  1.00  0.00           N  
ATOM   1581  H   GLY   111     207.426 153.026  10.257  1.00  0.00           H  
ATOM   1582  CA  GLY   111     208.395 154.896  10.470  1.00  0.00           C  
ATOM   1583  HA2 GLY   111     208.003 155.823  10.887  1.00  0.00           H  
ATOM   1584  HA3 GLY   111     209.064 154.336  11.124  1.00  0.00           H  
ATOM   1585  C   GLY   111     209.286 155.381   9.199  1.00  0.00           C  
ATOM   1586  O   GLY   111     210.494 155.543   9.366  1.00  0.00           O  
ATOM   1587  N   ILE   112     208.584 155.631   8.091  1.00  0.00           N  
ATOM   1588  H   ILE   112     207.600 155.650   8.319  1.00  0.00           H  
ATOM   1589  CA  ILE   112     209.144 156.171   6.815  1.00  0.00           C  
ATOM   1590  HA  ILE   112     210.060 155.623   6.591  1.00  0.00           H  
ATOM   1591  CB  ILE   112     208.126 155.964   5.650  1.00  0.00           C  
ATOM   1592  HB  ILE   112     207.211 156.427   6.019  1.00  0.00           H  
ATOM   1593  CG2 ILE   112     208.512 156.770   4.421  1.00  0.00           C  
ATOM   1594 HG21 ILE   112     207.698 156.817   3.699  1.00  0.00           H  
ATOM   1595 HG22 ILE   112     209.397 156.360   3.934  1.00  0.00           H  
ATOM   1596 HG23 ILE   112     208.774 157.805   4.643  1.00  0.00           H  
ATOM   1597  CG1 ILE   112     207.759 154.498   5.309  1.00  0.00           C  
ATOM   1598 HG12 ILE   112     208.483 154.051   4.627  1.00  0.00           H  
ATOM   1599 HG13 ILE   112     207.862 153.924   6.230  1.00  0.00           H  
ATOM   1600  CD1 ILE   112     206.449 154.330   4.549  1.00  0.00           C  
ATOM   1601 HD11 ILE   112     206.540 154.694   3.525  1.00  0.00           H  
ATOM   1602 HD12 ILE   112     205.569 154.614   5.126  1.00  0.00           H  
ATOM   1603 HD13 ILE   112     206.229 153.269   4.436  1.00  0.00           H  
ATOM   1604  C   ILE   112     209.488 157.626   7.013  1.00  0.00           C  
ATOM   1605  O   ILE   112     208.793 158.314   7.775  1.00  0.00           O  
ATOM   1606  N   LEU   113     210.606 158.025   6.417  1.00  0.00           N  
ATOM   1607  H   LEU   113     211.175 157.363   5.910  1.00  0.00           H  
ATOM   1608  CA  LEU   113     211.200 159.373   6.534  1.00  0.00           C  
ATOM   1609  HA  LEU   113     210.547 159.879   7.245  1.00  0.00           H  
ATOM   1610  CB  LEU   113     212.579 159.121   7.169  1.00  0.00           C  
ATOM   1611  HB2 LEU   113     212.377 158.658   8.135  1.00  0.00           H  
ATOM   1612  HB3 LEU   113     213.130 158.449   6.510  1.00  0.00           H  
ATOM   1613  CG  LEU   113     213.445 160.416   7.305  1.00  0.00           C  
ATOM   1614  HG  LEU   113     213.509 160.803   6.288  1.00  0.00           H  
ATOM   1615  CD1 LEU   113     212.893 161.579   8.179  1.00  0.00           C  
ATOM   1616 HD11 LEU   113     212.285 162.147   7.476  1.00  0.00           H  
ATOM   1617 HD12 LEU   113     213.650 162.338   8.378  1.00  0.00           H  
ATOM   1618 HD13 LEU   113     212.325 161.237   9.044  1.00  0.00           H  
ATOM   1619  CD2 LEU   113     214.786 160.019   7.866  1.00  0.00           C  
ATOM   1620 HD21 LEU   113     214.740 159.667   8.896  1.00  0.00           H  
ATOM   1621 HD22 LEU   113     215.431 160.897   7.893  1.00  0.00           H  
ATOM   1622 HD23 LEU   113     215.231 159.200   7.301  1.00  0.00           H  
ATOM   1623  C   LEU   113     211.234 160.168   5.227  1.00  0.00           C  
ATOM   1624  O   LEU   113     210.896 161.362   5.190  1.00  0.00           O  
ATOM   1625  N   GLU   114     211.462 159.423   4.135  1.00  0.00           N  
ATOM   1626  H   GLU   114     211.636 158.440   4.289  1.00  0.00           H  
ATOM   1627  CA  GLU   114     211.528 159.956   2.740  1.00  0.00           C  
ATOM   1628  HA  GLU   114     210.641 160.587   2.679  1.00  0.00           H  
ATOM   1629  CB  GLU   114     212.779 160.782   2.493  1.00  0.00           C  
ATOM   1630  HB2 GLU   114     212.796 161.651   3.151  1.00  0.00           H  
ATOM   1631  HB3 GLU   114     213.620 160.146   2.770  1.00  0.00           H  
ATOM   1632  CG  GLU   114     213.041 161.281   1.091  1.00  0.00           C  
ATOM   1633  HG2 GLU   114     213.983 161.822   1.004  1.00  0.00           H  
ATOM   1634  HG3 GLU   114     213.152 160.392   0.470  1.00  0.00           H  
ATOM   1635  CD  GLU   114     212.012 162.293   0.554  1.00  0.00           C  
ATOM   1636  OE1 GLU   114     210.793 162.015   0.374  1.00  0.00           O  
ATOM   1637  OE2 GLU   114     212.448 163.448   0.282  1.00  0.00           O  
ATOM   1638  C   GLU   114     211.348 158.827   1.729  1.00  0.00           C  
ATOM   1639  O   GLU   114     211.707 157.717   2.067  1.00  0.00           O  
ATOM   1640  N   ASP   115     210.828 159.015   0.543  1.00  0.00           N  
ATOM   1641  H   ASP   115     210.516 159.941   0.290  1.00  0.00           H  
ATOM   1642  CA  ASP   115     210.686 157.958  -0.453  1.00  0.00           C  
ATOM   1643  HA  ASP   115     211.506 157.263  -0.271  1.00  0.00           H  
ATOM   1644  CB  ASP   115     209.372 157.139  -0.290  1.00  0.00           C  
ATOM   1645  HB2 ASP   115     209.349 156.370  -1.062  1.00  0.00           H  
ATOM   1646  HB3 ASP   115     209.298 156.689   0.701  1.00  0.00           H  
ATOM   1647  CG  ASP   115     208.156 158.121  -0.505  1.00  0.00           C  
ATOM   1648  OD1 ASP   115     207.056 157.606  -0.221  1.00  0.00           O  
ATOM   1649  OD2 ASP   115     208.204 159.264  -1.040  1.00  0.00           O  
ATOM   1650  C   ASP   115     210.961 158.452  -1.860  1.00  0.00           C  
ATOM   1651  O   ASP   115     210.318 158.151  -2.877  1.00  0.00           O  
ATOM   1652  N   MET   116     212.013 159.294  -1.955  1.00  0.00           N  
ATOM   1653  H   MET   116     212.426 159.658  -1.108  1.00  0.00           H  
ATOM   1654  CA  MET   116     212.523 159.697  -3.286  1.00  0.00           C  
ATOM   1655  HA  MET   116     212.400 158.910  -4.030  1.00  0.00           H  
ATOM   1656  CB  MET   116     211.713 160.865  -3.815  1.00  0.00           C  
ATOM   1657  HB2 MET   116     211.887 160.908  -4.890  1.00  0.00           H  
ATOM   1658  HB3 MET   116     210.674 160.716  -3.522  1.00  0.00           H  
ATOM   1659  CG  MET   116     212.029 162.264  -3.276  1.00  0.00           C  
ATOM   1660  HG2 MET   116     212.291 162.075  -2.235  1.00  0.00           H  
ATOM   1661  HG3 MET   116     212.916 162.589  -3.819  1.00  0.00           H  
ATOM   1662  SD  MET   116     210.667 163.498  -3.281  1.00  0.00           S  
ATOM   1663  CE  MET   116     210.710 164.095  -4.991  1.00  0.00           C  
ATOM   1664  HE1 MET   116     211.401 164.933  -5.089  1.00  0.00           H  
ATOM   1665  HE2 MET   116     209.805 164.639  -5.264  1.00  0.00           H  
ATOM   1666  HE3 MET   116     210.826 163.298  -5.725  1.00  0.00           H  
ATOM   1667  C   MET   116     213.980 160.051  -3.164  1.00  0.00           C  
ATOM   1668  O   MET   116     214.407 160.295  -2.014  1.00  0.00           O  
ATOM   1669  N   PRO   117     214.823 159.965  -4.281  1.00  0.00           N  
ATOM   1670  CD  PRO   117     214.477 159.264  -5.560  1.00  0.00           C  
ATOM   1671  HD2 PRO   117     213.571 159.679  -6.002  1.00  0.00           H  
ATOM   1672  HD3 PRO   117     214.305 158.191  -5.473  1.00  0.00           H  
ATOM   1673  CG  PRO   117     215.709 159.445  -6.394  1.00  0.00           C  
ATOM   1674  HG2 PRO   117     215.540 160.304  -7.043  1.00  0.00           H  
ATOM   1675  HG3 PRO   117     215.838 158.656  -7.136  1.00  0.00           H  
ATOM   1676  CB  PRO   117     216.795 159.739  -5.363  1.00  0.00           C  
ATOM   1677  HB2 PRO   117     217.616 160.382  -5.681  1.00  0.00           H  
ATOM   1678  HB3 PRO   117     217.232 158.758  -5.176  1.00  0.00           H  
ATOM   1679  CA  PRO   117     216.136 160.336  -4.149  1.00  0.00           C  
ATOM   1680  HA  PRO   117     216.600 159.892  -3.268  1.00  0.00           H  
ATOM   1681  C   PRO   117     216.265 161.843  -4.246  1.00  0.00           C  
ATOM   1682  O   PRO   117     215.443 162.542  -4.805  1.00  0.00           O  
ATOM   1683  N   VAL   118     217.421 162.300  -3.750  1.00  0.00           N  
ATOM   1684  H   VAL   118     217.935 161.526  -3.356  1.00  0.00           H  
ATOM   1685  CA  VAL   118     217.946 163.592  -3.872  1.00  0.00           C  
ATOM   1686  HA  VAL   118     217.261 164.225  -4.437  1.00  0.00           H  
ATOM   1687  CB  VAL   118     218.209 164.227  -2.451  1.00  0.00           C  
ATOM   1688  HB  VAL   118     218.494 165.278  -2.494  1.00  0.00           H  
ATOM   1689  CG1 VAL   118     216.958 164.174  -1.564  1.00  0.00           C  
ATOM   1690 HG11 VAL   118     216.556 163.165  -1.481  1.00  0.00           H  
ATOM   1691 HG12 VAL   118     216.148 164.742  -2.022  1.00  0.00           H  
ATOM   1692 HG13 VAL   118     217.262 164.547  -0.586  1.00  0.00           H  
ATOM   1693  CG2 VAL   118     219.359 163.386  -1.712  1.00  0.00           C  
ATOM   1694 HG21 VAL   118     219.434 163.768  -0.694  1.00  0.00           H  
ATOM   1695 HG22 VAL   118     220.298 163.632  -2.209  1.00  0.00           H  
ATOM   1696 HG23 VAL   118     219.107 162.336  -1.571  1.00  0.00           H  
ATOM   1697  C   VAL   118     219.262 163.681  -4.723  1.00  0.00           C  
ATOM   1698  O   VAL   118     220.246 162.972  -4.634  1.00  0.00           O  
ATOM   1699  N   ASP   119     219.232 164.757  -5.443  1.00  0.00           N  
ATOM   1700  H   ASP   119     218.464 165.404  -5.335  1.00  0.00           H  
ATOM   1701  CA  ASP   119     220.266 165.172  -6.444  1.00  0.00           C  
ATOM   1702  HA  ASP   119     221.152 164.555  -6.298  1.00  0.00           H  
ATOM   1703  CB  ASP   119     219.717 164.876  -7.883  1.00  0.00           C  
ATOM   1704  HB2 ASP   119     218.808 165.462  -8.018  1.00  0.00           H  
ATOM   1705  HB3 ASP   119     220.443 165.309  -8.571  1.00  0.00           H  
ATOM   1706  CG  ASP   119     219.442 163.427  -8.288  1.00  0.00           C  
ATOM   1707  OD1 ASP   119     219.509 162.495  -7.463  1.00  0.00           O  
ATOM   1708  OD2 ASP   119     219.256 163.227  -9.498  1.00  0.00           O  
ATOM   1709  C   ASP   119     220.612 166.650  -6.231  1.00  0.00           C  
ATOM   1710  O   ASP   119     219.762 167.406  -5.653  1.00  0.00           O  
ATOM   1711  N   PRO   120     221.803 167.158  -6.725  1.00  0.00           N  
ATOM   1712  CD  PRO   120     222.880 166.333  -7.329  1.00  0.00           C  
ATOM   1713  HD2 PRO   120     222.459 165.856  -8.214  1.00  0.00           H  
ATOM   1714  HD3 PRO   120     223.203 165.554  -6.639  1.00  0.00           H  
ATOM   1715  CG  PRO   120     223.967 167.325  -7.779  1.00  0.00           C  
ATOM   1716  HG2 PRO   120     223.825 167.490  -8.847  1.00  0.00           H  
ATOM   1717  HG3 PRO   120     225.021 167.057  -7.699  1.00  0.00           H  
ATOM   1718  CB  PRO   120     223.671 168.624  -7.039  1.00  0.00           C  
ATOM   1719  HB2 PRO   120     223.956 169.465  -7.672  1.00  0.00           H  
ATOM   1720  HB3 PRO   120     224.320 168.595  -6.165  1.00  0.00           H  
ATOM   1721  CA  PRO   120     222.160 168.592  -6.702  1.00  0.00           C  
ATOM   1722  HA  PRO   120     222.189 168.809  -5.634  1.00  0.00           H  
ATOM   1723  C   PRO   120     221.350 169.722  -7.416  1.00  0.00           C  
ATOM   1724  O   PRO   120     220.801 169.426  -8.463  1.00  0.00           O  
ATOM   1725  N   ASP   121     221.518 170.912  -6.924  1.00  0.00           N  
ATOM   1726  H   ASP   121     221.981 170.797  -6.033  1.00  0.00           H  
ATOM   1727  CA  ASP   121     221.037 172.281  -7.423  1.00  0.00           C  
ATOM   1728  HA  ASP   121     220.009 172.186  -7.773  1.00  0.00           H  
ATOM   1729  CB  ASP   121     221.013 173.311  -6.252  1.00  0.00           C  
ATOM   1730  HB2 ASP   121     221.950 173.359  -5.697  1.00  0.00           H  
ATOM   1731  HB3 ASP   121     220.808 174.285  -6.696  1.00  0.00           H  
ATOM   1732  CG  ASP   121     219.952 173.054  -5.235  1.00  0.00           C  
ATOM   1733  OD1 ASP   121     219.566 173.916  -4.398  1.00  0.00           O  
ATOM   1734  OD2 ASP   121     219.557 171.865  -5.090  1.00  0.00           O  
ATOM   1735  C   ASP   121     221.797 172.782  -8.700  1.00  0.00           C  
ATOM   1736  O   ASP   121     221.154 173.646  -9.296  1.00  0.00           O  
ATOM   1737  N   ASN   122     222.871 172.139  -9.130  1.00  0.00           N  
ATOM   1738  H   ASN   122     223.264 171.438  -8.519  1.00  0.00           H  
ATOM   1739  CA  ASN   122     223.518 172.370 -10.418  1.00  0.00           C  
ATOM   1740  HA  ASN   122     223.315 173.355 -10.839  1.00  0.00           H  
ATOM   1741  CB  ASN   122     225.000 172.257 -10.324  1.00  0.00           C  
ATOM   1742  HB2 ASN   122     225.239 171.392  -9.706  1.00  0.00           H  
ATOM   1743  HB3 ASN   122     225.424 172.127 -11.320  1.00  0.00           H  
ATOM   1744  CG  ASN   122     225.580 173.576  -9.762  1.00  0.00           C  
ATOM   1745  OD1 ASN   122     225.433 174.651 -10.264  1.00  0.00           O  
ATOM   1746  ND2 ASN   122     226.352 173.502  -8.719  1.00  0.00           N  
ATOM   1747 HD21 ASN   122     226.733 174.340  -8.303  1.00  0.00           H  
ATOM   1748 HD22 ASN   122     226.604 172.593  -8.357  1.00  0.00           H  
ATOM   1749  C   ASN   122     223.011 171.458 -11.552  1.00  0.00           C  
ATOM   1750  O   ASN   122     223.497 171.605 -12.686  1.00  0.00           O  
ATOM   1751  N   GLU   123     222.101 170.503 -11.329  1.00  0.00           N  
ATOM   1752  H   GLU   123     221.648 170.435 -10.428  1.00  0.00           H  
ATOM   1753  CA  GLU   123     221.615 169.520 -12.343  1.00  0.00           C  
ATOM   1754  HA  GLU   123     221.120 168.745 -11.757  1.00  0.00           H  
ATOM   1755  CB  GLU   123     220.614 170.216 -13.256  1.00  0.00           C  
ATOM   1756  HB2 GLU   123     221.060 170.931 -13.947  1.00  0.00           H  
ATOM   1757  HB3 GLU   123     220.194 169.385 -13.824  1.00  0.00           H  
ATOM   1758  CG  GLU   123     219.450 171.058 -12.642  1.00  0.00           C  
ATOM   1759  HG2 GLU   123     219.025 170.559 -11.772  1.00  0.00           H  
ATOM   1760  HG3 GLU   123     219.938 171.960 -12.273  1.00  0.00           H  
ATOM   1761  CD  GLU   123     218.197 171.166 -13.570  1.00  0.00           C  
ATOM   1762  OE1 GLU   123     217.653 170.155 -14.109  1.00  0.00           O  
ATOM   1763  OE2 GLU   123     217.749 172.350 -13.651  1.00  0.00           O  
ATOM   1764  C   GLU   123     222.770 168.648 -13.080  1.00  0.00           C  
ATOM   1765  O   GLU   123     222.586 167.990 -14.068  1.00  0.00           O  
ATOM   1766  N   ALA   124     223.898 168.602 -12.398  1.00  0.00           N  
ATOM   1767  H   ALA   124     223.904 169.017 -11.477  1.00  0.00           H  
ATOM   1768  CA  ALA   124     225.044 167.774 -12.856  1.00  0.00           C  
ATOM   1769  HA  ALA   124     224.820 167.095 -13.678  1.00  0.00           H  
ATOM   1770  CB  ALA   124     226.182 168.751 -13.344  1.00  0.00           C  
ATOM   1771  HB1 ALA   124     226.297 169.562 -12.624  1.00  0.00           H  
ATOM   1772  HB2 ALA   124     225.871 169.209 -14.283  1.00  0.00           H  
ATOM   1773  HB3 ALA   124     227.105 168.188 -13.479  1.00  0.00           H  
ATOM   1774  C   ALA   124     225.521 166.817 -11.704  1.00  0.00           C  
ATOM   1775  O   ALA   124     225.558 167.155 -10.572  1.00  0.00           O  
ATOM   1776  N   TYR   125     226.070 165.575 -12.150  1.00  0.00           N  
ATOM   1777  H   TYR   125     225.995 165.434 -13.147  1.00  0.00           H  
ATOM   1778  CA  TYR   125     226.433 164.519 -11.222  1.00  0.00           C  
ATOM   1779  HA  TYR   125     225.895 164.749 -10.302  1.00  0.00           H  
ATOM   1780  CB  TYR   125     225.752 163.235 -11.820  1.00  0.00           C  
ATOM   1781  HB2 TYR   125     226.123 163.070 -12.832  1.00  0.00           H  
ATOM   1782  HB3 TYR   125     226.051 162.336 -11.281  1.00  0.00           H  
ATOM   1783  CG  TYR   125     224.231 163.336 -11.967  1.00  0.00           C  
ATOM   1784  CD1 TYR   125     223.553 163.361 -13.189  1.00  0.00           C  
ATOM   1785  HD1 TYR   125     224.097 163.220 -14.111  1.00  0.00           H  
ATOM   1786  CE1 TYR   125     222.153 163.541 -13.240  1.00  0.00           C  
ATOM   1787  HE1 TYR   125     221.719 163.581 -14.229  1.00  0.00           H  
ATOM   1788  CZ  TYR   125     221.341 163.555 -12.119  1.00  0.00           C  
ATOM   1789  OH  TYR   125     220.018 163.727 -12.194  1.00  0.00           O  
ATOM   1790  HH  TYR   125     219.493 163.596 -11.401  1.00  0.00           H  
ATOM   1791  CE2 TYR   125     221.976 163.560 -10.861  1.00  0.00           C  
ATOM   1792  HE2 TYR   125     221.425 163.836  -9.973  1.00  0.00           H  
ATOM   1793  CD2 TYR   125     223.406 163.493 -10.860  1.00  0.00           C  
ATOM   1794  HD2 TYR   125     223.927 163.653  -9.928  1.00  0.00           H  
ATOM   1795  C   TYR   125     227.923 164.269 -10.914  1.00  0.00           C  
ATOM   1796  O   TYR   125     228.305 163.792  -9.824  1.00  0.00           O  
ATOM   1797  N   GLU   126     228.760 164.683 -11.887  1.00  0.00           N  
ATOM   1798  H   GLU   126     228.419 164.897 -12.813  1.00  0.00           H  
ATOM   1799  CA  GLU   126     230.232 164.588 -11.598  1.00  0.00           C  
ATOM   1800  HA  GLU   126     230.515 164.609 -10.546  1.00  0.00           H  
ATOM   1801  CB  GLU   126     230.790 163.305 -12.242  1.00  0.00           C  
ATOM   1802  HB2 GLU   126     230.258 162.488 -11.755  1.00  0.00           H  
ATOM   1803  HB3 GLU   126     230.420 163.369 -13.266  1.00  0.00           H  
ATOM   1804  CG  GLU   126     232.303 163.068 -12.145  1.00  0.00           C  
ATOM   1805  HG2 GLU   126     232.754 163.851 -12.755  1.00  0.00           H  
ATOM   1806  HG3 GLU   126     232.663 163.449 -11.189  1.00  0.00           H  
ATOM   1807  CD  GLU   126     232.840 161.639 -12.490  1.00  0.00           C  
ATOM   1808  OE1 GLU   126     232.164 160.809 -13.090  1.00  0.00           O  
ATOM   1809  OE2 GLU   126     234.052 161.411 -12.282  1.00  0.00           O  
ATOM   1810  C   GLU   126     230.955 165.794 -12.294  1.00  0.00           C  
ATOM   1811  O   GLU   126     230.586 166.041 -13.462  1.00  0.00           O  
ATOM   1812  N   MET   127     231.901 166.521 -11.668  1.00  0.00           N  
ATOM   1813  H   MET   127     232.139 166.229 -10.731  1.00  0.00           H  
ATOM   1814  CA  MET   127     232.443 167.780 -12.089  1.00  0.00           C  
ATOM   1815  HA  MET   127     232.339 168.028 -13.145  1.00  0.00           H  
ATOM   1816  CB  MET   127     231.662 169.031 -11.437  1.00  0.00           C  
ATOM   1817  HB2 MET   127     232.089 169.198 -10.448  1.00  0.00           H  
ATOM   1818  HB3 MET   127     231.942 169.951 -11.950  1.00  0.00           H  
ATOM   1819  CG  MET   127     230.131 168.975 -11.351  1.00  0.00           C  
ATOM   1820  HG2 MET   127     229.643 169.061 -12.322  1.00  0.00           H  
ATOM   1821  HG3 MET   127     229.890 167.920 -11.219  1.00  0.00           H  
ATOM   1822  SD  MET   127     229.254 170.029 -10.253  1.00  0.00           S  
ATOM   1823  CE  MET   127     229.635 171.651 -11.031  1.00  0.00           C  
ATOM   1824  HE1 MET   127     229.436 171.624 -12.102  1.00  0.00           H  
ATOM   1825  HE2 MET   127     230.677 171.901 -10.830  1.00  0.00           H  
ATOM   1826  HE3 MET   127     229.031 172.434 -10.574  1.00  0.00           H  
ATOM   1827  C   MET   127     233.945 167.811 -11.893  1.00  0.00           C  
ATOM   1828  O   MET   127     234.403 166.909 -11.176  1.00  0.00           O  
ATOM   1829  N   PRO   128     234.818 168.665 -12.588  1.00  0.00           N  
ATOM   1830  CD  PRO   128     234.541 169.402 -13.848  1.00  0.00           C  
ATOM   1831  HD2 PRO   128     234.456 170.482 -13.732  1.00  0.00           H  
ATOM   1832  HD3 PRO   128     233.679 168.950 -14.338  1.00  0.00           H  
ATOM   1833  CG  PRO   128     235.810 169.188 -14.643  1.00  0.00           C  
ATOM   1834  HG2 PRO   128     235.879 169.940 -15.429  1.00  0.00           H  
ATOM   1835  HG3 PRO   128     235.961 168.223 -15.127  1.00  0.00           H  
ATOM   1836  CB  PRO   128     236.943 169.337 -13.594  1.00  0.00           C  
ATOM   1837  HB2 PRO   128     237.149 170.393 -13.419  1.00  0.00           H  
ATOM   1838  HB3 PRO   128     237.917 168.976 -13.926  1.00  0.00           H  
ATOM   1839  CA  PRO   128     236.268 168.690 -12.312  1.00  0.00           C  
ATOM   1840  HA  PRO   128     236.690 167.693 -12.185  1.00  0.00           H  
ATOM   1841  C   PRO   128     236.560 169.507 -11.031  1.00  0.00           C  
ATOM   1842  O   PRO   128     235.844 170.489 -10.737  1.00  0.00           O  
ATOM   1843  N   SER   129     237.638 169.210 -10.386  1.00  0.00           N  
ATOM   1844  H   SER   129     238.242 168.465 -10.703  1.00  0.00           H  
ATOM   1845  CA  SER   129     238.090 170.025  -9.211  1.00  0.00           C  
ATOM   1846  HA  SER   129     237.364 170.804  -8.980  1.00  0.00           H  
ATOM   1847  CB  SER   129     238.085 169.222  -7.940  1.00  0.00           C  
ATOM   1848  HB2 SER   129     237.053 168.980  -7.687  1.00  0.00           H  
ATOM   1849  HB3 SER   129     238.640 168.285  -7.966  1.00  0.00           H  
ATOM   1850  OG  SER   129     238.538 169.983  -6.880  1.00  0.00           O  
ATOM   1851  HG  SER   129     238.451 169.517  -6.046  1.00  0.00           H  
ATOM   1852  C   SER   129     239.360 170.820  -9.414  1.00  0.00           C  
ATOM   1853  O   SER   129     239.525 172.004  -9.009  1.00  0.00           O  
ATOM   1854  N   GLU   130     240.296 170.226 -10.183  1.00  0.00           N  
ATOM   1855  H   GLU   130     240.114 169.277 -10.478  1.00  0.00           H  
ATOM   1856  CA  GLU   130     241.448 170.916 -10.751  1.00  0.00           C  
ATOM   1857  HA  GLU   130     241.246 171.952 -11.024  1.00  0.00           H  
ATOM   1858  CB  GLU   130     242.693 170.799  -9.854  1.00  0.00           C  
ATOM   1859  HB2 GLU   130     243.441 171.400 -10.372  1.00  0.00           H  
ATOM   1860  HB3 GLU   130     242.393 171.279  -8.923  1.00  0.00           H  
ATOM   1861  CG  GLU   130     243.270 169.406  -9.395  1.00  0.00           C  
ATOM   1862  HG2 GLU   130     242.638 169.104  -8.559  1.00  0.00           H  
ATOM   1863  HG3 GLU   130     243.020 168.829 -10.286  1.00  0.00           H  
ATOM   1864  CD  GLU   130     244.710 169.325  -8.845  1.00  0.00           C  
ATOM   1865  OE1 GLU   130     245.115 168.119  -8.739  1.00  0.00           O  
ATOM   1866  OE2 GLU   130     245.367 170.279  -8.382  1.00  0.00           O  
ATOM   1867  C   GLU   130     241.780 170.148 -12.057  1.00  0.00           C  
ATOM   1868  O   GLU   130     241.486 168.948 -12.155  1.00  0.00           O  
ATOM   1869  N   GLU   131     242.426 170.815 -13.007  1.00  0.00           N  
ATOM   1870  H   GLU   131     242.629 171.804 -12.972  1.00  0.00           H  
ATOM   1871  CA  GLU   131     242.636 170.200 -14.355  1.00  0.00           C  
ATOM   1872  HA  GLU   131     242.910 169.155 -14.209  1.00  0.00           H  
ATOM   1873  CB  GLU   131     241.329 170.131 -15.183  1.00  0.00           C  
ATOM   1874  HB2 GLU   131     241.521 169.780 -16.197  1.00  0.00           H  
ATOM   1875  HB3 GLU   131     240.475 169.794 -14.596  1.00  0.00           H  
ATOM   1876  CG  GLU   131     240.881 171.539 -15.515  1.00  0.00           C  
ATOM   1877  HG2 GLU   131     240.748 172.068 -14.571  1.00  0.00           H  
ATOM   1878  HG3 GLU   131     241.675 172.073 -16.037  1.00  0.00           H  
ATOM   1879  CD  GLU   131     239.550 171.619 -16.335  1.00  0.00           C  
ATOM   1880  OE1 GLU   131     238.439 171.388 -15.836  1.00  0.00           O  
ATOM   1881  OE2 GLU   131     239.656 171.956 -17.570  1.00  0.00           O  
ATOM   1882  C   GLU   131     243.815 170.880 -15.109  1.00  0.00           C  
ATOM   1883  O   GLU   131     244.385 171.752 -14.475  1.00  0.00           O  
ATOM   1884  N   GLY   132     244.134 170.414 -16.368  1.00  0.00           N  
ATOM   1885  H   GLY   132     243.467 169.908 -16.933  1.00  0.00           H  
ATOM   1886  CA  GLY   132     245.172 170.961 -17.226  1.00  0.00           C  
ATOM   1887  HA2 GLY   132     245.956 171.346 -16.574  1.00  0.00           H  
ATOM   1888  HA3 GLY   132     245.640 170.157 -17.794  1.00  0.00           H  
ATOM   1889  C   GLY   132     244.646 172.165 -18.017  1.00  0.00           C  
ATOM   1890  O   GLY   132     243.867 171.972 -18.938  1.00  0.00           O  
ATOM   1891  N   TYR   133     245.162 173.363 -17.769  1.00  0.00           N  
ATOM   1892  H   TYR   133     245.817 173.463 -17.006  1.00  0.00           H  
ATOM   1893  CA  TYR   133     244.770 174.526 -18.510  1.00  0.00           C  
ATOM   1894  HA  TYR   133     243.828 174.275 -18.999  1.00  0.00           H  
ATOM   1895  CB  TYR   133     244.556 175.699 -17.490  1.00  0.00           C  
ATOM   1896  HB2 TYR   133     245.445 175.815 -16.870  1.00  0.00           H  
ATOM   1897  HB3 TYR   133     244.464 176.630 -18.049  1.00  0.00           H  
ATOM   1898  CG  TYR   133     243.336 175.590 -16.704  1.00  0.00           C  
ATOM   1899  CD1 TYR   133     243.312 175.241 -15.312  1.00  0.00           C  
ATOM   1900  HD1 TYR   133     244.248 175.000 -14.831  1.00  0.00           H  
ATOM   1901  CE1 TYR   133     242.157 175.044 -14.536  1.00  0.00           C  
ATOM   1902  HE1 TYR   133     242.147 174.816 -13.480  1.00  0.00           H  
ATOM   1903  CZ  TYR   133     240.912 175.181 -15.194  1.00  0.00           C  
ATOM   1904  OH  TYR   133     239.791 175.211 -14.462  1.00  0.00           O  
ATOM   1905  HH  TYR   133     239.965 175.499 -13.563  1.00  0.00           H  
ATOM   1906  CE2 TYR   133     240.895 175.536 -16.549  1.00  0.00           C  
ATOM   1907  HE2 TYR   133     239.918 175.719 -16.971  1.00  0.00           H  
ATOM   1908  CD2 TYR   133     242.087 175.723 -17.346  1.00  0.00           C  
ATOM   1909  HD2 TYR   133     242.133 175.851 -18.417  1.00  0.00           H  
ATOM   1910  C   TYR   133     245.890 174.824 -19.498  1.00  0.00           C  
ATOM   1911  O   TYR   133     247.087 174.450 -19.465  1.00  0.00           O  
ATOM   1912  N   GLN   134     245.638 175.702 -20.502  1.00  0.00           N  
ATOM   1913  H   GLN   134     244.656 175.860 -20.674  1.00  0.00           H  
ATOM   1914  CA  GLN   134     246.552 176.227 -21.494  1.00  0.00           C  
ATOM   1915  HA  GLN   134     246.994 175.352 -21.968  1.00  0.00           H  
ATOM   1916  CB  GLN   134     245.816 176.874 -22.629  1.00  0.00           C  
ATOM   1917  HB2 GLN   134     245.342 177.735 -22.158  1.00  0.00           H  
ATOM   1918  HB3 GLN   134     246.649 177.289 -23.196  1.00  0.00           H  
ATOM   1919  CG  GLN   134     244.756 176.033 -23.399  1.00  0.00           C  
ATOM   1920  HG2 GLN   134     244.338 176.710 -24.145  1.00  0.00           H  
ATOM   1921  HG3 GLN   134     245.178 175.278 -24.063  1.00  0.00           H  
ATOM   1922  CD  GLN   134     243.454 175.470 -22.728  1.00  0.00           C  
ATOM   1923  OE1 GLN   134     242.999 175.630 -21.610  1.00  0.00           O  
ATOM   1924  NE2 GLN   134     242.714 174.724 -23.461  1.00  0.00           N  
ATOM   1925 HE21 GLN   134     243.013 174.579 -24.415  1.00  0.00           H  
ATOM   1926 HE22 GLN   134     241.889 174.344 -23.020  1.00  0.00           H  
ATOM   1927  C   GLN   134     247.555 177.244 -20.874  1.00  0.00           C  
ATOM   1928  O   GLN   134     247.172 178.232 -20.219  1.00  0.00           O  
ATOM   1929  N   ASP   135     248.878 176.953 -21.085  1.00  0.00           N  
ATOM   1930  H   ASP   135     249.103 176.124 -21.616  1.00  0.00           H  
ATOM   1931  CA  ASP   135     249.983 177.671 -20.600  1.00  0.00           C  
ATOM   1932  HA  ASP   135     249.539 178.469 -20.004  1.00  0.00           H  
ATOM   1933  CB  ASP   135     250.922 176.661 -19.703  1.00  0.00           C  
ATOM   1934  HB2 ASP   135     251.674 177.258 -19.188  1.00  0.00           H  
ATOM   1935  HB3 ASP   135     250.251 176.171 -18.998  1.00  0.00           H  
ATOM   1936  CG  ASP   135     251.665 175.565 -20.473  1.00  0.00           C  
ATOM   1937  OD1 ASP   135     251.102 175.143 -21.542  1.00  0.00           O  
ATOM   1938  OD2 ASP   135     252.699 175.105 -19.958  1.00  0.00           O  
ATOM   1939  C   ASP   135     250.854 178.417 -21.622  1.00  0.00           C  
ATOM   1940  O   ASP   135     252.079 178.520 -21.571  1.00  0.00           O  
ATOM   1941  N   TYR   136     250.053 178.931 -22.615  1.00  0.00           N  
ATOM   1942  H   TYR   136     249.062 178.858 -22.794  1.00  0.00           H  
ATOM   1943  CA  TYR   136     250.701 179.864 -23.521  1.00  0.00           C  
ATOM   1944  HA  TYR   136     251.584 180.363 -23.123  1.00  0.00           H  
ATOM   1945  CB  TYR   136     251.282 179.032 -24.720  1.00  0.00           C  
ATOM   1946  HB2 TYR   136     251.800 178.131 -24.392  1.00  0.00           H  
ATOM   1947  HB3 TYR   136     250.476 178.811 -25.420  1.00  0.00           H  
ATOM   1948  CG  TYR   136     252.304 179.768 -25.463  1.00  0.00           C  
ATOM   1949  CD1 TYR   136     253.584 179.923 -24.960  1.00  0.00           C  
ATOM   1950  HD1 TYR   136     253.864 179.505 -24.004  1.00  0.00           H  
ATOM   1951  CE1 TYR   136     254.631 180.633 -25.665  1.00  0.00           C  
ATOM   1952  HE1 TYR   136     255.655 180.689 -25.329  1.00  0.00           H  
ATOM   1953  CZ  TYR   136     254.230 181.368 -26.801  1.00  0.00           C  
ATOM   1954  OH  TYR   136     255.200 182.050 -27.455  1.00  0.00           O  
ATOM   1955  HH  TYR   136     255.024 182.272 -28.372  1.00  0.00           H  
ATOM   1956  CE2 TYR   136     252.983 181.126 -27.422  1.00  0.00           C  
ATOM   1957  HE2 TYR   136     252.793 181.563 -28.392  1.00  0.00           H  
ATOM   1958  CD2 TYR   136     252.016 180.252 -26.769  1.00  0.00           C  
ATOM   1959  HD2 TYR   136     251.033 180.074 -27.179  1.00  0.00           H  
ATOM   1960  C   TYR   136     249.741 180.968 -24.019  1.00  0.00           C  
ATOM   1961  O   TYR   136     248.531 180.904 -23.739  1.00  0.00           O  
ATOM   1962  N   GLU   137     250.302 181.972 -24.765  1.00  0.00           N  
ATOM   1963  H   GLU   137     251.302 181.885 -24.878  1.00  0.00           H  
ATOM   1964  CA  GLU   137     249.535 183.122 -25.309  1.00  0.00           C  
ATOM   1965  HA  GLU   137     249.121 183.616 -24.429  1.00  0.00           H  
ATOM   1966  CB  GLU   137     250.458 184.127 -26.080  1.00  0.00           C  
ATOM   1967  HB2 GLU   137     251.127 183.493 -26.662  1.00  0.00           H  
ATOM   1968  HB3 GLU   137     249.857 184.806 -26.684  1.00  0.00           H  
ATOM   1969  CG  GLU   137     251.507 184.963 -25.211  1.00  0.00           C  
ATOM   1970  HG2 GLU   137     252.302 184.363 -24.768  1.00  0.00           H  
ATOM   1971  HG3 GLU   137     252.163 185.572 -25.833  1.00  0.00           H  
ATOM   1972  CD  GLU   137     250.862 185.856 -24.185  1.00  0.00           C  
ATOM   1973  OE1 GLU   137     249.647 185.837 -23.926  1.00  0.00           O  
ATOM   1974  OE2 GLU   137     251.621 186.496 -23.404  1.00  0.00           O  
ATOM   1975  C   GLU   137     248.352 182.766 -26.309  1.00  0.00           C  
ATOM   1976  O   GLU   137     248.447 181.721 -26.958  1.00  0.00           O  
ATOM   1977  N   PRO   138     247.177 183.447 -26.417  1.00  0.00           N  
ATOM   1978  CD  PRO   138     246.621 184.290 -25.385  1.00  0.00           C  
ATOM   1979  HD2 PRO   138     246.955 185.311 -25.572  1.00  0.00           H  
ATOM   1980  HD3 PRO   138     246.885 183.986 -24.372  1.00  0.00           H  
ATOM   1981  CG  PRO   138     245.096 184.324 -25.559  1.00  0.00           C  
ATOM   1982  HG2 PRO   138     244.792 185.343 -25.320  1.00  0.00           H  
ATOM   1983  HG3 PRO   138     244.654 183.497 -25.003  1.00  0.00           H  
ATOM   1984  CB  PRO   138     245.010 183.969 -27.017  1.00  0.00           C  
ATOM   1985  HB2 PRO   138     245.166 184.857 -27.629  1.00  0.00           H  
ATOM   1986  HB3 PRO   138     244.079 183.517 -27.360  1.00  0.00           H  
ATOM   1987  CA  PRO   138     246.098 182.898 -27.268  1.00  0.00           C  
ATOM   1988  HA  PRO   138     245.657 182.003 -26.829  1.00  0.00           H  
ATOM   1989  C   PRO   138     246.541 182.825 -28.776  1.00  0.00           C  
ATOM   1990  O   PRO   138     247.300 183.630 -29.283  1.00  0.00           O  
ATOM   1991  N   GLU   139     245.979 181.793 -29.458  1.00  0.00           N  
ATOM   1992  H   GLU   139     245.354 181.240 -28.889  1.00  0.00           H  
ATOM   1993  CA  GLU   139     246.238 181.450 -30.856  1.00  0.00           C  
ATOM   1994  HA  GLU   139     247.325 181.458 -30.939  1.00  0.00           H  
ATOM   1995  CB  GLU   139     245.841 179.983 -31.269  1.00  0.00           C  
ATOM   1996  HB2 GLU   139     246.318 179.713 -32.211  1.00  0.00           H  
ATOM   1997  HB3 GLU   139     246.268 179.303 -30.531  1.00  0.00           H  
ATOM   1998  CG  GLU   139     244.266 179.771 -31.253  1.00  0.00           C  
ATOM   1999  HG2 GLU   139     243.890 180.379 -30.430  1.00  0.00           H  
ATOM   2000  HG3 GLU   139     243.974 180.202 -32.211  1.00  0.00           H  
ATOM   2001  CD  GLU   139     243.826 178.257 -31.294  1.00  0.00           C  
ATOM   2002  OE1 GLU   139     242.801 177.865 -30.655  1.00  0.00           O  
ATOM   2003  OE2 GLU   139     244.414 177.458 -32.045  1.00  0.00           O  
ATOM   2004  C   GLU   139     245.764 182.478 -31.875  1.00  0.00           C  
ATOM   2005  O   GLU   139     245.984 182.294 -33.085  1.00  0.00           O  
ATOM   2006  N   ALA   140     245.186 183.677 -31.392  1.00  0.00           N  
ATOM   2007  H   ALA   140     245.146 183.868 -30.401  1.00  0.00           H  
ATOM   2008  CA  ALA   140     244.487 184.696 -32.181  1.00  0.00           C  
ATOM   2009  HA  ALA   140     245.030 184.738 -33.125  1.00  0.00           H  
ATOM   2010  CB  ALA   140     243.048 184.167 -32.574  1.00  0.00           C  
ATOM   2011  HB1 ALA   140     242.555 183.874 -31.647  1.00  0.00           H  
ATOM   2012  HB2 ALA   140     243.141 183.210 -33.089  1.00  0.00           H  
ATOM   2013  HB3 ALA   140     242.449 184.855 -33.170  1.00  0.00           H  
ATOM   2014  C   ALA   140     244.470 186.177 -31.555  1.00  0.00           C  
ATOM   2015  O   ALA   140     243.469 186.669 -30.974  1.00  0.00           O  
ATOM   2016  OXT ALA   140     245.380 186.979 -31.939  1.00  0.00           O  
TER    2017      ALA   140 
END   
