# Supplementary material for: Exploring Structural Insights of Aβ42 and α-Synuclein Monomers and Heterodimer: A Comparative Study Using Implicit and Explicit Solvent Simulations
Source: J Phys Chem B. 2024 May 3;128(19):4655–69. doi: 10.1021/acs.jpcb.4c00503 (PMC11103699; doi:10.1021/acs.jpcb.4c00503)
Supplement: Supplementary file 3 — jp4c00503_si_003.zip [file jp4c00503_si_003.zip › rep/2_asyn_FINAL11.pdb]

ATOM      1  N   MET     1     175.115-181.904 353.734  1.00  0.00           N  
ATOM      2  H1  MET     1     175.228-182.123 354.714  1.00  0.00           H  
ATOM      3  H2  MET     1     174.855-180.936 353.609  1.00  0.00           H  
ATOM      4  H3  MET     1     176.034-182.170 353.410  1.00  0.00           H  
ATOM      5  CA  MET     1     174.018-182.747 353.084  1.00  0.00           C  
ATOM      6  HA  MET     1     173.927-182.296 352.095  1.00  0.00           H  
ATOM      7  CB  MET     1     174.456-184.236 353.095  1.00  0.00           C  
ATOM      8  HB2 MET     1     175.396-184.305 352.547  1.00  0.00           H  
ATOM      9  HB3 MET     1     174.811-184.495 354.092  1.00  0.00           H  
ATOM     10  CG  MET     1     173.427-185.300 352.745  1.00  0.00           C  
ATOM     11  HG2 MET     1     173.528-186.007 353.569  1.00  0.00           H  
ATOM     12  HG3 MET     1     172.378-185.063 352.922  1.00  0.00           H  
ATOM     13  SD  MET     1     173.665-186.421 351.339  1.00  0.00           S  
ATOM     14  CE  MET     1     173.783-185.182 349.970  1.00  0.00           C  
ATOM     15  HE1 MET     1     174.613-184.484 350.078  1.00  0.00           H  
ATOM     16  HE2 MET     1     172.917-184.520 349.970  1.00  0.00           H  
ATOM     17  HE3 MET     1     173.808-185.860 349.117  1.00  0.00           H  
ATOM     18  C   MET     1     172.681-182.526 353.823  1.00  0.00           C  
ATOM     19  O   MET     1     172.734-182.561 355.061  1.00  0.00           O  
ATOM     20  N   ASP     2     171.546-182.223 353.139  1.00  0.00           N  
ATOM     21  H   ASP     2     171.686-181.927 352.184  1.00  0.00           H  
ATOM     22  CA  ASP     2     170.206-182.133 353.809  1.00  0.00           C  
ATOM     23  HA  ASP     2     170.382-182.039 354.881  1.00  0.00           H  
ATOM     24  CB  ASP     2     169.385-180.947 353.355  1.00  0.00           C  
ATOM     25  HB2 ASP     2     169.261-180.975 352.272  1.00  0.00           H  
ATOM     26  HB3 ASP     2     168.385-181.088 353.766  1.00  0.00           H  
ATOM     27  CG  ASP     2     169.984-179.598 353.900  1.00  0.00           C  
ATOM     28  OD1 ASP     2     170.874-179.505 354.717  1.00  0.00           O  
ATOM     29  OD2 ASP     2     169.613-178.483 353.329  1.00  0.00           O  
ATOM     30  C   ASP     2     169.394-183.419 353.737  1.00  0.00           C  
ATOM     31  O   ASP     2     168.977-183.963 354.802  1.00  0.00           O  
ATOM     32  N   VAL     3     169.444-183.983 352.529  1.00  0.00           N  
ATOM     33  H   VAL     3     169.967-183.482 351.825  1.00  0.00           H  
ATOM     34  CA  VAL     3     168.762-185.226 352.050  1.00  0.00           C  
ATOM     35  HA  VAL     3     168.709-185.782 352.986  1.00  0.00           H  
ATOM     36  CB  VAL     3     167.417-184.831 351.462  1.00  0.00           C  
ATOM     37  HB  VAL     3     166.910-184.264 352.243  1.00  0.00           H  
ATOM     38  CG1 VAL     3     167.519-183.692 350.405  1.00  0.00           C  
ATOM     39 HG11 VAL     3     168.021-184.015 349.493  1.00  0.00           H  
ATOM     40 HG12 VAL     3     168.228-182.909 350.672  1.00  0.00           H  
ATOM     41 HG13 VAL     3     166.617-183.221 350.015  1.00  0.00           H  
ATOM     42  CG2 VAL     3     166.595-186.060 351.082  1.00  0.00           C  
ATOM     43 HG21 VAL     3     166.759-186.700 351.949  1.00  0.00           H  
ATOM     44 HG22 VAL     3     166.915-186.557 350.166  1.00  0.00           H  
ATOM     45 HG23 VAL     3     165.527-185.851 351.135  1.00  0.00           H  
ATOM     46  C   VAL     3     169.675-185.933 351.053  1.00  0.00           C  
ATOM     47  O   VAL     3     170.374-185.319 350.186  1.00  0.00           O  
ATOM     48  N   PHE     4     169.693-187.214 351.237  1.00  0.00           N  
ATOM     49  H   PHE     4     169.085-187.507 351.988  1.00  0.00           H  
ATOM     50  CA  PHE     4     170.421-188.150 350.377  1.00  0.00           C  
ATOM     51  HA  PHE     4     171.444-187.791 350.486  1.00  0.00           H  
ATOM     52  CB  PHE     4     170.600-189.571 351.054  1.00  0.00           C  
ATOM     53  HB2 PHE     4     170.857-190.240 350.233  1.00  0.00           H  
ATOM     54  HB3 PHE     4     171.484-189.462 351.682  1.00  0.00           H  
ATOM     55  CG  PHE     4     169.481-190.122 351.851  1.00  0.00           C  
ATOM     56  CD1 PHE     4     168.467-190.857 351.202  1.00  0.00           C  
ATOM     57  HD1 PHE     4     168.571-191.190 350.180  1.00  0.00           H  
ATOM     58  CE1 PHE     4     167.379-191.222 352.041  1.00  0.00           C  
ATOM     59  HE1 PHE     4     166.672-191.950 351.672  1.00  0.00           H  
ATOM     60  CZ  PHE     4     167.376-190.749 353.426  1.00  0.00           C  
ATOM     61  HZ  PHE     4     166.559-190.996 354.088  1.00  0.00           H  
ATOM     62  CE2 PHE     4     168.474-190.163 354.052  1.00  0.00           C  
ATOM     63  HE2 PHE     4     168.403-189.740 355.043  1.00  0.00           H  
ATOM     64  CD2 PHE     4     169.554-189.794 353.223  1.00  0.00           C  
ATOM     65  HD2 PHE     4     170.362-189.174 353.581  1.00  0.00           H  
ATOM     66  C   PHE     4     170.020-188.209 348.939  1.00  0.00           C  
ATOM     67  O   PHE     4     168.838-188.011 348.652  1.00  0.00           O  
ATOM     68  N   MET     5     171.005-188.458 348.047  1.00  0.00           N  
ATOM     69  H   MET     5     171.859-188.768 348.489  1.00  0.00           H  
ATOM     70  CA  MET     5     170.944-188.679 346.628  1.00  0.00           C  
ATOM     71  HA  MET     5     169.891-188.806 346.376  1.00  0.00           H  
ATOM     72  CB  MET     5     171.739-187.560 345.895  1.00  0.00           C  
ATOM     73  HB2 MET     5     171.192-186.642 346.108  1.00  0.00           H  
ATOM     74  HB3 MET     5     172.779-187.419 346.187  1.00  0.00           H  
ATOM     75  CG  MET     5     171.758-187.783 344.403  1.00  0.00           C  
ATOM     76  HG2 MET     5     171.967-188.822 344.148  1.00  0.00           H  
ATOM     77  HG3 MET     5     170.832-187.431 343.946  1.00  0.00           H  
ATOM     78  SD  MET     5     173.014-186.735 343.680  1.00  0.00           S  
ATOM     79  CE  MET     5     172.394-185.041 343.866  1.00  0.00           C  
ATOM     80  HE1 MET     5     172.181-184.820 344.912  1.00  0.00           H  
ATOM     81  HE2 MET     5     171.538-185.025 343.192  1.00  0.00           H  
ATOM     82  HE3 MET     5     173.032-184.280 343.418  1.00  0.00           H  
ATOM     83  C   MET     5     171.533-190.069 346.222  1.00  0.00           C  
ATOM     84  O   MET     5     172.804-190.232 346.274  1.00  0.00           O  
ATOM     85  N   LYS     6     170.767-191.051 345.786  1.00  0.00           N  
ATOM     86  H   LYS     6     169.777-190.890 345.901  1.00  0.00           H  
ATOM     87  CA  LYS     6     171.315-192.361 345.257  1.00  0.00           C  
ATOM     88  HA  LYS     6     172.385-192.407 345.461  1.00  0.00           H  
ATOM     89  CB  LYS     6     170.812-193.547 346.070  1.00  0.00           C  
ATOM     90  HB2 LYS     6     170.983-193.424 347.140  1.00  0.00           H  
ATOM     91  HB3 LYS     6     169.731-193.513 345.935  1.00  0.00           H  
ATOM     92  CG  LYS     6     171.269-195.040 345.638  1.00  0.00           C  
ATOM     93  HG2 LYS     6     171.445-194.931 344.568  1.00  0.00           H  
ATOM     94  HG3 LYS     6     172.216-195.361 346.071  1.00  0.00           H  
ATOM     95  CD  LYS     6     170.277-196.078 346.040  1.00  0.00           C  
ATOM     96  HD2 LYS     6     169.630-195.868 346.891  1.00  0.00           H  
ATOM     97  HD3 LYS     6     169.594-196.309 345.222  1.00  0.00           H  
ATOM     98  CE  LYS     6     170.953-197.368 346.322  1.00  0.00           C  
ATOM     99  HE2 LYS     6     171.572-197.560 345.446  1.00  0.00           H  
ATOM    100  HE3 LYS     6     171.485-197.247 347.266  1.00  0.00           H  
ATOM    101  NZ  LYS     6     170.164-198.626 346.357  1.00  0.00           N  
ATOM    102  HZ1 LYS     6     170.786-199.397 346.157  1.00  0.00           H  
ATOM    103  HZ2 LYS     6     169.453-198.548 345.645  1.00  0.00           H  
ATOM    104  HZ3 LYS     6     169.846-198.684 347.314  1.00  0.00           H  
ATOM    105  C   LYS     6     171.195-192.550 343.754  1.00  0.00           C  
ATOM    106  O   LYS     6     170.026-192.568 343.322  1.00  0.00           O  
ATOM    107  N   GLY     7     172.229-192.582 343.007  1.00  0.00           N  
ATOM    108  H   GLY     7     173.092-192.401 343.499  1.00  0.00           H  
ATOM    109  CA  GLY     7     172.231-192.650 341.460  1.00  0.00           C  
ATOM    110  HA2 GLY     7     172.169-193.655 341.044  1.00  0.00           H  
ATOM    111  HA3 GLY     7     171.435-191.997 341.103  1.00  0.00           H  
ATOM    112  C   GLY     7     173.583-192.073 340.874  1.00  0.00           C  
ATOM    113  O   GLY     7     174.594-191.637 341.465  1.00  0.00           O  
ATOM    114  N   LEU     8     173.701-192.280 339.502  1.00  0.00           N  
ATOM    115  H   LEU     8     172.946-192.641 338.937  1.00  0.00           H  
ATOM    116  CA  LEU     8     174.823-191.662 338.719  1.00  0.00           C  
ATOM    117  HA  LEU     8     175.685-191.761 339.378  1.00  0.00           H  
ATOM    118  CB  LEU     8     175.096-192.447 337.454  1.00  0.00           C  
ATOM    119  HB2 LEU     8     175.547-193.327 337.911  1.00  0.00           H  
ATOM    120  HB3 LEU     8     174.148-192.658 336.958  1.00  0.00           H  
ATOM    121  CG  LEU     8     176.146-191.996 336.418  1.00  0.00           C  
ATOM    122  HG  LEU     8     176.049-190.928 336.227  1.00  0.00           H  
ATOM    123  CD1 LEU     8     177.608-192.108 336.958  1.00  0.00           C  
ATOM    124 HD11 LEU     8     178.313-191.697 336.236  1.00  0.00           H  
ATOM    125 HD12 LEU     8     177.626-193.193 337.060  1.00  0.00           H  
ATOM    126 HD13 LEU     8     177.682-191.641 337.940  1.00  0.00           H  
ATOM    127  CD2 LEU     8     176.141-192.780 335.093  1.00  0.00           C  
ATOM    128 HD21 LEU     8     175.135-192.655 334.693  1.00  0.00           H  
ATOM    129 HD22 LEU     8     176.396-193.837 335.170  1.00  0.00           H  
ATOM    130 HD23 LEU     8     176.697-192.204 334.353  1.00  0.00           H  
ATOM    131  C   LEU     8     174.664-190.109 338.582  1.00  0.00           C  
ATOM    132  O   LEU     8     173.724-189.580 337.963  1.00  0.00           O  
ATOM    133  N   SER     9     175.505-189.413 339.313  1.00  0.00           N  
ATOM    134  H   SER     9     176.226-189.838 339.878  1.00  0.00           H  
ATOM    135  CA  SER     9     175.326-187.978 339.463  1.00  0.00           C  
ATOM    136  HA  SER     9     174.289-187.770 339.728  1.00  0.00           H  
ATOM    137  CB  SER     9     175.986-187.460 340.756  1.00  0.00           C  
ATOM    138  HB2 SER     9     175.814-188.303 341.426  1.00  0.00           H  
ATOM    139  HB3 SER     9     177.054-187.296 340.612  1.00  0.00           H  
ATOM    140  OG  SER     9     175.270-186.226 341.065  1.00  0.00           O  
ATOM    141  HG  SER     9     174.347-186.478 341.141  1.00  0.00           H  
ATOM    142  C   SER     9     175.788-187.178 338.263  1.00  0.00           C  
ATOM    143  O   SER     9     175.191-186.186 337.779  1.00  0.00           O  
ATOM    144  N   LYS    10     176.967-187.496 337.682  1.00  0.00           N  
ATOM    145  H   LYS    10     177.314-188.311 338.166  1.00  0.00           H  
ATOM    146  CA  LYS    10     177.575-186.953 336.369  1.00  0.00           C  
ATOM    147  HA  LYS    10     177.089-186.004 336.144  1.00  0.00           H  
ATOM    148  CB  LYS    10     179.150-186.917 336.249  1.00  0.00           C  
ATOM    149  HB2 LYS    10     179.614-187.896 336.131  1.00  0.00           H  
ATOM    150  HB3 LYS    10     179.484-186.248 335.457  1.00  0.00           H  
ATOM    151  CG  LYS    10     179.959-186.333 337.515  1.00  0.00           C  
ATOM    152  HG2 LYS    10     179.713-185.272 337.508  1.00  0.00           H  
ATOM    153  HG3 LYS    10     179.577-186.696 338.469  1.00  0.00           H  
ATOM    154  CD  LYS    10     181.484-186.532 337.441  1.00  0.00           C  
ATOM    155  HD2 LYS    10     181.833-186.374 336.420  1.00  0.00           H  
ATOM    156  HD3 LYS    10     181.913-185.796 338.120  1.00  0.00           H  
ATOM    157  CE  LYS    10     181.934-188.011 337.704  1.00  0.00           C  
ATOM    158  HE2 LYS    10     181.624-188.242 338.723  1.00  0.00           H  
ATOM    159  HE3 LYS    10     181.505-188.720 336.996  1.00  0.00           H  
ATOM    160  NZ  LYS    10     183.469-188.023 337.631  1.00  0.00           N  
ATOM    161  HZ1 LYS    10     183.793-187.661 336.746  1.00  0.00           H  
ATOM    162  HZ2 LYS    10     183.916-188.929 337.616  1.00  0.00           H  
ATOM    163  HZ3 LYS    10     183.966-187.566 338.382  1.00  0.00           H  
ATOM    164  C   LYS    10     177.014-187.667 335.196  1.00  0.00           C  
ATOM    165  O   LYS    10     177.794-188.471 334.651  1.00  0.00           O  
ATOM    166  N   ALA    11     175.793-187.408 334.759  1.00  0.00           N  
ATOM    167  H   ALA    11     175.186-186.745 335.219  1.00  0.00           H  
ATOM    168  CA  ALA    11     175.397-187.860 333.440  1.00  0.00           C  
ATOM    169  HA  ALA    11     175.656-188.908 333.290  1.00  0.00           H  
ATOM    170  CB  ALA    11     173.815-187.801 333.428  1.00  0.00           C  
ATOM    171  HB1 ALA    11     173.279-188.649 333.853  1.00  0.00           H  
ATOM    172  HB2 ALA    11     173.401-187.676 332.428  1.00  0.00           H  
ATOM    173  HB3 ALA    11     173.644-186.871 333.970  1.00  0.00           H  
ATOM    174  C   ALA    11     175.983-187.021 332.291  1.00  0.00           C  
ATOM    175  O   ALA    11     176.526-186.016 332.689  1.00  0.00           O  
ATOM    176  N   LYS    12     175.900-187.381 330.948  1.00  0.00           N  
ATOM    177  H   LYS    12     175.558-188.328 330.878  1.00  0.00           H  
ATOM    178  CA  LYS    12     176.479-186.689 329.757  1.00  0.00           C  
ATOM    179  HA  LYS    12     177.444-186.303 330.088  1.00  0.00           H  
ATOM    180  CB  LYS    12     176.859-187.738 328.698  1.00  0.00           C  
ATOM    181  HB2 LYS    12     175.958-188.301 328.454  1.00  0.00           H  
ATOM    182  HB3 LYS    12     177.280-187.091 327.929  1.00  0.00           H  
ATOM    183  CG  LYS    12     177.853-188.768 329.194  1.00  0.00           C  
ATOM    184  HG2 LYS    12     178.745-188.210 329.476  1.00  0.00           H  
ATOM    185  HG3 LYS    12     177.367-189.199 330.069  1.00  0.00           H  
ATOM    186  CD  LYS    12     178.143-189.787 328.200  1.00  0.00           C  
ATOM    187  HD2 LYS    12     178.228-189.411 327.181  1.00  0.00           H  
ATOM    188  HD3 LYS    12     179.100-190.224 328.485  1.00  0.00           H  
ATOM    189  CE  LYS    12     177.097-190.961 328.240  1.00  0.00           C  
ATOM    190  HE2 LYS    12     176.917-191.130 329.301  1.00  0.00           H  
ATOM    191  HE3 LYS    12     176.105-190.774 327.829  1.00  0.00           H  
ATOM    192  NZ  LYS    12     177.593-192.146 327.615  1.00  0.00           N  
ATOM    193  HZ1 LYS    12     178.387-191.971 327.015  1.00  0.00           H  
ATOM    194  HZ2 LYS    12     176.839-192.463 327.022  1.00  0.00           H  
ATOM    195  HZ3 LYS    12     177.792-192.828 328.332  1.00  0.00           H  
ATOM    196  C   LYS    12     175.631-185.543 329.128  1.00  0.00           C  
ATOM    197  O   LYS    12     174.502-185.814 328.671  1.00  0.00           O  
ATOM    198  N   GLU    13     176.028-184.296 329.431  1.00  0.00           N  
ATOM    199  H   GLU    13     176.982-184.208 329.750  1.00  0.00           H  
ATOM    200  CA  GLU    13     175.265-183.028 329.292  1.00  0.00           C  
ATOM    201  HA  GLU    13     174.312-183.391 328.906  1.00  0.00           H  
ATOM    202  CB  GLU    13     174.928-182.489 330.771  1.00  0.00           C  
ATOM    203  HB2 GLU    13     175.657-182.826 331.508  1.00  0.00           H  
ATOM    204  HB3 GLU    13     174.602-181.455 330.657  1.00  0.00           H  
ATOM    205  CG  GLU    13     173.628-183.018 331.261  1.00  0.00           C  
ATOM    206  HG2 GLU    13     172.910-182.302 330.862  1.00  0.00           H  
ATOM    207  HG3 GLU    13     173.429-184.050 330.971  1.00  0.00           H  
ATOM    208  CD  GLU    13     173.559-182.963 332.807  1.00  0.00           C  
ATOM    209  OE1 GLU    13     172.638-182.299 333.285  1.00  0.00           O  
ATOM    210  OE2 GLU    13     174.524-183.318 333.580  1.00  0.00           O  
ATOM    211  C   GLU    13     175.703-182.052 328.149  1.00  0.00           C  
ATOM    212  O   GLU    13     176.828-182.179 327.623  1.00  0.00           O  
ATOM    213  N   GLY    14     174.789-181.194 327.769  1.00  0.00           N  
ATOM    214  H   GLY    14     173.925-181.063 328.276  1.00  0.00           H  
ATOM    215  CA  GLY    14     175.042-180.107 326.795  1.00  0.00           C  
ATOM    216  HA2 GLY    14     175.567-180.371 325.877  1.00  0.00           H  
ATOM    217  HA3 GLY    14     174.029-179.716 326.691  1.00  0.00           H  
ATOM    218  C   GLY    14     175.868-178.958 327.406  1.00  0.00           C  
ATOM    219  O   GLY    14     175.867-177.813 326.965  1.00  0.00           O  
ATOM    220  N   VAL    15     176.630-179.133 328.531  1.00  0.00           N  
ATOM    221  H   VAL    15     176.626-180.116 328.759  1.00  0.00           H  
ATOM    222  CA  VAL    15     177.486-178.244 329.217  1.00  0.00           C  
ATOM    223  HA  VAL    15     176.924-177.313 329.301  1.00  0.00           H  
ATOM    224  CB  VAL    15     177.718-178.833 330.653  1.00  0.00           C  
ATOM    225  HB  VAL    15     177.973-179.893 330.646  1.00  0.00           H  
ATOM    226  CG1 VAL    15     178.881-178.083 331.366  1.00  0.00           C  
ATOM    227 HG11 VAL    15     178.539-177.102 331.695  1.00  0.00           H  
ATOM    228 HG12 VAL    15     179.632-177.706 330.672  1.00  0.00           H  
ATOM    229 HG13 VAL    15     179.204-178.643 332.244  1.00  0.00           H  
ATOM    230  CG2 VAL    15     176.404-178.786 331.444  1.00  0.00           C  
ATOM    231 HG21 VAL    15     175.819-179.661 331.160  1.00  0.00           H  
ATOM    232 HG22 VAL    15     175.712-177.974 331.222  1.00  0.00           H  
ATOM    233 HG23 VAL    15     176.611-178.924 332.505  1.00  0.00           H  
ATOM    234  C   VAL    15     178.802-177.977 328.455  1.00  0.00           C  
ATOM    235  O   VAL    15     179.179-176.874 328.155  1.00  0.00           O  
ATOM    236  N   VAL    16     179.468-179.134 328.088  1.00  0.00           N  
ATOM    237  H   VAL    16     179.007-180.024 328.213  1.00  0.00           H  
ATOM    238  CA  VAL    16     180.724-179.115 327.225  1.00  0.00           C  
ATOM    239  HA  VAL    16     181.469-178.545 327.780  1.00  0.00           H  
ATOM    240  CB  VAL    16     181.296-180.560 327.335  1.00  0.00           C  
ATOM    241  HB  VAL    16     181.229-180.868 328.378  1.00  0.00           H  
ATOM    242  CG1 VAL    16     180.613-181.735 326.614  1.00  0.00           C  
ATOM    243 HG11 VAL    16     180.251-181.454 325.625  1.00  0.00           H  
ATOM    244 HG12 VAL    16     179.818-181.942 327.330  1.00  0.00           H  
ATOM    245 HG13 VAL    16     181.183-182.658 326.512  1.00  0.00           H  
ATOM    246  CG2 VAL    16     182.703-180.437 326.886  1.00  0.00           C  
ATOM    247 HG21 VAL    16     183.166-181.412 327.035  1.00  0.00           H  
ATOM    248 HG22 VAL    16     183.242-179.690 327.469  1.00  0.00           H  
ATOM    249 HG23 VAL    16     182.724-180.143 325.837  1.00  0.00           H  
ATOM    250  C   VAL    16     180.598-178.515 325.850  1.00  0.00           C  
ATOM    251  O   VAL    16     179.555-178.434 325.269  1.00  0.00           O  
ATOM    252  N   ALA    17     181.699-177.917 325.461  1.00  0.00           N  
ATOM    253  H   ALA    17     182.479-177.877 326.102  1.00  0.00           H  
ATOM    254  CA  ALA    17     181.976-177.429 324.027  1.00  0.00           C  
ATOM    255  HA  ALA    17     180.997-177.016 323.784  1.00  0.00           H  
ATOM    256  CB  ALA    17     183.061-176.263 324.154  1.00  0.00           C  
ATOM    257  HB1 ALA    17     183.021-175.722 323.209  1.00  0.00           H  
ATOM    258  HB2 ALA    17     184.069-176.664 324.266  1.00  0.00           H  
ATOM    259  HB3 ALA    17     182.770-175.708 325.046  1.00  0.00           H  
ATOM    260  C   ALA    17     182.319-178.470 322.924  1.00  0.00           C  
ATOM    261  O   ALA    17     183.224-178.352 322.064  1.00  0.00           O  
ATOM    262  N   ALA    18     181.606-179.610 323.052  1.00  0.00           N  
ATOM    263  H   ALA    18     180.884-179.479 323.746  1.00  0.00           H  
ATOM    264  CA  ALA    18     181.707-180.846 322.225  1.00  0.00           C  
ATOM    265  HA  ALA    18     182.285-180.504 321.366  1.00  0.00           H  
ATOM    266  CB  ALA    18     182.420-181.853 323.095  1.00  0.00           C  
ATOM    267  HB1 ALA    18     183.346-181.389 323.435  1.00  0.00           H  
ATOM    268  HB2 ALA    18     182.640-182.748 322.512  1.00  0.00           H  
ATOM    269  HB3 ALA    18     181.747-182.090 323.919  1.00  0.00           H  
ATOM    270  C   ALA    18     180.309-181.226 321.565  1.00  0.00           C  
ATOM    271  O   ALA    18     179.335-181.486 322.210  1.00  0.00           O  
ATOM    272  N   ALA    19     180.421-181.373 320.189  1.00  0.00           N  
ATOM    273  H   ALA    19     181.324-181.168 319.788  1.00  0.00           H  
ATOM    274  CA  ALA    19     179.275-181.408 319.243  1.00  0.00           C  
ATOM    275  HA  ALA    19     178.597-182.206 319.546  1.00  0.00           H  
ATOM    276  CB  ALA    19     178.607-180.019 319.219  1.00  0.00           C  
ATOM    277  HB1 ALA    19     179.316-179.206 319.059  1.00  0.00           H  
ATOM    278  HB2 ALA    19     178.212-179.871 320.224  1.00  0.00           H  
ATOM    279  HB3 ALA    19     177.757-179.957 318.540  1.00  0.00           H  
ATOM    280  C   ALA    19     179.659-181.810 317.845  1.00  0.00           C  
ATOM    281  O   ALA    19     180.722-181.492 317.366  1.00  0.00           O  
ATOM    282  N   GLU    20     178.735-182.468 317.163  1.00  0.00           N  
ATOM    283  H   GLU    20     177.863-182.665 317.633  1.00  0.00           H  
ATOM    284  CA  GLU    20     178.906-182.955 315.704  1.00  0.00           C  
ATOM    285  HA  GLU    20     179.781-183.598 315.611  1.00  0.00           H  
ATOM    286  CB  GLU    20     177.620-183.731 315.210  1.00  0.00           C  
ATOM    287  HB2 GLU    20     177.431-184.471 315.987  1.00  0.00           H  
ATOM    288  HB3 GLU    20     176.840-182.974 315.294  1.00  0.00           H  
ATOM    289  CG  GLU    20     177.620-184.343 313.788  1.00  0.00           C  
ATOM    290  HG2 GLU    20     176.591-184.664 313.630  1.00  0.00           H  
ATOM    291  HG3 GLU    20     178.002-183.632 313.055  1.00  0.00           H  
ATOM    292  CD  GLU    20     178.472-185.604 313.706  1.00  0.00           C  
ATOM    293  OE1 GLU    20     179.483-185.454 312.956  1.00  0.00           O  
ATOM    294  OE2 GLU    20     178.135-186.680 314.160  1.00  0.00           O  
ATOM    295  C   GLU    20     179.073-181.794 314.690  1.00  0.00           C  
ATOM    296  O   GLU    20     178.341-180.821 314.699  1.00  0.00           O  
ATOM    297  N   LYS    21     180.004-182.085 313.776  1.00  0.00           N  
ATOM    298  H   LYS    21     180.322-183.042 313.721  1.00  0.00           H  
ATOM    299  CA  LYS    21     180.537-181.040 312.911  1.00  0.00           C  
ATOM    300  HA  LYS    21     180.193-180.025 313.113  1.00  0.00           H  
ATOM    301  CB  LYS    21     182.042-180.776 313.187  1.00  0.00           C  
ATOM    302  HB2 LYS    21     182.243-180.551 314.235  1.00  0.00           H  
ATOM    303  HB3 LYS    21     182.542-181.736 313.059  1.00  0.00           H  
ATOM    304  CG  LYS    21     182.883-179.727 312.400  1.00  0.00           C  
ATOM    305  HG2 LYS    21     183.945-179.924 312.548  1.00  0.00           H  
ATOM    306  HG3 LYS    21     182.771-179.857 311.323  1.00  0.00           H  
ATOM    307  CD  LYS    21     182.679-178.218 312.717  1.00  0.00           C  
ATOM    308  HD2 LYS    21     181.632-178.024 312.485  1.00  0.00           H  
ATOM    309  HD3 LYS    21     183.024-177.993 313.727  1.00  0.00           H  
ATOM    310  CE  LYS    21     183.532-177.543 311.710  1.00  0.00           C  
ATOM    311  HE2 LYS    21     184.552-177.809 311.988  1.00  0.00           H  
ATOM    312  HE3 LYS    21     183.535-177.851 310.665  1.00  0.00           H  
ATOM    313  NZ  LYS    21     183.462-176.113 311.811  1.00  0.00           N  
ATOM    314  HZ1 LYS    21     183.626-175.673 310.916  1.00  0.00           H  
ATOM    315  HZ2 LYS    21     183.912-175.721 312.626  1.00  0.00           H  
ATOM    316  HZ3 LYS    21     182.500-175.831 311.935  1.00  0.00           H  
ATOM    317  C   LYS    21     180.423-181.192 311.343  1.00  0.00           C  
ATOM    318  O   LYS    21     181.395-181.664 310.744  1.00  0.00           O  
ATOM    319  N   THR    22     179.138-181.050 310.831  1.00  0.00           N  
ATOM    320  H   THR    22     178.410-180.868 311.507  1.00  0.00           H  
ATOM    321  CA  THR    22     178.719-181.538 309.475  1.00  0.00           C  
ATOM    322  HA  THR    22     179.250-182.485 309.384  1.00  0.00           H  
ATOM    323  CB  THR    22     177.146-181.537 309.478  1.00  0.00           C  
ATOM    324  HB  THR    22     176.846-181.730 308.448  1.00  0.00           H  
ATOM    325  CG2 THR    22     176.648-182.748 310.251  1.00  0.00           C  
ATOM    326 HG21 THR    22     175.569-182.681 310.388  1.00  0.00           H  
ATOM    327 HG22 THR    22     177.021-182.704 311.275  1.00  0.00           H  
ATOM    328 HG23 THR    22     176.893-183.679 309.741  1.00  0.00           H  
ATOM    329  OG1 THR    22     176.654-180.286 310.000  1.00  0.00           O  
ATOM    330  HG1 THR    22     177.255-179.651 309.605  1.00  0.00           H  
ATOM    331  C   THR    22     179.181-180.570 308.299  1.00  0.00           C  
ATOM    332  O   THR    22     179.304-179.339 308.489  1.00  0.00           O  
ATOM    333  N   LYS    23     179.420-181.226 307.251  1.00  0.00           N  
ATOM    334  H   LYS    23     179.219-182.216 307.264  1.00  0.00           H  
ATOM    335  CA  LYS    23     179.985-180.438 306.055  1.00  0.00           C  
ATOM    336  HA  LYS    23     180.508-179.532 306.358  1.00  0.00           H  
ATOM    337  CB  LYS    23     180.992-181.407 305.372  1.00  0.00           C  
ATOM    338  HB2 LYS    23     181.707-180.864 304.754  1.00  0.00           H  
ATOM    339  HB3 LYS    23     181.441-182.021 306.152  1.00  0.00           H  
ATOM    340  CG  LYS    23     180.436-182.401 304.338  1.00  0.00           C  
ATOM    341  HG2 LYS    23     179.841-183.209 304.766  1.00  0.00           H  
ATOM    342  HG3 LYS    23     179.783-182.000 303.563  1.00  0.00           H  
ATOM    343  CD  LYS    23     181.640-183.238 303.751  1.00  0.00           C  
ATOM    344  HD2 LYS    23     182.516-182.660 304.044  1.00  0.00           H  
ATOM    345  HD3 LYS    23     181.698-184.228 304.203  1.00  0.00           H  
ATOM    346  CE  LYS    23     181.675-183.561 302.279  1.00  0.00           C  
ATOM    347  HE2 LYS    23     182.348-184.408 302.143  1.00  0.00           H  
ATOM    348  HE3 LYS    23     180.730-184.036 302.015  1.00  0.00           H  
ATOM    349  NZ  LYS    23     182.050-182.441 301.349  1.00  0.00           N  
ATOM    350  HZ1 LYS    23     182.664-181.828 301.866  1.00  0.00           H  
ATOM    351  HZ2 LYS    23     181.297-181.867 300.997  1.00  0.00           H  
ATOM    352  HZ3 LYS    23     182.509-182.715 300.493  1.00  0.00           H  
ATOM    353  C   LYS    23     178.896-179.930 305.140  1.00  0.00           C  
ATOM    354  O   LYS    23     177.646-180.027 305.286  1.00  0.00           O  
ATOM    355  N   GLN    24     179.335-179.165 304.104  1.00  0.00           N  
ATOM    356  H   GLN    24     180.334-179.290 304.022  1.00  0.00           H  
ATOM    357  CA  GLN    24     178.552-178.694 303.013  1.00  0.00           C  
ATOM    358  HA  GLN    24     177.593-179.161 302.788  1.00  0.00           H  
ATOM    359  CB  GLN    24     178.130-177.172 303.206  1.00  0.00           C  
ATOM    360  HB2 GLN    24     178.812-176.663 303.887  1.00  0.00           H  
ATOM    361  HB3 GLN    24     178.113-176.645 302.252  1.00  0.00           H  
ATOM    362  CG  GLN    24     176.896-177.067 303.905  1.00  0.00           C  
ATOM    363  HG2 GLN    24     176.501-177.981 304.347  1.00  0.00           H  
ATOM    364  HG3 GLN    24     177.047-176.415 304.765  1.00  0.00           H  
ATOM    365  CD  GLN    24     175.775-176.320 303.140  1.00  0.00           C  
ATOM    366  OE1 GLN    24     175.968-175.349 302.489  1.00  0.00           O  
ATOM    367  NE2 GLN    24     174.565-176.764 303.325  1.00  0.00           N  
ATOM    368 HE21 GLN    24     173.878-176.724 302.585  1.00  0.00           H  
ATOM    369 HE22 GLN    24     174.488-177.578 303.917  1.00  0.00           H  
ATOM    370  C   GLN    24     179.517-178.789 301.784  1.00  0.00           C  
ATOM    371  O   GLN    24     180.650-179.190 301.868  1.00  0.00           O  
ATOM    372  N   GLY    25     178.976-178.398 300.586  1.00  0.00           N  
ATOM    373  H   GLY    25     178.016-178.090 300.652  1.00  0.00           H  
ATOM    374  CA  GLY    25     179.500-178.298 299.189  1.00  0.00           C  
ATOM    375  HA2 GLY    25     178.751-177.728 298.639  1.00  0.00           H  
ATOM    376  HA3 GLY    25     180.406-177.695 299.128  1.00  0.00           H  
ATOM    377  C   GLY    25     179.578-179.764 298.569  1.00  0.00           C  
ATOM    378  O   GLY    25     178.808-180.658 298.951  1.00  0.00           O  
ATOM    379  N   VAL    26     180.402-179.836 297.541  1.00  0.00           N  
ATOM    380  H   VAL    26     181.117-179.122 297.558  1.00  0.00           H  
ATOM    381  CA  VAL    26     180.598-180.884 296.628  1.00  0.00           C  
ATOM    382  HA  VAL    26     179.921-181.732 296.733  1.00  0.00           H  
ATOM    383  CB  VAL    26     180.153-180.394 295.196  1.00  0.00           C  
ATOM    384  HB  VAL    26     180.076-181.205 294.471  1.00  0.00           H  
ATOM    385  CG1 VAL    26     178.718-179.856 295.146  1.00  0.00           C  
ATOM    386 HG11 VAL    26     178.536-179.520 294.126  1.00  0.00           H  
ATOM    387 HG12 VAL    26     178.691-178.923 295.710  1.00  0.00           H  
ATOM    388 HG13 VAL    26     178.039-180.628 295.507  1.00  0.00           H  
ATOM    389  CG2 VAL    26     181.111-179.231 294.677  1.00  0.00           C  
ATOM    390 HG21 VAL    26     181.253-178.561 295.526  1.00  0.00           H  
ATOM    391 HG22 VAL    26     180.789-178.983 293.666  1.00  0.00           H  
ATOM    392 HG23 VAL    26     182.080-179.715 294.554  1.00  0.00           H  
ATOM    393  C   VAL    26     181.945-181.490 296.659  1.00  0.00           C  
ATOM    394  O   VAL    26     182.899-180.832 296.859  1.00  0.00           O  
ATOM    395  N   ALA    27     182.004-182.684 296.025  1.00  0.00           N  
ATOM    396  H   ALA    27     181.194-182.754 295.426  1.00  0.00           H  
ATOM    397  CA  ALA    27     183.209-183.314 295.642  1.00  0.00           C  
ATOM    398  HA  ALA    27     183.965-182.547 295.815  1.00  0.00           H  
ATOM    399  CB  ALA    27     183.501-184.484 296.534  1.00  0.00           C  
ATOM    400  HB1 ALA    27     184.551-184.716 296.709  1.00  0.00           H  
ATOM    401  HB2 ALA    27     182.969-185.373 296.194  1.00  0.00           H  
ATOM    402  HB3 ALA    27     182.921-184.140 297.390  1.00  0.00           H  
ATOM    403  C   ALA    27     183.193-183.830 294.145  1.00  0.00           C  
ATOM    404  O   ALA    27     182.198-184.555 293.809  1.00  0.00           O  
ATOM    405  N   GLU    28     184.246-183.424 293.347  1.00  0.00           N  
ATOM    406  H   GLU    28     184.928-182.824 293.789  1.00  0.00           H  
ATOM    407  CA  GLU    28     184.512-184.016 292.031  1.00  0.00           C  
ATOM    408  HA  GLU    28     183.620-184.563 291.724  1.00  0.00           H  
ATOM    409  CB  GLU    28     184.934-182.889 291.166  1.00  0.00           C  
ATOM    410  HB2 GLU    28     184.241-182.129 291.526  1.00  0.00           H  
ATOM    411  HB3 GLU    28     186.007-182.701 291.196  1.00  0.00           H  
ATOM    412  CG  GLU    28     184.289-183.014 289.792  1.00  0.00           C  
ATOM    413  HG2 GLU    28     184.811-182.213 289.269  1.00  0.00           H  
ATOM    414  HG3 GLU    28     184.675-183.822 289.170  1.00  0.00           H  
ATOM    415  CD  GLU    28     182.769-183.031 289.477  1.00  0.00           C  
ATOM    416  OE1 GLU    28     182.342-182.772 288.329  1.00  0.00           O  
ATOM    417  OE2 GLU    28     181.930-183.344 290.418  1.00  0.00           O  
ATOM    418  C   GLU    28     185.716-184.998 292.013  1.00  0.00           C  
ATOM    419  O   GLU    28     185.792-185.722 291.013  1.00  0.00           O  
ATOM    420  N   ALA    29     186.389-185.093 293.122  1.00  0.00           N  
ATOM    421  H   ALA    29     185.872-184.762 293.924  1.00  0.00           H  
ATOM    422  CA  ALA    29     187.391-186.138 293.378  1.00  0.00           C  
ATOM    423  HA  ALA    29     188.041-186.263 292.511  1.00  0.00           H  
ATOM    424  CB  ALA    29     188.559-185.583 294.317  1.00  0.00           C  
ATOM    425  HB1 ALA    29     188.827-184.551 294.088  1.00  0.00           H  
ATOM    426  HB2 ALA    29     189.425-186.205 294.093  1.00  0.00           H  
ATOM    427  HB3 ALA    29     188.239-185.633 295.358  1.00  0.00           H  
ATOM    428  C   ALA    29     186.923-187.551 293.717  1.00  0.00           C  
ATOM    429  O   ALA    29     185.896-187.858 294.463  1.00  0.00           O  
ATOM    430  N   ALA    30     187.768-188.566 293.279  1.00  0.00           N  
ATOM    431  H   ALA    30     188.568-188.301 292.723  1.00  0.00           H  
ATOM    432  CA  ALA    30     187.325-189.929 293.103  1.00  0.00           C  
ATOM    433  HA  ALA    30     186.744-190.188 293.988  1.00  0.00           H  
ATOM    434  CB  ALA    30     186.571-190.136 291.748  1.00  0.00           C  
ATOM    435  HB1 ALA    30     187.133-189.573 291.002  1.00  0.00           H  
ATOM    436  HB2 ALA    30     185.506-189.907 291.725  1.00  0.00           H  
ATOM    437  HB3 ALA    30     186.612-191.174 291.418  1.00  0.00           H  
ATOM    438  C   ALA    30     188.536-190.907 292.996  1.00  0.00           C  
ATOM    439  O   ALA    30     189.663-190.466 292.615  1.00  0.00           O  
ATOM    440  N   GLY    31     188.396-192.146 293.459  1.00  0.00           N  
ATOM    441  H   GLY    31     187.523-192.418 293.889  1.00  0.00           H  
ATOM    442  CA  GLY    31     189.473-193.217 293.606  1.00  0.00           C  
ATOM    443  HA2 GLY    31     189.814-193.589 292.640  1.00  0.00           H  
ATOM    444  HA3 GLY    31     190.238-192.800 294.260  1.00  0.00           H  
ATOM    445  C   GLY    31     188.800-194.342 294.373  1.00  0.00           C  
ATOM    446  O   GLY    31     187.594-194.272 294.646  1.00  0.00           O  
ATOM    447  N   LYS    32     189.663-195.296 294.792  1.00  0.00           N  
ATOM    448  H   LYS    32     190.628-195.195 294.510  1.00  0.00           H  
ATOM    449  CA  LYS    32     189.269-196.458 295.750  1.00  0.00           C  
ATOM    450  HA  LYS    32     188.414-196.016 296.261  1.00  0.00           H  
ATOM    451  CB  LYS    32     188.958-197.800 295.017  1.00  0.00           C  
ATOM    452  HB2 LYS    32     188.366-198.456 295.655  1.00  0.00           H  
ATOM    453  HB3 LYS    32     188.300-197.464 294.215  1.00  0.00           H  
ATOM    454  CG  LYS    32     190.106-198.684 294.416  1.00  0.00           C  
ATOM    455  HG2 LYS    32     190.649-197.982 293.784  1.00  0.00           H  
ATOM    456  HG3 LYS    32     190.738-199.023 295.238  1.00  0.00           H  
ATOM    457  CD  LYS    32     189.722-199.832 293.505  1.00  0.00           C  
ATOM    458  HD2 LYS    32     189.207-200.538 294.156  1.00  0.00           H  
ATOM    459  HD3 LYS    32     189.055-199.459 292.728  1.00  0.00           H  
ATOM    460  CE  LYS    32     190.660-200.708 292.737  1.00  0.00           C  
ATOM    461  HE2 LYS    32     191.228-200.069 292.061  1.00  0.00           H  
ATOM    462  HE3 LYS    32     191.370-201.199 293.403  1.00  0.00           H  
ATOM    463  NZ  LYS    32     189.812-201.703 292.028  1.00  0.00           N  
ATOM    464  HZ1 LYS    32     190.374-202.272 291.411  1.00  0.00           H  
ATOM    465  HZ2 LYS    32     189.079-201.385 291.412  1.00  0.00           H  
ATOM    466  HZ3 LYS    32     189.444-202.420 292.637  1.00  0.00           H  
ATOM    467  C   LYS    32     190.334-196.660 296.782  1.00  0.00           C  
ATOM    468  O   LYS    32     191.459-196.459 296.353  1.00  0.00           O  
ATOM    469  N   THR    33     190.152-196.969 298.040  1.00  0.00           N  
ATOM    470  H   THR    33     189.214-196.917 298.410  1.00  0.00           H  
ATOM    471  CA  THR    33     191.278-196.930 298.985  1.00  0.00           C  
ATOM    472  HA  THR    33     191.848-196.047 298.695  1.00  0.00           H  
ATOM    473  CB  THR    33     190.601-196.800 300.392  1.00  0.00           C  
ATOM    474  HB  THR    33     191.340-196.629 301.175  1.00  0.00           H  
ATOM    475  CG2 THR    33     189.620-195.637 300.455  1.00  0.00           C  
ATOM    476 HG21 THR    33     189.803-194.965 299.617  1.00  0.00           H  
ATOM    477 HG22 THR    33     189.792-194.891 301.230  1.00  0.00           H  
ATOM    478 HG23 THR    33     188.600-196.019 300.443  1.00  0.00           H  
ATOM    479  OG1 THR    33     189.925-198.046 300.619  1.00  0.00           O  
ATOM    480  HG1 THR    33     190.593-198.644 300.962  1.00  0.00           H  
ATOM    481  C   THR    33     192.305-198.112 298.915  1.00  0.00           C  
ATOM    482  O   THR    33     191.924-199.133 298.426  1.00  0.00           O  
ATOM    483  N   LYS    34     193.465-197.986 299.464  1.00  0.00           N  
ATOM    484  H   LYS    34     193.752-197.134 299.924  1.00  0.00           H  
ATOM    485  CA  LYS    34     194.508-199.072 299.487  1.00  0.00           C  
ATOM    486  HA  LYS    34     194.136-199.970 298.994  1.00  0.00           H  
ATOM    487  CB  LYS    34     195.705-198.493 298.694  1.00  0.00           C  
ATOM    488  HB2 LYS    34     196.055-197.537 299.084  1.00  0.00           H  
ATOM    489  HB3 LYS    34     196.446-199.283 298.818  1.00  0.00           H  
ATOM    490  CG  LYS    34     195.454-198.395 297.188  1.00  0.00           C  
ATOM    491  HG2 LYS    34     194.697-197.656 296.926  1.00  0.00           H  
ATOM    492  HG3 LYS    34     196.401-198.144 296.712  1.00  0.00           H  
ATOM    493  CD  LYS    34     195.012-199.632 296.424  1.00  0.00           C  
ATOM    494  HD2 LYS    34     194.022-199.981 296.718  1.00  0.00           H  
ATOM    495  HD3 LYS    34     194.840-199.353 295.385  1.00  0.00           H  
ATOM    496  CE  LYS    34     196.209-200.626 296.677  1.00  0.00           C  
ATOM    497  HE2 LYS    34     197.088-200.088 297.032  1.00  0.00           H  
ATOM    498  HE3 LYS    34     195.756-201.312 297.392  1.00  0.00           H  
ATOM    499  NZ  LYS    34     196.687-201.353 295.429  1.00  0.00           N  
ATOM    500  HZ1 LYS    34     196.054-201.675 294.711  1.00  0.00           H  
ATOM    501  HZ2 LYS    34     197.213-202.149 295.759  1.00  0.00           H  
ATOM    502  HZ3 LYS    34     197.325-200.756 294.921  1.00  0.00           H  
ATOM    503  C   LYS    34     194.850-199.389 300.929  1.00  0.00           C  
ATOM    504  O   LYS    34     194.450-198.585 301.777  1.00  0.00           O  
ATOM    505  N   GLU    35     195.614-200.471 301.268  1.00  0.00           N  
ATOM    506  H   GLU    35     195.716-201.158 300.535  1.00  0.00           H  
ATOM    507  CA  GLU    35     195.733-200.991 302.613  1.00  0.00           C  
ATOM    508  HA  GLU    35     194.938-200.568 303.226  1.00  0.00           H  
ATOM    509  CB  GLU    35     195.726-202.573 302.731  1.00  0.00           C  
ATOM    510  HB2 GLU    35     196.441-202.987 302.019  1.00  0.00           H  
ATOM    511  HB3 GLU    35     195.832-202.843 303.781  1.00  0.00           H  
ATOM    512  CG  GLU    35     194.308-203.041 302.445  1.00  0.00           C  
ATOM    513  HG2 GLU    35     194.079-203.779 303.213  1.00  0.00           H  
ATOM    514  HG3 GLU    35     193.555-202.260 302.557  1.00  0.00           H  
ATOM    515  CD  GLU    35     194.041-203.573 301.024  1.00  0.00           C  
ATOM    516  OE1 GLU    35     193.983-202.706 300.076  1.00  0.00           O  
ATOM    517  OE2 GLU    35     193.533-204.661 300.917  1.00  0.00           O  
ATOM    518  C   GLU    35     197.061-200.393 303.192  1.00  0.00           C  
ATOM    519  O   GLU    35     197.310-200.697 304.401  1.00  0.00           O  
ATOM    520  N   GLY    36     197.981-199.786 302.419  1.00  0.00           N  
ATOM    521  H   GLY    36     197.744-199.793 301.437  1.00  0.00           H  
ATOM    522  CA  GLY    36     199.373-199.551 302.884  1.00  0.00           C  
ATOM    523  HA2 GLY    36     199.812-200.500 303.192  1.00  0.00           H  
ATOM    524  HA3 GLY    36     199.856-199.109 302.013  1.00  0.00           H  
ATOM    525  C   GLY    36     199.429-198.558 304.090  1.00  0.00           C  
ATOM    526  O   GLY    36     200.200-198.658 304.988  1.00  0.00           O  
ATOM    527  N   VAL    37     198.375-197.695 304.232  1.00  0.00           N  
ATOM    528  H   VAL    37     197.662-197.668 303.517  1.00  0.00           H  
ATOM    529  CA  VAL    37     198.166-196.708 305.422  1.00  0.00           C  
ATOM    530  HA  VAL    37     199.021-196.040 305.532  1.00  0.00           H  
ATOM    531  CB  VAL    37     196.904-195.800 305.269  1.00  0.00           C  
ATOM    532  HB  VAL    37     196.963-194.902 305.883  1.00  0.00           H  
ATOM    533  CG1 VAL    37     196.642-195.371 303.788  1.00  0.00           C  
ATOM    534 HG11 VAL    37     196.272-196.231 303.229  1.00  0.00           H  
ATOM    535 HG12 VAL    37     197.581-195.244 303.248  1.00  0.00           H  
ATOM    536 HG13 VAL    37     196.103-194.424 303.781  1.00  0.00           H  
ATOM    537  CG2 VAL    37     195.602-196.551 305.598  1.00  0.00           C  
ATOM    538 HG21 VAL    37     194.709-195.985 305.331  1.00  0.00           H  
ATOM    539 HG22 VAL    37     195.414-196.639 306.668  1.00  0.00           H  
ATOM    540 HG23 VAL    37     195.487-197.534 305.141  1.00  0.00           H  
ATOM    541  C   VAL    37     198.094-197.243 306.884  1.00  0.00           C  
ATOM    542  O   VAL    37     198.094-196.385 307.777  1.00  0.00           O  
ATOM    543  N   LEU    38     198.115-198.619 307.107  1.00  0.00           N  
ATOM    544  H   LEU    38     198.207-199.223 306.303  1.00  0.00           H  
ATOM    545  CA  LEU    38     198.090-199.240 308.426  1.00  0.00           C  
ATOM    546  HA  LEU    38     197.966-198.535 309.248  1.00  0.00           H  
ATOM    547  CB  LEU    38     196.771-200.090 308.539  1.00  0.00           C  
ATOM    548  HB2 LEU    38     196.594-200.664 307.629  1.00  0.00           H  
ATOM    549  HB3 LEU    38     196.946-200.804 309.343  1.00  0.00           H  
ATOM    550  CG  LEU    38     195.500-199.308 308.855  1.00  0.00           C  
ATOM    551  HG  LEU    38     195.587-198.358 308.328  1.00  0.00           H  
ATOM    552  CD1 LEU    38     194.209-199.979 308.359  1.00  0.00           C  
ATOM    553 HD11 LEU    38     194.109-199.639 307.328  1.00  0.00           H  
ATOM    554 HD12 LEU    38     193.330-199.686 308.934  1.00  0.00           H  
ATOM    555 HD13 LEU    38     194.368-201.056 308.412  1.00  0.00           H  
ATOM    556  CD2 LEU    38     195.378-199.053 310.397  1.00  0.00           C  
ATOM    557 HD21 LEU    38     196.264-198.460 310.620  1.00  0.00           H  
ATOM    558 HD22 LEU    38     195.602-199.991 310.904  1.00  0.00           H  
ATOM    559 HD23 LEU    38     194.472-198.527 310.696  1.00  0.00           H  
ATOM    560  C   LEU    38     199.326-200.088 308.734  1.00  0.00           C  
ATOM    561  O   LEU    38     199.511-200.555 309.824  1.00  0.00           O  
ATOM    562  N   TYR    39     200.252-200.227 307.726  1.00  0.00           N  
ATOM    563  H   TYR    39     200.119-199.822 306.810  1.00  0.00           H  
ATOM    564  CA  TYR    39     201.545-200.899 307.921  1.00  0.00           C  
ATOM    565  HA  TYR    39     202.070-200.895 306.966  1.00  0.00           H  
ATOM    566  CB  TYR    39     202.427-200.119 308.936  1.00  0.00           C  
ATOM    567  HB2 TYR    39     202.056-200.369 309.930  1.00  0.00           H  
ATOM    568  HB3 TYR    39     203.474-200.374 308.772  1.00  0.00           H  
ATOM    569  CG  TYR    39     202.204-198.626 308.788  1.00  0.00           C  
ATOM    570  CD1 TYR    39     201.641-197.716 309.815  1.00  0.00           C  
ATOM    571  HD1 TYR    39     201.372-198.199 310.743  1.00  0.00           H  
ATOM    572  CE1 TYR    39     201.521-196.316 309.667  1.00  0.00           C  
ATOM    573  HE1 TYR    39     201.086-195.660 310.407  1.00  0.00           H  
ATOM    574  CZ  TYR    39     201.747-195.868 308.403  1.00  0.00           C  
ATOM    575  OH  TYR    39     201.631-194.525 308.266  1.00  0.00           O  
ATOM    576  HH  TYR    39     200.993-194.140 307.662  1.00  0.00           H  
ATOM    577  CE2 TYR    39     202.245-196.607 307.292  1.00  0.00           C  
ATOM    578  HE2 TYR    39     202.436-196.194 306.313  1.00  0.00           H  
ATOM    579  CD2 TYR    39     202.526-198.009 307.544  1.00  0.00           C  
ATOM    580  HD2 TYR    39     203.031-198.587 306.783  1.00  0.00           H  
ATOM    581  C   TYR    39     201.311-202.453 308.249  1.00  0.00           C  
ATOM    582  O   TYR    39     202.316-203.099 308.564  1.00  0.00           O  
ATOM    583  N   VAL    40     200.062-203.041 308.178  1.00  0.00           N  
ATOM    584  H   VAL    40     199.306-202.451 307.860  1.00  0.00           H  
ATOM    585  CA  VAL    40     199.698-204.461 308.440  1.00  0.00           C  
ATOM    586  HA  VAL    40     200.580-205.097 308.377  1.00  0.00           H  
ATOM    587  CB  VAL    40     199.138-204.724 309.864  1.00  0.00           C  
ATOM    588  HB  VAL    40     199.297-205.758 310.170  1.00  0.00           H  
ATOM    589  CG1 VAL    40     199.822-203.852 310.928  1.00  0.00           C  
ATOM    590 HG11 VAL    40     199.550-204.259 311.902  1.00  0.00           H  
ATOM    591 HG12 VAL    40     199.607-202.785 310.866  1.00  0.00           H  
ATOM    592 HG13 VAL    40     200.884-204.063 311.049  1.00  0.00           H  
ATOM    593  CG2 VAL    40     197.627-204.583 310.023  1.00  0.00           C  
ATOM    594 HG21 VAL    40     196.994-205.192 309.378  1.00  0.00           H  
ATOM    595 HG22 VAL    40     197.374-203.566 309.724  1.00  0.00           H  
ATOM    596 HG23 VAL    40     197.310-204.657 311.064  1.00  0.00           H  
ATOM    597  C   VAL    40     198.837-205.209 307.320  1.00  0.00           C  
ATOM    598  O   VAL    40     197.979-204.702 306.581  1.00  0.00           O  
ATOM    599  N   GLY    41     199.050-206.560 307.128  1.00  0.00           N  
ATOM    600  H   GLY    41     199.830-206.997 307.598  1.00  0.00           H  
ATOM    601  CA  GLY    41     198.282-207.377 306.145  1.00  0.00           C  
ATOM    602  HA2 GLY    41     198.265-206.785 305.230  1.00  0.00           H  
ATOM    603  HA3 GLY    41     198.673-208.395 306.159  1.00  0.00           H  
ATOM    604  C   GLY    41     196.849-207.332 306.753  1.00  0.00           C  
ATOM    605  O   GLY    41     196.626-207.616 307.949  1.00  0.00           O  
ATOM    606  N   SER    42     195.857-207.169 305.899  1.00  0.00           N  
ATOM    607  H   SER    42     196.051-206.915 304.940  1.00  0.00           H  
ATOM    608  CA  SER    42     194.434-207.192 306.101  1.00  0.00           C  
ATOM    609  HA  SER    42     194.265-206.764 307.089  1.00  0.00           H  
ATOM    610  CB  SER    42     193.861-206.407 304.913  1.00  0.00           C  
ATOM    611  HB2 SER    42     192.773-206.371 304.947  1.00  0.00           H  
ATOM    612  HB3 SER    42     194.188-205.374 305.029  1.00  0.00           H  
ATOM    613  OG  SER    42     194.381-206.891 303.669  1.00  0.00           O  
ATOM    614  HG  SER    42     193.894-207.688 303.448  1.00  0.00           H  
ATOM    615  C   SER    42     193.839-208.602 306.274  1.00  0.00           C  
ATOM    616  O   SER    42     194.318-209.547 305.656  1.00  0.00           O  
ATOM    617  N   LYS    43     192.564-208.582 306.730  1.00  0.00           N  
ATOM    618  H   LYS    43     192.290-207.771 307.265  1.00  0.00           H  
ATOM    619  CA  LYS    43     191.678-209.817 306.830  1.00  0.00           C  
ATOM    620  HA  LYS    43     192.280-210.709 307.002  1.00  0.00           H  
ATOM    621  CB  LYS    43     190.920-209.587 308.145  1.00  0.00           C  
ATOM    622  HB2 LYS    43     191.473-209.072 308.930  1.00  0.00           H  
ATOM    623  HB3 LYS    43     190.084-208.966 307.825  1.00  0.00           H  
ATOM    624  CG  LYS    43     190.352-210.962 308.578  1.00  0.00           C  
ATOM    625  HG2 LYS    43     189.552-211.094 307.850  1.00  0.00           H  
ATOM    626  HG3 LYS    43     191.097-211.756 308.521  1.00  0.00           H  
ATOM    627  CD  LYS    43     189.611-211.046 309.894  1.00  0.00           C  
ATOM    628  HD2 LYS    43     188.864-210.255 309.962  1.00  0.00           H  
ATOM    629  HD3 LYS    43     189.095-212.006 309.863  1.00  0.00           H  
ATOM    630  CE  LYS    43     190.481-210.905 311.157  1.00  0.00           C  
ATOM    631  HE2 LYS    43     191.308-211.611 311.232  1.00  0.00           H  
ATOM    632  HE3 LYS    43     190.932-209.915 311.223  1.00  0.00           H  
ATOM    633  NZ  LYS    43     189.596-211.244 312.422  1.00  0.00           N  
ATOM    634  HZ1 LYS    43     188.715-210.750 312.417  1.00  0.00           H  
ATOM    635  HZ2 LYS    43     190.106-211.027 313.266  1.00  0.00           H  
ATOM    636  HZ3 LYS    43     189.326-212.217 312.418  1.00  0.00           H  
ATOM    637  C   LYS    43     190.794-210.286 305.576  1.00  0.00           C  
ATOM    638  O   LYS    43     190.832-211.439 305.171  1.00  0.00           O  
ATOM    639  N   THR    44     190.103-209.325 305.010  1.00  0.00           N  
ATOM    640  H   THR    44     190.161-208.396 305.402  1.00  0.00           H  
ATOM    641  CA  THR    44     189.417-209.368 303.648  1.00  0.00           C  
ATOM    642  HA  THR    44     189.291-210.344 303.179  1.00  0.00           H  
ATOM    643  CB  THR    44     187.941-208.936 303.837  1.00  0.00           C  
ATOM    644  HB  THR    44     187.463-209.552 304.599  1.00  0.00           H  
ATOM    645  CG2 THR    44     187.736-207.467 304.382  1.00  0.00           C  
ATOM    646 HG21 THR    44     188.121-207.378 305.398  1.00  0.00           H  
ATOM    647 HG22 THR    44     186.655-207.336 304.424  1.00  0.00           H  
ATOM    648 HG23 THR    44     188.248-206.693 303.809  1.00  0.00           H  
ATOM    649  OG1 THR    44     187.236-209.018 302.623  1.00  0.00           O  
ATOM    650  HG1 THR    44     187.002-209.918 302.387  1.00  0.00           H  
ATOM    651  C   THR    44     190.101-208.357 302.642  1.00  0.00           C  
ATOM    652  O   THR    44     190.620-207.235 302.938  1.00  0.00           O  
ATOM    653  N   LYS    45     189.923-208.792 301.374  1.00  0.00           N  
ATOM    654  H   LYS    45     189.118-209.402 301.356  1.00  0.00           H  
ATOM    655  CA  LYS    45     190.174-208.025 300.200  1.00  0.00           C  
ATOM    656  HA  LYS    45     190.474-206.994 300.385  1.00  0.00           H  
ATOM    657  CB  LYS    45     191.309-208.765 299.504  1.00  0.00           C  
ATOM    658  HB2 LYS    45     191.992-208.638 300.345  1.00  0.00           H  
ATOM    659  HB3 LYS    45     191.074-209.825 299.406  1.00  0.00           H  
ATOM    660  CG  LYS    45     191.959-208.065 298.318  1.00  0.00           C  
ATOM    661  HG2 LYS    45     191.197-207.806 297.582  1.00  0.00           H  
ATOM    662  HG3 LYS    45     192.415-207.126 298.631  1.00  0.00           H  
ATOM    663  CD  LYS    45     193.116-208.859 297.749  1.00  0.00           C  
ATOM    664  HD2 LYS    45     193.686-208.105 297.205  1.00  0.00           H  
ATOM    665  HD3 LYS    45     193.773-209.251 298.525  1.00  0.00           H  
ATOM    666  CE  LYS    45     192.628-209.781 296.705  1.00  0.00           C  
ATOM    667  HE2 LYS    45     191.898-210.434 297.182  1.00  0.00           H  
ATOM    668  HE3 LYS    45     192.205-209.199 295.886  1.00  0.00           H  
ATOM    669  NZ  LYS    45     193.793-210.542 296.141  1.00  0.00           N  
ATOM    670  HZ1 LYS    45     194.411-209.791 295.867  1.00  0.00           H  
ATOM    671  HZ2 LYS    45     193.677-211.152 295.344  1.00  0.00           H  
ATOM    672  HZ3 LYS    45     194.253-210.997 296.916  1.00  0.00           H  
ATOM    673  C   LYS    45     188.962-207.807 299.319  1.00  0.00           C  
ATOM    674  O   LYS    45     188.058-208.666 299.185  1.00  0.00           O  
ATOM    675  N   GLU    46     188.779-206.575 298.813  1.00  0.00           N  
ATOM    676  H   GLU    46     189.437-205.909 299.193  1.00  0.00           H  
ATOM    677  CA  GLU    46     187.848-206.135 297.670  1.00  0.00           C  
ATOM    678  HA  GLU    46     186.908-206.578 297.998  1.00  0.00           H  
ATOM    679  CB  GLU    46     187.729-204.599 297.663  1.00  0.00           C  
ATOM    680  HB2 GLU    46     187.568-204.236 298.678  1.00  0.00           H  
ATOM    681  HB3 GLU    46     188.618-204.071 297.318  1.00  0.00           H  
ATOM    682  CG  GLU    46     186.492-204.031 296.860  1.00  0.00           C  
ATOM    683  HG2 GLU    46     186.692-204.344 295.835  1.00  0.00           H  
ATOM    684  HG3 GLU    46     185.547-204.527 297.079  1.00  0.00           H  
ATOM    685  CD  GLU    46     186.158-202.519 297.128  1.00  0.00           C  
ATOM    686  OE1 GLU    46     186.410-202.051 298.244  1.00  0.00           O  
ATOM    687  OE2 GLU    46     185.678-201.832 296.172  1.00  0.00           O  
ATOM    688  C   GLU    46     188.302-206.707 296.253  1.00  0.00           C  
ATOM    689  O   GLU    46     189.204-206.264 295.612  1.00  0.00           O  
ATOM    690  N   GLY    47     187.531-207.766 295.895  1.00  0.00           N  
ATOM    691  H   GLY    47     186.801-208.061 296.527  1.00  0.00           H  
ATOM    692  CA  GLY    47     187.730-208.751 294.771  1.00  0.00           C  
ATOM    693  HA2 GLY    47     187.836-208.240 293.814  1.00  0.00           H  
ATOM    694  HA3 GLY    47     188.601-209.367 294.993  1.00  0.00           H  
ATOM    695  C   GLY    47     186.527-209.824 294.725  1.00  0.00           C  
ATOM    696  O   GLY    47     185.736-210.031 295.639  1.00  0.00           O  
ATOM    697  N   VAL    48     186.617-210.663 293.694  1.00  0.00           N  
ATOM    698  H   VAL    48     187.229-210.299 292.978  1.00  0.00           H  
ATOM    699  CA  VAL    48     185.916-211.905 293.147  1.00  0.00           C  
ATOM    700  HA  VAL    48     186.121-211.803 292.081  1.00  0.00           H  
ATOM    701  CB  VAL    48     186.389-213.196 293.774  1.00  0.00           C  
ATOM    702  HB  VAL    48     186.259-213.054 294.847  1.00  0.00           H  
ATOM    703  CG1 VAL    48     185.651-214.493 293.338  1.00  0.00           C  
ATOM    704 HG11 VAL    48     186.273-215.386 293.270  1.00  0.00           H  
ATOM    705 HG12 VAL    48     185.171-214.284 292.382  1.00  0.00           H  
ATOM    706 HG13 VAL    48     184.780-214.656 293.974  1.00  0.00           H  
ATOM    707  CG2 VAL    48     187.923-213.332 293.642  1.00  0.00           C  
ATOM    708 HG21 VAL    48     188.356-212.924 292.729  1.00  0.00           H  
ATOM    709 HG22 VAL    48     188.272-214.364 293.674  1.00  0.00           H  
ATOM    710 HG23 VAL    48     188.219-212.658 294.445  1.00  0.00           H  
ATOM    711  C   VAL    48     184.379-211.886 293.004  1.00  0.00           C  
ATOM    712  O   VAL    48     183.826-212.261 291.962  1.00  0.00           O  
ATOM    713  N   VAL    49     183.729-211.595 294.138  1.00  0.00           N  
ATOM    714  H   VAL    49     184.331-211.425 294.930  1.00  0.00           H  
ATOM    715  CA  VAL    49     182.228-211.739 294.439  1.00  0.00           C  
ATOM    716  HA  VAL    49     181.701-212.507 293.872  1.00  0.00           H  
ATOM    717  CB  VAL    49     182.191-212.307 295.862  1.00  0.00           C  
ATOM    718  HB  VAL    49     182.939-213.063 296.101  1.00  0.00           H  
ATOM    719  CG1 VAL    49     182.465-211.231 296.870  1.00  0.00           C  
ATOM    720 HG11 VAL    49     183.374-211.615 297.335  1.00  0.00           H  
ATOM    721 HG12 VAL    49     181.767-211.188 297.706  1.00  0.00           H  
ATOM    722 HG13 VAL    49     182.715-210.240 296.493  1.00  0.00           H  
ATOM    723  CG2 VAL    49     180.850-213.027 296.138  1.00  0.00           C  
ATOM    724 HG21 VAL    49     180.540-213.698 295.337  1.00  0.00           H  
ATOM    725 HG22 VAL    49     180.155-212.188 296.182  1.00  0.00           H  
ATOM    726 HG23 VAL    49     180.929-213.639 297.036  1.00  0.00           H  
ATOM    727  C   VAL    49     181.375-210.525 294.071  1.00  0.00           C  
ATOM    728  O   VAL    49     180.104-210.557 294.024  1.00  0.00           O  
ATOM    729  N   HIE    50     182.029-209.560 293.402  1.00  0.00           N  
ATOM    730  H   HIE    50     182.947-209.797 293.054  1.00  0.00           H  
ATOM    731  CA  HIE    50     181.437-208.273 293.162  1.00  0.00           C  
ATOM    732  HA  HIE    50     180.398-208.322 293.485  1.00  0.00           H  
ATOM    733  CB  HIE    50     182.037-207.170 294.005  1.00  0.00           C  
ATOM    734  HB2 HIE    50     183.106-207.370 294.077  1.00  0.00           H  
ATOM    735  HB3 HIE    50     181.917-206.194 293.536  1.00  0.00           H  
ATOM    736  CG  HIE    50     181.487-207.168 295.482  1.00  0.00           C  
ATOM    737  ND1 HIE    50     180.172-207.197 295.727  1.00  0.00           N  
ATOM    738  CE1 HIE    50     180.163-206.970 297.005  1.00  0.00           C  
ATOM    739  HE1 HIE    50     179.237-206.937 297.560  1.00  0.00           H  
ATOM    740  NE2 HIE    50     181.307-206.800 297.611  1.00  0.00           N  
ATOM    741  HE2 HIE    50     181.542-206.658 298.583  1.00  0.00           H  
ATOM    742  CD2 HIE    50     182.204-206.907 296.600  1.00  0.00           C  
ATOM    743  HD2 HIE    50     183.232-206.597 296.712  1.00  0.00           H  
ATOM    744  C   HIE    50     181.516-207.852 291.611  1.00  0.00           C  
ATOM    745  O   HIE    50     182.553-207.869 290.983  1.00  0.00           O  
ATOM    746  N   GLY    51     180.406-207.380 291.110  1.00  0.00           N  
ATOM    747  H   GLY    51     179.527-207.607 291.553  1.00  0.00           H  
ATOM    748  CA  GLY    51     180.385-206.775 289.826  1.00  0.00           C  
ATOM    749  HA2 GLY    51     181.298-206.214 289.626  1.00  0.00           H  
ATOM    750  HA3 GLY    51     180.628-207.719 289.339  1.00  0.00           H  
ATOM    751  C   GLY    51     179.109-206.123 289.263  1.00  0.00           C  
ATOM    752  O   GLY    51     178.031-206.192 289.930  1.00  0.00           O  
ATOM    753  N   VAL    52     179.166-205.510 288.085  1.00  0.00           N  
ATOM    754  H   VAL    52     180.045-205.515 287.588  1.00  0.00           H  
ATOM    755  CA  VAL    52     177.942-204.859 287.508  1.00  0.00           C  
ATOM    756  HA  VAL    52     178.286-204.111 286.793  1.00  0.00           H  
ATOM    757  CB  VAL    52     176.946-205.811 286.786  1.00  0.00           C  
ATOM    758  HB  VAL    52     176.305-206.440 287.403  1.00  0.00           H  
ATOM    759  CG1 VAL    52     176.021-205.081 285.728  1.00  0.00           C  
ATOM    760 HG11 VAL    52     175.868-204.011 285.871  1.00  0.00           H  
ATOM    761 HG12 VAL    52     175.026-205.474 285.938  1.00  0.00           H  
ATOM    762 HG13 VAL    52     176.117-205.405 284.691  1.00  0.00           H  
ATOM    763  CG2 VAL    52     177.867-206.831 286.002  1.00  0.00           C  
ATOM    764 HG21 VAL    52     178.486-207.467 286.635  1.00  0.00           H  
ATOM    765 HG22 VAL    52     178.512-206.219 285.371  1.00  0.00           H  
ATOM    766 HG23 VAL    52     177.234-207.382 285.306  1.00  0.00           H  
ATOM    767  C   VAL    52     177.184-204.069 288.587  1.00  0.00           C  
ATOM    768  O   VAL    52     175.973-204.134 288.755  1.00  0.00           O  
ATOM    769  N   ALA    53     177.870-203.165 289.316  1.00  0.00           N  
ATOM    770  H   ALA    53     178.840-202.995 289.095  1.00  0.00           H  
ATOM    771  CA  ALA    53     177.245-202.532 290.500  1.00  0.00           C  
ATOM    772  HA  ALA    53     176.700-203.268 291.092  1.00  0.00           H  
ATOM    773  CB  ALA    53     178.503-201.999 291.252  1.00  0.00           C  
ATOM    774  HB1 ALA    53     179.244-202.784 291.400  1.00  0.00           H  
ATOM    775  HB2 ALA    53     178.166-201.519 292.171  1.00  0.00           H  
ATOM    776  HB3 ALA    53     178.951-201.209 290.649  1.00  0.00           H  
ATOM    777  C   ALA    53     176.283-201.317 290.291  1.00  0.00           C  
ATOM    778  O   ALA    53     175.913-200.654 291.311  1.00  0.00           O  
ATOM    779  N   THR    54     175.948-201.059 289.014  1.00  0.00           N  
ATOM    780  H   THR    54     176.578-201.593 288.432  1.00  0.00           H  
ATOM    781  CA  THR    54     175.134-199.945 288.545  1.00  0.00           C  
ATOM    782  HA  THR    54     175.343-199.066 289.155  1.00  0.00           H  
ATOM    783  CB  THR    54     175.495-199.513 287.129  1.00  0.00           C  
ATOM    784  HB  THR    54     175.330-200.434 286.569  1.00  0.00           H  
ATOM    785  CG2 THR    54     174.905-198.337 286.467  1.00  0.00           C  
ATOM    786 HG21 THR    54     174.866-197.398 287.020  1.00  0.00           H  
ATOM    787 HG22 THR    54     173.946-198.561 286.001  1.00  0.00           H  
ATOM    788 HG23 THR    54     175.481-198.288 285.542  1.00  0.00           H  
ATOM    789  OG1 THR    54     176.855-199.315 287.011  1.00  0.00           O  
ATOM    790  HG1 THR    54     177.213-200.173 287.250  1.00  0.00           H  
ATOM    791  C   THR    54     173.650-200.378 288.672  1.00  0.00           C  
ATOM    792  O   THR    54     173.311-201.502 288.476  1.00  0.00           O  
ATOM    793  N   VAL    55     172.772-199.406 289.098  1.00  0.00           N  
ATOM    794  H   VAL    55     173.131-198.465 289.019  1.00  0.00           H  
ATOM    795  CA  VAL    55     171.356-199.689 289.164  1.00  0.00           C  
ATOM    796  HA  VAL    55     171.199-200.759 289.298  1.00  0.00           H  
ATOM    797  CB  VAL    55     170.668-198.981 290.321  1.00  0.00           C  
ATOM    798  HB  VAL    55     169.626-199.265 290.171  1.00  0.00           H  
ATOM    799  CG1 VAL    55     171.003-199.480 291.745  1.00  0.00           C  
ATOM    800 HG11 VAL    55     171.013-200.569 291.789  1.00  0.00           H  
ATOM    801 HG12 VAL    55     170.178-199.117 292.358  1.00  0.00           H  
ATOM    802 HG13 VAL    55     171.919-198.994 292.079  1.00  0.00           H  
ATOM    803  CG2 VAL    55     170.741-197.445 290.272  1.00  0.00           C  
ATOM    804 HG21 VAL    55     171.623-196.991 290.726  1.00  0.00           H  
ATOM    805 HG22 VAL    55     169.902-197.079 290.865  1.00  0.00           H  
ATOM    806 HG23 VAL    55     170.653-197.130 289.233  1.00  0.00           H  
ATOM    807  C   VAL    55     170.517-199.444 287.868  1.00  0.00           C  
ATOM    808  O   VAL    55     170.664-198.398 287.290  1.00  0.00           O  
ATOM    809  N   ALA    56     169.584-200.349 287.603  1.00  0.00           N  
ATOM    810  H   ALA    56     169.422-201.016 288.344  1.00  0.00           H  
ATOM    811  CA  ALA    56     168.475-200.179 286.568  1.00  0.00           C  
ATOM    812  HA  ALA    56     168.438-199.129 286.278  1.00  0.00           H  
ATOM    813  CB  ALA    56     168.920-200.849 285.295  1.00  0.00           C  
ATOM    814  HB1 ALA    56     168.091-200.773 284.591  1.00  0.00           H  
ATOM    815  HB2 ALA    56     168.932-201.936 285.373  1.00  0.00           H  
ATOM    816  HB3 ALA    56     169.891-200.455 284.996  1.00  0.00           H  
ATOM    817  C   ALA    56     167.104-200.641 287.218  1.00  0.00           C  
ATOM    818  O   ALA    56     166.442-201.623 286.843  1.00  0.00           O  
ATOM    819  N   GLU    57     166.618-199.861 288.168  1.00  0.00           N  
ATOM    820  H   GLU    57     166.999-198.926 288.212  1.00  0.00           H  
ATOM    821  CA  GLU    57     165.455-200.251 289.044  1.00  0.00           C  
ATOM    822  HA  GLU    57     165.039-201.185 288.665  1.00  0.00           H  
ATOM    823  CB  GLU    57     165.917-200.152 290.521  1.00  0.00           C  
ATOM    824  HB2 GLU    57     166.977-200.403 290.552  1.00  0.00           H  
ATOM    825  HB3 GLU    57     165.719-199.160 290.925  1.00  0.00           H  
ATOM    826  CG  GLU    57     165.109-201.202 291.432  1.00  0.00           C  
ATOM    827  HG2 GLU    57     165.136-200.633 292.361  1.00  0.00           H  
ATOM    828  HG3 GLU    57     164.219-201.487 290.870  1.00  0.00           H  
ATOM    829  CD  GLU    57     165.878-202.538 291.715  1.00  0.00           C  
ATOM    830  OE1 GLU    57     167.095-202.776 291.809  1.00  0.00           O  
ATOM    831  OE2 GLU    57     165.087-203.457 291.962  1.00  0.00           O  
ATOM    832  C   GLU    57     164.170-199.435 288.768  1.00  0.00           C  
ATOM    833  O   GLU    57     163.299-199.019 289.541  1.00  0.00           O  
ATOM    834  N   LYS    58     164.164-199.103 287.406  1.00  0.00           N  
ATOM    835  H   LYS    58     164.868-199.559 286.843  1.00  0.00           H  
ATOM    836  CA  LYS    58     163.009-198.257 286.838  1.00  0.00           C  
ATOM    837  HA  LYS    58     162.876-197.398 287.496  1.00  0.00           H  
ATOM    838  CB  LYS    58     163.360-197.665 285.475  1.00  0.00           C  
ATOM    839  HB2 LYS    58     162.375-197.399 285.091  1.00  0.00           H  
ATOM    840  HB3 LYS    58     163.779-196.690 285.724  1.00  0.00           H  
ATOM    841  CG  LYS    58     164.222-198.549 284.557  1.00  0.00           C  
ATOM    842  HG2 LYS    58     164.451-197.911 283.703  1.00  0.00           H  
ATOM    843  HG3 LYS    58     165.226-198.559 284.982  1.00  0.00           H  
ATOM    844  CD  LYS    58     163.673-199.865 284.024  1.00  0.00           C  
ATOM    845  HD2 LYS    58     163.449-200.609 284.789  1.00  0.00           H  
ATOM    846  HD3 LYS    58     162.982-199.563 283.237  1.00  0.00           H  
ATOM    847  CE  LYS    58     164.856-200.512 283.188  1.00  0.00           C  
ATOM    848  HE2 LYS    58     164.809-200.049 282.203  1.00  0.00           H  
ATOM    849  HE3 LYS    58     165.837-200.265 283.593  1.00  0.00           H  
ATOM    850  NZ  LYS    58     164.658-201.970 283.240  1.00  0.00           N  
ATOM    851  HZ1 LYS    58     164.868-202.212 284.197  1.00  0.00           H  
ATOM    852  HZ2 LYS    58     165.275-202.407 282.570  1.00  0.00           H  
ATOM    853  HZ3 LYS    58     163.711-202.219 282.989  1.00  0.00           H  
ATOM    854  C   LYS    58     161.688-198.918 286.876  1.00  0.00           C  
ATOM    855  O   LYS    58     161.627-200.098 286.627  1.00  0.00           O  
ATOM    856  N   THR    59     160.636-198.141 287.056  1.00  0.00           N  
ATOM    857  H   THR    59     160.801-197.152 287.181  1.00  0.00           H  
ATOM    858  CA  THR    59     159.257-198.634 287.199  1.00  0.00           C  
ATOM    859  HA  THR    59     159.105-199.713 287.206  1.00  0.00           H  
ATOM    860  CB  THR    59     158.826-198.104 288.549  1.00  0.00           C  
ATOM    861  HB  THR    59     158.928-197.023 288.457  1.00  0.00           H  
ATOM    862  CG2 THR    59     157.346-198.467 288.919  1.00  0.00           C  
ATOM    863 HG21 THR    59     156.652-198.035 288.198  1.00  0.00           H  
ATOM    864 HG22 THR    59     156.996-198.093 289.881  1.00  0.00           H  
ATOM    865 HG23 THR    59     157.287-199.556 288.924  1.00  0.00           H  
ATOM    866  OG1 THR    59     159.599-198.477 289.631  1.00  0.00           O  
ATOM    867  HG1 THR    59     159.064-198.240 290.392  1.00  0.00           H  
ATOM    868  C   THR    59     158.387-198.229 286.064  1.00  0.00           C  
ATOM    869  O   THR    59     158.359-197.052 285.794  1.00  0.00           O  
ATOM    870  N   LYS    60     157.812-199.255 285.340  1.00  0.00           N  
ATOM    871  H   LYS    60     158.184-200.177 285.517  1.00  0.00           H  
ATOM    872  CA  LYS    60     156.929-198.979 284.141  1.00  0.00           C  
ATOM    873  HA  LYS    60     157.229-197.976 283.837  1.00  0.00           H  
ATOM    874  CB  LYS    60     157.329-199.918 282.960  1.00  0.00           C  
ATOM    875  HB2 LYS    60     157.399-200.954 283.291  1.00  0.00           H  
ATOM    876  HB3 LYS    60     156.582-199.839 282.170  1.00  0.00           H  
ATOM    877  CG  LYS    60     158.587-199.329 282.352  1.00  0.00           C  
ATOM    878  HG2 LYS    60     158.536-198.321 281.941  1.00  0.00           H  
ATOM    879  HG3 LYS    60     159.317-199.238 283.156  1.00  0.00           H  
ATOM    880  CD  LYS    60     159.267-200.283 281.360  1.00  0.00           C  
ATOM    881  HD2 LYS    60     160.000-199.823 280.698  1.00  0.00           H  
ATOM    882  HD3 LYS    60     159.707-201.064 281.981  1.00  0.00           H  
ATOM    883  CE  LYS    60     158.193-200.708 280.409  1.00  0.00           C  
ATOM    884  HE2 LYS    60     157.597-201.491 280.879  1.00  0.00           H  
ATOM    885  HE3 LYS    60     157.387-199.975 280.404  1.00  0.00           H  
ATOM    886  NZ  LYS    60     158.731-201.196 279.152  1.00  0.00           N  
ATOM    887  HZ1 LYS    60     158.091-201.897 278.808  1.00  0.00           H  
ATOM    888  HZ2 LYS    60     159.629-201.651 279.228  1.00  0.00           H  
ATOM    889  HZ3 LYS    60     158.835-200.512 278.415  1.00  0.00           H  
ATOM    890  C   LYS    60     155.484-198.889 284.358  1.00  0.00           C  
ATOM    891  O   LYS    60     154.745-199.267 283.487  1.00  0.00           O  
ATOM    892  N   GLU    61     154.998-198.234 285.399  1.00  0.00           N  
ATOM    893  H   GLU    61     155.627-197.944 286.133  1.00  0.00           H  
ATOM    894  CA  GLU    61     153.544-197.979 285.631  1.00  0.00           C  
ATOM    895  HA  GLU    61     152.974-198.774 285.150  1.00  0.00           H  
ATOM    896  CB  GLU    61     153.252-197.854 287.149  1.00  0.00           C  
ATOM    897  HB2 GLU    61     153.701-198.581 287.826  1.00  0.00           H  
ATOM    898  HB3 GLU    61     153.510-196.817 287.363  1.00  0.00           H  
ATOM    899  CG  GLU    61     151.714-197.944 287.317  1.00  0.00           C  
ATOM    900  HG2 GLU    61     151.619-197.644 288.360  1.00  0.00           H  
ATOM    901  HG3 GLU    61     151.218-197.194 286.699  1.00  0.00           H  
ATOM    902  CD  GLU    61     151.210-199.380 287.203  1.00  0.00           C  
ATOM    903  OE1 GLU    61     151.620-200.175 286.351  1.00  0.00           O  
ATOM    904  OE2 GLU    61     150.367-199.693 288.050  1.00  0.00           O  
ATOM    905  C   GLU    61     153.055-196.790 284.766  1.00  0.00           C  
ATOM    906  O   GLU    61     153.017-195.649 285.163  1.00  0.00           O  
ATOM    907  N   GLN    62     152.550-197.199 283.588  1.00  0.00           N  
ATOM    908  H   GLN    62     152.782-198.138 283.297  1.00  0.00           H  
ATOM    909  CA  GLN    62     151.930-196.408 282.535  1.00  0.00           C  
ATOM    910  HA  GLN    62     151.696-195.399 282.874  1.00  0.00           H  
ATOM    911  CB  GLN    62     153.002-196.160 281.476  1.00  0.00           C  
ATOM    912  HB2 GLN    62     153.753-195.667 282.094  1.00  0.00           H  
ATOM    913  HB3 GLN    62     153.376-197.015 280.914  1.00  0.00           H  
ATOM    914  CG  GLN    62     152.431-195.125 280.505  1.00  0.00           C  
ATOM    915  HG2 GLN    62     151.648-195.523 279.859  1.00  0.00           H  
ATOM    916  HG3 GLN    62     152.051-194.290 281.093  1.00  0.00           H  
ATOM    917  CD  GLN    62     153.505-194.433 279.662  1.00  0.00           C  
ATOM    918  OE1 GLN    62     154.651-194.856 279.508  1.00  0.00           O  
ATOM    919  NE2 GLN    62     152.974-193.624 278.760  1.00  0.00           N  
ATOM    920 HE21 GLN    62     152.144-193.171 279.116  1.00  0.00           H  
ATOM    921 HE22 GLN    62     153.320-193.451 277.827  1.00  0.00           H  
ATOM    922  C   GLN    62     150.705-197.118 282.067  1.00  0.00           C  
ATOM    923  O   GLN    62     150.717-198.302 281.984  1.00  0.00           O  
ATOM    924  N   VAL    63     149.663-196.403 281.725  1.00  0.00           N  
ATOM    925  H   VAL    63     149.821-195.409 281.798  1.00  0.00           H  
ATOM    926  CA  VAL    63     148.391-196.946 281.163  1.00  0.00           C  
ATOM    927  HA  VAL    63     148.678-197.846 280.620  1.00  0.00           H  
ATOM    928  CB  VAL    63     147.300-197.125 282.241  1.00  0.00           C  
ATOM    929  HB  VAL    63     146.366-197.329 281.719  1.00  0.00           H  
ATOM    930  CG1 VAL    63     147.546-198.274 283.305  1.00  0.00           C  
ATOM    931 HG11 VAL    63     147.640-199.214 282.760  1.00  0.00           H  
ATOM    932 HG12 VAL    63     146.711-198.279 284.005  1.00  0.00           H  
ATOM    933 HG13 VAL    63     148.428-198.116 283.926  1.00  0.00           H  
ATOM    934  CG2 VAL    63     147.172-195.809 282.985  1.00  0.00           C  
ATOM    935 HG21 VAL    63     147.039-194.942 282.337  1.00  0.00           H  
ATOM    936 HG22 VAL    63     147.993-195.595 283.669  1.00  0.00           H  
ATOM    937 HG23 VAL    63     146.299-195.869 283.634  1.00  0.00           H  
ATOM    938  C   VAL    63     147.782-196.124 280.092  1.00  0.00           C  
ATOM    939  O   VAL    63     148.053-194.893 279.984  1.00  0.00           O  
ATOM    940  N   THR    64     146.786-196.677 279.363  1.00  0.00           N  
ATOM    941  H   THR    64     146.584-197.661 279.465  1.00  0.00           H  
ATOM    942  CA  THR    64     146.290-196.140 278.100  1.00  0.00           C  
ATOM    943  HA  THR    64     147.046-195.634 277.500  1.00  0.00           H  
ATOM    944  CB  THR    64     145.885-197.356 277.179  1.00  0.00           C  
ATOM    945  HB  THR    64     145.463-197.035 276.226  1.00  0.00           H  
ATOM    946  CG2 THR    64     147.195-198.011 276.695  1.00  0.00           C  
ATOM    947 HG21 THR    64     147.704-197.475 275.894  1.00  0.00           H  
ATOM    948 HG22 THR    64     147.032-199.065 276.468  1.00  0.00           H  
ATOM    949 HG23 THR    64     147.950-198.229 277.450  1.00  0.00           H  
ATOM    950  OG1 THR    64     144.987-198.199 277.866  1.00  0.00           O  
ATOM    951  HG1 THR    64     144.154-197.723 277.829  1.00  0.00           H  
ATOM    952  C   THR    64     145.188-195.059 278.410  1.00  0.00           C  
ATOM    953  O   THR    64     144.067-195.284 278.120  1.00  0.00           O  
ATOM    954  N   ASN    65     145.683-193.979 279.004  1.00  0.00           N  
ATOM    955  H   ASN    65     146.638-194.001 279.332  1.00  0.00           H  
ATOM    956  CA  ASN    65     144.904-192.822 279.597  1.00  0.00           C  
ATOM    957  HA  ASN    65     143.956-193.127 280.040  1.00  0.00           H  
ATOM    958  CB  ASN    65     145.796-192.407 280.890  1.00  0.00           C  
ATOM    959  HB2 ASN    65     145.992-193.206 281.606  1.00  0.00           H  
ATOM    960  HB3 ASN    65     146.726-191.910 280.611  1.00  0.00           H  
ATOM    961  CG  ASN    65     144.935-191.412 281.795  1.00  0.00           C  
ATOM    962  OD1 ASN    65     143.698-191.529 281.839  1.00  0.00           O  
ATOM    963  ND2 ASN    65     145.553-190.359 282.338  1.00  0.00           N  
ATOM    964 HD21 ASN    65     146.560-190.287 282.380  1.00  0.00           H  
ATOM    965 HD22 ASN    65     144.976-189.606 282.685  1.00  0.00           H  
ATOM    966  C   ASN    65     144.634-191.686 278.606  1.00  0.00           C  
ATOM    967  O   ASN    65     145.479-190.745 278.511  1.00  0.00           O  
ATOM    968  N   VAL    66     143.524-191.695 277.958  1.00  0.00           N  
ATOM    969  H   VAL    66     142.958-192.532 277.944  1.00  0.00           H  
ATOM    970  CA  VAL    66     142.971-190.642 277.144  1.00  0.00           C  
ATOM    971  HA  VAL    66     143.525-190.562 276.209  1.00  0.00           H  
ATOM    972  CB  VAL    66     141.467-190.898 276.686  1.00  0.00           C  
ATOM    973  HB  VAL    66     140.874-191.403 277.448  1.00  0.00           H  
ATOM    974  CG1 VAL    66     140.881-189.541 276.163  1.00  0.00           C  
ATOM    975 HG11 VAL    66     141.582-189.061 275.480  1.00  0.00           H  
ATOM    976 HG12 VAL    66     140.679-189.034 277.107  1.00  0.00           H  
ATOM    977 HG13 VAL    66     139.896-189.603 275.700  1.00  0.00           H  
ATOM    978  CG2 VAL    66     141.613-191.820 275.445  1.00  0.00           C  
ATOM    979 HG21 VAL    66     140.630-192.074 275.048  1.00  0.00           H  
ATOM    980 HG22 VAL    66     142.023-192.708 275.926  1.00  0.00           H  
ATOM    981 HG23 VAL    66     142.295-191.446 274.681  1.00  0.00           H  
ATOM    982  C   VAL    66     143.061-189.327 277.937  1.00  0.00           C  
ATOM    983  O   VAL    66     142.632-189.184 279.101  1.00  0.00           O  
ATOM    984  N   GLY    67     143.584-188.274 277.357  1.00  0.00           N  
ATOM    985  H   GLY    67     143.942-188.314 276.413  1.00  0.00           H  
ATOM    986  CA  GLY    67     144.020-187.062 278.112  1.00  0.00           C  
ATOM    987  HA2 GLY    67     143.468-186.940 279.044  1.00  0.00           H  
ATOM    988  HA3 GLY    67     145.079-187.093 278.369  1.00  0.00           H  
ATOM    989  C   GLY    67     143.781-185.725 277.429  1.00  0.00           C  
ATOM    990  O   GLY    67     143.923-184.640 277.963  1.00  0.00           O  
ATOM    991  N   GLY    68     143.384-185.761 276.144  1.00  0.00           N  
ATOM    992  H   GLY    68     143.524-186.669 275.723  1.00  0.00           H  
ATOM    993  CA  GLY    68     143.030-184.641 275.408  1.00  0.00           C  
ATOM    994  HA2 GLY    68     143.680-183.796 275.636  1.00  0.00           H  
ATOM    995  HA3 GLY    68     143.084-184.932 274.359  1.00  0.00           H  
ATOM    996  C   GLY    68     141.669-184.222 275.791  1.00  0.00           C  
ATOM    997  O   GLY    68     140.746-184.847 275.252  1.00  0.00           O  
ATOM    998  N   ALA    69     141.527-183.191 276.610  1.00  0.00           N  
ATOM    999  H   ALA    69     142.401-182.921 277.037  1.00  0.00           H  
ATOM   1000  CA  ALA    69     140.240-182.534 276.856  1.00  0.00           C  
ATOM   1001  HA  ALA    69     139.472-183.291 277.013  1.00  0.00           H  
ATOM   1002  CB  ALA    69     140.386-181.867 278.200  1.00  0.00           C  
ATOM   1003  HB1 ALA    69     141.035-180.992 278.178  1.00  0.00           H  
ATOM   1004  HB2 ALA    69     140.860-182.637 278.810  1.00  0.00           H  
ATOM   1005  HB3 ALA    69     139.464-181.609 278.722  1.00  0.00           H  
ATOM   1006  C   ALA    69     139.961-181.593 275.672  1.00  0.00           C  
ATOM   1007  O   ALA    69     140.864-181.102 275.008  1.00  0.00           O  
ATOM   1008  N   VAL    70     138.658-181.301 275.455  1.00  0.00           N  
ATOM   1009  H   VAL    70     137.951-181.592 276.115  1.00  0.00           H  
ATOM   1010  CA  VAL    70     138.130-180.428 274.356  1.00  0.00           C  
ATOM   1011  HA  VAL    70     138.866-180.463 273.554  1.00  0.00           H  
ATOM   1012  CB  VAL    70     136.733-180.861 274.013  1.00  0.00           C  
ATOM   1013  HB  VAL    70     136.742-181.920 273.755  1.00  0.00           H  
ATOM   1014  CG1 VAL    70     135.762-181.011 275.271  1.00  0.00           C  
ATOM   1015 HG11 VAL    70     135.764-182.079 275.487  1.00  0.00           H  
ATOM   1016 HG12 VAL    70     134.709-180.775 275.119  1.00  0.00           H  
ATOM   1017 HG13 VAL    70     136.177-180.554 276.170  1.00  0.00           H  
ATOM   1018  CG2 VAL    70     136.201-180.331 272.777  1.00  0.00           C  
ATOM   1019 HG21 VAL    70     136.196-179.254 272.605  1.00  0.00           H  
ATOM   1020 HG22 VAL    70     135.205-180.742 272.616  1.00  0.00           H  
ATOM   1021 HG23 VAL    70     136.745-180.753 271.932  1.00  0.00           H  
ATOM   1022  C   VAL    70     138.291-178.971 274.689  1.00  0.00           C  
ATOM   1023  O   VAL    70     138.225-178.194 273.768  1.00  0.00           O  
ATOM   1024  N   VAL    71     138.369-178.587 275.913  1.00  0.00           N  
ATOM   1025  H   VAL    71     138.332-179.295 276.633  1.00  0.00           H  
ATOM   1026  CA  VAL    71     138.447-177.236 276.408  1.00  0.00           C  
ATOM   1027  HA  VAL    71     137.714-176.768 275.751  1.00  0.00           H  
ATOM   1028  CB  VAL    71     138.225-177.135 278.005  1.00  0.00           C  
ATOM   1029  HB  VAL    71     138.932-177.694 278.618  1.00  0.00           H  
ATOM   1030  CG1 VAL    71     138.155-175.760 278.524  1.00  0.00           C  
ATOM   1031 HG11 VAL    71     137.478-175.217 277.865  1.00  0.00           H  
ATOM   1032 HG12 VAL    71     139.082-175.251 278.257  1.00  0.00           H  
ATOM   1033 HG13 VAL    71     137.848-175.519 279.541  1.00  0.00           H  
ATOM   1034  CG2 VAL    71     136.936-177.866 278.484  1.00  0.00           C  
ATOM   1035 HG21 VAL    71     136.869-178.847 278.015  1.00  0.00           H  
ATOM   1036 HG22 VAL    71     136.100-177.220 278.216  1.00  0.00           H  
ATOM   1037 HG23 VAL    71     136.808-178.017 279.556  1.00  0.00           H  
ATOM   1038  C   VAL    71     139.725-176.492 275.983  1.00  0.00           C  
ATOM   1039  O   VAL    71     140.866-176.852 276.378  1.00  0.00           O  
ATOM   1040  N   THR    72     139.536-175.307 275.314  1.00  0.00           N  
ATOM   1041  H   THR    72     138.591-175.034 275.085  1.00  0.00           H  
ATOM   1042  CA  THR    72     140.507-174.577 274.560  1.00  0.00           C  
ATOM   1043  HA  THR    72     141.449-175.077 274.787  1.00  0.00           H  
ATOM   1044  CB  THR    72     140.311-174.876 273.043  1.00  0.00           C  
ATOM   1045  HB  THR    72     140.246-175.941 272.821  1.00  0.00           H  
ATOM   1046  CG2 THR    72     139.058-174.258 272.441  1.00  0.00           C  
ATOM   1047 HG21 THR    72     138.968-173.337 273.017  1.00  0.00           H  
ATOM   1048 HG22 THR    72     138.157-174.866 272.527  1.00  0.00           H  
ATOM   1049 HG23 THR    72     139.153-174.193 271.357  1.00  0.00           H  
ATOM   1050  OG1 THR    72     141.276-174.224 272.376  1.00  0.00           O  
ATOM   1051  HG1 THR    72     141.922-174.850 272.041  1.00  0.00           H  
ATOM   1052  C   THR    72     140.649-173.027 274.918  1.00  0.00           C  
ATOM   1053  O   THR    72     141.780-172.543 274.692  1.00  0.00           O  
ATOM   1054  N   GLY    73     139.808-172.409 275.752  1.00  0.00           N  
ATOM   1055  H   GLY    73     139.255-173.064 276.287  1.00  0.00           H  
ATOM   1056  CA  GLY    73     139.958-171.098 276.347  1.00  0.00           C  
ATOM   1057  HA2 GLY    73     140.327-170.464 275.540  1.00  0.00           H  
ATOM   1058  HA3 GLY    73     138.986-170.803 276.742  1.00  0.00           H  
ATOM   1059  C   GLY    73     141.054-171.110 277.393  1.00  0.00           C  
ATOM   1060  O   GLY    73     141.682-170.048 277.577  1.00  0.00           O  
ATOM   1061  N   VAL    74     141.297-172.265 278.049  1.00  0.00           N  
ATOM   1062  H   VAL    74     140.526-172.918 278.027  1.00  0.00           H  
ATOM   1063  CA  VAL    74     142.158-172.221 279.247  1.00  0.00           C  
ATOM   1064  HA  VAL    74     141.875-171.398 279.903  1.00  0.00           H  
ATOM   1065  CB  VAL    74     142.094-173.424 280.111  1.00  0.00           C  
ATOM   1066  HB  VAL    74     142.666-173.409 281.038  1.00  0.00           H  
ATOM   1067  CG1 VAL    74     140.619-173.365 280.647  1.00  0.00           C  
ATOM   1068 HG11 VAL    74     140.071-172.429 280.542  1.00  0.00           H  
ATOM   1069 HG12 VAL    74     140.561-173.834 281.629  1.00  0.00           H  
ATOM   1070 HG13 VAL    74     139.986-174.163 280.261  1.00  0.00           H  
ATOM   1071  CG2 VAL    74     142.271-174.861 279.528  1.00  0.00           C  
ATOM   1072 HG21 VAL    74     143.237-175.121 279.094  1.00  0.00           H  
ATOM   1073 HG22 VAL    74     141.452-175.030 278.829  1.00  0.00           H  
ATOM   1074 HG23 VAL    74     142.077-175.518 280.375  1.00  0.00           H  
ATOM   1075  C   VAL    74     143.626-171.927 278.826  1.00  0.00           C  
ATOM   1076  O   VAL    74     144.409-171.508 279.683  1.00  0.00           O  
ATOM   1077  N   THR    75     143.844-172.084 277.513  1.00  0.00           N  
ATOM   1078  H   THR    75     143.061-172.352 276.934  1.00  0.00           H  
ATOM   1079  CA  THR    75     145.213-171.819 276.936  1.00  0.00           C  
ATOM   1080  HA  THR    75     145.930-172.141 277.691  1.00  0.00           H  
ATOM   1081  CB  THR    75     145.478-172.565 275.646  1.00  0.00           C  
ATOM   1082  HB  THR    75     144.805-172.200 274.870  1.00  0.00           H  
ATOM   1083  CG2 THR    75     146.896-172.408 275.201  1.00  0.00           C  
ATOM   1084 HG21 THR    75     147.137-172.960 274.293  1.00  0.00           H  
ATOM   1085 HG22 THR    75     147.498-172.826 276.007  1.00  0.00           H  
ATOM   1086 HG23 THR    75     147.221-171.368 275.168  1.00  0.00           H  
ATOM   1087  OG1 THR    75     145.187-173.959 275.707  1.00  0.00           O  
ATOM   1088  HG1 THR    75     145.417-174.286 276.580  1.00  0.00           H  
ATOM   1089  C   THR    75     145.492-170.357 276.814  1.00  0.00           C  
ATOM   1090  O   THR    75     146.617-169.838 277.119  1.00  0.00           O  
ATOM   1091  N   ALA    76     144.453-169.544 276.463  1.00  0.00           N  
ATOM   1092  H   ALA    76     143.508-169.898 276.406  1.00  0.00           H  
ATOM   1093  CA  ALA    76     144.585-168.245 275.996  1.00  0.00           C  
ATOM   1094  HA  ALA    76     145.552-168.186 275.496  1.00  0.00           H  
ATOM   1095  CB  ALA    76     143.412-167.838 275.173  1.00  0.00           C  
ATOM   1096  HB1 ALA    76     142.427-167.755 275.633  1.00  0.00           H  
ATOM   1097  HB2 ALA    76     143.418-168.620 274.415  1.00  0.00           H  
ATOM   1098  HB3 ALA    76     143.648-166.899 274.673  1.00  0.00           H  
ATOM   1099  C   ALA    76     144.693-167.359 277.268  1.00  0.00           C  
ATOM   1100  O   ALA    76     144.567-167.822 278.398  1.00  0.00           O  
ATOM   1101  N   VAL    77     144.954-166.058 276.915  1.00  0.00           N  
ATOM   1102  H   VAL    77     144.832-165.691 275.982  1.00  0.00           H  
ATOM   1103  CA  VAL    77     145.361-165.053 278.007  1.00  0.00           C  
ATOM   1104  HA  VAL    77     145.271-165.607 278.941  1.00  0.00           H  
ATOM   1105  CB  VAL    77     146.768-164.559 277.699  1.00  0.00           C  
ATOM   1106  HB  VAL    77     146.802-163.718 277.006  1.00  0.00           H  
ATOM   1107  CG1 VAL    77     147.106-163.668 278.946  1.00  0.00           C  
ATOM   1108 HG11 VAL    77     146.545-162.737 278.865  1.00  0.00           H  
ATOM   1109 HG12 VAL    77     148.191-163.571 278.975  1.00  0.00           H  
ATOM   1110 HG13 VAL    77     146.792-164.125 279.884  1.00  0.00           H  
ATOM   1111  CG2 VAL    77     147.814-165.625 277.216  1.00  0.00           C  
ATOM   1112 HG21 VAL    77     148.839-165.258 277.279  1.00  0.00           H  
ATOM   1113 HG22 VAL    77     147.568-165.950 276.205  1.00  0.00           H  
ATOM   1114 HG23 VAL    77     147.664-166.512 277.831  1.00  0.00           H  
ATOM   1115  C   VAL    77     144.268-163.972 278.115  1.00  0.00           C  
ATOM   1116  O   VAL    77     144.436-162.941 277.497  1.00  0.00           O  
ATOM   1117  N   ALA    78     143.194-164.261 278.816  1.00  0.00           N  
ATOM   1118  H   ALA    78     143.239-165.215 279.143  1.00  0.00           H  
ATOM   1119  CA  ALA    78     142.100-163.368 279.188  1.00  0.00           C  
ATOM   1120  HA  ALA    78     142.608-162.435 278.940  1.00  0.00           H  
ATOM   1121  CB  ALA    78     140.842-163.572 278.350  1.00  0.00           C  
ATOM   1122  HB1 ALA    78     140.310-164.522 278.401  1.00  0.00           H  
ATOM   1123  HB2 ALA    78     140.869-163.175 277.335  1.00  0.00           H  
ATOM   1124  HB3 ALA    78     140.075-162.912 278.756  1.00  0.00           H  
ATOM   1125  C   ALA    78     141.906-163.375 280.725  1.00  0.00           C  
ATOM   1126  O   ALA    78     140.897-163.839 281.187  1.00  0.00           O  
ATOM   1127  N   GLN    79     143.124-163.193 281.423  1.00  0.00           N  
ATOM   1128  H   GLN    79     143.979-162.936 280.950  1.00  0.00           H  
ATOM   1129  CA  GLN    79     143.033-163.458 282.867  1.00  0.00           C  
ATOM   1130  HA  GLN    79     142.026-163.455 283.282  1.00  0.00           H  
ATOM   1131  CB  GLN    79     143.785-164.717 283.282  1.00  0.00           C  
ATOM   1132  HB2 GLN    79     144.853-164.497 283.259  1.00  0.00           H  
ATOM   1133  HB3 GLN    79     143.796-164.660 284.370  1.00  0.00           H  
ATOM   1134  CG  GLN    79     143.246-166.070 282.800  1.00  0.00           C  
ATOM   1135  HG2 GLN    79     143.619-166.733 283.580  1.00  0.00           H  
ATOM   1136  HG3 GLN    79     142.174-166.094 282.605  1.00  0.00           H  
ATOM   1137  CD  GLN    79     144.025-166.691 281.676  1.00  0.00           C  
ATOM   1138  OE1 GLN    79     145.247-166.658 281.501  1.00  0.00           O  
ATOM   1139  NE2 GLN    79     143.360-167.658 281.106  1.00  0.00           N  
ATOM   1140 HE21 GLN    79     142.444-168.006 281.351  1.00  0.00           H  
ATOM   1141 HE22 GLN    79     143.776-168.124 280.311  1.00  0.00           H  
ATOM   1142  C   GLN    79     143.874-162.286 283.529  1.00  0.00           C  
ATOM   1143  O   GLN    79     144.928-161.979 283.003  1.00  0.00           O  
ATOM   1144  N   LYS    80     143.389-161.693 284.540  1.00  0.00           N  
ATOM   1145  H   LYS    80     142.488-162.030 284.847  1.00  0.00           H  
ATOM   1146  CA  LYS    80     144.000-160.465 285.181  1.00  0.00           C  
ATOM   1147  HA  LYS    80     144.829-160.125 284.560  1.00  0.00           H  
ATOM   1148  CB  LYS    80     142.994-159.258 285.144  1.00  0.00           C  
ATOM   1149  HB2 LYS    80     142.092-159.562 285.674  1.00  0.00           H  
ATOM   1150  HB3 LYS    80     143.455-158.445 285.704  1.00  0.00           H  
ATOM   1151  CG  LYS    80     142.731-158.779 283.735  1.00  0.00           C  
ATOM   1152  HG2 LYS    80     143.673-158.753 283.187  1.00  0.00           H  
ATOM   1153  HG3 LYS    80     142.060-159.433 283.178  1.00  0.00           H  
ATOM   1154  CD  LYS    80     142.191-157.342 283.710  1.00  0.00           C  
ATOM   1155  HD2 LYS    80     142.999-156.673 284.007  1.00  0.00           H  
ATOM   1156  HD3 LYS    80     141.971-157.018 282.693  1.00  0.00           H  
ATOM   1157  CE  LYS    80     140.901-156.954 284.517  1.00  0.00           C  
ATOM   1158  HE2 LYS    80     140.077-157.611 284.237  1.00  0.00           H  
ATOM   1159  HE3 LYS    80     141.215-157.070 285.554  1.00  0.00           H  
ATOM   1160  NZ  LYS    80     140.638-155.563 284.338  1.00  0.00           N  
ATOM   1161  HZ1 LYS    80     141.483-155.049 284.540  1.00  0.00           H  
ATOM   1162  HZ2 LYS    80     139.854-155.148 284.822  1.00  0.00           H  
ATOM   1163  HZ3 LYS    80     140.493-155.431 283.347  1.00  0.00           H  
ATOM   1164  C   LYS    80     144.449-160.748 286.606  1.00  0.00           C  
ATOM   1165  O   LYS    80     143.900-161.647 287.251  1.00  0.00           O  
ATOM   1166  N   THR    81     145.371-159.790 287.083  1.00  0.00           N  
ATOM   1167  H   THR    81     145.682-158.989 286.554  1.00  0.00           H  
ATOM   1168  CA  THR    81     145.953-159.764 288.469  1.00  0.00           C  
ATOM   1169  HA  THR    81     145.296-160.420 289.041  1.00  0.00           H  
ATOM   1170  CB  THR    81     147.442-160.325 288.606  1.00  0.00           C  
ATOM   1171  HB  THR    81     147.409-161.280 288.082  1.00  0.00           H  
ATOM   1172  CG2 THR    81     148.707-159.530 288.102  1.00  0.00           C  
ATOM   1173 HG21 THR    81     148.808-159.581 287.018  1.00  0.00           H  
ATOM   1174 HG22 THR    81     149.526-160.071 288.575  1.00  0.00           H  
ATOM   1175 HG23 THR    81     148.656-158.513 288.490  1.00  0.00           H  
ATOM   1176  OG1 THR    81     147.764-160.685 289.964  1.00  0.00           O  
ATOM   1177  HG1 THR    81     148.619-161.117 289.890  1.00  0.00           H  
ATOM   1178  C   THR    81     145.927-158.397 289.112  1.00  0.00           C  
ATOM   1179  O   THR    81     145.806-157.410 288.358  1.00  0.00           O  
ATOM   1180  N   VAL    82     145.985-158.413 290.474  1.00  0.00           N  
ATOM   1181  H   VAL    82     146.181-159.227 291.039  1.00  0.00           H  
ATOM   1182  CA  VAL    82     145.910-157.241 291.312  1.00  0.00           C  
ATOM   1183  HA  VAL    82     145.178-156.575 290.855  1.00  0.00           H  
ATOM   1184  CB  VAL    82     145.427-157.693 292.802  1.00  0.00           C  
ATOM   1185  HB  VAL    82     145.066-156.855 293.399  1.00  0.00           H  
ATOM   1186  CG1 VAL    82     144.303-158.729 292.780  1.00  0.00           C  
ATOM   1187 HG11 VAL    82     144.632-159.657 292.312  1.00  0.00           H  
ATOM   1188 HG12 VAL    82     143.410-158.388 292.254  1.00  0.00           H  
ATOM   1189 HG13 VAL    82     143.984-158.909 293.806  1.00  0.00           H  
ATOM   1190  CG2 VAL    82     146.599-158.363 293.641  1.00  0.00           C  
ATOM   1191 HG21 VAL    82     146.216-159.011 294.430  1.00  0.00           H  
ATOM   1192 HG22 VAL    82     147.142-157.538 294.101  1.00  0.00           H  
ATOM   1193 HG23 VAL    82     147.249-158.993 293.033  1.00  0.00           H  
ATOM   1194  C   VAL    82     147.122-156.377 291.347  1.00  0.00           C  
ATOM   1195  O   VAL    82     147.012-155.277 291.952  1.00  0.00           O  
ATOM   1196  N   GLU    83     148.238-156.856 290.897  1.00  0.00           N  
ATOM   1197  H   GLU    83     148.193-157.802 290.545  1.00  0.00           H  
ATOM   1198  CA  GLU    83     149.455-156.038 290.674  1.00  0.00           C  
ATOM   1199  HA  GLU    83     149.583-155.349 291.509  1.00  0.00           H  
ATOM   1200  CB  GLU    83     150.730-156.851 290.827  1.00  0.00           C  
ATOM   1201  HB2 GLU    83     150.840-157.627 290.070  1.00  0.00           H  
ATOM   1202  HB3 GLU    83     151.440-156.047 290.631  1.00  0.00           H  
ATOM   1203  CG  GLU    83     151.086-157.403 292.171  1.00  0.00           C  
ATOM   1204  HG2 GLU    83     150.264-158.044 292.488  1.00  0.00           H  
ATOM   1205  HG3 GLU    83     151.919-158.082 291.985  1.00  0.00           H  
ATOM   1206  CD  GLU    83     151.274-156.311 293.292  1.00  0.00           C  
ATOM   1207  OE1 GLU    83     151.109-155.098 293.097  1.00  0.00           O  
ATOM   1208  OE2 GLU    83     151.926-156.691 294.336  1.00  0.00           O  
ATOM   1209  C   GLU    83     149.359-155.159 289.397  1.00  0.00           C  
ATOM   1210  O   GLU    83     149.647-153.943 289.518  1.00  0.00           O  
ATOM   1211  N   GLY    84     148.889-155.687 288.282  1.00  0.00           N  
ATOM   1212  H   GLY    84     148.826-156.695 288.254  1.00  0.00           H  
ATOM   1213  CA  GLY    84     148.583-154.880 287.124  1.00  0.00           C  
ATOM   1214  HA2 GLY    84     147.897-154.037 287.211  1.00  0.00           H  
ATOM   1215  HA3 GLY    84     149.566-154.455 286.924  1.00  0.00           H  
ATOM   1216  C   GLY    84     148.207-155.727 285.873  1.00  0.00           C  
ATOM   1217  O   GLY    84     147.947-156.944 285.867  1.00  0.00           O  
ATOM   1218  N   ALA    85     148.175-155.124 284.703  1.00  0.00           N  
ATOM   1219  H   ALA    85     148.675-154.247 284.690  1.00  0.00           H  
ATOM   1220  CA  ALA    85     147.945-155.760 283.444  1.00  0.00           C  
ATOM   1221  HA  ALA    85     147.287-156.628 283.456  1.00  0.00           H  
ATOM   1222  CB  ALA    85     147.190-154.787 282.627  1.00  0.00           C  
ATOM   1223  HB1 ALA    85     147.585-153.773 282.681  1.00  0.00           H  
ATOM   1224  HB2 ALA    85     146.188-154.648 283.034  1.00  0.00           H  
ATOM   1225  HB3 ALA    85     147.101-155.141 281.600  1.00  0.00           H  
ATOM   1226  C   ALA    85     149.286-156.224 282.887  1.00  0.00           C  
ATOM   1227  O   ALA    85     150.265-155.400 282.868  1.00  0.00           O  
ATOM   1228  N   GLY    86     149.402-157.497 282.462  1.00  0.00           N  
ATOM   1229  H   GLY    86     148.608-158.107 282.594  1.00  0.00           H  
ATOM   1230  CA  GLY    86     150.570-158.268 281.806  1.00  0.00           C  
ATOM   1231  HA2 GLY    86     151.463-157.997 282.370  1.00  0.00           H  
ATOM   1232  HA3 GLY    86     150.325-159.313 281.614  1.00  0.00           H  
ATOM   1233  C   GLY    86     150.946-157.706 280.409  1.00  0.00           C  
ATOM   1234  O   GLY    86     150.593-156.576 279.906  1.00  0.00           O  
ATOM   1235  N   SER    87     151.831-158.420 279.768  1.00  0.00           N  
ATOM   1236  H   SER    87     152.260-159.209 280.231  1.00  0.00           H  
ATOM   1237  CA  SER    87     152.328-158.013 278.434  1.00  0.00           C  
ATOM   1238  HA  SER    87     152.348-156.923 278.434  1.00  0.00           H  
ATOM   1239  CB  SER    87     153.842-158.429 278.236  1.00  0.00           C  
ATOM   1240  HB2 SER    87     154.334-158.098 279.150  1.00  0.00           H  
ATOM   1241  HB3 SER    87     153.865-159.468 277.906  1.00  0.00           H  
ATOM   1242  OG  SER    87     154.469-157.667 277.148  1.00  0.00           O  
ATOM   1243  HG  SER    87     155.373-157.433 277.369  1.00  0.00           H  
ATOM   1244  C   SER    87     151.300-158.572 277.419  1.00  0.00           C  
ATOM   1245  O   SER    87     150.280-159.212 277.747  1.00  0.00           O  
ATOM   1246  N   ILE    88     151.666-158.488 276.177  1.00  0.00           N  
ATOM   1247  H   ILE    88     152.600-158.177 275.950  1.00  0.00           H  
ATOM   1248  CA  ILE    88     150.973-159.218 275.142  1.00  0.00           C  
ATOM   1249  HA  ILE    88     149.946-159.277 275.501  1.00  0.00           H  
ATOM   1250  CB  ILE    88     151.129-158.482 273.702  1.00  0.00           C  
ATOM   1251  HB  ILE    88     152.164-158.300 273.411  1.00  0.00           H  
ATOM   1252  CG2 ILE    88     150.467-159.326 272.664  1.00  0.00           C  
ATOM   1253 HG21 ILE    88     150.258-158.939 271.666  1.00  0.00           H  
ATOM   1254 HG22 ILE    88     149.454-159.496 273.028  1.00  0.00           H  
ATOM   1255 HG23 ILE    88     150.968-160.247 272.366  1.00  0.00           H  
ATOM   1256  CG1 ILE    88     150.459-157.096 273.576  1.00  0.00           C  
ATOM   1257 HG12 ILE    88     150.013-157.040 272.583  1.00  0.00           H  
ATOM   1258 HG13 ILE    88     149.616-157.103 274.267  1.00  0.00           H  
ATOM   1259  CD1 ILE    88     151.391-155.870 273.788  1.00  0.00           C  
ATOM   1260 HD11 ILE    88     151.528-155.816 274.868  1.00  0.00           H  
ATOM   1261 HD12 ILE    88     150.747-155.091 273.380  1.00  0.00           H  
ATOM   1262 HD13 ILE    88     152.316-155.833 273.212  1.00  0.00           H  
ATOM   1263  C   ILE    88     151.567-160.660 275.135  1.00  0.00           C  
ATOM   1264  O   ILE    88     152.737-160.967 275.456  1.00  0.00           O  
ATOM   1265  N   ALA    89     150.800-161.661 274.759  1.00  0.00           N  
ATOM   1266  H   ALA    89     149.942-161.303 274.363  1.00  0.00           H  
ATOM   1267  CA  ALA    89     150.978-163.111 274.723  1.00  0.00           C  
ATOM   1268  HA  ALA    89     151.327-163.500 275.680  1.00  0.00           H  
ATOM   1269  CB  ALA    89     149.613-163.724 274.439  1.00  0.00           C  
ATOM   1270  HB1 ALA    89     149.460-163.762 273.360  1.00  0.00           H  
ATOM   1271  HB2 ALA    89     148.918-163.089 274.988  1.00  0.00           H  
ATOM   1272  HB3 ALA    89     149.688-164.752 274.792  1.00  0.00           H  
ATOM   1273  C   ALA    89     152.130-163.441 273.776  1.00  0.00           C  
ATOM   1274  O   ALA    89     152.420-162.726 272.829  1.00  0.00           O  
ATOM   1275  N   ALA    90     152.890-164.553 274.043  1.00  0.00           N  
ATOM   1276  H   ALA    90     152.723-165.248 274.756  1.00  0.00           H  
ATOM   1277  CA  ALA    90     153.862-165.094 273.144  1.00  0.00           C  
ATOM   1278  HA  ALA    90     153.863-164.394 272.308  1.00  0.00           H  
ATOM   1279  CB  ALA    90     155.261-165.040 273.677  1.00  0.00           C  
ATOM   1280  HB1 ALA    90     155.378-165.819 274.431  1.00  0.00           H  
ATOM   1281  HB2 ALA    90     155.493-164.165 274.285  1.00  0.00           H  
ATOM   1282  HB3 ALA    90     155.850-165.437 272.850  1.00  0.00           H  
ATOM   1283  C   ALA    90     153.413-166.411 272.687  1.00  0.00           C  
ATOM   1284  O   ALA    90     152.602-167.108 273.303  1.00  0.00           O  
ATOM   1285  N   ALA    91     153.922-166.884 271.568  1.00  0.00           N  
ATOM   1286  H   ALA    91     154.492-166.216 271.068  1.00  0.00           H  
ATOM   1287  CA  ALA    91     153.723-168.092 270.767  1.00  0.00           C  
ATOM   1288  HA  ALA    91     153.205-168.876 271.319  1.00  0.00           H  
ATOM   1289  CB  ALA    91     152.799-167.951 269.604  1.00  0.00           C  
ATOM   1290  HB1 ALA    91     152.051-168.738 269.513  1.00  0.00           H  
ATOM   1291  HB2 ALA    91     153.424-167.852 268.716  1.00  0.00           H  
ATOM   1292  HB3 ALA    91     152.116-167.101 269.612  1.00  0.00           H  
ATOM   1293  C   ALA    91     155.078-168.785 270.207  1.00  0.00           C  
ATOM   1294  O   ALA    91     155.111-169.923 269.668  1.00  0.00           O  
ATOM   1295  N   THR    92     156.293-168.227 270.584  1.00  0.00           N  
ATOM   1296  H   THR    92     156.175-167.370 271.105  1.00  0.00           H  
ATOM   1297  CA  THR    92     157.618-168.567 270.134  1.00  0.00           C  
ATOM   1298  HA  THR    92     157.518-168.764 269.066  1.00  0.00           H  
ATOM   1299  CB  THR    92     158.762-167.541 270.304  1.00  0.00           C  
ATOM   1300  HB  THR    92     158.882-167.436 271.382  1.00  0.00           H  
ATOM   1301  CG2 THR    92     160.165-168.042 269.886  1.00  0.00           C  
ATOM   1302 HG21 THR    92     161.022-167.420 269.628  1.00  0.00           H  
ATOM   1303 HG22 THR    92     160.084-168.662 268.993  1.00  0.00           H  
ATOM   1304 HG23 THR    92     160.463-168.585 270.783  1.00  0.00           H  
ATOM   1305  OG1 THR    92     158.747-166.311 269.662  1.00  0.00           O  
ATOM   1306  HG1 THR    92     157.984-165.757 269.840  1.00  0.00           H  
ATOM   1307  C   THR    92     157.858-169.969 270.751  1.00  0.00           C  
ATOM   1308  O   THR    92     158.015-171.026 270.065  1.00  0.00           O  
ATOM   1309  N   GLY    93     157.976-169.983 272.138  1.00  0.00           N  
ATOM   1310  H   GLY    93     157.456-169.318 272.693  1.00  0.00           H  
ATOM   1311  CA  GLY    93     158.185-171.264 272.809  1.00  0.00           C  
ATOM   1312  HA2 GLY    93     157.322-171.912 272.651  1.00  0.00           H  
ATOM   1313  HA3 GLY    93     159.040-171.767 272.358  1.00  0.00           H  
ATOM   1314  C   GLY    93     158.306-171.108 274.303  1.00  0.00           C  
ATOM   1315  O   GLY    93     157.648-171.882 274.931  1.00  0.00           O  
ATOM   1316  N   PHE    94     158.967-170.127 274.846  1.00  0.00           N  
ATOM   1317  H   PHE    94     159.424-169.502 274.197  1.00  0.00           H  
ATOM   1318  CA  PHE    94     158.880-169.949 276.291  1.00  0.00           C  
ATOM   1319  HA  PHE    94     157.981-170.442 276.661  1.00  0.00           H  
ATOM   1320  CB  PHE    94     160.016-170.654 276.902  1.00  0.00           C  
ATOM   1321  HB2 PHE    94     160.086-171.624 276.410  1.00  0.00           H  
ATOM   1322  HB3 PHE    94     160.964-170.207 276.602  1.00  0.00           H  
ATOM   1323  CG  PHE    94     160.075-170.782 278.375  1.00  0.00           C  
ATOM   1324  CD1 PHE    94     158.982-171.361 279.065  1.00  0.00           C  
ATOM   1325  HD1 PHE    94     158.096-171.612 278.502  1.00  0.00           H  
ATOM   1326  CE1 PHE    94     158.900-171.131 280.435  1.00  0.00           C  
ATOM   1327  HE1 PHE    94     158.096-171.419 281.096  1.00  0.00           H  
ATOM   1328  CZ  PHE    94     159.974-170.567 281.076  1.00  0.00           C  
ATOM   1329  HZ  PHE    94     160.051-170.638 282.151  1.00  0.00           H  
ATOM   1330  CE2 PHE    94     161.250-170.254 280.389  1.00  0.00           C  
ATOM   1331  HE2 PHE    94     162.175-170.041 280.902  1.00  0.00           H  
ATOM   1332  CD2 PHE    94     161.194-170.278 279.034  1.00  0.00           C  
ATOM   1333  HD2 PHE    94     162.102-169.880 278.607  1.00  0.00           H  
ATOM   1334  C   PHE    94     159.075-168.444 276.748  1.00  0.00           C  
ATOM   1335  O   PHE    94     159.590-167.541 276.020  1.00  0.00           O  
ATOM   1336  N   VAL    95     158.591-168.104 277.924  1.00  0.00           N  
ATOM   1337  H   VAL    95     158.142-168.869 278.406  1.00  0.00           H  
ATOM   1338  CA  VAL    95     158.346-166.715 278.459  1.00  0.00           C  
ATOM   1339  HA  VAL    95     158.688-165.851 277.889  1.00  0.00           H  
ATOM   1340  CB  VAL    95     156.809-166.330 278.869  1.00  0.00           C  
ATOM   1341  HB  VAL    95     156.568-167.129 279.569  1.00  0.00           H  
ATOM   1342  CG1 VAL    95     156.560-165.000 279.510  1.00  0.00           C  
ATOM   1343 HG11 VAL    95     157.085-164.937 280.463  1.00  0.00           H  
ATOM   1344 HG12 VAL    95     155.502-164.976 279.770  1.00  0.00           H  
ATOM   1345 HG13 VAL    95     156.792-164.143 278.878  1.00  0.00           H  
ATOM   1346  CG2 VAL    95     155.794-166.542 277.721  1.00  0.00           C  
ATOM   1347 HG21 VAL    95     155.982-165.952 276.824  1.00  0.00           H  
ATOM   1348 HG22 VAL    95     154.798-166.436 278.150  1.00  0.00           H  
ATOM   1349 HG23 VAL    95     155.919-167.547 277.318  1.00  0.00           H  
ATOM   1350  C   VAL    95     159.245-166.608 279.641  1.00  0.00           C  
ATOM   1351  O   VAL    95     158.826-166.913 280.785  1.00  0.00           O  
ATOM   1352  N   LYS    96     160.471-166.118 279.447  1.00  0.00           N  
ATOM   1353  H   LYS    96     160.698-165.752 278.533  1.00  0.00           H  
ATOM   1354  CA  LYS    96     161.566-166.119 280.404  1.00  0.00           C  
ATOM   1355  HA  LYS    96     161.648-167.116 280.836  1.00  0.00           H  
ATOM   1356  CB  LYS    96     162.885-166.048 279.546  1.00  0.00           C  
ATOM   1357  HB2 LYS    96     163.822-166.188 280.087  1.00  0.00           H  
ATOM   1358  HB3 LYS    96     162.687-166.826 278.809  1.00  0.00           H  
ATOM   1359  CG  LYS    96     163.266-164.792 278.806  1.00  0.00           C  
ATOM   1360  HG2 LYS    96     162.494-164.099 278.471  1.00  0.00           H  
ATOM   1361  HG3 LYS    96     163.951-164.182 279.394  1.00  0.00           H  
ATOM   1362  CD  LYS    96     163.910-165.238 277.484  1.00  0.00           C  
ATOM   1363  HD2 LYS    96     164.653-166.035 277.519  1.00  0.00           H  
ATOM   1364  HD3 LYS    96     163.086-165.719 276.956  1.00  0.00           H  
ATOM   1365  CE  LYS    96     164.217-163.959 276.644  1.00  0.00           C  
ATOM   1366  HE2 LYS    96     163.276-163.546 276.281  1.00  0.00           H  
ATOM   1367  HE3 LYS    96     164.810-163.213 277.173  1.00  0.00           H  
ATOM   1368  NZ  LYS    96     164.970-164.311 275.487  1.00  0.00           N  
ATOM   1369  HZ1 LYS    96     164.340-164.818 274.881  1.00  0.00           H  
ATOM   1370  HZ2 LYS    96     165.722-164.904 275.808  1.00  0.00           H  
ATOM   1371  HZ3 LYS    96     165.451-163.676 274.866  1.00  0.00           H  
ATOM   1372  C   LYS    96     161.298-165.074 281.548  1.00  0.00           C  
ATOM   1373  O   LYS    96     161.085-163.913 281.173  1.00  0.00           O  
ATOM   1374  N   LYS    97     161.233-165.606 282.771  1.00  0.00           N  
ATOM   1375  H   LYS    97     161.471-166.565 282.982  1.00  0.00           H  
ATOM   1376  CA  LYS    97     160.613-164.979 284.023  1.00  0.00           C  
ATOM   1377  HA  LYS    97     160.403-163.967 283.679  1.00  0.00           H  
ATOM   1378  CB  LYS    97     159.130-165.414 284.169  1.00  0.00           C  
ATOM   1379  HB2 LYS    97     158.668-164.745 284.894  1.00  0.00           H  
ATOM   1380  HB3 LYS    97     158.593-165.133 283.263  1.00  0.00           H  
ATOM   1381  CG  LYS    97     159.013-166.882 284.621  1.00  0.00           C  
ATOM   1382  HG2 LYS    97     159.481-167.414 283.793  1.00  0.00           H  
ATOM   1383  HG3 LYS    97     159.499-167.101 285.572  1.00  0.00           H  
ATOM   1384  CD  LYS    97     157.575-167.306 284.679  1.00  0.00           C  
ATOM   1385  HD2 LYS    97     157.235-167.283 285.715  1.00  0.00           H  
ATOM   1386  HD3 LYS    97     156.988-166.676 284.012  1.00  0.00           H  
ATOM   1387  CE  LYS    97     157.415-168.769 284.009  1.00  0.00           C  
ATOM   1388  HE2 LYS    97     157.338-168.745 282.922  1.00  0.00           H  
ATOM   1389  HE3 LYS    97     158.300-169.389 284.153  1.00  0.00           H  
ATOM   1390  NZ  LYS    97     156.189-169.472 284.531  1.00  0.00           N  
ATOM   1391  HZ1 LYS    97     155.361-168.897 284.596  1.00  0.00           H  
ATOM   1392  HZ2 LYS    97     156.402-169.721 285.486  1.00  0.00           H  
ATOM   1393  HZ3 LYS    97     155.925-170.286 283.995  1.00  0.00           H  
ATOM   1394  C   LYS    97     161.542-164.857 285.332  1.00  0.00           C  
ATOM   1395  O   LYS    97     162.513-165.574 285.392  1.00  0.00           O  
ATOM   1396  N   ASP    98     161.267-163.934 286.178  1.00  0.00           N  
ATOM   1397  H   ASP    98     160.593-163.238 285.893  1.00  0.00           H  
ATOM   1398  CA  ASP    98     161.865-163.923 287.504  1.00  0.00           C  
ATOM   1399  HA  ASP    98     162.728-164.576 287.633  1.00  0.00           H  
ATOM   1400  CB  ASP    98     162.547-162.501 287.732  1.00  0.00           C  
ATOM   1401  HB2 ASP    98     163.165-162.135 286.913  1.00  0.00           H  
ATOM   1402  HB3 ASP    98     161.809-161.699 287.744  1.00  0.00           H  
ATOM   1403  CG  ASP    98     163.301-162.418 289.070  1.00  0.00           C  
ATOM   1404  OD1 ASP    98     163.382-163.415 289.827  1.00  0.00           O  
ATOM   1405  OD2 ASP    98     163.798-161.356 289.410  1.00  0.00           O  
ATOM   1406  C   ASP    98     160.889-164.362 288.625  1.00  0.00           C  
ATOM   1407  O   ASP    98     159.930-163.612 288.758  1.00  0.00           O  
ATOM   1408  N   GLN    99     161.010-165.492 289.363  1.00  0.00           N  
ATOM   1409  H   GLN    99     161.742-166.183 289.276  1.00  0.00           H  
ATOM   1410  CA  GLN    99     160.049-165.938 290.325  1.00  0.00           C  
ATOM   1411  HA  GLN    99     159.251-165.213 290.483  1.00  0.00           H  
ATOM   1412  CB  GLN    99     159.331-167.261 289.965  1.00  0.00           C  
ATOM   1413  HB2 GLN    99     158.726-166.954 289.112  1.00  0.00           H  
ATOM   1414  HB3 GLN    99     160.142-167.938 289.694  1.00  0.00           H  
ATOM   1415  CG  GLN    99     158.436-167.766 291.122  1.00  0.00           C  
ATOM   1416  HG2 GLN    99     158.671-167.263 292.060  1.00  0.00           H  
ATOM   1417  HG3 GLN    99     157.390-167.568 290.891  1.00  0.00           H  
ATOM   1418  CD  GLN    99     158.443-169.349 291.296  1.00  0.00           C  
ATOM   1419  OE1 GLN    99     158.242-170.158 290.391  1.00  0.00           O  
ATOM   1420  NE2 GLN    99     158.579-169.767 292.530  1.00  0.00           N  
ATOM   1421 HE21 GLN    99     158.876-169.153 293.275  1.00  0.00           H  
ATOM   1422 HE22 GLN    99     158.661-170.750 292.746  1.00  0.00           H  
ATOM   1423  C   GLN    99     160.732-165.994 291.707  1.00  0.00           C  
ATOM   1424  O   GLN    99     161.749-166.672 291.873  1.00  0.00           O  
ATOM   1425  N   LEU   100     160.285-165.147 292.602  1.00  0.00           N  
ATOM   1426  H   LEU   100     159.380-164.749 292.396  1.00  0.00           H  
ATOM   1427  CA  LEU   100     160.640-165.145 294.011  1.00  0.00           C  
ATOM   1428  HA  LEU   100     161.280-166.013 294.165  1.00  0.00           H  
ATOM   1429  CB  LEU   100     161.476-163.868 294.357  1.00  0.00           C  
ATOM   1430  HB2 LEU   100     162.193-164.091 295.148  1.00  0.00           H  
ATOM   1431  HB3 LEU   100     162.083-163.622 293.486  1.00  0.00           H  
ATOM   1432  CG  LEU   100     161.001-162.454 294.749  1.00  0.00           C  
ATOM   1433  HG  LEU   100     160.081-162.664 295.294  1.00  0.00           H  
ATOM   1434  CD1 LEU   100     162.156-161.712 295.370  1.00  0.00           C  
ATOM   1435 HD11 LEU   100     162.206-162.112 296.383  1.00  0.00           H  
ATOM   1436 HD12 LEU   100     161.849-160.667 295.420  1.00  0.00           H  
ATOM   1437 HD13 LEU   100     163.106-161.807 294.844  1.00  0.00           H  
ATOM   1438  CD2 LEU   100     160.744-161.706 293.463  1.00  0.00           C  
ATOM   1439 HD21 LEU   100     161.509-161.041 293.063  1.00  0.00           H  
ATOM   1440 HD22 LEU   100     160.150-160.799 293.574  1.00  0.00           H  
ATOM   1441 HD23 LEU   100     160.301-162.386 292.735  1.00  0.00           H  
ATOM   1442  C   LEU   100     159.391-165.238 294.965  1.00  0.00           C  
ATOM   1443  O   LEU   100     158.410-164.473 294.706  1.00  0.00           O  
ATOM   1444  N   GLY   101     159.694-165.976 296.059  1.00  0.00           N  
ATOM   1445  H   GLY   101     160.618-166.384 296.074  1.00  0.00           H  
ATOM   1446  CA  GLY   101     158.764-166.298 297.131  1.00  0.00           C  
ATOM   1447  HA2 GLY   101     159.363-165.867 297.934  1.00  0.00           H  
ATOM   1448  HA3 GLY   101     157.827-165.773 296.946  1.00  0.00           H  
ATOM   1449  C   GLY   101     158.419-167.829 297.202  1.00  0.00           C  
ATOM   1450  O   GLY   101     159.136-168.513 296.418  1.00  0.00           O  
ATOM   1451  N   LYS   102     157.469-168.396 297.950  1.00  0.00           N  
ATOM   1452  H   LYS   102     156.813-167.724 298.323  1.00  0.00           H  
ATOM   1453  CA  LYS   102     157.256-169.846 298.007  1.00  0.00           C  
ATOM   1454  HA  LYS   102     158.069-170.253 297.406  1.00  0.00           H  
ATOM   1455  CB  LYS   102     157.296-170.260 299.449  1.00  0.00           C  
ATOM   1456  HB2 LYS   102     156.812-169.494 300.055  1.00  0.00           H  
ATOM   1457  HB3 LYS   102     156.872-171.258 299.557  1.00  0.00           H  
ATOM   1458  CG  LYS   102     158.730-170.496 299.909  1.00  0.00           C  
ATOM   1459  HG2 LYS   102     159.249-169.538 299.944  1.00  0.00           H  
ATOM   1460  HG3 LYS   102     158.583-170.745 300.960  1.00  0.00           H  
ATOM   1461  CD  LYS   102     159.595-171.545 299.273  1.00  0.00           C  
ATOM   1462  HD2 LYS   102     158.857-172.257 298.901  1.00  0.00           H  
ATOM   1463  HD3 LYS   102     159.992-171.126 298.349  1.00  0.00           H  
ATOM   1464  CE  LYS   102     160.750-172.158 300.144  1.00  0.00           C  
ATOM   1465  HE2 LYS   102     161.417-172.677 299.455  1.00  0.00           H  
ATOM   1466  HE3 LYS   102     161.288-171.277 300.494  1.00  0.00           H  
ATOM   1467  NZ  LYS   102     160.190-173.053 301.248  1.00  0.00           N  
ATOM   1468  HZ1 LYS   102     160.966-173.456 301.753  1.00  0.00           H  
ATOM   1469  HZ2 LYS   102     159.631-173.852 300.984  1.00  0.00           H  
ATOM   1470  HZ3 LYS   102     159.656-172.471 301.877  1.00  0.00           H  
ATOM   1471  C   LYS   102     155.984-170.284 297.238  1.00  0.00           C  
ATOM   1472  O   LYS   102     155.094-169.472 297.014  1.00  0.00           O  
ATOM   1473  N   ASN   103     155.916-171.539 296.823  1.00  0.00           N  
ATOM   1474  H   ASN   103     156.520-172.132 297.374  1.00  0.00           H  
ATOM   1475  CA  ASN   103     154.647-172.122 296.312  1.00  0.00           C  
ATOM   1476  HA  ASN   103     154.239-171.470 295.539  1.00  0.00           H  
ATOM   1477  CB  ASN   103     154.787-173.487 295.649  1.00  0.00           C  
ATOM   1478  HB2 ASN   103     153.770-173.712 295.328  1.00  0.00           H  
ATOM   1479  HB3 ASN   103     155.355-173.344 294.730  1.00  0.00           H  
ATOM   1480  CG  ASN   103     155.306-174.707 296.324  1.00  0.00           C  
ATOM   1481  OD1 ASN   103     154.422-175.249 296.994  1.00  0.00           O  
ATOM   1482  ND2 ASN   103     156.521-175.241 296.184  1.00  0.00           N  
ATOM   1483 HD21 ASN   103     157.116-174.875 295.455  1.00  0.00           H  
ATOM   1484 HD22 ASN   103     156.774-175.998 296.803  1.00  0.00           H  
ATOM   1485  C   ASN   103     153.641-172.217 297.541  1.00  0.00           C  
ATOM   1486  O   ASN   103     154.012-172.313 298.734  1.00  0.00           O  
ATOM   1487  N   GLU   104     152.309-172.194 297.250  1.00  0.00           N  
ATOM   1488  H   GLU   104     152.094-172.208 296.264  1.00  0.00           H  
ATOM   1489  CA  GLU   104     151.235-172.257 298.164  1.00  0.00           C  
ATOM   1490  HA  GLU   104     151.548-171.800 299.103  1.00  0.00           H  
ATOM   1491  CB  GLU   104     150.111-171.289 297.821  1.00  0.00           C  
ATOM   1492  HB2 GLU   104     149.447-171.262 298.686  1.00  0.00           H  
ATOM   1493  HB3 GLU   104     150.716-170.391 297.700  1.00  0.00           H  
ATOM   1494  CG  GLU   104     149.243-171.719 296.731  1.00  0.00           C  
ATOM   1495  HG2 GLU   104     148.616-172.530 297.100  1.00  0.00           H  
ATOM   1496  HG3 GLU   104     148.531-170.944 296.448  1.00  0.00           H  
ATOM   1497  CD  GLU   104     149.829-172.067 295.369  1.00  0.00           C  
ATOM   1498  OE1 GLU   104     149.323-173.066 294.807  1.00  0.00           O  
ATOM   1499  OE2 GLU   104     150.912-171.555 295.062  1.00  0.00           O  
ATOM   1500  C   GLU   104     150.689-173.588 298.590  1.00  0.00           C  
ATOM   1501  O   GLU   104     150.114-173.661 299.651  1.00  0.00           O  
ATOM   1502  N   GLU   105     150.773-174.595 297.774  1.00  0.00           N  
ATOM   1503  H   GLU   105     151.331-174.434 296.948  1.00  0.00           H  
ATOM   1504  CA  GLU   105     150.213-175.941 298.078  1.00  0.00           C  
ATOM   1505  HA  GLU   105     149.194-175.929 298.466  1.00  0.00           H  
ATOM   1506  CB  GLU   105     149.999-176.658 296.694  1.00  0.00           C  
ATOM   1507  HB2 GLU   105     149.327-176.069 296.070  1.00  0.00           H  
ATOM   1508  HB3 GLU   105     151.032-176.678 296.345  1.00  0.00           H  
ATOM   1509  CG  GLU   105     149.484-178.006 296.741  1.00  0.00           C  
ATOM   1510  HG2 GLU   105     149.807-178.543 295.850  1.00  0.00           H  
ATOM   1511  HG3 GLU   105     149.902-178.519 297.607  1.00  0.00           H  
ATOM   1512  CD  GLU   105     147.974-178.107 296.854  1.00  0.00           C  
ATOM   1513  OE1 GLU   105     147.403-178.343 297.980  1.00  0.00           O  
ATOM   1514  OE2 GLU   105     147.284-178.036 295.856  1.00  0.00           O  
ATOM   1515  C   GLU   105     151.192-176.624 299.092  1.00  0.00           C  
ATOM   1516  O   GLU   105     150.798-177.363 299.955  1.00  0.00           O  
ATOM   1517  N   GLY   106     152.510-176.350 299.034  1.00  0.00           N  
ATOM   1518  H   GLY   106     152.980-175.882 298.272  1.00  0.00           H  
ATOM   1519  CA  GLY   106     153.486-177.094 299.822  1.00  0.00           C  
ATOM   1520  HA2 GLY   106     154.404-176.582 300.110  1.00  0.00           H  
ATOM   1521  HA3 GLY   106     153.010-177.407 300.751  1.00  0.00           H  
ATOM   1522  C   GLY   106     154.077-178.437 299.147  1.00  0.00           C  
ATOM   1523  O   GLY   106     153.706-178.727 298.064  1.00  0.00           O  
ATOM   1524  N   ALA   107     154.989-179.074 299.848  1.00  0.00           N  
ATOM   1525  H   ALA   107     155.029-178.706 300.788  1.00  0.00           H  
ATOM   1526  CA  ALA   107     155.524-180.476 299.586  1.00  0.00           C  
ATOM   1527  HA  ALA   107     154.880-181.054 298.922  1.00  0.00           H  
ATOM   1528  CB  ALA   107     156.694-180.100 298.570  1.00  0.00           C  
ATOM   1529  HB1 ALA   107     157.199-179.210 298.945  1.00  0.00           H  
ATOM   1530  HB2 ALA   107     156.062-179.974 297.691  1.00  0.00           H  
ATOM   1531  HB3 ALA   107     157.267-181.012 298.399  1.00  0.00           H  
ATOM   1532  C   ALA   107     156.039-181.103 300.859  1.00  0.00           C  
ATOM   1533  O   ALA   107     157.237-181.116 301.018  1.00  0.00           O  
ATOM   1534  N   PRO   108     155.132-181.788 301.621  1.00  0.00           N  
ATOM   1535  CD  PRO   108     153.656-181.676 301.458  1.00  0.00           C  
ATOM   1536  HD2 PRO   108     153.310-182.512 300.851  1.00  0.00           H  
ATOM   1537  HD3 PRO   108     153.320-180.701 301.104  1.00  0.00           H  
ATOM   1538  CG  PRO   108     153.054-181.919 302.898  1.00  0.00           C  
ATOM   1539  HG2 PRO   108     152.116-182.473 302.849  1.00  0.00           H  
ATOM   1540  HG3 PRO   108     153.016-181.021 303.515  1.00  0.00           H  
ATOM   1541  CB  PRO   108     154.097-182.870 303.520  1.00  0.00           C  
ATOM   1542  HB2 PRO   108     153.827-183.872 303.188  1.00  0.00           H  
ATOM   1543  HB3 PRO   108     154.077-182.674 304.592  1.00  0.00           H  
ATOM   1544  CA  PRO   108     155.409-182.508 302.881  1.00  0.00           C  
ATOM   1545  HA  PRO   108     155.990-181.862 303.539  1.00  0.00           H  
ATOM   1546  C   PRO   108     156.234-183.757 302.610  1.00  0.00           C  
ATOM   1547  O   PRO   108     156.162-184.416 301.560  1.00  0.00           O  
ATOM   1548  N   GLN   109     156.807-184.238 303.656  1.00  0.00           N  
ATOM   1549  H   GLN   109     156.742-183.682 304.497  1.00  0.00           H  
ATOM   1550  CA  GLN   109     157.494-185.524 303.817  1.00  0.00           C  
ATOM   1551  HA  GLN   109     157.186-186.140 302.972  1.00  0.00           H  
ATOM   1552  CB  GLN   109     159.005-185.229 303.839  1.00  0.00           C  
ATOM   1553  HB2 GLN   109     159.168-184.171 304.043  1.00  0.00           H  
ATOM   1554  HB3 GLN   109     159.549-185.602 304.707  1.00  0.00           H  
ATOM   1555  CG  GLN   109     159.758-185.594 302.547  1.00  0.00           C  
ATOM   1556  HG2 GLN   109     159.504-184.808 301.835  1.00  0.00           H  
ATOM   1557  HG3 GLN   109     160.839-185.525 302.667  1.00  0.00           H  
ATOM   1558  CD  GLN   109     159.519-186.833 301.745  1.00  0.00           C  
ATOM   1559  OE1 GLN   109     159.013-187.859 302.180  1.00  0.00           O  
ATOM   1560  NE2 GLN   109     159.554-186.806 300.434  1.00  0.00           N  
ATOM   1561 HE21 GLN   109     159.736-187.725 300.057  1.00  0.00           H  
ATOM   1562 HE22 GLN   109     159.823-185.901 300.077  1.00  0.00           H  
ATOM   1563  C   GLN   109     156.985-186.216 305.160  1.00  0.00           C  
ATOM   1564  O   GLN   109     156.618-185.522 306.180  1.00  0.00           O  
ATOM   1565  N   GLU   110     156.849-187.583 305.202  1.00  0.00           N  
ATOM   1566  H   GLU   110     156.991-188.047 304.316  1.00  0.00           H  
ATOM   1567  CA  GLU   110     156.448-188.522 306.290  1.00  0.00           C  
ATOM   1568  HA  GLU   110     155.584-188.134 306.830  1.00  0.00           H  
ATOM   1569  CB  GLU   110     155.986-189.913 305.774  1.00  0.00           C  
ATOM   1570  HB2 GLU   110     156.800-190.538 305.406  1.00  0.00           H  
ATOM   1571  HB3 GLU   110     155.578-190.482 306.609  1.00  0.00           H  
ATOM   1572  CG  GLU   110     154.977-189.744 304.640  1.00  0.00           C  
ATOM   1573  HG2 GLU   110     154.169-189.083 304.955  1.00  0.00           H  
ATOM   1574  HG3 GLU   110     155.382-189.229 303.769  1.00  0.00           H  
ATOM   1575  CD  GLU   110     154.415-191.151 304.398  1.00  0.00           C  
ATOM   1576  OE1 GLU   110     153.287-191.353 303.800  1.00  0.00           O  
ATOM   1577  OE2 GLU   110     154.846-192.124 305.004  1.00  0.00           O  
ATOM   1578  C   GLU   110     157.658-188.508 307.282  1.00  0.00           C  
ATOM   1579  O   GLU   110     158.736-188.784 307.010  1.00  0.00           O  
ATOM   1580  N   GLY   111     157.232-188.342 308.509  1.00  0.00           N  
ATOM   1581  H   GLY   111     156.228-188.393 308.602  1.00  0.00           H  
ATOM   1582  CA  GLY   111     158.077-188.272 309.771  1.00  0.00           C  
ATOM   1583  HA2 GLY   111     157.615-188.374 310.753  1.00  0.00           H  
ATOM   1584  HA3 GLY   111     158.637-189.207 309.808  1.00  0.00           H  
ATOM   1585  C   GLY   111     159.104-187.098 309.901  1.00  0.00           C  
ATOM   1586  O   GLY   111     159.640-186.817 310.966  1.00  0.00           O  
ATOM   1587  N   ILE   112     159.323-186.381 308.799  1.00  0.00           N  
ATOM   1588  H   ILE   112     159.075-186.799 307.913  1.00  0.00           H  
ATOM   1589  CA  ILE   112     160.450-185.449 308.694  1.00  0.00           C  
ATOM   1590  HA  ILE   112     160.627-185.105 307.674  1.00  0.00           H  
ATOM   1591  CB  ILE   112     160.178-184.126 309.478  1.00  0.00           C  
ATOM   1592  HB  ILE   112     159.673-184.299 310.428  1.00  0.00           H  
ATOM   1593  CG2 ILE   112     161.554-183.324 309.768  1.00  0.00           C  
ATOM   1594 HG21 ILE   112     161.287-182.353 310.184  1.00  0.00           H  
ATOM   1595 HG22 ILE   112     162.061-183.117 308.826  1.00  0.00           H  
ATOM   1596 HG23 ILE   112     162.291-183.844 310.381  1.00  0.00           H  
ATOM   1597  CG1 ILE   112     159.353-183.201 308.536  1.00  0.00           C  
ATOM   1598 HG12 ILE   112     159.982-182.696 307.802  1.00  0.00           H  
ATOM   1599 HG13 ILE   112     158.641-183.831 308.002  1.00  0.00           H  
ATOM   1600  CD1 ILE   112     158.431-182.172 309.211  1.00  0.00           C  
ATOM   1601 HD11 ILE   112     158.922-181.633 310.021  1.00  0.00           H  
ATOM   1602 HD12 ILE   112     157.554-182.647 309.650  1.00  0.00           H  
ATOM   1603 HD13 ILE   112     158.113-181.420 308.489  1.00  0.00           H  
ATOM   1604  C   ILE   112     161.914-186.004 308.857  1.00  0.00           C  
ATOM   1605  O   ILE   112     162.699-185.727 307.964  1.00  0.00           O  
ATOM   1606  N   LEU   113     162.235-186.845 309.840  1.00  0.00           N  
ATOM   1607  H   LEU   113     161.564-187.064 310.562  1.00  0.00           H  
ATOM   1608  CA  LEU   113     163.510-187.419 310.102  1.00  0.00           C  
ATOM   1609  HA  LEU   113     164.235-186.759 309.626  1.00  0.00           H  
ATOM   1610  CB  LEU   113     163.705-187.293 311.614  1.00  0.00           C  
ATOM   1611  HB2 LEU   113     162.872-187.856 312.034  1.00  0.00           H  
ATOM   1612  HB3 LEU   113     164.731-187.624 311.772  1.00  0.00           H  
ATOM   1613  CG  LEU   113     163.729-185.909 312.344  1.00  0.00           C  
ATOM   1614  HG  LEU   113     162.917-185.304 311.941  1.00  0.00           H  
ATOM   1615  CD1 LEU   113     163.765-185.954 313.904  1.00  0.00           C  
ATOM   1616 HD11 LEU   113     164.676-186.453 314.236  1.00  0.00           H  
ATOM   1617 HD12 LEU   113     163.003-186.639 314.276  1.00  0.00           H  
ATOM   1618 HD13 LEU   113     163.727-184.915 314.229  1.00  0.00           H  
ATOM   1619  CD2 LEU   113     165.059-185.299 311.848  1.00  0.00           C  
ATOM   1620 HD21 LEU   113     164.896-184.252 312.106  1.00  0.00           H  
ATOM   1621 HD22 LEU   113     165.130-185.080 310.782  1.00  0.00           H  
ATOM   1622 HD23 LEU   113     165.914-185.749 312.352  1.00  0.00           H  
ATOM   1623  C   LEU   113     163.730-188.820 309.597  1.00  0.00           C  
ATOM   1624  O   LEU   113     162.829-189.445 309.021  1.00  0.00           O  
ATOM   1625  N   GLU   114     164.946-189.322 309.844  1.00  0.00           N  
ATOM   1626  H   GLU   114     165.690-188.683 310.085  1.00  0.00           H  
ATOM   1627  CA  GLU   114     165.511-190.630 309.432  1.00  0.00           C  
ATOM   1628  HA  GLU   114     164.860-190.932 308.611  1.00  0.00           H  
ATOM   1629  CB  GLU   114     166.891-190.452 308.770  1.00  0.00           C  
ATOM   1630  HB2 GLU   114     167.768-190.421 309.415  1.00  0.00           H  
ATOM   1631  HB3 GLU   114     166.924-191.356 308.160  1.00  0.00           H  
ATOM   1632  CG  GLU   114     166.976-189.225 307.787  1.00  0.00           C  
ATOM   1633  HG2 GLU   114     167.644-189.618 307.021  1.00  0.00           H  
ATOM   1634  HG3 GLU   114     165.985-189.048 307.369  1.00  0.00           H  
ATOM   1635  CD  GLU   114     167.448-187.832 308.359  1.00  0.00           C  
ATOM   1636  OE1 GLU   114     167.963-186.927 307.660  1.00  0.00           O  
ATOM   1637  OE2 GLU   114     167.252-187.767 309.573  1.00  0.00           O  
ATOM   1638  C   GLU   114     165.344-191.654 310.508  1.00  0.00           C  
ATOM   1639  O   GLU   114     164.865-191.408 311.585  1.00  0.00           O  
ATOM   1640  N   ASP   115     165.628-192.863 310.177  1.00  0.00           N  
ATOM   1641  H   ASP   115     166.299-192.936 309.426  1.00  0.00           H  
ATOM   1642  CA  ASP   115     165.545-194.137 310.869  1.00  0.00           C  
ATOM   1643  HA  ASP   115     165.623-193.930 311.936  1.00  0.00           H  
ATOM   1644  CB  ASP   115     164.109-194.595 310.871  1.00  0.00           C  
ATOM   1645  HB2 ASP   115     164.070-195.664 311.076  1.00  0.00           H  
ATOM   1646  HB3 ASP   115     163.636-193.952 311.613  1.00  0.00           H  
ATOM   1647  CG  ASP   115     163.319-194.585 309.547  1.00  0.00           C  
ATOM   1648  OD1 ASP   115     162.363-193.775 309.534  1.00  0.00           O  
ATOM   1649  OD2 ASP   115     163.570-195.460 308.664  1.00  0.00           O  
ATOM   1650  C   ASP   115     166.440-195.296 310.374  1.00  0.00           C  
ATOM   1651  O   ASP   115     167.121-195.144 309.380  1.00  0.00           O  
ATOM   1652  N   MET   116     166.528-196.450 311.057  1.00  0.00           N  
ATOM   1653  H   MET   116     165.839-196.592 311.782  1.00  0.00           H  
ATOM   1654  CA  MET   116     167.488-197.607 310.890  1.00  0.00           C  
ATOM   1655  HA  MET   116     167.656-197.697 309.817  1.00  0.00           H  
ATOM   1656  CB  MET   116     168.829-197.387 311.619  1.00  0.00           C  
ATOM   1657  HB2 MET   116     169.498-196.796 310.993  1.00  0.00           H  
ATOM   1658  HB3 MET   116     168.644-196.913 312.583  1.00  0.00           H  
ATOM   1659  CG  MET   116     169.647-198.761 311.811  1.00  0.00           C  
ATOM   1660  HG2 MET   116     169.135-199.401 312.529  1.00  0.00           H  
ATOM   1661  HG3 MET   116     169.847-199.301 310.885  1.00  0.00           H  
ATOM   1662  SD  MET   116     171.296-198.615 312.421  1.00  0.00           S  
ATOM   1663  CE  MET   116     171.963-200.430 312.359  1.00  0.00           C  
ATOM   1664  HE1 MET   116     171.201-201.093 312.769  1.00  0.00           H  
ATOM   1665  HE2 MET   116     173.013-200.603 312.592  1.00  0.00           H  
ATOM   1666  HE3 MET   116     171.915-200.710 311.306  1.00  0.00           H  
ATOM   1667  C   MET   116     166.720-198.879 311.354  1.00  0.00           C  
ATOM   1668  O   MET   116     166.315-198.859 312.498  1.00  0.00           O  
ATOM   1669  N   PRO   117     166.644-199.903 310.532  1.00  0.00           N  
ATOM   1670  CD  PRO   117     167.215-200.044 309.136  1.00  0.00           C  
ATOM   1671  HD2 PRO   117     168.259-199.730 309.128  1.00  0.00           H  
ATOM   1672  HD3 PRO   117     166.635-199.643 308.305  1.00  0.00           H  
ATOM   1673  CG  PRO   117     167.194-201.609 308.901  1.00  0.00           C  
ATOM   1674  HG2 PRO   117     168.093-202.045 309.337  1.00  0.00           H  
ATOM   1675  HG3 PRO   117     167.037-201.924 307.869  1.00  0.00           H  
ATOM   1676  CB  PRO   117     165.945-202.023 309.618  1.00  0.00           C  
ATOM   1677  HB2 PRO   117     165.881-203.109 309.685  1.00  0.00           H  
ATOM   1678  HB3 PRO   117     165.123-201.695 308.982  1.00  0.00           H  
ATOM   1679  CA  PRO   117     165.938-201.174 310.855  1.00  0.00           C  
ATOM   1680  HA  PRO   117     164.879-200.964 311.004  1.00  0.00           H  
ATOM   1681  C   PRO   117     166.360-202.035 312.085  1.00  0.00           C  
ATOM   1682  O   PRO   117     167.149-201.593 312.909  1.00  0.00           O  
ATOM   1683  N   VAL   118     166.042-203.289 312.186  1.00  0.00           N  
ATOM   1684  H   VAL   118     165.628-203.702 311.362  1.00  0.00           H  
ATOM   1685  CA  VAL   118     166.196-204.167 313.401  1.00  0.00           C  
ATOM   1686  HA  VAL   118     166.516-203.450 314.156  1.00  0.00           H  
ATOM   1687  CB  VAL   118     164.937-204.766 313.923  1.00  0.00           C  
ATOM   1688  HB  VAL   118     164.218-203.948 313.953  1.00  0.00           H  
ATOM   1689  CG1 VAL   118     164.463-205.799 312.950  1.00  0.00           C  
ATOM   1690 HG11 VAL   118     163.507-206.180 313.308  1.00  0.00           H  
ATOM   1691 HG12 VAL   118     165.112-206.675 312.933  1.00  0.00           H  
ATOM   1692 HG13 VAL   118     164.362-205.356 311.960  1.00  0.00           H  
ATOM   1693  CG2 VAL   118     164.864-205.300 315.271  1.00  0.00           C  
ATOM   1694 HG21 VAL   118     164.903-204.522 316.034  1.00  0.00           H  
ATOM   1695 HG22 VAL   118     165.672-205.993 315.507  1.00  0.00           H  
ATOM   1696 HG23 VAL   118     163.998-205.961 315.287  1.00  0.00           H  
ATOM   1697  C   VAL   118     167.348-205.098 313.223  1.00  0.00           C  
ATOM   1698  O   VAL   118     167.439-205.901 312.294  1.00  0.00           O  
ATOM   1699  N   ASP   119     168.251-205.253 314.206  1.00  0.00           N  
ATOM   1700  H   ASP   119     168.099-204.700 315.037  1.00  0.00           H  
ATOM   1701  CA  ASP   119     169.399-206.178 314.238  1.00  0.00           C  
ATOM   1702  HA  ASP   119     169.363-206.863 313.390  1.00  0.00           H  
ATOM   1703  CB  ASP   119     170.633-205.239 314.219  1.00  0.00           C  
ATOM   1704  HB2 ASP   119     170.597-204.449 314.970  1.00  0.00           H  
ATOM   1705  HB3 ASP   119     171.486-205.896 314.391  1.00  0.00           H  
ATOM   1706  CG  ASP   119     170.770-204.479 312.853  1.00  0.00           C  
ATOM   1707  OD1 ASP   119     171.597-203.546 312.696  1.00  0.00           O  
ATOM   1708  OD2 ASP   119     170.269-204.909 311.815  1.00  0.00           O  
ATOM   1709  C   ASP   119     169.357-206.986 315.585  1.00  0.00           C  
ATOM   1710  O   ASP   119     168.876-206.438 316.571  1.00  0.00           O  
ATOM   1711  N   PRO   120     169.954-208.159 315.707  1.00  0.00           N  
ATOM   1712  CD  PRO   120     170.275-209.029 314.499  1.00  0.00           C  
ATOM   1713  HD2 PRO   120     171.023-208.587 313.841  1.00  0.00           H  
ATOM   1714  HD3 PRO   120     169.387-209.281 313.918  1.00  0.00           H  
ATOM   1715  CG  PRO   120     171.120-210.256 315.017  1.00  0.00           C  
ATOM   1716  HG2 PRO   120     172.170-209.996 315.149  1.00  0.00           H  
ATOM   1717  HG3 PRO   120     170.803-211.117 314.429  1.00  0.00           H  
ATOM   1718  CB  PRO   120     170.682-210.360 316.462  1.00  0.00           C  
ATOM   1719  HB2 PRO   120     171.607-210.605 316.985  1.00  0.00           H  
ATOM   1720  HB3 PRO   120     169.861-211.058 316.628  1.00  0.00           H  
ATOM   1721  CA  PRO   120     170.248-208.986 316.879  1.00  0.00           C  
ATOM   1722  HA  PRO   120     169.304-209.078 317.416  1.00  0.00           H  
ATOM   1723  C   PRO   120     171.231-208.303 317.723  1.00  0.00           C  
ATOM   1724  O   PRO   120     172.361-208.109 317.264  1.00  0.00           O  
ATOM   1725  N   ASP   121     170.992-208.091 319.035  1.00  0.00           N  
ATOM   1726  H   ASP   121     170.070-208.321 319.377  1.00  0.00           H  
ATOM   1727  CA  ASP   121     171.751-207.350 320.072  1.00  0.00           C  
ATOM   1728  HA  ASP   121     172.458-206.683 319.578  1.00  0.00           H  
ATOM   1729  CB  ASP   121     170.695-206.439 320.729  1.00  0.00           C  
ATOM   1730  HB2 ASP   121     169.956-206.157 319.979  1.00  0.00           H  
ATOM   1731  HB3 ASP   121     170.172-207.098 321.422  1.00  0.00           H  
ATOM   1732  CG  ASP   121     171.178-205.158 321.256  1.00  0.00           C  
ATOM   1733  OD1 ASP   121     172.175-204.530 320.834  1.00  0.00           O  
ATOM   1734  OD2 ASP   121     170.371-204.655 322.093  1.00  0.00           O  
ATOM   1735  C   ASP   121     172.659-208.259 321.026  1.00  0.00           C  
ATOM   1736  O   ASP   121     173.260-207.774 321.961  1.00  0.00           O  
ATOM   1737  N   ASN   122     172.774-209.568 320.730  1.00  0.00           N  
ATOM   1738  H   ASN   122     172.513-209.838 319.792  1.00  0.00           H  
ATOM   1739  CA  ASN   122     173.506-210.594 321.546  1.00  0.00           C  
ATOM   1740  HA  ASN   122     173.242-210.583 322.603  1.00  0.00           H  
ATOM   1741  CB  ASN   122     172.993-212.016 321.180  1.00  0.00           C  
ATOM   1742  HB2 ASN   122     173.377-212.743 321.895  1.00  0.00           H  
ATOM   1743  HB3 ASN   122     171.928-211.952 321.403  1.00  0.00           H  
ATOM   1744  CG  ASN   122     173.277-212.472 319.741  1.00  0.00           C  
ATOM   1745  OD1 ASN   122     173.652-211.716 318.888  1.00  0.00           O  
ATOM   1746  ND2 ASN   122     173.130-213.752 319.437  1.00  0.00           N  
ATOM   1747 HD21 ASN   122     172.944-214.448 320.145  1.00  0.00           H  
ATOM   1748 HD22 ASN   122     173.239-213.940 318.450  1.00  0.00           H  
ATOM   1749  C   ASN   122     175.034-210.425 321.315  1.00  0.00           C  
ATOM   1750  O   ASN   122     175.583-209.512 320.592  1.00  0.00           O  
ATOM   1751  N   GLU   123     175.796-211.255 321.974  1.00  0.00           N  
ATOM   1752  H   GLU   123     175.278-211.764 322.677  1.00  0.00           H  
ATOM   1753  CA  GLU   123     177.278-211.193 322.075  1.00  0.00           C  
ATOM   1754  HA  GLU   123     177.693-210.923 321.104  1.00  0.00           H  
ATOM   1755  CB  GLU   123     177.659-210.130 323.062  1.00  0.00           C  
ATOM   1756  HB2 GLU   123     176.935-209.316 323.013  1.00  0.00           H  
ATOM   1757  HB3 GLU   123     177.536-210.460 324.094  1.00  0.00           H  
ATOM   1758  CG  GLU   123     179.095-209.589 322.961  1.00  0.00           C  
ATOM   1759  HG2 GLU   123     179.272-209.453 321.894  1.00  0.00           H  
ATOM   1760  HG3 GLU   123     179.039-208.662 323.532  1.00  0.00           H  
ATOM   1761  CD  GLU   123     180.286-210.490 323.567  1.00  0.00           C  
ATOM   1762  OE1 GLU   123     180.395-210.491 324.792  1.00  0.00           O  
ATOM   1763  OE2 GLU   123     180.954-211.135 322.764  1.00  0.00           O  
ATOM   1764  C   GLU   123     178.000-212.499 322.411  1.00  0.00           C  
ATOM   1765  O   GLU   123     178.152-212.802 323.610  1.00  0.00           O  
ATOM   1766  N   ALA   124     178.603-213.238 321.392  1.00  0.00           N  
ATOM   1767  H   ALA   124     178.527-213.161 320.388  1.00  0.00           H  
ATOM   1768  CA  ALA   124     179.484-214.371 321.684  1.00  0.00           C  
ATOM   1769  HA  ALA   124     180.047-214.205 322.603  1.00  0.00           H  
ATOM   1770  CB  ALA   124     178.541-215.539 321.720  1.00  0.00           C  
ATOM   1771  HB1 ALA   124     177.978-215.512 320.787  1.00  0.00           H  
ATOM   1772  HB2 ALA   124     177.869-215.450 322.573  1.00  0.00           H  
ATOM   1773  HB3 ALA   124     179.035-216.478 321.973  1.00  0.00           H  
ATOM   1774  C   ALA   124     180.408-214.586 320.510  1.00  0.00           C  
ATOM   1775  O   ALA   124     180.138-213.979 319.465  1.00  0.00           O  
ATOM   1776  N   TYR   125     181.469-215.391 320.500  1.00  0.00           N  
ATOM   1777  H   TYR   125     181.697-215.894 321.345  1.00  0.00           H  
ATOM   1778  CA  TYR   125     182.318-215.548 319.272  1.00  0.00           C  
ATOM   1779  HA  TYR   125     182.454-214.543 318.872  1.00  0.00           H  
ATOM   1780  CB  TYR   125     183.658-216.208 319.527  1.00  0.00           C  
ATOM   1781  HB2 TYR   125     183.835-216.079 320.595  1.00  0.00           H  
ATOM   1782  HB3 TYR   125     183.487-217.283 319.468  1.00  0.00           H  
ATOM   1783  CG  TYR   125     184.906-215.854 318.718  1.00  0.00           C  
ATOM   1784  CD1 TYR   125     185.651-214.799 319.042  1.00  0.00           C  
ATOM   1785  HD1 TYR   125     185.174-214.048 319.655  1.00  0.00           H  
ATOM   1786  CE1 TYR   125     186.722-214.526 318.241  1.00  0.00           C  
ATOM   1787  HE1 TYR   125     187.329-213.731 318.650  1.00  0.00           H  
ATOM   1788  CZ  TYR   125     187.266-215.404 317.270  1.00  0.00           C  
ATOM   1789  OH  TYR   125     188.265-215.166 316.319  1.00  0.00           O  
ATOM   1790  HH  TYR   125     188.570-214.256 316.354  1.00  0.00           H  
ATOM   1791  CE2 TYR   125     186.478-216.541 317.031  1.00  0.00           C  
ATOM   1792  HE2 TYR   125     186.769-217.220 316.243  1.00  0.00           H  
ATOM   1793  CD2 TYR   125     185.388-216.832 317.815  1.00  0.00           C  
ATOM   1794  HD2 TYR   125     184.767-217.642 317.461  1.00  0.00           H  
ATOM   1795  C   TYR   125     181.624-216.377 318.184  1.00  0.00           C  
ATOM   1796  O   TYR   125     180.819-217.239 318.556  1.00  0.00           O  
ATOM   1797  N   GLU   126     181.898-216.068 316.988  1.00  0.00           N  
ATOM   1798  H   GLU   126     182.705-215.483 316.824  1.00  0.00           H  
ATOM   1799  CA  GLU   126     181.075-216.519 315.856  1.00  0.00           C  
ATOM   1800  HA  GLU   126     180.173-216.962 316.277  1.00  0.00           H  
ATOM   1801  CB  GLU   126     180.574-215.226 315.021  1.00  0.00           C  
ATOM   1802  HB2 GLU   126     179.645-215.319 314.459  1.00  0.00           H  
ATOM   1803  HB3 GLU   126     180.391-214.525 315.835  1.00  0.00           H  
ATOM   1804  CG  GLU   126     181.649-214.585 314.098  1.00  0.00           C  
ATOM   1805  HG2 GLU   126     182.701-214.819 314.258  1.00  0.00           H  
ATOM   1806  HG3 GLU   126     181.529-215.065 313.127  1.00  0.00           H  
ATOM   1807  CD  GLU   126     181.354-213.029 313.902  1.00  0.00           C  
ATOM   1808  OE1 GLU   126     182.113-212.166 314.338  1.00  0.00           O  
ATOM   1809  OE2 GLU   126     180.399-212.683 313.156  1.00  0.00           O  
ATOM   1810  C   GLU   126     181.641-217.751 315.048  1.00  0.00           C  
ATOM   1811  O   GLU   126     181.242-218.062 313.922  1.00  0.00           O  
ATOM   1812  N   MET   127     182.629-218.365 315.624  1.00  0.00           N  
ATOM   1813  H   MET   127     182.845-218.078 316.568  1.00  0.00           H  
ATOM   1814  CA  MET   127     183.211-219.690 315.171  1.00  0.00           C  
ATOM   1815  HA  MET   127     182.493-220.211 314.538  1.00  0.00           H  
ATOM   1816  CB  MET   127     184.511-219.519 314.424  1.00  0.00           C  
ATOM   1817  HB2 MET   127     184.333-218.919 313.532  1.00  0.00           H  
ATOM   1818  HB3 MET   127     185.169-218.887 315.021  1.00  0.00           H  
ATOM   1819  CG  MET   127     185.374-220.765 313.873  1.00  0.00           C  
ATOM   1820  HG2 MET   127     186.383-220.399 313.683  1.00  0.00           H  
ATOM   1821  HG3 MET   127     185.567-221.336 314.781  1.00  0.00           H  
ATOM   1822  SD  MET   127     184.922-221.817 312.562  1.00  0.00           S  
ATOM   1823  CE  MET   127     184.489-220.672 311.123  1.00  0.00           C  
ATOM   1824  HE1 MET   127     183.771-219.945 311.503  1.00  0.00           H  
ATOM   1825  HE2 MET   127     183.940-221.245 310.376  1.00  0.00           H  
ATOM   1826  HE3 MET   127     185.449-220.289 310.775  1.00  0.00           H  
ATOM   1827  C   MET   127     183.510-220.485 316.484  1.00  0.00           C  
ATOM   1828  O   MET   127     184.003-219.920 317.429  1.00  0.00           O  
ATOM   1829  N   PRO   128     183.378-221.814 316.541  1.00  0.00           N  
ATOM   1830  CD  PRO   128     182.533-222.611 315.675  1.00  0.00           C  
ATOM   1831  HD2 PRO   128     183.105-223.093 314.882  1.00  0.00           H  
ATOM   1832  HD3 PRO   128     181.647-222.017 315.452  1.00  0.00           H  
ATOM   1833  CG  PRO   128     181.997-223.863 316.523  1.00  0.00           C  
ATOM   1834  HG2 PRO   128     182.344-224.866 316.277  1.00  0.00           H  
ATOM   1835  HG3 PRO   128     180.922-223.807 316.695  1.00  0.00           H  
ATOM   1836  CB  PRO   128     182.565-223.513 317.901  1.00  0.00           C  
ATOM   1837  HB2 PRO   128     182.718-224.411 318.500  1.00  0.00           H  
ATOM   1838  HB3 PRO   128     181.785-222.928 318.388  1.00  0.00           H  
ATOM   1839  CA  PRO   128     183.802-222.623 317.696  1.00  0.00           C  
ATOM   1840  HA  PRO   128     183.809-222.038 318.615  1.00  0.00           H  
ATOM   1841  C   PRO   128     185.058-223.379 317.648  1.00  0.00           C  
ATOM   1842  O   PRO   128     185.373-224.348 318.402  1.00  0.00           O  
ATOM   1843  N   SER   129     185.796-223.086 316.617  1.00  0.00           N  
ATOM   1844  H   SER   129     185.563-222.255 316.092  1.00  0.00           H  
ATOM   1845  CA  SER   129     187.145-223.690 316.337  1.00  0.00           C  
ATOM   1846  HA  SER   129     187.500-224.269 317.189  1.00  0.00           H  
ATOM   1847  CB  SER   129     186.929-224.783 315.313  1.00  0.00           C  
ATOM   1848  HB2 SER   129     186.145-225.402 315.750  1.00  0.00           H  
ATOM   1849  HB3 SER   129     186.621-224.550 314.294  1.00  0.00           H  
ATOM   1850  OG  SER   129     188.140-225.566 315.224  1.00  0.00           O  
ATOM   1851  HG  SER   129     188.279-225.747 314.291  1.00  0.00           H  
ATOM   1852  C   SER   129     188.165-222.615 315.937  1.00  0.00           C  
ATOM   1853  O   SER   129     187.865-221.415 315.851  1.00  0.00           O  
ATOM   1854  N   GLU   130     189.447-223.074 315.866  1.00  0.00           N  
ATOM   1855  H   GLU   130     189.739-224.021 316.060  1.00  0.00           H  
ATOM   1856  CA  GLU   130     190.656-222.274 315.723  1.00  0.00           C  
ATOM   1857  HA  GLU   130     191.437-223.034 315.702  1.00  0.00           H  
ATOM   1858  CB  GLU   130     190.727-221.370 314.431  1.00  0.00           C  
ATOM   1859  HB2 GLU   130     190.022-220.552 314.582  1.00  0.00           H  
ATOM   1860  HB3 GLU   130     191.743-220.977 314.400  1.00  0.00           H  
ATOM   1861  CG  GLU   130     190.398-222.035 313.053  1.00  0.00           C  
ATOM   1862  HG2 GLU   130     189.343-222.293 312.961  1.00  0.00           H  
ATOM   1863  HG3 GLU   130     190.484-221.235 312.318  1.00  0.00           H  
ATOM   1864  CD  GLU   130     191.201-223.342 312.739  1.00  0.00           C  
ATOM   1865  OE1 GLU   130     190.631-224.225 312.082  1.00  0.00           O  
ATOM   1866  OE2 GLU   130     192.389-223.485 313.093  1.00  0.00           O  
ATOM   1867  C   GLU   130     190.982-221.474 317.078  1.00  0.00           C  
ATOM   1868  O   GLU   130     192.064-221.649 317.593  1.00  0.00           O  
ATOM   1869  N   GLU   131     190.002-220.697 317.626  1.00  0.00           N  
ATOM   1870  H   GLU   131     189.094-220.815 317.200  1.00  0.00           H  
ATOM   1871  CA  GLU   131     190.207-219.723 318.757  1.00  0.00           C  
ATOM   1872  HA  GLU   131     191.095-219.182 318.431  1.00  0.00           H  
ATOM   1873  CB  GLU   131     188.948-218.873 318.694  1.00  0.00           C  
ATOM   1874  HB2 GLU   131     188.800-218.495 317.683  1.00  0.00           H  
ATOM   1875  HB3 GLU   131     188.096-219.485 318.990  1.00  0.00           H  
ATOM   1876  CG  GLU   131     188.949-217.749 319.729  1.00  0.00           C  
ATOM   1877  HG2 GLU   131     187.952-217.309 319.720  1.00  0.00           H  
ATOM   1878  HG3 GLU   131     189.150-218.290 320.654  1.00  0.00           H  
ATOM   1879  CD  GLU   131     189.882-216.533 319.553  1.00  0.00           C  
ATOM   1880  OE1 GLU   131     189.965-215.767 320.577  1.00  0.00           O  
ATOM   1881  OE2 GLU   131     190.617-216.357 318.576  1.00  0.00           O  
ATOM   1882  C   GLU   131     190.629-220.394 320.061  1.00  0.00           C  
ATOM   1883  O   GLU   131     190.006-221.246 320.648  1.00  0.00           O  
ATOM   1884  N   GLY   132     191.580-219.758 320.725  1.00  0.00           N  
ATOM   1885  H   GLY   132     191.875-218.869 320.348  1.00  0.00           H  
ATOM   1886  CA  GLY   132     192.273-220.097 321.974  1.00  0.00           C  
ATOM   1887  HA2 GLY   132     192.941-219.255 322.152  1.00  0.00           H  
ATOM   1888  HA3 GLY   132     191.556-220.324 322.763  1.00  0.00           H  
ATOM   1889  C   GLY   132     193.208-221.335 322.033  1.00  0.00           C  
ATOM   1890  O   GLY   132     194.181-221.293 322.840  1.00  0.00           O  
ATOM   1891  N   TYR   133     192.933-222.272 321.126  1.00  0.00           N  
ATOM   1892  H   TYR   133     192.344-221.982 320.359  1.00  0.00           H  
ATOM   1893  CA  TYR   133     193.563-223.616 321.281  1.00  0.00           C  
ATOM   1894  HA  TYR   133     193.892-223.636 322.320  1.00  0.00           H  
ATOM   1895  CB  TYR   133     192.496-224.730 320.988  1.00  0.00           C  
ATOM   1896  HB2 TYR   133     192.075-224.363 320.052  1.00  0.00           H  
ATOM   1897  HB3 TYR   133     193.108-225.623 320.857  1.00  0.00           H  
ATOM   1898  CG  TYR   133     191.478-224.981 322.075  1.00  0.00           C  
ATOM   1899  CD1 TYR   133     190.089-224.697 321.817  1.00  0.00           C  
ATOM   1900  HD1 TYR   133     189.818-224.317 320.843  1.00  0.00           H  
ATOM   1901  CE1 TYR   133     189.066-224.695 322.816  1.00  0.00           C  
ATOM   1902  HE1 TYR   133     188.015-224.524 322.640  1.00  0.00           H  
ATOM   1903  CZ  TYR   133     189.484-225.133 324.102  1.00  0.00           C  
ATOM   1904  OH  TYR   133     188.548-225.140 325.081  1.00  0.00           O  
ATOM   1905  HH  TYR   133     187.850-224.551 324.786  1.00  0.00           H  
ATOM   1906  CE2 TYR   133     190.802-225.486 324.338  1.00  0.00           C  
ATOM   1907  HE2 TYR   133     190.966-225.978 325.285  1.00  0.00           H  
ATOM   1908  CD2 TYR   133     191.794-225.345 323.381  1.00  0.00           C  
ATOM   1909  HD2 TYR   133     192.817-225.596 323.620  1.00  0.00           H  
ATOM   1910  C   TYR   133     194.846-223.737 320.334  1.00  0.00           C  
ATOM   1911  O   TYR   133     194.624-223.897 319.124  1.00  0.00           O  
ATOM   1912  N   GLN   134     196.082-223.743 320.827  1.00  0.00           N  
ATOM   1913  H   GLN   134     196.008-223.545 321.815  1.00  0.00           H  
ATOM   1914  CA  GLN   134     197.420-224.040 320.131  1.00  0.00           C  
ATOM   1915  HA  GLN   134     197.169-224.042 319.070  1.00  0.00           H  
ATOM   1916  CB  GLN   134     198.363-222.862 320.403  1.00  0.00           C  
ATOM   1917  HB2 GLN   134     197.794-221.932 320.423  1.00  0.00           H  
ATOM   1918  HB3 GLN   134     198.998-223.042 321.271  1.00  0.00           H  
ATOM   1919  CG  GLN   134     199.369-222.819 319.277  1.00  0.00           C  
ATOM   1920  HG2 GLN   134     199.717-223.828 319.052  1.00  0.00           H  
ATOM   1921  HG3 GLN   134     198.841-222.567 318.357  1.00  0.00           H  
ATOM   1922  CD  GLN   134     200.477-221.800 319.575  1.00  0.00           C  
ATOM   1923  OE1 GLN   134     200.480-220.990 320.491  1.00  0.00           O  
ATOM   1924  NE2 GLN   134     201.658-221.918 318.977  1.00  0.00           N  
ATOM   1925 HE21 GLN   134     202.426-221.334 319.275  1.00  0.00           H  
ATOM   1926 HE22 GLN   134     201.764-222.668 318.309  1.00  0.00           H  
ATOM   1927  C   GLN   134     197.921-225.436 320.559  1.00  0.00           C  
ATOM   1928  O   GLN   134     198.570-226.071 319.668  1.00  0.00           O  
ATOM   1929  N   ASP   135     197.506-225.883 321.702  1.00  0.00           N  
ATOM   1930  H   ASP   135     196.828-225.268 322.129  1.00  0.00           H  
ATOM   1931  CA  ASP   135     197.543-227.236 322.309  1.00  0.00           C  
ATOM   1932  HA  ASP   135     197.644-227.859 321.421  1.00  0.00           H  
ATOM   1933  CB  ASP   135     198.688-227.346 323.369  1.00  0.00           C  
ATOM   1934  HB2 ASP   135     198.291-227.038 324.337  1.00  0.00           H  
ATOM   1935  HB3 ASP   135     198.899-228.415 323.395  1.00  0.00           H  
ATOM   1936  CG  ASP   135     200.037-226.675 323.328  1.00  0.00           C  
ATOM   1937  OD1 ASP   135     200.242-225.867 322.437  1.00  0.00           O  
ATOM   1938  OD2 ASP   135     200.871-227.200 324.075  1.00  0.00           O  
ATOM   1939  C   ASP   135     196.161-227.640 322.935  1.00  0.00           C  
ATOM   1940  O   ASP   135     195.281-226.878 323.128  1.00  0.00           O  
ATOM   1941  N   TYR   136     195.985-228.862 323.503  1.00  0.00           N  
ATOM   1942  H   TYR   136     196.713-229.521 323.266  1.00  0.00           H  
ATOM   1943  CA  TYR   136     194.757-229.526 324.094  1.00  0.00           C  
ATOM   1944  HA  TYR   136     194.450-228.924 324.950  1.00  0.00           H  
ATOM   1945  CB  TYR   136     193.508-229.442 323.123  1.00  0.00           C  
ATOM   1946  HB2 TYR   136     193.412-228.362 323.015  1.00  0.00           H  
ATOM   1947  HB3 TYR   136     193.955-229.791 322.192  1.00  0.00           H  
ATOM   1948  CG  TYR   136     192.245-230.079 323.592  1.00  0.00           C  
ATOM   1949  CD1 TYR   136     192.040-231.395 323.241  1.00  0.00           C  
ATOM   1950  HD1 TYR   136     192.840-231.982 322.816  1.00  0.00           H  
ATOM   1951  CE1 TYR   136     190.779-232.071 323.677  1.00  0.00           C  
ATOM   1952  HE1 TYR   136     190.625-233.125 323.503  1.00  0.00           H  
ATOM   1953  CZ  TYR   136     189.824-231.244 324.336  1.00  0.00           C  
ATOM   1954  OH  TYR   136     188.592-231.715 324.746  1.00  0.00           O  
ATOM   1955  HH  TYR   136     187.873-231.130 324.497  1.00  0.00           H  
ATOM   1956  CE2 TYR   136     190.008-229.881 324.537  1.00  0.00           C  
ATOM   1957  HE2 TYR   136     189.249-229.295 325.033  1.00  0.00           H  
ATOM   1958  CD2 TYR   136     191.194-229.295 324.051  1.00  0.00           C  
ATOM   1959  HD2 TYR   136     191.315-228.222 324.035  1.00  0.00           H  
ATOM   1960  C   TYR   136     195.183-230.861 324.764  1.00  0.00           C  
ATOM   1961  O   TYR   136     195.701-231.691 324.034  1.00  0.00           O  
ATOM   1962  N   GLU   137     194.652-230.990 326.035  1.00  0.00           N  
ATOM   1963  H   GLU   137     193.994-230.342 326.447  1.00  0.00           H  
ATOM   1964  CA  GLU   137     194.779-232.329 326.745  1.00  0.00           C  
ATOM   1965  HA  GLU   137     194.475-233.097 326.033  1.00  0.00           H  
ATOM   1966  CB  GLU   137     196.239-232.522 327.062  1.00  0.00           C  
ATOM   1967  HB2 GLU   137     196.426-233.479 327.549  1.00  0.00           H  
ATOM   1968  HB3 GLU   137     196.803-232.709 326.148  1.00  0.00           H  
ATOM   1969  CG  GLU   137     196.807-231.418 328.042  1.00  0.00           C  
ATOM   1970  HG2 GLU   137     196.920-230.513 327.446  1.00  0.00           H  
ATOM   1971  HG3 GLU   137     196.109-231.263 328.865  1.00  0.00           H  
ATOM   1972  CD  GLU   137     198.214-231.805 328.650  1.00  0.00           C  
ATOM   1973  OE1 GLU   137     198.260-231.805 329.882  1.00  0.00           O  
ATOM   1974  OE2 GLU   137     199.162-231.751 327.871  1.00  0.00           O  
ATOM   1975  C   GLU   137     194.004-232.411 328.039  1.00  0.00           C  
ATOM   1976  O   GLU   137     193.719-231.373 328.644  1.00  0.00           O  
ATOM   1977  N   PRO   138     193.562-233.624 328.358  1.00  0.00           N  
ATOM   1978  CD  PRO   138     194.006-234.887 327.683  1.00  0.00           C  
ATOM   1979  HD2 PRO   138     195.080-235.059 327.758  1.00  0.00           H  
ATOM   1980  HD3 PRO   138     193.711-234.835 326.635  1.00  0.00           H  
ATOM   1981  CG  PRO   138     193.303-236.058 328.353  1.00  0.00           C  
ATOM   1982  HG2 PRO   138     193.952-236.877 328.661  1.00  0.00           H  
ATOM   1983  HG3 PRO   138     192.470-236.447 327.769  1.00  0.00           H  
ATOM   1984  CB  PRO   138     192.676-235.410 329.686  1.00  0.00           C  
ATOM   1985  HB2 PRO   138     193.095-235.868 330.582  1.00  0.00           H  
ATOM   1986  HB3 PRO   138     191.632-235.720 329.718  1.00  0.00           H  
ATOM   1987  CA  PRO   138     192.842-233.904 329.640  1.00  0.00           C  
ATOM   1988  HA  PRO   138     191.852-233.449 329.613  1.00  0.00           H  
ATOM   1989  C   PRO   138     193.408-233.352 330.975  1.00  0.00           C  
ATOM   1990  O   PRO   138     194.685-233.183 331.099  1.00  0.00           O  
ATOM   1991  N   GLU   139     192.622-233.142 332.046  1.00  0.00           N  
ATOM   1992  H   GLU   139     191.644-233.374 331.956  1.00  0.00           H  
ATOM   1993  CA  GLU   139     193.026-232.527 333.302  1.00  0.00           C  
ATOM   1994  HA  GLU   139     193.686-231.724 332.976  1.00  0.00           H  
ATOM   1995  CB  GLU   139     191.900-231.871 333.975  1.00  0.00           C  
ATOM   1996  HB2 GLU   139     191.406-231.133 333.344  1.00  0.00           H  
ATOM   1997  HB3 GLU   139     191.088-232.596 334.039  1.00  0.00           H  
ATOM   1998  CG  GLU   139     192.260-231.323 335.391  1.00  0.00           C  
ATOM   1999  HG2 GLU   139     191.444-231.757 335.968  1.00  0.00           H  
ATOM   2000  HG3 GLU   139     193.195-231.695 335.809  1.00  0.00           H  
ATOM   2001  CD  GLU   139     192.290-229.747 335.380  1.00  0.00           C  
ATOM   2002  OE1 GLU   139     192.560-229.196 336.479  1.00  0.00           O  
ATOM   2003  OE2 GLU   139     192.190-229.035 334.376  1.00  0.00           O  
ATOM   2004  C   GLU   139     193.777-233.465 334.222  1.00  0.00           C  
ATOM   2005  O   GLU   139     193.221-234.548 334.548  1.00  0.00           O  
ATOM   2006  N   ALA   140     195.007-233.144 334.533  1.00  0.00           N  
ATOM   2007  H   ALA   140     195.423-232.343 334.080  1.00  0.00           H  
ATOM   2008  CA  ALA   140     195.887-234.045 335.338  1.00  0.00           C  
ATOM   2009  HA  ALA   140     196.811-233.481 335.211  1.00  0.00           H  
ATOM   2010  CB  ALA   140     195.566-234.068 336.910  1.00  0.00           C  
ATOM   2011  HB1 ALA   140     196.476-234.281 337.472  1.00  0.00           H  
ATOM   2012  HB2 ALA   140     194.750-234.752 337.144  1.00  0.00           H  
ATOM   2013  HB3 ALA   140     195.248-233.116 337.335  1.00  0.00           H  
ATOM   2014  C   ALA   140     196.323-235.470 334.729  1.00  0.00           C  
ATOM   2015  O   ALA   140     196.008-236.482 335.308  1.00  0.00           O  
ATOM   2016  OXT ALA   140     197.070-235.498 333.722  1.00  0.00           O  
TER    2017      ALA   140 
END   
