# Supplementary material for: Exploring Structural Insights of Aβ42 and α-Synuclein Monomers and Heterodimer: A Comparative Study Using Implicit and Explicit Solvent Simulations
Source: J Phys Chem B. 2024 May 3;128(19):4655–69. doi: 10.1021/acs.jpcb.4c00503 (PMC11103699; doi:10.1021/acs.jpcb.4c00503)
Supplement: Supplementary file 3 — jp4c00503_si_003.zip [file jp4c00503_si_003.zip › rep/2_asyn_FINAL12.pdb]

ATOM      1  N   MET     1     101.612 285.820-265.137  1.00  0.00           N  
ATOM      2  H1  MET     1     102.390 285.180-265.202  1.00  0.00           H  
ATOM      3  H2  MET     1     101.924 286.693-264.735  1.00  0.00           H  
ATOM      4  H3  MET     1     101.300 286.030-266.074  1.00  0.00           H  
ATOM      5  CA  MET     1     100.540 285.037-264.496  1.00  0.00           C  
ATOM      6  HA  MET     1     100.452 284.084-265.018  1.00  0.00           H  
ATOM      7  CB  MET     1     101.051 284.828-263.025  1.00  0.00           C  
ATOM      8  HB2 MET     1     102.081 284.472-263.027  1.00  0.00           H  
ATOM      9  HB3 MET     1     100.983 285.757-262.458  1.00  0.00           H  
ATOM     10  CG  MET     1     100.132 283.814-262.328  1.00  0.00           C  
ATOM     11  HG2 MET     1     100.389 283.728-261.272  1.00  0.00           H  
ATOM     12  HG3 MET     1      99.125 284.226-262.268  1.00  0.00           H  
ATOM     13  SD  MET     1     100.131 282.223-263.141  1.00  0.00           S  
ATOM     14  CE  MET     1     101.396 281.453-262.158  1.00  0.00           C  
ATOM     15  HE1 MET     1     101.185 281.775-261.138  1.00  0.00           H  
ATOM     16  HE2 MET     1     102.276 281.988-262.515  1.00  0.00           H  
ATOM     17  HE3 MET     1     101.467 280.368-262.237  1.00  0.00           H  
ATOM     18  C   MET     1      99.223 285.765-264.623  1.00  0.00           C  
ATOM     19  O   MET     1      98.803 286.481-263.729  1.00  0.00           O  
ATOM     20  N   ASP     2      98.529 285.514-265.762  1.00  0.00           N  
ATOM     21  H   ASP     2      98.913 284.827-266.395  1.00  0.00           H  
ATOM     22  CA  ASP     2      97.247 286.135-266.081  1.00  0.00           C  
ATOM     23  HA  ASP     2      97.245 287.129-265.634  1.00  0.00           H  
ATOM     24  CB  ASP     2      96.875 286.216-267.564  1.00  0.00           C  
ATOM     25  HB2 ASP     2      96.439 285.281-267.916  1.00  0.00           H  
ATOM     26  HB3 ASP     2      95.998 286.856-267.669  1.00  0.00           H  
ATOM     27  CG  ASP     2      97.880 286.646-268.644  1.00  0.00           C  
ATOM     28  OD1 ASP     2      98.733 287.500-268.451  1.00  0.00           O  
ATOM     29  OD2 ASP     2      97.750 286.096-269.795  1.00  0.00           O  
ATOM     30  C   ASP     2      96.107 285.351-265.434  1.00  0.00           C  
ATOM     31  O   ASP     2      96.008 284.142-265.711  1.00  0.00           O  
ATOM     32  N   VAL     3      95.148 285.929-264.649  1.00  0.00           N  
ATOM     33  H   VAL     3      95.306 286.845-264.254  1.00  0.00           H  
ATOM     34  CA  VAL     3      93.922 285.305-264.150  1.00  0.00           C  
ATOM     35  HA  VAL     3      94.070 284.229-264.063  1.00  0.00           H  
ATOM     36  CB  VAL     3      93.575 285.858-262.797  1.00  0.00           C  
ATOM     37  HB  VAL     3      92.847 285.178-262.355  1.00  0.00           H  
ATOM     38  CG1 VAL     3      94.794 285.778-261.722  1.00  0.00           C  
ATOM     39 HG11 VAL     3      95.586 286.453-262.045  1.00  0.00           H  
ATOM     40 HG12 VAL     3      95.135 284.744-261.662  1.00  0.00           H  
ATOM     41 HG13 VAL     3      94.493 286.051-260.711  1.00  0.00           H  
ATOM     42  CG2 VAL     3      92.971 287.326-262.782  1.00  0.00           C  
ATOM     43 HG21 VAL     3      92.161 287.461-263.498  1.00  0.00           H  
ATOM     44 HG22 VAL     3      93.725 288.087-262.984  1.00  0.00           H  
ATOM     45 HG23 VAL     3      92.702 287.470-261.736  1.00  0.00           H  
ATOM     46  C   VAL     3      92.798 285.472-265.158  1.00  0.00           C  
ATOM     47  O   VAL     3      91.582 285.391-264.817  1.00  0.00           O  
ATOM     48  N   PHE     4      93.181 285.623-266.412  1.00  0.00           N  
ATOM     49  H   PHE     4      94.123 285.979-266.495  1.00  0.00           H  
ATOM     50  CA  PHE     4      92.369 285.774-267.656  1.00  0.00           C  
ATOM     51  HA  PHE     4      91.366 285.442-267.388  1.00  0.00           H  
ATOM     52  CB  PHE     4      92.301 287.194-268.104  1.00  0.00           C  
ATOM     53  HB2 PHE     4      92.838 287.239-269.051  1.00  0.00           H  
ATOM     54  HB3 PHE     4      91.259 287.417-268.332  1.00  0.00           H  
ATOM     55  CG  PHE     4      92.825 288.358-267.120  1.00  0.00           C  
ATOM     56  CD1 PHE     4      94.016 289.077-267.569  1.00  0.00           C  
ATOM     57  HD1 PHE     4      94.605 288.904-268.458  1.00  0.00           H  
ATOM     58  CE1 PHE     4      94.540 289.986-266.600  1.00  0.00           C  
ATOM     59  HE1 PHE     4      95.330 290.691-266.810  1.00  0.00           H  
ATOM     60  CZ  PHE     4      93.839 290.336-265.402  1.00  0.00           C  
ATOM     61  HZ  PHE     4      94.246 291.081-264.735  1.00  0.00           H  
ATOM     62  CE2 PHE     4      92.640 289.593-265.109  1.00  0.00           C  
ATOM     63  HE2 PHE     4      92.083 289.791-264.205  1.00  0.00           H  
ATOM     64  CD2 PHE     4      92.114 288.647-265.977  1.00  0.00           C  
ATOM     65  HD2 PHE     4      91.217 288.095-265.735  1.00  0.00           H  
ATOM     66  C   PHE     4      92.762 284.824-268.827  1.00  0.00           C  
ATOM     67  O   PHE     4      93.975 284.636-269.036  1.00  0.00           O  
ATOM     68  N   MET     5      91.902 284.207-269.648  1.00  0.00           N  
ATOM     69  H   MET     5      90.932 284.374-269.419  1.00  0.00           H  
ATOM     70  CA  MET     5      92.243 283.419-270.822  1.00  0.00           C  
ATOM     71  HA  MET     5      93.184 283.658-271.317  1.00  0.00           H  
ATOM     72  CB  MET     5      92.431 281.953-270.224  1.00  0.00           C  
ATOM     73  HB2 MET     5      92.883 282.013-269.235  1.00  0.00           H  
ATOM     74  HB3 MET     5      91.525 281.349-270.181  1.00  0.00           H  
ATOM     75  CG  MET     5      93.341 281.107-271.163  1.00  0.00           C  
ATOM     76  HG2 MET     5      94.211 281.674-271.495  1.00  0.00           H  
ATOM     77  HG3 MET     5      93.664 280.198-270.656  1.00  0.00           H  
ATOM     78  SD  MET     5      92.456 280.673-272.643  1.00  0.00           S  
ATOM     79  CE  MET     5      93.387 279.574-273.609  1.00  0.00           C  
ATOM     80  HE1 MET     5      94.325 280.072-273.854  1.00  0.00           H  
ATOM     81  HE2 MET     5      92.718 279.263-274.412  1.00  0.00           H  
ATOM     82  HE3 MET     5      93.660 278.633-273.131  1.00  0.00           H  
ATOM     83  C   MET     5      91.048 283.496-271.761  1.00  0.00           C  
ATOM     84  O   MET     5      89.890 283.660-271.325  1.00  0.00           O  
ATOM     85  N   LYS     6      91.226 283.593-273.078  1.00  0.00           N  
ATOM     86  H   LYS     6      92.147 283.459-273.471  1.00  0.00           H  
ATOM     87  CA  LYS     6      90.176 283.850-274.143  1.00  0.00           C  
ATOM     88  HA  LYS     6      89.616 284.683-273.718  1.00  0.00           H  
ATOM     89  CB  LYS     6      90.800 283.997-275.512  1.00  0.00           C  
ATOM     90  HB2 LYS     6      91.536 283.247-275.801  1.00  0.00           H  
ATOM     91  HB3 LYS     6      89.943 283.967-276.184  1.00  0.00           H  
ATOM     92  CG  LYS     6      91.358 285.455-275.746  1.00  0.00           C  
ATOM     93  HG2 LYS     6      91.193 285.709-276.793  1.00  0.00           H  
ATOM     94  HG3 LYS     6      90.764 286.197-275.212  1.00  0.00           H  
ATOM     95  CD  LYS     6      92.839 285.788-275.412  1.00  0.00           C  
ATOM     96  HD2 LYS     6      93.027 285.354-274.429  1.00  0.00           H  
ATOM     97  HD3 LYS     6      93.429 285.264-276.163  1.00  0.00           H  
ATOM     98  CE  LYS     6      93.160 287.331-275.556  1.00  0.00           C  
ATOM     99  HE2 LYS     6      93.115 287.634-276.602  1.00  0.00           H  
ATOM    100  HE3 LYS     6      92.447 288.053-275.159  1.00  0.00           H  
ATOM    101  NZ  LYS     6      94.343 287.823-274.824  1.00  0.00           N  
ATOM    102  HZ1 LYS     6      94.430 287.466-273.884  1.00  0.00           H  
ATOM    103  HZ2 LYS     6      94.359 288.832-274.798  1.00  0.00           H  
ATOM    104  HZ3 LYS     6      95.207 287.547-275.268  1.00  0.00           H  
ATOM    105  C   LYS     6      89.098 282.674-274.123  1.00  0.00           C  
ATOM    106  O   LYS     6      87.900 283.000-274.189  1.00  0.00           O  
ATOM    107  N   GLY     7      89.533 281.443-274.018  1.00  0.00           N  
ATOM    108  H   GLY     7      90.517 281.403-274.244  1.00  0.00           H  
ATOM    109  CA  GLY     7      88.827 280.157-274.102  1.00  0.00           C  
ATOM    110  HA2 GLY     7      87.979 280.286-274.774  1.00  0.00           H  
ATOM    111  HA3 GLY     7      89.477 279.490-274.668  1.00  0.00           H  
ATOM    112  C   GLY     7      88.403 279.473-272.807  1.00  0.00           C  
ATOM    113  O   GLY     7      87.386 278.811-272.739  1.00  0.00           O  
ATOM    114  N   LEU     8      89.105 279.614-271.715  1.00  0.00           N  
ATOM    115  H   LEU     8      89.848 280.298-271.701  1.00  0.00           H  
ATOM    116  CA  LEU     8      88.756 279.013-270.401  1.00  0.00           C  
ATOM    117  HA  LEU     8      87.963 278.266-270.459  1.00  0.00           H  
ATOM    118  CB  LEU     8      90.035 278.351-269.854  1.00  0.00           C  
ATOM    119  HB2 LEU     8      90.798 279.129-269.830  1.00  0.00           H  
ATOM    120  HB3 LEU     8      89.831 277.935-268.868  1.00  0.00           H  
ATOM    121  CG  LEU     8      90.523 277.198-270.742  1.00  0.00           C  
ATOM    122  HG  LEU     8      90.645 277.534-271.772  1.00  0.00           H  
ATOM    123  CD1 LEU     8      91.963 276.893-270.134  1.00  0.00           C  
ATOM    124 HD11 LEU     8      91.939 276.959-269.047  1.00  0.00           H  
ATOM    125 HD12 LEU     8      92.571 277.556-270.750  1.00  0.00           H  
ATOM    126 HD13 LEU     8      92.130 275.846-270.390  1.00  0.00           H  
ATOM    127  CD2 LEU     8      89.720 275.903-270.830  1.00  0.00           C  
ATOM    128 HD21 LEU     8      89.963 275.356-269.919  1.00  0.00           H  
ATOM    129 HD22 LEU     8      90.070 275.257-271.636  1.00  0.00           H  
ATOM    130 HD23 LEU     8      88.646 276.070-270.909  1.00  0.00           H  
ATOM    131  C   LEU     8      88.010 280.067-269.437  1.00  0.00           C  
ATOM    132  O   LEU     8      87.457 281.109-269.908  1.00  0.00           O  
ATOM    133  N   SER     9      87.802 279.684-268.177  1.00  0.00           N  
ATOM    134  H   SER     9      88.206 278.816-267.855  1.00  0.00           H  
ATOM    135  CA  SER     9      87.247 280.434-267.062  1.00  0.00           C  
ATOM    136  HA  SER     9      87.304 279.745-266.219  1.00  0.00           H  
ATOM    137  CB  SER     9      88.292 281.511-266.676  1.00  0.00           C  
ATOM    138  HB2 SER     9      88.295 282.249-267.478  1.00  0.00           H  
ATOM    139  HB3 SER     9      88.022 282.126-265.818  1.00  0.00           H  
ATOM    140  OG  SER     9      89.628 281.012-266.638  1.00  0.00           O  
ATOM    141  HG  SER     9      90.233 281.682-266.310  1.00  0.00           H  
ATOM    142  C   SER     9      85.783 280.948-267.299  1.00  0.00           C  
ATOM    143  O   SER     9      85.359 281.989-266.855  1.00  0.00           O  
ATOM    144  N   LYS    10      84.958 280.245-268.167  1.00  0.00           N  
ATOM    145  H   LYS    10      85.355 279.396-268.546  1.00  0.00           H  
ATOM    146  CA  LYS    10      83.511 280.553-268.496  1.00  0.00           C  
ATOM    147  HA  LYS    10      82.922 281.214-267.860  1.00  0.00           H  
ATOM    148  CB  LYS    10      83.500 281.256-269.886  1.00  0.00           C  
ATOM    149  HB2 LYS    10      82.512 281.619-270.168  1.00  0.00           H  
ATOM    150  HB3 LYS    10      84.198 282.093-269.873  1.00  0.00           H  
ATOM    151  CG  LYS    10      83.920 280.439-271.097  1.00  0.00           C  
ATOM    152  HG2 LYS    10      84.994 280.254-271.135  1.00  0.00           H  
ATOM    153  HG3 LYS    10      83.380 279.499-271.204  1.00  0.00           H  
ATOM    154  CD  LYS    10      83.661 281.263-272.298  1.00  0.00           C  
ATOM    155  HD2 LYS    10      82.624 281.538-272.492  1.00  0.00           H  
ATOM    156  HD3 LYS    10      84.260 282.142-272.059  1.00  0.00           H  
ATOM    157  CE  LYS    10      84.172 280.590-273.591  1.00  0.00           C  
ATOM    158  HE2 LYS    10      85.136 280.131-273.374  1.00  0.00           H  
ATOM    159  HE3 LYS    10      83.432 279.895-273.989  1.00  0.00           H  
ATOM    160  NZ  LYS    10      84.505 281.599-274.586  1.00  0.00           N  
ATOM    161  HZ1 LYS    10      84.588 281.156-275.490  1.00  0.00           H  
ATOM    162  HZ2 LYS    10      85.395 282.060-274.460  1.00  0.00           H  
ATOM    163  HZ3 LYS    10      83.814 282.304-274.799  1.00  0.00           H  
ATOM    164  C   LYS    10      82.720 279.201-268.347  1.00  0.00           C  
ATOM    165  O   LYS    10      83.265 278.096-268.482  1.00  0.00           O  
ATOM    166  N   ALA    11      81.370 279.178-268.163  1.00  0.00           N  
ATOM    167  H   ALA    11      80.930 280.086-268.116  1.00  0.00           H  
ATOM    168  CA  ALA    11      80.511 277.970-268.429  1.00  0.00           C  
ATOM    169  HA  ALA    11      80.886 276.994-268.120  1.00  0.00           H  
ATOM    170  CB  ALA    11      79.065 278.281-267.929  1.00  0.00           C  
ATOM    171  HB1 ALA    11      78.654 279.251-268.209  1.00  0.00           H  
ATOM    172  HB2 ALA    11      78.881 278.146-266.863  1.00  0.00           H  
ATOM    173  HB3 ALA    11      78.343 277.557-268.308  1.00  0.00           H  
ATOM    174  C   ALA    11      80.337 277.910-269.954  1.00  0.00           C  
ATOM    175  O   ALA    11      80.299 279.031-270.568  1.00  0.00           O  
ATOM    176  N   LYS    12      80.404 276.701-270.521  1.00  0.00           N  
ATOM    177  H   LYS    12      80.309 275.973-269.827  1.00  0.00           H  
ATOM    178  CA  LYS    12      80.375 276.399-272.021  1.00  0.00           C  
ATOM    179  HA  LYS    12      80.056 277.255-272.616  1.00  0.00           H  
ATOM    180  CB  LYS    12      81.717 275.943-272.556  1.00  0.00           C  
ATOM    181  HB2 LYS    12      81.527 275.735-273.609  1.00  0.00           H  
ATOM    182  HB3 LYS    12      82.444 276.715-272.305  1.00  0.00           H  
ATOM    183  CG  LYS    12      82.092 274.584-271.924  1.00  0.00           C  
ATOM    184  HG2 LYS    12      81.763 274.447-270.894  1.00  0.00           H  
ATOM    185  HG3 LYS    12      81.516 273.738-272.298  1.00  0.00           H  
ATOM    186  CD  LYS    12      83.594 274.214-271.987  1.00  0.00           C  
ATOM    187  HD2 LYS    12      83.958 274.919-271.240  1.00  0.00           H  
ATOM    188  HD3 LYS    12      83.853 273.190-271.715  1.00  0.00           H  
ATOM    189  CE  LYS    12      84.153 274.401-273.392  1.00  0.00           C  
ATOM    190  HE2 LYS    12      84.069 275.456-273.653  1.00  0.00           H  
ATOM    191  HE3 LYS    12      85.230 274.295-273.261  1.00  0.00           H  
ATOM    192  NZ  LYS    12      83.631 273.398-274.478  1.00  0.00           N  
ATOM    193  HZ1 LYS    12      82.634 273.237-274.487  1.00  0.00           H  
ATOM    194  HZ2 LYS    12      84.135 272.534-274.342  1.00  0.00           H  
ATOM    195  HZ3 LYS    12      83.817 273.689-275.427  1.00  0.00           H  
ATOM    196  C   LYS    12      79.362 275.314-272.548  1.00  0.00           C  
ATOM    197  O   LYS    12      79.073 274.416-271.815  1.00  0.00           O  
ATOM    198  N   GLU    13      78.910 275.276-273.821  1.00  0.00           N  
ATOM    199  H   GLU    13      79.347 276.003-274.369  1.00  0.00           H  
ATOM    200  CA  GLU    13      77.978 274.246-274.386  1.00  0.00           C  
ATOM    201  HA  GLU    13      77.863 273.388-273.724  1.00  0.00           H  
ATOM    202  CB  GLU    13      76.565 274.961-274.624  1.00  0.00           C  
ATOM    203  HB2 GLU    13      76.598 275.758-275.367  1.00  0.00           H  
ATOM    204  HB3 GLU    13      75.980 274.098-274.941  1.00  0.00           H  
ATOM    205  CG  GLU    13      75.860 275.455-273.319  1.00  0.00           C  
ATOM    206  HG2 GLU    13      75.688 274.650-272.605  1.00  0.00           H  
ATOM    207  HG3 GLU    13      76.480 276.098-272.696  1.00  0.00           H  
ATOM    208  CD  GLU    13      74.499 276.125-273.666  1.00  0.00           C  
ATOM    209  OE1 GLU    13      74.508 277.139-274.403  1.00  0.00           O  
ATOM    210  OE2 GLU    13      73.492 275.714-273.107  1.00  0.00           O  
ATOM    211  C   GLU    13      78.457 273.654-275.752  1.00  0.00           C  
ATOM    212  O   GLU    13      79.275 274.219-276.395  1.00  0.00           O  
ATOM    213  N   GLY    14      77.883 272.542-276.286  1.00  0.00           N  
ATOM    214  H   GLY    14      77.147 272.036-275.815  1.00  0.00           H  
ATOM    215  CA  GLY    14      78.187 271.980-277.599  1.00  0.00           C  
ATOM    216  HA2 GLY    14      79.269 271.846-277.600  1.00  0.00           H  
ATOM    217  HA3 GLY    14      77.583 271.083-277.738  1.00  0.00           H  
ATOM    218  C   GLY    14      77.906 272.946-278.760  1.00  0.00           C  
ATOM    219  O   GLY    14      76.956 273.709-278.657  1.00  0.00           O  
ATOM    220  N   VAL    15      78.685 272.819-279.835  1.00  0.00           N  
ATOM    221  H   VAL    15      79.388 272.094-279.830  1.00  0.00           H  
ATOM    222  CA  VAL    15      78.717 273.703-281.078  1.00  0.00           C  
ATOM    223  HA  VAL    15      78.290 274.636-280.712  1.00  0.00           H  
ATOM    224  CB  VAL    15      80.113 274.032-281.519  1.00  0.00           C  
ATOM    225  HB  VAL    15      79.974 274.588-282.446  1.00  0.00           H  
ATOM    226  CG1 VAL    15      80.917 275.049-280.513  1.00  0.00           C  
ATOM    227 HG11 VAL    15      80.332 275.960-280.391  1.00  0.00           H  
ATOM    228 HG12 VAL    15      81.784 275.540-280.956  1.00  0.00           H  
ATOM    229 HG13 VAL    15      81.222 274.580-279.578  1.00  0.00           H  
ATOM    230  CG2 VAL    15      80.900 272.729-281.829  1.00  0.00           C  
ATOM    231 HG21 VAL    15      81.561 272.930-282.672  1.00  0.00           H  
ATOM    232 HG22 VAL    15      80.270 271.840-281.806  1.00  0.00           H  
ATOM    233 HG23 VAL    15      81.661 272.689-281.050  1.00  0.00           H  
ATOM    234  C   VAL    15      77.678 273.070-282.117  1.00  0.00           C  
ATOM    235  O   VAL    15      77.748 271.858-282.416  1.00  0.00           O  
ATOM    236  N   VAL    16      76.931 273.949-282.673  1.00  0.00           N  
ATOM    237  H   VAL    16      77.018 274.867-282.259  1.00  0.00           H  
ATOM    238  CA  VAL    16      76.017 273.653-283.787  1.00  0.00           C  
ATOM    239  HA  VAL    16      75.742 272.611-283.624  1.00  0.00           H  
ATOM    240  CB  VAL    16      74.900 274.635-283.791  1.00  0.00           C  
ATOM    241  HB  VAL    16      74.362 274.438-284.718  1.00  0.00           H  
ATOM    242  CG1 VAL    16      73.970 274.390-282.595  1.00  0.00           C  
ATOM    243 HG11 VAL    16      73.035 274.918-282.782  1.00  0.00           H  
ATOM    244 HG12 VAL    16      74.429 274.674-281.648  1.00  0.00           H  
ATOM    245 HG13 VAL    16      73.712 273.333-282.535  1.00  0.00           H  
ATOM    246  CG2 VAL    16      75.483 276.151-283.784  1.00  0.00           C  
ATOM    247 HG21 VAL    16      75.746 276.553-282.805  1.00  0.00           H  
ATOM    248 HG22 VAL    16      74.643 276.721-284.181  1.00  0.00           H  
ATOM    249 HG23 VAL    16      76.228 276.192-284.578  1.00  0.00           H  
ATOM    250  C   VAL    16      76.696 273.678-285.207  1.00  0.00           C  
ATOM    251  O   VAL    16      77.682 274.413-285.500  1.00  0.00           O  
ATOM    252  N   ALA    17      76.206 272.765-286.081  1.00  0.00           N  
ATOM    253  H   ALA    17      75.378 272.259-285.801  1.00  0.00           H  
ATOM    254  CA  ALA    17      76.728 272.484-287.397  1.00  0.00           C  
ATOM    255  HA  ALA    17      77.494 273.177-287.745  1.00  0.00           H  
ATOM    256  CB  ALA    17      77.064 271.010-287.434  1.00  0.00           C  
ATOM    257  HB1 ALA    17      77.994 270.907-286.875  1.00  0.00           H  
ATOM    258  HB2 ALA    17      77.395 270.815-288.454  1.00  0.00           H  
ATOM    259  HB3 ALA    17      76.278 270.327-287.111  1.00  0.00           H  
ATOM    260  C   ALA    17      75.648 272.888-288.485  1.00  0.00           C  
ATOM    261  O   ALA    17      74.467 272.654-288.301  1.00  0.00           O  
ATOM    262  N   ALA    18      76.134 273.528-289.515  1.00  0.00           N  
ATOM    263  H   ALA    18      77.086 273.825-289.360  1.00  0.00           H  
ATOM    264  CA  ALA    18      75.427 274.076-290.702  1.00  0.00           C  
ATOM    265  HA  ALA    18      76.095 274.861-291.055  1.00  0.00           H  
ATOM    266  CB  ALA    18      75.431 273.156-291.984  1.00  0.00           C  
ATOM    267  HB1 ALA    18      76.502 273.039-292.152  1.00  0.00           H  
ATOM    268  HB2 ALA    18      74.926 273.593-292.845  1.00  0.00           H  
ATOM    269  HB3 ALA    18      75.012 272.190-291.704  1.00  0.00           H  
ATOM    270  C   ALA    18      73.996 274.655-290.569  1.00  0.00           C  
ATOM    271  O   ALA    18      73.012 274.253-291.166  1.00  0.00           O  
ATOM    272  N   ALA    19      73.868 275.691-289.747  1.00  0.00           N  
ATOM    273  H   ALA    19      74.643 275.981-289.168  1.00  0.00           H  
ATOM    274  CA  ALA    19      72.709 276.554-289.591  1.00  0.00           C  
ATOM    275  HA  ALA    19      71.889 276.208-290.220  1.00  0.00           H  
ATOM    276  CB  ALA    19      72.401 276.583-288.116  1.00  0.00           C  
ATOM    277  HB1 ALA    19      72.165 275.586-287.745  1.00  0.00           H  
ATOM    278  HB2 ALA    19      71.581 277.258-287.869  1.00  0.00           H  
ATOM    279  HB3 ALA    19      73.277 276.935-287.572  1.00  0.00           H  
ATOM    280  C   ALA    19      73.075 277.970-290.137  1.00  0.00           C  
ATOM    281  O   ALA    19      73.973 278.739-289.641  1.00  0.00           O  
ATOM    282  N   GLU    20      72.255 278.413-291.056  1.00  0.00           N  
ATOM    283  H   GLU    20      71.494 277.780-291.259  1.00  0.00           H  
ATOM    284  CA  GLU    20      72.353 279.733-291.773  1.00  0.00           C  
ATOM    285  HA  GLU    20      73.335 280.185-291.631  1.00  0.00           H  
ATOM    286  CB  GLU    20      72.243 279.496-293.260  1.00  0.00           C  
ATOM    287  HB2 GLU    20      72.849 280.261-293.746  1.00  0.00           H  
ATOM    288  HB3 GLU    20      72.678 278.506-293.396  1.00  0.00           H  
ATOM    289  CG  GLU    20      70.789 279.483-293.783  1.00  0.00           C  
ATOM    290  HG2 GLU    20      70.288 278.684-293.236  1.00  0.00           H  
ATOM    291  HG3 GLU    20      70.279 280.390-293.458  1.00  0.00           H  
ATOM    292  CD  GLU    20      70.545 279.241-295.272  1.00  0.00           C  
ATOM    293  OE1 GLU    20      71.495 279.021-296.073  1.00  0.00           O  
ATOM    294  OE2 GLU    20      69.335 279.146-295.661  1.00  0.00           O  
ATOM    295  C   GLU    20      71.462 280.854-291.209  1.00  0.00           C  
ATOM    296  O   GLU    20      71.806 282.024-291.457  1.00  0.00           O  
ATOM    297  N   LYS    21      70.546 280.587-290.266  1.00  0.00           N  
ATOM    298  H   LYS    21      70.426 279.607-290.053  1.00  0.00           H  
ATOM    299  CA  LYS    21      69.740 281.615-289.493  1.00  0.00           C  
ATOM    300  HA  LYS    21      69.115 282.230-290.140  1.00  0.00           H  
ATOM    301  CB  LYS    21      68.869 280.784-288.490  1.00  0.00           C  
ATOM    302  HB2 LYS    21      69.473 279.944-288.147  1.00  0.00           H  
ATOM    303  HB3 LYS    21      68.835 281.335-287.550  1.00  0.00           H  
ATOM    304  CG  LYS    21      67.533 280.418-289.006  1.00  0.00           C  
ATOM    305  HG2 LYS    21      67.192 281.072-289.808  1.00  0.00           H  
ATOM    306  HG3 LYS    21      67.700 279.445-289.469  1.00  0.00           H  
ATOM    307  CD  LYS    21      66.450 280.282-287.937  1.00  0.00           C  
ATOM    308  HD2 LYS    21      66.699 279.547-287.171  1.00  0.00           H  
ATOM    309  HD3 LYS    21      66.161 281.178-287.390  1.00  0.00           H  
ATOM    310  CE  LYS    21      65.063 279.893-288.637  1.00  0.00           C  
ATOM    311  HE2 LYS    21      64.561 280.725-289.131  1.00  0.00           H  
ATOM    312  HE3 LYS    21      65.126 279.148-289.430  1.00  0.00           H  
ATOM    313  NZ  LYS    21      64.034 279.645-287.557  1.00  0.00           N  
ATOM    314  HZ1 LYS    21      63.134 279.466-287.980  1.00  0.00           H  
ATOM    315  HZ2 LYS    21      63.902 280.427-286.932  1.00  0.00           H  
ATOM    316  HZ3 LYS    21      64.101 278.844-286.946  1.00  0.00           H  
ATOM    317  C   LYS    21      70.626 282.524-288.655  1.00  0.00           C  
ATOM    318  O   LYS    21      70.230 283.575-288.157  1.00  0.00           O  
ATOM    319  N   THR    22      71.899 282.142-288.369  1.00  0.00           N  
ATOM    320  H   THR    22      72.310 281.312-288.773  1.00  0.00           H  
ATOM    321  CA  THR    22      72.885 282.876-287.589  1.00  0.00           C  
ATOM    322  HA  THR    22      72.552 283.055-286.567  1.00  0.00           H  
ATOM    323  CB  THR    22      74.265 282.140-287.567  1.00  0.00           C  
ATOM    324  HB  THR    22      74.975 282.897-287.234  1.00  0.00           H  
ATOM    325  CG2 THR    22      74.201 281.028-286.579  1.00  0.00           C  
ATOM    326 HG21 THR    22      75.228 280.662-286.603  1.00  0.00           H  
ATOM    327 HG22 THR    22      73.496 280.282-286.946  1.00  0.00           H  
ATOM    328 HG23 THR    22      73.991 281.565-285.654  1.00  0.00           H  
ATOM    329  OG1 THR    22      74.728 281.749-288.897  1.00  0.00           O  
ATOM    330  HG1 THR    22      74.222 282.343-289.456  1.00  0.00           H  
ATOM    331  C   THR    22      73.089 284.280-288.243  1.00  0.00           C  
ATOM    332  O   THR    22      73.316 284.439-289.442  1.00  0.00           O  
ATOM    333  N   LYS    23      73.194 285.272-287.315  1.00  0.00           N  
ATOM    334  H   LYS    23      72.889 285.009-286.389  1.00  0.00           H  
ATOM    335  CA  LYS    23      73.662 286.646-287.513  1.00  0.00           C  
ATOM    336  HA  LYS    23      74.134 286.860-288.472  1.00  0.00           H  
ATOM    337  CB  LYS    23      72.498 287.624-287.217  1.00  0.00           C  
ATOM    338  HB2 LYS    23      72.112 287.318-286.244  1.00  0.00           H  
ATOM    339  HB3 LYS    23      72.879 288.613-286.961  1.00  0.00           H  
ATOM    340  CG  LYS    23      71.477 287.784-288.379  1.00  0.00           C  
ATOM    341  HG2 LYS    23      70.988 286.823-288.532  1.00  0.00           H  
ATOM    342  HG3 LYS    23      70.715 288.498-288.065  1.00  0.00           H  
ATOM    343  CD  LYS    23      72.132 288.139-289.793  1.00  0.00           C  
ATOM    344  HD2 LYS    23      72.884 288.880-289.522  1.00  0.00           H  
ATOM    345  HD3 LYS    23      72.626 287.236-290.154  1.00  0.00           H  
ATOM    346  CE  LYS    23      71.058 288.768-290.742  1.00  0.00           C  
ATOM    347  HE2 LYS    23      70.399 287.941-291.005  1.00  0.00           H  
ATOM    348  HE3 LYS    23      70.506 289.512-290.168  1.00  0.00           H  
ATOM    349  NZ  LYS    23      71.762 289.353-291.892  1.00  0.00           N  
ATOM    350  HZ1 LYS    23      71.023 289.616-292.528  1.00  0.00           H  
ATOM    351  HZ2 LYS    23      72.496 288.724-292.185  1.00  0.00           H  
ATOM    352  HZ3 LYS    23      72.230 290.220-291.670  1.00  0.00           H  
ATOM    353  C   LYS    23      74.776 286.960-286.504  1.00  0.00           C  
ATOM    354  O   LYS    23      74.568 286.727-285.319  1.00  0.00           O  
ATOM    355  N   GLN    24      75.804 287.626-287.035  1.00  0.00           N  
ATOM    356  H   GLN    24      75.742 287.842-288.020  1.00  0.00           H  
ATOM    357  CA  GLN    24      76.890 287.991-286.270  1.00  0.00           C  
ATOM    358  HA  GLN    24      76.694 287.870-285.205  1.00  0.00           H  
ATOM    359  CB  GLN    24      77.960 286.899-286.625  1.00  0.00           C  
ATOM    360  HB2 GLN    24      77.469 285.944-286.441  1.00  0.00           H  
ATOM    361  HB3 GLN    24      78.206 286.923-287.687  1.00  0.00           H  
ATOM    362  CG  GLN    24      79.209 286.772-285.753  1.00  0.00           C  
ATOM    363  HG2 GLN    24      79.656 285.782-285.845  1.00  0.00           H  
ATOM    364  HG3 GLN    24      79.875 287.566-286.090  1.00  0.00           H  
ATOM    365  CD  GLN    24      78.924 286.829-284.244  1.00  0.00           C  
ATOM    366  OE1 GLN    24      78.213 286.029-283.716  1.00  0.00           O  
ATOM    367  NE2 GLN    24      79.515 287.660-283.459  1.00  0.00           N  
ATOM    368 HE21 GLN    24      79.215 287.468-282.514  1.00  0.00           H  
ATOM    369 HE22 GLN    24      80.212 288.312-283.790  1.00  0.00           H  
ATOM    370  C   GLN    24      77.352 289.423-286.635  1.00  0.00           C  
ATOM    371  O   GLN    24      76.769 289.940-287.569  1.00  0.00           O  
ATOM    372  N   GLY    25      78.421 290.098-286.117  1.00  0.00           N  
ATOM    373  H   GLY    25      78.975 289.720-285.362  1.00  0.00           H  
ATOM    374  CA  GLY    25      78.808 291.465-286.516  1.00  0.00           C  
ATOM    375  HA2 GLY    25      78.024 292.222-286.546  1.00  0.00           H  
ATOM    376  HA3 GLY    25      79.424 291.874-285.715  1.00  0.00           H  
ATOM    377  C   GLY    25      79.500 291.496-287.862  1.00  0.00           C  
ATOM    378  O   GLY    25      79.867 290.434-288.419  1.00  0.00           O  
ATOM    379  N   VAL    26      79.690 292.732-288.440  1.00  0.00           N  
ATOM    380  H   VAL    26      79.315 293.514-287.923  1.00  0.00           H  
ATOM    381  CA  VAL    26      80.204 292.960-289.789  1.00  0.00           C  
ATOM    382  HA  VAL    26      79.991 292.142-290.478  1.00  0.00           H  
ATOM    383  CB  VAL    26      79.434 294.117-290.458  1.00  0.00           C  
ATOM    384  HB  VAL    26      79.416 294.870-289.670  1.00  0.00           H  
ATOM    385  CG1 VAL    26      80.071 294.822-291.637  1.00  0.00           C  
ATOM    386 HG11 VAL    26      79.359 295.571-291.985  1.00  0.00           H  
ATOM    387 HG12 VAL    26      80.276 294.141-292.462  1.00  0.00           H  
ATOM    388 HG13 VAL    26      80.982 295.343-291.342  1.00  0.00           H  
ATOM    389  CG2 VAL    26      77.931 293.699-290.697  1.00  0.00           C  
ATOM    390 HG21 VAL    26      77.944 292.700-291.132  1.00  0.00           H  
ATOM    391 HG22 VAL    26      77.541 294.476-291.354  1.00  0.00           H  
ATOM    392 HG23 VAL    26      77.492 293.669-289.700  1.00  0.00           H  
ATOM    393  C   VAL    26      81.689 293.259-289.851  1.00  0.00           C  
ATOM    394  O   VAL    26      82.191 293.875-288.935  1.00  0.00           O  
ATOM    395  N   ALA    27      82.313 292.899-290.988  1.00  0.00           N  
ATOM    396  H   ALA    27      81.750 292.443-291.692  1.00  0.00           H  
ATOM    397  CA  ALA    27      83.743 292.908-291.109  1.00  0.00           C  
ATOM    398  HA  ALA    27      84.183 293.707-290.512  1.00  0.00           H  
ATOM    399  CB  ALA    27      84.205 291.590-290.420  1.00  0.00           C  
ATOM    400  HB1 ALA    27      83.417 291.215-289.767  1.00  0.00           H  
ATOM    401  HB2 ALA    27      85.036 291.869-289.773  1.00  0.00           H  
ATOM    402  HB3 ALA    27      84.403 290.742-291.075  1.00  0.00           H  
ATOM    403  C   ALA    27      84.159 293.026-292.629  1.00  0.00           C  
ATOM    404  O   ALA    27      83.481 292.440-293.481  1.00  0.00           O  
ATOM    405  N   GLU    28      85.278 293.663-292.879  1.00  0.00           N  
ATOM    406  H   GLU    28      85.763 294.142-292.134  1.00  0.00           H  
ATOM    407  CA  GLU    28      85.699 293.982-294.234  1.00  0.00           C  
ATOM    408  HA  GLU    28      84.843 293.684-294.839  1.00  0.00           H  
ATOM    409  CB  GLU    28      85.978 295.526-294.441  1.00  0.00           C  
ATOM    410  HB2 GLU    28      86.147 295.706-295.502  1.00  0.00           H  
ATOM    411  HB3 GLU    28      85.097 296.010-294.018  1.00  0.00           H  
ATOM    412  CG  GLU    28      87.089 296.120-293.584  1.00  0.00           C  
ATOM    413  HG2 GLU    28      86.939 296.068-292.506  1.00  0.00           H  
ATOM    414  HG3 GLU    28      87.964 295.571-293.932  1.00  0.00           H  
ATOM    415  CD  GLU    28      87.220 297.615-293.926  1.00  0.00           C  
ATOM    416  OE1 GLU    28      87.827 297.963-294.947  1.00  0.00           O  
ATOM    417  OE2 GLU    28      86.667 298.515-293.215  1.00  0.00           O  
ATOM    418  C   GLU    28      86.940 293.206-294.856  1.00  0.00           C  
ATOM    419  O   GLU    28      87.839 292.821-294.201  1.00  0.00           O  
ATOM    420  N   ALA    29      86.930 293.072-296.211  1.00  0.00           N  
ATOM    421  H   ALA    29      86.111 293.402-296.701  1.00  0.00           H  
ATOM    422  CA  ALA    29      87.903 292.367-297.027  1.00  0.00           C  
ATOM    423  HA  ALA    29      88.614 291.812-296.415  1.00  0.00           H  
ATOM    424  CB  ALA    29      87.131 291.303-297.833  1.00  0.00           C  
ATOM    425  HB1 ALA    29      87.840 290.804-298.494  1.00  0.00           H  
ATOM    426  HB2 ALA    29      86.317 291.834-298.327  1.00  0.00           H  
ATOM    427  HB3 ALA    29      86.608 290.668-297.119  1.00  0.00           H  
ATOM    428  C   ALA    29      88.681 293.344-297.836  1.00  0.00           C  
ATOM    429  O   ALA    29      89.741 293.006-298.267  1.00  0.00           O  
ATOM    430  N   ALA    30      88.186 294.591-298.092  1.00  0.00           N  
ATOM    431  H   ALA    30      87.249 294.677-297.724  1.00  0.00           H  
ATOM    432  CA  ALA    30      88.903 295.769-298.572  1.00  0.00           C  
ATOM    433  HA  ALA    30      88.236 296.626-298.669  1.00  0.00           H  
ATOM    434  CB  ALA    30      89.966 296.300-297.600  1.00  0.00           C  
ATOM    435  HB1 ALA    30      90.530 297.177-297.916  1.00  0.00           H  
ATOM    436  HB2 ALA    30      90.750 295.576-297.376  1.00  0.00           H  
ATOM    437  HB3 ALA    30      89.474 296.656-296.695  1.00  0.00           H  
ATOM    438  C   ALA    30      89.463 295.500-299.971  1.00  0.00           C  
ATOM    439  O   ALA    30      90.435 296.171-300.400  1.00  0.00           O  
ATOM    440  N   GLY    31      88.957 294.501-300.726  1.00  0.00           N  
ATOM    441  H   GLY    31      88.121 294.100-300.326  1.00  0.00           H  
ATOM    442  CA  GLY    31      89.561 293.939-302.076  1.00  0.00           C  
ATOM    443  HA2 GLY    31      88.887 293.171-302.456  1.00  0.00           H  
ATOM    444  HA3 GLY    31      89.584 294.772-302.779  1.00  0.00           H  
ATOM    445  C   GLY    31      90.847 293.177-301.886  1.00  0.00           C  
ATOM    446  O   GLY    31      91.396 292.661-302.913  1.00  0.00           O  
ATOM    447  N   LYS    32      91.384 293.098-300.629  1.00  0.00           N  
ATOM    448  H   LYS    32      90.762 293.356-299.876  1.00  0.00           H  
ATOM    449  CA  LYS    32      92.509 292.269-300.250  1.00  0.00           C  
ATOM    450  HA  LYS    32      93.297 292.282-301.003  1.00  0.00           H  
ATOM    451  CB  LYS    32      93.352 292.829-299.080  1.00  0.00           C  
ATOM    452  HB2 LYS    32      92.755 292.717-298.176  1.00  0.00           H  
ATOM    453  HB3 LYS    32      94.237 292.212-298.923  1.00  0.00           H  
ATOM    454  CG  LYS    32      93.812 294.307-299.221  1.00  0.00           C  
ATOM    455  HG2 LYS    32      94.397 294.431-300.132  1.00  0.00           H  
ATOM    456  HG3 LYS    32      92.925 294.935-299.138  1.00  0.00           H  
ATOM    457  CD  LYS    32      94.669 294.804-297.987  1.00  0.00           C  
ATOM    458  HD2 LYS    32      94.146 294.677-297.040  1.00  0.00           H  
ATOM    459  HD3 LYS    32      95.543 294.159-297.893  1.00  0.00           H  
ATOM    460  CE  LYS    32      94.944 296.400-298.065  1.00  0.00           C  
ATOM    461  HE2 LYS    32      95.443 296.428-299.034  1.00  0.00           H  
ATOM    462  HE3 LYS    32      94.086 297.052-297.900  1.00  0.00           H  
ATOM    463  NZ  LYS    32      95.797 296.702-296.867  1.00  0.00           N  
ATOM    464  HZ1 LYS    32      96.702 296.264-296.774  1.00  0.00           H  
ATOM    465  HZ2 LYS    32      95.244 296.488-296.049  1.00  0.00           H  
ATOM    466  HZ3 LYS    32      95.912 297.705-296.852  1.00  0.00           H  
ATOM    467  C   LYS    32      92.253 290.796-300.194  1.00  0.00           C  
ATOM    468  O   LYS    32      92.330 290.143-299.204  1.00  0.00           O  
ATOM    469  N   THR    33      91.676 290.191-301.274  1.00  0.00           N  
ATOM    470  H   THR    33      91.561 290.787-302.081  1.00  0.00           H  
ATOM    471  CA  THR    33      91.309 288.845-301.539  1.00  0.00           C  
ATOM    472  HA  THR    33      91.050 288.273-300.648  1.00  0.00           H  
ATOM    473  CB  THR    33      90.093 288.717-302.421  1.00  0.00           C  
ATOM    474  HB  THR    33      89.742 287.697-302.582  1.00  0.00           H  
ATOM    475  CG2 THR    33      88.981 289.464-301.811  1.00  0.00           C  
ATOM    476 HG21 THR    33      88.626 288.972-300.906  1.00  0.00           H  
ATOM    477 HG22 THR    33      88.043 289.416-302.366  1.00  0.00           H  
ATOM    478 HG23 THR    33      89.070 290.508-301.511  1.00  0.00           H  
ATOM    479  OG1 THR    33      90.343 289.302-303.707  1.00  0.00           O  
ATOM    480  HG1 THR    33      90.800 288.686-304.284  1.00  0.00           H  
ATOM    481  C   THR    33      92.476 288.134-302.272  1.00  0.00           C  
ATOM    482  O   THR    33      93.459 288.733-302.822  1.00  0.00           O  
ATOM    483  N   LYS    34      92.349 286.816-302.247  1.00  0.00           N  
ATOM    484  H   LYS    34      91.544 286.391-301.809  1.00  0.00           H  
ATOM    485  CA  LYS    34      93.334 285.853-302.782  1.00  0.00           C  
ATOM    486  HA  LYS    34      94.355 286.144-302.536  1.00  0.00           H  
ATOM    487  CB  LYS    34      92.984 284.475-302.216  1.00  0.00           C  
ATOM    488  HB2 LYS    34      91.921 284.239-302.262  1.00  0.00           H  
ATOM    489  HB3 LYS    34      93.462 283.815-302.940  1.00  0.00           H  
ATOM    490  CG  LYS    34      93.332 284.394-300.685  1.00  0.00           C  
ATOM    491  HG2 LYS    34      94.413 284.504-300.600  1.00  0.00           H  
ATOM    492  HG3 LYS    34      92.884 285.242-300.169  1.00  0.00           H  
ATOM    493  CD  LYS    34      92.892 283.085-300.035  1.00  0.00           C  
ATOM    494  HD2 LYS    34      91.813 283.005-300.161  1.00  0.00           H  
ATOM    495  HD3 LYS    34      93.389 282.181-300.385  1.00  0.00           H  
ATOM    496  CE  LYS    34      93.051 283.076-298.484  1.00  0.00           C  
ATOM    497  HE2 LYS    34      92.338 283.763-298.028  1.00  0.00           H  
ATOM    498  HE3 LYS    34      92.773 282.083-298.132  1.00  0.00           H  
ATOM    499  NZ  LYS    34      94.339 283.592-297.979  1.00  0.00           N  
ATOM    500  HZ1 LYS    34      94.210 284.483-297.522  1.00  0.00           H  
ATOM    501  HZ2 LYS    34      94.963 283.609-298.773  1.00  0.00           H  
ATOM    502  HZ3 LYS    34      94.651 282.886-297.328  1.00  0.00           H  
ATOM    503  C   LYS    34      93.347 285.816-304.345  1.00  0.00           C  
ATOM    504  O   LYS    34      92.255 286.064-304.905  1.00  0.00           O  
ATOM    505  N   GLU    35      94.449 285.573-305.050  1.00  0.00           N  
ATOM    506  H   GLU    35      95.294 285.474-304.506  1.00  0.00           H  
ATOM    507  CA  GLU    35      94.441 285.431-306.489  1.00  0.00           C  
ATOM    508  HA  GLU    35      93.848 286.246-306.904  1.00  0.00           H  
ATOM    509  CB  GLU    35      95.831 285.393-307.126  1.00  0.00           C  
ATOM    510  HB2 GLU    35      96.317 284.420-307.056  1.00  0.00           H  
ATOM    511  HB3 GLU    35      95.682 285.443-308.205  1.00  0.00           H  
ATOM    512  CG  GLU    35      96.724 286.583-306.877  1.00  0.00           C  
ATOM    513  HG2 GLU    35      97.578 286.322-307.502  1.00  0.00           H  
ATOM    514  HG3 GLU    35      96.300 287.455-307.376  1.00  0.00           H  
ATOM    515  CD  GLU    35      97.247 286.872-305.510  1.00  0.00           C  
ATOM    516  OE1 GLU    35      97.777 287.983-305.189  1.00  0.00           O  
ATOM    517  OE2 GLU    35      97.215 285.948-304.617  1.00  0.00           O  
ATOM    518  C   GLU    35      93.614 284.222-307.104  1.00  0.00           C  
ATOM    519  O   GLU    35      93.482 283.242-306.360  1.00  0.00           O  
ATOM    520  N   GLY    36      93.336 284.313-308.434  1.00  0.00           N  
ATOM    521  H   GLY    36      93.532 285.179-308.916  1.00  0.00           H  
ATOM    522  CA  GLY    36      92.608 283.251-309.213  1.00  0.00           C  
ATOM    523  HA2 GLY    36      92.598 283.577-310.254  1.00  0.00           H  
ATOM    524  HA3 GLY    36      92.984 282.247-309.021  1.00  0.00           H  
ATOM    525  C   GLY    36      91.119 283.118-308.922  1.00  0.00           C  
ATOM    526  O   GLY    36      90.495 283.820-308.088  1.00  0.00           O  
ATOM    527  N   VAL    37      90.495 282.153-309.599  1.00  0.00           N  
ATOM    528  H   VAL    37      91.084 281.553-310.158  1.00  0.00           H  
ATOM    529  CA  VAL    37      89.083 281.792-309.384  1.00  0.00           C  
ATOM    530  HA  VAL    37      88.603 282.397-308.615  1.00  0.00           H  
ATOM    531  CB  VAL    37      88.296 281.766-310.792  1.00  0.00           C  
ATOM    532  HB  VAL    37      87.325 281.351-310.521  1.00  0.00           H  
ATOM    533  CG1 VAL    37      88.142 283.190-311.384  1.00  0.00           C  
ATOM    534 HG11 VAL    37      89.123 283.614-311.597  1.00  0.00           H  
ATOM    535 HG12 VAL    37      87.833 283.859-310.581  1.00  0.00           H  
ATOM    536 HG13 VAL    37      87.532 283.289-312.282  1.00  0.00           H  
ATOM    537  CG2 VAL    37      88.944 280.783-311.848  1.00  0.00           C  
ATOM    538 HG21 VAL    37      89.952 281.109-312.105  1.00  0.00           H  
ATOM    539 HG22 VAL    37      88.382 280.780-312.782  1.00  0.00           H  
ATOM    540 HG23 VAL    37      88.960 279.723-311.596  1.00  0.00           H  
ATOM    541  C   VAL    37      88.873 280.365-308.758  1.00  0.00           C  
ATOM    542  O   VAL    37      89.791 279.524-308.776  1.00  0.00           O  
ATOM    543  N   LEU    38      87.742 280.225-308.220  1.00  0.00           N  
ATOM    544  H   LEU    38      87.019 280.918-308.348  1.00  0.00           H  
ATOM    545  CA  LEU    38      87.422 278.985-307.458  1.00  0.00           C  
ATOM    546  HA  LEU    38      88.279 278.314-307.408  1.00  0.00           H  
ATOM    547  CB  LEU    38      87.001 279.308-306.020  1.00  0.00           C  
ATOM    548  HB2 LEU    38      86.121 279.937-306.160  1.00  0.00           H  
ATOM    549  HB3 LEU    38      86.701 278.367-305.560  1.00  0.00           H  
ATOM    550  CG  LEU    38      88.038 279.909-305.028  1.00  0.00           C  
ATOM    551  HG  LEU    38      88.314 280.831-305.538  1.00  0.00           H  
ATOM    552  CD1 LEU    38      87.459 280.327-303.722  1.00  0.00           C  
ATOM    553 HD11 LEU    38      86.594 279.689-303.541  1.00  0.00           H  
ATOM    554 HD12 LEU    38      87.154 281.370-303.644  1.00  0.00           H  
ATOM    555 HD13 LEU    38      88.239 280.163-302.978  1.00  0.00           H  
ATOM    556  CD2 LEU    38      89.332 279.141-304.878  1.00  0.00           C  
ATOM    557 HD21 LEU    38      90.059 279.161-305.690  1.00  0.00           H  
ATOM    558 HD22 LEU    38      89.150 278.099-304.617  1.00  0.00           H  
ATOM    559 HD23 LEU    38      90.044 279.611-304.199  1.00  0.00           H  
ATOM    560  C   LEU    38      86.317 278.213-308.141  1.00  0.00           C  
ATOM    561  O   LEU    38      85.653 278.716-309.059  1.00  0.00           O  
ATOM    562  N   TYR    39      85.984 276.983-307.670  1.00  0.00           N  
ATOM    563  H   TYR    39      86.586 276.527-306.999  1.00  0.00           H  
ATOM    564  CA  TYR    39      84.838 276.161-308.264  1.00  0.00           C  
ATOM    565  HA  TYR    39      84.741 276.323-309.338  1.00  0.00           H  
ATOM    566  CB  TYR    39      85.013 274.668-308.123  1.00  0.00           C  
ATOM    567  HB2 TYR    39      84.888 274.251-307.123  1.00  0.00           H  
ATOM    568  HB3 TYR    39      84.287 274.054-308.656  1.00  0.00           H  
ATOM    569  CG  TYR    39      86.372 274.151-308.709  1.00  0.00           C  
ATOM    570  CD1 TYR    39      87.468 273.924-307.866  1.00  0.00           C  
ATOM    571  HD1 TYR    39      87.296 273.889-306.800  1.00  0.00           H  
ATOM    572  CE1 TYR    39      88.744 273.525-308.315  1.00  0.00           C  
ATOM    573  HE1 TYR    39      89.525 273.437-307.575  1.00  0.00           H  
ATOM    574  CZ  TYR    39      88.990 273.618-309.734  1.00  0.00           C  
ATOM    575  OH  TYR    39      90.295 273.595-310.126  1.00  0.00           O  
ATOM    576  HH  TYR    39      90.880 273.688-309.371  1.00  0.00           H  
ATOM    577  CE2 TYR    39      87.947 273.810-310.638  1.00  0.00           C  
ATOM    578  HE2 TYR    39      88.122 273.830-311.703  1.00  0.00           H  
ATOM    579  CD2 TYR    39      86.594 274.081-310.176  1.00  0.00           C  
ATOM    580  HD2 TYR    39      85.858 274.289-310.938  1.00  0.00           H  
ATOM    581  C   TYR    39      83.504 276.570-307.574  1.00  0.00           C  
ATOM    582  O   TYR    39      83.321 276.644-306.349  1.00  0.00           O  
ATOM    583  N   VAL    40      82.489 276.810-308.392  1.00  0.00           N  
ATOM    584  H   VAL    40      82.660 276.695-309.381  1.00  0.00           H  
ATOM    585  CA  VAL    40      81.176 277.175-308.048  1.00  0.00           C  
ATOM    586  HA  VAL    40      81.228 277.894-307.230  1.00  0.00           H  
ATOM    587  CB  VAL    40      80.506 277.868-309.285  1.00  0.00           C  
ATOM    588  HB  VAL    40      80.224 276.999-309.880  1.00  0.00           H  
ATOM    589  CG1 VAL    40      79.352 278.673-308.672  1.00  0.00           C  
ATOM    590 HG11 VAL    40      78.568 277.997-308.332  1.00  0.00           H  
ATOM    591 HG12 VAL    40      78.939 279.339-309.430  1.00  0.00           H  
ATOM    592 HG13 VAL    40      79.713 279.323-307.875  1.00  0.00           H  
ATOM    593  CG2 VAL    40      81.447 278.817-310.174  1.00  0.00           C  
ATOM    594 HG21 VAL    40      81.893 279.575-309.531  1.00  0.00           H  
ATOM    595 HG22 VAL    40      80.838 279.445-310.824  1.00  0.00           H  
ATOM    596 HG23 VAL    40      82.121 278.131-310.688  1.00  0.00           H  
ATOM    597  C   VAL    40      80.289 276.004-307.505  1.00  0.00           C  
ATOM    598  O   VAL    40      80.434 274.866-308.030  1.00  0.00           O  
ATOM    599  N   GLY    41      79.485 276.291-306.507  1.00  0.00           N  
ATOM    600  H   GLY    41      79.400 277.240-306.173  1.00  0.00           H  
ATOM    601  CA  GLY    41      78.625 275.236-305.953  1.00  0.00           C  
ATOM    602  HA2 GLY    41      77.783 275.701-305.440  1.00  0.00           H  
ATOM    603  HA3 GLY    41      78.224 274.571-306.718  1.00  0.00           H  
ATOM    604  C   GLY    41      79.380 274.210-305.095  1.00  0.00           C  
ATOM    605  O   GLY    41      78.834 273.612-304.209  1.00  0.00           O  
ATOM    606  N   SER    42      80.678 273.882-305.382  1.00  0.00           N  
ATOM    607  H   SER    42      81.017 274.172-306.288  1.00  0.00           H  
ATOM    608  CA  SER    42      81.520 272.976-304.599  1.00  0.00           C  
ATOM    609  HA  SER    42      80.928 272.298-303.985  1.00  0.00           H  
ATOM    610  CB  SER    42      82.368 272.158-305.498  1.00  0.00           C  
ATOM    611  HB2 SER    42      83.029 272.765-306.117  1.00  0.00           H  
ATOM    612  HB3 SER    42      82.977 271.492-304.887  1.00  0.00           H  
ATOM    613  OG  SER    42      81.568 271.399-306.303  1.00  0.00           O  
ATOM    614  HG  SER    42      81.199 270.714-305.740  1.00  0.00           H  
ATOM    615  C   SER    42      82.443 273.767-303.592  1.00  0.00           C  
ATOM    616  O   SER    42      82.971 273.158-302.632  1.00  0.00           O  
ATOM    617  N   LYS    43      82.584 275.086-303.726  1.00  0.00           N  
ATOM    618  H   LYS    43      82.419 275.491-304.637  1.00  0.00           H  
ATOM    619  CA  LYS    43      83.531 275.841-302.884  1.00  0.00           C  
ATOM    620  HA  LYS    43      83.558 275.218-301.990  1.00  0.00           H  
ATOM    621  CB  LYS    43      84.805 275.988-303.628  1.00  0.00           C  
ATOM    622  HB2 LYS    43      84.651 275.785-304.688  1.00  0.00           H  
ATOM    623  HB3 LYS    43      85.056 277.049-303.625  1.00  0.00           H  
ATOM    624  CG  LYS    43      85.959 275.181-303.091  1.00  0.00           C  
ATOM    625  HG2 LYS    43      85.447 274.276-302.763  1.00  0.00           H  
ATOM    626  HG3 LYS    43      86.747 274.992-303.819  1.00  0.00           H  
ATOM    627  CD  LYS    43      86.447 275.706-301.785  1.00  0.00           C  
ATOM    628  HD2 LYS    43      86.886 276.697-301.903  1.00  0.00           H  
ATOM    629  HD3 LYS    43      85.556 275.705-301.156  1.00  0.00           H  
ATOM    630  CE  LYS    43      87.553 274.875-301.119  1.00  0.00           C  
ATOM    631  HE2 LYS    43      87.772 275.263-300.124  1.00  0.00           H  
ATOM    632  HE3 LYS    43      87.172 273.863-300.981  1.00  0.00           H  
ATOM    633  NZ  LYS    43      88.737 274.745-301.980  1.00  0.00           N  
ATOM    634  HZ1 LYS    43      89.249 273.954-301.618  1.00  0.00           H  
ATOM    635  HZ2 LYS    43      89.372 275.527-302.056  1.00  0.00           H  
ATOM    636  HZ3 LYS    43      88.518 274.703-302.966  1.00  0.00           H  
ATOM    637  C   LYS    43      82.854 277.124-302.494  1.00  0.00           C  
ATOM    638  O   LYS    43      82.954 277.429-301.314  1.00  0.00           O  
ATOM    639  N   THR    44      82.161 277.839-303.438  1.00  0.00           N  
ATOM    640  H   THR    44      82.162 277.512-304.394  1.00  0.00           H  
ATOM    641  CA  THR    44      81.245 279.000-303.097  1.00  0.00           C  
ATOM    642  HA  THR    44      80.985 278.833-302.052  1.00  0.00           H  
ATOM    643  CB  THR    44      82.075 280.344-303.141  1.00  0.00           C  
ATOM    644  HB  THR    44      82.982 280.137-302.573  1.00  0.00           H  
ATOM    645  CG2 THR    44      82.558 280.801-304.514  1.00  0.00           C  
ATOM    646 HG21 THR    44      82.949 280.003-305.145  1.00  0.00           H  
ATOM    647 HG22 THR    44      83.370 281.451-304.187  1.00  0.00           H  
ATOM    648 HG23 THR    44      81.858 281.295-305.187  1.00  0.00           H  
ATOM    649  OG1 THR    44      81.478 281.466-302.577  1.00  0.00           O  
ATOM    650  HG1 THR    44      82.114 282.163-302.401  1.00  0.00           H  
ATOM    651  C   THR    44      79.993 279.215-303.970  1.00  0.00           C  
ATOM    652  O   THR    44      80.017 278.799-305.143  1.00  0.00           O  
ATOM    653  N   LYS    45      78.930 279.813-303.440  1.00  0.00           N  
ATOM    654  H   LYS    45      78.990 279.968-302.443  1.00  0.00           H  
ATOM    655  CA  LYS    45      77.722 280.282-304.104  1.00  0.00           C  
ATOM    656  HA  LYS    45      77.608 279.851-305.099  1.00  0.00           H  
ATOM    657  CB  LYS    45      76.496 279.971-303.288  1.00  0.00           C  
ATOM    658  HB2 LYS    45      76.645 280.292-302.257  1.00  0.00           H  
ATOM    659  HB3 LYS    45      75.641 280.536-303.660  1.00  0.00           H  
ATOM    660  CG  LYS    45      76.216 278.449-303.411  1.00  0.00           C  
ATOM    661  HG2 LYS    45      76.042 278.200-304.457  1.00  0.00           H  
ATOM    662  HG3 LYS    45      77.008 277.827-302.994  1.00  0.00           H  
ATOM    663  CD  LYS    45      74.996 278.163-302.482  1.00  0.00           C  
ATOM    664  HD2 LYS    45      75.319 278.602-301.538  1.00  0.00           H  
ATOM    665  HD3 LYS    45      74.131 278.707-302.860  1.00  0.00           H  
ATOM    666  CE  LYS    45      74.750 276.674-302.334  1.00  0.00           C  
ATOM    667  HE2 LYS    45      74.697 276.234-303.329  1.00  0.00           H  
ATOM    668  HE3 LYS    45      75.556 276.109-301.866  1.00  0.00           H  
ATOM    669  NZ  LYS    45      73.512 276.447-301.523  1.00  0.00           N  
ATOM    670  HZ1 LYS    45      73.671 276.736-300.568  1.00  0.00           H  
ATOM    671  HZ2 LYS    45      73.163 275.499-301.528  1.00  0.00           H  
ATOM    672  HZ3 LYS    45      72.766 277.046-301.843  1.00  0.00           H  
ATOM    673  C   LYS    45      77.730 281.855-304.401  1.00  0.00           C  
ATOM    674  O   LYS    45      76.797 282.380-305.012  1.00  0.00           O  
ATOM    675  N   GLU    46      78.871 282.541-304.113  1.00  0.00           N  
ATOM    676  H   GLU    46      79.752 282.077-303.941  1.00  0.00           H  
ATOM    677  CA  GLU    46      78.949 284.002-304.506  1.00  0.00           C  
ATOM    678  HA  GLU    46      78.005 284.498-304.280  1.00  0.00           H  
ATOM    679  CB  GLU    46      80.048 284.783-303.767  1.00  0.00           C  
ATOM    680  HB2 GLU    46      81.010 284.334-304.013  1.00  0.00           H  
ATOM    681  HB3 GLU    46      79.905 285.791-304.155  1.00  0.00           H  
ATOM    682  CG  GLU    46      79.876 284.795-302.227  1.00  0.00           C  
ATOM    683  HG2 GLU    46      79.830 283.778-301.839  1.00  0.00           H  
ATOM    684  HG3 GLU    46      80.634 285.381-301.707  1.00  0.00           H  
ATOM    685  CD  GLU    46      78.560 285.508-301.654  1.00  0.00           C  
ATOM    686  OE1 GLU    46      77.957 286.316-302.339  1.00  0.00           O  
ATOM    687  OE2 GLU    46      78.269 285.154-300.445  1.00  0.00           O  
ATOM    688  C   GLU    46      79.265 284.163-306.074  1.00  0.00           C  
ATOM    689  O   GLU    46      80.248 283.587-306.655  1.00  0.00           O  
ATOM    690  N   GLY    47      78.489 285.030-306.768  1.00  0.00           N  
ATOM    691  H   GLY    47      77.856 285.573-306.198  1.00  0.00           H  
ATOM    692  CA  GLY    47      78.861 285.488-308.188  1.00  0.00           C  
ATOM    693  HA2 GLY    47      78.825 284.680-308.919  1.00  0.00           H  
ATOM    694  HA3 GLY    47      78.100 286.187-308.534  1.00  0.00           H  
ATOM    695  C   GLY    47      80.161 286.200-308.474  1.00  0.00           C  
ATOM    696  O   GLY    47      80.402 286.620-309.601  1.00  0.00           O  
ATOM    697  N   VAL    48      81.103 286.271-307.477  1.00  0.00           N  
ATOM    698  H   VAL    48      80.864 285.831-306.599  1.00  0.00           H  
ATOM    699  CA  VAL    48      82.434 286.898-307.528  1.00  0.00           C  
ATOM    700  HA  VAL    48      82.327 287.808-308.118  1.00  0.00           H  
ATOM    701  CB  VAL    48      82.833 287.435-306.097  1.00  0.00           C  
ATOM    702  HB  VAL    48      83.786 287.928-306.290  1.00  0.00           H  
ATOM    703  CG1 VAL    48      81.799 288.435-305.531  1.00  0.00           C  
ATOM    704 HG11 VAL    48      81.528 289.062-306.380  1.00  0.00           H  
ATOM    705 HG12 VAL    48      82.087 289.035-304.667  1.00  0.00           H  
ATOM    706 HG13 VAL    48      80.856 287.929-305.325  1.00  0.00           H  
ATOM    707  CG2 VAL    48      83.327 286.256-305.090  1.00  0.00           C  
ATOM    708 HG21 VAL    48      83.507 286.726-304.123  1.00  0.00           H  
ATOM    709 HG22 VAL    48      84.237 285.679-305.255  1.00  0.00           H  
ATOM    710 HG23 VAL    48      82.447 285.645-304.891  1.00  0.00           H  
ATOM    711  C   VAL    48      83.517 286.065-308.169  1.00  0.00           C  
ATOM    712  O   VAL    48      84.649 286.592-308.462  1.00  0.00           O  
ATOM    713  N   VAL    49      83.254 284.885-308.600  1.00  0.00           N  
ATOM    714  H   VAL    49      82.448 284.439-308.186  1.00  0.00           H  
ATOM    715  CA  VAL    49      84.223 283.897-309.212  1.00  0.00           C  
ATOM    716  HA  VAL    49      85.224 284.330-309.217  1.00  0.00           H  
ATOM    717  CB  VAL    49      84.319 282.643-308.292  1.00  0.00           C  
ATOM    718  HB  VAL    49      85.124 282.081-308.765  1.00  0.00           H  
ATOM    719  CG1 VAL    49      84.656 282.948-306.796  1.00  0.00           C  
ATOM    720 HG11 VAL    49      85.462 283.681-306.769  1.00  0.00           H  
ATOM    721 HG12 VAL    49      85.008 281.991-306.412  1.00  0.00           H  
ATOM    722 HG13 VAL    49      83.816 283.391-306.261  1.00  0.00           H  
ATOM    723  CG2 VAL    49      82.936 281.822-308.220  1.00  0.00           C  
ATOM    724 HG21 VAL    49      82.771 281.632-309.281  1.00  0.00           H  
ATOM    725 HG22 VAL    49      82.195 282.521-307.833  1.00  0.00           H  
ATOM    726 HG23 VAL    49      83.111 280.955-307.583  1.00  0.00           H  
ATOM    727  C   VAL    49      83.858 283.620-310.652  1.00  0.00           C  
ATOM    728  O   VAL    49      84.106 282.518-311.161  1.00  0.00           O  
ATOM    729  N   HIE    50      83.295 284.675-311.301  1.00  0.00           N  
ATOM    730  H   HIE    50      83.000 285.498-310.794  1.00  0.00           H  
ATOM    731  CA  HIE    50      83.113 284.672-312.777  1.00  0.00           C  
ATOM    732  HA  HIE    50      82.580 283.743-312.975  1.00  0.00           H  
ATOM    733  CB  HIE    50      82.341 285.857-313.327  1.00  0.00           C  
ATOM    734  HB2 HIE    50      81.537 286.078-312.625  1.00  0.00           H  
ATOM    735  HB3 HIE    50      83.054 286.681-313.303  1.00  0.00           H  
ATOM    736  CG  HIE    50      81.812 285.745-314.742  1.00  0.00           C  
ATOM    737  ND1 HIE    50      80.787 284.913-315.245  1.00  0.00           N  
ATOM    738  CE1 HIE    50      80.945 285.081-316.658  1.00  0.00           C  
ATOM    739  HE1 HIE    50      80.320 284.597-317.394  1.00  0.00           H  
ATOM    740  NE2 HIE    50      82.090 285.754-316.981  1.00  0.00           N  
ATOM    741  HE2 HIE    50      82.314 286.079-317.911  1.00  0.00           H  
ATOM    742  CD2 HIE    50      82.603 286.132-315.769  1.00  0.00           C  
ATOM    743  HD2 HIE    50      83.461 286.762-315.587  1.00  0.00           H  
ATOM    744  C   HIE    50      84.435 284.487-313.507  1.00  0.00           C  
ATOM    745  O   HIE    50      85.453 285.119-313.212  1.00  0.00           O  
ATOM    746  N   GLY    51      84.504 283.395-314.303  1.00  0.00           N  
ATOM    747  H   GLY    51      83.647 282.867-314.385  1.00  0.00           H  
ATOM    748  CA  GLY    51      85.716 282.916-314.983  1.00  0.00           C  
ATOM    749  HA2 GLY    51      86.234 283.569-315.685  1.00  0.00           H  
ATOM    750  HA3 GLY    51      86.385 282.520-314.220  1.00  0.00           H  
ATOM    751  C   GLY    51      85.321 281.638-315.860  1.00  0.00           C  
ATOM    752  O   GLY    51      84.275 281.041-315.611  1.00  0.00           O  
ATOM    753  N   VAL    52      86.307 281.320-316.735  1.00  0.00           N  
ATOM    754  H   VAL    52      87.071 281.964-316.880  1.00  0.00           H  
ATOM    755  CA  VAL    52      86.180 280.097-317.646  1.00  0.00           C  
ATOM    756  HA  VAL    52      85.115 280.014-317.860  1.00  0.00           H  
ATOM    757  CB  VAL    52      86.972 280.377-318.865  1.00  0.00           C  
ATOM    758  HB  VAL    52      86.750 279.483-319.447  1.00  0.00           H  
ATOM    759  CG1 VAL    52      86.414 281.602-319.602  1.00  0.00           C  
ATOM    760 HG11 VAL    52      85.370 281.601-319.288  1.00  0.00           H  
ATOM    761 HG12 VAL    52      86.529 281.486-320.679  1.00  0.00           H  
ATOM    762 HG13 VAL    52      87.088 282.375-319.231  1.00  0.00           H  
ATOM    763  CG2 VAL    52      88.478 280.435-318.726  1.00  0.00           C  
ATOM    764 HG21 VAL    52      88.948 280.583-319.698  1.00  0.00           H  
ATOM    765 HG22 VAL    52      88.790 279.493-318.274  1.00  0.00           H  
ATOM    766 HG23 VAL    52      88.875 281.177-318.033  1.00  0.00           H  
ATOM    767  C   VAL    52      86.368 278.657-317.088  1.00  0.00           C  
ATOM    768  O   VAL    52      86.138 277.741-317.786  1.00  0.00           O  
ATOM    769  N   ALA    53      86.710 278.515-315.835  1.00  0.00           N  
ATOM    770  H   ALA    53      86.824 279.362-315.297  1.00  0.00           H  
ATOM    771  CA  ALA    53      87.173 277.252-315.219  1.00  0.00           C  
ATOM    772  HA  ALA    53      87.836 276.711-315.894  1.00  0.00           H  
ATOM    773  CB  ALA    53      87.901 277.517-314.018  1.00  0.00           C  
ATOM    774  HB1 ALA    53      88.859 278.004-314.197  1.00  0.00           H  
ATOM    775  HB2 ALA    53      88.235 276.547-313.652  1.00  0.00           H  
ATOM    776  HB3 ALA    53      87.417 278.069-313.212  1.00  0.00           H  
ATOM    777  C   ALA    53      86.031 276.264-314.954  1.00  0.00           C  
ATOM    778  O   ALA    53      85.171 276.620-314.128  1.00  0.00           O  
ATOM    779  N   THR    54      86.034 275.165-315.597  1.00  0.00           N  
ATOM    780  H   THR    54      86.806 274.724-316.076  1.00  0.00           H  
ATOM    781  CA  THR    54      84.791 274.379-315.478  1.00  0.00           C  
ATOM    782  HA  THR    54      84.103 274.777-314.732  1.00  0.00           H  
ATOM    783  CB  THR    54      84.021 274.530-316.757  1.00  0.00           C  
ATOM    784  HB  THR    54      83.673 275.532-317.008  1.00  0.00           H  
ATOM    785  CG2 THR    54      84.643 273.979-318.073  1.00  0.00           C  
ATOM    786 HG21 THR    54      85.611 274.481-318.062  1.00  0.00           H  
ATOM    787 HG22 THR    54      83.962 274.323-318.851  1.00  0.00           H  
ATOM    788 HG23 THR    54      84.677 272.909-318.277  1.00  0.00           H  
ATOM    789  OG1 THR    54      82.742 273.861-316.610  1.00  0.00           O  
ATOM    790  HG1 THR    54      82.090 274.452-316.993  1.00  0.00           H  
ATOM    791  C   THR    54      85.057 272.867-315.095  1.00  0.00           C  
ATOM    792  O   THR    54      86.227 272.499-315.267  1.00  0.00           O  
ATOM    793  N   VAL    55      84.043 272.112-314.630  1.00  0.00           N  
ATOM    794  H   VAL    55      83.119 272.508-314.536  1.00  0.00           H  
ATOM    795  CA  VAL    55      84.232 270.664-314.162  1.00  0.00           C  
ATOM    796  HA  VAL    55      84.679 270.584-313.171  1.00  0.00           H  
ATOM    797  CB  VAL    55      82.846 270.078-313.960  1.00  0.00           C  
ATOM    798  HB  VAL    55      82.959 269.019-313.728  1.00  0.00           H  
ATOM    799  CG1 VAL    55      81.957 270.601-312.795  1.00  0.00           C  
ATOM    800 HG11 VAL    55      81.170 269.856-312.674  1.00  0.00           H  
ATOM    801 HG12 VAL    55      81.627 271.637-312.865  1.00  0.00           H  
ATOM    802 HG13 VAL    55      82.548 270.556-311.880  1.00  0.00           H  
ATOM    803  CG2 VAL    55      82.023 270.127-315.303  1.00  0.00           C  
ATOM    804 HG21 VAL    55      82.592 269.626-316.086  1.00  0.00           H  
ATOM    805 HG22 VAL    55      81.802 271.169-315.532  1.00  0.00           H  
ATOM    806 HG23 VAL    55      81.123 269.543-315.113  1.00  0.00           H  
ATOM    807  C   VAL    55      84.999 269.684-315.073  1.00  0.00           C  
ATOM    808  O   VAL    55      85.485 268.556-314.640  1.00  0.00           O  
ATOM    809  N   ALA    56      85.185 270.109-316.282  1.00  0.00           N  
ATOM    810  H   ALA    56      84.780 271.022-316.431  1.00  0.00           H  
ATOM    811  CA  ALA    56      86.014 269.490-317.348  1.00  0.00           C  
ATOM    812  HA  ALA    56      85.555 268.539-317.621  1.00  0.00           H  
ATOM    813  CB  ALA    56      86.190 270.486-318.518  1.00  0.00           C  
ATOM    814  HB1 ALA    56      86.650 271.427-318.216  1.00  0.00           H  
ATOM    815  HB2 ALA    56      85.206 270.721-318.925  1.00  0.00           H  
ATOM    816  HB3 ALA    56      86.932 270.001-319.152  1.00  0.00           H  
ATOM    817  C   ALA    56      87.380 268.973-316.942  1.00  0.00           C  
ATOM    818  O   ALA    56      87.796 267.887-317.418  1.00  0.00           O  
ATOM    819  N   GLU    57      87.949 269.650-315.936  1.00  0.00           N  
ATOM    820  H   GLU    57      87.501 270.546-315.808  1.00  0.00           H  
ATOM    821  CA  GLU    57      89.282 269.477-315.384  1.00  0.00           C  
ATOM    822  HA  GLU    57      89.839 269.255-316.294  1.00  0.00           H  
ATOM    823  CB  GLU    57      89.651 270.841-314.799  1.00  0.00           C  
ATOM    824  HB2 GLU    57      89.410 271.609-315.534  1.00  0.00           H  
ATOM    825  HB3 GLU    57      89.107 270.998-313.867  1.00  0.00           H  
ATOM    826  CG  GLU    57      91.192 271.010-314.493  1.00  0.00           C  
ATOM    827  HG2 GLU    57      91.387 272.019-314.130  1.00  0.00           H  
ATOM    828  HG3 GLU    57      91.258 270.439-313.567  1.00  0.00           H  
ATOM    829  CD  GLU    57      92.167 270.496-315.647  1.00  0.00           C  
ATOM    830  OE1 GLU    57      91.944 270.710-316.874  1.00  0.00           O  
ATOM    831  OE2 GLU    57      93.244 269.896-315.467  1.00  0.00           O  
ATOM    832  C   GLU    57      89.506 268.325-314.366  1.00  0.00           C  
ATOM    833  O   GLU    57      90.598 267.925-314.119  1.00  0.00           O  
ATOM    834  N   LYS    58      88.396 267.659-313.969  1.00  0.00           N  
ATOM    835  H   LYS    58      87.548 268.067-314.336  1.00  0.00           H  
ATOM    836  CA  LYS    58      88.167 266.630-312.940  1.00  0.00           C  
ATOM    837  HA  LYS    58      89.146 266.211-312.706  1.00  0.00           H  
ATOM    838  CB  LYS    58      87.477 267.373-311.796  1.00  0.00           C  
ATOM    839  HB2 LYS    58      86.718 268.092-312.102  1.00  0.00           H  
ATOM    840  HB3 LYS    58      86.939 266.586-311.268  1.00  0.00           H  
ATOM    841  CG  LYS    58      88.366 268.187-310.915  1.00  0.00           C  
ATOM    842  HG2 LYS    58      88.969 268.860-311.524  1.00  0.00           H  
ATOM    843  HG3 LYS    58      87.788 268.847-310.268  1.00  0.00           H  
ATOM    844  CD  LYS    58      89.265 267.351-310.005  1.00  0.00           C  
ATOM    845  HD2 LYS    58      88.670 267.092-309.129  1.00  0.00           H  
ATOM    846  HD3 LYS    58      89.546 266.403-310.462  1.00  0.00           H  
ATOM    847  CE  LYS    58      90.646 267.931-309.596  1.00  0.00           C  
ATOM    848  HE2 LYS    58      91.185 268.011-310.540  1.00  0.00           H  
ATOM    849  HE3 LYS    58      90.492 268.950-309.239  1.00  0.00           H  
ATOM    850  NZ  LYS    58      91.370 267.184-308.583  1.00  0.00           N  
ATOM    851  HZ1 LYS    58      90.727 267.172-307.804  1.00  0.00           H  
ATOM    852  HZ2 LYS    58      92.126 267.681-308.135  1.00  0.00           H  
ATOM    853  HZ3 LYS    58      91.608 266.221-308.777  1.00  0.00           H  
ATOM    854  C   LYS    58      87.379 265.394-313.363  1.00  0.00           C  
ATOM    855  O   LYS    58      87.939 264.299-313.179  1.00  0.00           O  
ATOM    856  N   THR    59      86.238 265.589-314.004  1.00  0.00           N  
ATOM    857  H   THR    59      85.817 266.500-313.893  1.00  0.00           H  
ATOM    858  CA  THR    59      85.304 264.618-314.387  1.00  0.00           C  
ATOM    859  HA  THR    59      85.293 263.903-313.565  1.00  0.00           H  
ATOM    860  CB  THR    59      83.831 265.259-314.419  1.00  0.00           C  
ATOM    861  HB  THR    59      83.671 265.859-315.315  1.00  0.00           H  
ATOM    862  CG2 THR    59      82.755 264.165-314.543  1.00  0.00           C  
ATOM    863 HG21 THR    59      82.907 263.600-315.462  1.00  0.00           H  
ATOM    864 HG22 THR    59      81.804 264.689-314.633  1.00  0.00           H  
ATOM    865 HG23 THR    59      82.863 263.446-313.731  1.00  0.00           H  
ATOM    866  OG1 THR    59      83.485 265.849-313.186  1.00  0.00           O  
ATOM    867  HG1 THR    59      82.656 266.277-313.413  1.00  0.00           H  
ATOM    868  C   THR    59      85.635 263.748-315.668  1.00  0.00           C  
ATOM    869  O   THR    59      85.929 264.281-316.758  1.00  0.00           O  
ATOM    870  N   LYS    60      85.709 262.424-315.449  1.00  0.00           N  
ATOM    871  H   LYS    60      85.449 262.173-314.506  1.00  0.00           H  
ATOM    872  CA  LYS    60      86.131 261.367-316.407  1.00  0.00           C  
ATOM    873  HA  LYS    60      85.711 261.673-317.365  1.00  0.00           H  
ATOM    874  CB  LYS    60      87.651 261.213-316.373  1.00  0.00           C  
ATOM    875  HB2 LYS    60      87.940 260.862-315.383  1.00  0.00           H  
ATOM    876  HB3 LYS    60      88.019 260.565-317.169  1.00  0.00           H  
ATOM    877  CG  LYS    60      88.449 262.479-316.607  1.00  0.00           C  
ATOM    878  HG2 LYS    60      87.988 263.029-317.428  1.00  0.00           H  
ATOM    879  HG3 LYS    60      88.343 263.062-315.692  1.00  0.00           H  
ATOM    880  CD  LYS    60      89.966 262.420-316.813  1.00  0.00           C  
ATOM    881  HD2 LYS    60      90.473 262.751-315.907  1.00  0.00           H  
ATOM    882  HD3 LYS    60      90.219 261.365-316.922  1.00  0.00           H  
ATOM    883  CE  LYS    60      90.323 263.202-318.091  1.00  0.00           C  
ATOM    884  HE2 LYS    60      89.993 262.776-319.038  1.00  0.00           H  
ATOM    885  HE3 LYS    60      89.776 264.145-318.078  1.00  0.00           H  
ATOM    886  NZ  LYS    60      91.821 263.403-318.268  1.00  0.00           N  
ATOM    887  HZ1 LYS    60      92.339 262.613-318.625  1.00  0.00           H  
ATOM    888  HZ2 LYS    60      92.210 263.332-317.338  1.00  0.00           H  
ATOM    889  HZ3 LYS    60      92.121 264.154-318.873  1.00  0.00           H  
ATOM    890  C   LYS    60      85.604 259.941-315.991  1.00  0.00           C  
ATOM    891  O   LYS    60      84.826 259.706-315.032  1.00  0.00           O  
ATOM    892  N   GLU    61      85.969 258.920-316.835  1.00  0.00           N  
ATOM    893  H   GLU    61      86.513 259.064-317.673  1.00  0.00           H  
ATOM    894  CA  GLU    61      85.490 257.498-316.796  1.00  0.00           C  
ATOM    895  HA  GLU    61      84.409 257.373-316.858  1.00  0.00           H  
ATOM    896  CB  GLU    61      86.125 256.629-317.942  1.00  0.00           C  
ATOM    897  HB2 GLU    61      87.187 256.868-317.883  1.00  0.00           H  
ATOM    898  HB3 GLU    61      86.078 255.549-317.800  1.00  0.00           H  
ATOM    899  CG  GLU    61      85.726 256.995-319.371  1.00  0.00           C  
ATOM    900  HG2 GLU    61      86.152 256.353-320.142  1.00  0.00           H  
ATOM    901  HG3 GLU    61      84.638 257.024-319.315  1.00  0.00           H  
ATOM    902  CD  GLU    61      86.146 258.453-319.841  1.00  0.00           C  
ATOM    903  OE1 GLU    61      85.526 259.013-320.827  1.00  0.00           O  
ATOM    904  OE2 GLU    61      87.104 259.080-319.389  1.00  0.00           O  
ATOM    905  C   GLU    61      85.914 256.764-315.446  1.00  0.00           C  
ATOM    906  O   GLU    61      86.992 256.935-314.872  1.00  0.00           O  
ATOM    907  N   GLN    62      85.052 255.805-315.005  1.00  0.00           N  
ATOM    908  H   GLN    62      84.108 255.787-315.364  1.00  0.00           H  
ATOM    909  CA  GLN    62      85.297 254.929-313.866  1.00  0.00           C  
ATOM    910  HA  GLN    62      85.436 255.524-312.964  1.00  0.00           H  
ATOM    911  CB  GLN    62      84.005 254.127-313.544  1.00  0.00           C  
ATOM    912  HB2 GLN    62      83.163 254.807-313.413  1.00  0.00           H  
ATOM    913  HB3 GLN    62      83.759 253.439-314.354  1.00  0.00           H  
ATOM    914  CG  GLN    62      84.105 253.368-312.238  1.00  0.00           C  
ATOM    915  HG2 GLN    62      83.159 252.827-312.260  1.00  0.00           H  
ATOM    916  HG3 GLN    62      84.856 252.579-312.266  1.00  0.00           H  
ATOM    917  CD  GLN    62      84.222 254.203-310.926  1.00  0.00           C  
ATOM    918  OE1 GLN    62      83.773 255.322-310.638  1.00  0.00           O  
ATOM    919  NE2 GLN    62      84.919 253.549-310.012  1.00  0.00           N  
ATOM    920 HE21 GLN    62      85.138 252.587-310.225  1.00  0.00           H  
ATOM    921 HE22 GLN    62      85.265 254.118-309.253  1.00  0.00           H  
ATOM    922  C   GLN    62      86.562 254.041-314.115  1.00  0.00           C  
ATOM    923  O   GLN    62      87.382 253.814-313.245  1.00  0.00           O  
ATOM    924  N   VAL    63      86.777 253.720-315.380  1.00  0.00           N  
ATOM    925  H   VAL    63      86.071 254.065-316.014  1.00  0.00           H  
ATOM    926  CA  VAL    63      87.710 252.696-315.925  1.00  0.00           C  
ATOM    927  HA  VAL    63      88.315 252.340-315.092  1.00  0.00           H  
ATOM    928  CB  VAL    63      86.931 251.555-316.610  1.00  0.00           C  
ATOM    929  HB  VAL    63      87.440 250.687-317.030  1.00  0.00           H  
ATOM    930  CG1 VAL    63      85.967 250.815-315.639  1.00  0.00           C  
ATOM    931 HG11 VAL    63      85.314 250.135-316.187  1.00  0.00           H  
ATOM    932 HG12 VAL    63      85.381 251.600-315.160  1.00  0.00           H  
ATOM    933 HG13 VAL    63      86.485 250.245-314.867  1.00  0.00           H  
ATOM    934  CG2 VAL    63      85.998 252.118-317.724  1.00  0.00           C  
ATOM    935 HG21 VAL    63      85.183 252.723-317.329  1.00  0.00           H  
ATOM    936 HG22 VAL    63      85.528 251.266-318.215  1.00  0.00           H  
ATOM    937 HG23 VAL    63      86.652 252.634-318.427  1.00  0.00           H  
ATOM    938  C   VAL    63      88.778 253.334-316.780  1.00  0.00           C  
ATOM    939  O   VAL    63      88.571 254.283-317.558  1.00  0.00           O  
ATOM    940  N   THR    64      90.022 252.876-316.538  1.00  0.00           N  
ATOM    941  H   THR    64      90.162 252.199-315.802  1.00  0.00           H  
ATOM    942  CA  THR    64      91.236 253.385-317.293  1.00  0.00           C  
ATOM    943  HA  THR    64      91.100 253.056-318.323  1.00  0.00           H  
ATOM    944  CB  THR    64      91.420 254.911-317.188  1.00  0.00           C  
ATOM    945  HB  THR    64      90.651 255.476-317.716  1.00  0.00           H  
ATOM    946  CG2 THR    64      91.659 255.452-315.762  1.00  0.00           C  
ATOM    947 HG21 THR    64      91.978 256.483-315.912  1.00  0.00           H  
ATOM    948 HG22 THR    64      92.298 254.782-315.186  1.00  0.00           H  
ATOM    949 HG23 THR    64      90.648 255.541-315.366  1.00  0.00           H  
ATOM    950  OG1 THR    64      92.579 255.190-317.902  1.00  0.00           O  
ATOM    951  HG1 THR    64      92.272 255.384-318.791  1.00  0.00           H  
ATOM    952  C   THR    64      92.444 252.435-316.867  1.00  0.00           C  
ATOM    953  O   THR    64      92.406 251.982-315.695  1.00  0.00           O  
ATOM    954  N   ASN    65      93.447 252.103-317.710  1.00  0.00           N  
ATOM    955  H   ASN    65      93.508 252.509-318.633  1.00  0.00           H  
ATOM    956  CA  ASN    65      94.648 251.446-317.466  1.00  0.00           C  
ATOM    957  HA  ASN    65      95.117 251.290-318.437  1.00  0.00           H  
ATOM    958  CB  ASN    65      95.550 252.154-316.474  1.00  0.00           C  
ATOM    959  HB2 ASN    65      94.940 252.477-315.630  1.00  0.00           H  
ATOM    960  HB3 ASN    65      96.306 251.447-316.133  1.00  0.00           H  
ATOM    961  CG  ASN    65      96.305 253.247-317.141  1.00  0.00           C  
ATOM    962  OD1 ASN    65      96.703 253.169-318.363  1.00  0.00           O  
ATOM    963  ND2 ASN    65      96.634 254.326-316.409  1.00  0.00           N  
ATOM    964 HD21 ASN    65      97.125 255.106-316.824  1.00  0.00           H  
ATOM    965 HD22 ASN    65      96.454 254.453-315.424  1.00  0.00           H  
ATOM    966  C   ASN    65      94.452 249.928-317.121  1.00  0.00           C  
ATOM    967  O   ASN    65      95.335 249.342-316.493  1.00  0.00           O  
ATOM    968  N   VAL    66      93.335 249.303-317.513  1.00  0.00           N  
ATOM    969  H   VAL    66      92.750 249.924-318.053  1.00  0.00           H  
ATOM    970  CA  VAL    66      92.861 248.004-317.123  1.00  0.00           C  
ATOM    971  HA  VAL    66      93.532 247.723-316.312  1.00  0.00           H  
ATOM    972  CB  VAL    66      91.339 247.807-316.808  1.00  0.00           C  
ATOM    973  HB  VAL    66      91.228 246.726-316.719  1.00  0.00           H  
ATOM    974  CG1 VAL    66      91.054 248.340-315.428  1.00  0.00           C  
ATOM    975 HG11 VAL    66      91.955 248.378-314.816  1.00  0.00           H  
ATOM    976 HG12 VAL    66      90.324 247.715-314.913  1.00  0.00           H  
ATOM    977 HG13 VAL    66      90.745 249.383-315.499  1.00  0.00           H  
ATOM    978  CG2 VAL    66      90.301 248.477-317.810  1.00  0.00           C  
ATOM    979 HG21 VAL    66      90.367 247.937-318.755  1.00  0.00           H  
ATOM    980 HG22 VAL    66      90.657 249.499-317.934  1.00  0.00           H  
ATOM    981 HG23 VAL    66      89.266 248.559-317.476  1.00  0.00           H  
ATOM    982  C   VAL    66      93.250 247.068-318.286  1.00  0.00           C  
ATOM    983  O   VAL    66      92.947 247.387-319.438  1.00  0.00           O  
ATOM    984  N   GLY    67      93.998 245.991-317.974  1.00  0.00           N  
ATOM    985  H   GLY    67      94.072 245.716-317.005  1.00  0.00           H  
ATOM    986  CA  GLY    67      94.739 245.259-319.065  1.00  0.00           C  
ATOM    987  HA2 GLY    67      94.722 245.800-320.011  1.00  0.00           H  
ATOM    988  HA3 GLY    67      95.821 245.235-318.933  1.00  0.00           H  
ATOM    989  C   GLY    67      94.137 243.870-319.452  1.00  0.00           C  
ATOM    990  O   GLY    67      92.962 243.544-319.127  1.00  0.00           O  
ATOM    991  N   GLY    68      95.081 243.134-320.031  1.00  0.00           N  
ATOM    992  H   GLY    68      95.893 243.656-320.331  1.00  0.00           H  
ATOM    993  CA  GLY    68      94.977 241.793-320.598  1.00  0.00           C  
ATOM    994  HA2 GLY    68      94.359 241.702-321.491  1.00  0.00           H  
ATOM    995  HA3 GLY    68      95.908 241.519-321.095  1.00  0.00           H  
ATOM    996  C   GLY    68      94.494 240.677-319.738  1.00  0.00           C  
ATOM    997  O   GLY    68      94.209 240.712-318.534  1.00  0.00           O  
ATOM    998  N   ALA    69      94.525 239.482-320.415  1.00  0.00           N  
ATOM    999  H   ALA    69      95.145 239.490-321.212  1.00  0.00           H  
ATOM   1000  CA  ALA    69      93.974 238.193-320.025  1.00  0.00           C  
ATOM   1001  HA  ALA    69      93.758 238.311-318.963  1.00  0.00           H  
ATOM   1002  CB  ALA    69      92.637 238.009-320.776  1.00  0.00           C  
ATOM   1003  HB1 ALA    69      92.878 237.773-321.812  1.00  0.00           H  
ATOM   1004  HB2 ALA    69      91.968 238.865-320.687  1.00  0.00           H  
ATOM   1005  HB3 ALA    69      92.140 237.149-320.327  1.00  0.00           H  
ATOM   1006  C   ALA    69      94.913 236.965-320.319  1.00  0.00           C  
ATOM   1007  O   ALA    69      95.859 236.975-321.155  1.00  0.00           O  
ATOM   1008  N   VAL    70      94.634 235.776-319.695  1.00  0.00           N  
ATOM   1009  H   VAL    70      93.939 235.744-318.963  1.00  0.00           H  
ATOM   1010  CA  VAL    70      95.341 234.476-320.054  1.00  0.00           C  
ATOM   1011  HA  VAL    70      96.415 234.654-319.997  1.00  0.00           H  
ATOM   1012  CB  VAL    70      95.002 233.301-319.068  1.00  0.00           C  
ATOM   1013  HB  VAL    70      95.628 233.429-318.185  1.00  0.00           H  
ATOM   1014  CG1 VAL    70      93.567 233.150-318.612  1.00  0.00           C  
ATOM   1015 HG11 VAL    70      92.937 232.834-319.444  1.00  0.00           H  
ATOM   1016 HG12 VAL    70      93.090 234.106-318.396  1.00  0.00           H  
ATOM   1017 HG13 VAL    70      93.403 232.523-317.736  1.00  0.00           H  
ATOM   1018  CG2 VAL    70      95.464 231.975-319.667  1.00  0.00           C  
ATOM   1019 HG21 VAL    70      94.873 231.659-320.527  1.00  0.00           H  
ATOM   1020 HG22 VAL    70      95.475 231.204-318.898  1.00  0.00           H  
ATOM   1021 HG23 VAL    70      96.409 232.216-320.153  1.00  0.00           H  
ATOM   1022  C   VAL    70      95.112 234.239-321.535  1.00  0.00           C  
ATOM   1023  O   VAL    70      95.986 233.878-322.367  1.00  0.00           O  
ATOM   1024  N   VAL    71      93.787 234.341-321.917  1.00  0.00           N  
ATOM   1025  H   VAL    71      93.155 234.609-321.176  1.00  0.00           H  
ATOM   1026  CA  VAL    71      93.289 233.930-323.292  1.00  0.00           C  
ATOM   1027  HA  VAL    71      93.366 232.859-323.484  1.00  0.00           H  
ATOM   1028  CB  VAL    71      91.796 234.135-323.305  1.00  0.00           C  
ATOM   1029  HB  VAL    71      91.598 234.937-322.593  1.00  0.00           H  
ATOM   1030  CG1 VAL    71      91.166 234.606-324.602  1.00  0.00           C  
ATOM   1031 HG11 VAL    71      90.086 234.713-324.500  1.00  0.00           H  
ATOM   1032 HG12 VAL    71      91.492 233.893-325.358  1.00  0.00           H  
ATOM   1033 HG13 VAL    71      91.599 235.561-324.899  1.00  0.00           H  
ATOM   1034  CG2 VAL    71      91.043 232.904-322.785  1.00  0.00           C  
ATOM   1035 HG21 VAL    71      91.289 232.632-321.759  1.00  0.00           H  
ATOM   1036 HG22 VAL    71      91.279 232.023-323.381  1.00  0.00           H  
ATOM   1037 HG23 VAL    71      89.967 233.025-322.918  1.00  0.00           H  
ATOM   1038  C   VAL    71      93.928 234.689-324.450  1.00  0.00           C  
ATOM   1039  O   VAL    71      94.177 233.964-325.522  1.00  0.00           O  
ATOM   1040  N   THR    72      94.485 235.926-324.220  1.00  0.00           N  
ATOM   1041  H   THR    72      94.254 236.394-323.355  1.00  0.00           H  
ATOM   1042  CA  THR    72      95.201 236.828-325.120  1.00  0.00           C  
ATOM   1043  HA  THR    72      94.729 236.657-326.087  1.00  0.00           H  
ATOM   1044  CB  THR    72      95.098 238.231-324.655  1.00  0.00           C  
ATOM   1045  HB  THR    72      95.663 238.927-325.276  1.00  0.00           H  
ATOM   1046  CG2 THR    72      93.709 238.758-324.762  1.00  0.00           C  
ATOM   1047 HG21 THR    72      92.996 238.057-324.328  1.00  0.00           H  
ATOM   1048 HG22 THR    72      93.521 238.793-325.835  1.00  0.00           H  
ATOM   1049 HG23 THR    72      93.539 239.755-324.355  1.00  0.00           H  
ATOM   1050  OG1 THR    72      95.649 238.513-323.379  1.00  0.00           O  
ATOM   1051  HG1 THR    72      96.590 238.321-323.360  1.00  0.00           H  
ATOM   1052  C   THR    72      96.683 236.318-325.357  1.00  0.00           C  
ATOM   1053  O   THR    72      97.500 237.161-325.722  1.00  0.00           O  
ATOM   1054  N   GLY    73      96.992 235.051-325.101  1.00  0.00           N  
ATOM   1055  H   GLY    73      96.136 234.518-325.042  1.00  0.00           H  
ATOM   1056  CA  GLY    73      98.330 234.493-325.023  1.00  0.00           C  
ATOM   1057  HA2 GLY    73      99.006 234.841-324.241  1.00  0.00           H  
ATOM   1058  HA3 GLY    73      98.313 233.416-324.855  1.00  0.00           H  
ATOM   1059  C   GLY    73      99.208 234.738-326.236  1.00  0.00           C  
ATOM   1060  O   GLY    73     100.365 234.809-326.066  1.00  0.00           O  
ATOM   1061  N   VAL    74      98.551 234.938-327.378  1.00  0.00           N  
ATOM   1062  H   VAL    74      97.555 234.788-327.455  1.00  0.00           H  
ATOM   1063  CA  VAL    74      99.236 235.295-328.692  1.00  0.00           C  
ATOM   1064  HA  VAL    74     100.211 234.810-328.652  1.00  0.00           H  
ATOM   1065  CB  VAL    74      98.404 234.650-329.795  1.00  0.00           C  
ATOM   1066  HB  VAL    74      98.757 235.034-330.752  1.00  0.00           H  
ATOM   1067  CG1 VAL    74      98.579 233.168-329.805  1.00  0.00           C  
ATOM   1068 HG11 VAL    74      98.099 232.765-328.914  1.00  0.00           H  
ATOM   1069 HG12 VAL    74      99.619 232.846-329.863  1.00  0.00           H  
ATOM   1070 HG13 VAL    74      98.320 232.773-330.788  1.00  0.00           H  
ATOM   1071  CG2 VAL    74      96.874 235.032-329.726  1.00  0.00           C  
ATOM   1072 HG21 VAL    74      96.370 234.584-330.583  1.00  0.00           H  
ATOM   1073 HG22 VAL    74      96.649 236.067-329.984  1.00  0.00           H  
ATOM   1074 HG23 VAL    74      96.404 234.730-328.790  1.00  0.00           H  
ATOM   1075  C   VAL    74      99.509 236.812-328.863  1.00  0.00           C  
ATOM   1076  O   VAL    74      99.800 237.256-329.899  1.00  0.00           O  
ATOM   1077  N   THR    75      99.424 237.626-327.844  1.00  0.00           N  
ATOM   1078  H   THR    75      99.039 237.192-327.017  1.00  0.00           H  
ATOM   1079  CA  THR    75      99.973 238.971-327.819  1.00  0.00           C  
ATOM   1080  HA  THR    75     100.627 239.072-328.685  1.00  0.00           H  
ATOM   1081  CB  THR    75      98.777 239.928-328.094  1.00  0.00           C  
ATOM   1082  HB  THR    75      99.085 240.971-328.015  1.00  0.00           H  
ATOM   1083  CG2 THR    75      98.215 239.824-329.471  1.00  0.00           C  
ATOM   1084 HG21 THR    75      99.006 239.933-330.213  1.00  0.00           H  
ATOM   1085 HG22 THR    75      97.450 240.559-329.722  1.00  0.00           H  
ATOM   1086 HG23 THR    75      97.769 238.844-329.646  1.00  0.00           H  
ATOM   1087  OG1 THR    75      97.725 239.794-327.144  1.00  0.00           O  
ATOM   1088  HG1 THR    75      97.751 238.910-326.771  1.00  0.00           H  
ATOM   1089  C   THR    75     100.628 239.344-326.465  1.00  0.00           C  
ATOM   1090  O   THR    75     100.843 240.588-326.336  1.00  0.00           O  
ATOM   1091  N   ALA    76     100.827 238.385-325.548  1.00  0.00           N  
ATOM   1092  H   ALA    76     100.786 237.456-325.944  1.00  0.00           H  
ATOM   1093  CA  ALA    76     101.575 238.566-324.346  1.00  0.00           C  
ATOM   1094  HA  ALA    76     101.638 239.629-324.110  1.00  0.00           H  
ATOM   1095  CB  ALA    76     100.699 237.878-323.224  1.00  0.00           C  
ATOM   1096  HB1 ALA    76     100.562 236.863-323.596  1.00  0.00           H  
ATOM   1097  HB2 ALA    76      99.720 238.352-323.158  1.00  0.00           H  
ATOM   1098  HB3 ALA    76     101.261 237.988-322.296  1.00  0.00           H  
ATOM   1099  C   ALA    76     102.955 237.916-324.525  1.00  0.00           C  
ATOM   1100  O   ALA    76     102.919 236.800-325.124  1.00  0.00           O  
ATOM   1101  N   VAL    77     104.050 238.565-324.141  1.00  0.00           N  
ATOM   1102  H   VAL    77     103.956 239.496-323.761  1.00  0.00           H  
ATOM   1103  CA  VAL    77     105.335 238.106-324.663  1.00  0.00           C  
ATOM   1104  HA  VAL    77     105.283 237.474-325.549  1.00  0.00           H  
ATOM   1105  CB  VAL    77     106.174 239.265-325.148  1.00  0.00           C  
ATOM   1106  HB  VAL    77     107.185 238.965-325.422  1.00  0.00           H  
ATOM   1107  CG1 VAL    77     105.631 239.823-326.582  1.00  0.00           C  
ATOM   1108 HG11 VAL    77     105.788 238.923-327.177  1.00  0.00           H  
ATOM   1109 HG12 VAL    77     106.203 240.734-326.759  1.00  0.00           H  
ATOM   1110 HG13 VAL    77     104.573 240.081-326.543  1.00  0.00           H  
ATOM   1111  CG2 VAL    77     106.204 240.521-324.270  1.00  0.00           C  
ATOM   1112 HG21 VAL    77     105.254 241.040-324.393  1.00  0.00           H  
ATOM   1113 HG22 VAL    77     107.088 241.139-324.427  1.00  0.00           H  
ATOM   1114 HG23 VAL    77     106.163 240.188-323.233  1.00  0.00           H  
ATOM   1115  C   VAL    77     106.157 237.286-323.593  1.00  0.00           C  
ATOM   1116  O   VAL    77     107.048 236.501-324.003  1.00  0.00           O  
ATOM   1117  N   ALA    78     105.817 237.393-322.332  1.00  0.00           N  
ATOM   1118  H   ALA    78     104.876 237.743-322.218  1.00  0.00           H  
ATOM   1119  CA  ALA    78     106.441 236.520-321.308  1.00  0.00           C  
ATOM   1120  HA  ALA    78     106.647 235.560-321.780  1.00  0.00           H  
ATOM   1121  CB  ALA    78     107.694 237.205-320.837  1.00  0.00           C  
ATOM   1122  HB1 ALA    78     108.511 237.146-321.556  1.00  0.00           H  
ATOM   1123  HB2 ALA    78     108.124 236.728-319.957  1.00  0.00           H  
ATOM   1124  HB3 ALA    78     107.475 238.229-320.533  1.00  0.00           H  
ATOM   1125  C   ALA    78     105.543 236.061-320.181  1.00  0.00           C  
ATOM   1126  O   ALA    78     104.369 236.501-320.151  1.00  0.00           O  
ATOM   1127  N   GLN    79     106.067 235.078-319.335  1.00  0.00           N  
ATOM   1128  H   GLN    79     107.044 234.887-319.506  1.00  0.00           H  
ATOM   1129  CA  GLN    79     105.485 234.671-318.033  1.00  0.00           C  
ATOM   1130  HA  GLN    79     105.203 235.622-317.582  1.00  0.00           H  
ATOM   1131  CB  GLN    79     104.303 233.618-318.394  1.00  0.00           C  
ATOM   1132  HB2 GLN    79     103.580 234.114-319.042  1.00  0.00           H  
ATOM   1133  HB3 GLN    79     104.778 232.835-318.985  1.00  0.00           H  
ATOM   1134  CG  GLN    79     103.455 233.090-317.215  1.00  0.00           C  
ATOM   1135  HG2 GLN    79     102.708 232.338-317.469  1.00  0.00           H  
ATOM   1136  HG3 GLN    79     104.154 232.459-316.666  1.00  0.00           H  
ATOM   1137  CD  GLN    79     102.910 234.044-316.180  1.00  0.00           C  
ATOM   1138  OE1 GLN    79     103.605 234.946-315.676  1.00  0.00           O  
ATOM   1139  NE2 GLN    79     101.654 234.046-315.845  1.00  0.00           N  
ATOM   1140 HE21 GLN    79     101.362 234.797-315.236  1.00  0.00           H  
ATOM   1141 HE22 GLN    79     100.971 233.501-316.351  1.00  0.00           H  
ATOM   1142  C   GLN    79     106.516 234.004-317.179  1.00  0.00           C  
ATOM   1143  O   GLN    79     107.359 233.289-317.642  1.00  0.00           O  
ATOM   1144  N   LYS    80     106.665 234.241-315.854  1.00  0.00           N  
ATOM   1145  H   LYS    80     105.897 234.819-315.544  1.00  0.00           H  
ATOM   1146  CA  LYS    80     107.713 233.648-315.026  1.00  0.00           C  
ATOM   1147  HA  LYS    80     108.495 233.121-315.572  1.00  0.00           H  
ATOM   1148  CB  LYS    80     108.286 234.836-314.293  1.00  0.00           C  
ATOM   1149  HB2 LYS    80     109.328 234.583-314.098  1.00  0.00           H  
ATOM   1150  HB3 LYS    80     108.410 235.693-314.955  1.00  0.00           H  
ATOM   1151  CG  LYS    80     107.527 235.247-312.920  1.00  0.00           C  
ATOM   1152  HG2 LYS    80     106.557 235.662-313.196  1.00  0.00           H  
ATOM   1153  HG3 LYS    80     107.288 234.405-312.269  1.00  0.00           H  
ATOM   1154  CD  LYS    80     108.383 236.344-312.144  1.00  0.00           C  
ATOM   1155  HD2 LYS    80     109.212 235.824-311.666  1.00  0.00           H  
ATOM   1156  HD3 LYS    80     108.725 237.061-312.891  1.00  0.00           H  
ATOM   1157  CE  LYS    80     107.651 237.046-311.040  1.00  0.00           C  
ATOM   1158  HE2 LYS    80     106.699 237.197-311.550  1.00  0.00           H  
ATOM   1159  HE3 LYS    80     107.480 236.472-310.130  1.00  0.00           H  
ATOM   1160  NZ  LYS    80     108.249 238.321-310.652  1.00  0.00           N  
ATOM   1161  HZ1 LYS    80     108.193 238.951-311.439  1.00  0.00           H  
ATOM   1162  HZ2 LYS    80     109.247 238.198-310.549  1.00  0.00           H  
ATOM   1163  HZ3 LYS    80     107.781 238.840-309.923  1.00  0.00           H  
ATOM   1164  C   LYS    80     107.146 232.538-314.209  1.00  0.00           C  
ATOM   1165  O   LYS    80     106.005 232.146-314.295  1.00  0.00           O  
ATOM   1166  N   THR    81     107.909 231.817-313.348  1.00  0.00           N  
ATOM   1167  H   THR    81     108.903 231.964-313.250  1.00  0.00           H  
ATOM   1168  CA  THR    81     107.442 230.734-312.565  1.00  0.00           C  
ATOM   1169  HA  THR    81     106.807 230.111-313.195  1.00  0.00           H  
ATOM   1170  CB  THR    81     108.661 229.852-312.028  1.00  0.00           C  
ATOM   1171  HB  THR    81     109.430 230.416-311.499  1.00  0.00           H  
ATOM   1172  CG2 THR    81     108.157 228.845-310.982  1.00  0.00           C  
ATOM   1173 HG21 THR    81     107.194 228.409-311.247  1.00  0.00           H  
ATOM   1174 HG22 THR    81     107.990 229.257-309.987  1.00  0.00           H  
ATOM   1175 HG23 THR    81     108.886 228.086-310.697  1.00  0.00           H  
ATOM   1176  OG1 THR    81     109.120 228.988-313.102  1.00  0.00           O  
ATOM   1177  HG1 THR    81     109.002 228.063-312.876  1.00  0.00           H  
ATOM   1178  C   THR    81     106.574 231.236-311.411  1.00  0.00           C  
ATOM   1179  O   THR    81     107.034 231.538-310.293  1.00  0.00           O  
ATOM   1180  N   VAL    82     105.275 231.118-311.621  1.00  0.00           N  
ATOM   1181  H   VAL    82     105.006 231.385-312.557  1.00  0.00           H  
ATOM   1182  CA  VAL    82     104.112 231.211-310.631  1.00  0.00           C  
ATOM   1183  HA  VAL    82     104.317 231.683-309.670  1.00  0.00           H  
ATOM   1184  CB  VAL    82     102.938 232.002-311.273  1.00  0.00           C  
ATOM   1185  HB  VAL    82     102.086 232.145-310.609  1.00  0.00           H  
ATOM   1186  CG1 VAL    82     103.306 233.482-311.512  1.00  0.00           C  
ATOM   1187 HG11 VAL    82     103.711 233.540-312.522  1.00  0.00           H  
ATOM   1188 HG12 VAL    82     104.149 233.731-310.868  1.00  0.00           H  
ATOM   1189 HG13 VAL    82     102.537 234.242-311.650  1.00  0.00           H  
ATOM   1190  CG2 VAL    82     102.464 231.455-312.615  1.00  0.00           C  
ATOM   1191 HG21 VAL    82     101.648 232.065-313.003  1.00  0.00           H  
ATOM   1192 HG22 VAL    82     101.989 230.490-312.435  1.00  0.00           H  
ATOM   1193 HG23 VAL    82     103.235 231.283-313.365  1.00  0.00           H  
ATOM   1194  C   VAL    82     103.737 229.818-310.045  1.00  0.00           C  
ATOM   1195  O   VAL    82     104.134 228.731-310.513  1.00  0.00           O  
ATOM   1196  N   GLU    83     102.976 229.809-308.891  1.00  0.00           N  
ATOM   1197  H   GLU    83     102.696 230.691-308.485  1.00  0.00           H  
ATOM   1198  CA  GLU    83     102.233 228.698-308.399  1.00  0.00           C  
ATOM   1199  HA  GLU    83     102.544 227.749-308.836  1.00  0.00           H  
ATOM   1200  CB  GLU    83     102.656 228.635-306.894  1.00  0.00           C  
ATOM   1201  HB2 GLU    83     102.806 229.660-306.556  1.00  0.00           H  
ATOM   1202  HB3 GLU    83     101.925 228.080-306.306  1.00  0.00           H  
ATOM   1203  CG  GLU    83     104.005 228.003-306.719  1.00  0.00           C  
ATOM   1204  HG2 GLU    83     103.795 227.032-307.169  1.00  0.00           H  
ATOM   1205  HG3 GLU    83     104.719 228.478-307.392  1.00  0.00           H  
ATOM   1206  CD  GLU    83     104.305 227.683-305.226  1.00  0.00           C  
ATOM   1207  OE1 GLU    83     105.376 228.139-304.672  1.00  0.00           O  
ATOM   1208  OE2 GLU    83     103.417 227.056-304.621  1.00  0.00           O  
ATOM   1209  C   GLU    83     100.690 228.829-308.576  1.00  0.00           C  
ATOM   1210  O   GLU    83     100.134 229.946-308.536  1.00  0.00           O  
ATOM   1211  N   GLY    84      99.989 227.725-308.784  1.00  0.00           N  
ATOM   1212  H   GLY    84     100.514 226.865-308.856  1.00  0.00           H  
ATOM   1213  CA  GLY    84      98.509 227.591-308.657  1.00  0.00           C  
ATOM   1214  HA2 GLY    84      98.133 228.236-309.451  1.00  0.00           H  
ATOM   1215  HA3 GLY    84      98.070 226.613-308.853  1.00  0.00           H  
ATOM   1216  C   GLY    84      97.710 228.065-307.431  1.00  0.00           C  
ATOM   1217  O   GLY    84      98.212 228.140-306.330  1.00  0.00           O  
ATOM   1218  N   ALA    85      96.436 228.266-307.630  1.00  0.00           N  
ATOM   1219  H   ALA    85      96.207 228.054-308.590  1.00  0.00           H  
ATOM   1220  CA  ALA    85      95.545 228.995-306.651  1.00  0.00           C  
ATOM   1221  HA  ALA    85      96.159 229.448-305.873  1.00  0.00           H  
ATOM   1222  CB  ALA    85      94.752 230.145-307.269  1.00  0.00           C  
ATOM   1223  HB1 ALA    85      95.354 230.695-307.993  1.00  0.00           H  
ATOM   1224  HB2 ALA    85      94.185 230.755-306.566  1.00  0.00           H  
ATOM   1225  HB3 ALA    85      93.962 229.691-307.867  1.00  0.00           H  
ATOM   1226  C   ALA    85      94.459 228.207-305.853  1.00  0.00           C  
ATOM   1227  O   ALA    85      93.886 228.659-304.806  1.00  0.00           O  
ATOM   1228  N   GLY    86      94.139 226.924-306.175  1.00  0.00           N  
ATOM   1229  H   GLY    86      94.118 226.714-307.162  1.00  0.00           H  
ATOM   1230  CA  GLY    86      93.067 226.281-305.400  1.00  0.00           C  
ATOM   1231  HA2 GLY    86      93.036 225.224-305.665  1.00  0.00           H  
ATOM   1232  HA3 GLY    86      93.141 226.396-304.318  1.00  0.00           H  
ATOM   1233  C   GLY    86      91.684 226.735-305.720  1.00  0.00           C  
ATOM   1234  O   GLY    86      91.320 226.992-306.861  1.00  0.00           O  
ATOM   1235  N   SER    87      90.823 226.750-304.700  1.00  0.00           N  
ATOM   1236  H   SER    87      91.279 226.474-303.843  1.00  0.00           H  
ATOM   1237  CA  SER    87      89.494 227.357-304.587  1.00  0.00           C  
ATOM   1238  HA  SER    87      89.334 228.192-305.269  1.00  0.00           H  
ATOM   1239  CB  SER    87      88.402 226.393-304.978  1.00  0.00           C  
ATOM   1240  HB2 SER    87      87.471 226.949-304.871  1.00  0.00           H  
ATOM   1241  HB3 SER    87      88.586 226.028-305.989  1.00  0.00           H  
ATOM   1242  OG  SER    87      88.269 225.292-304.058  1.00  0.00           O  
ATOM   1243  HG  SER    87      87.978 225.578-303.188  1.00  0.00           H  
ATOM   1244  C   SER    87      89.101 228.079-303.254  1.00  0.00           C  
ATOM   1245  O   SER    87      89.370 227.533-302.178  1.00  0.00           O  
ATOM   1246  N   ILE    88      88.435 229.241-303.431  1.00  0.00           N  
ATOM   1247  H   ILE    88      88.353 229.633-304.358  1.00  0.00           H  
ATOM   1248  CA  ILE    88      88.251 230.209-302.337  1.00  0.00           C  
ATOM   1249  HA  ILE    88      89.039 229.996-301.615  1.00  0.00           H  
ATOM   1250  CB  ILE    88      88.172 231.681-302.797  1.00  0.00           C  
ATOM   1251  HB  ILE    88      87.176 232.105-302.666  1.00  0.00           H  
ATOM   1252  CG2 ILE    88      89.047 232.592-301.907  1.00  0.00           C  
ATOM   1253 HG21 ILE    88      90.084 232.256-301.929  1.00  0.00           H  
ATOM   1254 HG22 ILE    88      88.693 232.582-300.877  1.00  0.00           H  
ATOM   1255 HG23 ILE    88      89.078 233.576-302.377  1.00  0.00           H  
ATOM   1256  CG1 ILE    88      88.217 231.874-304.344  1.00  0.00           C  
ATOM   1257 HG12 ILE    88      89.190 231.569-304.728  1.00  0.00           H  
ATOM   1258 HG13 ILE    88      87.519 231.228-304.875  1.00  0.00           H  
ATOM   1259  CD1 ILE    88      87.962 233.303-304.863  1.00  0.00           C  
ATOM   1260 HD11 ILE    88      88.878 233.872-304.705  1.00  0.00           H  
ATOM   1261 HD12 ILE    88      87.102 233.647-304.288  1.00  0.00           H  
ATOM   1262 HD13 ILE    88      87.789 233.404-305.935  1.00  0.00           H  
ATOM   1263  C   ILE    88      86.972 229.881-301.493  1.00  0.00           C  
ATOM   1264  O   ILE    88      86.179 229.084-301.918  1.00  0.00           O  
ATOM   1265  N   ALA    89      86.830 230.424-300.272  1.00  0.00           N  
ATOM   1266  H   ALA    89      87.479 231.133-299.961  1.00  0.00           H  
ATOM   1267  CA  ALA    89      85.729 230.283-299.352  1.00  0.00           C  
ATOM   1268  HA  ALA    89      86.241 230.503-298.416  1.00  0.00           H  
ATOM   1269  CB  ALA    89      84.652 231.331-299.679  1.00  0.00           C  
ATOM   1270  HB1 ALA    89      84.751 232.267-299.128  1.00  0.00           H  
ATOM   1271  HB2 ALA    89      83.684 230.956-299.345  1.00  0.00           H  
ATOM   1272  HB3 ALA    89      84.556 231.439-300.759  1.00  0.00           H  
ATOM   1273  C   ALA    89      85.303 228.885-299.033  1.00  0.00           C  
ATOM   1274  O   ALA    89      84.113 228.522-299.255  1.00  0.00           O  
ATOM   1275  N   ALA    90      86.283 228.133-298.556  1.00  0.00           N  
ATOM   1276  H   ALA    90      87.204 228.533-298.665  1.00  0.00           H  
ATOM   1277  CA  ALA    90      86.148 226.714-297.978  1.00  0.00           C  
ATOM   1278  HA  ALA    90      85.818 226.019-298.750  1.00  0.00           H  
ATOM   1279  CB  ALA    90      87.466 226.365-297.344  1.00  0.00           C  
ATOM   1280  HB1 ALA    90      87.677 227.057-296.529  1.00  0.00           H  
ATOM   1281  HB2 ALA    90      88.158 226.328-298.185  1.00  0.00           H  
ATOM   1282  HB3 ALA    90      87.372 225.346-296.968  1.00  0.00           H  
ATOM   1283  C   ALA    90      85.104 226.707-296.912  1.00  0.00           C  
ATOM   1284  O   ALA    90      84.843 227.742-296.279  1.00  0.00           O  
ATOM   1285  N   ALA    91      84.453 225.572-296.774  1.00  0.00           N  
ATOM   1286  H   ALA    91      84.681 224.823-297.411  1.00  0.00           H  
ATOM   1287  CA  ALA    91      83.441 225.341-295.763  1.00  0.00           C  
ATOM   1288  HA  ALA    91      82.557 225.978-295.811  1.00  0.00           H  
ATOM   1289  CB  ALA    91      82.887 224.001-296.074  1.00  0.00           C  
ATOM   1290  HB1 ALA    91      82.214 223.655-295.288  1.00  0.00           H  
ATOM   1291  HB2 ALA    91      83.616 223.193-296.009  1.00  0.00           H  
ATOM   1292  HB3 ALA    91      82.351 223.910-297.018  1.00  0.00           H  
ATOM   1293  C   ALA    91      84.064 225.328-294.332  1.00  0.00           C  
ATOM   1294  O   ALA    91      83.329 225.091-293.448  1.00  0.00           O  
ATOM   1295  N   THR    92      85.313 225.468-294.134  1.00  0.00           N  
ATOM   1296  H   THR    92      85.887 225.626-294.950  1.00  0.00           H  
ATOM   1297  CA  THR    92      85.992 225.369-292.855  1.00  0.00           C  
ATOM   1298  HA  THR    92      85.319 225.643-292.042  1.00  0.00           H  
ATOM   1299  CB  THR    92      86.447 223.950-292.521  1.00  0.00           C  
ATOM   1300  HB  THR    92      85.601 223.311-292.268  1.00  0.00           H  
ATOM   1301  CG2 THR    92      87.442 223.439-293.619  1.00  0.00           C  
ATOM   1302 HG21 THR    92      87.880 222.478-293.348  1.00  0.00           H  
ATOM   1303 HG22 THR    92      88.267 224.132-293.785  1.00  0.00           H  
ATOM   1304 HG23 THR    92      86.811 223.423-294.507  1.00  0.00           H  
ATOM   1305  OG1 THR    92      87.162 223.982-291.298  1.00  0.00           O  
ATOM   1306  HG1 THR    92      86.564 224.072-290.552  1.00  0.00           H  
ATOM   1307  C   THR    92      87.137 226.446-292.893  1.00  0.00           C  
ATOM   1308  O   THR    92      87.607 226.831-293.970  1.00  0.00           O  
ATOM   1309  N   GLY    93      87.530 226.973-291.745  1.00  0.00           N  
ATOM   1310  H   GLY    93      87.183 226.577-290.884  1.00  0.00           H  
ATOM   1311  CA  GLY    93      88.572 228.012-291.526  1.00  0.00           C  
ATOM   1312  HA2 GLY    93      88.608 228.430-290.520  1.00  0.00           H  
ATOM   1313  HA3 GLY    93      89.550 227.626-291.814  1.00  0.00           H  
ATOM   1314  C   GLY    93      88.398 229.368-292.260  1.00  0.00           C  
ATOM   1315  O   GLY    93      89.454 229.916-292.525  1.00  0.00           O  
ATOM   1316  N   PHE    94      87.199 229.769-292.722  1.00  0.00           N  
ATOM   1317  H   PHE    94      86.336 229.295-292.495  1.00  0.00           H  
ATOM   1318  CA  PHE    94      87.089 231.115-293.391  1.00  0.00           C  
ATOM   1319  HA  PHE    94      88.084 231.281-293.805  1.00  0.00           H  
ATOM   1320  CB  PHE    94      86.017 231.304-294.534  1.00  0.00           C  
ATOM   1321  HB2 PHE    94      86.283 230.731-295.422  1.00  0.00           H  
ATOM   1322  HB3 PHE    94      85.147 230.804-294.108  1.00  0.00           H  
ATOM   1323  CG  PHE    94      85.745 232.725-295.037  1.00  0.00           C  
ATOM   1324  CD1 PHE    94      86.666 233.626-295.582  1.00  0.00           C  
ATOM   1325  HD1 PHE    94      87.649 233.295-295.885  1.00  0.00           H  
ATOM   1326  CE1 PHE    94      86.174 234.838-296.101  1.00  0.00           C  
ATOM   1327  HE1 PHE    94      86.818 235.501-296.661  1.00  0.00           H  
ATOM   1328  CZ  PHE    94      84.804 235.267-295.908  1.00  0.00           C  
ATOM   1329  HZ  PHE    94      84.503 236.169-296.422  1.00  0.00           H  
ATOM   1330  CE2 PHE    94      83.937 234.335-295.310  1.00  0.00           C  
ATOM   1331  HE2 PHE    94      82.901 234.517-295.065  1.00  0.00           H  
ATOM   1332  CD2 PHE    94      84.426 233.178-294.808  1.00  0.00           C  
ATOM   1333  HD2 PHE    94      83.702 232.447-294.479  1.00  0.00           H  
ATOM   1334  C   PHE    94      86.961 232.134-292.252  1.00  0.00           C  
ATOM   1335  O   PHE    94      86.230 231.833-291.297  1.00  0.00           O  
ATOM   1336  N   VAL    95      87.559 233.277-292.304  1.00  0.00           N  
ATOM   1337  H   VAL    95      88.030 233.459-293.179  1.00  0.00           H  
ATOM   1338  CA  VAL    95      87.401 234.465-291.495  1.00  0.00           C  
ATOM   1339  HA  VAL    95      87.435 233.989-290.515  1.00  0.00           H  
ATOM   1340  CB  VAL    95      88.587 235.406-291.685  1.00  0.00           C  
ATOM   1341  HB  VAL    95      88.361 236.186-290.958  1.00  0.00           H  
ATOM   1342  CG1 VAL    95      89.900 234.779-291.256  1.00  0.00           C  
ATOM   1343 HG11 VAL    95      89.774 233.873-290.664  1.00  0.00           H  
ATOM   1344 HG12 VAL    95      90.524 235.434-290.648  1.00  0.00           H  
ATOM   1345 HG13 VAL    95      90.452 234.408-292.120  1.00  0.00           H  
ATOM   1346  CG2 VAL    95      88.818 236.133-292.953  1.00  0.00           C  
ATOM   1347 HG21 VAL    95      89.211 235.564-293.796  1.00  0.00           H  
ATOM   1348 HG22 VAL    95      89.527 236.943-292.781  1.00  0.00           H  
ATOM   1349 HG23 VAL    95      87.897 236.522-293.388  1.00  0.00           H  
ATOM   1350  C   VAL    95      86.001 235.078-291.548  1.00  0.00           C  
ATOM   1351  O   VAL    95      85.680 235.752-292.500  1.00  0.00           O  
ATOM   1352  N   LYS    96      85.283 234.905-290.448  1.00  0.00           N  
ATOM   1353  H   LYS    96      85.496 234.212-289.745  1.00  0.00           H  
ATOM   1354  CA  LYS    96      84.061 235.733-290.291  1.00  0.00           C  
ATOM   1355  HA  LYS    96      83.791 236.026-291.306  1.00  0.00           H  
ATOM   1356  CB  LYS    96      82.939 234.939-289.605  1.00  0.00           C  
ATOM   1357  HB2 LYS    96      82.137 235.673-289.531  1.00  0.00           H  
ATOM   1358  HB3 LYS    96      82.596 234.199-290.328  1.00  0.00           H  
ATOM   1359  CG  LYS    96      83.291 234.157-288.214  1.00  0.00           C  
ATOM   1360  HG2 LYS    96      84.328 233.828-288.273  1.00  0.00           H  
ATOM   1361  HG3 LYS    96      83.067 234.913-287.461  1.00  0.00           H  
ATOM   1362  CD  LYS    96      82.331 233.039-288.112  1.00  0.00           C  
ATOM   1363  HD2 LYS    96      81.277 233.308-288.047  1.00  0.00           H  
ATOM   1364  HD3 LYS    96      82.438 232.300-288.907  1.00  0.00           H  
ATOM   1365  CE  LYS    96      82.663 232.071-286.936  1.00  0.00           C  
ATOM   1366  HE2 LYS    96      83.751 232.047-286.875  1.00  0.00           H  
ATOM   1367  HE3 LYS    96      82.348 232.561-286.015  1.00  0.00           H  
ATOM   1368  NZ  LYS    96      81.764 230.792-287.153  1.00  0.00           N  
ATOM   1369  HZ1 LYS    96      82.181 230.209-287.864  1.00  0.00           H  
ATOM   1370  HZ2 LYS    96      80.940 231.205-287.565  1.00  0.00           H  
ATOM   1371  HZ3 LYS    96      81.572 230.347-286.267  1.00  0.00           H  
ATOM   1372  C   LYS    96      84.498 236.990-289.478  1.00  0.00           C  
ATOM   1373  O   LYS    96      85.629 237.058-288.945  1.00  0.00           O  
ATOM   1374  N   LYS    97      83.499 237.890-289.311  1.00  0.00           N  
ATOM   1375  H   LYS    97      82.639 237.762-289.825  1.00  0.00           H  
ATOM   1376  CA  LYS    97      83.657 239.102-288.462  1.00  0.00           C  
ATOM   1377  HA  LYS    97      82.746 239.621-288.762  1.00  0.00           H  
ATOM   1378  CB  LYS    97      83.316 238.731-287.005  1.00  0.00           C  
ATOM   1379  HB2 LYS    97      82.348 238.230-286.988  1.00  0.00           H  
ATOM   1380  HB3 LYS    97      84.063 238.014-286.665  1.00  0.00           H  
ATOM   1381  CG  LYS    97      83.164 239.902-286.051  1.00  0.00           C  
ATOM   1382  HG2 LYS    97      84.168 240.295-285.891  1.00  0.00           H  
ATOM   1383  HG3 LYS    97      82.486 240.573-286.578  1.00  0.00           H  
ATOM   1384  CD  LYS    97      82.529 239.771-284.663  1.00  0.00           C  
ATOM   1385  HD2 LYS    97      81.477 239.491-284.606  1.00  0.00           H  
ATOM   1386  HD3 LYS    97      83.070 239.003-284.110  1.00  0.00           H  
ATOM   1387  CE  LYS    97      82.554 241.103-284.025  1.00  0.00           C  
ATOM   1388  HE2 LYS    97      83.456 241.689-284.204  1.00  0.00           H  
ATOM   1389  HE3 LYS    97      81.644 241.580-284.387  1.00  0.00           H  
ATOM   1390  NZ  LYS    97      82.381 240.918-282.536  1.00  0.00           N  
ATOM   1391  HZ1 LYS    97      81.836 240.097-282.315  1.00  0.00           H  
ATOM   1392  HZ2 LYS    97      82.099 241.697-281.958  1.00  0.00           H  
ATOM   1393  HZ3 LYS    97      83.229 240.759-282.009  1.00  0.00           H  
ATOM   1394  C   LYS    97      84.821 240.136-288.623  1.00  0.00           C  
ATOM   1395  O   LYS    97      84.577 241.253-288.281  1.00  0.00           O  
ATOM   1396  N   ASP    98      85.720 239.884-289.541  1.00  0.00           N  
ATOM   1397  H   ASP    98      85.699 238.920-289.840  1.00  0.00           H  
ATOM   1398  CA  ASP    98      86.952 240.627-289.505  1.00  0.00           C  
ATOM   1399  HA  ASP    98      87.108 240.870-288.454  1.00  0.00           H  
ATOM   1400  CB  ASP    98      88.127 239.650-289.874  1.00  0.00           C  
ATOM   1401  HB2 ASP    98      87.956 238.706-289.357  1.00  0.00           H  
ATOM   1402  HB3 ASP    98      88.249 239.434-290.935  1.00  0.00           H  
ATOM   1403  CG  ASP    98      89.589 240.190-289.471  1.00  0.00           C  
ATOM   1404  OD1 ASP    98      89.846 240.340-288.255  1.00  0.00           O  
ATOM   1405  OD2 ASP    98      90.496 240.385-290.369  1.00  0.00           O  
ATOM   1406  C   ASP    98      86.960 241.958-290.343  1.00  0.00           C  
ATOM   1407  O   ASP    98      87.784 242.828-290.127  1.00  0.00           O  
ATOM   1408  N   GLN    99      86.122 242.109-291.371  1.00  0.00           N  
ATOM   1409  H   GLN    99      85.667 241.273-291.707  1.00  0.00           H  
ATOM   1410  CA  GLN    99      85.928 243.403-292.185  1.00  0.00           C  
ATOM   1411  HA  GLN    99      86.938 243.752-292.401  1.00  0.00           H  
ATOM   1412  CB  GLN    99      85.293 242.985-293.568  1.00  0.00           C  
ATOM   1413  HB2 GLN    99      85.877 242.150-293.956  1.00  0.00           H  
ATOM   1414  HB3 GLN    99      84.244 242.702-293.475  1.00  0.00           H  
ATOM   1415  CG  GLN    99      85.327 243.982-294.634  1.00  0.00           C  
ATOM   1416  HG2 GLN    99      84.561 243.833-295.396  1.00  0.00           H  
ATOM   1417  HG3 GLN    99      84.940 244.939-294.285  1.00  0.00           H  
ATOM   1418  CD  GLN    99      86.590 244.248-295.323  1.00  0.00           C  
ATOM   1419  OE1 GLN    99      87.600 243.522-295.263  1.00  0.00           O  
ATOM   1420  NE2 GLN    99      86.662 245.279-296.126  1.00  0.00           N  
ATOM   1421 HE21 GLN    99      85.802 245.701-296.447  1.00  0.00           H  
ATOM   1422 HE22 GLN    99      87.516 245.422-296.646  1.00  0.00           H  
ATOM   1423  C   GLN    99      85.059 244.484-291.491  1.00  0.00           C  
ATOM   1424  O   GLN    99      85.159 245.695-291.952  1.00  0.00           O  
ATOM   1425  N   LEU   100      84.353 244.261-290.422  1.00  0.00           N  
ATOM   1426  H   LEU   100      84.342 243.344-289.999  1.00  0.00           H  
ATOM   1427  CA  LEU   100      83.508 245.256-289.718  1.00  0.00           C  
ATOM   1428  HA  LEU   100      82.939 245.770-290.492  1.00  0.00           H  
ATOM   1429  CB  LEU   100      82.505 244.491-288.663  1.00  0.00           C  
ATOM   1430  HB2 LEU   100      83.144 244.107-287.869  1.00  0.00           H  
ATOM   1431  HB3 LEU   100      81.835 245.246-288.251  1.00  0.00           H  
ATOM   1432  CG  LEU   100      81.674 243.468-289.315  1.00  0.00           C  
ATOM   1433  HG  LEU   100      82.328 242.805-289.881  1.00  0.00           H  
ATOM   1434  CD1 LEU   100      80.920 242.592-288.290  1.00  0.00           C  
ATOM   1435 HD11 LEU   100      80.358 243.214-287.593  1.00  0.00           H  
ATOM   1436 HD12 LEU   100      81.597 242.173-287.546  1.00  0.00           H  
ATOM   1437 HD13 LEU   100      80.285 241.800-288.686  1.00  0.00           H  
ATOM   1438  CD2 LEU   100      80.593 244.067-290.229  1.00  0.00           C  
ATOM   1439 HD21 LEU   100      81.024 244.521-291.122  1.00  0.00           H  
ATOM   1440 HD22 LEU   100      80.086 244.842-289.654  1.00  0.00           H  
ATOM   1441 HD23 LEU   100      80.027 243.213-290.599  1.00  0.00           H  
ATOM   1442  C   LEU   100      84.164 246.309-288.812  1.00  0.00           C  
ATOM   1443  O   LEU   100      85.291 246.091-288.318  1.00  0.00           O  
ATOM   1444  N   GLY   101      83.430 247.322-288.351  1.00  0.00           N  
ATOM   1445  H   GLY   101      82.685 247.528-289.002  1.00  0.00           H  
ATOM   1446  CA  GLY   101      83.787 248.291-287.377  1.00  0.00           C  
ATOM   1447  HA2 GLY   101      83.654 247.888-286.373  1.00  0.00           H  
ATOM   1448  HA3 GLY   101      84.842 248.459-287.592  1.00  0.00           H  
ATOM   1449  C   GLY   101      82.859 249.534-287.462  1.00  0.00           C  
ATOM   1450  O   GLY   101      81.710 249.296-287.775  1.00  0.00           O  
ATOM   1451  N   LYS   102      83.479 250.729-287.361  1.00  0.00           N  
ATOM   1452  H   LYS   102      84.425 250.825-287.020  1.00  0.00           H  
ATOM   1453  CA  LYS   102      82.810 252.033-287.289  1.00  0.00           C  
ATOM   1454  HA  LYS   102      82.133 251.982-286.436  1.00  0.00           H  
ATOM   1455  CB  LYS   102      83.933 253.063-287.024  1.00  0.00           C  
ATOM   1456  HB2 LYS   102      83.445 254.024-286.859  1.00  0.00           H  
ATOM   1457  HB3 LYS   102      84.359 252.699-286.089  1.00  0.00           H  
ATOM   1458  CG  LYS   102      84.882 253.109-288.226  1.00  0.00           C  
ATOM   1459  HG2 LYS   102      85.456 252.207-288.441  1.00  0.00           H  
ATOM   1460  HG3 LYS   102      84.316 253.430-289.100  1.00  0.00           H  
ATOM   1461  CD  LYS   102      85.806 254.236-287.863  1.00  0.00           C  
ATOM   1462  HD2 LYS   102      85.268 255.184-287.875  1.00  0.00           H  
ATOM   1463  HD3 LYS   102      86.320 254.082-286.915  1.00  0.00           H  
ATOM   1464  CE  LYS   102      86.843 254.259-289.010  1.00  0.00           C  
ATOM   1465  HE2 LYS   102      87.086 253.235-289.293  1.00  0.00           H  
ATOM   1466  HE3 LYS   102      86.300 254.654-289.869  1.00  0.00           H  
ATOM   1467  NZ  LYS   102      87.989 255.090-288.699  1.00  0.00           N  
ATOM   1468  HZ1 LYS   102      88.498 255.239-289.558  1.00  0.00           H  
ATOM   1469  HZ2 LYS   102      88.603 254.624-288.046  1.00  0.00           H  
ATOM   1470  HZ3 LYS   102      87.524 255.915-288.348  1.00  0.00           H  
ATOM   1471  C   LYS   102      81.921 252.497-288.504  1.00  0.00           C  
ATOM   1472  O   LYS   102      81.516 253.672-288.606  1.00  0.00           O  
ATOM   1473  N   ASN   103      81.692 251.652-289.500  1.00  0.00           N  
ATOM   1474  H   ASN   103      82.233 250.801-289.443  1.00  0.00           H  
ATOM   1475  CA  ASN   103      80.718 251.739-290.619  1.00  0.00           C  
ATOM   1476  HA  ASN   103      80.452 252.767-290.864  1.00  0.00           H  
ATOM   1477  CB  ASN   103      81.319 251.169-291.935  1.00  0.00           C  
ATOM   1478  HB2 ASN   103      80.494 250.858-292.576  1.00  0.00           H  
ATOM   1479  HB3 ASN   103      81.900 251.919-292.472  1.00  0.00           H  
ATOM   1480  CG  ASN   103      82.199 249.947-291.805  1.00  0.00           C  
ATOM   1481  OD1 ASN   103      81.981 249.096-290.963  1.00  0.00           O  
ATOM   1482  ND2 ASN   103      83.389 249.867-292.400  1.00  0.00           N  
ATOM   1483 HD21 ASN   103      84.011 249.104-292.178  1.00  0.00           H  
ATOM   1484 HD22 ASN   103      83.701 250.697-292.884  1.00  0.00           H  
ATOM   1485  C   ASN   103      79.359 251.078-290.217  1.00  0.00           C  
ATOM   1486  O   ASN   103      78.298 251.301-290.788  1.00  0.00           O  
ATOM   1487  N   GLU   104      79.326 250.127-289.244  1.00  0.00           N  
ATOM   1488  H   GLU   104      80.216 249.877-288.836  1.00  0.00           H  
ATOM   1489  CA  GLU   104      78.121 249.233-288.863  1.00  0.00           C  
ATOM   1490  HA  GLU   104      77.217 249.668-289.290  1.00  0.00           H  
ATOM   1491  CB  GLU   104      78.351 247.775-289.299  1.00  0.00           C  
ATOM   1492  HB2 GLU   104      79.289 247.488-288.825  1.00  0.00           H  
ATOM   1493  HB3 GLU   104      77.522 247.142-288.983  1.00  0.00           H  
ATOM   1494  CG  GLU   104      78.487 247.572-290.801  1.00  0.00           C  
ATOM   1495  HG2 GLU   104      79.257 248.257-291.155  1.00  0.00           H  
ATOM   1496  HG3 GLU   104      78.860 246.557-290.937  1.00  0.00           H  
ATOM   1497  CD  GLU   104      77.296 247.629-291.694  1.00  0.00           C  
ATOM   1498  OE1 GLU   104      77.397 247.988-292.897  1.00  0.00           O  
ATOM   1499  OE2 GLU   104      76.204 247.494-291.212  1.00  0.00           O  
ATOM   1500  C   GLU   104      77.927 249.123-287.349  1.00  0.00           C  
ATOM   1501  O   GLU   104      77.511 248.180-286.785  1.00  0.00           O  
ATOM   1502  N   GLU   105      78.402 250.171-286.619  1.00  0.00           N  
ATOM   1503  H   GLU   105      78.910 250.913-287.080  1.00  0.00           H  
ATOM   1504  CA  GLU   105      78.236 250.583-285.154  1.00  0.00           C  
ATOM   1505  HA  GLU   105      77.536 249.906-284.664  1.00  0.00           H  
ATOM   1506  CB  GLU   105      79.596 250.481-284.490  1.00  0.00           C  
ATOM   1507  HB2 GLU   105      80.313 250.635-285.297  1.00  0.00           H  
ATOM   1508  HB3 GLU   105      79.698 251.292-283.769  1.00  0.00           H  
ATOM   1509  CG  GLU   105      80.021 249.194-283.721  1.00  0.00           C  
ATOM   1510  HG2 GLU   105      79.989 248.286-284.323  1.00  0.00           H  
ATOM   1511  HG3 GLU   105      81.078 249.437-283.609  1.00  0.00           H  
ATOM   1512  CD  GLU   105      79.174 249.048-282.436  1.00  0.00           C  
ATOM   1513  OE1 GLU   105      78.082 249.618-282.313  1.00  0.00           O  
ATOM   1514  OE2 GLU   105      79.562 248.273-281.557  1.00  0.00           O  
ATOM   1515  C   GLU   105      77.647 251.988-285.063  1.00  0.00           C  
ATOM   1516  O   GLU   105      78.284 252.901-285.589  1.00  0.00           O  
ATOM   1517  N   GLY   106      76.510 252.146-284.434  1.00  0.00           N  
ATOM   1518  H   GLY   106      76.065 251.401-283.916  1.00  0.00           H  
ATOM   1519  CA  GLY   106      75.922 253.513-284.418  1.00  0.00           C  
ATOM   1520  HA2 GLY   106      75.185 253.529-283.615  1.00  0.00           H  
ATOM   1521  HA3 GLY   106      76.628 254.249-284.032  1.00  0.00           H  
ATOM   1522  C   GLY   106      75.154 253.931-285.679  1.00  0.00           C  
ATOM   1523  O   GLY   106      75.471 253.554-286.749  1.00  0.00           O  
ATOM   1524  N   ALA   107      74.189 254.832-285.478  1.00  0.00           N  
ATOM   1525  H   ALA   107      74.067 255.183-284.539  1.00  0.00           H  
ATOM   1526  CA  ALA   107      73.340 255.446-286.536  1.00  0.00           C  
ATOM   1527  HA  ALA   107      73.488 254.751-287.363  1.00  0.00           H  
ATOM   1528  CB  ALA   107      71.857 255.393-285.981  1.00  0.00           C  
ATOM   1529  HB1 ALA   107      71.215 255.943-286.669  1.00  0.00           H  
ATOM   1530  HB2 ALA   107      71.851 255.744-284.949  1.00  0.00           H  
ATOM   1531  HB3 ALA   107      71.570 254.348-286.097  1.00  0.00           H  
ATOM   1532  C   ALA   107      73.800 256.844-286.942  1.00  0.00           C  
ATOM   1533  O   ALA   107      74.283 257.591-286.077  1.00  0.00           O  
ATOM   1534  N   PRO   108      73.626 257.265-288.230  1.00  0.00           N  
ATOM   1535  CD  PRO   108      73.253 256.373-289.348  1.00  0.00           C  
ATOM   1536  HD2 PRO   108      72.209 256.084-289.230  1.00  0.00           H  
ATOM   1537  HD3 PRO   108      73.794 255.429-289.411  1.00  0.00           H  
ATOM   1538  CG  PRO   108      73.515 257.234-290.643  1.00  0.00           C  
ATOM   1539  HG2 PRO   108      72.782 257.132-291.444  1.00  0.00           H  
ATOM   1540  HG3 PRO   108      74.476 257.028-291.114  1.00  0.00           H  
ATOM   1541  CB  PRO   108      73.571 258.651-290.155  1.00  0.00           C  
ATOM   1542  HB2 PRO   108      72.525 258.910-289.994  1.00  0.00           H  
ATOM   1543  HB3 PRO   108      74.162 259.321-290.780  1.00  0.00           H  
ATOM   1544  CA  PRO   108      74.121 258.520-288.735  1.00  0.00           C  
ATOM   1545  HA  PRO   108      75.209 258.518-288.796  1.00  0.00           H  
ATOM   1546  C   PRO   108      73.582 259.624-287.798  1.00  0.00           C  
ATOM   1547  O   PRO   108      72.316 259.750-287.722  1.00  0.00           O  
ATOM   1548  N   GLN   109      74.555 260.410-287.251  1.00  0.00           N  
ATOM   1549  H   GLN   109      75.519 260.112-287.296  1.00  0.00           H  
ATOM   1550  CA  GLN   109      74.334 261.621-286.442  1.00  0.00           C  
ATOM   1551  HA  GLN   109      73.300 261.943-286.573  1.00  0.00           H  
ATOM   1552  CB  GLN   109      74.631 261.360-285.019  1.00  0.00           C  
ATOM   1553  HB2 GLN   109      74.036 260.523-284.654  1.00  0.00           H  
ATOM   1554  HB3 GLN   109      75.616 260.898-284.949  1.00  0.00           H  
ATOM   1555  CG  GLN   109      74.358 262.586-284.106  1.00  0.00           C  
ATOM   1556  HG2 GLN   109      75.167 263.311-284.191  1.00  0.00           H  
ATOM   1557  HG3 GLN   109      73.443 263.138-284.321  1.00  0.00           H  
ATOM   1558  CD  GLN   109      74.409 262.252-282.601  1.00  0.00           C  
ATOM   1559  OE1 GLN   109      75.229 261.496-282.093  1.00  0.00           O  
ATOM   1560  NE2 GLN   109      73.397 262.425-281.901  1.00  0.00           N  
ATOM   1561 HE21 GLN   109      72.706 263.056-282.281  1.00  0.00           H  
ATOM   1562 HE22 GLN   109      73.327 262.061-280.962  1.00  0.00           H  
ATOM   1563  C   GLN   109      75.227 262.699-286.968  1.00  0.00           C  
ATOM   1564  O   GLN   109      76.390 262.744-286.642  1.00  0.00           O  
ATOM   1565  N   GLU   110      74.655 263.467-287.853  1.00  0.00           N  
ATOM   1566  H   GLU   110      73.647 263.539-287.858  1.00  0.00           H  
ATOM   1567  CA  GLU   110      75.260 264.682-288.318  1.00  0.00           C  
ATOM   1568  HA  GLU   110      76.322 264.460-288.422  1.00  0.00           H  
ATOM   1569  CB  GLU   110      74.876 265.132-289.819  1.00  0.00           C  
ATOM   1570  HB2 GLU   110      75.570 265.947-290.023  1.00  0.00           H  
ATOM   1571  HB3 GLU   110      75.068 264.271-290.460  1.00  0.00           H  
ATOM   1572  CG  GLU   110      73.437 265.679-290.100  1.00  0.00           C  
ATOM   1573  HG2 GLU   110      73.123 266.288-289.253  1.00  0.00           H  
ATOM   1574  HG3 GLU   110      73.558 266.315-290.977  1.00  0.00           H  
ATOM   1575  CD  GLU   110      72.351 264.537-290.282  1.00  0.00           C  
ATOM   1576  OE1 GLU   110      72.089 263.721-289.327  1.00  0.00           O  
ATOM   1577  OE2 GLU   110      71.964 264.480-291.411  1.00  0.00           O  
ATOM   1578  C   GLU   110      75.369 265.892-287.326  1.00  0.00           C  
ATOM   1579  O   GLU   110      75.166 267.079-287.608  1.00  0.00           O  
ATOM   1580  N   GLY   111      75.853 265.553-286.085  1.00  0.00           N  
ATOM   1581  H   GLY   111      76.090 264.584-285.929  1.00  0.00           H  
ATOM   1582  CA  GLY   111      76.062 266.556-284.991  1.00  0.00           C  
ATOM   1583  HA2 GLY   111      76.765 266.137-284.270  1.00  0.00           H  
ATOM   1584  HA3 GLY   111      76.617 267.388-285.424  1.00  0.00           H  
ATOM   1585  C   GLY   111      74.775 266.949-284.363  1.00  0.00           C  
ATOM   1586  O   GLY   111      73.749 266.267-284.435  1.00  0.00           O  
ATOM   1587  N   ILE   112      74.710 267.935-283.462  1.00  0.00           N  
ATOM   1588  H   ILE   112      75.378 268.692-283.424  1.00  0.00           H  
ATOM   1589  CA  ILE   112      73.618 268.249-282.514  1.00  0.00           C  
ATOM   1590  HA  ILE   112      72.982 267.371-282.406  1.00  0.00           H  
ATOM   1591  CB  ILE   112      74.091 268.553-281.104  1.00  0.00           C  
ATOM   1592  HB  ILE   112      74.951 269.219-281.181  1.00  0.00           H  
ATOM   1593  CG2 ILE   112      73.051 269.226-280.262  1.00  0.00           C  
ATOM   1594 HG21 ILE   112      72.155 268.606-280.248  1.00  0.00           H  
ATOM   1595 HG22 ILE   112      72.889 270.279-280.495  1.00  0.00           H  
ATOM   1596 HG23 ILE   112      73.367 269.211-279.219  1.00  0.00           H  
ATOM   1597  CG1 ILE   112      74.667 267.290-280.412  1.00  0.00           C  
ATOM   1598 HG12 ILE   112      73.780 266.686-280.220  1.00  0.00           H  
ATOM   1599 HG13 ILE   112      75.386 266.793-281.065  1.00  0.00           H  
ATOM   1600  CD1 ILE   112      75.532 267.543-279.183  1.00  0.00           C  
ATOM   1601 HD11 ILE   112      74.953 267.551-278.259  1.00  0.00           H  
ATOM   1602 HD12 ILE   112      76.117 268.434-279.413  1.00  0.00           H  
ATOM   1603 HD13 ILE   112      76.237 266.726-279.034  1.00  0.00           H  
ATOM   1604  C   ILE   112      72.717 269.293-283.156  1.00  0.00           C  
ATOM   1605  O   ILE   112      73.054 270.448-283.168  1.00  0.00           O  
ATOM   1606  N   LEU   113      71.588 268.712-283.463  1.00  0.00           N  
ATOM   1607  H   LEU   113      71.507 267.726-283.259  1.00  0.00           H  
ATOM   1608  CA  LEU   113      70.381 269.455-283.896  1.00  0.00           C  
ATOM   1609  HA  LEU   113      70.698 270.159-284.665  1.00  0.00           H  
ATOM   1610  CB  LEU   113      69.465 268.587-284.696  1.00  0.00           C  
ATOM   1611  HB2 LEU   113      70.081 267.818-285.161  1.00  0.00           H  
ATOM   1612  HB3 LEU   113      68.709 268.070-284.106  1.00  0.00           H  
ATOM   1613  CG  LEU   113      68.770 269.286-285.870  1.00  0.00           C  
ATOM   1614  HG  LEU   113      69.583 269.452-286.577  1.00  0.00           H  
ATOM   1615  CD1 LEU   113      67.576 268.315-286.301  1.00  0.00           C  
ATOM   1616 HD11 LEU   113      67.363 268.566-287.340  1.00  0.00           H  
ATOM   1617 HD12 LEU   113      66.736 268.416-285.615  1.00  0.00           H  
ATOM   1618 HD13 LEU   113      67.813 267.255-286.198  1.00  0.00           H  
ATOM   1619  CD2 LEU   113      68.248 270.707-285.545  1.00  0.00           C  
ATOM   1620 HD21 LEU   113      67.520 271.058-286.276  1.00  0.00           H  
ATOM   1621 HD22 LEU   113      69.058 271.419-285.389  1.00  0.00           H  
ATOM   1622 HD23 LEU   113      67.688 270.662-284.611  1.00  0.00           H  
ATOM   1623  C   LEU   113      69.768 270.130-282.683  1.00  0.00           C  
ATOM   1624  O   LEU   113      69.441 269.446-281.739  1.00  0.00           O  
ATOM   1625  N   GLU   114      69.653 271.475-282.650  1.00  0.00           N  
ATOM   1626  H   GLU   114      69.922 271.926-283.513  1.00  0.00           H  
ATOM   1627  CA  GLU   114      68.892 272.338-281.712  1.00  0.00           C  
ATOM   1628  HA  GLU   114      67.924 271.864-281.553  1.00  0.00           H  
ATOM   1629  CB  GLU   114      69.882 272.592-280.519  1.00  0.00           C  
ATOM   1630  HB2 GLU   114      70.547 271.736-280.406  1.00  0.00           H  
ATOM   1631  HB3 GLU   114      70.620 273.340-280.811  1.00  0.00           H  
ATOM   1632  CG  GLU   114      69.394 272.931-279.128  1.00  0.00           C  
ATOM   1633  HG2 GLU   114      70.244 272.821-278.455  1.00  0.00           H  
ATOM   1634  HG3 GLU   114      69.246 274.009-279.061  1.00  0.00           H  
ATOM   1635  CD  GLU   114      68.043 272.326-278.648  1.00  0.00           C  
ATOM   1636  OE1 GLU   114      67.970 272.063-277.411  1.00  0.00           O  
ATOM   1637  OE2 GLU   114      67.212 271.752-279.303  1.00  0.00           O  
ATOM   1638  C   GLU   114      68.435 273.697-282.259  1.00  0.00           C  
ATOM   1639  O   GLU   114      68.966 274.126-283.312  1.00  0.00           O  
ATOM   1640  N   ASP   115      67.464 274.393-281.663  1.00  0.00           N  
ATOM   1641  H   ASP   115      66.957 273.864-280.968  1.00  0.00           H  
ATOM   1642  CA  ASP   115      66.984 275.798-281.653  1.00  0.00           C  
ATOM   1643  HA  ASP   115      66.925 276.104-282.697  1.00  0.00           H  
ATOM   1644  CB  ASP   115      65.487 275.803-281.217  1.00  0.00           C  
ATOM   1645  HB2 ASP   115      65.513 275.352-280.225  1.00  0.00           H  
ATOM   1646  HB3 ASP   115      65.236 276.862-281.275  1.00  0.00           H  
ATOM   1647  CG  ASP   115      64.453 274.928-281.985  1.00  0.00           C  
ATOM   1648  OD1 ASP   115      64.468 273.789-281.640  1.00  0.00           O  
ATOM   1649  OD2 ASP   115      63.841 275.402-283.023  1.00  0.00           O  
ATOM   1650  C   ASP   115      67.896 276.738-280.804  1.00  0.00           C  
ATOM   1651  O   ASP   115      68.201 276.417-279.639  1.00  0.00           O  
ATOM   1652  N   MET   116      68.356 277.872-281.421  1.00  0.00           N  
ATOM   1653  H   MET   116      67.987 278.203-282.302  1.00  0.00           H  
ATOM   1654  CA  MET   116      69.203 278.907-280.791  1.00  0.00           C  
ATOM   1655  HA  MET   116      70.065 278.280-280.561  1.00  0.00           H  
ATOM   1656  CB  MET   116      69.687 279.872-281.822  1.00  0.00           C  
ATOM   1657  HB2 MET   116      68.805 280.177-282.385  1.00  0.00           H  
ATOM   1658  HB3 MET   116      70.011 280.817-281.388  1.00  0.00           H  
ATOM   1659  CG  MET   116      70.691 279.392-282.910  1.00  0.00           C  
ATOM   1660  HG2 MET   116      70.197 278.701-283.593  1.00  0.00           H  
ATOM   1661  HG3 MET   116      70.803 280.242-283.582  1.00  0.00           H  
ATOM   1662  SD  MET   116      72.327 278.656-282.339  1.00  0.00           S  
ATOM   1663  CE  MET   116      72.781 280.016-281.190  1.00  0.00           C  
ATOM   1664  HE1 MET   116      72.414 280.940-281.637  1.00  0.00           H  
ATOM   1665  HE2 MET   116      73.839 280.115-280.944  1.00  0.00           H  
ATOM   1666  HE3 MET   116      72.326 279.905-280.206  1.00  0.00           H  
ATOM   1667  C   MET   116      68.522 279.539-279.529  1.00  0.00           C  
ATOM   1668  O   MET   116      67.344 279.912-279.661  1.00  0.00           O  
ATOM   1669  N   PRO   117      69.188 279.599-278.341  1.00  0.00           N  
ATOM   1670  CD  PRO   117      70.436 278.957-277.991  1.00  0.00           C  
ATOM   1671  HD2 PRO   117      71.273 279.594-278.277  1.00  0.00           H  
ATOM   1672  HD3 PRO   117      70.518 278.054-278.597  1.00  0.00           H  
ATOM   1673  CG  PRO   117      70.349 278.598-276.469  1.00  0.00           C  
ATOM   1674  HG2 PRO   117      71.314 278.553-275.964  1.00  0.00           H  
ATOM   1675  HG3 PRO   117      69.867 277.635-276.300  1.00  0.00           H  
ATOM   1676  CB  PRO   117      69.539 279.779-275.959  1.00  0.00           C  
ATOM   1677  HB2 PRO   117      70.217 280.609-275.762  1.00  0.00           H  
ATOM   1678  HB3 PRO   117      69.093 279.265-275.107  1.00  0.00           H  
ATOM   1679  CA  PRO   117      68.605 280.157-277.118  1.00  0.00           C  
ATOM   1680  HA  PRO   117      67.665 279.654-276.888  1.00  0.00           H  
ATOM   1681  C   PRO   117      68.212 281.614-277.236  1.00  0.00           C  
ATOM   1682  O   PRO   117      67.893 282.201-276.206  1.00  0.00           O  
ATOM   1683  N   VAL   118      68.166 282.371-278.357  1.00  0.00           N  
ATOM   1684  H   VAL   118      68.425 282.091-279.292  1.00  0.00           H  
ATOM   1685  CA  VAL   118      67.824 283.808-278.379  1.00  0.00           C  
ATOM   1686  HA  VAL   118      66.998 284.017-277.699  1.00  0.00           H  
ATOM   1687  CB  VAL   118      69.004 284.653-278.102  1.00  0.00           C  
ATOM   1688  HB  VAL   118      68.627 285.675-278.063  1.00  0.00           H  
ATOM   1689  CG1 VAL   118      69.595 284.410-276.751  1.00  0.00           C  
ATOM   1690 HG11 VAL   118      70.169 283.492-276.627  1.00  0.00           H  
ATOM   1691 HG12 VAL   118      68.807 284.296-276.006  1.00  0.00           H  
ATOM   1692 HG13 VAL   118      69.989 285.384-276.461  1.00  0.00           H  
ATOM   1693  CG2 VAL   118      70.122 284.418-279.126  1.00  0.00           C  
ATOM   1694 HG21 VAL   118      70.589 283.476-278.838  1.00  0.00           H  
ATOM   1695 HG22 VAL   118      70.773 285.291-279.184  1.00  0.00           H  
ATOM   1696 HG23 VAL   118      69.704 284.235-280.116  1.00  0.00           H  
ATOM   1697  C   VAL   118      67.231 284.107-279.831  1.00  0.00           C  
ATOM   1698  O   VAL   118      67.324 283.378-280.831  1.00  0.00           O  
ATOM   1699  N   ASP   119      66.678 285.310-279.945  1.00  0.00           N  
ATOM   1700  H   ASP   119      66.407 285.868-279.148  1.00  0.00           H  
ATOM   1701  CA  ASP   119      66.431 285.928-281.211  1.00  0.00           C  
ATOM   1702  HA  ASP   119      66.546 285.190-282.005  1.00  0.00           H  
ATOM   1703  CB  ASP   119      64.996 286.420-281.468  1.00  0.00           C  
ATOM   1704  HB2 ASP   119      64.909 287.364-280.929  1.00  0.00           H  
ATOM   1705  HB3 ASP   119      64.852 286.663-282.521  1.00  0.00           H  
ATOM   1706  CG  ASP   119      63.985 285.445-280.901  1.00  0.00           C  
ATOM   1707  OD1 ASP   119      63.833 284.347-281.483  1.00  0.00           O  
ATOM   1708  OD2 ASP   119      63.214 285.831-279.985  1.00  0.00           O  
ATOM   1709  C   ASP   119      67.395 287.074-281.533  1.00  0.00           C  
ATOM   1710  O   ASP   119      67.388 288.127-280.852  1.00  0.00           O  
ATOM   1711  N   PRO   120      68.178 287.002-282.699  1.00  0.00           N  
ATOM   1712  CD  PRO   120      68.365 285.823-283.537  1.00  0.00           C  
ATOM   1713  HD2 PRO   120      67.360 285.633-283.916  1.00  0.00           H  
ATOM   1714  HD3 PRO   120      68.670 285.003-282.888  1.00  0.00           H  
ATOM   1715  CG  PRO   120      69.453 285.981-284.561  1.00  0.00           C  
ATOM   1716  HG2 PRO   120      69.060 286.601-285.367  1.00  0.00           H  
ATOM   1717  HG3 PRO   120      69.978 285.111-284.954  1.00  0.00           H  
ATOM   1718  CB  PRO   120      70.336 286.864-283.599  1.00  0.00           C  
ATOM   1719  HB2 PRO   120      71.106 287.399-284.154  1.00  0.00           H  
ATOM   1720  HB3 PRO   120      70.825 286.320-282.791  1.00  0.00           H  
ATOM   1721  CA  PRO   120      69.332 287.829-282.998  1.00  0.00           C  
ATOM   1722  HA  PRO   120      69.930 288.192-282.162  1.00  0.00           H  
ATOM   1723  C   PRO   120      68.878 289.004-283.797  1.00  0.00           C  
ATOM   1724  O   PRO   120      68.901 289.114-285.047  1.00  0.00           O  
ATOM   1725  N   ASP   121      68.371 289.976-283.023  1.00  0.00           N  
ATOM   1726  H   ASP   121      68.296 289.703-282.054  1.00  0.00           H  
ATOM   1727  CA  ASP   121      67.560 291.075-283.498  1.00  0.00           C  
ATOM   1728  HA  ASP   121      66.878 290.558-284.173  1.00  0.00           H  
ATOM   1729  CB  ASP   121      66.697 291.737-282.353  1.00  0.00           C  
ATOM   1730  HB2 ASP   121      66.200 290.941-281.798  1.00  0.00           H  
ATOM   1731  HB3 ASP   121      67.302 292.312-281.652  1.00  0.00           H  
ATOM   1732  CG  ASP   121      65.659 292.757-282.789  1.00  0.00           C  
ATOM   1733  OD1 ASP   121      65.138 292.685-283.953  1.00  0.00           O  
ATOM   1734  OD2 ASP   121      65.240 293.485-281.883  1.00  0.00           O  
ATOM   1735  C   ASP   121      68.395 292.083-284.226  1.00  0.00           C  
ATOM   1736  O   ASP   121      67.813 292.667-285.147  1.00  0.00           O  
ATOM   1737  N   ASN   122      69.660 292.353-283.949  1.00  0.00           N  
ATOM   1738  H   ASN   122      70.112 291.711-283.314  1.00  0.00           H  
ATOM   1739  CA  ASN   122      70.534 293.494-284.353  1.00  0.00           C  
ATOM   1740  HA  ASN   122      69.976 293.986-285.150  1.00  0.00           H  
ATOM   1741  CB  ASN   122      70.706 294.498-283.095  1.00  0.00           C  
ATOM   1742  HB2 ASN   122      71.661 294.353-282.591  1.00  0.00           H  
ATOM   1743  HB3 ASN   122      70.957 295.479-283.500  1.00  0.00           H  
ATOM   1744  CG  ASN   122      69.618 294.751-282.023  1.00  0.00           C  
ATOM   1745  OD1 ASN   122      68.461 294.818-282.387  1.00  0.00           O  
ATOM   1746  ND2 ASN   122      70.057 294.804-280.811  1.00  0.00           N  
ATOM   1747 HD21 ASN   122      69.372 294.831-280.069  1.00  0.00           H  
ATOM   1748 HD22 ASN   122      71.031 294.654-280.589  1.00  0.00           H  
ATOM   1749  C   ASN   122      71.922 293.020-284.777  1.00  0.00           C  
ATOM   1750  O   ASN   122      72.566 292.170-284.115  1.00  0.00           O  
ATOM   1751  N   GLU   123      72.401 293.712-285.821  1.00  0.00           N  
ATOM   1752  H   GLU   123      71.681 294.134-286.390  1.00  0.00           H  
ATOM   1753  CA  GLU   123      73.736 293.406-286.355  1.00  0.00           C  
ATOM   1754  HA  GLU   123      73.918 292.346-286.180  1.00  0.00           H  
ATOM   1755  CB  GLU   123      73.840 293.617-287.871  1.00  0.00           C  
ATOM   1756  HB2 GLU   123      74.884 293.353-288.038  1.00  0.00           H  
ATOM   1757  HB3 GLU   123      73.224 292.914-288.431  1.00  0.00           H  
ATOM   1758  CG  GLU   123      73.536 294.942-288.440  1.00  0.00           C  
ATOM   1759  HG2 GLU   123      73.910 295.709-287.762  1.00  0.00           H  
ATOM   1760  HG3 GLU   123      73.901 295.011-289.465  1.00  0.00           H  
ATOM   1761  CD  GLU   123      72.024 295.267-288.583  1.00  0.00           C  
ATOM   1762  OE1 GLU   123      71.752 296.483-288.406  1.00  0.00           O  
ATOM   1763  OE2 GLU   123      71.148 294.412-288.822  1.00  0.00           O  
ATOM   1764  C   GLU   123      74.864 294.103-285.523  1.00  0.00           C  
ATOM   1765  O   GLU   123      75.883 293.510-285.484  1.00  0.00           O  
ATOM   1766  N   ALA   124      74.524 295.233-284.939  1.00  0.00           N  
ATOM   1767  H   ALA   124      73.553 295.509-284.895  1.00  0.00           H  
ATOM   1768  CA  ALA   124      75.450 295.977-284.154  1.00  0.00           C  
ATOM   1769  HA  ALA   124      76.052 295.361-283.485  1.00  0.00           H  
ATOM   1770  CB  ALA   124      76.367 296.719-285.090  1.00  0.00           C  
ATOM   1771  HB1 ALA   124      75.712 297.430-285.593  1.00  0.00           H  
ATOM   1772  HB2 ALA   124      76.847 296.070-285.822  1.00  0.00           H  
ATOM   1773  HB3 ALA   124      77.109 297.251-284.493  1.00  0.00           H  
ATOM   1774  C   ALA   124      74.650 296.977-283.242  1.00  0.00           C  
ATOM   1775  O   ALA   124      73.491 296.780-282.992  1.00  0.00           O  
ATOM   1776  N   TYR   125      75.321 298.014-282.698  1.00  0.00           N  
ATOM   1777  H   TYR   125      76.317 298.076-282.853  1.00  0.00           H  
ATOM   1778  CA  TYR   125      74.795 299.062-281.815  1.00  0.00           C  
ATOM   1779  HA  TYR   125      73.715 299.085-281.960  1.00  0.00           H  
ATOM   1780  CB  TYR   125      74.911 298.677-280.300  1.00  0.00           C  
ATOM   1781  HB2 TYR   125      74.383 297.736-280.147  1.00  0.00           H  
ATOM   1782  HB3 TYR   125      75.957 298.530-280.031  1.00  0.00           H  
ATOM   1783  CG  TYR   125      74.300 299.582-279.237  1.00  0.00           C  
ATOM   1784  CD1 TYR   125      75.068 300.524-278.626  1.00  0.00           C  
ATOM   1785  HD1 TYR   125      76.126 300.588-278.830  1.00  0.00           H  
ATOM   1786  CE1 TYR   125      74.613 301.444-277.638  1.00  0.00           C  
ATOM   1787  HE1 TYR   125      75.264 302.081-277.057  1.00  0.00           H  
ATOM   1788  CZ  TYR   125      73.331 301.179-277.153  1.00  0.00           C  
ATOM   1789  OH  TYR   125      72.900 301.927-276.075  1.00  0.00           O  
ATOM   1790  HH  TYR   125      72.028 301.616-275.824  1.00  0.00           H  
ATOM   1791  CE2 TYR   125      72.480 300.295-277.832  1.00  0.00           C  
ATOM   1792  HE2 TYR   125      71.523 300.315-277.332  1.00  0.00           H  
ATOM   1793  CD2 TYR   125      72.883 299.513-278.906  1.00  0.00           C  
ATOM   1794  HD2 TYR   125      72.245 298.790-279.393  1.00  0.00           H  
ATOM   1795  C   TYR   125      75.228 300.512-282.231  1.00  0.00           C  
ATOM   1796  O   TYR   125      75.792 300.730-283.333  1.00  0.00           O  
ATOM   1797  N   GLU   126      75.030 301.421-281.332  1.00  0.00           N  
ATOM   1798  H   GLU   126      74.444 301.237-280.530  1.00  0.00           H  
ATOM   1799  CA  GLU   126      75.603 302.780-281.569  1.00  0.00           C  
ATOM   1800  HA  GLU   126      76.606 302.621-281.964  1.00  0.00           H  
ATOM   1801  CB  GLU   126      74.846 303.570-282.590  1.00  0.00           C  
ATOM   1802  HB2 GLU   126      75.208 304.589-282.728  1.00  0.00           H  
ATOM   1803  HB3 GLU   126      74.912 303.025-283.532  1.00  0.00           H  
ATOM   1804  CG  GLU   126      73.352 303.491-282.340  1.00  0.00           C  
ATOM   1805  HG2 GLU   126      73.150 303.088-281.347  1.00  0.00           H  
ATOM   1806  HG3 GLU   126      72.955 304.490-282.521  1.00  0.00           H  
ATOM   1807  CD  GLU   126      72.600 302.516-283.259  1.00  0.00           C  
ATOM   1808  OE1 GLU   126      72.359 301.291-282.939  1.00  0.00           O  
ATOM   1809  OE2 GLU   126      72.101 302.999-284.321  1.00  0.00           O  
ATOM   1810  C   GLU   126      75.929 303.578-280.280  1.00  0.00           C  
ATOM   1811  O   GLU   126      74.976 303.987-279.573  1.00  0.00           O  
ATOM   1812  N   MET   127      77.262 303.825-279.940  1.00  0.00           N  
ATOM   1813  H   MET   127      77.979 303.448-280.544  1.00  0.00           H  
ATOM   1814  CA  MET   127      77.696 304.453-278.649  1.00  0.00           C  
ATOM   1815  HA  MET   127      76.811 304.442-278.013  1.00  0.00           H  
ATOM   1816  CB  MET   127      78.777 303.553-278.001  1.00  0.00           C  
ATOM   1817  HB2 MET   127      79.576 303.541-278.743  1.00  0.00           H  
ATOM   1818  HB3 MET   127      79.134 304.125-277.144  1.00  0.00           H  
ATOM   1819  CG  MET   127      78.329 302.189-277.512  1.00  0.00           C  
ATOM   1820  HG2 MET   127      77.571 302.240-276.731  1.00  0.00           H  
ATOM   1821  HG3 MET   127      77.885 301.588-278.306  1.00  0.00           H  
ATOM   1822  SD  MET   127      79.690 301.226-276.586  1.00  0.00           S  
ATOM   1823  CE  MET   127      81.068 300.944-277.708  1.00  0.00           C  
ATOM   1824  HE1 MET   127      81.838 300.340-277.228  1.00  0.00           H  
ATOM   1825  HE2 MET   127      81.468 301.939-277.905  1.00  0.00           H  
ATOM   1826  HE3 MET   127      80.790 300.558-278.689  1.00  0.00           H  
ATOM   1827  C   MET   127      78.200 305.897-278.801  1.00  0.00           C  
ATOM   1828  O   MET   127      78.857 306.126-279.830  1.00  0.00           O  
ATOM   1829  N   PRO   128      78.084 306.747-277.743  1.00  0.00           N  
ATOM   1830  CD  PRO   128      77.522 306.420-276.469  1.00  0.00           C  
ATOM   1831  HD2 PRO   128      78.032 305.609-275.948  1.00  0.00           H  
ATOM   1832  HD3 PRO   128      76.455 306.220-276.563  1.00  0.00           H  
ATOM   1833  CG  PRO   128      77.697 307.774-275.692  1.00  0.00           C  
ATOM   1834  HG2 PRO   128      78.593 307.718-275.074  1.00  0.00           H  
ATOM   1835  HG3 PRO   128      76.937 308.075-274.970  1.00  0.00           H  
ATOM   1836  CB  PRO   128      77.934 308.777-276.800  1.00  0.00           C  
ATOM   1837  HB2 PRO   128      78.419 309.698-276.477  1.00  0.00           H  
ATOM   1838  HB3 PRO   128      77.051 309.188-277.290  1.00  0.00           H  
ATOM   1839  CA  PRO   128      78.673 308.078-277.904  1.00  0.00           C  
ATOM   1840  HA  PRO   128      78.583 308.400-278.942  1.00  0.00           H  
ATOM   1841  C   PRO   128      80.233 308.085-277.687  1.00  0.00           C  
ATOM   1842  O   PRO   128      80.923 307.092-277.479  1.00  0.00           O  
ATOM   1843  N   SER   129      80.741 309.304-277.846  1.00  0.00           N  
ATOM   1844  H   SER   129      80.135 310.000-278.255  1.00  0.00           H  
ATOM   1845  CA  SER   129      82.207 309.549-277.909  1.00  0.00           C  
ATOM   1846  HA  SER   129      82.767 308.731-277.457  1.00  0.00           H  
ATOM   1847  CB  SER   129      82.739 309.274-279.339  1.00  0.00           C  
ATOM   1848  HB2 SER   129      83.815 309.445-279.334  1.00  0.00           H  
ATOM   1849  HB3 SER   129      82.390 308.276-279.604  1.00  0.00           H  
ATOM   1850  OG  SER   129      81.968 310.133-280.264  1.00  0.00           O  
ATOM   1851  HG  SER   129      82.669 310.517-280.795  1.00  0.00           H  
ATOM   1852  C   SER   129      82.636 310.926-277.474  1.00  0.00           C  
ATOM   1853  O   SER   129      83.868 311.356-277.431  1.00  0.00           O  
ATOM   1854  N   GLU   130      81.709 311.862-277.171  1.00  0.00           N  
ATOM   1855  H   GLU   130      80.743 311.567-277.153  1.00  0.00           H  
ATOM   1856  CA  GLU   130      81.890 313.225-276.708  1.00  0.00           C  
ATOM   1857  HA  GLU   130      82.960 313.427-276.762  1.00  0.00           H  
ATOM   1858  CB  GLU   130      81.222 314.151-277.702  1.00  0.00           C  
ATOM   1859  HB2 GLU   130      81.680 315.119-277.500  1.00  0.00           H  
ATOM   1860  HB3 GLU   130      81.483 313.966-278.744  1.00  0.00           H  
ATOM   1861  CG  GLU   130      79.700 314.235-277.605  1.00  0.00           C  
ATOM   1862  HG2 GLU   130      79.408 314.305-276.557  1.00  0.00           H  
ATOM   1863  HG3 GLU   130      79.515 315.172-278.130  1.00  0.00           H  
ATOM   1864  CD  GLU   130      78.851 313.062-278.154  1.00  0.00           C  
ATOM   1865  OE1 GLU   130      77.801 313.302-278.872  1.00  0.00           O  
ATOM   1866  OE2 GLU   130      79.192 311.888-277.872  1.00  0.00           O  
ATOM   1867  C   GLU   130      81.415 313.442-275.209  1.00  0.00           C  
ATOM   1868  O   GLU   130      81.417 314.578-274.801  1.00  0.00           O  
ATOM   1869  N   GLU   131      80.908 312.354-274.643  1.00  0.00           N  
ATOM   1870  H   GLU   131      80.868 311.532-275.229  1.00  0.00           H  
ATOM   1871  CA  GLU   131      80.342 312.139-273.295  1.00  0.00           C  
ATOM   1872  HA  GLU   131      79.838 313.062-273.009  1.00  0.00           H  
ATOM   1873  CB  GLU   131      79.335 311.000-273.353  1.00  0.00           C  
ATOM   1874  HB2 GLU   131      79.676 310.265-274.082  1.00  0.00           H  
ATOM   1875  HB3 GLU   131      79.256 310.489-272.393  1.00  0.00           H  
ATOM   1876  CG  GLU   131      77.930 311.488-273.915  1.00  0.00           C  
ATOM   1877  HG2 GLU   131      78.159 311.962-274.869  1.00  0.00           H  
ATOM   1878  HG3 GLU   131      77.194 310.687-273.989  1.00  0.00           H  
ATOM   1879  CD  GLU   131      77.341 312.694-273.076  1.00  0.00           C  
ATOM   1880  OE1 GLU   131      76.659 313.594-273.663  1.00  0.00           O  
ATOM   1881  OE2 GLU   131      77.679 312.889-271.833  1.00  0.00           O  
ATOM   1882  C   GLU   131      81.469 311.871-272.325  1.00  0.00           C  
ATOM   1883  O   GLU   131      82.530 311.377-272.650  1.00  0.00           O  
ATOM   1884  N   GLY   132      81.266 312.083-271.029  1.00  0.00           N  
ATOM   1885  H   GLY   132      80.367 312.496-270.826  1.00  0.00           H  
ATOM   1886  CA  GLY   132      82.365 312.073-270.032  1.00  0.00           C  
ATOM   1887  HA2 GLY   132      83.303 312.250-270.560  1.00  0.00           H  
ATOM   1888  HA3 GLY   132      82.207 312.919-269.363  1.00  0.00           H  
ATOM   1889  C   GLY   132      82.670 310.821-269.349  1.00  0.00           C  
ATOM   1890  O   GLY   132      82.771 310.852-268.092  1.00  0.00           O  
ATOM   1891  N   TYR   133      82.799 309.683-270.049  1.00  0.00           N  
ATOM   1892  H   TYR   133      82.678 309.701-271.052  1.00  0.00           H  
ATOM   1893  CA  TYR   133      82.819 308.314-269.450  1.00  0.00           C  
ATOM   1894  HA  TYR   133      82.372 308.345-268.456  1.00  0.00           H  
ATOM   1895  CB  TYR   133      81.880 307.516-270.402  1.00  0.00           C  
ATOM   1896  HB2 TYR   133      82.035 306.477-270.110  1.00  0.00           H  
ATOM   1897  HB3 TYR   133      80.850 307.866-270.335  1.00  0.00           H  
ATOM   1898  CG  TYR   133      82.260 307.446-271.968  1.00  0.00           C  
ATOM   1899  CD1 TYR   133      83.575 307.109-272.427  1.00  0.00           C  
ATOM   1900  HD1 TYR   133      84.295 306.717-271.725  1.00  0.00           H  
ATOM   1901  CE1 TYR   133      83.828 307.055-273.827  1.00  0.00           C  
ATOM   1902  HE1 TYR   133      84.833 306.801-274.129  1.00  0.00           H  
ATOM   1903  CZ  TYR   133      82.805 307.061-274.731  1.00  0.00           C  
ATOM   1904  OH  TYR   133      83.063 306.503-275.967  1.00  0.00           O  
ATOM   1905  HH  TYR   133      82.297 306.520-276.546  1.00  0.00           H  
ATOM   1906  CE2 TYR   133      81.511 307.404-274.268  1.00  0.00           C  
ATOM   1907  HE2 TYR   133      80.765 307.200-275.021  1.00  0.00           H  
ATOM   1908  CD2 TYR   133      81.233 307.648-272.910  1.00  0.00           C  
ATOM   1909  HD2 TYR   133      80.252 307.776-272.477  1.00  0.00           H  
ATOM   1910  C   TYR   133      84.237 307.738-269.156  1.00  0.00           C  
ATOM   1911  O   TYR   133      85.319 308.445-269.341  1.00  0.00           O  
ATOM   1912  N   GLN   134      84.345 306.478-268.699  1.00  0.00           N  
ATOM   1913  H   GLN   134      83.414 306.105-268.580  1.00  0.00           H  
ATOM   1914  CA  GLN   134      85.576 305.855-268.322  1.00  0.00           C  
ATOM   1915  HA  GLN   134      86.408 306.243-268.911  1.00  0.00           H  
ATOM   1916  CB  GLN   134      85.890 306.259-266.884  1.00  0.00           C  
ATOM   1917  HB2 GLN   134      85.766 307.339-266.817  1.00  0.00           H  
ATOM   1918  HB3 GLN   134      85.103 305.870-266.238  1.00  0.00           H  
ATOM   1919  CG  GLN   134      87.279 305.833-266.380  1.00  0.00           C  
ATOM   1920  HG2 GLN   134      87.480 304.775-266.546  1.00  0.00           H  
ATOM   1921  HG3 GLN   134      88.023 306.429-266.909  1.00  0.00           H  
ATOM   1922  CD  GLN   134      87.545 306.082-264.910  1.00  0.00           C  
ATOM   1923  OE1 GLN   134      87.260 307.146-264.255  1.00  0.00           O  
ATOM   1924  NE2 GLN   134      88.112 305.066-264.198  1.00  0.00           N  
ATOM   1925 HE21 GLN   134      88.476 305.255-263.275  1.00  0.00           H  
ATOM   1926 HE22 GLN   134      88.279 304.227-264.736  1.00  0.00           H  
ATOM   1927  C   GLN   134      85.479 304.324-268.784  1.00  0.00           C  
ATOM   1928  O   GLN   134      84.517 303.631-268.603  1.00  0.00           O  
ATOM   1929  N   ASP   135      86.587 303.743-269.327  1.00  0.00           N  
ATOM   1930  H   ASP   135      87.412 304.323-269.385  1.00  0.00           H  
ATOM   1931  CA  ASP   135      86.696 302.308-269.553  1.00  0.00           C  
ATOM   1932  HA  ASP   135      85.747 301.871-269.861  1.00  0.00           H  
ATOM   1933  CB  ASP   135      87.594 301.890-270.767  1.00  0.00           C  
ATOM   1934  HB2 ASP   135      87.244 300.927-271.137  1.00  0.00           H  
ATOM   1935  HB3 ASP   135      87.358 302.498-271.642  1.00  0.00           H  
ATOM   1936  CG  ASP   135      89.108 301.951-270.633  1.00  0.00           C  
ATOM   1937  OD1 ASP   135      89.660 301.053-269.965  1.00  0.00           O  
ATOM   1938  OD2 ASP   135      89.804 302.688-271.335  1.00  0.00           O  
ATOM   1939  C   ASP   135      87.176 301.638-268.277  1.00  0.00           C  
ATOM   1940  O   ASP   135      87.874 302.330-267.445  1.00  0.00           O  
ATOM   1941  N   TYR   136      86.820 300.339-268.073  1.00  0.00           N  
ATOM   1942  H   TYR   136      86.082 299.968-268.655  1.00  0.00           H  
ATOM   1943  CA  TYR   136      87.088 299.618-266.769  1.00  0.00           C  
ATOM   1944  HA  TYR   136      87.050 300.325-265.940  1.00  0.00           H  
ATOM   1945  CB  TYR   136      86.017 298.597-266.566  1.00  0.00           C  
ATOM   1946  HB2 TYR   136      85.959 297.880-267.385  1.00  0.00           H  
ATOM   1947  HB3 TYR   136      86.164 297.950-265.701  1.00  0.00           H  
ATOM   1948  CG  TYR   136      84.637 299.246-266.410  1.00  0.00           C  
ATOM   1949  CD1 TYR   136      83.650 299.190-267.463  1.00  0.00           C  
ATOM   1950  HD1 TYR   136      83.766 298.624-268.376  1.00  0.00           H  
ATOM   1951  CE1 TYR   136      82.404 299.786-267.309  1.00  0.00           C  
ATOM   1952  HE1 TYR   136      81.651 299.618-268.064  1.00  0.00           H  
ATOM   1953  CZ  TYR   136      82.056 300.456-266.086  1.00  0.00           C  
ATOM   1954  OH  TYR   136      80.757 300.833-265.838  1.00  0.00           O  
ATOM   1955  HH  TYR   136      80.239 300.739-266.641  1.00  0.00           H  
ATOM   1956  CE2 TYR   136      83.013 300.662-265.084  1.00  0.00           C  
ATOM   1957  HE2 TYR   136      82.942 301.335-264.242  1.00  0.00           H  
ATOM   1958  CD2 TYR   136      84.291 300.111-265.346  1.00  0.00           C  
ATOM   1959  HD2 TYR   136      85.013 300.357-264.581  1.00  0.00           H  
ATOM   1960  C   TYR   136      88.489 299.062-266.710  1.00  0.00           C  
ATOM   1961  O   TYR   136      89.048 298.581-267.700  1.00  0.00           O  
ATOM   1962  N   GLU   137      89.132 298.971-265.565  1.00  0.00           N  
ATOM   1963  H   GLU   137      88.494 299.078-264.790  1.00  0.00           H  
ATOM   1964  CA  GLU   137      90.499 298.655-265.260  1.00  0.00           C  
ATOM   1965  HA  GLU   137      90.948 298.114-266.092  1.00  0.00           H  
ATOM   1966  CB  GLU   137      91.265 299.962-265.042  1.00  0.00           C  
ATOM   1967  HB2 GLU   137      91.085 300.685-265.838  1.00  0.00           H  
ATOM   1968  HB3 GLU   137      90.894 300.622-264.258  1.00  0.00           H  
ATOM   1969  CG  GLU   137      92.744 299.682-264.845  1.00  0.00           C  
ATOM   1970  HG2 GLU   137      92.831 299.389-263.798  1.00  0.00           H  
ATOM   1971  HG3 GLU   137      93.170 298.970-265.551  1.00  0.00           H  
ATOM   1972  CD  GLU   137      93.644 300.887-264.995  1.00  0.00           C  
ATOM   1973  OE1 GLU   137      94.855 300.795-264.632  1.00  0.00           O  
ATOM   1974  OE2 GLU   137      93.337 302.022-265.592  1.00  0.00           O  
ATOM   1975  C   GLU   137      90.560 297.700-264.031  1.00  0.00           C  
ATOM   1976  O   GLU   137      89.785 297.851-263.083  1.00  0.00           O  
ATOM   1977  N   PRO   138      91.602 296.813-263.978  1.00  0.00           N  
ATOM   1978  CD  PRO   138      92.443 296.426-265.066  1.00  0.00           C  
ATOM   1979  HD2 PRO   138      93.324 297.066-265.006  1.00  0.00           H  
ATOM   1980  HD3 PRO   138      92.021 296.392-266.071  1.00  0.00           H  
ATOM   1981  CG  PRO   138      92.824 295.006-264.809  1.00  0.00           C  
ATOM   1982  HG2 PRO   138      93.720 294.728-265.364  1.00  0.00           H  
ATOM   1983  HG3 PRO   138      92.029 294.272-264.941  1.00  0.00           H  
ATOM   1984  CB  PRO   138      93.117 295.114-263.316  1.00  0.00           C  
ATOM   1985  HB2 PRO   138      94.003 295.744-263.238  1.00  0.00           H  
ATOM   1986  HB3 PRO   138      93.131 294.113-262.885  1.00  0.00           H  
ATOM   1987  CA  PRO   138      91.989 295.968-262.813  1.00  0.00           C  
ATOM   1988  HA  PRO   138      91.148 295.284-262.692  1.00  0.00           H  
ATOM   1989  C   PRO   138      92.296 296.679-261.456  1.00  0.00           C  
ATOM   1990  O   PRO   138      93.091 296.123-260.637  1.00  0.00           O  
ATOM   1991  N   GLU   139      91.950 297.901-261.182  1.00  0.00           N  
ATOM   1992  H   GLU   139      91.487 298.514-261.836  1.00  0.00           H  
ATOM   1993  CA  GLU   139      92.311 298.592-259.925  1.00  0.00           C  
ATOM   1994  HA  GLU   139      93.289 298.171-259.692  1.00  0.00           H  
ATOM   1995  CB  GLU   139      92.579 300.049-260.252  1.00  0.00           C  
ATOM   1996  HB2 GLU   139      92.961 300.218-261.259  1.00  0.00           H  
ATOM   1997  HB3 GLU   139      91.596 300.520-260.247  1.00  0.00           H  
ATOM   1998  CG  GLU   139      93.313 300.840-259.106  1.00  0.00           C  
ATOM   1999  HG2 GLU   139      92.991 300.518-258.116  1.00  0.00           H  
ATOM   2000  HG3 GLU   139      94.338 300.472-259.162  1.00  0.00           H  
ATOM   2001  CD  GLU   139      93.344 302.424-259.176  1.00  0.00           C  
ATOM   2002  OE1 GLU   139      93.659 303.078-258.106  1.00  0.00           O  
ATOM   2003  OE2 GLU   139      92.977 303.134-260.184  1.00  0.00           O  
ATOM   2004  C   GLU   139      91.411 298.231-258.728  1.00  0.00           C  
ATOM   2005  O   GLU   139      90.596 299.025-258.240  1.00  0.00           O  
ATOM   2006  N   ALA   140      91.445 296.893-258.366  1.00  0.00           N  
ATOM   2007  H   ALA   140      92.205 296.336-258.729  1.00  0.00           H  
ATOM   2008  CA  ALA   140      90.381 296.239-257.533  1.00  0.00           C  
ATOM   2009  HA  ALA   140      89.505 296.884-257.465  1.00  0.00           H  
ATOM   2010  CB  ALA   140      89.916 294.945-258.262  1.00  0.00           C  
ATOM   2011  HB1 ALA   140      90.038 295.256-259.299  1.00  0.00           H  
ATOM   2012  HB2 ALA   140      88.966 294.638-257.824  1.00  0.00           H  
ATOM   2013  HB3 ALA   140      90.625 294.158-258.005  1.00  0.00           H  
ATOM   2014  C   ALA   140      91.000 295.878-256.208  1.00  0.00           C  
ATOM   2015  O   ALA   140      92.131 295.305-256.185  1.00  0.00           O  
ATOM   2016  OXT ALA   140      90.258 295.826-255.178  1.00  0.00           O  
TER    2017      ALA   140 
END   
