# Supplementary material for: Exploring Structural Insights of Aβ42 and α-Synuclein Monomers and Heterodimer: A Comparative Study Using Implicit and Explicit Solvent Simulations
Source: J Phys Chem B. 2024 May 3;128(19):4655–69. doi: 10.1021/acs.jpcb.4c00503 (PMC11103699; doi:10.1021/acs.jpcb.4c00503)
Supplement: Supplementary file 3 — jp4c00503_si_003.zip [file jp4c00503_si_003.zip › rep/2_asyn_FINAL13.pdb]

ATOM      1  N   MET     1     157.488-298.669-254.316  1.00  0.00           N  
ATOM      2  H1  MET     1     156.746-298.089-254.681  1.00  0.00           H  
ATOM      3  H2  MET     1     157.972-299.249-254.987  1.00  0.00           H  
ATOM      4  H3  MET     1     158.062-298.003-253.819  1.00  0.00           H  
ATOM      5  CA  MET     1     156.735-299.473-253.374  1.00  0.00           C  
ATOM      6  HA  MET     1     156.881-299.129-252.350  1.00  0.00           H  
ATOM      7  CB  MET     1     155.268-299.349-253.695  1.00  0.00           C  
ATOM      8  HB2 MET     1     154.651-299.696-252.866  1.00  0.00           H  
ATOM      9  HB3 MET     1     154.959-298.310-253.804  1.00  0.00           H  
ATOM     10  CG  MET     1     154.666-300.153-254.873  1.00  0.00           C  
ATOM     11  HG2 MET     1     154.338-301.123-254.501  1.00  0.00           H  
ATOM     12  HG3 MET     1     153.644-299.806-255.026  1.00  0.00           H  
ATOM     13  SD  MET     1     155.733-300.160-256.505  1.00  0.00           S  
ATOM     14  CE  MET     1     156.008-301.998-256.786  1.00  0.00           C  
ATOM     15  HE1 MET     1     157.093-302.072-256.858  1.00  0.00           H  
ATOM     16  HE2 MET     1     155.448-302.248-257.688  1.00  0.00           H  
ATOM     17  HE3 MET     1     155.615-302.630-255.990  1.00  0.00           H  
ATOM     18  C   MET     1     157.261-300.885-253.294  1.00  0.00           C  
ATOM     19  O   MET     1     157.994-301.406-254.150  1.00  0.00           O  
ATOM     20  N   ASP     2     156.785-301.632-252.286  1.00  0.00           N  
ATOM     21  H   ASP     2     156.098-301.329-251.611  1.00  0.00           H  
ATOM     22  CA  ASP     2     157.063-303.154-252.373  1.00  0.00           C  
ATOM     23  HA  ASP     2     157.973-303.383-252.927  1.00  0.00           H  
ATOM     24  CB  ASP     2     157.346-303.705-250.943  1.00  0.00           C  
ATOM     25  HB2 ASP     2     157.347-304.790-251.054  1.00  0.00           H  
ATOM     26  HB3 ASP     2     158.393-303.530-250.694  1.00  0.00           H  
ATOM     27  CG  ASP     2     156.501-303.142-249.768  1.00  0.00           C  
ATOM     28  OD1 ASP     2     156.890-303.131-248.543  1.00  0.00           O  
ATOM     29  OD2 ASP     2     155.314-302.779-250.061  1.00  0.00           O  
ATOM     30  C   ASP     2     156.102-304.042-253.247  1.00  0.00           C  
ATOM     31  O   ASP     2     155.145-303.454-253.747  1.00  0.00           O  
ATOM     32  N   VAL     3     156.474-305.332-253.456  1.00  0.00           N  
ATOM     33  H   VAL     3     157.438-305.512-253.215  1.00  0.00           H  
ATOM     34  CA  VAL     3     155.690-306.141-254.424  1.00  0.00           C  
ATOM     35  HA  VAL     3     155.221-305.460-255.134  1.00  0.00           H  
ATOM     36  CB  VAL     3     156.495-307.214-255.178  1.00  0.00           C  
ATOM     37  HB  VAL     3     155.808-307.665-255.895  1.00  0.00           H  
ATOM     38  CG1 VAL     3     157.817-306.716-255.789  1.00  0.00           C  
ATOM     39 HG11 VAL     3     157.980-307.128-256.785  1.00  0.00           H  
ATOM     40 HG12 VAL     3     158.684-306.945-255.169  1.00  0.00           H  
ATOM     41 HG13 VAL     3     157.813-305.644-255.984  1.00  0.00           H  
ATOM     42  CG2 VAL     3     157.068-308.320-254.204  1.00  0.00           C  
ATOM     43 HG21 VAL     3     156.325-308.968-253.738  1.00  0.00           H  
ATOM     44 HG22 VAL     3     157.849-308.023-253.504  1.00  0.00           H  
ATOM     45 HG23 VAL     3     157.600-309.139-254.688  1.00  0.00           H  
ATOM     46  C   VAL     3     154.527-306.952-253.846  1.00  0.00           C  
ATOM     47  O   VAL     3     154.445-307.157-252.642  1.00  0.00           O  
ATOM     48  N   PHE     4     153.718-307.603-254.713  1.00  0.00           N  
ATOM     49  H   PHE     4     154.084-307.653-255.653  1.00  0.00           H  
ATOM     50  CA  PHE     4     152.451-308.247-254.398  1.00  0.00           C  
ATOM     51  HA  PHE     4     151.727-307.489-254.096  1.00  0.00           H  
ATOM     52  CB  PHE     4     151.885-308.829-255.695  1.00  0.00           C  
ATOM     53  HB2 PHE     4     152.630-309.565-255.997  1.00  0.00           H  
ATOM     54  HB3 PHE     4     150.918-309.307-255.541  1.00  0.00           H  
ATOM     55  CG  PHE     4     151.712-307.967-256.971  1.00  0.00           C  
ATOM     56  CD1 PHE     4     151.233-306.652-256.902  1.00  0.00           C  
ATOM     57  HD1 PHE     4     150.917-306.170-255.988  1.00  0.00           H  
ATOM     58  CE1 PHE     4     151.085-305.947-258.144  1.00  0.00           C  
ATOM     59  HE1 PHE     4     150.524-305.030-258.043  1.00  0.00           H  
ATOM     60  CZ  PHE     4     151.415-306.526-259.382  1.00  0.00           C  
ATOM     61  HZ  PHE     4     151.326-305.977-260.308  1.00  0.00           H  
ATOM     62  CE2 PHE     4     152.181-307.710-259.427  1.00  0.00           C  
ATOM     63  HE2 PHE     4     152.800-307.919-260.288  1.00  0.00           H  
ATOM     64  CD2 PHE     4     152.295-308.402-258.179  1.00  0.00           C  
ATOM     65  HD2 PHE     4     153.071-309.150-258.242  1.00  0.00           H  
ATOM     66  C   PHE     4     152.541-309.331-253.445  1.00  0.00           C  
ATOM     67  O   PHE     4     153.552-310.082-253.492  1.00  0.00           O  
ATOM     68  N   MET     5     151.532-309.714-252.735  1.00  0.00           N  
ATOM     69  H   MET     5     150.686-309.164-252.777  1.00  0.00           H  
ATOM     70  CA  MET     5     151.551-310.872-251.801  1.00  0.00           C  
ATOM     71  HA  MET     5     151.793-311.763-252.380  1.00  0.00           H  
ATOM     72  CB  MET     5     152.243-310.668-250.426  1.00  0.00           C  
ATOM     73  HB2 MET     5     151.967-311.520-249.806  1.00  0.00           H  
ATOM     74  HB3 MET     5     153.304-310.893-250.541  1.00  0.00           H  
ATOM     75  CG  MET     5     151.958-309.384-249.767  1.00  0.00           C  
ATOM     76  HG2 MET     5     152.713-308.611-249.911  1.00  0.00           H  
ATOM     77  HG3 MET     5     151.136-308.835-250.227  1.00  0.00           H  
ATOM     78  SD  MET     5     151.766-309.538-247.978  1.00  0.00           S  
ATOM     79  CE  MET     5     153.337-310.212-247.181  1.00  0.00           C  
ATOM     80  HE1 MET     5     153.053-310.572-246.192  1.00  0.00           H  
ATOM     81  HE2 MET     5     154.241-309.606-247.120  1.00  0.00           H  
ATOM     82  HE3 MET     5     153.623-311.143-247.671  1.00  0.00           H  
ATOM     83  C   MET     5     150.022-311.116-251.539  1.00  0.00           C  
ATOM     84  O   MET     5     149.301-310.131-251.351  1.00  0.00           O  
ATOM     85  N   LYS     6     149.586-312.366-251.673  1.00  0.00           N  
ATOM     86  H   LYS     6     150.301-313.079-251.686  1.00  0.00           H  
ATOM     87  CA  LYS     6     148.216-312.743-251.241  1.00  0.00           C  
ATOM     88  HA  LYS     6     147.578-311.861-251.301  1.00  0.00           H  
ATOM     89  CB  LYS     6     147.564-313.706-252.337  1.00  0.00           C  
ATOM     90  HB2 LYS     6     147.643-313.273-253.335  1.00  0.00           H  
ATOM     91  HB3 LYS     6     148.060-314.676-252.348  1.00  0.00           H  
ATOM     92  CG  LYS     6     146.059-313.929-252.069  1.00  0.00           C  
ATOM     93  HG2 LYS     6     146.099-314.725-251.326  1.00  0.00           H  
ATOM     94  HG3 LYS     6     145.626-313.054-251.583  1.00  0.00           H  
ATOM     95  CD  LYS     6     145.329-314.294-253.434  1.00  0.00           C  
ATOM     96  HD2 LYS     6     145.373-313.356-253.987  1.00  0.00           H  
ATOM     97  HD3 LYS     6     146.002-314.889-254.051  1.00  0.00           H  
ATOM     98  CE  LYS     6     143.951-315.085-253.277  1.00  0.00           C  
ATOM     99  HE2 LYS     6     143.336-314.676-252.476  1.00  0.00           H  
ATOM    100  HE3 LYS     6     143.373-315.031-254.200  1.00  0.00           H  
ATOM    101  NZ  LYS     6     144.320-316.481-252.810  1.00  0.00           N  
ATOM    102  HZ1 LYS     6     144.341-317.106-253.603  1.00  0.00           H  
ATOM    103  HZ2 LYS     6     143.679-316.793-252.095  1.00  0.00           H  
ATOM    104  HZ3 LYS     6     145.194-316.359-252.318  1.00  0.00           H  
ATOM    105  C   LYS     6     148.121-313.355-249.746  1.00  0.00           C  
ATOM    106  O   LYS     6     147.044-313.298-249.122  1.00  0.00           O  
ATOM    107  N   GLY     7     149.150-314.083-249.275  1.00  0.00           N  
ATOM    108  H   GLY     7     149.900-314.237-249.934  1.00  0.00           H  
ATOM    109  CA  GLY     7     149.417-314.746-247.956  1.00  0.00           C  
ATOM    110  HA2 GLY     7     148.591-315.364-247.607  1.00  0.00           H  
ATOM    111  HA3 GLY     7     150.250-315.412-248.180  1.00  0.00           H  
ATOM    112  C   GLY     7     149.771-313.838-246.818  1.00  0.00           C  
ATOM    113  O   GLY     7     149.954-312.632-246.964  1.00  0.00           O  
ATOM    114  N   LEU     8     150.239-314.453-245.709  1.00  0.00           N  
ATOM    115  H   LEU     8     150.003-315.435-245.684  1.00  0.00           H  
ATOM    116  CA  LEU     8     150.804-313.747-244.540  1.00  0.00           C  
ATOM    117  HA  LEU     8     150.847-312.667-244.676  1.00  0.00           H  
ATOM    118  CB  LEU     8     149.779-313.907-243.356  1.00  0.00           C  
ATOM    119  HB2 LEU     8     149.706-314.952-243.055  1.00  0.00           H  
ATOM    120  HB3 LEU     8     150.233-313.409-242.499  1.00  0.00           H  
ATOM    121  CG  LEU     8     148.228-313.527-243.697  1.00  0.00           C  
ATOM    122  HG  LEU     8     148.284-312.794-244.502  1.00  0.00           H  
ATOM    123  CD1 LEU     8     147.314-314.617-243.973  1.00  0.00           C  
ATOM    124 HD11 LEU     8     147.565-314.852-245.007  1.00  0.00           H  
ATOM    125 HD12 LEU     8     146.286-314.257-244.000  1.00  0.00           H  
ATOM    126 HD13 LEU     8     147.451-315.340-243.169  1.00  0.00           H  
ATOM    127  CD2 LEU     8     147.500-312.828-242.428  1.00  0.00           C  
ATOM    128 HD21 LEU     8     146.920-311.939-242.677  1.00  0.00           H  
ATOM    129 HD22 LEU     8     148.144-312.326-241.706  1.00  0.00           H  
ATOM    130 HD23 LEU     8     147.057-313.570-241.765  1.00  0.00           H  
ATOM    131  C   LEU     8     152.222-314.305-244.194  1.00  0.00           C  
ATOM    132  O   LEU     8     152.311-315.499-243.716  1.00  0.00           O  
ATOM    133  N   SER     9     153.275-313.487-244.267  1.00  0.00           N  
ATOM    134  H   SER     9     153.276-312.497-244.470  1.00  0.00           H  
ATOM    135  CA  SER     9     154.652-313.922-244.018  1.00  0.00           C  
ATOM    136  HA  SER     9     154.602-314.713-243.269  1.00  0.00           H  
ATOM    137  CB  SER     9     155.265-314.500-245.233  1.00  0.00           C  
ATOM    138  HB2 SER     9     155.487-313.609-245.820  1.00  0.00           H  
ATOM    139  HB3 SER     9     156.203-314.928-244.877  1.00  0.00           H  
ATOM    140  OG  SER     9     154.534-315.425-246.037  1.00  0.00           O  
ATOM    141  HG  SER     9     154.597-315.031-246.910  1.00  0.00           H  
ATOM    142  C   SER     9     155.565-312.762-243.566  1.00  0.00           C  
ATOM    143  O   SER     9     155.383-311.645-244.048  1.00  0.00           O  
ATOM    144  N   LYS    10     156.549-313.023-242.730  1.00  0.00           N  
ATOM    145  H   LYS    10     156.686-313.952-242.358  1.00  0.00           H  
ATOM    146  CA  LYS    10     157.639-312.031-242.360  1.00  0.00           C  
ATOM    147  HA  LYS    10     157.233-311.028-242.491  1.00  0.00           H  
ATOM    148  CB  LYS    10     157.793-312.045-240.806  1.00  0.00           C  
ATOM    149  HB2 LYS    10     156.813-312.227-240.365  1.00  0.00           H  
ATOM    150  HB3 LYS    10     158.430-312.888-240.537  1.00  0.00           H  
ATOM    151  CG  LYS    10     158.408-310.816-240.138  1.00  0.00           C  
ATOM    152  HG2 LYS    10     159.444-310.678-240.446  1.00  0.00           H  
ATOM    153  HG3 LYS    10     157.858-309.935-240.469  1.00  0.00           H  
ATOM    154  CD  LYS    10     158.520-310.967-238.567  1.00  0.00           C  
ATOM    155  HD2 LYS    10     158.891-311.940-238.246  1.00  0.00           H  
ATOM    156  HD3 LYS    10     159.234-310.265-238.136  1.00  0.00           H  
ATOM    157  CE  LYS    10     157.074-310.852-237.922  1.00  0.00           C  
ATOM    158  HE2 LYS    10     156.806-309.796-237.939  1.00  0.00           H  
ATOM    159  HE3 LYS    10     156.449-311.557-238.471  1.00  0.00           H  
ATOM    160  NZ  LYS    10     157.192-311.370-236.552  1.00  0.00           N  
ATOM    161  HZ1 LYS    10     156.717-310.761-235.901  1.00  0.00           H  
ATOM    162  HZ2 LYS    10     158.090-311.711-236.239  1.00  0.00           H  
ATOM    163  HZ3 LYS    10     156.611-312.197-236.550  1.00  0.00           H  
ATOM    164  C   LYS    10     158.944-312.272-243.139  1.00  0.00           C  
ATOM    165  O   LYS    10     159.579-313.302-243.075  1.00  0.00           O  
ATOM    166  N   ALA    11     159.362-311.232-243.885  1.00  0.00           N  
ATOM    167  H   ALA    11     158.622-310.546-243.942  1.00  0.00           H  
ATOM    168  CA  ALA    11     160.773-311.050-244.428  1.00  0.00           C  
ATOM    169  HA  ALA    11     160.907-311.855-245.150  1.00  0.00           H  
ATOM    170  CB  ALA    11     160.798-309.751-245.286  1.00  0.00           C  
ATOM    171  HB1 ALA    11     161.682-309.681-245.919  1.00  0.00           H  
ATOM    172  HB2 ALA    11     160.861-308.940-244.561  1.00  0.00           H  
ATOM    173  HB3 ALA    11     159.938-309.738-245.955  1.00  0.00           H  
ATOM    174  C   ALA    11     161.989-311.188-243.426  1.00  0.00           C  
ATOM    175  O   ALA    11     161.823-311.170-242.222  1.00  0.00           O  
ATOM    176  N   LYS    12     163.224-311.285-243.922  1.00  0.00           N  
ATOM    177  H   LYS    12     163.339-311.212-244.923  1.00  0.00           H  
ATOM    178  CA  LYS    12     164.448-311.469-243.096  1.00  0.00           C  
ATOM    179  HA  LYS    12     164.269-312.218-242.325  1.00  0.00           H  
ATOM    180  CB  LYS    12     165.646-311.991-243.897  1.00  0.00           C  
ATOM    181  HB2 LYS    12     165.639-311.354-244.782  1.00  0.00           H  
ATOM    182  HB3 LYS    12     166.506-311.781-243.261  1.00  0.00           H  
ATOM    183  CG  LYS    12     165.972-313.431-244.310  1.00  0.00           C  
ATOM    184  HG2 LYS    12     166.045-313.989-243.377  1.00  0.00           H  
ATOM    185  HG3 LYS    12     165.171-313.917-244.866  1.00  0.00           H  
ATOM    186  CD  LYS    12     167.299-313.455-245.152  1.00  0.00           C  
ATOM    187  HD2 LYS    12     167.066-312.773-245.970  1.00  0.00           H  
ATOM    188  HD3 LYS    12     168.071-313.112-244.464  1.00  0.00           H  
ATOM    189  CE  LYS    12     167.630-314.901-245.625  1.00  0.00           C  
ATOM    190  HE2 LYS    12     168.000-315.535-244.820  1.00  0.00           H  
ATOM    191  HE3 LYS    12     166.739-315.441-245.946  1.00  0.00           H  
ATOM    192  NZ  LYS    12     168.583-314.829-246.824  1.00  0.00           N  
ATOM    193  HZ1 LYS    12     169.467-314.617-246.386  1.00  0.00           H  
ATOM    194  HZ2 LYS    12     168.344-313.986-247.326  1.00  0.00           H  
ATOM    195  HZ3 LYS    12     168.668-315.629-247.436  1.00  0.00           H  
ATOM    196  C   LYS    12     164.704-310.114-242.436  1.00  0.00           C  
ATOM    197  O   LYS    12     164.450-309.018-242.964  1.00  0.00           O  
ATOM    198  N   GLU    13     165.308-310.131-241.194  1.00  0.00           N  
ATOM    199  H   GLU    13     165.665-310.975-240.768  1.00  0.00           H  
ATOM    200  CA  GLU    13     165.606-308.937-240.348  1.00  0.00           C  
ATOM    201  HA  GLU    13     165.878-308.051-240.921  1.00  0.00           H  
ATOM    202  CB  GLU    13     164.420-308.678-239.379  1.00  0.00           C  
ATOM    203  HB2 GLU    13     163.496-309.051-239.821  1.00  0.00           H  
ATOM    204  HB3 GLU    13     164.445-309.396-238.560  1.00  0.00           H  
ATOM    205  CG  GLU    13     164.143-307.242-238.950  1.00  0.00           C  
ATOM    206  HG2 GLU    13     163.412-307.390-238.156  1.00  0.00           H  
ATOM    207  HG3 GLU    13     165.048-306.922-238.434  1.00  0.00           H  
ATOM    208  CD  GLU    13     163.711-306.373-240.024  1.00  0.00           C  
ATOM    209  OE1 GLU    13     164.490-305.755-240.857  1.00  0.00           O  
ATOM    210  OE2 GLU    13     162.427-306.160-239.981  1.00  0.00           O  
ATOM    211  C   GLU    13     166.838-309.282-239.476  1.00  0.00           C  
ATOM    212  O   GLU    13     166.831-310.123-238.548  1.00  0.00           O  
ATOM    213  N   GLY    14     167.978-308.486-239.707  1.00  0.00           N  
ATOM    214  H   GLY    14     167.888-307.807-240.448  1.00  0.00           H  
ATOM    215  CA  GLY    14     169.180-308.552-238.907  1.00  0.00           C  
ATOM    216  HA2 GLY    14     169.926-307.825-239.228  1.00  0.00           H  
ATOM    217  HA3 GLY    14     168.936-308.538-237.844  1.00  0.00           H  
ATOM    218  C   GLY    14     170.052-309.827-238.993  1.00  0.00           C  
ATOM    219  O   GLY    14     171.053-310.006-238.293  1.00  0.00           O  
ATOM    220  N   VAL    15     169.801-310.694-239.951  1.00  0.00           N  
ATOM    221  H   VAL    15     169.040-310.372-240.532  1.00  0.00           H  
ATOM    222  CA  VAL    15     170.710-311.755-240.221  1.00  0.00           C  
ATOM    223  HA  VAL    15     171.240-312.062-239.319  1.00  0.00           H  
ATOM    224  CB  VAL    15     170.023-313.139-240.605  1.00  0.00           C  
ATOM    225  HB  VAL    15     169.464-313.056-241.537  1.00  0.00           H  
ATOM    226  CG1 VAL    15     171.033-314.259-240.847  1.00  0.00           C  
ATOM    227 HG11 VAL    15     171.735-314.353-240.019  1.00  0.00           H  
ATOM    228 HG12 VAL    15     171.425-314.179-241.861  1.00  0.00           H  
ATOM    229 HG13 VAL    15     170.590-315.249-240.955  1.00  0.00           H  
ATOM    230  CG2 VAL    15     169.102-313.746-239.475  1.00  0.00           C  
ATOM    231 HG21 VAL    15     168.385-312.995-239.146  1.00  0.00           H  
ATOM    232 HG22 VAL    15     169.689-314.067-238.614  1.00  0.00           H  
ATOM    233 HG23 VAL    15     168.537-314.565-239.919  1.00  0.00           H  
ATOM    234  C   VAL    15     171.790-311.347-241.143  1.00  0.00           C  
ATOM    235  O   VAL    15     171.628-311.425-242.351  1.00  0.00           O  
ATOM    236  N   VAL    16     172.995-311.129-240.654  1.00  0.00           N  
ATOM    237  H   VAL    16     173.067-310.963-239.661  1.00  0.00           H  
ATOM    238  CA  VAL    16     174.138-310.560-241.449  1.00  0.00           C  
ATOM    239  HA  VAL    16     174.049-310.614-242.534  1.00  0.00           H  
ATOM    240  CB  VAL    16     174.297-309.102-241.221  1.00  0.00           C  
ATOM    241  HB  VAL    16     174.955-308.619-241.944  1.00  0.00           H  
ATOM    242  CG1 VAL    16     173.022-308.262-241.616  1.00  0.00           C  
ATOM    243 HG11 VAL    16     172.196-308.742-241.090  1.00  0.00           H  
ATOM    244 HG12 VAL    16     172.907-308.301-242.700  1.00  0.00           H  
ATOM    245 HG13 VAL    16     173.178-307.229-241.307  1.00  0.00           H  
ATOM    246  CG2 VAL    16     174.690-308.682-239.778  1.00  0.00           C  
ATOM    247 HG21 VAL    16     175.018-307.644-239.828  1.00  0.00           H  
ATOM    248 HG22 VAL    16     175.461-309.386-239.465  1.00  0.00           H  
ATOM    249 HG23 VAL    16     173.867-308.600-239.067  1.00  0.00           H  
ATOM    250  C   VAL    16     175.452-311.281-241.223  1.00  0.00           C  
ATOM    251  O   VAL    16     175.752-311.829-240.185  1.00  0.00           O  
ATOM    252  N   ALA    17     176.473-311.142-242.028  1.00  0.00           N  
ATOM    253  H   ALA    17     176.282-310.572-242.839  1.00  0.00           H  
ATOM    254  CA  ALA    17     177.673-311.935-242.012  1.00  0.00           C  
ATOM    255  HA  ALA    17     177.584-312.828-241.392  1.00  0.00           H  
ATOM    256  CB  ALA    17     177.934-312.268-243.502  1.00  0.00           C  
ATOM    257  HB1 ALA    17     178.835-312.871-243.606  1.00  0.00           H  
ATOM    258  HB2 ALA    17     178.052-311.421-244.178  1.00  0.00           H  
ATOM    259  HB3 ALA    17     177.092-312.894-243.799  1.00  0.00           H  
ATOM    260  C   ALA    17     178.738-310.979-241.464  1.00  0.00           C  
ATOM    261  O   ALA    17     178.658-309.790-241.544  1.00  0.00           O  
ATOM    262  N   ALA    18     179.791-311.575-240.903  1.00  0.00           N  
ATOM    263  H   ALA    18     179.881-312.578-240.823  1.00  0.00           H  
ATOM    264  CA  ALA    18     180.998-310.763-240.530  1.00  0.00           C  
ATOM    265  HA  ALA    18     180.643-310.021-239.815  1.00  0.00           H  
ATOM    266  CB  ALA    18     181.842-311.640-239.613  1.00  0.00           C  
ATOM    267  HB1 ALA    18     182.789-311.136-239.421  1.00  0.00           H  
ATOM    268  HB2 ALA    18     182.093-312.565-240.132  1.00  0.00           H  
ATOM    269  HB3 ALA    18     181.221-311.724-238.721  1.00  0.00           H  
ATOM    270  C   ALA    18     181.762-310.097-241.693  1.00  0.00           C  
ATOM    271  O   ALA    18     181.975-310.820-242.670  1.00  0.00           O  
ATOM    272  N   ALA    19     182.097-308.832-241.699  1.00  0.00           N  
ATOM    273  H   ALA    19     181.679-308.271-240.971  1.00  0.00           H  
ATOM    274  CA  ALA    19     182.878-308.060-242.668  1.00  0.00           C  
ATOM    275  HA  ALA    19     182.763-308.467-243.672  1.00  0.00           H  
ATOM    276  CB  ALA    19     182.170-306.850-242.861  1.00  0.00           C  
ATOM    277  HB1 ALA    19     182.544-306.112-242.151  1.00  0.00           H  
ATOM    278  HB2 ALA    19     181.092-306.822-242.698  1.00  0.00           H  
ATOM    279  HB3 ALA    19     182.471-306.405-243.810  1.00  0.00           H  
ATOM    280  C   ALA    19     184.311-307.822-242.317  1.00  0.00           C  
ATOM    281  O   ALA    19     184.701-307.976-241.149  1.00  0.00           O  
ATOM    282  N   GLU    20     185.154-307.647-243.318  1.00  0.00           N  
ATOM    283  H   GLU    20     184.788-308.124-244.130  1.00  0.00           H  
ATOM    284  CA  GLU    20     186.618-307.464-243.320  1.00  0.00           C  
ATOM    285  HA  GLU    20     187.076-308.452-243.274  1.00  0.00           H  
ATOM    286  CB  GLU    20     187.033-306.800-244.618  1.00  0.00           C  
ATOM    287  HB2 GLU    20     186.547-305.843-244.810  1.00  0.00           H  
ATOM    288  HB3 GLU    20     188.073-306.628-244.343  1.00  0.00           H  
ATOM    289  CG  GLU    20     186.883-307.791-245.742  1.00  0.00           C  
ATOM    290  HG2 GLU    20     187.471-308.683-245.528  1.00  0.00           H  
ATOM    291  HG3 GLU    20     185.847-308.091-245.901  1.00  0.00           H  
ATOM    292  CD  GLU    20     187.436-307.406-247.012  1.00  0.00           C  
ATOM    293  OE1 GLU    20     188.651-307.702-247.270  1.00  0.00           O  
ATOM    294  OE2 GLU    20     186.624-306.880-247.891  1.00  0.00           O  
ATOM    295  C   GLU    20     187.187-306.765-242.072  1.00  0.00           C  
ATOM    296  O   GLU    20     186.912-305.567-241.809  1.00  0.00           O  
ATOM    297  N   LYS    21     188.136-307.404-241.367  1.00  0.00           N  
ATOM    298  H   LYS    21     188.386-308.314-241.725  1.00  0.00           H  
ATOM    299  CA  LYS    21     188.798-306.894-240.186  1.00  0.00           C  
ATOM    300  HA  LYS    21     189.338-307.760-239.802  1.00  0.00           H  
ATOM    301  CB  LYS    21     189.883-305.792-240.468  1.00  0.00           C  
ATOM    302  HB2 LYS    21     189.371-305.075-241.110  1.00  0.00           H  
ATOM    303  HB3 LYS    21     190.320-305.433-239.537  1.00  0.00           H  
ATOM    304  CG  LYS    21     191.138-306.298-241.228  1.00  0.00           C  
ATOM    305  HG2 LYS    21     191.472-307.213-240.738  1.00  0.00           H  
ATOM    306  HG3 LYS    21     190.840-306.631-242.222  1.00  0.00           H  
ATOM    307  CD  LYS    21     192.247-305.148-241.268  1.00  0.00           C  
ATOM    308  HD2 LYS    21     191.850-304.221-241.682  1.00  0.00           H  
ATOM    309  HD3 LYS    21     192.493-304.896-240.236  1.00  0.00           H  
ATOM    310  CE  LYS    21     193.617-305.473-241.941  1.00  0.00           C  
ATOM    311  HE2 LYS    21     194.437-304.779-241.755  1.00  0.00           H  
ATOM    312  HE3 LYS    21     194.002-306.381-241.478  1.00  0.00           H  
ATOM    313  NZ  LYS    21     193.503-305.816-243.343  1.00  0.00           N  
ATOM    314  HZ1 LYS    21     193.889-306.745-243.433  1.00  0.00           H  
ATOM    315  HZ2 LYS    21     193.960-305.091-243.877  1.00  0.00           H  
ATOM    316  HZ3 LYS    21     192.555-305.787-243.690  1.00  0.00           H  
ATOM    317  C   LYS    21     187.896-306.327-239.074  1.00  0.00           C  
ATOM    318  O   LYS    21     188.077-306.800-237.983  1.00  0.00           O  
ATOM    319  N   THR    22     187.229-305.165-239.267  1.00  0.00           N  
ATOM    320  H   THR    22     187.231-304.924-240.248  1.00  0.00           H  
ATOM    321  CA  THR    22     186.400-304.501-238.205  1.00  0.00           C  
ATOM    322  HA  THR    22     185.865-305.188-237.550  1.00  0.00           H  
ATOM    323  CB  THR    22     187.351-303.669-237.259  1.00  0.00           C  
ATOM    324  HB  THR    22     188.050-304.417-236.885  1.00  0.00           H  
ATOM    325  CG2 THR    22     188.302-302.460-237.792  1.00  0.00           C  
ATOM    326 HG21 THR    22     188.674-302.616-238.804  1.00  0.00           H  
ATOM    327 HG22 THR    22     189.125-302.335-237.088  1.00  0.00           H  
ATOM    328 HG23 THR    22     187.588-301.637-237.828  1.00  0.00           H  
ATOM    329  OG1 THR    22     186.754-303.184-236.113  1.00  0.00           O  
ATOM    330  HG1 THR    22     187.305-303.215-235.328  1.00  0.00           H  
ATOM    331  C   THR    22     185.274-303.697-238.795  1.00  0.00           C  
ATOM    332  O   THR    22     185.490-303.073-239.832  1.00  0.00           O  
ATOM    333  N   LYS    23     184.102-303.725-238.151  1.00  0.00           N  
ATOM    334  H   LYS    23     184.127-304.182-237.250  1.00  0.00           H  
ATOM    335  CA  LYS    23     182.904-302.923-238.549  1.00  0.00           C  
ATOM    336  HA  LYS    23     183.178-302.024-239.101  1.00  0.00           H  
ATOM    337  CB  LYS    23     181.977-303.766-239.411  1.00  0.00           C  
ATOM    338  HB2 LYS    23     182.567-304.226-240.204  1.00  0.00           H  
ATOM    339  HB3 LYS    23     181.619-304.608-238.819  1.00  0.00           H  
ATOM    340  CG  LYS    23     180.786-302.963-240.103  1.00  0.00           C  
ATOM    341  HG2 LYS    23     180.133-302.777-239.250  1.00  0.00           H  
ATOM    342  HG3 LYS    23     181.414-302.128-240.410  1.00  0.00           H  
ATOM    343  CD  LYS    23     180.188-303.591-241.359  1.00  0.00           C  
ATOM    344  HD2 LYS    23     180.986-304.031-241.958  1.00  0.00           H  
ATOM    345  HD3 LYS    23     179.702-304.479-240.955  1.00  0.00           H  
ATOM    346  CE  LYS    23     179.329-302.493-241.958  1.00  0.00           C  
ATOM    347  HE2 LYS    23     178.674-302.103-241.179  1.00  0.00           H  
ATOM    348  HE3 LYS    23     180.122-301.845-242.332  1.00  0.00           H  
ATOM    349  NZ  LYS    23     178.468-302.986-243.088  1.00  0.00           N  
ATOM    350  HZ1 LYS    23     179.107-303.143-243.854  1.00  0.00           H  
ATOM    351  HZ2 LYS    23     177.713-302.427-243.458  1.00  0.00           H  
ATOM    352  HZ3 LYS    23     178.002-303.852-242.859  1.00  0.00           H  
ATOM    353  C   LYS    23     182.195-302.389-237.355  1.00  0.00           C  
ATOM    354  O   LYS    23     181.981-303.172-236.433  1.00  0.00           O  
ATOM    355  N   GLN    24     181.719-301.121-237.385  1.00  0.00           N  
ATOM    356  H   GLN    24     181.913-300.632-238.247  1.00  0.00           H  
ATOM    357  CA  GLN    24     181.008-300.329-236.313  1.00  0.00           C  
ATOM    358  HA  GLN    24     180.636-301.089-235.627  1.00  0.00           H  
ATOM    359  CB  GLN    24     182.095-299.493-235.634  1.00  0.00           C  
ATOM    360  HB2 GLN    24     182.557-300.143-234.891  1.00  0.00           H  
ATOM    361  HB3 GLN    24     182.983-299.215-236.201  1.00  0.00           H  
ATOM    362  CG  GLN    24     181.391-298.345-234.876  1.00  0.00           C  
ATOM    363  HG2 GLN    24     180.977-297.637-235.594  1.00  0.00           H  
ATOM    364  HG3 GLN    24     180.538-298.681-234.287  1.00  0.00           H  
ATOM    365  CD  GLN    24     182.369-297.644-233.889  1.00  0.00           C  
ATOM    366  OE1 GLN    24     183.004-296.618-234.264  1.00  0.00           O  
ATOM    367  NE2 GLN    24     182.664-298.112-232.710  1.00  0.00           N  
ATOM    368 HE21 GLN    24     182.199-298.952-232.398  1.00  0.00           H  
ATOM    369 HE22 GLN    24     183.383-297.715-232.122  1.00  0.00           H  
ATOM    370  C   GLN    24     179.856-299.580-237.042  1.00  0.00           C  
ATOM    371  O   GLN    24     180.214-298.790-238.001  1.00  0.00           O  
ATOM    372  N   GLY    25     178.637-299.753-236.533  1.00  0.00           N  
ATOM    373  H   GLY    25     178.533-300.133-235.602  1.00  0.00           H  
ATOM    374  CA  GLY    25     177.449-299.106-237.157  1.00  0.00           C  
ATOM    375  HA2 GLY    25     177.605-298.028-237.181  1.00  0.00           H  
ATOM    376  HA3 GLY    25     177.389-299.425-238.198  1.00  0.00           H  
ATOM    377  C   GLY    25     176.193-299.426-236.473  1.00  0.00           C  
ATOM    378  O   GLY    25     176.165-299.941-235.339  1.00  0.00           O  
ATOM    379  N   VAL    26     175.103-299.152-237.228  1.00  0.00           N  
ATOM    380  H   VAL    26     175.386-298.711-238.092  1.00  0.00           H  
ATOM    381  CA  VAL    26     173.686-299.540-236.938  1.00  0.00           C  
ATOM    382  HA  VAL    26     173.438-299.592-235.878  1.00  0.00           H  
ATOM    383  CB  VAL    26     172.589-298.606-237.587  1.00  0.00           C  
ATOM    384  HB  VAL    26     172.771-298.752-238.651  1.00  0.00           H  
ATOM    385  CG1 VAL    26     171.195-299.051-237.385  1.00  0.00           C  
ATOM    386 HG11 VAL    26     171.147-299.542-236.413  1.00  0.00           H  
ATOM    387 HG12 VAL    26     170.735-299.677-238.150  1.00  0.00           H  
ATOM    388 HG13 VAL    26     170.533-298.196-237.524  1.00  0.00           H  
ATOM    389  CG2 VAL    26     172.740-297.081-237.148  1.00  0.00           C  
ATOM    390 HG21 VAL    26     172.428-296.353-237.896  1.00  0.00           H  
ATOM    391 HG22 VAL    26     173.786-296.923-236.883  1.00  0.00           H  
ATOM    392 HG23 VAL    26     172.298-296.928-236.163  1.00  0.00           H  
ATOM    393  C   VAL    26     173.340-300.995-237.283  1.00  0.00           C  
ATOM    394  O   VAL    26     172.500-301.623-236.745  1.00  0.00           O  
ATOM    395  N   ALA    27     174.287-301.604-238.035  1.00  0.00           N  
ATOM    396  H   ALA    27     174.969-300.945-238.382  1.00  0.00           H  
ATOM    397  CA  ALA    27     174.378-302.981-238.257  1.00  0.00           C  
ATOM    398  HA  ALA    27     173.457-303.217-238.791  1.00  0.00           H  
ATOM    399  CB  ALA    27     175.574-303.349-239.209  1.00  0.00           C  
ATOM    400  HB1 ALA    27     175.740-302.610-239.992  1.00  0.00           H  
ATOM    401  HB2 ALA    27     175.562-304.381-239.559  1.00  0.00           H  
ATOM    402  HB3 ALA    27     176.456-303.218-238.581  1.00  0.00           H  
ATOM    403  C   ALA    27     174.497-303.859-236.985  1.00  0.00           C  
ATOM    404  O   ALA    27     174.144-304.987-237.021  1.00  0.00           O  
ATOM    405  N   GLU    28     175.067-303.328-235.984  1.00  0.00           N  
ATOM    406  H   GLU    28     175.515-302.433-236.121  1.00  0.00           H  
ATOM    407  CA  GLU    28     175.343-304.039-234.708  1.00  0.00           C  
ATOM    408  HA  GLU    28     175.188-305.101-234.898  1.00  0.00           H  
ATOM    409  CB  GLU    28     176.819-303.926-234.258  1.00  0.00           C  
ATOM    410  HB2 GLU    28     176.993-302.853-234.175  1.00  0.00           H  
ATOM    411  HB3 GLU    28     176.910-304.556-233.374  1.00  0.00           H  
ATOM    412  CG  GLU    28     177.797-304.460-235.340  1.00  0.00           C  
ATOM    413  HG2 GLU    28     177.324-304.924-236.205  1.00  0.00           H  
ATOM    414  HG3 GLU    28     178.099-303.537-235.833  1.00  0.00           H  
ATOM    415  CD  GLU    28     178.777-305.444-234.590  1.00  0.00           C  
ATOM    416  OE1 GLU    28     178.584-306.662-234.769  1.00  0.00           O  
ATOM    417  OE2 GLU    28     179.635-304.999-233.781  1.00  0.00           O  
ATOM    418  C   GLU    28     174.439-303.834-233.522  1.00  0.00           C  
ATOM    419  O   GLU    28     174.859-303.953-232.361  1.00  0.00           O  
ATOM    420  N   ALA    29     173.118-303.469-233.711  1.00  0.00           N  
ATOM    421  H   ALA    29     172.863-303.332-234.679  1.00  0.00           H  
ATOM    422  CA  ALA    29     172.159-303.382-232.576  1.00  0.00           C  
ATOM    423  HA  ALA    29     172.799-303.241-231.706  1.00  0.00           H  
ATOM    424  CB  ALA    29     171.282-302.214-232.868  1.00  0.00           C  
ATOM    425  HB1 ALA    29     170.500-302.092-232.119  1.00  0.00           H  
ATOM    426  HB2 ALA    29     170.651-302.248-233.756  1.00  0.00           H  
ATOM    427  HB3 ALA    29     171.775-301.242-232.863  1.00  0.00           H  
ATOM    428  C   ALA    29     171.387-304.634-232.266  1.00  0.00           C  
ATOM    429  O   ALA    29     171.544-305.616-232.987  1.00  0.00           O  
ATOM    430  N   ALA    30     170.825-304.731-231.129  1.00  0.00           N  
ATOM    431  H   ALA    30     170.611-303.924-230.559  1.00  0.00           H  
ATOM    432  CA  ALA    30     170.366-305.996-230.536  1.00  0.00           C  
ATOM    433  HA  ALA    30     170.517-306.837-231.213  1.00  0.00           H  
ATOM    434  CB  ALA    30     171.325-306.267-229.280  1.00  0.00           C  
ATOM    435  HB1 ALA    30     170.895-306.938-228.535  1.00  0.00           H  
ATOM    436  HB2 ALA    30     171.674-305.281-228.974  1.00  0.00           H  
ATOM    437  HB3 ALA    30     172.172-306.805-229.706  1.00  0.00           H  
ATOM    438  C   ALA    30     168.878-306.092-230.107  1.00  0.00           C  
ATOM    439  O   ALA    30     168.515-307.120-229.585  1.00  0.00           O  
ATOM    440  N   GLY    31     168.024-304.920-230.215  1.00  0.00           N  
ATOM    441  H   GLY    31     168.368-304.143-230.761  1.00  0.00           H  
ATOM    442  CA  GLY    31     166.537-304.839-229.629  1.00  0.00           C  
ATOM    443  HA2 GLY    31     166.136-303.826-229.613  1.00  0.00           H  
ATOM    444  HA3 GLY    31     165.921-305.376-230.350  1.00  0.00           H  
ATOM    445  C   GLY    31     166.340-305.271-228.183  1.00  0.00           C  
ATOM    446  O   GLY    31     167.076-304.877-227.307  1.00  0.00           O  
ATOM    447  N   LYS    32     165.324-306.101-227.892  1.00  0.00           N  
ATOM    448  H   LYS    32     164.932-306.651-228.643  1.00  0.00           H  
ATOM    449  CA  LYS    32     164.947-306.532-226.554  1.00  0.00           C  
ATOM    450  HA  LYS    32     164.973-305.594-226.000  1.00  0.00           H  
ATOM    451  CB  LYS    32     163.473-307.079-226.558  1.00  0.00           C  
ATOM    452  HB2 LYS    32     163.225-307.959-227.152  1.00  0.00           H  
ATOM    453  HB3 LYS    32     163.047-307.390-225.604  1.00  0.00           H  
ATOM    454  CG  LYS    32     162.506-305.890-226.974  1.00  0.00           C  
ATOM    455  HG2 LYS    32     162.495-305.118-226.204  1.00  0.00           H  
ATOM    456  HG3 LYS    32     162.978-305.488-227.871  1.00  0.00           H  
ATOM    457  CD  LYS    32     161.107-306.393-227.230  1.00  0.00           C  
ATOM    458  HD2 LYS    32     161.038-307.436-227.540  1.00  0.00           H  
ATOM    459  HD3 LYS    32     160.660-306.340-226.237  1.00  0.00           H  
ATOM    460  CE  LYS    32     160.375-305.560-228.231  1.00  0.00           C  
ATOM    461  HE2 LYS    32     159.551-305.075-227.708  1.00  0.00           H  
ATOM    462  HE3 LYS    32     161.074-304.817-228.617  1.00  0.00           H  
ATOM    463  NZ  LYS    32     159.965-306.369-229.419  1.00  0.00           N  
ATOM    464  HZ1 LYS    32     159.401-305.721-229.950  1.00  0.00           H  
ATOM    465  HZ2 LYS    32     159.393-307.110-229.040  1.00  0.00           H  
ATOM    466  HZ3 LYS    32     160.788-306.657-229.927  1.00  0.00           H  
ATOM    467  C   LYS    32     165.841-307.529-225.785  1.00  0.00           C  
ATOM    468  O   LYS    32     166.383-308.540-226.255  1.00  0.00           O  
ATOM    469  N   THR    33     165.906-307.251-224.450  1.00  0.00           N  
ATOM    470  H   THR    33     165.278-306.526-224.136  1.00  0.00           H  
ATOM    471  CA  THR    33     166.681-307.804-223.429  1.00  0.00           C  
ATOM    472  HA  THR    33     167.552-308.260-223.898  1.00  0.00           H  
ATOM    473  CB  THR    33     167.170-306.775-222.376  1.00  0.00           C  
ATOM    474  HB  THR    33     167.749-307.283-221.605  1.00  0.00           H  
ATOM    475  CG2 THR    33     167.881-305.506-223.027  1.00  0.00           C  
ATOM    476 HG21 THR    33     167.154-304.821-223.464  1.00  0.00           H  
ATOM    477 HG22 THR    33     168.352-305.914-223.921  1.00  0.00           H  
ATOM    478 HG23 THR    33     168.600-305.019-222.368  1.00  0.00           H  
ATOM    479  OG1 THR    33     165.932-306.326-221.705  1.00  0.00           O  
ATOM    480  HG1 THR    33     165.642-307.128-221.265  1.00  0.00           H  
ATOM    481  C   THR    33     165.835-308.908-222.676  1.00  0.00           C  
ATOM    482  O   THR    33     164.602-308.824-222.795  1.00  0.00           O  
ATOM    483  N   LYS    34     166.483-309.932-222.042  1.00  0.00           N  
ATOM    484  H   LYS    34     167.491-309.987-222.067  1.00  0.00           H  
ATOM    485  CA  LYS    34     165.840-311.142-221.435  1.00  0.00           C  
ATOM    486  HA  LYS    34     164.755-311.038-221.440  1.00  0.00           H  
ATOM    487  CB  LYS    34     166.202-312.406-222.254  1.00  0.00           C  
ATOM    488  HB2 LYS    34     166.466-312.064-223.255  1.00  0.00           H  
ATOM    489  HB3 LYS    34     167.015-312.949-221.774  1.00  0.00           H  
ATOM    490  CG  LYS    34     165.158-313.454-222.273  1.00  0.00           C  
ATOM    491  HG2 LYS    34     164.671-313.572-221.305  1.00  0.00           H  
ATOM    492  HG3 LYS    34     164.330-313.052-222.858  1.00  0.00           H  
ATOM    493  CD  LYS    34     165.691-314.763-222.852  1.00  0.00           C  
ATOM    494  HD2 LYS    34     166.051-314.600-223.868  1.00  0.00           H  
ATOM    495  HD3 LYS    34     166.539-315.088-222.250  1.00  0.00           H  
ATOM    496  CE  LYS    34     164.596-315.833-222.896  1.00  0.00           C  
ATOM    497  HE2 LYS    34     164.187-315.946-221.892  1.00  0.00           H  
ATOM    498  HE3 LYS    34     163.812-315.533-223.592  1.00  0.00           H  
ATOM    499  NZ  LYS    34     165.119-317.098-223.430  1.00  0.00           N  
ATOM    500  HZ1 LYS    34     166.125-317.007-223.463  1.00  0.00           H  
ATOM    501  HZ2 LYS    34     164.897-317.111-224.415  1.00  0.00           H  
ATOM    502  HZ3 LYS    34     164.848-317.921-222.911  1.00  0.00           H  
ATOM    503  C   LYS    34     166.285-311.210-219.917  1.00  0.00           C  
ATOM    504  O   LYS    34     167.398-310.850-219.593  1.00  0.00           O  
ATOM    505  N   GLU    35     165.355-311.647-218.997  1.00  0.00           N  
ATOM    506  H   GLU    35     164.392-311.729-219.289  1.00  0.00           H  
ATOM    507  CA  GLU    35     165.668-311.913-217.576  1.00  0.00           C  
ATOM    508  HA  GLU    35     166.211-311.055-217.180  1.00  0.00           H  
ATOM    509  CB  GLU    35     164.375-311.870-216.839  1.00  0.00           C  
ATOM    510  HB2 GLU    35     163.781-310.983-217.063  1.00  0.00           H  
ATOM    511  HB3 GLU    35     163.758-312.693-217.200  1.00  0.00           H  
ATOM    512  CG  GLU    35     164.458-312.238-215.284  1.00  0.00           C  
ATOM    513  HG2 GLU    35     164.348-313.306-215.097  1.00  0.00           H  
ATOM    514  HG3 GLU    35     165.340-311.699-214.939  1.00  0.00           H  
ATOM    515  CD  GLU    35     163.295-311.526-214.492  1.00  0.00           C  
ATOM    516  OE1 GLU    35     162.288-311.063-215.115  1.00  0.00           O  
ATOM    517  OE2 GLU    35     163.397-311.404-213.237  1.00  0.00           O  
ATOM    518  C   GLU    35     166.297-313.280-217.518  1.00  0.00           C  
ATOM    519  O   GLU    35     165.821-314.186-218.137  1.00  0.00           O  
ATOM    520  N   GLY    36     167.192-313.419-216.590  1.00  0.00           N  
ATOM    521  H   GLY    36     167.338-312.604-216.012  1.00  0.00           H  
ATOM    522  CA  GLY    36     167.936-314.675-216.393  1.00  0.00           C  
ATOM    523  HA2 GLY    36     167.305-315.501-216.723  1.00  0.00           H  
ATOM    524  HA3 GLY    36     168.890-314.638-216.919  1.00  0.00           H  
ATOM    525  C   GLY    36     168.152-315.171-214.916  1.00  0.00           C  
ATOM    526  O   GLY    36     167.408-314.866-214.086  1.00  0.00           O  
ATOM    527  N   VAL    37     169.390-315.793-214.686  1.00  0.00           N  
ATOM    528  H   VAL    37     170.016-315.947-215.463  1.00  0.00           H  
ATOM    529  CA  VAL    37     169.922-316.108-213.381  1.00  0.00           C  
ATOM    530  HA  VAL    37     169.251-316.332-212.552  1.00  0.00           H  
ATOM    531  CB  VAL    37     170.555-317.599-213.451  1.00  0.00           C  
ATOM    532  HB  VAL    37     171.134-317.725-212.537  1.00  0.00           H  
ATOM    533  CG1 VAL    37     169.392-318.651-213.451  1.00  0.00           C  
ATOM    534 HG11 VAL    37     169.617-319.665-213.119  1.00  0.00           H  
ATOM    535 HG12 VAL    37     168.939-318.795-214.432  1.00  0.00           H  
ATOM    536 HG13 VAL    37     168.729-318.226-212.698  1.00  0.00           H  
ATOM    537  CG2 VAL    37     171.427-317.990-214.629  1.00  0.00           C  
ATOM    538 HG21 VAL    37     172.365-317.443-214.531  1.00  0.00           H  
ATOM    539 HG22 VAL    37     170.835-317.716-215.502  1.00  0.00           H  
ATOM    540 HG23 VAL    37     171.737-319.035-214.622  1.00  0.00           H  
ATOM    541  C   VAL    37     170.986-315.070-212.943  1.00  0.00           C  
ATOM    542  O   VAL    37     171.812-314.732-213.751  1.00  0.00           O  
ATOM    543  N   LEU    38     170.812-314.622-211.704  1.00  0.00           N  
ATOM    544  H   LEU    38     169.891-314.733-211.304  1.00  0.00           H  
ATOM    545  CA  LEU    38     171.630-313.826-210.742  1.00  0.00           C  
ATOM    546  HA  LEU    38     172.394-313.244-211.259  1.00  0.00           H  
ATOM    547  CB  LEU    38     170.774-312.863-209.894  1.00  0.00           C  
ATOM    548  HB2 LEU    38     169.845-313.360-209.616  1.00  0.00           H  
ATOM    549  HB3 LEU    38     171.360-312.790-208.978  1.00  0.00           H  
ATOM    550  CG  LEU    38     170.443-311.543-210.548  1.00  0.00           C  
ATOM    551  HG  LEU    38     169.886-311.749-211.462  1.00  0.00           H  
ATOM    552  CD1 LEU    38     169.511-310.727-209.559  1.00  0.00           C  
ATOM    553 HD11 LEU    38     169.808-310.488-208.538  1.00  0.00           H  
ATOM    554 HD12 LEU    38     168.512-311.164-209.572  1.00  0.00           H  
ATOM    555 HD13 LEU    38     169.277-309.753-209.987  1.00  0.00           H  
ATOM    556  CD2 LEU    38     171.679-310.699-210.601  1.00  0.00           C  
ATOM    557 HD21 LEU    38     172.418-311.283-211.150  1.00  0.00           H  
ATOM    558 HD22 LEU    38     172.020-310.399-209.610  1.00  0.00           H  
ATOM    559 HD23 LEU    38     171.504-309.834-211.240  1.00  0.00           H  
ATOM    560  C   LEU    38     172.323-314.754-209.677  1.00  0.00           C  
ATOM    561  O   LEU    38     171.808-315.018-208.584  1.00  0.00           O  
ATOM    562  N   TYR    39     173.563-315.206-209.865  1.00  0.00           N  
ATOM    563  H   TYR    39     173.963-314.877-210.732  1.00  0.00           H  
ATOM    564  CA  TYR    39     174.410-315.956-208.826  1.00  0.00           C  
ATOM    565  HA  TYR    39     173.854-316.676-208.225  1.00  0.00           H  
ATOM    566  CB  TYR    39     175.354-316.847-209.632  1.00  0.00           C  
ATOM    567  HB2 TYR    39     176.009-316.151-210.156  1.00  0.00           H  
ATOM    568  HB3 TYR    39     176.025-317.370-208.951  1.00  0.00           H  
ATOM    569  CG  TYR    39     174.684-317.749-210.586  1.00  0.00           C  
ATOM    570  CD1 TYR    39     174.761-317.552-211.967  1.00  0.00           C  
ATOM    571  HD1 TYR    39     175.456-316.792-212.292  1.00  0.00           H  
ATOM    572  CE1 TYR    39     174.283-318.502-212.853  1.00  0.00           C  
ATOM    573  HE1 TYR    39     174.579-318.330-213.877  1.00  0.00           H  
ATOM    574  CZ  TYR    39     173.625-319.643-212.421  1.00  0.00           C  
ATOM    575  OH  TYR    39     173.372-320.654-213.307  1.00  0.00           O  
ATOM    576  HH  TYR    39     172.698-321.281-213.033  1.00  0.00           H  
ATOM    577  CE2 TYR    39     173.369-319.743-211.047  1.00  0.00           C  
ATOM    578  HE2 TYR    39     172.801-320.578-210.663  1.00  0.00           H  
ATOM    579  CD2 TYR    39     173.793-318.790-210.123  1.00  0.00           C  
ATOM    580  HD2 TYR    39     173.699-318.968-209.062  1.00  0.00           H  
ATOM    581  C   TYR    39     175.191-314.982-207.895  1.00  0.00           C  
ATOM    582  O   TYR    39     175.914-315.432-207.029  1.00  0.00           O  
ATOM    583  N   VAL    40     175.180-313.589-208.014  1.00  0.00           N  
ATOM    584  H   VAL    40     174.590-313.156-208.711  1.00  0.00           H  
ATOM    585  CA  VAL    40     176.014-312.571-207.332  1.00  0.00           C  
ATOM    586  HA  VAL    40     176.645-313.083-206.605  1.00  0.00           H  
ATOM    587  CB  VAL    40     176.898-311.866-208.387  1.00  0.00           C  
ATOM    588  HB  VAL    40     177.582-311.344-207.718  1.00  0.00           H  
ATOM    589  CG1 VAL    40     177.920-312.773-209.178  1.00  0.00           C  
ATOM    590 HG11 VAL    40     178.359-313.412-208.411  1.00  0.00           H  
ATOM    591 HG12 VAL    40     178.732-312.126-209.510  1.00  0.00           H  
ATOM    592 HG13 VAL    40     177.410-313.438-209.875  1.00  0.00           H  
ATOM    593  CG2 VAL    40     176.318-310.833-209.441  1.00  0.00           C  
ATOM    594 HG21 VAL    40     175.587-310.203-208.934  1.00  0.00           H  
ATOM    595 HG22 VAL    40     175.949-311.253-210.377  1.00  0.00           H  
ATOM    596 HG23 VAL    40     177.139-310.193-209.764  1.00  0.00           H  
ATOM    597  C   VAL    40     175.150-311.449-206.672  1.00  0.00           C  
ATOM    598  O   VAL    40     174.001-311.167-207.065  1.00  0.00           O  
ATOM    599  N   GLY    41     175.713-310.960-205.475  1.00  0.00           N  
ATOM    600  H   GLY    41     176.541-311.330-205.030  1.00  0.00           H  
ATOM    601  CA  GLY    41     175.091-309.770-204.816  1.00  0.00           C  
ATOM    602  HA2 GLY    41     174.322-309.268-205.403  1.00  0.00           H  
ATOM    603  HA3 GLY    41     174.626-310.111-203.891  1.00  0.00           H  
ATOM    604  C   GLY    41     176.151-308.682-204.336  1.00  0.00           C  
ATOM    605  O   GLY    41     177.330-308.847-204.490  1.00  0.00           O  
ATOM    606  N   SER    42     175.744-307.530-203.753  1.00  0.00           N  
ATOM    607  H   SER    42     174.739-307.606-203.685  1.00  0.00           H  
ATOM    608  CA  SER    42     176.651-306.580-203.153  1.00  0.00           C  
ATOM    609  HA  SER    42     177.409-306.462-203.928  1.00  0.00           H  
ATOM    610  CB  SER    42     175.788-305.288-202.920  1.00  0.00           C  
ATOM    611  HB2 SER    42     175.127-305.226-203.785  1.00  0.00           H  
ATOM    612  HB3 SER    42     175.328-305.317-201.932  1.00  0.00           H  
ATOM    613  OG  SER    42     176.508-304.030-202.967  1.00  0.00           O  
ATOM    614  HG  SER    42     176.571-303.735-203.879  1.00  0.00           H  
ATOM    615  C   SER    42     177.332-307.195-201.838  1.00  0.00           C  
ATOM    616  O   SER    42     176.602-307.641-200.963  1.00  0.00           O  
ATOM    617  N   LYS    43     178.643-307.251-201.923  1.00  0.00           N  
ATOM    618  H   LYS    43     179.092-306.624-202.576  1.00  0.00           H  
ATOM    619  CA  LYS    43     179.523-307.901-200.918  1.00  0.00           C  
ATOM    620  HA  LYS    43     180.503-307.993-201.387  1.00  0.00           H  
ATOM    621  CB  LYS    43     179.605-307.053-199.577  1.00  0.00           C  
ATOM    622  HB2 LYS    43     178.667-307.067-199.022  1.00  0.00           H  
ATOM    623  HB3 LYS    43     180.308-307.626-198.972  1.00  0.00           H  
ATOM    624  CG  LYS    43     180.172-305.674-199.847  1.00  0.00           C  
ATOM    625  HG2 LYS    43     181.163-305.743-200.297  1.00  0.00           H  
ATOM    626  HG3 LYS    43     179.539-305.157-200.567  1.00  0.00           H  
ATOM    627  CD  LYS    43     180.289-304.846-198.571  1.00  0.00           C  
ATOM    628  HD2 LYS    43     179.264-304.536-198.372  1.00  0.00           H  
ATOM    629  HD3 LYS    43     180.626-305.511-197.776  1.00  0.00           H  
ATOM    630  CE  LYS    43     181.276-303.670-198.663  1.00  0.00           C  
ATOM    631  HE2 LYS    43     182.015-303.921-199.424  1.00  0.00           H  
ATOM    632  HE3 LYS    43     180.673-302.858-199.071  1.00  0.00           H  
ATOM    633  NZ  LYS    43     181.925-303.300-197.357  1.00  0.00           N  
ATOM    634  HZ1 LYS    43     181.275-302.712-196.856  1.00  0.00           H  
ATOM    635  HZ2 LYS    43     182.672-302.628-197.465  1.00  0.00           H  
ATOM    636  HZ3 LYS    43     182.216-304.105-196.821  1.00  0.00           H  
ATOM    637  C   LYS    43     179.455-309.446-200.615  1.00  0.00           C  
ATOM    638  O   LYS    43     179.992-309.871-199.610  1.00  0.00           O  
ATOM    639  N   THR    44     178.812-310.209-201.500  1.00  0.00           N  
ATOM    640  H   THR    44     178.581-309.668-202.321  1.00  0.00           H  
ATOM    641  CA  THR    44     178.763-311.677-201.359  1.00  0.00           C  
ATOM    642  HA  THR    44     178.870-312.027-200.332  1.00  0.00           H  
ATOM    643  CB  THR    44     177.414-312.213-201.880  1.00  0.00           C  
ATOM    644  HB  THR    44     177.593-313.259-201.628  1.00  0.00           H  
ATOM    645  CG2 THR    44     176.091-311.783-201.220  1.00  0.00           C  
ATOM    646 HG21 THR    44     175.226-312.123-201.789  1.00  0.00           H  
ATOM    647 HG22 THR    44     176.048-310.719-200.985  1.00  0.00           H  
ATOM    648 HG23 THR    44     176.115-312.290-200.256  1.00  0.00           H  
ATOM    649  OG1 THR    44     177.283-312.142-203.241  1.00  0.00           O  
ATOM    650  HG1 THR    44     178.118-312.223-203.708  1.00  0.00           H  
ATOM    651  C   THR    44     179.950-312.166-202.154  1.00  0.00           C  
ATOM    652  O   THR    44     180.172-311.626-203.257  1.00  0.00           O  
ATOM    653  N   LYS    45     180.771-313.125-201.753  1.00  0.00           N  
ATOM    654  H   LYS    45     180.722-313.470-200.805  1.00  0.00           H  
ATOM    655  CA  LYS    45     181.737-313.828-202.524  1.00  0.00           C  
ATOM    656  HA  LYS    45     182.461-313.025-202.658  1.00  0.00           H  
ATOM    657  CB  LYS    45     182.349-314.906-201.549  1.00  0.00           C  
ATOM    658  HB2 LYS    45     181.551-315.614-201.327  1.00  0.00           H  
ATOM    659  HB3 LYS    45     183.191-315.321-202.103  1.00  0.00           H  
ATOM    660  CG  LYS    45     183.064-314.367-200.364  1.00  0.00           C  
ATOM    661  HG2 LYS    45     183.955-313.810-200.654  1.00  0.00           H  
ATOM    662  HG3 LYS    45     182.461-313.595-199.886  1.00  0.00           H  
ATOM    663  CD  LYS    45     183.283-315.481-199.219  1.00  0.00           C  
ATOM    664  HD2 LYS    45     182.284-315.710-198.848  1.00  0.00           H  
ATOM    665  HD3 LYS    45     183.754-316.404-199.556  1.00  0.00           H  
ATOM    666  CE  LYS    45     184.078-314.802-198.021  1.00  0.00           C  
ATOM    667  HE2 LYS    45     184.827-314.171-198.498  1.00  0.00           H  
ATOM    668  HE3 LYS    45     183.355-314.194-197.478  1.00  0.00           H  
ATOM    669  NZ  LYS    45     184.666-315.790-197.070  1.00  0.00           N  
ATOM    670  HZ1 LYS    45     184.112-316.629-197.166  1.00  0.00           H  
ATOM    671  HZ2 LYS    45     184.807-315.539-196.102  1.00  0.00           H  
ATOM    672  HZ3 LYS    45     185.585-316.082-197.368  1.00  0.00           H  
ATOM    673  C   LYS    45     181.234-314.363-203.887  1.00  0.00           C  
ATOM    674  O   LYS    45     180.026-314.482-204.134  1.00  0.00           O  
ATOM    675  N   GLU    46     182.103-314.611-204.764  1.00  0.00           N  
ATOM    676  H   GLU    46     183.081-314.454-204.571  1.00  0.00           H  
ATOM    677  CA  GLU    46     181.786-314.914-206.133  1.00  0.00           C  
ATOM    678  HA  GLU    46     181.099-314.140-206.477  1.00  0.00           H  
ATOM    679  CB  GLU    46     182.930-314.645-206.985  1.00  0.00           C  
ATOM    680  HB2 GLU    46     182.616-314.826-208.013  1.00  0.00           H  
ATOM    681  HB3 GLU    46     183.305-313.624-206.904  1.00  0.00           H  
ATOM    682  CG  GLU    46     184.109-315.626-206.671  1.00  0.00           C  
ATOM    683  HG2 GLU    46     184.673-315.280-205.806  1.00  0.00           H  
ATOM    684  HG3 GLU    46     183.924-316.658-206.372  1.00  0.00           H  
ATOM    685  CD  GLU    46     185.181-315.588-207.724  1.00  0.00           C  
ATOM    686  OE1 GLU    46     186.099-314.720-207.585  1.00  0.00           O  
ATOM    687  OE2 GLU    46     185.010-316.165-208.887  1.00  0.00           O  
ATOM    688  C   GLU    46     181.326-316.391-206.295  1.00  0.00           C  
ATOM    689  O   GLU    46     181.040-316.797-207.434  1.00  0.00           O  
ATOM    690  N   GLY    47     181.092-317.180-205.273  1.00  0.00           N  
ATOM    691  H   GLY    47     181.347-316.897-204.337  1.00  0.00           H  
ATOM    692  CA  GLY    47     180.733-318.573-205.405  1.00  0.00           C  
ATOM    693  HA2 GLY    47     180.932-318.922-206.419  1.00  0.00           H  
ATOM    694  HA3 GLY    47     181.367-319.232-204.812  1.00  0.00           H  
ATOM    695  C   GLY    47     179.320-319.056-205.313  1.00  0.00           C  
ATOM    696  O   GLY    47     178.438-318.442-204.593  1.00  0.00           O  
ATOM    697  N   VAL    48     179.002-320.246-205.859  1.00  0.00           N  
ATOM    698  H   VAL    48     179.608-320.703-206.526  1.00  0.00           H  
ATOM    699  CA  VAL    48     177.494-320.556-206.096  1.00  0.00           C  
ATOM    700  HA  VAL    48     177.042-319.601-206.363  1.00  0.00           H  
ATOM    701  CB  VAL    48     177.467-321.554-207.144  1.00  0.00           C  
ATOM    702  HB  VAL    48     177.900-320.915-207.913  1.00  0.00           H  
ATOM    703  CG1 VAL    48     178.185-322.828-206.914  1.00  0.00           C  
ATOM    704 HG11 VAL    48     178.290-323.292-207.895  1.00  0.00           H  
ATOM    705 HG12 VAL    48     177.649-323.605-206.369  1.00  0.00           H  
ATOM    706 HG13 VAL    48     179.167-322.813-206.442  1.00  0.00           H  
ATOM    707  CG2 VAL    48     176.089-322.005-207.672  1.00  0.00           C  
ATOM    708 HG21 VAL    48     175.704-322.803-207.037  1.00  0.00           H  
ATOM    709 HG22 VAL    48     176.228-322.511-208.627  1.00  0.00           H  
ATOM    710 HG23 VAL    48     175.491-321.097-207.592  1.00  0.00           H  
ATOM    711  C   VAL    48     176.700-321.039-204.800  1.00  0.00           C  
ATOM    712  O   VAL    48     175.466-320.850-204.761  1.00  0.00           O  
ATOM    713  N   VAL    49     177.261-321.613-203.678  1.00  0.00           N  
ATOM    714  H   VAL    49     178.226-321.834-203.876  1.00  0.00           H  
ATOM    715  CA  VAL    49     176.483-321.985-202.449  1.00  0.00           C  
ATOM    716  HA  VAL    49     175.462-321.610-202.523  1.00  0.00           H  
ATOM    717  CB  VAL    49     176.318-323.433-202.492  1.00  0.00           C  
ATOM    718  HB  VAL    49     175.762-323.650-203.405  1.00  0.00           H  
ATOM    719  CG1 VAL    49     177.636-324.416-202.528  1.00  0.00           C  
ATOM    720 HG11 VAL    49     177.961-324.781-203.502  1.00  0.00           H  
ATOM    721 HG12 VAL    49     177.491-325.247-201.838  1.00  0.00           H  
ATOM    722 HG13 VAL    49     178.494-323.980-202.016  1.00  0.00           H  
ATOM    723  CG2 VAL    49     175.505-323.880-201.295  1.00  0.00           C  
ATOM    724 HG21 VAL    49     176.078-323.687-200.388  1.00  0.00           H  
ATOM    725 HG22 VAL    49     175.136-324.904-201.243  1.00  0.00           H  
ATOM    726 HG23 VAL    49     174.625-323.257-201.129  1.00  0.00           H  
ATOM    727  C   VAL    49     177.040-321.436-201.120  1.00  0.00           C  
ATOM    728  O   VAL    49     176.169-321.203-200.268  1.00  0.00           O  
ATOM    729  N   HIE    50     178.314-321.074-200.996  1.00  0.00           N  
ATOM    730  H   HIE    50     178.823-320.938-201.858  1.00  0.00           H  
ATOM    731  CA  HIE    50     179.053-320.525-199.869  1.00  0.00           C  
ATOM    732  HA  HIE    50     178.934-321.176-199.003  1.00  0.00           H  
ATOM    733  CB  HIE    50     180.509-320.652-200.147  1.00  0.00           C  
ATOM    734  HB2 HIE    50     180.797-319.964-200.942  1.00  0.00           H  
ATOM    735  HB3 HIE    50     181.044-320.386-199.235  1.00  0.00           H  
ATOM    736  CG  HIE    50     181.001-321.937-200.650  1.00  0.00           C  
ATOM    737  ND1 HIE    50     180.875-323.137-199.929  1.00  0.00           N  
ATOM    738  CE1 HIE    50     181.519-324.014-200.707  1.00  0.00           C  
ATOM    739  HE1 HIE    50     181.552-325.067-200.471  1.00  0.00           H  
ATOM    740  NE2 HIE    50     182.062-323.499-201.791  1.00  0.00           N  
ATOM    741  HE2 HIE    50     182.570-324.064-202.456  1.00  0.00           H  
ATOM    742  CD2 HIE    50     181.622-322.120-201.847  1.00  0.00           C  
ATOM    743  HD2 HIE    50     181.975-321.321-202.481  1.00  0.00           H  
ATOM    744  C   HIE    50     178.525-319.126-199.437  1.00  0.00           C  
ATOM    745  O   HIE    50     178.013-318.289-200.212  1.00  0.00           O  
ATOM    746  N   GLY    51     178.769-318.781-198.212  1.00  0.00           N  
ATOM    747  H   GLY    51     179.427-319.407-197.770  1.00  0.00           H  
ATOM    748  CA  GLY    51     178.576-317.508-197.639  1.00  0.00           C  
ATOM    749  HA2 GLY    51     178.590-316.719-198.390  1.00  0.00           H  
ATOM    750  HA3 GLY    51     177.557-317.533-197.255  1.00  0.00           H  
ATOM    751  C   GLY    51     179.625-317.261-196.520  1.00  0.00           C  
ATOM    752  O   GLY    51     180.826-317.560-196.632  1.00  0.00           O  
ATOM    753  N   VAL    52     179.185-316.672-195.449  1.00  0.00           N  
ATOM    754  H   VAL    52     178.180-316.579-195.397  1.00  0.00           H  
ATOM    755  CA  VAL    52     179.783-316.359-194.118  1.00  0.00           C  
ATOM    756  HA  VAL    52     180.716-316.864-193.866  1.00  0.00           H  
ATOM    757  CB  VAL    52     180.196-314.878-193.670  1.00  0.00           C  
ATOM    758  HB  VAL    52     180.116-314.862-192.583  1.00  0.00           H  
ATOM    759  CG1 VAL    52     181.616-314.470-194.043  1.00  0.00           C  
ATOM    760 HG11 VAL    52     182.225-315.277-193.635  1.00  0.00           H  
ATOM    761 HG12 VAL    52     181.939-313.464-193.771  1.00  0.00           H  
ATOM    762 HG13 VAL    52     181.522-314.521-195.128  1.00  0.00           H  
ATOM    763  CG2 VAL    52     179.119-313.896-194.199  1.00  0.00           C  
ATOM    764 HG21 VAL    52     179.448-312.943-193.786  1.00  0.00           H  
ATOM    765 HG22 VAL    52     178.130-314.110-193.795  1.00  0.00           H  
ATOM    766 HG23 VAL    52     179.157-313.661-195.263  1.00  0.00           H  
ATOM    767  C   VAL    52     178.729-316.748-193.098  1.00  0.00           C  
ATOM    768  O   VAL    52     177.548-316.745-193.446  1.00  0.00           O  
ATOM    769  N   ALA    53     179.054-317.055-191.812  1.00  0.00           N  
ATOM    770  H   ALA    53     179.987-316.753-191.571  1.00  0.00           H  
ATOM    771  CA  ALA    53     178.160-317.313-190.734  1.00  0.00           C  
ATOM    772  HA  ALA    53     177.160-316.926-190.932  1.00  0.00           H  
ATOM    773  CB  ALA    53     177.971-318.885-190.751  1.00  0.00           C  
ATOM    774  HB1 ALA    53     178.695-319.431-190.147  1.00  0.00           H  
ATOM    775  HB2 ALA    53     177.880-319.340-191.737  1.00  0.00           H  
ATOM    776  HB3 ALA    53     177.095-319.255-190.219  1.00  0.00           H  
ATOM    777  C   ALA    53     178.677-316.779-189.356  1.00  0.00           C  
ATOM    778  O   ALA    53     179.873-316.569-189.244  1.00  0.00           O  
ATOM    779  N   THR    54     177.769-316.595-188.349  1.00  0.00           N  
ATOM    780  H   THR    54     176.832-316.704-188.709  1.00  0.00           H  
ATOM    781  CA  THR    54     178.097-316.044-187.081  1.00  0.00           C  
ATOM    782  HA  THR    54     179.153-316.263-186.917  1.00  0.00           H  
ATOM    783  CB  THR    54     177.854-314.553-186.890  1.00  0.00           C  
ATOM    784  HB  THR    54     178.009-314.340-185.832  1.00  0.00           H  
ATOM    785  CG2 THR    54     178.920-313.697-187.699  1.00  0.00           C  
ATOM    786 HG21 THR    54     178.530-312.688-187.829  1.00  0.00           H  
ATOM    787 HG22 THR    54     179.228-314.083-188.671  1.00  0.00           H  
ATOM    788 HG23 THR    54     179.805-313.497-187.095  1.00  0.00           H  
ATOM    789  OG1 THR    54     176.577-314.144-187.381  1.00  0.00           O  
ATOM    790  HG1 THR    54     175.913-314.729-187.010  1.00  0.00           H  
ATOM    791  C   THR    54     177.314-316.767-186.008  1.00  0.00           C  
ATOM    792  O   THR    54     176.177-317.289-186.270  1.00  0.00           O  
ATOM    793  N   VAL    55     177.848-316.905-184.794  1.00  0.00           N  
ATOM    794  H   VAL    55     178.578-316.294-184.455  1.00  0.00           H  
ATOM    795  CA  VAL    55     177.270-317.771-183.713  1.00  0.00           C  
ATOM    796  HA  VAL    55     176.209-317.865-183.943  1.00  0.00           H  
ATOM    797  CB  VAL    55     177.830-319.289-183.833  1.00  0.00           C  
ATOM    798  HB  VAL    55     177.483-319.580-184.825  1.00  0.00           H  
ATOM    799  CG1 VAL    55     179.401-319.487-183.723  1.00  0.00           C  
ATOM    800 HG11 VAL    55     179.640-320.547-183.804  1.00  0.00           H  
ATOM    801 HG12 VAL    55     179.675-319.142-182.726  1.00  0.00           H  
ATOM    802 HG13 VAL    55     179.870-318.947-184.546  1.00  0.00           H  
ATOM    803  CG2 VAL    55     177.204-320.364-182.903  1.00  0.00           C  
ATOM    804 HG21 VAL    55     177.522-321.373-183.168  1.00  0.00           H  
ATOM    805 HG22 VAL    55     176.150-320.208-183.128  1.00  0.00           H  
ATOM    806 HG23 VAL    55     177.458-320.317-181.844  1.00  0.00           H  
ATOM    807  C   VAL    55     177.480-317.260-182.353  1.00  0.00           C  
ATOM    808  O   VAL    55     178.614-316.839-182.073  1.00  0.00           O  
ATOM    809  N   ALA    56     176.489-317.262-181.500  1.00  0.00           N  
ATOM    810  H   ALA    56     175.649-317.703-181.847  1.00  0.00           H  
ATOM    811  CA  ALA    56     176.488-316.811-180.099  1.00  0.00           C  
ATOM    812  HA  ALA    56     177.335-316.125-180.091  1.00  0.00           H  
ATOM    813  CB  ALA    56     175.344-315.891-179.720  1.00  0.00           C  
ATOM    814  HB1 ALA    56     175.574-315.018-180.331  1.00  0.00           H  
ATOM    815  HB2 ALA    56     175.344-315.734-178.642  1.00  0.00           H  
ATOM    816  HB3 ALA    56     174.377-316.275-180.047  1.00  0.00           H  
ATOM    817  C   ALA    56     176.717-318.068-179.204  1.00  0.00           C  
ATOM    818  O   ALA    56     176.337-319.207-179.560  1.00  0.00           O  
ATOM    819  N   GLU    57     177.119-317.913-177.927  1.00  0.00           N  
ATOM    820  H   GLU    57     177.381-317.015-177.545  1.00  0.00           H  
ATOM    821  CA  GLU    57     177.719-318.937-177.000  1.00  0.00           C  
ATOM    822  HA  GLU    57     177.176-319.847-177.253  1.00  0.00           H  
ATOM    823  CB  GLU    57     179.237-319.012-177.342  1.00  0.00           C  
ATOM    824  HB2 GLU    57     179.755-319.711-176.685  1.00  0.00           H  
ATOM    825  HB3 GLU    57     179.285-319.214-178.412  1.00  0.00           H  
ATOM    826  CG  GLU    57     180.145-317.724-177.100  1.00  0.00           C  
ATOM    827  HG2 GLU    57     179.661-317.046-177.803  1.00  0.00           H  
ATOM    828  HG3 GLU    57     179.969-317.298-176.112  1.00  0.00           H  
ATOM    829  CD  GLU    57     181.624-317.941-177.470  1.00  0.00           C  
ATOM    830  OE1 GLU    57     182.155-319.088-177.479  1.00  0.00           O  
ATOM    831  OE2 GLU    57     182.198-316.981-177.933  1.00  0.00           O  
ATOM    832  C   GLU    57     177.448-318.404-175.450  1.00  0.00           C  
ATOM    833  O   GLU    57     177.441-317.218-175.136  1.00  0.00           O  
ATOM    834  N   LYS    58     177.345-319.388-174.517  1.00  0.00           N  
ATOM    835  H   LYS    58     177.121-320.295-174.901  1.00  0.00           H  
ATOM    836  CA  LYS    58     177.247-319.168-173.054  1.00  0.00           C  
ATOM    837  HA  LYS    58     176.961-318.144-172.816  1.00  0.00           H  
ATOM    838  CB  LYS    58     176.029-319.817-172.416  1.00  0.00           C  
ATOM    839  HB2 LYS    58     175.941-319.363-171.429  1.00  0.00           H  
ATOM    840  HB3 LYS    58     175.069-319.571-172.868  1.00  0.00           H  
ATOM    841  CG  LYS    58     176.176-321.303-172.159  1.00  0.00           C  
ATOM    842  HG2 LYS    58     176.149-321.874-173.088  1.00  0.00           H  
ATOM    843  HG3 LYS    58     177.170-321.666-171.896  1.00  0.00           H  
ATOM    844  CD  LYS    58     175.072-321.896-171.250  1.00  0.00           C  
ATOM    845  HD2 LYS    58     175.061-321.522-170.227  1.00  0.00           H  
ATOM    846  HD3 LYS    58     174.112-321.618-171.685  1.00  0.00           H  
ATOM    847  CE  LYS    58     175.301-323.371-171.186  1.00  0.00           C  
ATOM    848  HE2 LYS    58     176.056-323.774-171.862  1.00  0.00           H  
ATOM    849  HE3 LYS    58     175.806-323.626-170.254  1.00  0.00           H  
ATOM    850  NZ  LYS    58     174.020-324.073-171.374  1.00  0.00           N  
ATOM    851  HZ1 LYS    58     174.070-325.040-171.085  1.00  0.00           H  
ATOM    852  HZ2 LYS    58     173.646-323.937-172.303  1.00  0.00           H  
ATOM    853  HZ3 LYS    58     173.378-323.770-170.656  1.00  0.00           H  
ATOM    854  C   LYS    58     178.592-319.497-172.465  1.00  0.00           C  
ATOM    855  O   LYS    58     179.397-320.287-172.991  1.00  0.00           O  
ATOM    856  N   THR    59     179.036-318.813-171.389  1.00  0.00           N  
ATOM    857  H   THR    59     178.319-318.288-170.910  1.00  0.00           H  
ATOM    858  CA  THR    59     180.301-318.965-170.732  1.00  0.00           C  
ATOM    859  HA  THR    59     181.029-319.073-171.537  1.00  0.00           H  
ATOM    860  CB  THR    59     180.601-317.850-169.796  1.00  0.00           C  
ATOM    861  HB  THR    59     181.589-318.087-169.401  1.00  0.00           H  
ATOM    862  CG2 THR    59     180.685-316.405-170.374  1.00  0.00           C  
ATOM    863 HG21 THR    59     179.684-316.388-170.805  1.00  0.00           H  
ATOM    864 HG22 THR    59     181.420-316.460-171.177  1.00  0.00           H  
ATOM    865 HG23 THR    59     180.833-315.945-169.397  1.00  0.00           H  
ATOM    866  OG1 THR    59     179.762-317.932-168.621  1.00  0.00           O  
ATOM    867  HG1 THR    59     179.210-317.160-168.769  1.00  0.00           H  
ATOM    868  C   THR    59     180.323-320.182-169.926  1.00  0.00           C  
ATOM    869  O   THR    59     179.335-320.768-169.383  1.00  0.00           O  
ATOM    870  N   LYS    60     181.511-320.813-169.669  1.00  0.00           N  
ATOM    871  H   LYS    60     182.307-320.510-170.211  1.00  0.00           H  
ATOM    872  CA  LYS    60     181.825-321.941-168.723  1.00  0.00           C  
ATOM    873  HA  LYS    60     181.192-322.767-169.049  1.00  0.00           H  
ATOM    874  CB  LYS    60     183.390-322.202-168.684  1.00  0.00           C  
ATOM    875  HB2 LYS    60     183.918-321.329-168.302  1.00  0.00           H  
ATOM    876  HB3 LYS    60     183.543-323.195-168.259  1.00  0.00           H  
ATOM    877  CG  LYS    60     183.953-322.368-170.147  1.00  0.00           C  
ATOM    878  HG2 LYS    60     183.389-323.148-170.659  1.00  0.00           H  
ATOM    879  HG3 LYS    60     183.688-321.453-170.678  1.00  0.00           H  
ATOM    880  CD  LYS    60     185.492-322.547-170.283  1.00  0.00           C  
ATOM    881  HD2 LYS    60     185.771-321.566-169.899  1.00  0.00           H  
ATOM    882  HD3 LYS    60     185.669-323.460-169.716  1.00  0.00           H  
ATOM    883  CE  LYS    60     186.048-322.752-171.687  1.00  0.00           C  
ATOM    884  HE2 LYS    60     185.616-321.984-172.328  1.00  0.00           H  
ATOM    885  HE3 LYS    60     187.126-322.604-171.625  1.00  0.00           H  
ATOM    886  NZ  LYS    60     185.786-324.073-172.370  1.00  0.00           N  
ATOM    887  HZ1 LYS    60     185.915-324.033-173.371  1.00  0.00           H  
ATOM    888  HZ2 LYS    60     184.958-324.570-172.073  1.00  0.00           H  
ATOM    889  HZ3 LYS    60     186.545-324.664-172.063  1.00  0.00           H  
ATOM    890  C   LYS    60     181.351-321.833-167.270  1.00  0.00           C  
ATOM    891  O   LYS    60     181.370-322.816-166.528  1.00  0.00           O  
ATOM    892  N   GLU    61     180.773-320.664-166.940  1.00  0.00           N  
ATOM    893  H   GLU    61     180.827-319.962-167.665  1.00  0.00           H  
ATOM    894  CA  GLU    61     180.196-320.279-165.621  1.00  0.00           C  
ATOM    895  HA  GLU    61     180.469-321.015-164.865  1.00  0.00           H  
ATOM    896  CB  GLU    61     180.769-318.942-165.129  1.00  0.00           C  
ATOM    897  HB2 GLU    61     180.717-318.198-165.924  1.00  0.00           H  
ATOM    898  HB3 GLU    61     180.175-318.462-164.351  1.00  0.00           H  
ATOM    899  CG  GLU    61     182.187-319.107-164.654  1.00  0.00           C  
ATOM    900  HG2 GLU    61     182.154-319.871-163.877  1.00  0.00           H  
ATOM    901  HG3 GLU    61     182.749-319.456-165.520  1.00  0.00           H  
ATOM    902  CD  GLU    61     182.539-317.635-164.262  1.00  0.00           C  
ATOM    903  OE1 GLU    61     182.176-317.129-163.249  1.00  0.00           O  
ATOM    904  OE2 GLU    61     183.391-317.024-164.996  1.00  0.00           O  
ATOM    905  C   GLU    61     178.620-320.272-165.642  1.00  0.00           C  
ATOM    906  O   GLU    61     178.057-319.725-164.686  1.00  0.00           O  
ATOM    907  N   GLN    62     178.003-320.831-166.729  1.00  0.00           N  
ATOM    908  H   GLN    62     178.625-321.117-167.472  1.00  0.00           H  
ATOM    909  CA  GLN    62     176.543-320.727-167.076  1.00  0.00           C  
ATOM    910  HA  GLN    62     176.775-321.042-168.094  1.00  0.00           H  
ATOM    911  CB  GLN    62     175.775-321.765-166.188  1.00  0.00           C  
ATOM    912  HB2 GLN    62     175.425-321.363-165.238  1.00  0.00           H  
ATOM    913  HB3 GLN    62     174.879-322.117-166.700  1.00  0.00           H  
ATOM    914  CG  GLN    62     176.553-323.044-165.950  1.00  0.00           C  
ATOM    915  HG2 GLN    62     177.052-323.193-166.907  1.00  0.00           H  
ATOM    916  HG3 GLN    62     177.262-322.721-165.187  1.00  0.00           H  
ATOM    917  CD  GLN    62     175.793-324.228-165.358  1.00  0.00           C  
ATOM    918  OE1 GLN    62     176.270-325.359-165.481  1.00  0.00           O  
ATOM    919  NE2 GLN    62     174.609-324.050-164.781  1.00  0.00           N  
ATOM    920 HE21 GLN    62     174.016-324.867-164.813  1.00  0.00           H  
ATOM    921 HE22 GLN    62     174.138-323.158-164.717  1.00  0.00           H  
ATOM    922  C   GLN    62     175.881-319.280-167.196  1.00  0.00           C  
ATOM    923  O   GLN    62     174.637-319.201-167.316  1.00  0.00           O  
ATOM    924  N   VAL    63     176.686-318.199-167.458  1.00  0.00           N  
ATOM    925  H   VAL    63     177.690-318.192-167.568  1.00  0.00           H  
ATOM    926  CA  VAL    63     176.049-316.928-167.465  1.00  0.00           C  
ATOM    927  HA  VAL    63     174.985-316.861-167.236  1.00  0.00           H  
ATOM    928  CB  VAL    63     176.461-316.040-166.231  1.00  0.00           C  
ATOM    929  HB  VAL    63     176.285-316.606-165.317  1.00  0.00           H  
ATOM    930  CG1 VAL    63     177.978-315.797-166.358  1.00  0.00           C  
ATOM    931 HG11 VAL    63     178.228-315.397-167.340  1.00  0.00           H  
ATOM    932 HG12 VAL    63     178.482-316.762-166.301  1.00  0.00           H  
ATOM    933 HG13 VAL    63     178.463-315.120-165.654  1.00  0.00           H  
ATOM    934  CG2 VAL    63     175.810-314.615-166.057  1.00  0.00           C  
ATOM    935 HG21 VAL    63     174.725-314.659-165.961  1.00  0.00           H  
ATOM    936 HG22 VAL    63     176.128-313.955-166.863  1.00  0.00           H  
ATOM    937 HG23 VAL    63     176.278-314.167-165.181  1.00  0.00           H  
ATOM    938  C   VAL    63     176.286-316.368-168.898  1.00  0.00           C  
ATOM    939  O   VAL    63     177.394-316.413-169.504  1.00  0.00           O  
ATOM    940  N   THR    64     175.420-315.388-169.138  1.00  0.00           N  
ATOM    941  H   THR    64     174.922-315.027-168.337  1.00  0.00           H  
ATOM    942  CA  THR    64     175.309-314.763-170.392  1.00  0.00           C  
ATOM    943  HA  THR    64     175.818-315.449-171.068  1.00  0.00           H  
ATOM    944  CB  THR    64     173.913-314.816-170.892  1.00  0.00           C  
ATOM    945  HB  THR    64     174.006-314.221-171.800  1.00  0.00           H  
ATOM    946  CG2 THR    64     173.269-316.075-171.091  1.00  0.00           C  
ATOM    947 HG21 THR    64     172.821-316.456-170.173  1.00  0.00           H  
ATOM    948 HG22 THR    64     173.886-316.840-171.562  1.00  0.00           H  
ATOM    949 HG23 THR    64     172.507-315.788-171.815  1.00  0.00           H  
ATOM    950  OG1 THR    64     173.120-314.001-170.040  1.00  0.00           O  
ATOM    951  HG1 THR    64     172.494-313.514-170.581  1.00  0.00           H  
ATOM    952  C   THR    64     175.987-313.398-170.389  1.00  0.00           C  
ATOM    953  O   THR    64     175.554-312.477-171.146  1.00  0.00           O  
ATOM    954  N   ASN    65     176.919-312.997-169.456  1.00  0.00           N  
ATOM    955  H   ASN    65     177.254-313.695-168.807  1.00  0.00           H  
ATOM    956  CA  ASN    65     177.534-311.666-169.442  1.00  0.00           C  
ATOM    957  HA  ASN    65     176.731-310.960-169.656  1.00  0.00           H  
ATOM    958  CB  ASN    65     178.052-311.356-167.995  1.00  0.00           C  
ATOM    959  HB2 ASN    65     178.167-310.275-167.913  1.00  0.00           H  
ATOM    960  HB3 ASN    65     177.303-311.573-167.233  1.00  0.00           H  
ATOM    961  CG  ASN    65     179.340-312.083-167.604  1.00  0.00           C  
ATOM    962  OD1 ASN    65     179.912-312.827-168.304  1.00  0.00           O  
ATOM    963  ND2 ASN    65     179.842-311.778-166.451  1.00  0.00           N  
ATOM    964 HD21 ASN    65     180.585-312.280-165.986  1.00  0.00           H  
ATOM    965 HD22 ASN    65     179.304-311.047-166.008  1.00  0.00           H  
ATOM    966  C   ASN    65     178.644-311.557-170.532  1.00  0.00           C  
ATOM    967  O   ASN    65     179.011-310.426-170.846  1.00  0.00           O  
ATOM    968  N   VAL    66     179.304-312.742-170.846  1.00  0.00           N  
ATOM    969  H   VAL    66     178.963-313.583-170.402  1.00  0.00           H  
ATOM    970  CA  VAL    66     180.476-312.859-171.852  1.00  0.00           C  
ATOM    971  HA  VAL    66     181.013-313.803-171.752  1.00  0.00           H  
ATOM    972  CB  VAL    66     179.850-312.869-173.275  1.00  0.00           C  
ATOM    973  HB  VAL    66     179.718-311.805-173.474  1.00  0.00           H  
ATOM    974  CG1 VAL    66     180.675-313.366-174.451  1.00  0.00           C  
ATOM    975 HG11 VAL    66     181.688-312.972-174.375  1.00  0.00           H  
ATOM    976 HG12 VAL    66     180.361-313.073-175.453  1.00  0.00           H  
ATOM    977 HG13 VAL    66     180.795-314.448-174.410  1.00  0.00           H  
ATOM    978  CG2 VAL    66     178.598-313.780-173.490  1.00  0.00           C  
ATOM    979 HG21 VAL    66     177.790-313.581-172.787  1.00  0.00           H  
ATOM    980 HG22 VAL    66     178.817-314.832-173.309  1.00  0.00           H  
ATOM    981 HG23 VAL    66     178.236-313.765-174.518  1.00  0.00           H  
ATOM    982  C   VAL    66     181.644-311.745-171.603  1.00  0.00           C  
ATOM    983  O   VAL    66     181.835-311.016-172.552  1.00  0.00           O  
ATOM    984  N   GLY    67     182.172-311.646-170.399  1.00  0.00           N  
ATOM    985  H   GLY    67     181.820-312.349-169.766  1.00  0.00           H  
ATOM    986  CA  GLY    67     183.117-310.530-169.973  1.00  0.00           C  
ATOM    987  HA2 GLY    67     184.037-311.034-169.679  1.00  0.00           H  
ATOM    988  HA3 GLY    67     183.211-309.953-170.893  1.00  0.00           H  
ATOM    989  C   GLY    67     182.535-309.592-168.896  1.00  0.00           C  
ATOM    990  O   GLY    67     181.424-309.762-168.377  1.00  0.00           O  
ATOM    991  N   GLY    68     183.283-308.617-168.457  1.00  0.00           N  
ATOM    992  H   GLY    68     184.195-308.441-168.854  1.00  0.00           H  
ATOM    993  CA  GLY    68     182.756-307.718-167.334  1.00  0.00           C  
ATOM    994  HA2 GLY    68     183.214-306.729-167.326  1.00  0.00           H  
ATOM    995  HA3 GLY    68     181.670-307.665-167.411  1.00  0.00           H  
ATOM    996  C   GLY    68     183.367-308.485-166.073  1.00  0.00           C  
ATOM    997  O   GLY    68     184.486-308.953-166.145  1.00  0.00           O  
ATOM    998  N   ALA    69     182.529-308.526-165.036  1.00  0.00           N  
ATOM    999  H   ALA    69     181.673-308.086-165.344  1.00  0.00           H  
ATOM   1000  CA  ALA    69     182.748-308.826-163.623  1.00  0.00           C  
ATOM   1001  HA  ALA    69     183.574-309.494-163.379  1.00  0.00           H  
ATOM   1002  CB  ALA    69     182.923-307.423-162.890  1.00  0.00           C  
ATOM   1003  HB1 ALA    69     182.915-307.512-161.804  1.00  0.00           H  
ATOM   1004  HB2 ALA    69     181.955-306.960-163.085  1.00  0.00           H  
ATOM   1005  HB3 ALA    69     183.711-306.788-163.293  1.00  0.00           H  
ATOM   1006  C   ALA    69     181.432-309.489-163.032  1.00  0.00           C  
ATOM   1007  O   ALA    69     180.548-310.051-163.713  1.00  0.00           O  
ATOM   1008  N   VAL    70     181.451-309.687-161.688  1.00  0.00           N  
ATOM   1009  H   VAL    70     182.318-309.389-161.265  1.00  0.00           H  
ATOM   1010  CA  VAL    70     180.454-310.347-160.800  1.00  0.00           C  
ATOM   1011  HA  VAL    70     179.665-310.587-161.513  1.00  0.00           H  
ATOM   1012  CB  VAL    70     180.785-311.763-160.317  1.00  0.00           C  
ATOM   1013  HB  VAL    70     181.264-312.279-161.149  1.00  0.00           H  
ATOM   1014  CG1 VAL    70     181.458-311.991-158.955  1.00  0.00           C  
ATOM   1015 HG11 VAL    70     182.473-311.602-158.872  1.00  0.00           H  
ATOM   1016 HG12 VAL    70     181.654-313.031-158.693  1.00  0.00           H  
ATOM   1017 HG13 VAL    70     180.973-311.378-158.196  1.00  0.00           H  
ATOM   1018  CG2 VAL    70     179.459-312.518-160.159  1.00  0.00           C  
ATOM   1019 HG21 VAL    70     179.912-313.508-160.105  1.00  0.00           H  
ATOM   1020 HG22 VAL    70     178.766-312.419-160.994  1.00  0.00           H  
ATOM   1021 HG23 VAL    70     179.054-312.089-159.243  1.00  0.00           H  
ATOM   1022  C   VAL    70     180.031-309.278-159.771  1.00  0.00           C  
ATOM   1023  O   VAL    70     178.865-309.162-159.424  1.00  0.00           O  
ATOM   1024  N   VAL    71     180.895-308.261-159.504  1.00  0.00           N  
ATOM   1025  H   VAL    71     181.697-308.288-160.118  1.00  0.00           H  
ATOM   1026  CA  VAL    71     180.740-307.048-158.549  1.00  0.00           C  
ATOM   1027  HA  VAL    71     179.754-307.056-158.086  1.00  0.00           H  
ATOM   1028  CB  VAL    71     181.750-307.015-157.455  1.00  0.00           C  
ATOM   1029  HB  VAL    71     181.622-307.991-156.987  1.00  0.00           H  
ATOM   1030  CG1 VAL    71     183.270-306.837-157.640  1.00  0.00           C  
ATOM   1031 HG11 VAL    71     183.673-306.550-156.669  1.00  0.00           H  
ATOM   1032 HG12 VAL    71     183.528-306.156-158.451  1.00  0.00           H  
ATOM   1033 HG13 VAL    71     183.825-307.688-158.034  1.00  0.00           H  
ATOM   1034  CG2 VAL    71     181.193-306.081-156.333  1.00  0.00           C  
ATOM   1035 HG21 VAL    71     180.109-306.145-156.241  1.00  0.00           H  
ATOM   1036 HG22 VAL    71     181.405-305.041-156.582  1.00  0.00           H  
ATOM   1037 HG23 VAL    71     181.763-306.208-155.413  1.00  0.00           H  
ATOM   1038  C   VAL    71     180.748-305.791-159.397  1.00  0.00           C  
ATOM   1039  O   VAL    71     181.386-305.806-160.423  1.00  0.00           O  
ATOM   1040  N   THR    72     180.060-304.715-159.058  1.00  0.00           N  
ATOM   1041  H   THR    72     179.622-304.616-158.154  1.00  0.00           H  
ATOM   1042  CA  THR    72     179.759-303.465-159.874  1.00  0.00           C  
ATOM   1043  HA  THR    72     179.689-303.849-160.892  1.00  0.00           H  
ATOM   1044  CB  THR    72     178.467-302.760-159.465  1.00  0.00           C  
ATOM   1045  HB  THR    72     178.369-301.736-159.827  1.00  0.00           H  
ATOM   1046  CG2 THR    72     177.202-303.438-160.020  1.00  0.00           C  
ATOM   1047 HG21 THR    72     176.235-303.195-159.579  1.00  0.00           H  
ATOM   1048 HG22 THR    72     177.240-304.485-159.718  1.00  0.00           H  
ATOM   1049 HG23 THR    72     177.129-303.465-161.107  1.00  0.00           H  
ATOM   1050  OG1 THR    72     178.270-302.768-158.002  1.00  0.00           O  
ATOM   1051  HG1 THR    72     177.816-302.009-157.630  1.00  0.00           H  
ATOM   1052  C   THR    72     180.964-302.572-159.778  1.00  0.00           C  
ATOM   1053  O   THR    72     181.817-302.661-158.940  1.00  0.00           O  
ATOM   1054  N   GLY    73     181.025-301.591-160.719  1.00  0.00           N  
ATOM   1055  H   GLY    73     180.258-301.430-161.357  1.00  0.00           H  
ATOM   1056  CA  GLY    73     182.127-300.641-160.926  1.00  0.00           C  
ATOM   1057  HA2 GLY    73     182.611-300.198-160.056  1.00  0.00           H  
ATOM   1058  HA3 GLY    73     182.887-301.149-161.520  1.00  0.00           H  
ATOM   1059  C   GLY    73     181.692-299.444-161.739  1.00  0.00           C  
ATOM   1060  O   GLY    73     180.697-299.424-162.382  1.00  0.00           O  
ATOM   1061  N   VAL    74     182.470-298.358-161.597  1.00  0.00           N  
ATOM   1062  H   VAL    74     183.357-298.470-161.127  1.00  0.00           H  
ATOM   1063  CA  VAL    74     182.116-297.041-162.158  1.00  0.00           C  
ATOM   1064  HA  VAL    74     181.041-296.992-162.330  1.00  0.00           H  
ATOM   1065  CB  VAL    74     182.485-295.957-161.008  1.00  0.00           C  
ATOM   1066  HB  VAL    74     182.183-295.083-161.585  1.00  0.00           H  
ATOM   1067  CG1 VAL    74     181.384-296.079-159.862  1.00  0.00           C  
ATOM   1068 HG11 VAL    74     181.708-296.880-159.198  1.00  0.00           H  
ATOM   1069 HG12 VAL    74     180.364-296.246-160.210  1.00  0.00           H  
ATOM   1070 HG13 VAL    74     181.411-295.209-159.206  1.00  0.00           H  
ATOM   1071  CG2 VAL    74     183.948-295.750-160.499  1.00  0.00           C  
ATOM   1072 HG21 VAL    74     184.190-296.601-159.862  1.00  0.00           H  
ATOM   1073 HG22 VAL    74     184.095-294.785-160.014  1.00  0.00           H  
ATOM   1074 HG23 VAL    74     184.629-295.744-161.350  1.00  0.00           H  
ATOM   1075  C   VAL    74     182.785-296.830-163.561  1.00  0.00           C  
ATOM   1076  O   VAL    74     183.960-296.479-163.763  1.00  0.00           O  
ATOM   1077  N   THR    75     181.896-296.971-164.524  1.00  0.00           N  
ATOM   1078  H   THR    75     180.985-297.320-164.264  1.00  0.00           H  
ATOM   1079  CA  THR    75     182.232-296.614-165.947  1.00  0.00           C  
ATOM   1080  HA  THR    75     183.257-296.256-166.047  1.00  0.00           H  
ATOM   1081  CB  THR    75     182.138-297.649-166.909  1.00  0.00           C  
ATOM   1082  HB  THR    75     182.686-297.347-167.801  1.00  0.00           H  
ATOM   1083  CG2 THR    75     182.930-298.959-166.579  1.00  0.00           C  
ATOM   1084 HG21 THR    75     182.645-299.712-167.314  1.00  0.00           H  
ATOM   1085 HG22 THR    75     182.751-299.232-165.539  1.00  0.00           H  
ATOM   1086 HG23 THR    75     183.997-298.741-166.605  1.00  0.00           H  
ATOM   1087  OG1 THR    75     180.772-297.951-167.153  1.00  0.00           O  
ATOM   1088  HG1 THR    75     180.730-298.485-167.950  1.00  0.00           H  
ATOM   1089  C   THR    75     181.456-295.441-166.463  1.00  0.00           C  
ATOM   1090  O   THR    75     180.657-294.892-165.813  1.00  0.00           O  
ATOM   1091  N   ALA    76     181.973-294.933-167.641  1.00  0.00           N  
ATOM   1092  H   ALA    76     182.825-295.360-167.975  1.00  0.00           H  
ATOM   1093  CA  ALA    76     181.686-293.604-168.294  1.00  0.00           C  
ATOM   1094  HA  ALA    76     181.461-292.868-167.522  1.00  0.00           H  
ATOM   1095  CB  ALA    76     183.013-293.187-168.997  1.00  0.00           C  
ATOM   1096  HB1 ALA    76     183.881-293.086-168.345  1.00  0.00           H  
ATOM   1097  HB2 ALA    76     182.879-292.199-169.438  1.00  0.00           H  
ATOM   1098  HB3 ALA    76     183.169-293.823-169.868  1.00  0.00           H  
ATOM   1099  C   ALA    76     180.367-293.614-169.167  1.00  0.00           C  
ATOM   1100  O   ALA    76     179.577-294.574-169.095  1.00  0.00           O  
ATOM   1101  N   VAL    77     180.125-292.572-170.054  1.00  0.00           N  
ATOM   1102  H   VAL    77     180.758-291.838-169.768  1.00  0.00           H  
ATOM   1103  CA  VAL    77     178.906-292.300-170.912  1.00  0.00           C  
ATOM   1104  HA  VAL    77     177.936-292.448-170.437  1.00  0.00           H  
ATOM   1105  CB  VAL    77     178.842-290.833-171.464  1.00  0.00           C  
ATOM   1106  HB  VAL    77     179.766-290.755-172.037  1.00  0.00           H  
ATOM   1107  CG1 VAL    77     177.707-290.381-172.383  1.00  0.00           C  
ATOM   1108 HG11 VAL    77     177.587-291.122-173.173  1.00  0.00           H  
ATOM   1109 HG12 VAL    77     178.069-289.411-172.723  1.00  0.00           H  
ATOM   1110 HG13 VAL    77     176.778-290.116-171.879  1.00  0.00           H  
ATOM   1111  CG2 VAL    77     178.818-289.899-170.224  1.00  0.00           C  
ATOM   1112 HG21 VAL    77     179.541-290.302-169.515  1.00  0.00           H  
ATOM   1113 HG22 VAL    77     177.846-289.929-169.732  1.00  0.00           H  
ATOM   1114 HG23 VAL    77     179.104-288.866-170.426  1.00  0.00           H  
ATOM   1115  C   VAL    77     178.931-293.413-172.068  1.00  0.00           C  
ATOM   1116  O   VAL    77     180.070-293.864-172.378  1.00  0.00           O  
ATOM   1117  N   ALA    78     177.710-293.869-172.626  1.00  0.00           N  
ATOM   1118  H   ALA    78     176.859-293.578-172.166  1.00  0.00           H  
ATOM   1119  CA  ALA    78     177.662-295.000-173.609  1.00  0.00           C  
ATOM   1120  HA  ALA    78     178.214-295.850-173.207  1.00  0.00           H  
ATOM   1121  CB  ALA    78     176.274-295.525-173.660  1.00  0.00           C  
ATOM   1122  HB1 ALA    78     175.997-296.183-172.837  1.00  0.00           H  
ATOM   1123  HB2 ALA    78     176.212-296.021-174.629  1.00  0.00           H  
ATOM   1124  HB3 ALA    78     175.589-294.682-173.567  1.00  0.00           H  
ATOM   1125  C   ALA    78     178.413-294.814-174.943  1.00  0.00           C  
ATOM   1126  O   ALA    78     178.613-295.904-175.589  1.00  0.00           O  
ATOM   1127  N   GLN    79     178.773-293.566-175.370  1.00  0.00           N  
ATOM   1128  H   GLN    79     178.703-292.724-174.816  1.00  0.00           H  
ATOM   1129  CA  GLN    79     179.533-293.503-176.598  1.00  0.00           C  
ATOM   1130  HA  GLN    79     179.069-294.186-177.310  1.00  0.00           H  
ATOM   1131  CB  GLN    79     179.429-292.069-177.239  1.00  0.00           C  
ATOM   1132  HB2 GLN    79     180.011-291.303-176.726  1.00  0.00           H  
ATOM   1133  HB3 GLN    79     179.884-292.084-178.229  1.00  0.00           H  
ATOM   1134  CG  GLN    79     177.989-291.574-177.390  1.00  0.00           C  
ATOM   1135  HG2 GLN    79     177.307-292.349-177.740  1.00  0.00           H  
ATOM   1136  HG3 GLN    79     177.772-291.317-176.353  1.00  0.00           H  
ATOM   1137  CD  GLN    79     177.896-290.317-178.339  1.00  0.00           C  
ATOM   1138  OE1 GLN    79     178.876-289.636-178.690  1.00  0.00           O  
ATOM   1139  NE2 GLN    79     176.643-290.019-178.731  1.00  0.00           N  
ATOM   1140 HE21 GLN    79     175.839-290.532-178.399  1.00  0.00           H  
ATOM   1141 HE22 GLN    79     176.533-289.114-179.166  1.00  0.00           H  
ATOM   1142  C   GLN    79     180.921-293.972-176.453  1.00  0.00           C  
ATOM   1143  O   GLN    79     181.544-294.356-177.520  1.00  0.00           O  
ATOM   1144  N   LYS    80     181.503-294.117-175.209  1.00  0.00           N  
ATOM   1145  H   LYS    80     181.018-293.936-174.341  1.00  0.00           H  
ATOM   1146  CA  LYS    80     182.772-294.871-174.975  1.00  0.00           C  
ATOM   1147  HA  LYS    80     183.378-294.913-175.880  1.00  0.00           H  
ATOM   1148  CB  LYS    80     183.474-294.367-173.612  1.00  0.00           C  
ATOM   1149  HB2 LYS    80     182.732-294.343-172.813  1.00  0.00           H  
ATOM   1150  HB3 LYS    80     184.237-295.122-173.421  1.00  0.00           H  
ATOM   1151  CG  LYS    80     184.277-293.040-173.794  1.00  0.00           C  
ATOM   1152  HG2 LYS    80     184.880-293.149-174.696  1.00  0.00           H  
ATOM   1153  HG3 LYS    80     183.572-292.211-173.847  1.00  0.00           H  
ATOM   1154  CD  LYS    80     185.269-292.687-172.596  1.00  0.00           C  
ATOM   1155  HD2 LYS    80     184.800-292.810-171.620  1.00  0.00           H  
ATOM   1156  HD3 LYS    80     186.139-293.344-172.606  1.00  0.00           H  
ATOM   1157  CE  LYS    80     185.992-291.364-172.766  1.00  0.00           C  
ATOM   1158  HE2 LYS    80     186.829-291.565-173.435  1.00  0.00           H  
ATOM   1159  HE3 LYS    80     185.207-290.622-172.914  1.00  0.00           H  
ATOM   1160  NZ  LYS    80     186.543-290.971-171.476  1.00  0.00           N  
ATOM   1161  HZ1 LYS    80     185.797-290.750-170.832  1.00  0.00           H  
ATOM   1162  HZ2 LYS    80     187.215-290.218-171.481  1.00  0.00           H  
ATOM   1163  HZ3 LYS    80     187.042-291.757-171.086  1.00  0.00           H  
ATOM   1164  C   LYS    80     182.483-296.388-174.916  1.00  0.00           C  
ATOM   1165  O   LYS    80     181.416-296.845-174.438  1.00  0.00           O  
ATOM   1166  N   THR    81     183.336-297.251-175.551  1.00  0.00           N  
ATOM   1167  H   THR    81     184.259-296.952-175.828  1.00  0.00           H  
ATOM   1168  CA  THR    81     183.023-298.737-175.706  1.00  0.00           C  
ATOM   1169  HA  THR    81     182.062-298.733-176.222  1.00  0.00           H  
ATOM   1170  CB  THR    81     183.937-299.364-176.707  1.00  0.00           C  
ATOM   1171  HB  THR    81     184.809-299.701-176.147  1.00  0.00           H  
ATOM   1172  CG2 THR    81     183.404-300.465-177.644  1.00  0.00           C  
ATOM   1173 HG21 THR    81     182.580-300.117-178.267  1.00  0.00           H  
ATOM   1174 HG22 THR    81     183.008-301.259-177.012  1.00  0.00           H  
ATOM   1175 HG23 THR    81     184.295-300.742-178.208  1.00  0.00           H  
ATOM   1176  OG1 THR    81     184.497-298.381-177.582  1.00  0.00           O  
ATOM   1177  HG1 THR    81     183.747-298.092-178.106  1.00  0.00           H  
ATOM   1178  C   THR    81     182.762-299.638-174.469  1.00  0.00           C  
ATOM   1179  O   THR    81     183.562-300.429-174.057  1.00  0.00           O  
ATOM   1180  N   VAL    82     181.549-299.554-173.871  1.00  0.00           N  
ATOM   1181  H   VAL    82     180.931-298.774-174.043  1.00  0.00           H  
ATOM   1182  CA  VAL    82     181.166-300.502-172.847  1.00  0.00           C  
ATOM   1183  HA  VAL    82     181.919-301.289-172.854  1.00  0.00           H  
ATOM   1184  CB  VAL    82     181.066-299.926-171.297  1.00  0.00           C  
ATOM   1185  HB  VAL    82     180.658-300.745-170.704  1.00  0.00           H  
ATOM   1186  CG1 VAL    82     182.529-299.677-170.737  1.00  0.00           C  
ATOM   1187 HG11 VAL    82     183.048-300.631-170.635  1.00  0.00           H  
ATOM   1188 HG12 VAL    82     182.365-299.037-169.871  1.00  0.00           H  
ATOM   1189 HG13 VAL    82     183.083-298.990-171.376  1.00  0.00           H  
ATOM   1190  CG2 VAL    82     180.082-298.762-171.206  1.00  0.00           C  
ATOM   1191 HG21 VAL    82     180.526-297.795-170.971  1.00  0.00           H  
ATOM   1192 HG22 VAL    82     179.366-298.743-170.384  1.00  0.00           H  
ATOM   1193 HG23 VAL    82     179.625-298.645-172.188  1.00  0.00           H  
ATOM   1194  C   VAL    82     179.950-301.318-173.218  1.00  0.00           C  
ATOM   1195  O   VAL    82     179.170-300.803-174.093  1.00  0.00           O  
ATOM   1196  N   GLU    83     179.763-302.520-172.565  1.00  0.00           N  
ATOM   1197  H   GLU    83     180.312-302.816-171.771  1.00  0.00           H  
ATOM   1198  CA  GLU    83     178.719-303.482-172.719  1.00  0.00           C  
ATOM   1199  HA  GLU    83     178.136-303.378-173.634  1.00  0.00           H  
ATOM   1200  CB  GLU    83     179.074-304.955-172.686  1.00  0.00           C  
ATOM   1201  HB2 GLU    83     178.115-305.474-172.707  1.00  0.00           H  
ATOM   1202  HB3 GLU    83     179.627-305.110-173.612  1.00  0.00           H  
ATOM   1203  CG  GLU    83     179.931-305.500-171.461  1.00  0.00           C  
ATOM   1204  HG2 GLU    83     179.555-305.023-170.556  1.00  0.00           H  
ATOM   1205  HG3 GLU    83     179.831-306.562-171.237  1.00  0.00           H  
ATOM   1206  CD  GLU    83     181.487-305.394-171.532  1.00  0.00           C  
ATOM   1207  OE1 GLU    83     181.953-304.407-171.050  1.00  0.00           O  
ATOM   1208  OE2 GLU    83     182.185-306.067-172.342  1.00  0.00           O  
ATOM   1209  C   GLU    83     177.581-303.224-171.694  1.00  0.00           C  
ATOM   1210  O   GLU    83     176.709-304.098-171.412  1.00  0.00           O  
ATOM   1211  N   GLY    84     177.376-301.929-171.300  1.00  0.00           N  
ATOM   1212  H   GLY    84     178.091-301.233-171.456  1.00  0.00           H  
ATOM   1213  CA  GLY    84     176.097-301.543-170.578  1.00  0.00           C  
ATOM   1214  HA2 GLY    84     175.803-300.559-170.944  1.00  0.00           H  
ATOM   1215  HA3 GLY    84     175.303-302.226-170.882  1.00  0.00           H  
ATOM   1216  C   GLY    84     176.104-301.483-168.993  1.00  0.00           C  
ATOM   1217  O   GLY    84     175.038-301.358-168.429  1.00  0.00           O  
ATOM   1218  N   ALA    85     177.284-301.709-168.426  1.00  0.00           N  
ATOM   1219  H   ALA    85     178.113-301.780-168.998  1.00  0.00           H  
ATOM   1220  CA  ALA    85     177.459-301.837-167.007  1.00  0.00           C  
ATOM   1221  HA  ALA    85     177.042-302.775-166.641  1.00  0.00           H  
ATOM   1222  CB  ALA    85     179.036-301.943-166.791  1.00  0.00           C  
ATOM   1223  HB1 ALA    85     179.557-302.207-167.711  1.00  0.00           H  
ATOM   1224  HB2 ALA    85     179.252-302.720-166.057  1.00  0.00           H  
ATOM   1225  HB3 ALA    85     179.473-301.009-166.437  1.00  0.00           H  
ATOM   1226  C   ALA    85     176.931-300.616-166.098  1.00  0.00           C  
ATOM   1227  O   ALA    85     177.035-299.425-166.459  1.00  0.00           O  
ATOM   1228  N   GLY    86     176.323-300.918-164.957  1.00  0.00           N  
ATOM   1229  H   GLY    86     176.148-301.899-164.792  1.00  0.00           H  
ATOM   1230  CA  GLY    86     175.683-299.935-164.086  1.00  0.00           C  
ATOM   1231  HA2 GLY    86     175.380-299.060-164.662  1.00  0.00           H  
ATOM   1232  HA3 GLY    86     174.862-300.305-163.473  1.00  0.00           H  
ATOM   1233  C   GLY    86     176.592-299.310-162.941  1.00  0.00           C  
ATOM   1234  O   GLY    86     176.972-299.888-161.878  1.00  0.00           O  
ATOM   1235  N   SER    87     176.929-298.033-163.237  1.00  0.00           N  
ATOM   1236  H   SER    87     176.635-297.727-164.154  1.00  0.00           H  
ATOM   1237  CA  SER    87     177.667-297.077-162.439  1.00  0.00           C  
ATOM   1238  HA  SER    87     178.483-297.716-162.104  1.00  0.00           H  
ATOM   1239  CB  SER    87     178.225-296.018-163.369  1.00  0.00           C  
ATOM   1240  HB2 SER    87     177.317-295.590-163.795  1.00  0.00           H  
ATOM   1241  HB3 SER    87     178.846-295.321-162.807  1.00  0.00           H  
ATOM   1242  OG  SER    87     179.024-296.599-164.298  1.00  0.00           O  
ATOM   1243  HG  SER    87     179.585-295.974-164.764  1.00  0.00           H  
ATOM   1244  C   SER    87     176.823-296.414-161.294  1.00  0.00           C  
ATOM   1245  O   SER    87     176.406-295.244-161.297  1.00  0.00           O  
ATOM   1246  N   ILE    88     176.633-297.178-160.178  1.00  0.00           N  
ATOM   1247  H   ILE    88     177.069-298.089-160.201  1.00  0.00           H  
ATOM   1248  CA  ILE    88     176.064-296.659-158.860  1.00  0.00           C  
ATOM   1249  HA  ILE    88     176.242-297.474-158.158  1.00  0.00           H  
ATOM   1250  CB  ILE    88     176.930-295.544-158.225  1.00  0.00           C  
ATOM   1251  HB  ILE    88     177.303-294.880-159.005  1.00  0.00           H  
ATOM   1252  CG2 ILE    88     176.038-294.637-157.312  1.00  0.00           C  
ATOM   1253 HG21 ILE    88     176.621-293.821-156.884  1.00  0.00           H  
ATOM   1254 HG22 ILE    88     175.597-295.228-156.509  1.00  0.00           H  
ATOM   1255 HG23 ILE    88     175.276-294.220-157.970  1.00  0.00           H  
ATOM   1256  CG1 ILE    88     178.255-296.199-157.684  1.00  0.00           C  
ATOM   1257 HG12 ILE    88     178.029-296.876-156.860  1.00  0.00           H  
ATOM   1258 HG13 ILE    88     178.669-296.906-158.402  1.00  0.00           H  
ATOM   1259  CD1 ILE    88     179.317-295.069-157.345  1.00  0.00           C  
ATOM   1260 HD11 ILE    88     180.210-295.596-157.007  1.00  0.00           H  
ATOM   1261 HD12 ILE    88     178.922-294.309-156.672  1.00  0.00           H  
ATOM   1262 HD13 ILE    88     179.459-294.542-158.288  1.00  0.00           H  
ATOM   1263  C   ILE    88     174.545-296.484-158.950  1.00  0.00           C  
ATOM   1264  O   ILE    88     173.891-296.685-157.983  1.00  0.00           O  
ATOM   1265  N   ALA    89     173.961-296.118-160.073  1.00  0.00           N  
ATOM   1266  H   ALA    89     174.601-295.776-160.775  1.00  0.00           H  
ATOM   1267  CA  ALA    89     172.510-295.997-160.482  1.00  0.00           C  
ATOM   1268  HA  ALA    89     171.799-296.550-159.867  1.00  0.00           H  
ATOM   1269  CB  ALA    89     172.100-294.561-160.353  1.00  0.00           C  
ATOM   1270  HB1 ALA    89     171.551-294.330-159.440  1.00  0.00           H  
ATOM   1271  HB2 ALA    89     171.345-294.443-161.130  1.00  0.00           H  
ATOM   1272  HB3 ALA    89     172.933-293.933-160.669  1.00  0.00           H  
ATOM   1273  C   ALA    89     172.520-296.620-161.842  1.00  0.00           C  
ATOM   1274  O   ALA    89     173.506-296.487-162.525  1.00  0.00           O  
ATOM   1275  N   ALA    90     171.458-297.343-162.210  1.00  0.00           N  
ATOM   1276  H   ALA    90     170.718-297.350-161.523  1.00  0.00           H  
ATOM   1277  CA  ALA    90     171.388-298.176-163.435  1.00  0.00           C  
ATOM   1278  HA  ALA    90     172.393-298.252-163.848  1.00  0.00           H  
ATOM   1279  CB  ALA    90     171.000-299.649-163.034  1.00  0.00           C  
ATOM   1280  HB1 ALA    90     171.423-300.286-163.811  1.00  0.00           H  
ATOM   1281  HB2 ALA    90     169.937-299.881-162.964  1.00  0.00           H  
ATOM   1282  HB3 ALA    90     171.521-299.956-162.128  1.00  0.00           H  
ATOM   1283  C   ALA    90     170.541-297.577-164.554  1.00  0.00           C  
ATOM   1284  O   ALA    90     169.617-296.775-164.286  1.00  0.00           O  
ATOM   1285  N   ALA    91     170.963-297.812-165.796  1.00  0.00           N  
ATOM   1286  H   ALA    91     171.515-298.653-165.889  1.00  0.00           H  
ATOM   1287  CA  ALA    91     170.161-297.411-166.978  1.00  0.00           C  
ATOM   1288  HA  ALA    91     170.335-296.345-167.122  1.00  0.00           H  
ATOM   1289  CB  ALA    91     170.651-298.000-168.257  1.00  0.00           C  
ATOM   1290  HB1 ALA    91     170.012-297.528-169.003  1.00  0.00           H  
ATOM   1291  HB2 ALA    91     170.561-299.086-168.303  1.00  0.00           H  
ATOM   1292  HB3 ALA    91     171.657-297.693-168.542  1.00  0.00           H  
ATOM   1293  C   ALA    91     168.624-297.689-166.834  1.00  0.00           C  
ATOM   1294  O   ALA    91     168.213-298.794-166.428  1.00  0.00           O  
ATOM   1295  N   THR    92     167.730-296.749-167.208  1.00  0.00           N  
ATOM   1296  H   THR    92     168.020-295.824-167.490  1.00  0.00           H  
ATOM   1297  CA  THR    92     166.249-296.894-167.139  1.00  0.00           C  
ATOM   1298  HA  THR    92     166.001-297.039-166.087  1.00  0.00           H  
ATOM   1299  CB  THR    92     165.530-295.580-167.468  1.00  0.00           C  
ATOM   1300  HB  THR    92     165.411-295.494-168.549  1.00  0.00           H  
ATOM   1301  CG2 THR    92     164.115-295.618-166.867  1.00  0.00           C  
ATOM   1302 HG21 THR    92     164.114-296.114-165.896  1.00  0.00           H  
ATOM   1303 HG22 THR    92     163.494-296.163-167.579  1.00  0.00           H  
ATOM   1304 HG23 THR    92     163.758-294.602-166.700  1.00  0.00           H  
ATOM   1305  OG1 THR    92     166.150-294.447-167.096  1.00  0.00           O  
ATOM   1306  HG1 THR    92     166.450-294.075-167.929  1.00  0.00           H  
ATOM   1307  C   THR    92     165.626-298.151-167.820  1.00  0.00           C  
ATOM   1308  O   THR    92     166.026-298.392-168.980  1.00  0.00           O  
ATOM   1309  N   GLY    93     164.785-298.915-167.163  1.00  0.00           N  
ATOM   1310  H   GLY    93     164.736-298.512-166.238  1.00  0.00           H  
ATOM   1311  CA  GLY    93     164.038-300.040-167.759  1.00  0.00           C  
ATOM   1312  HA2 GLY    93     164.667-300.646-168.412  1.00  0.00           H  
ATOM   1313  HA3 GLY    93     163.793-300.669-166.903  1.00  0.00           H  
ATOM   1314  C   GLY    93     162.719-299.570-168.483  1.00  0.00           C  
ATOM   1315  O   GLY    93     162.211-298.416-168.370  1.00  0.00           O  
ATOM   1316  N   PHE    94     162.040-300.621-169.078  1.00  0.00           N  
ATOM   1317  H   PHE    94     162.435-301.549-169.032  1.00  0.00           H  
ATOM   1318  CA  PHE    94     160.718-300.611-169.672  1.00  0.00           C  
ATOM   1319  HA  PHE    94     160.407-299.566-169.662  1.00  0.00           H  
ATOM   1320  CB  PHE    94     160.798-301.012-171.187  1.00  0.00           C  
ATOM   1321  HB2 PHE    94     160.886-302.090-171.325  1.00  0.00           H  
ATOM   1322  HB3 PHE    94     159.894-300.727-171.725  1.00  0.00           H  
ATOM   1323  CG  PHE    94     161.851-300.205-172.059  1.00  0.00           C  
ATOM   1324  CD1 PHE    94     161.522-298.874-172.356  1.00  0.00           C  
ATOM   1325  HD1 PHE    94     160.602-298.525-171.909  1.00  0.00           H  
ATOM   1326  CE1 PHE    94     162.450-298.070-173.138  1.00  0.00           C  
ATOM   1327  HE1 PHE    94     162.214-297.034-173.331  1.00  0.00           H  
ATOM   1328  CZ  PHE    94     163.637-298.616-173.550  1.00  0.00           C  
ATOM   1329  HZ  PHE    94     164.162-298.098-174.339  1.00  0.00           H  
ATOM   1330  CE2 PHE    94     163.842-299.999-173.423  1.00  0.00           C  
ATOM   1331  HE2 PHE    94     164.748-300.401-173.852  1.00  0.00           H  
ATOM   1332  CD2 PHE    94     163.013-300.844-172.654  1.00  0.00           C  
ATOM   1333  HD2 PHE    94     163.200-301.895-172.489  1.00  0.00           H  
ATOM   1334  C   PHE    94     159.585-301.342-168.745  1.00  0.00           C  
ATOM   1335  O   PHE    94     159.769-302.383-168.146  1.00  0.00           O  
ATOM   1336  N   VAL    95     158.302-300.927-168.834  1.00  0.00           N  
ATOM   1337  H   VAL    95     158.031-300.191-169.471  1.00  0.00           H  
ATOM   1338  CA  VAL    95     157.282-301.722-168.205  1.00  0.00           C  
ATOM   1339  HA  VAL    95     157.675-302.000-167.227  1.00  0.00           H  
ATOM   1340  CB  VAL    95     156.083-301.014-167.847  1.00  0.00           C  
ATOM   1341  HB  VAL    95     155.621-300.424-168.638  1.00  0.00           H  
ATOM   1342  CG1 VAL    95     154.949-301.992-167.411  1.00  0.00           C  
ATOM   1343 HG11 VAL    95     154.112-301.552-166.868  1.00  0.00           H  
ATOM   1344 HG12 VAL    95     155.288-302.801-166.765  1.00  0.00           H  
ATOM   1345 HG13 VAL    95     154.461-302.342-168.321  1.00  0.00           H  
ATOM   1346  CG2 VAL    95     156.367-300.209-166.557  1.00  0.00           C  
ATOM   1347 HG21 VAL    95     156.106-300.741-165.642  1.00  0.00           H  
ATOM   1348 HG22 VAL    95     155.771-299.305-166.678  1.00  0.00           H  
ATOM   1349 HG23 VAL    95     157.364-299.784-166.440  1.00  0.00           H  
ATOM   1350  C   VAL    95     157.096-303.030-169.123  1.00  0.00           C  
ATOM   1351  O   VAL    95     156.806-302.891-170.297  1.00  0.00           O  
ATOM   1352  N   LYS    96     157.254-304.170-168.457  1.00  0.00           N  
ATOM   1353  H   LYS    96     157.359-304.231-167.454  1.00  0.00           H  
ATOM   1354  CA  LYS    96     157.047-305.472-169.071  1.00  0.00           C  
ATOM   1355  HA  LYS    96     157.801-305.657-169.835  1.00  0.00           H  
ATOM   1356  CB  LYS    96     157.398-306.583-168.061  1.00  0.00           C  
ATOM   1357  HB2 LYS    96     157.238-307.530-168.577  1.00  0.00           H  
ATOM   1358  HB3 LYS    96     158.457-306.413-167.867  1.00  0.00           H  
ATOM   1359  CG  LYS    96     156.508-306.789-166.836  1.00  0.00           C  
ATOM   1360  HG2 LYS    96     155.770-306.001-166.690  1.00  0.00           H  
ATOM   1361  HG3 LYS    96     155.759-307.466-167.245  1.00  0.00           H  
ATOM   1362  CD  LYS    96     157.161-307.290-165.562  1.00  0.00           C  
ATOM   1363  HD2 LYS    96     157.915-306.618-165.151  1.00  0.00           H  
ATOM   1364  HD3 LYS    96     156.460-307.610-164.792  1.00  0.00           H  
ATOM   1365  CE  LYS    96     157.821-308.600-165.836  1.00  0.00           C  
ATOM   1366  HE2 LYS    96     157.152-309.077-166.552  1.00  0.00           H  
ATOM   1367  HE3 LYS    96     158.680-308.329-166.451  1.00  0.00           H  
ATOM   1368  NZ  LYS    96     158.154-309.399-164.617  1.00  0.00           N  
ATOM   1369  HZ1 LYS    96     158.431-310.307-164.963  1.00  0.00           H  
ATOM   1370  HZ2 LYS    96     157.300-309.614-164.121  1.00  0.00           H  
ATOM   1371  HZ3 LYS    96     158.924-309.004-164.098  1.00  0.00           H  
ATOM   1372  C   LYS    96     155.681-305.739-169.711  1.00  0.00           C  
ATOM   1373  O   LYS    96     154.676-305.047-169.345  1.00  0.00           O  
ATOM   1374  N   LYS    97     155.617-306.692-170.613  1.00  0.00           N  
ATOM   1375  H   LYS    97     156.410-307.150-171.038  1.00  0.00           H  
ATOM   1376  CA  LYS    97     154.407-307.032-171.302  1.00  0.00           C  
ATOM   1377  HA  LYS    97     153.711-306.254-170.987  1.00  0.00           H  
ATOM   1378  CB  LYS    97     154.423-306.861-172.848  1.00  0.00           C  
ATOM   1379  HB2 LYS    97     155.443-307.040-173.186  1.00  0.00           H  
ATOM   1380  HB3 LYS    97     153.721-307.508-173.373  1.00  0.00           H  
ATOM   1381  CG  LYS    97     154.122-305.419-173.229  1.00  0.00           C  
ATOM   1382  HG2 LYS    97     153.050-305.391-173.038  1.00  0.00           H  
ATOM   1383  HG3 LYS    97     154.760-304.672-172.757  1.00  0.00           H  
ATOM   1384  CD  LYS    97     154.558-305.328-174.693  1.00  0.00           C  
ATOM   1385  HD2 LYS    97     155.614-305.578-174.791  1.00  0.00           H  
ATOM   1386  HD3 LYS    97     153.805-306.002-175.104  1.00  0.00           H  
ATOM   1387  CE  LYS    97     154.409-303.898-175.229  1.00  0.00           C  
ATOM   1388  HE2 LYS    97     155.154-303.194-174.860  1.00  0.00           H  
ATOM   1389  HE3 LYS    97     154.619-304.135-176.272  1.00  0.00           H  
ATOM   1390  NZ  LYS    97     153.009-303.266-175.337  1.00  0.00           N  
ATOM   1391  HZ1 LYS    97     153.042-302.289-175.589  1.00  0.00           H  
ATOM   1392  HZ2 LYS    97     152.327-303.300-174.592  1.00  0.00           H  
ATOM   1393  HZ3 LYS    97     152.534-303.755-176.083  1.00  0.00           H  
ATOM   1394  C   LYS    97     153.696-308.380-170.891  1.00  0.00           C  
ATOM   1395  O   LYS    97     152.676-308.783-171.589  1.00  0.00           O  
ATOM   1396  N   ASP    98     154.155-309.082-169.839  1.00  0.00           N  
ATOM   1397  H   ASP    98     155.071-308.845-169.485  1.00  0.00           H  
ATOM   1398  CA  ASP    98     153.705-310.381-169.415  1.00  0.00           C  
ATOM   1399  HA  ASP    98     153.732-310.910-170.367  1.00  0.00           H  
ATOM   1400  CB  ASP    98     154.876-311.069-168.630  1.00  0.00           C  
ATOM   1401  HB2 ASP    98     155.203-310.429-167.810  1.00  0.00           H  
ATOM   1402  HB3 ASP    98     154.512-312.053-168.337  1.00  0.00           H  
ATOM   1403  CG  ASP    98     156.208-311.374-169.410  1.00  0.00           C  
ATOM   1404  OD1 ASP    98     157.101-312.100-168.903  1.00  0.00           O  
ATOM   1405  OD2 ASP    98     156.593-310.686-170.311  1.00  0.00           O  
ATOM   1406  C   ASP    98     152.257-310.674-168.864  1.00  0.00           C  
ATOM   1407  O   ASP    98     152.064-311.059-167.750  1.00  0.00           O  
ATOM   1408  N   GLN    99     151.320-310.448-169.697  1.00  0.00           N  
ATOM   1409  H   GLN    99     151.501-310.113-170.633  1.00  0.00           H  
ATOM   1410  CA  GLN    99     149.811-310.566-169.315  1.00  0.00           C  
ATOM   1411  HA  GLN    99     149.759-311.355-168.565  1.00  0.00           H  
ATOM   1412  CB  GLN    99     149.267-309.236-168.787  1.00  0.00           C  
ATOM   1413  HB2 GLN    99     149.619-308.415-169.413  1.00  0.00           H  
ATOM   1414  HB3 GLN    99     148.177-309.253-168.811  1.00  0.00           H  
ATOM   1415  CG  GLN    99     149.743-308.846-167.386  1.00  0.00           C  
ATOM   1416  HG2 GLN    99     150.149-309.689-166.827  1.00  0.00           H  
ATOM   1417  HG3 GLN    99     150.427-307.997-167.385  1.00  0.00           H  
ATOM   1418  CD  GLN    99     148.625-308.362-166.527  1.00  0.00           C  
ATOM   1419  OE1 GLN    99     147.498-308.909-166.510  1.00  0.00           O  
ATOM   1420  NE2 GLN    99     148.866-307.595-165.558  1.00  0.00           N  
ATOM   1421 HE21 GLN    99     149.735-307.127-165.344  1.00  0.00           H  
ATOM   1422 HE22 GLN    99     148.204-307.601-164.795  1.00  0.00           H  
ATOM   1423  C   GLN    99     149.041-311.052-170.550  1.00  0.00           C  
ATOM   1424  O   GLN    99     149.521-311.087-171.692  1.00  0.00           O  
ATOM   1425  N   LEU   100     147.796-311.488-170.357  1.00  0.00           N  
ATOM   1426  H   LEU   100     147.525-311.500-169.384  1.00  0.00           H  
ATOM   1427  CA  LEU   100     146.916-311.992-171.365  1.00  0.00           C  
ATOM   1428  HA  LEU   100     146.988-311.456-172.312  1.00  0.00           H  
ATOM   1429  CB  LEU   100     147.148-313.537-171.502  1.00  0.00           C  
ATOM   1430  HB2 LEU   100     146.789-313.727-172.514  1.00  0.00           H  
ATOM   1431  HB3 LEU   100     148.222-313.716-171.441  1.00  0.00           H  
ATOM   1432  CG  LEU   100     146.496-314.614-170.541  1.00  0.00           C  
ATOM   1433  HG  LEU   100     145.830-314.189-169.791  1.00  0.00           H  
ATOM   1434  CD1 LEU   100     145.803-315.646-171.386  1.00  0.00           C  
ATOM   1435 HD11 LEU   100     146.507-316.314-171.883  1.00  0.00           H  
ATOM   1436 HD12 LEU   100     145.268-314.955-172.037  1.00  0.00           H  
ATOM   1437 HD13 LEU   100     145.148-316.246-170.754  1.00  0.00           H  
ATOM   1438  CD2 LEU   100     147.329-315.453-169.534  1.00  0.00           C  
ATOM   1439 HD21 LEU   100     147.811-314.851-168.764  1.00  0.00           H  
ATOM   1440 HD22 LEU   100     148.124-315.933-170.103  1.00  0.00           H  
ATOM   1441 HD23 LEU   100     146.691-316.052-168.884  1.00  0.00           H  
ATOM   1442  C   LEU   100     145.586-311.716-170.857  1.00  0.00           C  
ATOM   1443  O   LEU   100     145.388-311.767-169.648  1.00  0.00           O  
ATOM   1444  N   GLY   101     144.638-311.417-171.712  1.00  0.00           N  
ATOM   1445  H   GLY   101     144.849-311.353-172.698  1.00  0.00           H  
ATOM   1446  CA  GLY   101     143.278-311.253-171.301  1.00  0.00           C  
ATOM   1447  HA2 GLY   101     142.695-311.165-172.218  1.00  0.00           H  
ATOM   1448  HA3 GLY   101     142.940-312.120-170.733  1.00  0.00           H  
ATOM   1449  C   GLY   101     143.063-310.039-170.360  1.00  0.00           C  
ATOM   1450  O   GLY   101     143.686-308.938-170.549  1.00  0.00           O  
ATOM   1451  N   LYS   102     142.288-310.069-169.257  1.00  0.00           N  
ATOM   1452  H   LYS   102     141.890-310.988-169.128  1.00  0.00           H  
ATOM   1453  CA  LYS   102     142.068-309.065-168.243  1.00  0.00           C  
ATOM   1454  HA  LYS   102     142.776-308.254-168.412  1.00  0.00           H  
ATOM   1455  CB  LYS   102     140.667-308.380-168.362  1.00  0.00           C  
ATOM   1456  HB2 LYS   102     139.820-309.061-168.283  1.00  0.00           H  
ATOM   1457  HB3 LYS   102     140.570-307.688-167.525  1.00  0.00           H  
ATOM   1458  CG  LYS   102     140.587-307.666-169.745  1.00  0.00           C  
ATOM   1459  HG2 LYS   102     141.424-306.986-169.901  1.00  0.00           H  
ATOM   1460  HG3 LYS   102     140.535-308.378-170.569  1.00  0.00           H  
ATOM   1461  CD  LYS   102     139.438-306.736-169.747  1.00  0.00           C  
ATOM   1462  HD2 LYS   102     138.480-307.256-169.738  1.00  0.00           H  
ATOM   1463  HD3 LYS   102     139.457-306.186-168.806  1.00  0.00           H  
ATOM   1464  CE  LYS   102     139.169-305.793-170.966  1.00  0.00           C  
ATOM   1465  HE2 LYS   102     140.085-305.226-171.128  1.00  0.00           H  
ATOM   1466  HE3 LYS   102     139.074-306.350-171.898  1.00  0.00           H  
ATOM   1467  NZ  LYS   102     137.934-305.002-170.811  1.00  0.00           N  
ATOM   1468  HZ1 LYS   102     137.536-304.682-171.683  1.00  0.00           H  
ATOM   1469  HZ2 LYS   102     138.068-304.246-170.154  1.00  0.00           H  
ATOM   1470  HZ3 LYS   102     137.201-305.509-170.336  1.00  0.00           H  
ATOM   1471  C   LYS   102     142.130-309.591-166.857  1.00  0.00           C  
ATOM   1472  O   LYS   102     141.540-310.683-166.573  1.00  0.00           O  
ATOM   1473  N   ASN   103     142.725-308.816-165.956  1.00  0.00           N  
ATOM   1474  H   ASN   103     143.148-307.964-166.297  1.00  0.00           H  
ATOM   1475  CA  ASN   103     142.891-309.126-164.506  1.00  0.00           C  
ATOM   1476  HA  ASN   103     142.994-310.208-164.424  1.00  0.00           H  
ATOM   1477  CB  ASN   103     144.297-308.700-164.064  1.00  0.00           C  
ATOM   1478  HB2 ASN   103     145.072-309.076-164.732  1.00  0.00           H  
ATOM   1479  HB3 ASN   103     144.371-307.612-164.057  1.00  0.00           H  
ATOM   1480  CG  ASN   103     144.512-309.086-162.566  1.00  0.00           C  
ATOM   1481  OD1 ASN   103     144.175-310.168-162.015  1.00  0.00           O  
ATOM   1482  ND2 ASN   103     145.265-308.313-161.777  1.00  0.00           N  
ATOM   1483 HD21 ASN   103     145.433-308.715-160.866  1.00  0.00           H  
ATOM   1484 HD22 ASN   103     145.635-307.401-162.006  1.00  0.00           H  
ATOM   1485  C   ASN   103     141.644-308.854-163.679  1.00  0.00           C  
ATOM   1486  O   ASN   103     141.499-307.939-162.842  1.00  0.00           O  
ATOM   1487  N   GLU   104     140.754-309.810-163.749  1.00  0.00           N  
ATOM   1488  H   GLU   104     140.877-310.622-164.337  1.00  0.00           H  
ATOM   1489  CA  GLU   104     139.650-309.706-162.775  1.00  0.00           C  
ATOM   1490  HA  GLU   104     139.275-308.749-162.413  1.00  0.00           H  
ATOM   1491  CB  GLU   104     138.427-310.434-163.498  1.00  0.00           C  
ATOM   1492  HB2 GLU   104     138.755-311.347-163.994  1.00  0.00           H  
ATOM   1493  HB3 GLU   104     137.700-310.566-162.697  1.00  0.00           H  
ATOM   1494  CG  GLU   104     137.907-309.397-164.494  1.00  0.00           C  
ATOM   1495  HG2 GLU   104     137.453-308.566-163.954  1.00  0.00           H  
ATOM   1496  HG3 GLU   104     138.725-308.960-165.067  1.00  0.00           H  
ATOM   1497  CD  GLU   104     136.937-310.064-165.538  1.00  0.00           C  
ATOM   1498  OE1 GLU   104     135.750-309.621-165.617  1.00  0.00           O  
ATOM   1499  OE2 GLU   104     137.341-311.141-166.130  1.00  0.00           O  
ATOM   1500  C   GLU   104     140.045-310.486-161.562  1.00  0.00           C  
ATOM   1501  O   GLU   104     140.132-311.751-161.481  1.00  0.00           O  
ATOM   1502  N   GLU   105     140.087-309.878-160.372  1.00  0.00           N  
ATOM   1503  H   GLU   105     139.960-308.876-160.369  1.00  0.00           H  
ATOM   1504  CA  GLU   105     140.357-310.474-159.095  1.00  0.00           C  
ATOM   1505  HA  GLU   105     140.173-311.547-159.157  1.00  0.00           H  
ATOM   1506  CB  GLU   105     141.775-310.273-158.555  1.00  0.00           C  
ATOM   1507  HB2 GLU   105     141.826-311.070-157.813  1.00  0.00           H  
ATOM   1508  HB3 GLU   105     142.293-310.683-159.422  1.00  0.00           H  
ATOM   1509  CG  GLU   105     142.167-308.818-158.215  1.00  0.00           C  
ATOM   1510  HG2 GLU   105     142.487-308.287-159.112  1.00  0.00           H  
ATOM   1511  HG3 GLU   105     141.363-308.247-157.751  1.00  0.00           H  
ATOM   1512  CD  GLU   105     143.320-308.815-157.134  1.00  0.00           C  
ATOM   1513  OE1 GLU   105     143.106-309.032-155.907  1.00  0.00           O  
ATOM   1514  OE2 GLU   105     144.397-308.469-157.512  1.00  0.00           O  
ATOM   1515  C   GLU   105     139.246-310.043-158.027  1.00  0.00           C  
ATOM   1516  O   GLU   105     139.313-310.211-156.815  1.00  0.00           O  
ATOM   1517  N   GLY   106     138.084-309.690-158.566  1.00  0.00           N  
ATOM   1518  H   GLY   106     137.820-309.883-159.522  1.00  0.00           H  
ATOM   1519  CA  GLY   106     136.922-309.286-157.875  1.00  0.00           C  
ATOM   1520  HA2 GLY   106     137.246-308.697-157.018  1.00  0.00           H  
ATOM   1521  HA3 GLY   106     136.159-308.812-158.493  1.00  0.00           H  
ATOM   1522  C   GLY   106     136.245-310.523-157.069  1.00  0.00           C  
ATOM   1523  O   GLY   106     136.648-311.680-157.279  1.00  0.00           O  
ATOM   1524  N   ALA   107     135.346-310.199-156.225  1.00  0.00           N  
ATOM   1525  H   ALA   107     135.194-309.204-156.131  1.00  0.00           H  
ATOM   1526  CA  ALA   107     134.829-311.033-155.146  1.00  0.00           C  
ATOM   1527  HA  ALA   107     135.475-311.899-154.997  1.00  0.00           H  
ATOM   1528  CB  ALA   107     134.720-310.247-153.886  1.00  0.00           C  
ATOM   1529  HB1 ALA   107     134.237-310.875-153.138  1.00  0.00           H  
ATOM   1530  HB2 ALA   107     134.155-309.323-154.012  1.00  0.00           H  
ATOM   1531  HB3 ALA   107     135.670-309.880-153.499  1.00  0.00           H  
ATOM   1532  C   ALA   107     133.465-311.673-155.517  1.00  0.00           C  
ATOM   1533  O   ALA   107     132.835-311.257-156.498  1.00  0.00           O  
ATOM   1534  N   PRO   108     133.012-312.760-154.879  1.00  0.00           N  
ATOM   1535  CD  PRO   108     133.869-313.627-154.064  1.00  0.00           C  
ATOM   1536  HD2 PRO   108     133.971-313.184-153.074  1.00  0.00           H  
ATOM   1537  HD3 PRO   108     134.867-313.786-154.472  1.00  0.00           H  
ATOM   1538  CG  PRO   108     133.013-314.817-153.846  1.00  0.00           C  
ATOM   1539  HG2 PRO   108     132.465-314.585-152.933  1.00  0.00           H  
ATOM   1540  HG3 PRO   108     133.680-315.657-153.651  1.00  0.00           H  
ATOM   1541  CB  PRO   108     132.093-314.921-154.955  1.00  0.00           C  
ATOM   1542  HB2 PRO   108     131.251-315.571-154.717  1.00  0.00           H  
ATOM   1543  HB3 PRO   108     132.673-315.298-155.799  1.00  0.00           H  
ATOM   1544  CA  PRO   108     131.842-313.475-155.441  1.00  0.00           C  
ATOM   1545  HA  PRO   108     131.741-313.525-156.526  1.00  0.00           H  
ATOM   1546  C   PRO   108     130.453-312.997-154.839  1.00  0.00           C  
ATOM   1547  O   PRO   108     129.441-313.413-155.441  1.00  0.00           O  
ATOM   1548  N   GLN   109     130.469-312.055-153.829  1.00  0.00           N  
ATOM   1549  H   GLN   109     131.368-311.596-153.792  1.00  0.00           H  
ATOM   1550  CA  GLN   109     129.344-311.486-153.075  1.00  0.00           C  
ATOM   1551  HA  GLN   109     128.436-311.942-153.470  1.00  0.00           H  
ATOM   1552  CB  GLN   109     129.481-311.994-151.609  1.00  0.00           C  
ATOM   1553  HB2 GLN   109     129.105-313.011-151.725  1.00  0.00           H  
ATOM   1554  HB3 GLN   109     130.507-311.893-151.255  1.00  0.00           H  
ATOM   1555  CG  GLN   109     128.520-311.213-150.605  1.00  0.00           C  
ATOM   1556  HG2 GLN   109     129.086-310.355-150.241  1.00  0.00           H  
ATOM   1557  HG3 GLN   109     127.671-310.700-151.056  1.00  0.00           H  
ATOM   1558  CD  GLN   109     128.075-312.093-149.398  1.00  0.00           C  
ATOM   1559  OE1 GLN   109     126.891-312.164-149.034  1.00  0.00           O  
ATOM   1560  NE2 GLN   109     128.908-312.716-148.704  1.00  0.00           N  
ATOM   1561 HE21 GLN   109     128.442-313.373-148.095  1.00  0.00           H  
ATOM   1562 HE22 GLN   109     129.895-312.670-148.914  1.00  0.00           H  
ATOM   1563  C   GLN   109     129.277-309.976-152.960  1.00  0.00           C  
ATOM   1564  O   GLN   109     130.187-309.481-152.268  1.00  0.00           O  
ATOM   1565  N   GLU   110     128.392-309.209-153.632  1.00  0.00           N  
ATOM   1566  H   GLU   110     127.637-309.786-153.974  1.00  0.00           H  
ATOM   1567  CA  GLU   110     128.182-307.822-153.318  1.00  0.00           C  
ATOM   1568  HA  GLU   110     128.343-307.550-152.275  1.00  0.00           H  
ATOM   1569  CB  GLU   110     129.381-306.961-153.892  1.00  0.00           C  
ATOM   1570  HB2 GLU   110     129.207-305.966-153.483  1.00  0.00           H  
ATOM   1571  HB3 GLU   110     130.367-307.177-153.481  1.00  0.00           H  
ATOM   1572  CG  GLU   110     129.370-306.672-155.404  1.00  0.00           C  
ATOM   1573  HG2 GLU   110     129.068-307.627-155.832  1.00  0.00           H  
ATOM   1574  HG3 GLU   110     128.632-305.909-155.655  1.00  0.00           H  
ATOM   1575  CD  GLU   110     130.845-306.482-155.924  1.00  0.00           C  
ATOM   1576  OE1 GLU   110     131.180-306.936-157.023  1.00  0.00           O  
ATOM   1577  OE2 GLU   110     131.611-305.607-155.415  1.00  0.00           O  
ATOM   1578  C   GLU   110     126.770-307.202-153.674  1.00  0.00           C  
ATOM   1579  O   GLU   110     126.531-305.989-153.683  1.00  0.00           O  
ATOM   1580  N   GLY   111     125.820-308.019-154.137  1.00  0.00           N  
ATOM   1581  H   GLY   111     125.961-309.000-153.943  1.00  0.00           H  
ATOM   1582  CA  GLY   111     124.491-307.579-154.124  1.00  0.00           C  
ATOM   1583  HA2 GLY   111     124.444-306.831-154.916  1.00  0.00           H  
ATOM   1584  HA3 GLY   111     123.861-308.407-154.448  1.00  0.00           H  
ATOM   1585  C   GLY   111     123.968-307.041-152.767  1.00  0.00           C  
ATOM   1586  O   GLY   111     123.895-307.747-151.757  1.00  0.00           O  
ATOM   1587  N   ILE   112     123.682-305.696-152.700  1.00  0.00           N  
ATOM   1588  H   ILE   112     124.026-305.085-153.426  1.00  0.00           H  
ATOM   1589  CA  ILE   112     123.390-305.087-151.378  1.00  0.00           C  
ATOM   1590  HA  ILE   112     124.193-305.448-150.736  1.00  0.00           H  
ATOM   1591  CB  ILE   112     123.407-303.486-151.479  1.00  0.00           C  
ATOM   1592  HB  ILE   112     122.649-303.173-152.197  1.00  0.00           H  
ATOM   1593  CG2 ILE   112     123.098-302.779-150.151  1.00  0.00           C  
ATOM   1594 HG21 ILE   112     123.313-301.711-150.130  1.00  0.00           H  
ATOM   1595 HG22 ILE   112     123.566-303.231-149.277  1.00  0.00           H  
ATOM   1596 HG23 ILE   112     122.014-302.715-150.052  1.00  0.00           H  
ATOM   1597  CG1 ILE   112     124.712-302.993-152.031  1.00  0.00           C  
ATOM   1598 HG12 ILE   112     124.909-303.448-153.002  1.00  0.00           H  
ATOM   1599 HG13 ILE   112     124.676-301.905-152.086  1.00  0.00           H  
ATOM   1600  CD1 ILE   112     125.978-303.147-151.242  1.00  0.00           C  
ATOM   1601 HD11 ILE   112     125.753-302.668-150.289  1.00  0.00           H  
ATOM   1602 HD12 ILE   112     126.787-302.598-151.724  1.00  0.00           H  
ATOM   1603 HD13 ILE   112     126.267-304.198-151.221  1.00  0.00           H  
ATOM   1604  C   ILE   112     122.049-305.601-150.825  1.00  0.00           C  
ATOM   1605  O   ILE   112     121.805-305.818-149.644  1.00  0.00           O  
ATOM   1606  N   LEU   113     121.185-305.881-151.795  1.00  0.00           N  
ATOM   1607  H   LEU   113     121.482-305.646-152.732  1.00  0.00           H  
ATOM   1608  CA  LEU   113     119.854-306.342-151.545  1.00  0.00           C  
ATOM   1609  HA  LEU   113     119.761-306.424-150.462  1.00  0.00           H  
ATOM   1610  CB  LEU   113     118.925-305.077-152.043  1.00  0.00           C  
ATOM   1611  HB2 LEU   113     119.316-304.131-151.669  1.00  0.00           H  
ATOM   1612  HB3 LEU   113     118.954-305.134-153.131  1.00  0.00           H  
ATOM   1613  CG  LEU   113     117.427-305.288-151.637  1.00  0.00           C  
ATOM   1614  HG  LEU   113     117.114-306.273-151.983  1.00  0.00           H  
ATOM   1615  CD1 LEU   113     117.313-305.151-150.081  1.00  0.00           C  
ATOM   1616 HD11 LEU   113     117.628-304.174-149.716  1.00  0.00           H  
ATOM   1617 HD12 LEU   113     117.697-306.060-149.617  1.00  0.00           H  
ATOM   1618 HD13 LEU   113     116.261-305.184-149.798  1.00  0.00           H  
ATOM   1619  CD2 LEU   113     116.507-304.274-152.336  1.00  0.00           C  
ATOM   1620 HD21 LEU   113     116.912-303.268-152.235  1.00  0.00           H  
ATOM   1621 HD22 LEU   113     115.487-304.094-151.998  1.00  0.00           H  
ATOM   1622 HD23 LEU   113     116.371-304.542-153.384  1.00  0.00           H  
ATOM   1623  C   LEU   113     119.671-307.706-152.260  1.00  0.00           C  
ATOM   1624  O   LEU   113     120.352-308.156-153.143  1.00  0.00           O  
ATOM   1625  N   GLU   114     118.535-308.438-152.003  1.00  0.00           N  
ATOM   1626  H   GLU   114     117.928-308.261-151.215  1.00  0.00           H  
ATOM   1627  CA  GLU   114     118.098-309.667-152.744  1.00  0.00           C  
ATOM   1628  HA  GLU   114     118.945-309.916-153.383  1.00  0.00           H  
ATOM   1629  CB  GLU   114     117.766-310.877-151.779  1.00  0.00           C  
ATOM   1630  HB2 GLU   114     117.014-310.504-151.083  1.00  0.00           H  
ATOM   1631  HB3 GLU   114     117.230-311.651-152.329  1.00  0.00           H  
ATOM   1632  CG  GLU   114     119.083-311.540-151.201  1.00  0.00           C  
ATOM   1633  HG2 GLU   114     119.694-310.667-150.972  1.00  0.00           H  
ATOM   1634  HG3 GLU   114     118.698-312.107-150.353  1.00  0.00           H  
ATOM   1635  CD  GLU   114     119.831-312.476-152.185  1.00  0.00           C  
ATOM   1636  OE1 GLU   114     120.806-313.192-151.799  1.00  0.00           O  
ATOM   1637  OE2 GLU   114     119.521-312.633-153.400  1.00  0.00           O  
ATOM   1638  C   GLU   114     116.767-309.431-153.492  1.00  0.00           C  
ATOM   1639  O   GLU   114     115.993-308.592-153.156  1.00  0.00           O  
ATOM   1640  N   ASP   115     116.505-310.325-154.474  1.00  0.00           N  
ATOM   1641  H   ASP   115     117.199-310.967-154.831  1.00  0.00           H  
ATOM   1642  CA  ASP   115     115.228-310.240-155.144  1.00  0.00           C  
ATOM   1643  HA  ASP   115     114.871-309.212-155.091  1.00  0.00           H  
ATOM   1644  CB  ASP   115     115.344-310.669-156.652  1.00  0.00           C  
ATOM   1645  HB2 ASP   115     115.402-311.757-156.684  1.00  0.00           H  
ATOM   1646  HB3 ASP   115     114.452-310.354-157.193  1.00  0.00           H  
ATOM   1647  CG  ASP   115     116.606-310.073-157.334  1.00  0.00           C  
ATOM   1648  OD1 ASP   115     116.703-308.823-157.244  1.00  0.00           O  
ATOM   1649  OD2 ASP   115     117.318-310.772-158.031  1.00  0.00           O  
ATOM   1650  C   ASP   115     114.243-311.124-154.426  1.00  0.00           C  
ATOM   1651  O   ASP   115     114.633-312.247-153.976  1.00  0.00           O  
ATOM   1652  N   MET   116     112.943-310.735-154.441  1.00  0.00           N  
ATOM   1653  H   MET   116     112.732-309.837-154.852  1.00  0.00           H  
ATOM   1654  CA  MET   116     111.817-311.465-153.856  1.00  0.00           C  
ATOM   1655  HA  MET   116     112.119-312.509-153.781  1.00  0.00           H  
ATOM   1656  CB  MET   116     111.520-311.034-152.320  1.00  0.00           C  
ATOM   1657  HB2 MET   116     111.254-309.991-152.146  1.00  0.00           H  
ATOM   1658  HB3 MET   116     110.616-311.603-152.100  1.00  0.00           H  
ATOM   1659  CG  MET   116     112.632-311.536-151.295  1.00  0.00           C  
ATOM   1660  HG2 MET   116     112.265-311.809-150.306  1.00  0.00           H  
ATOM   1661  HG3 MET   116     113.105-312.424-151.713  1.00  0.00           H  
ATOM   1662  SD  MET   116     113.862-310.223-151.094  1.00  0.00           S  
ATOM   1663  CE  MET   116     112.964-309.051-150.001  1.00  0.00           C  
ATOM   1664  HE1 MET   116     111.902-308.949-150.225  1.00  0.00           H  
ATOM   1665  HE2 MET   116     113.409-308.069-150.164  1.00  0.00           H  
ATOM   1666  HE3 MET   116     113.121-309.427-148.990  1.00  0.00           H  
ATOM   1667  C   MET   116     110.543-311.395-154.699  1.00  0.00           C  
ATOM   1668  O   MET   116     110.332-310.315-155.315  1.00  0.00           O  
ATOM   1669  N   PRO   117     109.728-312.513-154.781  1.00  0.00           N  
ATOM   1670  CD  PRO   117     110.090-313.812-154.284  1.00  0.00           C  
ATOM   1671  HD2 PRO   117     110.350-313.724-153.229  1.00  0.00           H  
ATOM   1672  HD3 PRO   117     110.864-314.062-155.010  1.00  0.00           H  
ATOM   1673  CG  PRO   117     108.785-314.726-154.349  1.00  0.00           C  
ATOM   1674  HG2 PRO   117     108.060-314.494-153.569  1.00  0.00           H  
ATOM   1675  HG3 PRO   117     108.970-315.794-154.468  1.00  0.00           H  
ATOM   1676  CB  PRO   117     108.233-314.224-155.695  1.00  0.00           C  
ATOM   1677  HB2 PRO   117     107.209-314.549-155.879  1.00  0.00           H  
ATOM   1678  HB3 PRO   117     108.844-314.666-156.482  1.00  0.00           H  
ATOM   1679  CA  PRO   117     108.482-312.689-155.629  1.00  0.00           C  
ATOM   1680  HA  PRO   117     108.533-312.391-156.676  1.00  0.00           H  
ATOM   1681  C   PRO   117     107.317-311.989-154.973  1.00  0.00           C  
ATOM   1682  O   PRO   117     106.629-312.589-154.057  1.00  0.00           O  
ATOM   1683  N   VAL   118     107.085-310.688-155.284  1.00  0.00           N  
ATOM   1684  H   VAL   118     107.492-310.235-156.090  1.00  0.00           H  
ATOM   1685  CA  VAL   118     106.025-309.959-154.508  1.00  0.00           C  
ATOM   1686  HA  VAL   118     105.821-310.506-153.588  1.00  0.00           H  
ATOM   1687  CB  VAL   118     106.608-308.518-154.164  1.00  0.00           C  
ATOM   1688  HB  VAL   118     106.308-307.902-155.012  1.00  0.00           H  
ATOM   1689  CG1 VAL   118     105.933-308.025-152.764  1.00  0.00           C  
ATOM   1690 HG11 VAL   118     106.711-307.370-152.373  1.00  0.00           H  
ATOM   1691 HG12 VAL   118     105.746-308.809-152.030  1.00  0.00           H  
ATOM   1692 HG13 VAL   118     105.061-307.394-152.935  1.00  0.00           H  
ATOM   1693  CG2 VAL   118     108.163-308.351-153.924  1.00  0.00           C  
ATOM   1694 HG21 VAL   118     108.511-307.352-154.184  1.00  0.00           H  
ATOM   1695 HG22 VAL   118     108.768-308.749-154.738  1.00  0.00           H  
ATOM   1696 HG23 VAL   118     108.430-308.829-152.981  1.00  0.00           H  
ATOM   1697  C   VAL   118     104.572-309.751-155.148  1.00  0.00           C  
ATOM   1698  O   VAL   118     103.799-308.911-154.728  1.00  0.00           O  
ATOM   1699  N   ASP   119     104.134-310.619-156.064  1.00  0.00           N  
ATOM   1700  H   ASP   119     104.660-311.464-156.235  1.00  0.00           H  
ATOM   1701  CA  ASP   119     102.812-310.492-156.632  1.00  0.00           C  
ATOM   1702  HA  ASP   119     102.565-309.437-156.747  1.00  0.00           H  
ATOM   1703  CB  ASP   119     102.800-311.128-157.898  1.00  0.00           C  
ATOM   1704  HB2 ASP   119     103.079-312.169-157.738  1.00  0.00           H  
ATOM   1705  HB3 ASP   119     101.756-311.107-158.210  1.00  0.00           H  
ATOM   1706  CG  ASP   119     103.745-310.600-158.978  1.00  0.00           C  
ATOM   1707  OD1 ASP   119     103.942-311.207-160.005  1.00  0.00           O  
ATOM   1708  OD2 ASP   119     104.291-309.540-158.813  1.00  0.00           O  
ATOM   1709  C   ASP   119     101.725-311.041-155.642  1.00  0.00           C  
ATOM   1710  O   ASP   119     102.046-312.017-154.828  1.00  0.00           O  
ATOM   1711  N   PRO   120     100.505-310.425-155.495  1.00  0.00           N  
ATOM   1712  CD  PRO   120     100.206-309.063-155.900  1.00  0.00           C  
ATOM   1713  HD2 PRO   120     100.181-308.929-156.982  1.00  0.00           H  
ATOM   1714  HD3 PRO   120     100.855-308.290-155.489  1.00  0.00           H  
ATOM   1715  CG  PRO   120      98.823-308.759-155.536  1.00  0.00           C  
ATOM   1716  HG2 PRO   120      98.113-309.136-156.272  1.00  0.00           H  
ATOM   1717  HG3 PRO   120      98.761-307.673-155.466  1.00  0.00           H  
ATOM   1718  CB  PRO   120      98.794-309.524-154.206  1.00  0.00           C  
ATOM   1719  HB2 PRO   120      97.778-309.588-153.815  1.00  0.00           H  
ATOM   1720  HB3 PRO   120      99.255-308.896-153.443  1.00  0.00           H  
ATOM   1721  CA  PRO   120      99.574-310.824-154.448  1.00  0.00           C  
ATOM   1722  HA  PRO   120     100.181-311.042-153.570  1.00  0.00           H  
ATOM   1723  C   PRO   120      98.668-312.002-154.644  1.00  0.00           C  
ATOM   1724  O   PRO   120      97.654-312.104-153.886  1.00  0.00           O  
ATOM   1725  N   ASP   121      98.939-312.968-155.587  1.00  0.00           N  
ATOM   1726  H   ASP   121      99.761-312.784-156.145  1.00  0.00           H  
ATOM   1727  CA  ASP   121      98.261-314.246-155.713  1.00  0.00           C  
ATOM   1728  HA  ASP   121      97.366-314.154-155.098  1.00  0.00           H  
ATOM   1729  CB  ASP   121      97.939-314.452-157.261  1.00  0.00           C  
ATOM   1730  HB2 ASP   121      97.275-315.316-157.293  1.00  0.00           H  
ATOM   1731  HB3 ASP   121      97.224-313.677-157.536  1.00  0.00           H  
ATOM   1732  CG  ASP   121      99.165-314.501-158.279  1.00  0.00           C  
ATOM   1733  OD1 ASP   121      99.199-315.200-159.280  1.00  0.00           O  
ATOM   1734  OD2 ASP   121     100.206-313.877-157.979  1.00  0.00           O  
ATOM   1735  C   ASP   121      98.971-315.542-155.165  1.00  0.00           C  
ATOM   1736  O   ASP   121      98.680-316.730-155.525  1.00  0.00           O  
ATOM   1737  N   ASN   122      99.992-315.357-154.348  1.00  0.00           N  
ATOM   1738  H   ASN   122     100.093-314.383-154.099  1.00  0.00           H  
ATOM   1739  CA  ASN   122     100.802-316.418-153.739  1.00  0.00           C  
ATOM   1740  HA  ASN   122     101.071-316.965-154.642  1.00  0.00           H  
ATOM   1741  CB  ASN   122     102.060-315.828-153.130  1.00  0.00           C  
ATOM   1742  HB2 ASN   122     102.042-314.767-153.378  1.00  0.00           H  
ATOM   1743  HB3 ASN   122     101.921-315.872-152.050  1.00  0.00           H  
ATOM   1744  CG  ASN   122     103.334-316.475-153.544  1.00  0.00           C  
ATOM   1745  OD1 ASN   122     103.555-316.950-154.669  1.00  0.00           O  
ATOM   1746  ND2 ASN   122     104.230-316.709-152.624  1.00  0.00           N  
ATOM   1747 HD21 ASN   122     104.057-316.368-151.689  1.00  0.00           H  
ATOM   1748 HD22 ASN   122     105.207-316.881-152.816  1.00  0.00           H  
ATOM   1749  C   ASN   122     100.104-317.327-152.827  1.00  0.00           C  
ATOM   1750  O   ASN   122      99.309-316.854-152.013  1.00  0.00           O  
ATOM   1751  N   GLU   123     100.305-318.609-152.903  1.00  0.00           N  
ATOM   1752  H   GLU   123     101.016-318.827-153.586  1.00  0.00           H  
ATOM   1753  CA  GLU   123      99.687-319.651-152.048  1.00  0.00           C  
ATOM   1754  HA  GLU   123      98.609-319.508-152.124  1.00  0.00           H  
ATOM   1755  CB  GLU   123      99.833-320.961-152.874  1.00  0.00           C  
ATOM   1756  HB2 GLU   123      99.323-320.966-153.837  1.00  0.00           H  
ATOM   1757  HB3 GLU   123     100.866-321.141-153.172  1.00  0.00           H  
ATOM   1758  CG  GLU   123      99.460-322.291-152.247  1.00  0.00           C  
ATOM   1759  HG2 GLU   123     100.034-323.159-152.572  1.00  0.00           H  
ATOM   1760  HG3 GLU   123      99.720-322.339-151.189  1.00  0.00           H  
ATOM   1761  CD  GLU   123      98.021-322.536-152.368  1.00  0.00           C  
ATOM   1762  OE1 GLU   123      97.151-322.105-151.579  1.00  0.00           O  
ATOM   1763  OE2 GLU   123      97.783-323.335-153.324  1.00  0.00           O  
ATOM   1764  C   GLU   123     100.147-319.649-150.624  1.00  0.00           C  
ATOM   1765  O   GLU   123      99.414-319.899-149.726  1.00  0.00           O  
ATOM   1766  N   ALA   124     101.389-319.207-150.470  1.00  0.00           N  
ATOM   1767  H   ALA   124     102.040-319.066-151.230  1.00  0.00           H  
ATOM   1768  CA  ALA   124     102.093-319.189-149.109  1.00  0.00           C  
ATOM   1769  HA  ALA   124     101.241-319.301-148.439  1.00  0.00           H  
ATOM   1770  CB  ALA   124     103.071-320.327-149.004  1.00  0.00           C  
ATOM   1771  HB1 ALA   124     103.378-320.736-149.967  1.00  0.00           H  
ATOM   1772  HB2 ALA   124     102.568-321.148-148.493  1.00  0.00           H  
ATOM   1773  HB3 ALA   124     103.942-319.987-148.444  1.00  0.00           H  
ATOM   1774  C   ALA   124     102.715-317.792-148.938  1.00  0.00           C  
ATOM   1775  O   ALA   124     103.307-317.377-149.874  1.00  0.00           O  
ATOM   1776  N   TYR   125     102.776-317.258-147.680  1.00  0.00           N  
ATOM   1777  H   TYR   125     102.366-317.763-146.907  1.00  0.00           H  
ATOM   1778  CA  TYR   125     103.598-316.008-147.314  1.00  0.00           C  
ATOM   1779  HA  TYR   125     103.935-315.594-148.264  1.00  0.00           H  
ATOM   1780  CB  TYR   125     102.552-314.951-146.874  1.00  0.00           C  
ATOM   1781  HB2 TYR   125     101.841-315.308-146.129  1.00  0.00           H  
ATOM   1782  HB3 TYR   125     103.012-314.035-146.503  1.00  0.00           H  
ATOM   1783  CG  TYR   125     101.644-314.587-148.150  1.00  0.00           C  
ATOM   1784  CD1 TYR   125     100.323-315.056-148.278  1.00  0.00           C  
ATOM   1785  HD1 TYR   125      99.972-315.841-147.624  1.00  0.00           H  
ATOM   1786  CE1 TYR   125      99.467-314.620-149.334  1.00  0.00           C  
ATOM   1787  HE1 TYR   125      98.566-315.206-149.441  1.00  0.00           H  
ATOM   1788  CZ  TYR   125     100.040-313.686-150.217  1.00  0.00           C  
ATOM   1789  OH  TYR   125      99.317-313.321-151.308  1.00  0.00           O  
ATOM   1790  HH  TYR   125      98.724-314.018-151.597  1.00  0.00           H  
ATOM   1791  CE2 TYR   125     101.423-313.268-150.112  1.00  0.00           C  
ATOM   1792  HE2 TYR   125     101.716-312.655-150.951  1.00  0.00           H  
ATOM   1793  CD2 TYR   125     102.206-313.710-149.058  1.00  0.00           C  
ATOM   1794  HD2 TYR   125     103.219-313.361-148.919  1.00  0.00           H  
ATOM   1795  C   TYR   125     104.723-316.138-146.240  1.00  0.00           C  
ATOM   1796  O   TYR   125     104.515-316.796-145.229  1.00  0.00           O  
ATOM   1797  N   GLU   126     105.772-315.311-146.223  1.00  0.00           N  
ATOM   1798  H   GLU   126     105.699-314.622-146.958  1.00  0.00           H  
ATOM   1799  CA  GLU   126     106.965-315.325-145.356  1.00  0.00           C  
ATOM   1800  HA  GLU   126     106.839-315.794-144.380  1.00  0.00           H  
ATOM   1801  CB  GLU   126     108.150-316.005-146.021  1.00  0.00           C  
ATOM   1802  HB2 GLU   126     107.576-316.907-146.236  1.00  0.00           H  
ATOM   1803  HB3 GLU   126     108.400-315.478-146.941  1.00  0.00           H  
ATOM   1804  CG  GLU   126     109.438-316.188-145.305  1.00  0.00           C  
ATOM   1805  HG2 GLU   126     110.153-315.383-145.474  1.00  0.00           H  
ATOM   1806  HG3 GLU   126     109.416-316.185-144.216  1.00  0.00           H  
ATOM   1807  CD  GLU   126     110.124-317.404-145.783  1.00  0.00           C  
ATOM   1808  OE1 GLU   126     110.701-317.407-146.896  1.00  0.00           O  
ATOM   1809  OE2 GLU   126     110.111-318.450-145.112  1.00  0.00           O  
ATOM   1810  C   GLU   126     107.313-313.848-144.984  1.00  0.00           C  
ATOM   1811  O   GLU   126     107.481-313.021-145.928  1.00  0.00           O  
ATOM   1812  N   MET   127     107.574-313.479-143.710  1.00  0.00           N  
ATOM   1813  H   MET   127     107.455-314.221-143.035  1.00  0.00           H  
ATOM   1814  CA  MET   127     107.951-312.142-143.250  1.00  0.00           C  
ATOM   1815  HA  MET   127     108.576-311.608-143.966  1.00  0.00           H  
ATOM   1816  CB  MET   127     106.666-311.268-143.370  1.00  0.00           C  
ATOM   1817  HB2 MET   127     106.996-310.241-143.213  1.00  0.00           H  
ATOM   1818  HB3 MET   127     106.192-311.341-144.349  1.00  0.00           H  
ATOM   1819  CG  MET   127     105.550-311.457-142.347  1.00  0.00           C  
ATOM   1820  HG2 MET   127     105.074-312.414-142.563  1.00  0.00           H  
ATOM   1821  HG3 MET   127     105.993-311.561-141.356  1.00  0.00           H  
ATOM   1822  SD  MET   127     104.281-310.138-142.296  1.00  0.00           S  
ATOM   1823  CE  MET   127     102.734-310.924-142.377  1.00  0.00           C  
ATOM   1824  HE1 MET   127     102.565-311.525-141.484  1.00  0.00           H  
ATOM   1825  HE2 MET   127     102.682-311.600-143.231  1.00  0.00           H  
ATOM   1826  HE3 MET   127     101.851-310.292-142.286  1.00  0.00           H  
ATOM   1827  C   MET   127     108.528-312.184-141.810  1.00  0.00           C  
ATOM   1828  O   MET   127     108.166-313.016-141.028  1.00  0.00           O  
ATOM   1829  N   PRO   128     109.506-311.324-141.494  1.00  0.00           N  
ATOM   1830  CD  PRO   128     110.326-310.473-142.323  1.00  0.00           C  
ATOM   1831  HD2 PRO   128     110.334-309.443-141.968  1.00  0.00           H  
ATOM   1832  HD3 PRO   128     110.177-310.423-143.402  1.00  0.00           H  
ATOM   1833  CG  PRO   128     111.688-310.918-142.098  1.00  0.00           C  
ATOM   1834  HG2 PRO   128     112.535-310.333-142.457  1.00  0.00           H  
ATOM   1835  HG3 PRO   128     111.764-311.945-142.455  1.00  0.00           H  
ATOM   1836  CB  PRO   128     111.614-311.007-140.585  1.00  0.00           C  
ATOM   1837  HB2 PRO   128     111.935-310.001-140.313  1.00  0.00           H  
ATOM   1838  HB3 PRO   128     112.374-311.639-140.127  1.00  0.00           H  
ATOM   1839  CA  PRO   128     110.135-311.338-140.230  1.00  0.00           C  
ATOM   1840  HA  PRO   128     110.107-312.321-139.762  1.00  0.00           H  
ATOM   1841  C   PRO   128     109.665-310.420-139.061  1.00  0.00           C  
ATOM   1842  O   PRO   128     108.928-309.472-139.144  1.00  0.00           O  
ATOM   1843  N   SER   129     110.245-310.808-137.917  1.00  0.00           N  
ATOM   1844  H   SER   129     111.013-311.463-137.897  1.00  0.00           H  
ATOM   1845  CA  SER   129     109.938-310.288-136.516  1.00  0.00           C  
ATOM   1846  HA  SER   129     109.847-309.205-136.596  1.00  0.00           H  
ATOM   1847  CB  SER   129     108.594-310.960-135.919  1.00  0.00           C  
ATOM   1848  HB2 SER   129     108.849-312.012-135.786  1.00  0.00           H  
ATOM   1849  HB3 SER   129     108.329-310.531-134.953  1.00  0.00           H  
ATOM   1850  OG  SER   129     107.391-310.905-136.731  1.00  0.00           O  
ATOM   1851  HG  SER   129     107.096-309.991-136.754  1.00  0.00           H  
ATOM   1852  C   SER   129     110.988-310.466-135.468  1.00  0.00           C  
ATOM   1853  O   SER   129     112.135-310.961-135.777  1.00  0.00           O  
ATOM   1854  N   GLU   130     110.818-310.006-134.259  1.00  0.00           N  
ATOM   1855  H   GLU   130     109.967-309.506-134.045  1.00  0.00           H  
ATOM   1856  CA  GLU   130     111.741-310.158-133.164  1.00  0.00           C  
ATOM   1857  HA  GLU   130     112.334-311.041-133.404  1.00  0.00           H  
ATOM   1858  CB  GLU   130     112.798-309.128-133.069  1.00  0.00           C  
ATOM   1859  HB2 GLU   130     113.233-308.958-134.055  1.00  0.00           H  
ATOM   1860  HB3 GLU   130     112.448-308.123-132.837  1.00  0.00           H  
ATOM   1861  CG  GLU   130     113.945-309.453-131.997  1.00  0.00           C  
ATOM   1862  HG2 GLU   130     114.630-308.608-132.063  1.00  0.00           H  
ATOM   1863  HG3 GLU   130     113.528-309.516-130.992  1.00  0.00           H  
ATOM   1864  CD  GLU   130     114.706-310.824-132.310  1.00  0.00           C  
ATOM   1865  OE1 GLU   130     115.825-310.917-132.765  1.00  0.00           O  
ATOM   1866  OE2 GLU   130     114.268-311.866-131.731  1.00  0.00           O  
ATOM   1867  C   GLU   130     110.988-310.447-131.811  1.00  0.00           C  
ATOM   1868  O   GLU   130     109.826-310.063-131.736  1.00  0.00           O  
ATOM   1869  N   GLU   131     111.503-311.288-130.784  1.00  0.00           N  
ATOM   1870  H   GLU   131     112.441-311.649-130.887  1.00  0.00           H  
ATOM   1871  CA  GLU   131     110.877-311.741-129.547  1.00  0.00           C  
ATOM   1872  HA  GLU   131     109.821-311.471-129.541  1.00  0.00           H  
ATOM   1873  CB  GLU   131     110.759-313.275-129.407  1.00  0.00           C  
ATOM   1874  HB2 GLU   131     110.953-313.877-130.295  1.00  0.00           H  
ATOM   1875  HB3 GLU   131     111.458-313.627-128.649  1.00  0.00           H  
ATOM   1876  CG  GLU   131     109.361-313.592-128.818  1.00  0.00           C  
ATOM   1877  HG2 GLU   131     109.206-313.152-127.833  1.00  0.00           H  
ATOM   1878  HG3 GLU   131     108.508-313.184-129.360  1.00  0.00           H  
ATOM   1879  CD  GLU   131     109.274-315.088-128.465  1.00  0.00           C  
ATOM   1880  OE1 GLU   131     108.566-315.899-129.149  1.00  0.00           O  
ATOM   1881  OE2 GLU   131     110.006-315.435-127.426  1.00  0.00           O  
ATOM   1882  C   GLU   131     111.493-311.137-128.255  1.00  0.00           C  
ATOM   1883  O   GLU   131     110.767-311.022-127.248  1.00  0.00           O  
ATOM   1884  N   GLY   132     112.797-310.827-128.215  1.00  0.00           N  
ATOM   1885  H   GLY   132     113.358-310.999-129.037  1.00  0.00           H  
ATOM   1886  CA  GLY   132     113.603-310.512-126.938  1.00  0.00           C  
ATOM   1887  HA2 GLY   132     113.328-311.320-126.261  1.00  0.00           H  
ATOM   1888  HA3 GLY   132     114.669-310.574-127.158  1.00  0.00           H  
ATOM   1889  C   GLY   132     113.265-309.138-126.330  1.00  0.00           C  
ATOM   1890  O   GLY   132     113.574-308.948-125.181  1.00  0.00           O  
ATOM   1891  N   TYR   133     112.532-308.247-126.936  1.00  0.00           N  
ATOM   1892  H   TYR   133     112.367-308.375-127.924  1.00  0.00           H  
ATOM   1893  CA  TYR   133     112.313-306.872-126.398  1.00  0.00           C  
ATOM   1894  HA  TYR   133     113.127-306.662-125.703  1.00  0.00           H  
ATOM   1895  CB  TYR   133     112.307-305.853-127.525  1.00  0.00           C  
ATOM   1896  HB2 TYR   133     111.388-306.083-128.063  1.00  0.00           H  
ATOM   1897  HB3 TYR   133     112.262-304.840-127.125  1.00  0.00           H  
ATOM   1898  CG  TYR   133     113.533-305.753-128.563  1.00  0.00           C  
ATOM   1899  CD1 TYR   133     114.819-305.528-128.156  1.00  0.00           C  
ATOM   1900  HD1 TYR   133     115.040-305.294-127.125  1.00  0.00           H  
ATOM   1901  CE1 TYR   133     115.871-305.583-129.122  1.00  0.00           C  
ATOM   1902  HE1 TYR   133     116.892-305.493-128.780  1.00  0.00           H  
ATOM   1903  CZ  TYR   133     115.535-305.584-130.484  1.00  0.00           C  
ATOM   1904  OH  TYR   133     116.482-305.733-131.464  1.00  0.00           O  
ATOM   1905  HH  TYR   133     116.984-304.918-131.535  1.00  0.00           H  
ATOM   1906  CE2 TYR   133     114.211-305.648-130.894  1.00  0.00           C  
ATOM   1907  HE2 TYR   133     113.975-305.564-131.944  1.00  0.00           H  
ATOM   1908  CD2 TYR   133     113.207-305.651-129.905  1.00  0.00           C  
ATOM   1909  HD2 TYR   133     112.239-305.562-130.376  1.00  0.00           H  
ATOM   1910  C   TYR   133     111.106-306.909-125.380  1.00  0.00           C  
ATOM   1911  O   TYR   133     110.034-307.308-125.789  1.00  0.00           O  
ATOM   1912  N   GLN   134     111.259-306.439-124.190  1.00  0.00           N  
ATOM   1913  H   GLN   134     112.222-306.197-124.005  1.00  0.00           H  
ATOM   1914  CA  GLN   134     110.402-306.334-122.974  1.00  0.00           C  
ATOM   1915  HA  GLN   134     109.963-307.331-122.955  1.00  0.00           H  
ATOM   1916  CB  GLN   134     111.406-306.084-121.822  1.00  0.00           C  
ATOM   1917  HB2 GLN   134     111.904-305.157-122.106  1.00  0.00           H  
ATOM   1918  HB3 GLN   134     110.880-305.715-120.942  1.00  0.00           H  
ATOM   1919  CG  GLN   134     112.403-307.340-121.612  1.00  0.00           C  
ATOM   1920  HG2 GLN   134     112.878-307.587-122.561  1.00  0.00           H  
ATOM   1921  HG3 GLN   134     113.138-307.041-120.865  1.00  0.00           H  
ATOM   1922  CD  GLN   134     111.664-308.706-121.243  1.00  0.00           C  
ATOM   1923  OE1 GLN   134     111.656-309.137-120.088  1.00  0.00           O  
ATOM   1924  NE2 GLN   134     111.231-309.506-122.198  1.00  0.00           N  
ATOM   1925 HE21 GLN   134     111.325-309.252-123.171  1.00  0.00           H  
ATOM   1926 HE22 GLN   134     110.688-310.327-121.970  1.00  0.00           H  
ATOM   1927  C   GLN   134     109.271-305.217-122.886  1.00  0.00           C  
ATOM   1928  O   GLN   134     108.248-305.328-122.129  1.00  0.00           O  
ATOM   1929  N   ASP   135     109.352-304.253-123.862  1.00  0.00           N  
ATOM   1930  H   ASP   135     109.999-304.458-124.609  1.00  0.00           H  
ATOM   1931  CA  ASP   135     108.566-303.000-123.978  1.00  0.00           C  
ATOM   1932  HA  ASP   135     108.673-302.396-123.077  1.00  0.00           H  
ATOM   1933  CB  ASP   135     109.276-302.179-125.097  1.00  0.00           C  
ATOM   1934  HB2 ASP   135     110.307-302.019-124.781  1.00  0.00           H  
ATOM   1935  HB3 ASP   135     109.271-302.724-126.041  1.00  0.00           H  
ATOM   1936  CG  ASP   135     108.869-300.755-125.166  1.00  0.00           C  
ATOM   1937  OD1 ASP   135     109.171-300.213-126.285  1.00  0.00           O  
ATOM   1938  OD2 ASP   135     108.466-300.182-124.115  1.00  0.00           O  
ATOM   1939  C   ASP   135     107.049-303.301-124.193  1.00  0.00           C  
ATOM   1940  O   ASP   135     106.548-302.989-125.287  1.00  0.00           O  
ATOM   1941  N   TYR   136     106.218-304.078-123.374  1.00  0.00           N  
ATOM   1942  H   TYR   136     106.765-304.492-122.633  1.00  0.00           H  
ATOM   1943  CA  TYR   136     104.782-304.353-123.498  1.00  0.00           C  
ATOM   1944  HA  TYR   136     104.338-303.504-124.017  1.00  0.00           H  
ATOM   1945  CB  TYR   136     104.530-305.665-124.417  1.00  0.00           C  
ATOM   1946  HB2 TYR   136     103.483-305.833-124.667  1.00  0.00           H  
ATOM   1947  HB3 TYR   136     105.273-305.480-125.193  1.00  0.00           H  
ATOM   1948  CG  TYR   136     104.972-306.935-123.799  1.00  0.00           C  
ATOM   1949  CD1 TYR   136     104.149-307.715-123.043  1.00  0.00           C  
ATOM   1950  HD1 TYR   136     103.152-307.459-122.717  1.00  0.00           H  
ATOM   1951  CE1 TYR   136     104.497-309.078-122.738  1.00  0.00           C  
ATOM   1952  HE1 TYR   136     103.771-309.659-122.188  1.00  0.00           H  
ATOM   1953  CZ  TYR   136     105.798-309.553-122.874  1.00  0.00           C  
ATOM   1954  OH  TYR   136     106.153-310.782-122.293  1.00  0.00           O  
ATOM   1955  HH  TYR   136     105.431-311.084-121.738  1.00  0.00           H  
ATOM   1956  CE2 TYR   136     106.715-308.730-123.554  1.00  0.00           C  
ATOM   1957  HE2 TYR   136     107.724-309.115-123.545  1.00  0.00           H  
ATOM   1958  CD2 TYR   136     106.263-307.454-124.122  1.00  0.00           C  
ATOM   1959  HD2 TYR   136     106.913-307.034-124.875  1.00  0.00           H  
ATOM   1960  C   TYR   136     104.015-304.415-122.186  1.00  0.00           C  
ATOM   1961  O   TYR   136     102.804-304.713-122.277  1.00  0.00           O  
ATOM   1962  N   GLU   137     104.582-304.211-120.964  1.00  0.00           N  
ATOM   1963  H   GLU   137     105.585-304.329-120.949  1.00  0.00           H  
ATOM   1964  CA  GLU   137     103.865-304.235-119.641  1.00  0.00           C  
ATOM   1965  HA  GLU   137     102.913-304.681-119.926  1.00  0.00           H  
ATOM   1966  CB  GLU   137     104.509-305.196-118.512  1.00  0.00           C  
ATOM   1967  HB2 GLU   137     105.598-305.176-118.475  1.00  0.00           H  
ATOM   1968  HB3 GLU   137     103.926-304.888-117.644  1.00  0.00           H  
ATOM   1969  CG  GLU   137     104.099-306.554-118.788  1.00  0.00           C  
ATOM   1970  HG2 GLU   137     103.207-306.704-119.397  1.00  0.00           H  
ATOM   1971  HG3 GLU   137     104.942-306.905-119.383  1.00  0.00           H  
ATOM   1972  CD  GLU   137     104.141-307.477-117.504  1.00  0.00           C  
ATOM   1973  OE1 GLU   137     104.591-308.634-117.713  1.00  0.00           O  
ATOM   1974  OE2 GLU   137     103.922-306.988-116.379  1.00  0.00           O  
ATOM   1975  C   GLU   137     103.796-302.833-119.013  1.00  0.00           C  
ATOM   1976  O   GLU   137     104.828-302.283-118.807  1.00  0.00           O  
ATOM   1977  N   PRO   138     102.595-302.157-118.833  1.00  0.00           N  
ATOM   1978  CD  PRO   138     101.294-302.642-118.793  1.00  0.00           C  
ATOM   1979  HD2 PRO   138     101.110-303.574-118.259  1.00  0.00           H  
ATOM   1980  HD3 PRO   138     100.977-302.620-119.835  1.00  0.00           H  
ATOM   1981  CG  PRO   138     100.324-301.595-118.050  1.00  0.00           C  
ATOM   1982  HG2 PRO   138     100.214-301.674-116.968  1.00  0.00           H  
ATOM   1983  HG3 PRO   138      99.317-301.675-118.458  1.00  0.00           H  
ATOM   1984  CB  PRO   138     101.035-300.405-118.586  1.00  0.00           C  
ATOM   1985  HB2 PRO   138     100.820-299.478-118.056  1.00  0.00           H  
ATOM   1986  HB3 PRO   138     100.532-300.326-119.550  1.00  0.00           H  
ATOM   1987  CA  PRO   138     102.484-300.741-118.586  1.00  0.00           C  
ATOM   1988  HA  PRO   138     102.934-300.078-119.325  1.00  0.00           H  
ATOM   1989  C   PRO   138     103.173-300.189-117.360  1.00  0.00           C  
ATOM   1990  O   PRO   138     103.165-300.798-116.298  1.00  0.00           O  
ATOM   1991  N   GLU   139     103.884-299.008-117.435  1.00  0.00           N  
ATOM   1992  H   GLU   139     104.200-298.616-118.310  1.00  0.00           H  
ATOM   1993  CA  GLU   139     104.622-298.562-116.217  1.00  0.00           C  
ATOM   1994  HA  GLU   139     105.205-299.415-115.869  1.00  0.00           H  
ATOM   1995  CB  GLU   139     105.831-297.700-116.580  1.00  0.00           C  
ATOM   1996  HB2 GLU   139     106.642-297.847-115.867  1.00  0.00           H  
ATOM   1997  HB3 GLU   139     106.448-297.978-117.435  1.00  0.00           H  
ATOM   1998  CG  GLU   139     105.546-296.161-116.820  1.00  0.00           C  
ATOM   1999  HG2 GLU   139     104.751-295.629-116.298  1.00  0.00           H  
ATOM   2000  HG3 GLU   139     106.464-295.756-116.395  1.00  0.00           H  
ATOM   2001  CD  GLU   139     105.244-295.695-118.223  1.00  0.00           C  
ATOM   2002  OE1 GLU   139     104.541-296.498-118.892  1.00  0.00           O  
ATOM   2003  OE2 GLU   139     105.818-294.663-118.743  1.00  0.00           O  
ATOM   2004  C   GLU   139     103.872-297.997-115.014  1.00  0.00           C  
ATOM   2005  O   GLU   139     104.432-297.791-113.881  1.00  0.00           O  
ATOM   2006  N   ALA   140     102.603-297.629-115.225  1.00  0.00           N  
ATOM   2007  H   ALA   140     102.240-297.720-116.164  1.00  0.00           H  
ATOM   2008  CA  ALA   140     101.683-297.229-114.146  1.00  0.00           C  
ATOM   2009  HA  ALA   140     102.001-296.399-113.515  1.00  0.00           H  
ATOM   2010  CB  ALA   140     100.398-296.725-114.782  1.00  0.00           C  
ATOM   2011  HB1 ALA   140     100.035-297.496-115.461  1.00  0.00           H  
ATOM   2012  HB2 ALA   140     100.703-295.872-115.387  1.00  0.00           H  
ATOM   2013  HB3 ALA   140      99.662-296.476-114.018  1.00  0.00           H  
ATOM   2014  C   ALA   140     101.279-298.379-113.138  1.00  0.00           C  
ATOM   2015  O   ALA   140     101.448-298.221-111.899  1.00  0.00           O  
ATOM   2016  OXT ALA   140     100.808-299.415-113.552  1.00  0.00           O  
TER    2017      ALA   140 
END   
