# Supplementary material for: Exploring Structural Insights of Aβ42 and α-Synuclein Monomers and Heterodimer: A Comparative Study Using Implicit and Explicit Solvent Simulations
Source: J Phys Chem B. 2024 May 3;128(19):4655–69. doi: 10.1021/acs.jpcb.4c00503 (PMC11103699; doi:10.1021/acs.jpcb.4c00503)
Supplement: Supplementary file 3 — jp4c00503_si_003.zip [file jp4c00503_si_003.zip › rep/2_asyn_FINAL14.pdb]

ATOM      1  N   MET     1    -118.256-560.548-251.509  1.00  0.00           N  
ATOM      2  H1  MET     1    -118.479-559.806-252.156  1.00  0.00           H  
ATOM      3  H2  MET     1    -118.612-561.440-251.822  1.00  0.00           H  
ATOM      4  H3  MET     1    -117.262-560.392-251.418  1.00  0.00           H  
ATOM      5  CA  MET     1    -118.915-560.404-250.176  1.00  0.00           C  
ATOM      6  HA  MET     1    -119.973-560.370-250.437  1.00  0.00           H  
ATOM      7  CB  MET     1    -118.599-561.598-249.308  1.00  0.00           C  
ATOM      8  HB2 MET     1    -119.038-562.520-249.690  1.00  0.00           H  
ATOM      9  HB3 MET     1    -117.539-561.847-249.247  1.00  0.00           H  
ATOM     10  CG  MET     1    -118.963-561.654-247.864  1.00  0.00           C  
ATOM     11  HG2 MET     1    -118.760-562.569-247.308  1.00  0.00           H  
ATOM     12  HG3 MET     1    -118.454-560.838-247.351  1.00  0.00           H  
ATOM     13  SD  MET     1    -120.801-561.379-247.764  1.00  0.00           S  
ATOM     14  CE  MET     1    -120.898-560.283-246.338  1.00  0.00           C  
ATOM     15  HE1 MET     1    -120.173-559.491-246.531  1.00  0.00           H  
ATOM     16  HE2 MET     1    -120.760-560.864-245.426  1.00  0.00           H  
ATOM     17  HE3 MET     1    -121.862-559.780-246.261  1.00  0.00           H  
ATOM     18  C   MET     1    -118.755-558.997-249.585  1.00  0.00           C  
ATOM     19  O   MET     1    -117.624-558.663-249.160  1.00  0.00           O  
ATOM     20  N   ASP     2    -119.758-558.123-249.515  1.00  0.00           N  
ATOM     21  H   ASP     2    -120.655-558.503-249.781  1.00  0.00           H  
ATOM     22  CA  ASP     2    -119.955-556.826-248.926  1.00  0.00           C  
ATOM     23  HA  ASP     2    -119.288-556.990-248.079  1.00  0.00           H  
ATOM     24  CB  ASP     2    -119.256-555.656-249.745  1.00  0.00           C  
ATOM     25  HB2 ASP     2    -119.766-554.727-249.489  1.00  0.00           H  
ATOM     26  HB3 ASP     2    -118.252-555.569-249.330  1.00  0.00           H  
ATOM     27  CG  ASP     2    -119.123-555.789-251.244  1.00  0.00           C  
ATOM     28  OD1 ASP     2    -118.154-555.295-251.845  1.00  0.00           O  
ATOM     29  OD2 ASP     2    -119.928-556.432-251.903  1.00  0.00           O  
ATOM     30  C   ASP     2    -121.373-556.378-248.281  1.00  0.00           C  
ATOM     31  O   ASP     2    -122.311-557.029-248.686  1.00  0.00           O  
ATOM     32  N   VAL     3    -121.451-555.435-247.287  1.00  0.00           N  
ATOM     33  H   VAL     3    -120.581-555.207-246.827  1.00  0.00           H  
ATOM     34  CA  VAL     3    -122.710-554.975-246.622  1.00  0.00           C  
ATOM     35  HA  VAL     3    -122.527-554.295-245.790  1.00  0.00           H  
ATOM     36  CB  VAL     3    -123.646-554.231-247.572  1.00  0.00           C  
ATOM     37  HB  VAL     3    -123.798-554.802-248.487  1.00  0.00           H  
ATOM     38  CG1 VAL     3    -125.061-553.753-247.128  1.00  0.00           C  
ATOM     39 HG11 VAL     3    -124.706-553.003-246.422  1.00  0.00           H  
ATOM     40 HG12 VAL     3    -125.637-554.441-246.510  1.00  0.00           H  
ATOM     41 HG13 VAL     3    -125.696-553.409-247.945  1.00  0.00           H  
ATOM     42  CG2 VAL     3    -122.817-552.978-248.079  1.00  0.00           C  
ATOM     43 HG21 VAL     3    -121.794-553.054-248.448  1.00  0.00           H  
ATOM     44 HG22 VAL     3    -122.635-552.279-247.263  1.00  0.00           H  
ATOM     45 HG23 VAL     3    -123.467-552.434-248.764  1.00  0.00           H  
ATOM     46  C   VAL     3    -123.463-556.135-245.981  1.00  0.00           C  
ATOM     47  O   VAL     3    -124.348-556.760-246.606  1.00  0.00           O  
ATOM     48  N   PHE     4    -123.310-556.350-244.650  1.00  0.00           N  
ATOM     49  H   PHE     4    -122.664-555.767-244.138  1.00  0.00           H  
ATOM     50  CA  PHE     4    -123.840-557.408-243.829  1.00  0.00           C  
ATOM     51  HA  PHE     4    -123.686-558.312-244.418  1.00  0.00           H  
ATOM     52  CB  PHE     4    -123.122-557.603-242.448  1.00  0.00           C  
ATOM     53  HB2 PHE     4    -123.702-557.083-241.686  1.00  0.00           H  
ATOM     54  HB3 PHE     4    -123.341-558.641-242.194  1.00  0.00           H  
ATOM     55  CG  PHE     4    -121.688-557.237-242.137  1.00  0.00           C  
ATOM     56  CD1 PHE     4    -121.333-555.868-241.792  1.00  0.00           C  
ATOM     57  HD1 PHE     4    -122.079-555.091-241.864  1.00  0.00           H  
ATOM     58  CE1 PHE     4    -120.041-555.532-241.462  1.00  0.00           C  
ATOM     59  HE1 PHE     4    -119.745-554.494-241.429  1.00  0.00           H  
ATOM     60  CZ  PHE     4    -119.016-556.502-241.457  1.00  0.00           C  
ATOM     61  HZ  PHE     4    -117.997-556.171-241.322  1.00  0.00           H  
ATOM     62  CE2 PHE     4    -119.298-557.836-241.735  1.00  0.00           C  
ATOM     63  HE2 PHE     4    -118.508-558.569-241.664  1.00  0.00           H  
ATOM     64  CD2 PHE     4    -120.659-558.200-242.147  1.00  0.00           C  
ATOM     65  HD2 PHE     4    -120.946-559.199-242.440  1.00  0.00           H  
ATOM     66  C   PHE     4    -125.384-557.428-243.437  1.00  0.00           C  
ATOM     67  O   PHE     4    -125.810-558.441-242.991  1.00  0.00           O  
ATOM     68  N   MET     5    -126.065-556.265-243.554  1.00  0.00           N  
ATOM     69  H   MET     5    -125.604-555.478-243.989  1.00  0.00           H  
ATOM     70  CA  MET     5    -127.362-555.834-242.953  1.00  0.00           C  
ATOM     71  HA  MET     5    -127.527-556.712-242.328  1.00  0.00           H  
ATOM     72  CB  MET     5    -127.318-554.550-242.141  1.00  0.00           C  
ATOM     73  HB2 MET     5    -128.289-554.313-241.705  1.00  0.00           H  
ATOM     74  HB3 MET     5    -126.703-554.642-241.245  1.00  0.00           H  
ATOM     75  CG  MET     5    -126.629-553.306-242.725  1.00  0.00           C  
ATOM     76  HG2 MET     5    -126.703-552.411-242.106  1.00  0.00           H  
ATOM     77  HG3 MET     5    -125.554-553.474-242.775  1.00  0.00           H  
ATOM     78  SD  MET     5    -127.190-552.706-244.264  1.00  0.00           S  
ATOM     79  CE  MET     5    -126.088-551.302-244.415  1.00  0.00           C  
ATOM     80  HE1 MET     5    -125.057-551.643-244.503  1.00  0.00           H  
ATOM     81  HE2 MET     5    -126.186-550.825-243.440  1.00  0.00           H  
ATOM     82  HE3 MET     5    -126.230-550.652-245.278  1.00  0.00           H  
ATOM     83  C   MET     5    -128.555-555.834-244.014  1.00  0.00           C  
ATOM     84  O   MET     5    -128.328-555.791-245.276  1.00  0.00           O  
ATOM     85  N   LYS     6    -129.734-555.771-243.509  1.00  0.00           N  
ATOM     86  H   LYS     6    -129.835-555.765-242.504  1.00  0.00           H  
ATOM     87  CA  LYS     6    -130.972-555.748-244.374  1.00  0.00           C  
ATOM     88  HA  LYS     6    -130.675-556.480-245.125  1.00  0.00           H  
ATOM     89  CB  LYS     6    -132.273-556.161-243.678  1.00  0.00           C  
ATOM     90  HB2 LYS     6    -132.463-555.231-243.142  1.00  0.00           H  
ATOM     91  HB3 LYS     6    -133.100-556.259-244.381  1.00  0.00           H  
ATOM     92  CG  LYS     6    -132.153-557.358-242.713  1.00  0.00           C  
ATOM     93  HG2 LYS     6    -131.901-558.209-243.346  1.00  0.00           H  
ATOM     94  HG3 LYS     6    -131.363-557.044-242.030  1.00  0.00           H  
ATOM     95  CD  LYS     6    -133.391-557.582-241.856  1.00  0.00           C  
ATOM     96  HD2 LYS     6    -133.571-556.770-241.152  1.00  0.00           H  
ATOM     97  HD3 LYS     6    -134.186-557.775-242.576  1.00  0.00           H  
ATOM     98  CE  LYS     6    -133.177-558.984-241.310  1.00  0.00           C  
ATOM     99  HE2 LYS     6    -133.037-559.658-242.155  1.00  0.00           H  
ATOM    100  HE3 LYS     6    -132.273-559.139-240.721  1.00  0.00           H  
ATOM    101  NZ  LYS     6    -134.297-559.487-240.426  1.00  0.00           N  
ATOM    102  HZ1 LYS     6    -134.349-560.494-240.494  1.00  0.00           H  
ATOM    103  HZ2 LYS     6    -135.111-559.013-240.789  1.00  0.00           H  
ATOM    104  HZ3 LYS     6    -134.107-559.162-239.489  1.00  0.00           H  
ATOM    105  C   LYS     6    -131.239-554.417-245.078  1.00  0.00           C  
ATOM    106  O   LYS     6    -132.105-554.372-245.900  1.00  0.00           O  
ATOM    107  N   GLY     7    -130.468-553.395-244.729  1.00  0.00           N  
ATOM    108  H   GLY     7    -129.553-553.554-244.331  1.00  0.00           H  
ATOM    109  CA  GLY     7    -130.465-551.964-245.110  1.00  0.00           C  
ATOM    110  HA2 GLY     7    -131.498-551.873-245.447  1.00  0.00           H  
ATOM    111  HA3 GLY     7    -130.273-551.402-244.196  1.00  0.00           H  
ATOM    112  C   GLY     7    -129.799-551.699-246.470  1.00  0.00           C  
ATOM    113  O   GLY     7    -129.878-552.604-247.289  1.00  0.00           O  
ATOM    114  N   LEU     8    -129.274-550.475-246.719  1.00  0.00           N  
ATOM    115  H   LEU     8    -129.227-549.747-246.020  1.00  0.00           H  
ATOM    116  CA  LEU     8    -128.883-550.052-248.120  1.00  0.00           C  
ATOM    117  HA  LEU     8    -128.400-550.911-248.587  1.00  0.00           H  
ATOM    118  CB  LEU     8    -130.119-549.814-248.915  1.00  0.00           C  
ATOM    119  HB2 LEU     8    -130.787-550.673-248.853  1.00  0.00           H  
ATOM    120  HB3 LEU     8    -130.655-548.930-248.570  1.00  0.00           H  
ATOM    121  CG  LEU     8    -129.768-549.627-250.488  1.00  0.00           C  
ATOM    122  HG  LEU     8    -128.686-549.522-250.574  1.00  0.00           H  
ATOM    123  CD1 LEU     8    -130.213-550.846-251.399  1.00  0.00           C  
ATOM    124 HD11 LEU     8    -131.262-551.079-251.213  1.00  0.00           H  
ATOM    125 HD12 LEU     8    -129.583-551.592-250.914  1.00  0.00           H  
ATOM    126 HD13 LEU     8    -129.906-550.703-252.435  1.00  0.00           H  
ATOM    127  CD2 LEU     8    -130.393-548.279-250.950  1.00  0.00           C  
ATOM    128 HD21 LEU     8    -131.481-548.317-250.894  1.00  0.00           H  
ATOM    129 HD22 LEU     8    -130.192-547.969-251.976  1.00  0.00           H  
ATOM    130 HD23 LEU     8    -130.024-547.456-250.338  1.00  0.00           H  
ATOM    131  C   LEU     8    -127.854-548.877-248.040  1.00  0.00           C  
ATOM    132  O   LEU     8    -128.261-547.754-248.209  1.00  0.00           O  
ATOM    133  N   SER     9    -126.610-549.102-247.686  1.00  0.00           N  
ATOM    134  H   SER     9    -126.287-550.057-247.737  1.00  0.00           H  
ATOM    135  CA  SER     9    -125.549-548.043-247.359  1.00  0.00           C  
ATOM    136  HA  SER     9    -125.957-547.049-247.536  1.00  0.00           H  
ATOM    137  CB  SER     9    -125.270-548.153-245.881  1.00  0.00           C  
ATOM    138  HB2 SER     9    -126.184-548.007-245.306  1.00  0.00           H  
ATOM    139  HB3 SER     9    -124.935-549.182-245.755  1.00  0.00           H  
ATOM    140  OG  SER     9    -124.336-547.131-245.509  1.00  0.00           O  
ATOM    141  HG  SER     9    -124.525-547.042-244.572  1.00  0.00           H  
ATOM    142  C   SER     9    -124.365-548.249-248.189  1.00  0.00           C  
ATOM    143  O   SER     9    -124.051-549.442-248.648  1.00  0.00           O  
ATOM    144  N   LYS    10    -123.569-547.159-248.368  1.00  0.00           N  
ATOM    145  H   LYS    10    -123.863-546.338-247.858  1.00  0.00           H  
ATOM    146  CA  LYS    10    -122.224-547.213-249.025  1.00  0.00           C  
ATOM    147  HA  LYS    10    -122.385-547.944-249.818  1.00  0.00           H  
ATOM    148  CB  LYS    10    -121.901-545.899-249.855  1.00  0.00           C  
ATOM    149  HB2 LYS    10    -121.810-544.981-249.274  1.00  0.00           H  
ATOM    150  HB3 LYS    10    -120.853-546.070-250.100  1.00  0.00           H  
ATOM    151  CG  LYS    10    -122.851-545.731-251.002  1.00  0.00           C  
ATOM    152  HG2 LYS    10    -123.016-546.667-251.536  1.00  0.00           H  
ATOM    153  HG3 LYS    10    -123.678-545.218-250.512  1.00  0.00           H  
ATOM    154  CD  LYS    10    -122.264-544.652-251.963  1.00  0.00           C  
ATOM    155  HD2 LYS    10    -123.103-543.982-252.148  1.00  0.00           H  
ATOM    156  HD3 LYS    10    -121.631-543.915-251.468  1.00  0.00           H  
ATOM    157  CE  LYS    10    -121.863-545.132-253.361  1.00  0.00           C  
ATOM    158  HE2 LYS    10    -121.887-546.217-253.470  1.00  0.00           H  
ATOM    159  HE3 LYS    10    -122.677-544.921-254.054  1.00  0.00           H  
ATOM    160  NZ  LYS    10    -120.531-544.757-253.795  1.00  0.00           N  
ATOM    161  HZ1 LYS    10    -120.093-545.418-254.421  1.00  0.00           H  
ATOM    162  HZ2 LYS    10    -119.991-544.979-252.971  1.00  0.00           H  
ATOM    163  HZ3 LYS    10    -120.578-543.784-254.062  1.00  0.00           H  
ATOM    164  C   LYS    10    -121.060-547.645-248.046  1.00  0.00           C  
ATOM    165  O   LYS    10    -120.667-546.741-247.241  1.00  0.00           O  
ATOM    166  N   ALA    11    -120.651-548.918-248.063  1.00  0.00           N  
ATOM    167  H   ALA    11    -121.142-549.602-248.620  1.00  0.00           H  
ATOM    168  CA  ALA    11    -119.421-549.276-247.271  1.00  0.00           C  
ATOM    169  HA  ALA    11    -119.208-548.548-246.488  1.00  0.00           H  
ATOM    170  CB  ALA    11    -119.778-550.563-246.582  1.00  0.00           C  
ATOM    171  HB1 ALA    11    -120.016-551.306-247.344  1.00  0.00           H  
ATOM    172  HB2 ALA    11    -120.604-550.390-245.892  1.00  0.00           H  
ATOM    173  HB3 ALA    11    -118.863-550.858-246.069  1.00  0.00           H  
ATOM    174  C   ALA    11    -118.191-549.311-248.141  1.00  0.00           C  
ATOM    175  O   ALA    11    -118.236-549.126-249.383  1.00  0.00           O  
ATOM    176  N   LYS    12    -117.088-549.531-247.461  1.00  0.00           N  
ATOM    177  H   LYS    12    -117.109-549.622-246.456  1.00  0.00           H  
ATOM    178  CA  LYS    12    -115.805-549.840-248.062  1.00  0.00           C  
ATOM    179  HA  LYS    12    -115.540-549.064-248.780  1.00  0.00           H  
ATOM    180  CB  LYS    12    -114.633-550.003-247.025  1.00  0.00           C  
ATOM    181  HB2 LYS    12    -113.785-550.335-247.626  1.00  0.00           H  
ATOM    182  HB3 LYS    12    -114.429-549.046-246.547  1.00  0.00           H  
ATOM    183  CG  LYS    12    -114.849-551.105-245.914  1.00  0.00           C  
ATOM    184  HG2 LYS    12    -115.851-550.971-245.505  1.00  0.00           H  
ATOM    185  HG3 LYS    12    -114.809-552.063-246.432  1.00  0.00           H  
ATOM    186  CD  LYS    12    -113.738-550.941-244.734  1.00  0.00           C  
ATOM    187  HD2 LYS    12    -112.811-551.179-245.256  1.00  0.00           H  
ATOM    188  HD3 LYS    12    -113.742-549.882-244.473  1.00  0.00           H  
ATOM    189  CE  LYS    12    -114.043-551.894-243.486  1.00  0.00           C  
ATOM    190  HE2 LYS    12    -114.727-551.355-242.831  1.00  0.00           H  
ATOM    191  HE3 LYS    12    -114.638-552.740-243.832  1.00  0.00           H  
ATOM    192  NZ  LYS    12    -112.968-552.389-242.663  1.00  0.00           N  
ATOM    193  HZ1 LYS    12    -112.303-553.026-243.078  1.00  0.00           H  
ATOM    194  HZ2 LYS    12    -113.329-552.843-241.835  1.00  0.00           H  
ATOM    195  HZ3 LYS    12    -112.347-551.679-242.303  1.00  0.00           H  
ATOM    196  C   LYS    12    -115.829-551.114-248.927  1.00  0.00           C  
ATOM    197  O   LYS    12    -116.552-552.078-248.643  1.00  0.00           O  
ATOM    198  N   GLU    13    -115.127-551.191-250.063  1.00  0.00           N  
ATOM    199  H   GLU    13    -114.547-550.409-250.333  1.00  0.00           H  
ATOM    200  CA  GLU    13    -114.872-552.408-250.807  1.00  0.00           C  
ATOM    201  HA  GLU    13    -115.775-553.009-250.698  1.00  0.00           H  
ATOM    202  CB  GLU    13    -114.954-552.071-252.333  1.00  0.00           C  
ATOM    203  HB2 GLU    13    -115.931-552.435-252.652  1.00  0.00           H  
ATOM    204  HB3 GLU    13    -115.045-550.986-252.283  1.00  0.00           H  
ATOM    205  CG  GLU    13    -113.961-552.549-253.456  1.00  0.00           C  
ATOM    206  HG2 GLU    13    -113.704-553.559-253.139  1.00  0.00           H  
ATOM    207  HG3 GLU    13    -114.518-552.514-254.392  1.00  0.00           H  
ATOM    208  CD  GLU    13    -112.694-551.633-253.569  1.00  0.00           C  
ATOM    209  OE1 GLU    13    -111.645-551.821-252.895  1.00  0.00           O  
ATOM    210  OE2 GLU    13    -112.884-550.613-254.319  1.00  0.00           O  
ATOM    211  C   GLU    13    -113.584-553.158-250.449  1.00  0.00           C  
ATOM    212  O   GLU    13    -113.495-554.393-250.460  1.00  0.00           O  
ATOM    213  N   GLY    14    -112.641-552.403-249.958  1.00  0.00           N  
ATOM    214  H   GLY    14    -112.766-551.403-250.014  1.00  0.00           H  
ATOM    215  CA  GLY    14    -111.267-552.889-249.722  1.00  0.00           C  
ATOM    216  HA2 GLY    14    -111.254-553.838-249.187  1.00  0.00           H  
ATOM    217  HA3 GLY    14    -111.003-553.271-250.709  1.00  0.00           H  
ATOM    218  C   GLY    14    -110.326-551.668-249.288  1.00  0.00           C  
ATOM    219  O   GLY    14    -110.746-550.596-248.734  1.00  0.00           O  
ATOM    220  N   VAL    15    -109.037-551.867-249.621  1.00  0.00           N  
ATOM    221  H   VAL    15    -108.793-552.747-250.053  1.00  0.00           H  
ATOM    222  CA  VAL    15    -107.971-550.842-249.476  1.00  0.00           C  
ATOM    223  HA  VAL    15    -108.104-550.294-248.543  1.00  0.00           H  
ATOM    224  CB  VAL    15    -106.573-551.499-249.551  1.00  0.00           C  
ATOM    225  HB  VAL    15    -106.414-551.763-250.597  1.00  0.00           H  
ATOM    226  CG1 VAL    15    -105.336-550.637-249.079  1.00  0.00           C  
ATOM    227 HG11 VAL    15    -105.404-550.624-247.991  1.00  0.00           H  
ATOM    228 HG12 VAL    15    -105.609-549.623-249.372  1.00  0.00           H  
ATOM    229 HG13 VAL    15    -104.362-551.000-249.405  1.00  0.00           H  
ATOM    230  CG2 VAL    15    -106.535-552.776-248.690  1.00  0.00           C  
ATOM    231 HG21 VAL    15    -107.205-553.594-248.954  1.00  0.00           H  
ATOM    232 HG22 VAL    15    -106.718-552.545-247.641  1.00  0.00           H  
ATOM    233 HG23 VAL    15    -105.544-553.227-248.751  1.00  0.00           H  
ATOM    234  C   VAL    15    -108.049-549.754-250.476  1.00  0.00           C  
ATOM    235  O   VAL    15    -107.266-549.652-251.454  1.00  0.00           O  
ATOM    236  N   VAL    16    -108.980-548.748-250.258  1.00  0.00           N  
ATOM    237  H   VAL    16    -109.600-548.872-249.471  1.00  0.00           H  
ATOM    238  CA  VAL    16    -109.104-547.484-250.987  1.00  0.00           C  
ATOM    239  HA  VAL    16    -108.737-547.765-251.974  1.00  0.00           H  
ATOM    240  CB  VAL    16    -110.604-547.102-251.008  1.00  0.00           C  
ATOM    241  HB  VAL    16    -111.332-547.890-251.200  1.00  0.00           H  
ATOM    242  CG1 VAL    16    -111.004-546.451-249.699  1.00  0.00           C  
ATOM    243 HG11 VAL    16    -110.621-546.825-248.749  1.00  0.00           H  
ATOM    244 HG12 VAL    16    -112.078-546.597-249.581  1.00  0.00           H  
ATOM    245 HG13 VAL    16    -110.694-545.407-249.660  1.00  0.00           H  
ATOM    246  CG2 VAL    16    -110.848-546.178-252.189  1.00  0.00           C  
ATOM    247 HG21 VAL    16    -110.238-545.296-251.993  1.00  0.00           H  
ATOM    248 HG22 VAL    16    -111.833-545.714-252.129  1.00  0.00           H  
ATOM    249 HG23 VAL    16    -110.736-546.634-253.173  1.00  0.00           H  
ATOM    250  C   VAL    16    -108.024-546.331-250.554  1.00  0.00           C  
ATOM    251  O   VAL    16    -107.672-545.382-251.320  1.00  0.00           O  
ATOM    252  N   ALA    17    -107.430-546.452-249.388  1.00  0.00           N  
ATOM    253  H   ALA    17    -107.623-547.333-248.933  1.00  0.00           H  
ATOM    254  CA  ALA    17    -106.551-545.424-248.758  1.00  0.00           C  
ATOM    255  HA  ALA    17    -106.890-544.474-249.170  1.00  0.00           H  
ATOM    256  CB  ALA    17    -106.779-545.231-247.274  1.00  0.00           C  
ATOM    257  HB1 ALA    17    -106.011-545.752-246.703  1.00  0.00           H  
ATOM    258  HB2 ALA    17    -107.795-545.544-247.033  1.00  0.00           H  
ATOM    259  HB3 ALA    17    -106.657-544.202-246.938  1.00  0.00           H  
ATOM    260  C   ALA    17    -105.027-545.452-249.096  1.00  0.00           C  
ATOM    261  O   ALA    17    -104.157-544.563-248.863  1.00  0.00           O  
ATOM    262  N   ALA    18    -104.637-546.536-249.806  1.00  0.00           N  
ATOM    263  H   ALA    18    -105.301-547.065-250.352  1.00  0.00           H  
ATOM    264  CA  ALA    18    -103.245-546.809-250.160  1.00  0.00           C  
ATOM    265  HA  ALA    18    -102.613-545.929-250.045  1.00  0.00           H  
ATOM    266  CB  ALA    18    -102.689-547.702-249.065  1.00  0.00           C  
ATOM    267  HB1 ALA    18    -101.690-548.008-249.376  1.00  0.00           H  
ATOM    268  HB2 ALA    18    -103.352-548.561-248.961  1.00  0.00           H  
ATOM    269  HB3 ALA    18    -102.682-547.223-248.086  1.00  0.00           H  
ATOM    270  C   ALA    18    -103.085-547.433-251.632  1.00  0.00           C  
ATOM    271  O   ALA    18    -103.773-548.282-252.127  1.00  0.00           O  
ATOM    272  N   ALA    19    -102.084-546.958-252.353  1.00  0.00           N  
ATOM    273  H   ALA    19    -101.571-546.254-251.841  1.00  0.00           H  
ATOM    274  CA  ALA    19    -101.767-547.307-253.684  1.00  0.00           C  
ATOM    275  HA  ALA    19    -102.461-548.105-253.947  1.00  0.00           H  
ATOM    276  CB  ALA    19    -102.188-546.175-254.624  1.00  0.00           C  
ATOM    277  HB1 ALA    19    -102.027-546.540-255.638  1.00  0.00           H  
ATOM    278  HB2 ALA    19    -101.698-545.232-254.384  1.00  0.00           H  
ATOM    279  HB3 ALA    19    -103.242-546.011-254.401  1.00  0.00           H  
ATOM    280  C   ALA    19    -100.273-547.826-253.736  1.00  0.00           C  
ATOM    281  O   ALA    19     -99.425-547.191-253.215  1.00  0.00           O  
ATOM    282  N   GLU    20    -100.089-548.977-254.419  1.00  0.00           N  
ATOM    283  H   GLU    20    -100.927-549.242-254.915  1.00  0.00           H  
ATOM    284  CA  GLU    20     -98.857-549.746-254.561  1.00  0.00           C  
ATOM    285  HA  GLU    20     -99.120-550.603-255.181  1.00  0.00           H  
ATOM    286  CB  GLU    20     -97.854-548.847-255.466  1.00  0.00           C  
ATOM    287  HB2 GLU    20     -98.459-548.542-256.319  1.00  0.00           H  
ATOM    288  HB3 GLU    20     -97.725-547.892-254.957  1.00  0.00           H  
ATOM    289  CG  GLU    20     -96.541-549.558-255.851  1.00  0.00           C  
ATOM    290  HG2 GLU    20     -95.804-548.796-256.102  1.00  0.00           H  
ATOM    291  HG3 GLU    20     -96.310-550.128-254.951  1.00  0.00           H  
ATOM    292  CD  GLU    20     -96.687-550.590-256.942  1.00  0.00           C  
ATOM    293  OE1 GLU    20     -97.250-550.277-258.037  1.00  0.00           O  
ATOM    294  OE2 GLU    20     -96.150-551.697-256.812  1.00  0.00           O  
ATOM    295  C   GLU    20     -98.277-550.302-253.243  1.00  0.00           C  
ATOM    296  O   GLU    20     -98.290-551.556-253.071  1.00  0.00           O  
ATOM    297  N   LYS    21     -97.959-549.434-252.282  1.00  0.00           N  
ATOM    298  H   LYS    21     -97.922-548.483-252.621  1.00  0.00           H  
ATOM    299  CA  LYS    21     -97.502-549.858-250.944  1.00  0.00           C  
ATOM    300  HA  LYS    21     -96.876-550.750-250.912  1.00  0.00           H  
ATOM    301  CB  LYS    21     -96.715-548.725-250.193  1.00  0.00           C  
ATOM    302  HB2 LYS    21     -97.490-547.958-250.162  1.00  0.00           H  
ATOM    303  HB3 LYS    21     -96.274-548.981-249.230  1.00  0.00           H  
ATOM    304  CG  LYS    21     -95.526-548.223-251.058  1.00  0.00           C  
ATOM    305  HG2 LYS    21     -94.802-548.998-251.310  1.00  0.00           H  
ATOM    306  HG3 LYS    21     -95.906-547.823-251.998  1.00  0.00           H  
ATOM    307  CD  LYS    21     -94.893-546.976-250.454  1.00  0.00           C  
ATOM    308  HD2 LYS    21     -95.468-546.054-250.552  1.00  0.00           H  
ATOM    309  HD3 LYS    21     -94.414-547.088-249.482  1.00  0.00           H  
ATOM    310  CE  LYS    21     -93.744-546.636-251.335  1.00  0.00           C  
ATOM    311  HE2 LYS    21     -93.113-547.524-251.356  1.00  0.00           H  
ATOM    312  HE3 LYS    21     -94.044-546.456-252.367  1.00  0.00           H  
ATOM    313  NZ  LYS    21     -92.960-545.493-250.881  1.00  0.00           N  
ATOM    314  HZ1 LYS    21     -92.047-545.635-251.290  1.00  0.00           H  
ATOM    315  HZ2 LYS    21     -92.952-545.491-249.871  1.00  0.00           H  
ATOM    316  HZ3 LYS    21     -93.409-544.631-251.154  1.00  0.00           H  
ATOM    317  C   LYS    21     -98.736-550.324-249.992  1.00  0.00           C  
ATOM    318  O   LYS    21     -99.888-549.903-250.161  1.00  0.00           O  
ATOM    319  N   THR    22     -98.393-551.218-249.053  1.00  0.00           N  
ATOM    320  H   THR    22     -97.562-551.744-249.283  1.00  0.00           H  
ATOM    321  CA  THR    22     -99.185-551.967-248.103  1.00  0.00           C  
ATOM    322  HA  THR    22    -100.225-551.863-248.415  1.00  0.00           H  
ATOM    323  CB  THR    22     -98.836-553.457-248.047  1.00  0.00           C  
ATOM    324  HB  THR    22     -99.550-553.940-247.380  1.00  0.00           H  
ATOM    325  CG2 THR    22     -98.943-554.105-249.432  1.00  0.00           C  
ATOM    326 HG21 THR    22     -99.675-553.574-250.039  1.00  0.00           H  
ATOM    327 HG22 THR    22     -99.182-555.167-249.368  1.00  0.00           H  
ATOM    328 HG23 THR    22     -98.006-554.087-249.987  1.00  0.00           H  
ATOM    329  OG1 THR    22     -97.614-553.824-247.472  1.00  0.00           O  
ATOM    330  HG1 THR    22     -97.711-554.759-247.274  1.00  0.00           H  
ATOM    331  C   THR    22     -99.041-551.372-246.725  1.00  0.00           C  
ATOM    332  O   THR    22     -99.611-551.877-245.799  1.00  0.00           O  
ATOM    333  N   LYS    23     -98.383-550.273-246.606  1.00  0.00           N  
ATOM    334  H   LYS    23     -98.065-549.902-247.489  1.00  0.00           H  
ATOM    335  CA  LYS    23     -98.032-549.568-245.322  1.00  0.00           C  
ATOM    336  HA  LYS    23     -97.741-550.311-244.579  1.00  0.00           H  
ATOM    337  CB  LYS    23     -96.730-548.771-245.766  1.00  0.00           C  
ATOM    338  HB2 LYS    23     -96.407-548.991-246.783  1.00  0.00           H  
ATOM    339  HB3 LYS    23     -96.752-547.681-245.760  1.00  0.00           H  
ATOM    340  CG  LYS    23     -95.577-548.916-244.813  1.00  0.00           C  
ATOM    341  HG2 LYS    23     -94.743-548.244-245.015  1.00  0.00           H  
ATOM    342  HG3 LYS    23     -95.934-548.551-243.850  1.00  0.00           H  
ATOM    343  CD  LYS    23     -95.045-550.332-244.660  1.00  0.00           C  
ATOM    344  HD2 LYS    23     -95.743-550.932-244.076  1.00  0.00           H  
ATOM    345  HD3 LYS    23     -94.842-550.803-245.622  1.00  0.00           H  
ATOM    346  CE  LYS    23     -93.795-550.308-243.778  1.00  0.00           C  
ATOM    347  HE2 LYS    23     -94.188-550.275-242.762  1.00  0.00           H  
ATOM    348  HE3 LYS    23     -93.307-551.272-243.634  1.00  0.00           H  
ATOM    349  NZ  LYS    23     -92.772-549.256-244.022  1.00  0.00           N  
ATOM    350  HZ1 LYS    23     -92.179-549.200-243.207  1.00  0.00           H  
ATOM    351  HZ2 LYS    23     -93.128-548.311-244.045  1.00  0.00           H  
ATOM    352  HZ3 LYS    23     -92.220-549.398-244.856  1.00  0.00           H  
ATOM    353  C   LYS    23     -99.138-548.709-244.789  1.00  0.00           C  
ATOM    354  O   LYS    23    -100.182-548.522-245.423  1.00  0.00           O  
ATOM    355  N   GLN    24     -99.040-548.371-243.475  1.00  0.00           N  
ATOM    356  H   GLN    24     -98.244-548.484-242.865  1.00  0.00           H  
ATOM    357  CA  GLN    24    -100.173-547.670-242.829  1.00  0.00           C  
ATOM    358  HA  GLN    24    -100.874-547.214-243.528  1.00  0.00           H  
ATOM    359  CB  GLN    24    -100.871-548.747-241.924  1.00  0.00           C  
ATOM    360  HB2 GLN    24    -101.048-549.588-242.594  1.00  0.00           H  
ATOM    361  HB3 GLN    24    -100.295-549.116-241.075  1.00  0.00           H  
ATOM    362  CG  GLN    24    -102.309-548.339-241.381  1.00  0.00           C  
ATOM    363  HG2 GLN    24    -102.086-547.502-240.719  1.00  0.00           H  
ATOM    364  HG3 GLN    24    -102.790-547.874-242.242  1.00  0.00           H  
ATOM    365  CD  GLN    24    -103.003-549.396-240.581  1.00  0.00           C  
ATOM    366  OE1 GLN    24    -102.469-550.392-240.006  1.00  0.00           O  
ATOM    367  NE2 GLN    24    -104.261-549.186-240.284  1.00  0.00           N  
ATOM    368 HE21 GLN    24    -104.699-548.397-240.739  1.00  0.00           H  
ATOM    369 HE22 GLN    24    -104.847-549.973-240.047  1.00  0.00           H  
ATOM    370  C   GLN    24     -99.765-546.523-241.861  1.00  0.00           C  
ATOM    371  O   GLN    24    -100.304-545.435-241.970  1.00  0.00           O  
ATOM    372  N   GLY    25     -98.682-546.676-241.040  1.00  0.00           N  
ATOM    373  H   GLY    25     -98.410-547.587-240.702  1.00  0.00           H  
ATOM    374  CA  GLY    25     -98.349-545.603-240.201  1.00  0.00           C  
ATOM    375  HA2 GLY    25     -97.328-545.834-239.896  1.00  0.00           H  
ATOM    376  HA3 GLY    25     -98.288-544.748-240.875  1.00  0.00           H  
ATOM    377  C   GLY    25     -99.141-545.625-238.811  1.00  0.00           C  
ATOM    378  O   GLY    25    -100.260-546.243-238.750  1.00  0.00           O  
ATOM    379  N   VAL    26     -98.632-545.220-237.678  1.00  0.00           N  
ATOM    380  H   VAL    26     -97.694-544.855-237.592  1.00  0.00           H  
ATOM    381  CA  VAL    26     -99.442-545.205-236.484  1.00  0.00           C  
ATOM    382  HA  VAL    26     -99.848-546.176-236.200  1.00  0.00           H  
ATOM    383  CB  VAL    26     -98.616-544.894-235.222  1.00  0.00           C  
ATOM    384  HB  VAL    26     -99.294-544.905-234.369  1.00  0.00           H  
ATOM    385  CG1 VAL    26     -97.666-546.023-234.900  1.00  0.00           C  
ATOM    386 HG11 VAL    26     -97.291-545.830-233.894  1.00  0.00           H  
ATOM    387 HG12 VAL    26     -96.863-545.925-235.631  1.00  0.00           H  
ATOM    388 HG13 VAL    26     -98.222-546.952-234.772  1.00  0.00           H  
ATOM    389  CG2 VAL    26     -97.882-543.553-235.205  1.00  0.00           C  
ATOM    390 HG21 VAL    26     -97.276-543.510-234.300  1.00  0.00           H  
ATOM    391 HG22 VAL    26     -98.623-542.754-235.190  1.00  0.00           H  
ATOM    392 HG23 VAL    26     -97.139-543.371-235.981  1.00  0.00           H  
ATOM    393  C   VAL    26    -100.497-544.132-236.630  1.00  0.00           C  
ATOM    394  O   VAL    26    -100.283-543.259-237.479  1.00  0.00           O  
ATOM    395  N   ALA    27    -101.488-544.131-235.724  1.00  0.00           N  
ATOM    396  H   ALA    27    -101.644-544.847-235.030  1.00  0.00           H  
ATOM    397  CA  ALA    27    -102.513-543.074-235.790  1.00  0.00           C  
ATOM    398  HA  ALA    27    -102.603-543.019-236.875  1.00  0.00           H  
ATOM    399  CB  ALA    27    -103.785-543.729-235.157  1.00  0.00           C  
ATOM    400  HB1 ALA    27    -104.691-543.311-235.596  1.00  0.00           H  
ATOM    401  HB2 ALA    27    -103.853-543.441-234.108  1.00  0.00           H  
ATOM    402  HB3 ALA    27    -103.721-544.794-235.378  1.00  0.00           H  
ATOM    403  C   ALA    27    -102.049-541.728-235.168  1.00  0.00           C  
ATOM    404  O   ALA    27    -100.982-541.792-234.498  1.00  0.00           O  
ATOM    405  N   GLU    28    -102.781-540.688-235.517  1.00  0.00           N  
ATOM    406  H   GLU    28    -103.466-540.876-236.236  1.00  0.00           H  
ATOM    407  CA  GLU    28    -102.490-539.243-235.198  1.00  0.00           C  
ATOM    408  HA  GLU    28    -101.659-538.817-235.760  1.00  0.00           H  
ATOM    409  CB  GLU    28    -103.643-538.256-235.491  1.00  0.00           C  
ATOM    410  HB2 GLU    28    -104.550-538.722-235.105  1.00  0.00           H  
ATOM    411  HB3 GLU    28    -103.529-537.301-234.978  1.00  0.00           H  
ATOM    412  CG  GLU    28    -103.641-538.045-237.022  1.00  0.00           C  
ATOM    413  HG2 GLU    28    -102.961-537.217-237.221  1.00  0.00           H  
ATOM    414  HG3 GLU    28    -103.235-538.959-237.456  1.00  0.00           H  
ATOM    415  CD  GLU    28    -105.079-537.749-237.530  1.00  0.00           C  
ATOM    416  OE1 GLU    28    -105.774-538.612-238.096  1.00  0.00           O  
ATOM    417  OE2 GLU    28    -105.537-536.565-237.498  1.00  0.00           O  
ATOM    418  C   GLU    28    -102.224-539.169-233.662  1.00  0.00           C  
ATOM    419  O   GLU    28    -103.132-539.245-232.887  1.00  0.00           O  
ATOM    420  N   ALA    29    -100.933-539.113-233.222  1.00  0.00           N  
ATOM    421  H   ALA    29    -100.163-539.010-233.868  1.00  0.00           H  
ATOM    422  CA  ALA    29    -100.579-538.973-231.780  1.00  0.00           C  
ATOM    423  HA  ALA    29    -101.000-539.751-231.144  1.00  0.00           H  
ATOM    424  CB  ALA    29     -99.051-538.940-231.544  1.00  0.00           C  
ATOM    425  HB1 ALA    29     -98.735-538.068-232.117  1.00  0.00           H  
ATOM    426  HB2 ALA    29     -98.384-539.745-231.854  1.00  0.00           H  
ATOM    427  HB3 ALA    29     -98.870-538.579-230.532  1.00  0.00           H  
ATOM    428  C   ALA    29    -101.175-537.753-231.000  1.00  0.00           C  
ATOM    429  O   ALA    29    -101.466-537.826-229.816  1.00  0.00           O  
ATOM    430  N   ALA    30    -101.321-536.514-231.581  1.00  0.00           N  
ATOM    431  H   ALA    30    -100.883-536.338-232.474  1.00  0.00           H  
ATOM    432  CA  ALA    30    -101.835-535.353-230.854  1.00  0.00           C  
ATOM    433  HA  ALA    30    -101.657-534.473-231.472  1.00  0.00           H  
ATOM    434  CB  ALA    30    -103.397-535.479-230.933  1.00  0.00           C  
ATOM    435  HB1 ALA    30    -103.810-536.392-230.504  1.00  0.00           H  
ATOM    436  HB2 ALA    30    -103.679-535.442-231.985  1.00  0.00           H  
ATOM    437  HB3 ALA    30    -103.840-534.618-230.433  1.00  0.00           H  
ATOM    438  C   ALA    30    -101.330-535.072-229.482  1.00  0.00           C  
ATOM    439  O   ALA    30    -102.081-534.924-228.533  1.00  0.00           O  
ATOM    440  N   GLY    31     -99.985-535.057-229.261  1.00  0.00           N  
ATOM    441  H   GLY    31     -99.353-535.342-229.995  1.00  0.00           H  
ATOM    442  CA  GLY    31     -99.224-534.697-228.018  1.00  0.00           C  
ATOM    443  HA2 GLY    31     -99.128-535.536-227.329  1.00  0.00           H  
ATOM    444  HA3 GLY    31     -98.170-534.527-228.236  1.00  0.00           H  
ATOM    445  C   GLY    31     -99.416-533.397-227.178  1.00  0.00           C  
ATOM    446  O   GLY    31     -98.797-533.237-226.089  1.00  0.00           O  
ATOM    447  N   LYS    32    -100.247-532.472-227.783  1.00  0.00           N  
ATOM    448  H   LYS    32    -100.633-532.677-228.694  1.00  0.00           H  
ATOM    449  CA  LYS    32    -100.311-531.050-227.324  1.00  0.00           C  
ATOM    450  HA  LYS    32    -100.444-531.099-226.244  1.00  0.00           H  
ATOM    451  CB  LYS    32     -99.128-530.138-227.704  1.00  0.00           C  
ATOM    452  HB2 LYS    32     -99.170-530.074-228.791  1.00  0.00           H  
ATOM    453  HB3 LYS    32     -99.325-529.160-227.265  1.00  0.00           H  
ATOM    454  CG  LYS    32     -97.670-530.474-227.300  1.00  0.00           C  
ATOM    455  HG2 LYS    32     -97.731-530.314-226.223  1.00  0.00           H  
ATOM    456  HG3 LYS    32     -97.458-531.527-227.488  1.00  0.00           H  
ATOM    457  CD  LYS    32     -96.653-529.437-227.782  1.00  0.00           C  
ATOM    458  HD2 LYS    32     -96.289-529.758-228.758  1.00  0.00           H  
ATOM    459  HD3 LYS    32     -97.047-528.427-227.901  1.00  0.00           H  
ATOM    460  CE  LYS    32     -95.516-529.182-226.749  1.00  0.00           C  
ATOM    461  HE2 LYS    32     -95.072-530.163-226.578  1.00  0.00           H  
ATOM    462  HE3 LYS    32     -94.667-528.541-226.989  1.00  0.00           H  
ATOM    463  NZ  LYS    32     -95.880-528.687-225.409  1.00  0.00           N  
ATOM    464  HZ1 LYS    32     -95.203-528.927-224.699  1.00  0.00           H  
ATOM    465  HZ2 LYS    32     -96.768-529.087-225.142  1.00  0.00           H  
ATOM    466  HZ3 LYS    32     -95.997-527.684-225.430  1.00  0.00           H  
ATOM    467  C   LYS    32    -101.646-530.421-227.653  1.00  0.00           C  
ATOM    468  O   LYS    32    -102.291-530.906-228.550  1.00  0.00           O  
ATOM    469  N   THR    33    -101.975-529.364-226.927  1.00  0.00           N  
ATOM    470  H   THR    33    -101.354-529.084-226.181  1.00  0.00           H  
ATOM    471  CA  THR    33    -103.043-528.463-227.228  1.00  0.00           C  
ATOM    472  HA  THR    33    -103.988-528.990-227.098  1.00  0.00           H  
ATOM    473  CB  THR    33    -103.066-527.297-226.238  1.00  0.00           C  
ATOM    474  HB  THR    33    -102.157-526.706-226.347  1.00  0.00           H  
ATOM    475  CG2 THR    33    -104.328-526.550-226.511  1.00  0.00           C  
ATOM    476 HG21 THR    33    -104.634-525.918-225.677  1.00  0.00           H  
ATOM    477 HG22 THR    33    -105.091-527.186-226.959  1.00  0.00           H  
ATOM    478 HG23 THR    33    -104.093-525.887-227.343  1.00  0.00           H  
ATOM    479  OG1 THR    33    -103.065-527.587-224.788  1.00  0.00           O  
ATOM    480  HG1 THR    33    -103.629-528.325-224.541  1.00  0.00           H  
ATOM    481  C   THR    33    -102.914-527.939-228.659  1.00  0.00           C  
ATOM    482  O   THR    33    -101.811-527.527-229.031  1.00  0.00           O  
ATOM    483  N   LYS    34    -103.917-528.015-229.480  1.00  0.00           N  
ATOM    484  H   LYS    34    -104.772-528.444-229.156  1.00  0.00           H  
ATOM    485  CA  LYS    34    -104.015-527.556-230.888  1.00  0.00           C  
ATOM    486  HA  LYS    34    -103.023-527.430-231.322  1.00  0.00           H  
ATOM    487  CB  LYS    34    -104.822-528.600-231.716  1.00  0.00           C  
ATOM    488  HB2 LYS    34    -105.651-528.880-231.067  1.00  0.00           H  
ATOM    489  HB3 LYS    34    -105.437-528.083-232.453  1.00  0.00           H  
ATOM    490  CG  LYS    34    -104.262-530.008-232.129  1.00  0.00           C  
ATOM    491  HG2 LYS    34    -103.471-529.944-232.877  1.00  0.00           H  
ATOM    492  HG3 LYS    34    -103.800-530.459-231.251  1.00  0.00           H  
ATOM    493  CD  LYS    34    -105.335-531.001-232.704  1.00  0.00           C  
ATOM    494  HD2 LYS    34    -106.322-530.581-232.506  1.00  0.00           H  
ATOM    495  HD3 LYS    34    -105.288-530.957-233.792  1.00  0.00           H  
ATOM    496  CE  LYS    34    -105.287-532.476-232.244  1.00  0.00           C  
ATOM    497  HE2 LYS    34    -104.242-532.775-232.323  1.00  0.00           H  
ATOM    498  HE3 LYS    34    -105.677-532.445-231.226  1.00  0.00           H  
ATOM    499  NZ  LYS    34    -106.270-533.371-232.899  1.00  0.00           N  
ATOM    500  HZ1 LYS    34    -107.185-532.969-232.758  1.00  0.00           H  
ATOM    501  HZ2 LYS    34    -106.431-534.211-232.361  1.00  0.00           H  
ATOM    502  HZ3 LYS    34    -105.975-533.503-233.856  1.00  0.00           H  
ATOM    503  C   LYS    34    -104.532-526.120-231.035  1.00  0.00           C  
ATOM    504  O   LYS    34    -105.177-525.568-230.141  1.00  0.00           O  
ATOM    505  N   GLU    35    -104.276-525.478-232.223  1.00  0.00           N  
ATOM    506  H   GLU    35    -103.750-525.956-232.941  1.00  0.00           H  
ATOM    507  CA  GLU    35    -104.435-524.000-232.433  1.00  0.00           C  
ATOM    508  HA  GLU    35    -104.952-523.600-231.561  1.00  0.00           H  
ATOM    509  CB  GLU    35    -103.165-523.219-232.561  1.00  0.00           C  
ATOM    510  HB2 GLU    35    -103.475-522.175-232.508  1.00  0.00           H  
ATOM    511  HB3 GLU    35    -102.488-523.422-231.731  1.00  0.00           H  
ATOM    512  CG  GLU    35    -102.385-523.348-233.824  1.00  0.00           C  
ATOM    513  HG2 GLU    35    -103.040-523.103-234.660  1.00  0.00           H  
ATOM    514  HG3 GLU    35    -101.638-522.567-233.962  1.00  0.00           H  
ATOM    515  CD  GLU    35    -101.681-524.732-234.203  1.00  0.00           C  
ATOM    516  OE1 GLU    35    -101.842-525.726-233.443  1.00  0.00           O  
ATOM    517  OE2 GLU    35    -101.024-524.725-235.255  1.00  0.00           O  
ATOM    518  C   GLU    35    -105.523-523.682-233.563  1.00  0.00           C  
ATOM    519  O   GLU    35    -105.802-524.525-234.391  1.00  0.00           O  
ATOM    520  N   GLY    36    -106.021-522.454-233.520  1.00  0.00           N  
ATOM    521  H   GLY    36    -105.712-521.733-232.884  1.00  0.00           H  
ATOM    522  CA  GLY    36    -107.014-521.884-234.377  1.00  0.00           C  
ATOM    523  HA2 GLY    36    -108.064-521.911-234.088  1.00  0.00           H  
ATOM    524  HA3 GLY    36    -106.793-520.829-234.214  1.00  0.00           H  
ATOM    525  C   GLY    36    -106.988-522.200-235.934  1.00  0.00           C  
ATOM    526  O   GLY    36    -107.980-522.080-236.583  1.00  0.00           O  
ATOM    527  N   VAL    37    -105.911-522.800-236.468  1.00  0.00           N  
ATOM    528  H   VAL    37    -105.202-523.135-235.831  1.00  0.00           H  
ATOM    529  CA  VAL    37    -106.027-523.305-237.883  1.00  0.00           C  
ATOM    530  HA  VAL    37    -106.597-522.561-238.441  1.00  0.00           H  
ATOM    531  CB  VAL    37    -104.697-523.251-238.544  1.00  0.00           C  
ATOM    532  HB  VAL    37    -104.518-522.180-238.455  1.00  0.00           H  
ATOM    533  CG1 VAL    37    -103.571-524.011-237.920  1.00  0.00           C  
ATOM    534 HG11 VAL    37    -103.704-525.080-238.089  1.00  0.00           H  
ATOM    535 HG12 VAL    37    -103.611-523.723-236.869  1.00  0.00           H  
ATOM    536 HG13 VAL    37    -102.632-523.776-238.422  1.00  0.00           H  
ATOM    537  CG2 VAL    37    -104.864-523.552-240.087  1.00  0.00           C  
ATOM    538 HG21 VAL    37    -105.517-522.771-240.477  1.00  0.00           H  
ATOM    539 HG22 VAL    37    -105.431-524.432-240.390  1.00  0.00           H  
ATOM    540 HG23 VAL    37    -103.908-523.390-240.585  1.00  0.00           H  
ATOM    541  C   VAL    37    -106.683-524.713-237.952  1.00  0.00           C  
ATOM    542  O   VAL    37    -107.355-524.944-238.960  1.00  0.00           O  
ATOM    543  N   LEU    38    -106.384-525.476-236.944  1.00  0.00           N  
ATOM    544  H   LEU    38    -105.914-524.942-236.226  1.00  0.00           H  
ATOM    545  CA  LEU    38    -106.940-526.815-236.535  1.00  0.00           C  
ATOM    546  HA  LEU    38    -107.195-527.289-237.483  1.00  0.00           H  
ATOM    547  CB  LEU    38    -105.839-527.745-236.130  1.00  0.00           C  
ATOM    548  HB2 LEU    38    -105.457-527.421-235.162  1.00  0.00           H  
ATOM    549  HB3 LEU    38    -106.458-528.616-235.914  1.00  0.00           H  
ATOM    550  CG  LEU    38    -104.804-528.035-237.316  1.00  0.00           C  
ATOM    551  HG  LEU    38    -104.553-527.105-237.827  1.00  0.00           H  
ATOM    552  CD1 LEU    38    -103.395-528.678-236.826  1.00  0.00           C  
ATOM    553 HD11 LEU    38    -102.760-527.910-236.385  1.00  0.00           H  
ATOM    554 HD12 LEU    38    -102.810-529.131-237.627  1.00  0.00           H  
ATOM    555 HD13 LEU    38    -103.695-529.415-236.081  1.00  0.00           H  
ATOM    556  CD2 LEU    38    -105.401-529.043-238.352  1.00  0.00           C  
ATOM    557 HD21 LEU    38    -104.604-529.558-238.889  1.00  0.00           H  
ATOM    558 HD22 LEU    38    -106.100-528.545-239.023  1.00  0.00           H  
ATOM    559 HD23 LEU    38    -105.915-529.811-237.774  1.00  0.00           H  
ATOM    560  C   LEU    38    -108.200-526.666-235.636  1.00  0.00           C  
ATOM    561  O   LEU    38    -108.440-527.454-234.714  1.00  0.00           O  
ATOM    562  N   TYR    39    -108.863-525.551-235.787  1.00  0.00           N  
ATOM    563  H   TYR    39    -108.611-525.054-236.630  1.00  0.00           H  
ATOM    564  CA  TYR    39    -110.216-525.297-235.224  1.00  0.00           C  
ATOM    565  HA  TYR    39    -110.552-526.214-234.740  1.00  0.00           H  
ATOM    566  CB  TYR    39    -110.149-524.250-234.198  1.00  0.00           C  
ATOM    567  HB2 TYR    39    -109.268-524.405-233.575  1.00  0.00           H  
ATOM    568  HB3 TYR    39    -109.771-523.355-234.692  1.00  0.00           H  
ATOM    569  CG  TYR    39    -111.363-523.950-233.428  1.00  0.00           C  
ATOM    570  CD1 TYR    39    -111.959-522.657-233.456  1.00  0.00           C  
ATOM    571  HD1 TYR    39    -111.419-521.836-233.903  1.00  0.00           H  
ATOM    572  CE1 TYR    39    -113.153-522.331-232.753  1.00  0.00           C  
ATOM    573  HE1 TYR    39    -113.510-521.315-232.668  1.00  0.00           H  
ATOM    574  CZ  TYR    39    -113.707-523.409-231.933  1.00  0.00           C  
ATOM    575  OH  TYR    39    -114.850-523.171-231.179  1.00  0.00           O  
ATOM    576  HH  TYR    39    -114.693-523.574-230.322  1.00  0.00           H  
ATOM    577  CE2 TYR    39    -113.164-524.729-231.973  1.00  0.00           C  
ATOM    578  HE2 TYR    39    -113.341-525.537-231.280  1.00  0.00           H  
ATOM    579  CD2 TYR    39    -111.956-524.957-232.657  1.00  0.00           C  
ATOM    580  HD2 TYR    39    -111.403-525.881-232.577  1.00  0.00           H  
ATOM    581  C   TYR    39    -111.258-525.102-236.306  1.00  0.00           C  
ATOM    582  O   TYR    39    -111.022-524.576-237.448  1.00  0.00           O  
ATOM    583  N   VAL    40    -112.550-525.356-236.070  1.00  0.00           N  
ATOM    584  H   VAL    40    -112.841-525.705-235.167  1.00  0.00           H  
ATOM    585  CA  VAL    40    -113.676-525.149-236.997  1.00  0.00           C  
ATOM    586  HA  VAL    40    -113.386-525.371-238.024  1.00  0.00           H  
ATOM    587  CB  VAL    40    -114.887-526.157-236.731  1.00  0.00           C  
ATOM    588  HB  VAL    40    -115.555-525.937-237.563  1.00  0.00           H  
ATOM    589  CG1 VAL    40    -114.364-527.736-236.879  1.00  0.00           C  
ATOM    590 HG11 VAL    40    -113.523-527.906-237.551  1.00  0.00           H  
ATOM    591 HG12 VAL    40    -115.179-528.233-237.405  1.00  0.00           H  
ATOM    592 HG13 VAL    40    -114.051-528.208-235.948  1.00  0.00           H  
ATOM    593  CG2 VAL    40    -115.695-525.953-235.493  1.00  0.00           C  
ATOM    594 HG21 VAL    40    -115.836-524.873-235.455  1.00  0.00           H  
ATOM    595 HG22 VAL    40    -115.080-526.228-234.636  1.00  0.00           H  
ATOM    596 HG23 VAL    40    -116.662-526.455-235.528  1.00  0.00           H  
ATOM    597  C   VAL    40    -114.125-523.693-237.017  1.00  0.00           C  
ATOM    598  O   VAL    40    -115.185-523.430-237.489  1.00  0.00           O  
ATOM    599  N   GLY    41    -113.354-522.719-236.476  1.00  0.00           N  
ATOM    600  H   GLY    41    -112.368-522.939-236.496  1.00  0.00           H  
ATOM    601  CA  GLY    41    -113.659-521.306-236.394  1.00  0.00           C  
ATOM    602  HA2 GLY    41    -114.719-521.108-236.552  1.00  0.00           H  
ATOM    603  HA3 GLY    41    -113.334-520.980-235.406  1.00  0.00           H  
ATOM    604  C   GLY    41    -113.009-520.448-237.544  1.00  0.00           C  
ATOM    605  O   GLY    41    -112.809-520.943-238.654  1.00  0.00           O  
ATOM    606  N   SER    42    -112.668-519.190-237.198  1.00  0.00           N  
ATOM    607  H   SER    42    -113.154-518.837-236.386  1.00  0.00           H  
ATOM    608  CA  SER    42    -111.839-518.350-238.102  1.00  0.00           C  
ATOM    609  HA  SER    42    -111.028-518.896-238.584  1.00  0.00           H  
ATOM    610  CB  SER    42    -112.596-517.801-239.302  1.00  0.00           C  
ATOM    611  HB2 SER    42    -113.622-517.724-238.942  1.00  0.00           H  
ATOM    612  HB3 SER    42    -112.187-516.819-239.539  1.00  0.00           H  
ATOM    613  OG  SER    42    -112.653-518.548-240.435  1.00  0.00           O  
ATOM    614  HG  SER    42    -113.222-518.004-240.984  1.00  0.00           H  
ATOM    615  C   SER    42    -111.264-517.093-237.354  1.00  0.00           C  
ATOM    616  O   SER    42    -111.921-516.196-236.823  1.00  0.00           O  
ATOM    617  N   LYS    43    -109.903-516.984-237.380  1.00  0.00           N  
ATOM    618  H   LYS    43    -109.395-517.717-237.855  1.00  0.00           H  
ATOM    619  CA  LYS    43    -109.199-515.827-236.698  1.00  0.00           C  
ATOM    620  HA  LYS    43    -109.302-515.866-235.614  1.00  0.00           H  
ATOM    621  CB  LYS    43    -107.700-515.831-236.982  1.00  0.00           C  
ATOM    622  HB2 LYS    43    -107.586-516.091-238.034  1.00  0.00           H  
ATOM    623  HB3 LYS    43    -107.273-514.838-236.843  1.00  0.00           H  
ATOM    624  CG  LYS    43    -107.017-516.903-236.012  1.00  0.00           C  
ATOM    625  HG2 LYS    43    -107.396-517.925-236.002  1.00  0.00           H  
ATOM    626  HG3 LYS    43    -106.016-516.976-236.436  1.00  0.00           H  
ATOM    627  CD  LYS    43    -106.799-516.385-234.542  1.00  0.00           C  
ATOM    628  HD2 LYS    43    -106.739-515.299-234.614  1.00  0.00           H  
ATOM    629  HD3 LYS    43    -107.678-516.635-233.949  1.00  0.00           H  
ATOM    630  CE  LYS    43    -105.529-516.961-233.829  1.00  0.00           C  
ATOM    631  HE2 LYS    43    -105.516-518.051-233.824  1.00  0.00           H  
ATOM    632  HE3 LYS    43    -104.602-516.767-234.369  1.00  0.00           H  
ATOM    633  NZ  LYS    43    -105.280-516.277-232.511  1.00  0.00           N  
ATOM    634  HZ1 LYS    43    -104.745-515.443-232.706  1.00  0.00           H  
ATOM    635  HZ2 LYS    43    -104.870-516.817-231.762  1.00  0.00           H  
ATOM    636  HZ3 LYS    43    -106.185-516.127-232.088  1.00  0.00           H  
ATOM    637  C   LYS    43    -109.729-514.505-237.222  1.00  0.00           C  
ATOM    638  O   LYS    43    -109.928-514.498-238.424  1.00  0.00           O  
ATOM    639  N   THR    44    -109.987-513.472-236.391  1.00  0.00           N  
ATOM    640  H   THR    44    -109.783-513.611-235.412  1.00  0.00           H  
ATOM    641  CA  THR    44    -110.731-512.296-236.700  1.00  0.00           C  
ATOM    642  HA  THR    44    -110.617-512.047-237.755  1.00  0.00           H  
ATOM    643  CB  THR    44    -112.216-512.609-236.643  1.00  0.00           C  
ATOM    644  HB  THR    44    -112.283-513.428-237.359  1.00  0.00           H  
ATOM    645  CG2 THR    44    -112.983-512.981-235.313  1.00  0.00           C  
ATOM    646 HG21 THR    44    -112.351-512.391-234.650  1.00  0.00           H  
ATOM    647 HG22 THR    44    -113.185-514.041-235.157  1.00  0.00           H  
ATOM    648 HG23 THR    44    -113.975-512.558-235.150  1.00  0.00           H  
ATOM    649  OG1 THR    44    -113.011-511.513-237.166  1.00  0.00           O  
ATOM    650  HG1 THR    44    -112.900-511.517-238.120  1.00  0.00           H  
ATOM    651  C   THR    44    -110.366-511.040-235.958  1.00  0.00           C  
ATOM    652  O   THR    44    -109.921-511.238-234.781  1.00  0.00           O  
ATOM    653  N   LYS    45    -110.693-509.849-236.423  1.00  0.00           N  
ATOM    654  H   LYS    45    -111.411-509.774-237.129  1.00  0.00           H  
ATOM    655  CA  LYS    45    -110.416-508.505-235.796  1.00  0.00           C  
ATOM    656  HA  LYS    45    -110.633-508.578-234.731  1.00  0.00           H  
ATOM    657  CB  LYS    45    -108.922-508.102-235.965  1.00  0.00           C  
ATOM    658  HB2 LYS    45    -108.872-507.111-235.514  1.00  0.00           H  
ATOM    659  HB3 LYS    45    -108.309-508.853-235.466  1.00  0.00           H  
ATOM    660  CG  LYS    45    -108.495-507.947-237.552  1.00  0.00           C  
ATOM    661  HG2 LYS    45    -108.907-508.652-238.274  1.00  0.00           H  
ATOM    662  HG3 LYS    45    -108.918-507.000-237.887  1.00  0.00           H  
ATOM    663  CD  LYS    45    -106.998-507.962-237.937  1.00  0.00           C  
ATOM    664  HD2 LYS    45    -107.042-507.970-239.026  1.00  0.00           H  
ATOM    665  HD3 LYS    45    -106.528-507.028-237.630  1.00  0.00           H  
ATOM    666  CE  LYS    45    -106.397-509.251-237.416  1.00  0.00           C  
ATOM    667  HE2 LYS    45    -106.556-509.395-236.348  1.00  0.00           H  
ATOM    668  HE3 LYS    45    -106.952-510.037-237.929  1.00  0.00           H  
ATOM    669  NZ  LYS    45    -104.948-509.204-237.649  1.00  0.00           N  
ATOM    670  HZ1 LYS    45    -104.721-509.226-238.633  1.00  0.00           H  
ATOM    671  HZ2 LYS    45    -104.643-510.072-237.233  1.00  0.00           H  
ATOM    672  HZ3 LYS    45    -104.442-508.510-237.117  1.00  0.00           H  
ATOM    673  C   LYS    45    -111.455-507.468-236.350  1.00  0.00           C  
ATOM    674  O   LYS    45    -112.119-507.624-237.388  1.00  0.00           O  
ATOM    675  N   GLU    46    -111.659-506.444-235.530  1.00  0.00           N  
ATOM    676  H   GLU    46    -111.053-506.330-234.731  1.00  0.00           H  
ATOM    677  CA  GLU    46    -112.727-505.451-235.830  1.00  0.00           C  
ATOM    678  HA  GLU    46    -113.664-505.934-236.107  1.00  0.00           H  
ATOM    679  CB  GLU    46    -113.119-504.742-234.457  1.00  0.00           C  
ATOM    680  HB2 GLU    46    -112.324-504.167-233.982  1.00  0.00           H  
ATOM    681  HB3 GLU    46    -113.718-503.869-234.714  1.00  0.00           H  
ATOM    682  CG  GLU    46    -113.845-505.590-233.388  1.00  0.00           C  
ATOM    683  HG2 GLU    46    -114.715-506.103-233.797  1.00  0.00           H  
ATOM    684  HG3 GLU    46    -113.144-506.405-233.206  1.00  0.00           H  
ATOM    685  CD  GLU    46    -114.154-504.804-232.081  1.00  0.00           C  
ATOM    686  OE1 GLU    46    -115.047-505.186-231.304  1.00  0.00           O  
ATOM    687  OE2 GLU    46    -113.475-503.812-231.706  1.00  0.00           O  
ATOM    688  C   GLU    46    -112.263-504.390-236.803  1.00  0.00           C  
ATOM    689  O   GLU    46    -113.060-503.674-237.478  1.00  0.00           O  
ATOM    690  N   GLY    47    -110.946-504.221-236.987  1.00  0.00           N  
ATOM    691  H   GLY    47    -110.349-504.764-236.379  1.00  0.00           H  
ATOM    692  CA  GLY    47    -110.369-503.281-237.876  1.00  0.00           C  
ATOM    693  HA2 GLY    47    -110.852-503.287-238.853  1.00  0.00           H  
ATOM    694  HA3 GLY    47    -110.671-502.331-237.436  1.00  0.00           H  
ATOM    695  C   GLY    47    -108.913-503.385-238.142  1.00  0.00           C  
ATOM    696  O   GLY    47    -108.444-504.523-238.008  1.00  0.00           O  
ATOM    697  N   VAL    48    -108.040-502.450-238.492  1.00  0.00           N  
ATOM    698  H   VAL    48    -108.263-501.493-238.260  1.00  0.00           H  
ATOM    699  CA  VAL    48    -106.625-502.711-238.964  1.00  0.00           C  
ATOM    700  HA  VAL    48    -106.295-503.635-238.490  1.00  0.00           H  
ATOM    701  CB  VAL    48    -106.523-502.905-240.569  1.00  0.00           C  
ATOM    702  HB  VAL    48    -105.465-502.734-240.768  1.00  0.00           H  
ATOM    703  CG1 VAL    48    -106.699-504.323-240.997  1.00  0.00           C  
ATOM    704 HG11 VAL    48    -106.490-505.050-240.212  1.00  0.00           H  
ATOM    705 HG12 VAL    48    -105.934-504.589-241.726  1.00  0.00           H  
ATOM    706 HG13 VAL    48    -107.700-504.478-241.400  1.00  0.00           H  
ATOM    707  CG2 VAL    48    -107.058-501.818-241.454  1.00  0.00           C  
ATOM    708 HG21 VAL    48    -108.145-501.860-241.529  1.00  0.00           H  
ATOM    709 HG22 VAL    48    -106.716-501.869-242.487  1.00  0.00           H  
ATOM    710 HG23 VAL    48    -106.750-500.903-240.949  1.00  0.00           H  
ATOM    711  C   VAL    48    -105.644-501.628-238.466  1.00  0.00           C  
ATOM    712  O   VAL    48    -105.882-500.478-238.137  1.00  0.00           O  
ATOM    713  N   VAL    49    -104.418-502.055-238.621  1.00  0.00           N  
ATOM    714  H   VAL    49    -104.262-502.991-238.967  1.00  0.00           H  
ATOM    715  CA  VAL    49    -103.205-501.281-238.188  1.00  0.00           C  
ATOM    716  HA  VAL    49    -103.562-500.689-237.345  1.00  0.00           H  
ATOM    717  CB  VAL    49    -102.025-502.207-237.828  1.00  0.00           C  
ATOM    718  HB  VAL    49    -101.664-502.689-238.736  1.00  0.00           H  
ATOM    719  CG1 VAL    49    -100.963-501.442-237.130  1.00  0.00           C  
ATOM    720 HG11 VAL    49    -100.094-502.045-236.867  1.00  0.00           H  
ATOM    721 HG12 VAL    49    -101.358-501.218-236.139  1.00  0.00           H  
ATOM    722 HG13 VAL    49    -100.690-500.529-237.659  1.00  0.00           H  
ATOM    723  CG2 VAL    49    -102.518-503.439-237.038  1.00  0.00           C  
ATOM    724 HG21 VAL    49    -101.648-504.046-236.790  1.00  0.00           H  
ATOM    725 HG22 VAL    49    -103.278-504.042-237.535  1.00  0.00           H  
ATOM    726 HG23 VAL    49    -102.929-503.004-236.127  1.00  0.00           H  
ATOM    727  C   VAL    49    -102.686-500.396-239.423  1.00  0.00           C  
ATOM    728  O   VAL    49    -102.106-500.854-240.427  1.00  0.00           O  
ATOM    729  N   HIE    50    -102.891-499.092-239.292  1.00  0.00           N  
ATOM    730  H   HIE    50    -103.411-498.697-238.522  1.00  0.00           H  
ATOM    731  CA  HIE    50    -102.387-497.998-240.150  1.00  0.00           C  
ATOM    732  HA  HIE    50    -102.726-497.013-239.830  1.00  0.00           H  
ATOM    733  CB  HIE    50    -100.811-497.957-240.137  1.00  0.00           C  
ATOM    734  HB2 HIE    50    -100.461-498.970-239.940  1.00  0.00           H  
ATOM    735  HB3 HIE    50    -100.524-497.615-241.131  1.00  0.00           H  
ATOM    736  CG  HIE    50    -100.259-497.174-239.000  1.00  0.00           C  
ATOM    737  ND1 HIE    50    -100.396-497.469-237.651  1.00  0.00           N  
ATOM    738  CE1 HIE    50     -99.820-496.470-236.963  1.00  0.00           C  
ATOM    739  HE1 HIE    50     -99.830-496.436-235.883  1.00  0.00           H  
ATOM    740  NE2 HIE    50     -99.164-495.618-237.845  1.00  0.00           N  
ATOM    741  HE2 HIE    50     -98.744-494.756-237.527  1.00  0.00           H  
ATOM    742  CD2 HIE    50     -99.604-495.990-239.134  1.00  0.00           C  
ATOM    743  HD2 HIE    50     -99.460-495.371-240.007  1.00  0.00           H  
ATOM    744  C   HIE    50    -102.961-497.880-241.655  1.00  0.00           C  
ATOM    745  O   HIE    50    -103.596-496.985-242.024  1.00  0.00           O  
ATOM    746  N   GLY    51    -102.646-498.950-242.510  1.00  0.00           N  
ATOM    747  H   GLY    51    -102.060-499.708-242.189  1.00  0.00           H  
ATOM    748  CA  GLY    51    -103.220-499.233-243.828  1.00  0.00           C  
ATOM    749  HA2 GLY    51    -104.303-499.211-243.706  1.00  0.00           H  
ATOM    750  HA3 GLY    51    -102.886-498.406-244.454  1.00  0.00           H  
ATOM    751  C   GLY    51    -102.858-500.697-244.313  1.00  0.00           C  
ATOM    752  O   GLY    51    -101.861-501.245-243.837  1.00  0.00           O  
ATOM    753  N   VAL    52    -103.646-501.333-245.167  1.00  0.00           N  
ATOM    754  H   VAL    52    -104.379-500.776-245.583  1.00  0.00           H  
ATOM    755  CA  VAL    52    -103.389-502.680-245.720  1.00  0.00           C  
ATOM    756  HA  VAL    52    -103.001-503.317-244.924  1.00  0.00           H  
ATOM    757  CB  VAL    52    -104.652-503.362-246.143  1.00  0.00           C  
ATOM    758  HB  VAL    52    -104.429-504.285-246.679  1.00  0.00           H  
ATOM    759  CG1 VAL    52    -105.399-503.640-244.805  1.00  0.00           C  
ATOM    760 HG11 VAL    52    -105.642-502.676-244.356  1.00  0.00           H  
ATOM    761 HG12 VAL    52    -104.832-504.244-244.096  1.00  0.00           H  
ATOM    762 HG13 VAL    52    -106.370-504.082-245.028  1.00  0.00           H  
ATOM    763  CG2 VAL    52    -105.654-502.552-247.002  1.00  0.00           C  
ATOM    764 HG21 VAL    52    -105.156-502.007-247.803  1.00  0.00           H  
ATOM    765 HG22 VAL    52    -106.223-501.918-246.322  1.00  0.00           H  
ATOM    766 HG23 VAL    52    -106.479-503.209-247.280  1.00  0.00           H  
ATOM    767  C   VAL    52    -102.297-502.521-246.860  1.00  0.00           C  
ATOM    768  O   VAL    52    -102.043-501.457-247.434  1.00  0.00           O  
ATOM    769  N   ALA    53    -101.651-503.638-247.124  1.00  0.00           N  
ATOM    770  H   ALA    53    -101.745-504.487-246.585  1.00  0.00           H  
ATOM    771  CA  ALA    53    -100.422-503.694-247.843  1.00  0.00           C  
ATOM    772  HA  ALA    53    -100.192-502.653-248.069  1.00  0.00           H  
ATOM    773  CB  ALA    53     -99.376-504.453-247.003  1.00  0.00           C  
ATOM    774  HB1 ALA    53     -98.945-503.881-246.181  1.00  0.00           H  
ATOM    775  HB2 ALA    53     -98.507-504.737-247.598  1.00  0.00           H  
ATOM    776  HB3 ALA    53     -99.866-505.341-246.606  1.00  0.00           H  
ATOM    777  C   ALA    53    -100.718-504.222-249.250  1.00  0.00           C  
ATOM    778  O   ALA    53    -101.864-504.534-249.538  1.00  0.00           O  
ATOM    779  N   THR    54     -99.697-504.148-250.108  1.00  0.00           N  
ATOM    780  H   THR    54     -98.860-503.734-249.724  1.00  0.00           H  
ATOM    781  CA  THR    54     -99.716-504.700-251.471  1.00  0.00           C  
ATOM    782  HA  THR    54    -100.713-505.087-251.680  1.00  0.00           H  
ATOM    783  CB  THR    54     -99.621-503.659-252.498  1.00  0.00           C  
ATOM    784  HB  THR    54     -99.721-504.150-253.466  1.00  0.00           H  
ATOM    785  CG2 THR    54    -100.794-502.610-252.414  1.00  0.00           C  
ATOM    786 HG21 THR    54    -101.720-503.132-252.656  1.00  0.00           H  
ATOM    787 HG22 THR    54    -100.715-501.877-253.217  1.00  0.00           H  
ATOM    788 HG23 THR    54    -100.670-502.230-251.400  1.00  0.00           H  
ATOM    789  OG1 THR    54     -98.474-502.952-252.470  1.00  0.00           O  
ATOM    790  HG1 THR    54     -98.636-502.043-252.730  1.00  0.00           H  
ATOM    791  C   THR    54     -98.647-505.802-251.787  1.00  0.00           C  
ATOM    792  O   THR    54     -97.574-505.661-251.131  1.00  0.00           O  
ATOM    793  N   VAL    55     -98.831-506.669-252.798  1.00  0.00           N  
ATOM    794  H   VAL    55     -99.782-506.854-253.082  1.00  0.00           H  
ATOM    795  CA  VAL    55     -97.865-507.701-253.295  1.00  0.00           C  
ATOM    796  HA  VAL    55     -97.298-508.097-252.451  1.00  0.00           H  
ATOM    797  CB  VAL    55     -98.677-508.970-253.926  1.00  0.00           C  
ATOM    798  HB  VAL    55     -97.747-509.475-254.183  1.00  0.00           H  
ATOM    799  CG1 VAL    55     -99.325-509.650-252.823  1.00  0.00           C  
ATOM    800 HG11 VAL    55     -99.756-510.584-253.182  1.00  0.00           H  
ATOM    801 HG12 VAL    55     -99.995-508.972-252.295  1.00  0.00           H  
ATOM    802 HG13 VAL    55     -98.583-509.803-252.039  1.00  0.00           H  
ATOM    803  CG2 VAL    55     -99.532-508.709-255.186  1.00  0.00           C  
ATOM    804 HG21 VAL    55    -100.404-508.135-254.873  1.00  0.00           H  
ATOM    805 HG22 VAL    55    -100.037-509.602-255.555  1.00  0.00           H  
ATOM    806 HG23 VAL    55     -99.103-508.137-256.008  1.00  0.00           H  
ATOM    807  C   VAL    55     -96.866-507.126-254.271  1.00  0.00           C  
ATOM    808  O   VAL    55     -96.924-505.917-254.420  1.00  0.00           O  
ATOM    809  N   ALA    56     -96.001-507.851-254.967  1.00  0.00           N  
ATOM    810  H   ALA    56     -95.978-508.810-254.651  1.00  0.00           H  
ATOM    811  CA  ALA    56     -95.121-507.413-256.004  1.00  0.00           C  
ATOM    812  HA  ALA    56     -95.569-506.541-256.480  1.00  0.00           H  
ATOM    813  CB  ALA    56     -93.839-506.917-255.363  1.00  0.00           C  
ATOM    814  HB1 ALA    56     -93.821-505.843-255.546  1.00  0.00           H  
ATOM    815  HB2 ALA    56     -92.923-507.226-255.867  1.00  0.00           H  
ATOM    816  HB3 ALA    56     -93.844-507.183-254.306  1.00  0.00           H  
ATOM    817  C   ALA    56     -94.901-508.604-256.973  1.00  0.00           C  
ATOM    818  O   ALA    56     -95.454-509.694-256.798  1.00  0.00           O  
ATOM    819  N   GLU    57     -94.061-508.331-257.910  1.00  0.00           N  
ATOM    820  H   GLU    57     -93.525-507.490-257.757  1.00  0.00           H  
ATOM    821  CA  GLU    57     -93.485-509.424-258.792  1.00  0.00           C  
ATOM    822  HA  GLU    57     -94.356-509.981-259.137  1.00  0.00           H  
ATOM    823  CB  GLU    57     -92.723-508.750-259.908  1.00  0.00           C  
ATOM    824  HB2 GLU    57     -91.937-508.072-259.575  1.00  0.00           H  
ATOM    825  HB3 GLU    57     -92.299-509.548-260.517  1.00  0.00           H  
ATOM    826  CG  GLU    57     -93.553-507.788-260.878  1.00  0.00           C  
ATOM    827  HG2 GLU    57     -94.140-507.081-260.292  1.00  0.00           H  
ATOM    828  HG3 GLU    57     -92.858-507.160-261.435  1.00  0.00           H  
ATOM    829  CD  GLU    57     -94.496-508.493-261.833  1.00  0.00           C  
ATOM    830  OE1 GLU    57     -94.666-509.698-261.744  1.00  0.00           O  
ATOM    831  OE2 GLU    57     -94.985-507.827-262.741  1.00  0.00           O  
ATOM    832  C   GLU    57     -92.601-510.439-257.967  1.00  0.00           C  
ATOM    833  O   GLU    57     -91.856-509.977-257.103  1.00  0.00           O  
ATOM    834  N   LYS    58     -92.530-511.727-258.411  1.00  0.00           N  
ATOM    835  H   LYS    58     -92.879-511.887-259.345  1.00  0.00           H  
ATOM    836  CA  LYS    58     -91.606-512.781-257.837  1.00  0.00           C  
ATOM    837  HA  LYS    58     -90.758-512.443-257.241  1.00  0.00           H  
ATOM    838  CB  LYS    58     -92.415-513.563-256.851  1.00  0.00           C  
ATOM    839  HB2 LYS    58     -91.746-514.253-256.338  1.00  0.00           H  
ATOM    840  HB3 LYS    58     -92.782-512.829-256.134  1.00  0.00           H  
ATOM    841  CG  LYS    58     -93.731-514.333-257.263  1.00  0.00           C  
ATOM    842  HG2 LYS    58     -94.466-513.591-257.575  1.00  0.00           H  
ATOM    843  HG3 LYS    58     -93.524-515.125-257.983  1.00  0.00           H  
ATOM    844  CD  LYS    58     -94.226-514.938-255.968  1.00  0.00           C  
ATOM    845  HD2 LYS    58     -94.179-514.247-255.126  1.00  0.00           H  
ATOM    846  HD3 LYS    58     -95.269-515.030-256.271  1.00  0.00           H  
ATOM    847  CE  LYS    58     -93.752-516.396-255.538  1.00  0.00           C  
ATOM    848  HE2 LYS    58     -93.957-516.969-256.442  1.00  0.00           H  
ATOM    849  HE3 LYS    58     -92.674-516.471-255.393  1.00  0.00           H  
ATOM    850  NZ  LYS    58     -94.570-516.953-254.336  1.00  0.00           N  
ATOM    851  HZ1 LYS    58     -94.085-517.825-254.179  1.00  0.00           H  
ATOM    852  HZ2 LYS    58     -95.513-517.216-254.586  1.00  0.00           H  
ATOM    853  HZ3 LYS    58     -94.434-516.298-253.578  1.00  0.00           H  
ATOM    854  C   LYS    58     -90.970-513.663-258.976  1.00  0.00           C  
ATOM    855  O   LYS    58     -91.453-513.861-260.059  1.00  0.00           O  
ATOM    856  N   THR    59     -89.778-514.215-258.627  1.00  0.00           N  
ATOM    857  H   THR    59     -89.418-514.021-257.703  1.00  0.00           H  
ATOM    858  CA  THR    59     -88.891-514.969-259.464  1.00  0.00           C  
ATOM    859  HA  THR    59     -88.134-515.183-258.709  1.00  0.00           H  
ATOM    860  CB  THR    59     -89.541-516.248-260.127  1.00  0.00           C  
ATOM    861  HB  THR    59     -90.297-515.809-260.777  1.00  0.00           H  
ATOM    862  CG2 THR    59     -88.618-517.136-261.012  1.00  0.00           C  
ATOM    863 HG21 THR    59     -88.631-516.754-262.033  1.00  0.00           H  
ATOM    864 HG22 THR    59     -89.000-518.156-260.973  1.00  0.00           H  
ATOM    865 HG23 THR    59     -87.628-517.179-260.557  1.00  0.00           H  
ATOM    866  OG1 THR    59     -89.856-517.176-259.160  1.00  0.00           O  
ATOM    867  HG1 THR    59     -90.322-517.901-259.583  1.00  0.00           H  
ATOM    868  C   THR    59     -88.231-514.089-260.567  1.00  0.00           C  
ATOM    869  O   THR    59     -88.958-513.438-261.281  1.00  0.00           O  
ATOM    870  N   LYS    60     -86.931-514.209-260.733  1.00  0.00           N  
ATOM    871  H   LYS    60     -86.623-514.964-260.136  1.00  0.00           H  
ATOM    872  CA  LYS    60     -85.947-513.479-261.575  1.00  0.00           C  
ATOM    873  HA  LYS    60     -85.720-512.613-260.953  1.00  0.00           H  
ATOM    874  CB  LYS    60     -84.775-514.367-261.690  1.00  0.00           C  
ATOM    875  HB2 LYS    60     -85.148-515.384-261.807  1.00  0.00           H  
ATOM    876  HB3 LYS    60     -84.159-514.038-262.527  1.00  0.00           H  
ATOM    877  CG  LYS    60     -84.002-514.518-260.417  1.00  0.00           C  
ATOM    878  HG2 LYS    60     -84.656-514.757-259.578  1.00  0.00           H  
ATOM    879  HG3 LYS    60     -83.331-515.362-260.257  1.00  0.00           H  
ATOM    880  CD  LYS    60     -83.157-513.220-260.168  1.00  0.00           C  
ATOM    881  HD2 LYS    60     -83.054-512.626-261.076  1.00  0.00           H  
ATOM    882  HD3 LYS    60     -83.665-512.613-259.419  1.00  0.00           H  
ATOM    883  CE  LYS    60     -81.786-513.457-259.563  1.00  0.00           C  
ATOM    884  HE2 LYS    60     -81.899-513.921-258.583  1.00  0.00           H  
ATOM    885  HE3 LYS    60     -81.271-514.240-260.118  1.00  0.00           H  
ATOM    886  NZ  LYS    60     -80.972-512.253-259.379  1.00  0.00           N  
ATOM    887  HZ1 LYS    60     -81.183-511.420-259.911  1.00  0.00           H  
ATOM    888  HZ2 LYS    60     -79.998-512.361-259.624  1.00  0.00           H  
ATOM    889  HZ3 LYS    60     -80.815-512.035-258.405  1.00  0.00           H  
ATOM    890  C   LYS    60     -86.585-513.108-262.929  1.00  0.00           C  
ATOM    891  O   LYS    60     -86.332-512.032-263.474  1.00  0.00           O  
ATOM    892  N   GLU    61     -87.260-513.921-263.690  1.00  0.00           N  
ATOM    893  H   GLU    61     -87.409-514.850-263.324  1.00  0.00           H  
ATOM    894  CA  GLU    61     -87.702-513.587-265.109  1.00  0.00           C  
ATOM    895  HA  GLU    61     -86.825-513.408-265.731  1.00  0.00           H  
ATOM    896  CB  GLU    61     -88.303-514.906-265.641  1.00  0.00           C  
ATOM    897  HB2 GLU    61     -88.997-515.400-264.961  1.00  0.00           H  
ATOM    898  HB3 GLU    61     -88.815-514.594-266.552  1.00  0.00           H  
ATOM    899  CG  GLU    61     -87.213-515.996-265.915  1.00  0.00           C  
ATOM    900  HG2 GLU    61     -86.521-516.082-265.078  1.00  0.00           H  
ATOM    901  HG3 GLU    61     -87.649-516.968-266.143  1.00  0.00           H  
ATOM    902  CD  GLU    61     -86.478-515.714-267.186  1.00  0.00           C  
ATOM    903  OE1 GLU    61     -86.888-516.383-268.180  1.00  0.00           O  
ATOM    904  OE2 GLU    61     -85.621-514.827-267.135  1.00  0.00           O  
ATOM    905  C   GLU    61     -88.694-512.367-265.100  1.00  0.00           C  
ATOM    906  O   GLU    61     -88.592-511.534-265.992  1.00  0.00           O  
ATOM    907  N   GLN    62     -89.514-512.197-264.055  1.00  0.00           N  
ATOM    908  H   GLN    62     -89.389-512.970-263.417  1.00  0.00           H  
ATOM    909  CA  GLN    62     -90.605-511.246-263.907  1.00  0.00           C  
ATOM    910  HA  GLN    62     -91.173-511.167-264.834  1.00  0.00           H  
ATOM    911  CB  GLN    62     -91.634-511.677-262.868  1.00  0.00           C  
ATOM    912  HB2 GLN    62     -91.334-511.597-261.824  1.00  0.00           H  
ATOM    913  HB3 GLN    62     -92.391-510.922-262.656  1.00  0.00           H  
ATOM    914  CG  GLN    62     -92.477-512.906-263.188  1.00  0.00           C  
ATOM    915  HG2 GLN    62     -91.731-513.625-263.525  1.00  0.00           H  
ATOM    916  HG3 GLN    62     -93.054-513.094-262.282  1.00  0.00           H  
ATOM    917  CD  GLN    62     -93.447-512.664-264.268  1.00  0.00           C  
ATOM    918  OE1 GLN    62     -94.193-513.490-264.789  1.00  0.00           O  
ATOM    919  NE2 GLN    62     -93.644-511.471-264.738  1.00  0.00           N  
ATOM    920 HE21 GLN    62     -93.303-510.634-264.287  1.00  0.00           H  
ATOM    921 HE22 GLN    62     -94.496-511.511-265.279  1.00  0.00           H  
ATOM    922  C   GLN    62     -90.038-509.827-263.582  1.00  0.00           C  
ATOM    923  O   GLN    62     -90.787-508.887-263.769  1.00  0.00           O  
ATOM    924  N   VAL    63     -88.831-509.778-263.070  1.00  0.00           N  
ATOM    925  H   VAL    63     -88.216-510.575-263.152  1.00  0.00           H  
ATOM    926  CA  VAL    63     -88.025-508.575-262.655  1.00  0.00           C  
ATOM    927  HA  VAL    63     -88.586-507.823-262.100  1.00  0.00           H  
ATOM    928  CB  VAL    63     -86.980-509.023-261.588  1.00  0.00           C  
ATOM    929  HB  VAL    63     -86.123-509.494-262.070  1.00  0.00           H  
ATOM    930  CG1 VAL    63     -86.400-507.773-260.915  1.00  0.00           C  
ATOM    931 HG11 VAL    63     -87.118-507.197-260.332  1.00  0.00           H  
ATOM    932 HG12 VAL    63     -85.968-507.072-261.628  1.00  0.00           H  
ATOM    933 HG13 VAL    63     -85.603-508.008-260.208  1.00  0.00           H  
ATOM    934  CG2 VAL    63     -87.442-509.804-260.334  1.00  0.00           C  
ATOM    935 HG21 VAL    63     -86.644-509.924-259.601  1.00  0.00           H  
ATOM    936 HG22 VAL    63     -87.962-510.739-260.544  1.00  0.00           H  
ATOM    937 HG23 VAL    63     -88.231-509.294-259.782  1.00  0.00           H  
ATOM    938  C   VAL    63     -87.183-507.931-263.777  1.00  0.00           C  
ATOM    939  O   VAL    63     -87.126-506.702-263.853  1.00  0.00           O  
ATOM    940  N   THR    64     -86.867-508.710-264.821  1.00  0.00           N  
ATOM    941  H   THR    64     -87.063-509.689-264.669  1.00  0.00           H  
ATOM    942  CA  THR    64     -86.166-508.145-266.053  1.00  0.00           C  
ATOM    943  HA  THR    64     -85.900-507.117-265.809  1.00  0.00           H  
ATOM    944  CB  THR    64     -84.835-508.762-266.398  1.00  0.00           C  
ATOM    945  HB  THR    64     -84.416-508.383-267.331  1.00  0.00           H  
ATOM    946  CG2 THR    64     -83.698-508.560-265.441  1.00  0.00           C  
ATOM    947 HG21 THR    64     -83.166-509.509-265.386  1.00  0.00           H  
ATOM    948 HG22 THR    64     -84.131-508.171-264.519  1.00  0.00           H  
ATOM    949 HG23 THR    64     -83.219-507.665-265.839  1.00  0.00           H  
ATOM    950  OG1 THR    64     -85.120-510.148-266.510  1.00  0.00           O  
ATOM    951  HG1 THR    64     -85.230-510.317-267.449  1.00  0.00           H  
ATOM    952  C   THR    64     -87.065-507.961-267.232  1.00  0.00           C  
ATOM    953  O   THR    64     -88.131-508.562-267.331  1.00  0.00           O  
ATOM    954  N   ASN    65     -86.674-507.112-268.161  1.00  0.00           N  
ATOM    955  H   ASN    65     -85.834-506.576-267.993  1.00  0.00           H  
ATOM    956  CA  ASN    65     -87.390-506.845-269.405  1.00  0.00           C  
ATOM    957  HA  ASN    65     -87.735-507.777-269.853  1.00  0.00           H  
ATOM    958  CB  ASN    65     -88.647-505.959-269.172  1.00  0.00           C  
ATOM    959  HB2 ASN    65     -89.233-506.511-268.438  1.00  0.00           H  
ATOM    960  HB3 ASN    65     -88.218-504.997-268.890  1.00  0.00           H  
ATOM    961  CG  ASN    65     -89.443-505.894-270.473  1.00  0.00           C  
ATOM    962  OD1 ASN    65     -89.445-506.762-271.322  1.00  0.00           O  
ATOM    963  ND2 ASN    65     -90.128-504.864-270.821  1.00  0.00           N  
ATOM    964 HD21 ASN    65     -90.018-503.995-270.318  1.00  0.00           H  
ATOM    965 HD22 ASN    65     -90.451-504.775-271.774  1.00  0.00           H  
ATOM    966  C   ASN    65     -86.371-506.206-270.429  1.00  0.00           C  
ATOM    967  O   ASN    65     -85.749-505.203-270.156  1.00  0.00           O  
ATOM    968  N   VAL    66     -86.052-506.946-271.563  1.00  0.00           N  
ATOM    969  H   VAL    66     -86.609-507.692-271.953  1.00  0.00           H  
ATOM    970  CA  VAL    66     -84.926-506.665-272.504  1.00  0.00           C  
ATOM    971  HA  VAL    66     -84.556-505.640-272.482  1.00  0.00           H  
ATOM    972  CB  VAL    66     -83.841-507.592-272.014  1.00  0.00           C  
ATOM    973  HB  VAL    66     -83.637-507.398-270.961  1.00  0.00           H  
ATOM    974  CG1 VAL    66     -84.133-509.136-272.157  1.00  0.00           C  
ATOM    975 HG11 VAL    66     -84.966-509.327-271.480  1.00  0.00           H  
ATOM    976 HG12 VAL    66     -83.225-509.727-272.037  1.00  0.00           H  
ATOM    977 HG13 VAL    66     -84.596-509.307-273.129  1.00  0.00           H  
ATOM    978  CG2 VAL    66     -82.468-507.180-272.618  1.00  0.00           C  
ATOM    979 HG21 VAL    66     -81.698-507.887-272.310  1.00  0.00           H  
ATOM    980 HG22 VAL    66     -82.283-506.129-272.393  1.00  0.00           H  
ATOM    981 HG23 VAL    66     -82.454-507.233-273.707  1.00  0.00           H  
ATOM    982  C   VAL    66     -85.575-506.899-273.870  1.00  0.00           C  
ATOM    983  O   VAL    66     -86.572-507.626-274.112  1.00  0.00           O  
ATOM    984  N   GLY    67     -84.948-506.327-274.855  1.00  0.00           N  
ATOM    985  H   GLY    67     -84.063-505.871-274.685  1.00  0.00           H  
ATOM    986  CA  GLY    67     -85.113-506.626-276.306  1.00  0.00           C  
ATOM    987  HA2 GLY    67     -85.186-507.691-276.525  1.00  0.00           H  
ATOM    988  HA3 GLY    67     -86.149-506.305-276.416  1.00  0.00           H  
ATOM    989  C   GLY    67     -84.251-505.821-277.230  1.00  0.00           C  
ATOM    990  O   GLY    67     -83.714-504.755-276.779  1.00  0.00           O  
ATOM    991  N   GLY    68     -84.030-506.268-278.415  1.00  0.00           N  
ATOM    992  H   GLY    68     -84.311-507.197-278.692  1.00  0.00           H  
ATOM    993  CA  GLY    68     -83.296-505.535-279.449  1.00  0.00           C  
ATOM    994  HA2 GLY    68     -82.219-505.456-279.295  1.00  0.00           H  
ATOM    995  HA3 GLY    68     -83.368-505.995-280.434  1.00  0.00           H  
ATOM    996  C   GLY    68     -83.776-504.147-279.581  1.00  0.00           C  
ATOM    997  O   GLY    68     -84.981-503.770-279.580  1.00  0.00           O  
ATOM    998  N   ALA    69     -82.869-503.216-279.711  1.00  0.00           N  
ATOM    999  H   ALA    69     -81.933-503.532-279.923  1.00  0.00           H  
ATOM   1000  CA  ALA    69     -83.127-501.823-279.993  1.00  0.00           C  
ATOM   1001  HA  ALA    69     -83.796-501.533-279.184  1.00  0.00           H  
ATOM   1002  CB  ALA    69     -81.867-500.998-279.605  1.00  0.00           C  
ATOM   1003  HB1 ALA    69     -81.018-501.314-280.211  1.00  0.00           H  
ATOM   1004  HB2 ALA    69     -81.583-501.182-278.569  1.00  0.00           H  
ATOM   1005  HB3 ALA    69     -82.009-499.918-279.649  1.00  0.00           H  
ATOM   1006  C   ALA    69     -83.594-501.461-281.434  1.00  0.00           C  
ATOM   1007  O   ALA    69     -83.099-501.934-282.369  1.00  0.00           O  
ATOM   1008  N   VAL    70     -84.336-500.307-281.574  1.00  0.00           N  
ATOM   1009  H   VAL    70     -84.613-499.890-280.696  1.00  0.00           H  
ATOM   1010  CA  VAL    70     -84.879-499.634-282.774  1.00  0.00           C  
ATOM   1011  HA  VAL    70     -85.281-500.500-283.300  1.00  0.00           H  
ATOM   1012  CB  VAL    70     -85.943-498.609-282.227  1.00  0.00           C  
ATOM   1013  HB  VAL    70     -85.516-498.081-281.374  1.00  0.00           H  
ATOM   1014  CG1 VAL    70     -86.316-497.593-283.312  1.00  0.00           C  
ATOM   1015 HG11 VAL    70     -86.674-497.994-284.261  1.00  0.00           H  
ATOM   1016 HG12 VAL    70     -85.392-497.015-283.320  1.00  0.00           H  
ATOM   1017 HG13 VAL    70     -87.055-497.032-282.740  1.00  0.00           H  
ATOM   1018  CG2 VAL    70     -87.115-499.354-281.666  1.00  0.00           C  
ATOM   1019 HG21 VAL    70     -87.684-499.780-282.492  1.00  0.00           H  
ATOM   1020 HG22 VAL    70     -87.708-498.641-281.092  1.00  0.00           H  
ATOM   1021 HG23 VAL    70     -86.949-500.131-280.920  1.00  0.00           H  
ATOM   1022  C   VAL    70     -83.869-499.030-283.753  1.00  0.00           C  
ATOM   1023  O   VAL    70     -84.244-498.872-285.023  1.00  0.00           O  
ATOM   1024  N   VAL    71     -82.637-498.754-283.281  1.00  0.00           N  
ATOM   1025  H   VAL    71     -82.447-498.866-282.295  1.00  0.00           H  
ATOM   1026  CA  VAL    71     -81.434-498.344-284.110  1.00  0.00           C  
ATOM   1027  HA  VAL    71     -81.725-498.088-285.129  1.00  0.00           H  
ATOM   1028  CB  VAL    71     -80.796-497.100-283.551  1.00  0.00           C  
ATOM   1029  HB  VAL    71     -81.601-496.389-283.365  1.00  0.00           H  
ATOM   1030  CG1 VAL    71     -80.034-497.312-282.217  1.00  0.00           C  
ATOM   1031 HG11 VAL    71     -79.612-496.380-281.839  1.00  0.00           H  
ATOM   1032 HG12 VAL    71     -79.304-498.077-282.481  1.00  0.00           H  
ATOM   1033 HG13 VAL    71     -80.707-497.684-281.444  1.00  0.00           H  
ATOM   1034  CG2 VAL    71     -79.599-496.523-284.416  1.00  0.00           C  
ATOM   1035 HG21 VAL    71     -80.001-496.234-285.387  1.00  0.00           H  
ATOM   1036 HG22 VAL    71     -78.734-497.183-284.362  1.00  0.00           H  
ATOM   1037 HG23 VAL    71     -79.142-495.651-283.947  1.00  0.00           H  
ATOM   1038  C   VAL    71     -80.537-499.610-284.374  1.00  0.00           C  
ATOM   1039  O   VAL    71     -80.394-500.366-283.455  1.00  0.00           O  
ATOM   1040  N   THR    72     -79.948-499.978-285.474  1.00  0.00           N  
ATOM   1041  H   THR    72     -80.129-499.417-286.294  1.00  0.00           H  
ATOM   1042  CA  THR    72     -78.899-501.047-285.696  1.00  0.00           C  
ATOM   1043  HA  THR    72     -79.425-501.972-285.460  1.00  0.00           H  
ATOM   1044  CB  THR    72     -78.365-501.015-287.160  1.00  0.00           C  
ATOM   1045  HB  THR    72     -77.764-500.130-287.372  1.00  0.00           H  
ATOM   1046  CG2 THR    72     -77.506-502.209-287.600  1.00  0.00           C  
ATOM   1047 HG21 THR    72     -77.025-501.848-288.509  1.00  0.00           H  
ATOM   1048 HG22 THR    72     -78.032-503.156-287.716  1.00  0.00           H  
ATOM   1049 HG23 THR    72     -76.749-502.425-286.847  1.00  0.00           H  
ATOM   1050  OG1 THR    72     -79.593-500.955-287.902  1.00  0.00           O  
ATOM   1051  HG1 THR    72     -80.026-501.812-287.917  1.00  0.00           H  
ATOM   1052  C   THR    72     -77.708-500.963-284.687  1.00  0.00           C  
ATOM   1053  O   THR    72     -77.085-499.912-284.459  1.00  0.00           O  
ATOM   1054  N   GLY    73     -77.193-502.208-284.256  1.00  0.00           N  
ATOM   1055  H   GLY    73     -77.810-502.944-284.567  1.00  0.00           H  
ATOM   1056  CA  GLY    73     -75.943-502.374-283.451  1.00  0.00           C  
ATOM   1057  HA2 GLY    73     -75.544-503.384-283.550  1.00  0.00           H  
ATOM   1058  HA3 GLY    73     -75.303-501.608-283.889  1.00  0.00           H  
ATOM   1059  C   GLY    73     -76.019-502.131-281.956  1.00  0.00           C  
ATOM   1060  O   GLY    73     -77.074-502.300-281.411  1.00  0.00           O  
ATOM   1061  N   VAL    74     -74.935-501.768-281.198  1.00  0.00           N  
ATOM   1062  H   VAL    74     -73.983-501.813-281.534  1.00  0.00           H  
ATOM   1063  CA  VAL    74     -75.059-501.155-279.840  1.00  0.00           C  
ATOM   1064  HA  VAL    74     -76.060-500.777-279.634  1.00  0.00           H  
ATOM   1065  CB  VAL    74     -74.543-502.017-278.625  1.00  0.00           C  
ATOM   1066  HB  VAL    74     -73.454-502.045-278.595  1.00  0.00           H  
ATOM   1067  CG1 VAL    74     -74.980-501.254-277.328  1.00  0.00           C  
ATOM   1068 HG11 VAL    74     -75.166-500.184-277.418  1.00  0.00           H  
ATOM   1069 HG12 VAL    74     -74.183-501.139-276.593  1.00  0.00           H  
ATOM   1070 HG13 VAL    74     -75.903-501.736-277.005  1.00  0.00           H  
ATOM   1071  CG2 VAL    74     -75.031-503.495-278.574  1.00  0.00           C  
ATOM   1072 HG21 VAL    74     -74.602-504.012-277.716  1.00  0.00           H  
ATOM   1073 HG22 VAL    74     -74.727-504.127-279.409  1.00  0.00           H  
ATOM   1074 HG23 VAL    74     -76.107-503.504-278.396  1.00  0.00           H  
ATOM   1075  C   VAL    74     -74.280-499.847-279.861  1.00  0.00           C  
ATOM   1076  O   VAL    74     -74.898-498.860-279.522  1.00  0.00           O  
ATOM   1077  N   THR    75     -72.965-499.838-280.373  1.00  0.00           N  
ATOM   1078  H   THR    75     -72.553-500.752-280.491  1.00  0.00           H  
ATOM   1079  CA  THR    75     -71.939-498.816-280.274  1.00  0.00           C  
ATOM   1080  HA  THR    75     -71.785-498.533-279.233  1.00  0.00           H  
ATOM   1081  CB  THR    75     -70.556-499.509-280.793  1.00  0.00           C  
ATOM   1082  HB  THR    75     -69.998-498.639-281.138  1.00  0.00           H  
ATOM   1083  CG2 THR    75     -69.719-500.275-279.777  1.00  0.00           C  
ATOM   1084 HG21 THR    75     -68.791-500.515-280.296  1.00  0.00           H  
ATOM   1085 HG22 THR    75     -70.301-501.111-279.391  1.00  0.00           H  
ATOM   1086 HG23 THR    75     -69.646-499.636-278.896  1.00  0.00           H  
ATOM   1087  OG1 THR    75     -70.721-500.303-281.927  1.00  0.00           O  
ATOM   1088  HG1 THR    75     -69.880-500.206-282.379  1.00  0.00           H  
ATOM   1089  C   THR    75     -72.334-497.645-281.148  1.00  0.00           C  
ATOM   1090  O   THR    75     -71.486-497.140-281.913  1.00  0.00           O  
ATOM   1091  N   ALA    76     -73.485-496.921-280.843  1.00  0.00           N  
ATOM   1092  H   ALA    76     -74.072-497.313-280.121  1.00  0.00           H  
ATOM   1093  CA  ALA    76     -73.965-495.590-281.307  1.00  0.00           C  
ATOM   1094  HA  ALA    76     -73.231-495.011-281.867  1.00  0.00           H  
ATOM   1095  CB  ALA    76     -75.284-496.050-282.127  1.00  0.00           C  
ATOM   1096  HB1 ALA    76     -75.091-496.940-282.726  1.00  0.00           H  
ATOM   1097  HB2 ALA    76     -75.679-495.285-282.795  1.00  0.00           H  
ATOM   1098  HB3 ALA    76     -76.071-496.220-281.392  1.00  0.00           H  
ATOM   1099  C   ALA    76     -74.513-494.674-280.192  1.00  0.00           C  
ATOM   1100  O   ALA    76     -75.197-495.076-279.245  1.00  0.00           O  
ATOM   1101  N   VAL    77     -74.239-493.360-280.346  1.00  0.00           N  
ATOM   1102  H   VAL    77     -73.709-493.081-281.159  1.00  0.00           H  
ATOM   1103  CA  VAL    77     -74.433-492.355-279.204  1.00  0.00           C  
ATOM   1104  HA  VAL    77     -73.874-492.676-278.325  1.00  0.00           H  
ATOM   1105  CB  VAL    77     -73.720-490.995-279.646  1.00  0.00           C  
ATOM   1106  HB  VAL    77     -73.843-490.271-278.840  1.00  0.00           H  
ATOM   1107  CG1 VAL    77     -72.182-491.044-279.970  1.00  0.00           C  
ATOM   1108 HG11 VAL    77     -71.727-491.683-280.728  1.00  0.00           H  
ATOM   1109 HG12 VAL    77     -71.714-491.305-279.021  1.00  0.00           H  
ATOM   1110 HG13 VAL    77     -71.795-490.038-280.128  1.00  0.00           H  
ATOM   1111  CG2 VAL    77     -74.415-490.395-280.836  1.00  0.00           C  
ATOM   1112 HG21 VAL    77     -74.047-490.926-281.714  1.00  0.00           H  
ATOM   1113 HG22 VAL    77     -74.054-489.378-280.989  1.00  0.00           H  
ATOM   1114 HG23 VAL    77     -75.504-490.387-280.781  1.00  0.00           H  
ATOM   1115  C   VAL    77     -75.859-492.051-278.624  1.00  0.00           C  
ATOM   1116  O   VAL    77     -76.027-491.341-277.607  1.00  0.00           O  
ATOM   1117  N   ALA    78     -76.800-492.658-279.306  1.00  0.00           N  
ATOM   1118  H   ALA    78     -76.634-493.149-280.173  1.00  0.00           H  
ATOM   1119  CA  ALA    78     -78.201-492.578-278.868  1.00  0.00           C  
ATOM   1120  HA  ALA    78     -78.467-491.561-278.580  1.00  0.00           H  
ATOM   1121  CB  ALA    78     -79.098-492.978-280.107  1.00  0.00           C  
ATOM   1122  HB1 ALA    78     -79.003-492.343-280.988  1.00  0.00           H  
ATOM   1123  HB2 ALA    78     -80.162-492.915-279.881  1.00  0.00           H  
ATOM   1124  HB3 ALA    78     -78.751-493.980-280.360  1.00  0.00           H  
ATOM   1125  C   ALA    78     -78.420-493.360-277.614  1.00  0.00           C  
ATOM   1126  O   ALA    78     -79.491-493.334-277.005  1.00  0.00           O  
ATOM   1127  N   GLN    79     -77.536-494.134-277.023  1.00  0.00           N  
ATOM   1128  H   GLN    79     -76.601-494.086-277.404  1.00  0.00           H  
ATOM   1129  CA  GLN    79     -77.816-494.811-275.831  1.00  0.00           C  
ATOM   1130  HA  GLN    79     -78.778-495.316-275.908  1.00  0.00           H  
ATOM   1131  CB  GLN    79     -76.785-495.943-275.571  1.00  0.00           C  
ATOM   1132  HB2 GLN    79     -75.761-495.571-275.604  1.00  0.00           H  
ATOM   1133  HB3 GLN    79     -76.998-496.443-274.627  1.00  0.00           H  
ATOM   1134  CG  GLN    79     -76.647-496.893-276.772  1.00  0.00           C  
ATOM   1135  HG2 GLN    79     -76.419-496.445-277.739  1.00  0.00           H  
ATOM   1136  HG3 GLN    79     -75.811-497.505-276.431  1.00  0.00           H  
ATOM   1137  CD  GLN    79     -77.854-497.903-276.953  1.00  0.00           C  
ATOM   1138  OE1 GLN    79     -78.784-498.090-276.165  1.00  0.00           O  
ATOM   1139  NE2 GLN    79     -77.983-498.528-278.052  1.00  0.00           N  
ATOM   1140 HE21 GLN    79     -78.796-499.119-278.158  1.00  0.00           H  
ATOM   1141 HE22 GLN    79     -77.563-498.143-278.885  1.00  0.00           H  
ATOM   1142  C   GLN    79     -77.911-493.843-274.621  1.00  0.00           C  
ATOM   1143  O   GLN    79     -77.058-492.872-274.494  1.00  0.00           O  
ATOM   1144  N   LYS    80     -78.781-494.113-273.656  1.00  0.00           N  
ATOM   1145  H   LYS    80     -79.485-494.803-273.874  1.00  0.00           H  
ATOM   1146  CA  LYS    80     -78.862-493.425-272.321  1.00  0.00           C  
ATOM   1147  HA  LYS    80     -78.858-492.352-272.515  1.00  0.00           H  
ATOM   1148  CB  LYS    80     -80.207-493.759-271.771  1.00  0.00           C  
ATOM   1149  HB2 LYS    80     -80.956-493.751-272.564  1.00  0.00           H  
ATOM   1150  HB3 LYS    80     -80.203-494.759-271.338  1.00  0.00           H  
ATOM   1151  CG  LYS    80     -80.677-492.736-270.740  1.00  0.00           C  
ATOM   1152  HG2 LYS    80     -80.955-493.334-269.872  1.00  0.00           H  
ATOM   1153  HG3 LYS    80     -79.822-492.101-270.511  1.00  0.00           H  
ATOM   1154  CD  LYS    80     -81.739-491.736-271.259  1.00  0.00           C  
ATOM   1155  HD2 LYS    80     -81.041-491.078-271.777  1.00  0.00           H  
ATOM   1156  HD3 LYS    80     -82.559-492.132-271.858  1.00  0.00           H  
ATOM   1157  CE  LYS    80     -82.466-490.960-270.127  1.00  0.00           C  
ATOM   1158  HE2 LYS    80     -83.114-490.203-270.569  1.00  0.00           H  
ATOM   1159  HE3 LYS    80     -83.049-491.667-269.536  1.00  0.00           H  
ATOM   1160  NZ  LYS    80     -81.488-490.178-269.275  1.00  0.00           N  
ATOM   1161  HZ1 LYS    80     -81.824-490.319-268.333  1.00  0.00           H  
ATOM   1162  HZ2 LYS    80     -81.369-489.259-269.678  1.00  0.00           H  
ATOM   1163  HZ3 LYS    80     -80.509-490.411-269.357  1.00  0.00           H  
ATOM   1164  C   LYS    80     -77.568-493.928-271.587  1.00  0.00           C  
ATOM   1165  O   LYS    80     -77.342-495.095-271.544  1.00  0.00           O  
ATOM   1166  N   THR    81     -76.670-493.053-271.118  1.00  0.00           N  
ATOM   1167  H   THR    81     -76.816-492.097-271.409  1.00  0.00           H  
ATOM   1168  CA  THR    81     -75.318-493.365-270.592  1.00  0.00           C  
ATOM   1169  HA  THR    81     -75.169-494.444-270.542  1.00  0.00           H  
ATOM   1170  CB  THR    81     -74.224-492.626-271.418  1.00  0.00           C  
ATOM   1171  HB  THR    81     -73.289-492.535-270.865  1.00  0.00           H  
ATOM   1172  CG2 THR    81     -73.957-492.854-272.971  1.00  0.00           C  
ATOM   1173 HG21 THR    81     -73.066-492.292-273.250  1.00  0.00           H  
ATOM   1174 HG22 THR    81     -74.916-492.719-273.472  1.00  0.00           H  
ATOM   1175 HG23 THR    81     -73.835-493.932-273.074  1.00  0.00           H  
ATOM   1176  OG1 THR    81     -74.562-491.317-271.348  1.00  0.00           O  
ATOM   1177  HG1 THR    81     -74.664-491.182-270.403  1.00  0.00           H  
ATOM   1178  C   THR    81     -75.170-493.262-269.096  1.00  0.00           C  
ATOM   1179  O   THR    81     -75.975-492.694-268.409  1.00  0.00           O  
ATOM   1180  N   VAL    82     -74.175-493.924-268.516  1.00  0.00           N  
ATOM   1181  H   VAL    82     -73.432-494.272-269.105  1.00  0.00           H  
ATOM   1182  CA  VAL    82     -74.004-494.111-267.080  1.00  0.00           C  
ATOM   1183  HA  VAL    82     -74.816-493.630-266.534  1.00  0.00           H  
ATOM   1184  CB  VAL    82     -74.241-495.644-266.678  1.00  0.00           C  
ATOM   1185  HB  VAL    82     -73.870-495.774-265.661  1.00  0.00           H  
ATOM   1186  CG1 VAL    82     -75.616-496.243-266.839  1.00  0.00           C  
ATOM   1187 HG11 VAL    82     -76.258-495.695-266.149  1.00  0.00           H  
ATOM   1188 HG12 VAL    82     -75.629-497.240-266.400  1.00  0.00           H  
ATOM   1189 HG13 VAL    82     -76.049-496.418-267.823  1.00  0.00           H  
ATOM   1190  CG2 VAL    82     -73.364-496.499-267.494  1.00  0.00           C  
ATOM   1191 HG21 VAL    82     -73.611-496.443-268.554  1.00  0.00           H  
ATOM   1192 HG22 VAL    82     -73.592-497.526-267.209  1.00  0.00           H  
ATOM   1193 HG23 VAL    82     -72.329-496.238-267.275  1.00  0.00           H  
ATOM   1194  C   VAL    82     -72.630-493.559-266.458  1.00  0.00           C  
ATOM   1195  O   VAL    82     -71.547-493.616-267.062  1.00  0.00           O  
ATOM   1196  N   GLU    83     -72.776-493.081-265.238  1.00  0.00           N  
ATOM   1197  H   GLU    83     -73.735-493.067-264.921  1.00  0.00           H  
ATOM   1198  CA  GLU    83     -71.652-492.494-264.452  1.00  0.00           C  
ATOM   1199  HA  GLU    83     -70.665-492.675-264.877  1.00  0.00           H  
ATOM   1200  CB  GLU    83     -72.035-490.919-264.270  1.00  0.00           C  
ATOM   1201  HB2 GLU    83     -71.180-490.300-264.544  1.00  0.00           H  
ATOM   1202  HB3 GLU    83     -72.800-490.710-265.018  1.00  0.00           H  
ATOM   1203  CG  GLU    83     -72.760-490.538-262.963  1.00  0.00           C  
ATOM   1204  HG2 GLU    83     -72.053-490.388-262.148  1.00  0.00           H  
ATOM   1205  HG3 GLU    83     -73.066-489.527-263.232  1.00  0.00           H  
ATOM   1206  CD  GLU    83     -74.053-491.170-262.520  1.00  0.00           C  
ATOM   1207  OE1 GLU    83     -74.388-492.246-262.937  1.00  0.00           O  
ATOM   1208  OE2 GLU    83     -74.762-490.476-261.721  1.00  0.00           O  
ATOM   1209  C   GLU    83     -71.307-493.236-263.159  1.00  0.00           C  
ATOM   1210  O   GLU    83     -70.493-492.761-262.364  1.00  0.00           O  
ATOM   1211  N   GLY    84     -72.060-494.286-262.848  1.00  0.00           N  
ATOM   1212  H   GLY    84     -72.731-494.455-263.583  1.00  0.00           H  
ATOM   1213  CA  GLY    84     -72.236-495.119-261.678  1.00  0.00           C  
ATOM   1214  HA2 GLY    84     -72.943-495.943-261.769  1.00  0.00           H  
ATOM   1215  HA3 GLY    84     -71.245-495.526-261.477  1.00  0.00           H  
ATOM   1216  C   GLY    84     -72.671-494.408-260.394  1.00  0.00           C  
ATOM   1217  O   GLY    84     -71.767-493.969-259.676  1.00  0.00           O  
ATOM   1218  N   ALA    85     -74.018-494.227-260.240  1.00  0.00           N  
ATOM   1219  H   ALA    85     -74.711-494.799-260.700  1.00  0.00           H  
ATOM   1220  CA  ALA    85     -74.669-493.483-259.108  1.00  0.00           C  
ATOM   1221  HA  ALA    85     -74.023-492.640-258.858  1.00  0.00           H  
ATOM   1222  CB  ALA    85     -76.018-493.064-259.421  1.00  0.00           C  
ATOM   1223  HB1 ALA    85     -76.395-492.236-258.820  1.00  0.00           H  
ATOM   1224  HB2 ALA    85     -76.760-493.859-259.493  1.00  0.00           H  
ATOM   1225  HB3 ALA    85     -76.019-492.673-260.439  1.00  0.00           H  
ATOM   1226  C   ALA    85     -74.675-494.258-257.773  1.00  0.00           C  
ATOM   1227  O   ALA    85     -75.418-493.942-256.858  1.00  0.00           O  
ATOM   1228  N   GLY    86     -73.993-495.444-257.823  1.00  0.00           N  
ATOM   1229  H   GLY    86     -73.221-495.512-258.470  1.00  0.00           H  
ATOM   1230  CA  GLY    86     -74.004-496.479-256.829  1.00  0.00           C  
ATOM   1231  HA2 GLY    86     -73.512-497.421-257.074  1.00  0.00           H  
ATOM   1232  HA3 GLY    86     -73.452-496.103-255.967  1.00  0.00           H  
ATOM   1233  C   GLY    86     -75.387-496.873-256.487  1.00  0.00           C  
ATOM   1234  O   GLY    86     -75.725-497.389-255.454  1.00  0.00           O  
ATOM   1235  N   SER    87     -76.325-496.948-257.438  1.00  0.00           N  
ATOM   1236  H   SER    87     -76.201-496.560-258.362  1.00  0.00           H  
ATOM   1237  CA  SER    87     -77.739-497.287-257.221  1.00  0.00           C  
ATOM   1238  HA  SER    87     -78.017-497.947-256.400  1.00  0.00           H  
ATOM   1239  CB  SER    87     -78.610-496.105-256.943  1.00  0.00           C  
ATOM   1240  HB2 SER    87     -78.231-495.573-256.071  1.00  0.00           H  
ATOM   1241  HB3 SER    87     -78.568-495.374-257.751  1.00  0.00           H  
ATOM   1242  OG  SER    87     -79.955-496.411-256.747  1.00  0.00           O  
ATOM   1243  HG  SER    87     -80.392-495.574-256.916  1.00  0.00           H  
ATOM   1244  C   SER    87     -78.346-498.162-258.427  1.00  0.00           C  
ATOM   1245  O   SER    87     -77.814-498.157-259.541  1.00  0.00           O  
ATOM   1246  N   ILE    88     -79.263-499.084-258.073  1.00  0.00           N  
ATOM   1247  H   ILE    88     -79.608-499.014-257.126  1.00  0.00           H  
ATOM   1248  CA  ILE    88     -79.799-500.108-259.077  1.00  0.00           C  
ATOM   1249  HA  ILE    88     -78.835-500.555-259.321  1.00  0.00           H  
ATOM   1250  CB  ILE    88     -80.560-501.287-258.512  1.00  0.00           C  
ATOM   1251  HB  ILE    88     -81.446-500.849-258.053  1.00  0.00           H  
ATOM   1252  CG2 ILE    88     -81.389-502.255-259.432  1.00  0.00           C  
ATOM   1253 HG21 ILE    88     -82.028-502.879-258.807  1.00  0.00           H  
ATOM   1254 HG22 ILE    88     -80.749-502.830-260.100  1.00  0.00           H  
ATOM   1255 HG23 ILE    88     -82.006-501.685-260.127  1.00  0.00           H  
ATOM   1256  CG1 ILE    88     -79.881-502.144-257.500  1.00  0.00           C  
ATOM   1257 HG12 ILE    88     -79.896-501.608-256.550  1.00  0.00           H  
ATOM   1258 HG13 ILE    88     -80.549-502.975-257.274  1.00  0.00           H  
ATOM   1259  CD1 ILE    88     -78.519-502.749-257.994  1.00  0.00           C  
ATOM   1260 HD11 ILE    88     -77.784-501.945-258.010  1.00  0.00           H  
ATOM   1261 HD12 ILE    88     -78.601-503.116-259.017  1.00  0.00           H  
ATOM   1262 HD13 ILE    88     -78.236-503.663-257.472  1.00  0.00           H  
ATOM   1263  C   ILE    88     -80.232-499.518-260.364  1.00  0.00           C  
ATOM   1264  O   ILE    88     -81.401-499.072-260.411  1.00  0.00           O  
ATOM   1265  N   ALA    89     -79.418-499.647-261.407  1.00  0.00           N  
ATOM   1266  H   ALA    89     -78.508-500.033-261.202  1.00  0.00           H  
ATOM   1267  CA  ALA    89     -79.615-499.118-262.768  1.00  0.00           C  
ATOM   1268  HA  ALA    89     -80.680-499.047-262.987  1.00  0.00           H  
ATOM   1269  CB  ALA    89     -78.825-497.753-262.876  1.00  0.00           C  
ATOM   1270  HB1 ALA    89     -79.052-497.082-263.704  1.00  0.00           H  
ATOM   1271  HB2 ALA    89     -77.768-497.987-262.744  1.00  0.00           H  
ATOM   1272  HB3 ALA    89     -79.086-497.215-261.965  1.00  0.00           H  
ATOM   1273  C   ALA    89     -79.078-500.130-263.799  1.00  0.00           C  
ATOM   1274  O   ALA    89     -77.895-500.201-263.959  1.00  0.00           O  
ATOM   1275  N   ALA    90     -79.945-500.885-264.496  1.00  0.00           N  
ATOM   1276  H   ALA    90     -80.937-500.717-264.415  1.00  0.00           H  
ATOM   1277  CA  ALA    90     -79.652-502.046-265.292  1.00  0.00           C  
ATOM   1278  HA  ALA    90     -78.734-502.606-265.111  1.00  0.00           H  
ATOM   1279  CB  ALA    90     -80.819-502.962-264.994  1.00  0.00           C  
ATOM   1280  HB1 ALA    90     -80.621-503.365-264.001  1.00  0.00           H  
ATOM   1281  HB2 ALA    90     -80.905-503.809-265.674  1.00  0.00           H  
ATOM   1282  HB3 ALA    90     -81.793-502.497-265.145  1.00  0.00           H  
ATOM   1283  C   ALA    90     -79.373-501.599-266.722  1.00  0.00           C  
ATOM   1284  O   ALA    90     -80.188-501.800-267.579  1.00  0.00           O  
ATOM   1285  N   ALA    91     -78.153-501.183-266.979  1.00  0.00           N  
ATOM   1286  H   ALA    91     -77.493-501.344-266.232  1.00  0.00           H  
ATOM   1287  CA  ALA    91     -77.482-500.890-268.222  1.00  0.00           C  
ATOM   1288  HA  ALA    91     -78.262-500.422-268.823  1.00  0.00           H  
ATOM   1289  CB  ALA    91     -76.338-499.873-268.186  1.00  0.00           C  
ATOM   1290  HB1 ALA    91     -75.519-500.280-267.593  1.00  0.00           H  
ATOM   1291  HB2 ALA    91     -76.831-498.973-267.819  1.00  0.00           H  
ATOM   1292  HB3 ALA    91     -76.003-499.597-269.186  1.00  0.00           H  
ATOM   1293  C   ALA    91     -77.006-502.247-268.865  1.00  0.00           C  
ATOM   1294  O   ALA    91     -76.963-503.293-268.328  1.00  0.00           O  
ATOM   1295  N   THR    92     -76.793-502.184-270.161  1.00  0.00           N  
ATOM   1296  H   THR    92     -76.957-501.281-270.582  1.00  0.00           H  
ATOM   1297  CA  THR    92     -76.440-503.433-270.921  1.00  0.00           C  
ATOM   1298  HA  THR    92     -75.976-504.182-270.279  1.00  0.00           H  
ATOM   1299  CB  THR    92     -77.640-504.223-271.394  1.00  0.00           C  
ATOM   1300  HB  THR    92     -78.311-504.275-270.537  1.00  0.00           H  
ATOM   1301  CG2 THR    92     -78.430-503.519-272.576  1.00  0.00           C  
ATOM   1302 HG21 THR    92     -78.420-502.430-272.525  1.00  0.00           H  
ATOM   1303 HG22 THR    92     -79.493-503.602-272.803  1.00  0.00           H  
ATOM   1304 HG23 THR    92     -77.938-503.728-273.526  1.00  0.00           H  
ATOM   1305  OG1 THR    92     -77.264-505.483-271.722  1.00  0.00           O  
ATOM   1306  HG1 THR    92     -78.099-505.896-271.953  1.00  0.00           H  
ATOM   1307  C   THR    92     -75.401-503.214-272.065  1.00  0.00           C  
ATOM   1308  O   THR    92     -75.146-502.034-272.381  1.00  0.00           O  
ATOM   1309  N   GLY    93     -74.821-504.293-272.597  1.00  0.00           N  
ATOM   1310  H   GLY    93     -75.229-505.166-272.296  1.00  0.00           H  
ATOM   1311  CA  GLY    93     -73.915-504.311-273.801  1.00  0.00           C  
ATOM   1312  HA2 GLY    93     -74.048-505.325-274.179  1.00  0.00           H  
ATOM   1313  HA3 GLY    93     -74.334-503.696-274.597  1.00  0.00           H  
ATOM   1314  C   GLY    93     -72.415-503.853-273.645  1.00  0.00           C  
ATOM   1315  O   GLY    93     -71.839-503.958-272.518  1.00  0.00           O  
ATOM   1316  N   PHE    94     -71.794-503.421-274.713  1.00  0.00           N  
ATOM   1317  H   PHE    94     -72.323-503.203-275.545  1.00  0.00           H  
ATOM   1318  CA  PHE    94     -70.417-503.014-274.740  1.00  0.00           C  
ATOM   1319  HA  PHE    94     -69.838-503.800-274.255  1.00  0.00           H  
ATOM   1320  CB  PHE    94     -69.848-503.006-276.175  1.00  0.00           C  
ATOM   1321  HB2 PHE    94     -70.516-502.497-276.870  1.00  0.00           H  
ATOM   1322  HB3 PHE    94     -68.865-502.568-276.347  1.00  0.00           H  
ATOM   1323  CG  PHE    94     -69.744-504.353-276.857  1.00  0.00           C  
ATOM   1324  CD1 PHE    94     -68.506-504.989-276.645  1.00  0.00           C  
ATOM   1325  HD1 PHE    94     -67.726-504.517-276.067  1.00  0.00           H  
ATOM   1326  CE1 PHE    94     -68.267-506.272-277.194  1.00  0.00           C  
ATOM   1327  HE1 PHE    94     -67.304-506.710-276.980  1.00  0.00           H  
ATOM   1328  CZ  PHE    94     -69.374-506.833-277.905  1.00  0.00           C  
ATOM   1329  HZ  PHE    94     -69.397-507.829-278.323  1.00  0.00           H  
ATOM   1330  CE2 PHE    94     -70.561-506.218-278.135  1.00  0.00           C  
ATOM   1331  HE2 PHE    94     -71.367-506.726-278.644  1.00  0.00           H  
ATOM   1332  CD2 PHE    94     -70.738-504.942-277.674  1.00  0.00           C  
ATOM   1333  HD2 PHE    94     -71.659-504.440-277.931  1.00  0.00           H  
ATOM   1334  C   PHE    94     -70.014-501.713-273.922  1.00  0.00           C  
ATOM   1335  O   PHE    94     -70.763-500.855-273.507  1.00  0.00           O  
ATOM   1336  N   VAL    95     -68.683-501.469-273.706  1.00  0.00           N  
ATOM   1337  H   VAL    95     -68.059-502.229-273.936  1.00  0.00           H  
ATOM   1338  CA  VAL    95     -68.180-500.188-273.129  1.00  0.00           C  
ATOM   1339  HA  VAL    95     -68.700-499.289-273.458  1.00  0.00           H  
ATOM   1340  CB  VAL    95     -68.400-500.195-271.580  1.00  0.00           C  
ATOM   1341  HB  VAL    95     -69.486-500.246-271.505  1.00  0.00           H  
ATOM   1342  CG1 VAL    95     -67.750-501.359-270.877  1.00  0.00           C  
ATOM   1343 HG11 VAL    95     -66.688-501.112-270.886  1.00  0.00           H  
ATOM   1344 HG12 VAL    95     -68.115-502.274-271.345  1.00  0.00           H  
ATOM   1345 HG13 VAL    95     -68.086-501.454-269.845  1.00  0.00           H  
ATOM   1346  CG2 VAL    95     -68.115-498.830-270.898  1.00  0.00           C  
ATOM   1347 HG21 VAL    95     -68.654-498.737-269.955  1.00  0.00           H  
ATOM   1348 HG22 VAL    95     -68.259-498.006-271.596  1.00  0.00           H  
ATOM   1349 HG23 VAL    95     -67.051-498.715-270.688  1.00  0.00           H  
ATOM   1350  C   VAL    95     -66.716-499.889-273.487  1.00  0.00           C  
ATOM   1351  O   VAL    95     -65.857-500.718-273.253  1.00  0.00           O  
ATOM   1352  N   LYS    96     -66.479-498.620-273.905  1.00  0.00           N  
ATOM   1353  H   LYS    96     -67.281-498.008-273.947  1.00  0.00           H  
ATOM   1354  CA  LYS    96     -65.173-497.919-274.059  1.00  0.00           C  
ATOM   1355  HA  LYS    96     -64.753-498.237-275.013  1.00  0.00           H  
ATOM   1356  CB  LYS    96     -65.485-496.407-274.381  1.00  0.00           C  
ATOM   1357  HB2 LYS    96     -66.083-496.282-275.285  1.00  0.00           H  
ATOM   1358  HB3 LYS    96     -65.991-495.931-273.541  1.00  0.00           H  
ATOM   1359  CG  LYS    96     -64.165-495.558-274.631  1.00  0.00           C  
ATOM   1360  HG2 LYS    96     -63.522-495.707-273.764  1.00  0.00           H  
ATOM   1361  HG3 LYS    96     -63.745-495.818-275.603  1.00  0.00           H  
ATOM   1362  CD  LYS    96     -64.337-493.971-274.736  1.00  0.00           C  
ATOM   1363  HD2 LYS    96     -65.273-493.866-275.283  1.00  0.00           H  
ATOM   1364  HD3 LYS    96     -64.436-493.449-273.784  1.00  0.00           H  
ATOM   1365  CE  LYS    96     -63.182-493.367-275.499  1.00  0.00           C  
ATOM   1366  HE2 LYS    96     -63.187-493.829-276.486  1.00  0.00           H  
ATOM   1367  HE3 LYS    96     -63.378-492.363-275.873  1.00  0.00           H  
ATOM   1368  NZ  LYS    96     -61.884-493.515-274.812  1.00  0.00           N  
ATOM   1369  HZ1 LYS    96     -61.205-492.852-275.159  1.00  0.00           H  
ATOM   1370  HZ2 LYS    96     -61.428-494.391-275.024  1.00  0.00           H  
ATOM   1371  HZ3 LYS    96     -61.871-493.439-273.805  1.00  0.00           H  
ATOM   1372  C   LYS    96     -64.225-498.032-272.793  1.00  0.00           C  
ATOM   1373  O   LYS    96     -64.648-497.945-271.635  1.00  0.00           O  
ATOM   1374  N   LYS    97     -62.926-498.350-273.004  1.00  0.00           N  
ATOM   1375  H   LYS    97     -62.737-498.466-273.989  1.00  0.00           H  
ATOM   1376  CA  LYS    97     -61.783-498.678-272.134  1.00  0.00           C  
ATOM   1377  HA  LYS    97     -62.030-498.600-271.075  1.00  0.00           H  
ATOM   1378  CB  LYS    97     -61.257-500.114-272.448  1.00  0.00           C  
ATOM   1379  HB2 LYS    97     -60.957-499.941-273.482  1.00  0.00           H  
ATOM   1380  HB3 LYS    97     -60.395-500.223-271.790  1.00  0.00           H  
ATOM   1381  CG  LYS    97     -62.211-501.324-272.395  1.00  0.00           C  
ATOM   1382  HG2 LYS    97     -63.157-500.900-272.731  1.00  0.00           H  
ATOM   1383  HG3 LYS    97     -61.908-502.129-273.064  1.00  0.00           H  
ATOM   1384  CD  LYS    97     -62.448-501.855-271.007  1.00  0.00           C  
ATOM   1385  HD2 LYS    97     -62.849-501.062-270.375  1.00  0.00           H  
ATOM   1386  HD3 LYS    97     -63.250-502.592-270.979  1.00  0.00           H  
ATOM   1387  CE  LYS    97     -61.315-502.664-270.410  1.00  0.00           C  
ATOM   1388  HE2 LYS    97     -60.936-503.352-271.166  1.00  0.00           H  
ATOM   1389  HE3 LYS    97     -60.532-502.007-270.030  1.00  0.00           H  
ATOM   1390  NZ  LYS    97     -61.725-503.442-269.228  1.00  0.00           N  
ATOM   1391  HZ1 LYS    97     -61.102-504.178-268.927  1.00  0.00           H  
ATOM   1392  HZ2 LYS    97     -62.518-503.978-269.552  1.00  0.00           H  
ATOM   1393  HZ3 LYS    97     -61.871-502.833-268.436  1.00  0.00           H  
ATOM   1394  C   LYS    97     -60.659-497.573-272.322  1.00  0.00           C  
ATOM   1395  O   LYS    97     -60.695-496.907-273.340  1.00  0.00           O  
ATOM   1396  N   ASP    98     -59.840-497.443-271.247  1.00  0.00           N  
ATOM   1397  H   ASP    98     -59.959-497.926-270.368  1.00  0.00           H  
ATOM   1398  CA  ASP    98     -58.844-496.396-271.297  1.00  0.00           C  
ATOM   1399  HA  ASP    98     -58.476-496.196-272.304  1.00  0.00           H  
ATOM   1400  CB  ASP    98     -59.424-495.054-270.825  1.00  0.00           C  
ATOM   1401  HB2 ASP    98     -60.440-494.954-271.208  1.00  0.00           H  
ATOM   1402  HB3 ASP    98     -59.292-495.000-269.745  1.00  0.00           H  
ATOM   1403  CG  ASP    98     -58.605-493.881-271.491  1.00  0.00           C  
ATOM   1404  OD1 ASP    98     -59.202-492.822-271.691  1.00  0.00           O  
ATOM   1405  OD2 ASP    98     -57.421-494.123-272.020  1.00  0.00           O  
ATOM   1406  C   ASP    98     -57.612-496.887-270.590  1.00  0.00           C  
ATOM   1407  O   ASP    98     -57.625-497.668-269.630  1.00  0.00           O  
ATOM   1408  N   GLN    99     -56.491-496.527-271.091  1.00  0.00           N  
ATOM   1409  H   GLN    99     -56.616-495.909-271.880  1.00  0.00           H  
ATOM   1410  CA  GLN    99     -55.176-496.982-270.750  1.00  0.00           C  
ATOM   1411  HA  GLN    99     -55.343-497.864-270.131  1.00  0.00           H  
ATOM   1412  CB  GLN    99     -54.282-497.283-271.943  1.00  0.00           C  
ATOM   1413  HB2 GLN    99     -53.278-496.904-271.750  1.00  0.00           H  
ATOM   1414  HB3 GLN    99     -54.225-498.371-271.966  1.00  0.00           H  
ATOM   1415  CG  GLN    99     -54.742-497.004-273.362  1.00  0.00           C  
ATOM   1416  HG2 GLN    99     -55.557-497.642-273.701  1.00  0.00           H  
ATOM   1417  HG3 GLN    99     -55.030-495.955-273.297  1.00  0.00           H  
ATOM   1418  CD  GLN    99     -53.620-496.965-274.386  1.00  0.00           C  
ATOM   1419  OE1 GLN    99     -52.499-496.370-274.292  1.00  0.00           O  
ATOM   1420  NE2 GLN    99     -53.748-497.686-275.467  1.00  0.00           N  
ATOM   1421 HE21 GLN    99     -52.952-497.787-276.081  1.00  0.00           H  
ATOM   1422 HE22 GLN    99     -54.662-498.024-275.730  1.00  0.00           H  
ATOM   1423  C   GLN    99     -54.553-495.901-269.904  1.00  0.00           C  
ATOM   1424  O   GLN    99     -54.578-494.660-270.150  1.00  0.00           O  
ATOM   1425  N   LEU   100     -54.120-496.343-268.724  1.00  0.00           N  
ATOM   1426  H   LEU   100     -54.156-497.340-268.566  1.00  0.00           H  
ATOM   1427  CA  LEU   100     -53.503-495.550-267.635  1.00  0.00           C  
ATOM   1428  HA  LEU   100     -54.027-494.646-267.324  1.00  0.00           H  
ATOM   1429  CB  LEU   100     -53.379-496.466-266.428  1.00  0.00           C  
ATOM   1430  HB2 LEU   100     -52.893-497.402-266.705  1.00  0.00           H  
ATOM   1431  HB3 LEU   100     -52.622-495.975-265.816  1.00  0.00           H  
ATOM   1432  CG  LEU   100     -54.706-496.569-265.475  1.00  0.00           C  
ATOM   1433  HG  LEU   100     -55.580-496.818-266.077  1.00  0.00           H  
ATOM   1434  CD1 LEU   100     -54.432-497.497-264.212  1.00  0.00           C  
ATOM   1435 HD11 LEU   100     -54.183-498.532-264.444  1.00  0.00           H  
ATOM   1436 HD12 LEU   100     -55.400-497.628-263.729  1.00  0.00           H  
ATOM   1437 HD13 LEU   100     -53.871-496.997-263.422  1.00  0.00           H  
ATOM   1438  CD2 LEU   100     -55.226-495.264-264.874  1.00  0.00           C  
ATOM   1439 HD21 LEU   100     -55.099-495.265-263.791  1.00  0.00           H  
ATOM   1440 HD22 LEU   100     -56.218-494.939-265.188  1.00  0.00           H  
ATOM   1441 HD23 LEU   100     -54.688-494.477-265.402  1.00  0.00           H  
ATOM   1442  C   LEU   100     -52.040-495.121-267.999  1.00  0.00           C  
ATOM   1443  O   LEU   100     -51.620-494.151-267.409  1.00  0.00           O  
ATOM   1444  N   GLY   101     -51.447-495.851-268.874  1.00  0.00           N  
ATOM   1445  H   GLY   101     -51.970-496.531-269.407  1.00  0.00           H  
ATOM   1446  CA  GLY   101     -50.202-495.618-269.529  1.00  0.00           C  
ATOM   1447  HA2 GLY   101     -50.147-496.262-270.407  1.00  0.00           H  
ATOM   1448  HA3 GLY   101     -50.135-494.562-269.788  1.00  0.00           H  
ATOM   1449  C   GLY   101     -48.931-496.057-268.692  1.00  0.00           C  
ATOM   1450  O   GLY   101     -47.778-495.819-269.019  1.00  0.00           O  
ATOM   1451  N   LYS   102     -49.187-496.880-267.636  1.00  0.00           N  
ATOM   1452  H   LYS   102     -50.115-497.256-267.506  1.00  0.00           H  
ATOM   1453  CA  LYS   102     -48.218-497.376-266.585  1.00  0.00           C  
ATOM   1454  HA  LYS   102     -47.356-496.709-266.543  1.00  0.00           H  
ATOM   1455  CB  LYS   102     -48.975-497.424-265.282  1.00  0.00           C  
ATOM   1456  HB2 LYS   102     -49.792-498.135-265.401  1.00  0.00           H  
ATOM   1457  HB3 LYS   102     -48.379-497.798-264.450  1.00  0.00           H  
ATOM   1458  CG  LYS   102     -49.568-496.120-264.827  1.00  0.00           C  
ATOM   1459  HG2 LYS   102     -50.252-495.659-265.539  1.00  0.00           H  
ATOM   1460  HG3 LYS   102     -50.003-496.421-263.874  1.00  0.00           H  
ATOM   1461  CD  LYS   102     -48.519-494.978-264.470  1.00  0.00           C  
ATOM   1462  HD2 LYS   102     -47.879-495.360-263.674  1.00  0.00           H  
ATOM   1463  HD3 LYS   102     -47.960-494.692-265.361  1.00  0.00           H  
ATOM   1464  CE  LYS   102     -49.170-493.654-263.969  1.00  0.00           C  
ATOM   1465  HE2 LYS   102     -49.471-493.071-264.839  1.00  0.00           H  
ATOM   1466  HE3 LYS   102     -50.129-493.888-263.506  1.00  0.00           H  
ATOM   1467  NZ  LYS   102     -48.271-492.782-263.163  1.00  0.00           N  
ATOM   1468  HZ1 LYS   102     -47.521-492.400-263.722  1.00  0.00           H  
ATOM   1469  HZ2 LYS   102     -47.938-493.330-262.383  1.00  0.00           H  
ATOM   1470  HZ3 LYS   102     -48.802-491.959-262.915  1.00  0.00           H  
ATOM   1471  C   LYS   102     -47.653-498.735-267.035  1.00  0.00           C  
ATOM   1472  O   LYS   102     -48.075-499.757-266.443  1.00  0.00           O  
ATOM   1473  N   ASN   103     -46.586-498.696-267.875  1.00  0.00           N  
ATOM   1474  H   ASN   103     -46.283-497.742-268.006  1.00  0.00           H  
ATOM   1475  CA  ASN   103     -45.781-499.943-268.237  1.00  0.00           C  
ATOM   1476  HA  ASN   103     -46.472-500.776-268.114  1.00  0.00           H  
ATOM   1477  CB  ASN   103     -45.407-500.026-269.746  1.00  0.00           C  
ATOM   1478  HB2 ASN   103     -44.836-500.945-269.881  1.00  0.00           H  
ATOM   1479  HB3 ASN   103     -46.380-499.968-270.233  1.00  0.00           H  
ATOM   1480  CG  ASN   103     -44.697-499.055-270.397  1.00  0.00           C  
ATOM   1481  OD1 ASN   103     -45.230-498.018-270.750  1.00  0.00           O  
ATOM   1482  ND2 ASN   103     -43.504-499.298-270.884  1.00  0.00           N  
ATOM   1483 HD21 ASN   103     -43.167-498.564-271.490  1.00  0.00           H  
ATOM   1484 HD22 ASN   103     -43.080-500.111-270.461  1.00  0.00           H  
ATOM   1485  C   ASN   103     -44.588-500.274-267.320  1.00  0.00           C  
ATOM   1486  O   ASN   103     -43.512-500.798-267.534  1.00  0.00           O  
ATOM   1487  N   GLU   104     -44.997-500.041-266.125  1.00  0.00           N  
ATOM   1488  H   GLU   104     -45.955-499.776-265.944  1.00  0.00           H  
ATOM   1489  CA  GLU   104     -44.285-500.307-264.837  1.00  0.00           C  
ATOM   1490  HA  GLU   104     -43.265-500.601-265.082  1.00  0.00           H  
ATOM   1491  CB  GLU   104     -44.357-499.061-263.837  1.00  0.00           C  
ATOM   1492  HB2 GLU   104     -45.358-499.186-263.424  1.00  0.00           H  
ATOM   1493  HB3 GLU   104     -43.667-499.013-262.995  1.00  0.00           H  
ATOM   1494  CG  GLU   104     -44.270-497.700-264.653  1.00  0.00           C  
ATOM   1495  HG2 GLU   104     -45.042-497.660-265.421  1.00  0.00           H  
ATOM   1496  HG3 GLU   104     -44.595-496.889-264.001  1.00  0.00           H  
ATOM   1497  CD  GLU   104     -43.057-497.284-265.565  1.00  0.00           C  
ATOM   1498  OE1 GLU   104     -41.924-497.456-265.034  1.00  0.00           O  
ATOM   1499  OE2 GLU   104     -43.169-496.595-266.622  1.00  0.00           O  
ATOM   1500  C   GLU   104     -44.722-501.573-264.073  1.00  0.00           C  
ATOM   1501  O   GLU   104     -44.289-501.950-262.953  1.00  0.00           O  
ATOM   1502  N   GLU   105     -45.600-502.309-264.710  1.00  0.00           N  
ATOM   1503  H   GLU   105     -45.933-502.019-265.618  1.00  0.00           H  
ATOM   1504  CA  GLU   105     -46.147-503.482-264.040  1.00  0.00           C  
ATOM   1505  HA  GLU   105     -46.666-503.145-263.142  1.00  0.00           H  
ATOM   1506  CB  GLU   105     -47.172-504.098-264.992  1.00  0.00           C  
ATOM   1507  HB2 GLU   105     -47.656-505.038-264.725  1.00  0.00           H  
ATOM   1508  HB3 GLU   105     -48.032-503.432-264.917  1.00  0.00           H  
ATOM   1509  CG  GLU   105     -46.812-504.093-266.488  1.00  0.00           C  
ATOM   1510  HG2 GLU   105     -46.632-503.118-266.942  1.00  0.00           H  
ATOM   1511  HG3 GLU   105     -45.800-504.495-266.536  1.00  0.00           H  
ATOM   1512  CD  GLU   105     -47.899-504.977-267.131  1.00  0.00           C  
ATOM   1513  OE1 GLU   105     -48.996-504.543-267.517  1.00  0.00           O  
ATOM   1514  OE2 GLU   105     -47.709-506.177-267.527  1.00  0.00           O  
ATOM   1515  C   GLU   105     -45.183-504.592-263.660  1.00  0.00           C  
ATOM   1516  O   GLU   105     -45.548-505.582-262.918  1.00  0.00           O  
ATOM   1517  N   GLY   106     -43.915-504.612-264.048  1.00  0.00           N  
ATOM   1518  H   GLY   106     -43.662-503.799-264.593  1.00  0.00           H  
ATOM   1519  CA  GLY   106     -42.922-505.647-263.866  1.00  0.00           C  
ATOM   1520  HA2 GLY   106     -43.464-506.593-263.858  1.00  0.00           H  
ATOM   1521  HA3 GLY   106     -42.209-505.524-264.681  1.00  0.00           H  
ATOM   1522  C   GLY   106     -42.189-505.701-262.517  1.00  0.00           C  
ATOM   1523  O   GLY   106     -41.596-506.734-262.234  1.00  0.00           O  
ATOM   1524  N   ALA   107     -42.164-504.652-261.720  1.00  0.00           N  
ATOM   1525  H   ALA   107     -42.731-503.823-261.827  1.00  0.00           H  
ATOM   1526  CA  ALA   107     -41.638-504.775-260.423  1.00  0.00           C  
ATOM   1527  HA  ALA   107     -40.690-505.296-260.562  1.00  0.00           H  
ATOM   1528  CB  ALA   107     -41.187-503.250-260.074  1.00  0.00           C  
ATOM   1529  HB1 ALA   107     -40.762-503.303-259.072  1.00  0.00           H  
ATOM   1530  HB2 ALA   107     -42.046-502.603-259.903  1.00  0.00           H  
ATOM   1531  HB3 ALA   107     -40.797-502.598-260.856  1.00  0.00           H  
ATOM   1532  C   ALA   107     -42.556-505.281-259.296  1.00  0.00           C  
ATOM   1533  O   ALA   107     -43.718-504.758-259.193  1.00  0.00           O  
ATOM   1534  N   PRO   108     -42.059-506.219-258.430  1.00  0.00           N  
ATOM   1535  CD  PRO   108     -41.026-507.253-258.661  1.00  0.00           C  
ATOM   1536  HD2 PRO   108     -40.048-506.773-258.715  1.00  0.00           H  
ATOM   1537  HD3 PRO   108     -41.283-507.522-259.685  1.00  0.00           H  
ATOM   1538  CG  PRO   108     -41.315-508.400-257.767  1.00  0.00           C  
ATOM   1539  HG2 PRO   108     -40.331-508.802-257.526  1.00  0.00           H  
ATOM   1540  HG3 PRO   108     -41.780-509.196-258.349  1.00  0.00           H  
ATOM   1541  CB  PRO   108     -42.180-507.844-256.602  1.00  0.00           C  
ATOM   1542  HB2 PRO   108     -41.435-507.446-255.912  1.00  0.00           H  
ATOM   1543  HB3 PRO   108     -42.915-508.550-256.215  1.00  0.00           H  
ATOM   1544  CA  PRO   108     -42.862-506.631-257.245  1.00  0.00           C  
ATOM   1545  HA  PRO   108     -43.758-507.134-257.609  1.00  0.00           H  
ATOM   1546  C   PRO   108     -43.305-505.609-256.234  1.00  0.00           C  
ATOM   1547  O   PRO   108     -43.852-506.025-255.217  1.00  0.00           O  
ATOM   1548  N   GLN   109     -43.237-504.308-256.521  1.00  0.00           N  
ATOM   1549  H   GLN   109     -42.988-504.125-257.482  1.00  0.00           H  
ATOM   1550  CA  GLN   109     -43.652-503.107-255.720  1.00  0.00           C  
ATOM   1551  HA  GLN   109     -44.026-503.569-254.806  1.00  0.00           H  
ATOM   1552  CB  GLN   109     -42.428-502.355-255.367  1.00  0.00           C  
ATOM   1553  HB2 GLN   109     -41.529-502.835-254.980  1.00  0.00           H  
ATOM   1554  HB3 GLN   109     -42.120-502.016-256.356  1.00  0.00           H  
ATOM   1555  CG  GLN   109     -42.546-501.018-254.594  1.00  0.00           C  
ATOM   1556  HG2 GLN   109     -41.584-500.524-254.732  1.00  0.00           H  
ATOM   1557  HG3 GLN   109     -43.370-500.440-255.012  1.00  0.00           H  
ATOM   1558  CD  GLN   109     -42.933-501.027-253.123  1.00  0.00           C  
ATOM   1559  OE1 GLN   109     -42.016-500.991-252.278  1.00  0.00           O  
ATOM   1560  NE2 GLN   109     -44.207-501.089-252.719  1.00  0.00           N  
ATOM   1561 HE21 GLN   109     -44.871-501.307-253.449  1.00  0.00           H  
ATOM   1562 HE22 GLN   109     -44.533-501.245-251.776  1.00  0.00           H  
ATOM   1563  C   GLN   109     -44.946-502.401-256.296  1.00  0.00           C  
ATOM   1564  O   GLN   109     -45.722-501.788-255.552  1.00  0.00           O  
ATOM   1565  N   GLU   110     -45.266-502.609-257.575  1.00  0.00           N  
ATOM   1566  H   GLU   110     -44.689-503.119-258.229  1.00  0.00           H  
ATOM   1567  CA  GLU   110     -46.399-501.918-258.129  1.00  0.00           C  
ATOM   1568  HA  GLU   110     -46.164-500.870-257.941  1.00  0.00           H  
ATOM   1569  CB  GLU   110     -46.403-501.864-259.706  1.00  0.00           C  
ATOM   1570  HB2 GLU   110     -45.432-501.640-260.148  1.00  0.00           H  
ATOM   1571  HB3 GLU   110     -46.426-502.865-260.136  1.00  0.00           H  
ATOM   1572  CG  GLU   110     -47.430-501.022-260.567  1.00  0.00           C  
ATOM   1573  HG2 GLU   110     -47.034-500.892-261.574  1.00  0.00           H  
ATOM   1574  HG3 GLU   110     -48.375-501.547-260.706  1.00  0.00           H  
ATOM   1575  CD  GLU   110     -47.663-499.547-260.058  1.00  0.00           C  
ATOM   1576  OE1 GLU   110     -46.708-498.977-259.559  1.00  0.00           O  
ATOM   1577  OE2 GLU   110     -48.714-499.013-260.414  1.00  0.00           O  
ATOM   1578  C   GLU   110     -47.749-502.342-257.631  1.00  0.00           C  
ATOM   1579  O   GLU   110     -48.657-501.536-257.421  1.00  0.00           O  
ATOM   1580  N   GLY   111     -47.788-503.581-257.069  1.00  0.00           N  
ATOM   1581  H   GLY   111     -47.089-504.265-257.321  1.00  0.00           H  
ATOM   1582  CA  GLY   111     -48.908-504.170-256.244  1.00  0.00           C  
ATOM   1583  HA2 GLY   111     -48.903-505.195-256.616  1.00  0.00           H  
ATOM   1584  HA3 GLY   111     -48.580-504.192-255.205  1.00  0.00           H  
ATOM   1585  C   GLY   111     -50.336-503.723-256.354  1.00  0.00           C  
ATOM   1586  O   GLY   111     -50.921-502.997-255.530  1.00  0.00           O  
ATOM   1587  N   ILE   112     -50.854-503.839-257.558  1.00  0.00           N  
ATOM   1588  H   ILE   112     -50.191-504.337-258.135  1.00  0.00           H  
ATOM   1589  CA  ILE   112     -52.072-503.314-258.249  1.00  0.00           C  
ATOM   1590  HA  ILE   112     -52.462-502.552-257.574  1.00  0.00           H  
ATOM   1591  CB  ILE   112     -51.677-502.619-259.563  1.00  0.00           C  
ATOM   1592  HB  ILE   112     -50.805-501.975-259.450  1.00  0.00           H  
ATOM   1593  CG2 ILE   112     -51.218-503.514-260.654  1.00  0.00           C  
ATOM   1594 HG21 ILE   112     -50.386-504.147-260.345  1.00  0.00           H  
ATOM   1595 HG22 ILE   112     -51.067-503.233-261.696  1.00  0.00           H  
ATOM   1596 HG23 ILE   112     -52.028-504.170-260.970  1.00  0.00           H  
ATOM   1597  CG1 ILE   112     -52.971-501.833-260.045  1.00  0.00           C  
ATOM   1598 HG12 ILE   112     -52.881-501.339-261.013  1.00  0.00           H  
ATOM   1599 HG13 ILE   112     -53.746-502.599-260.074  1.00  0.00           H  
ATOM   1600  CD1 ILE   112     -53.271-500.651-259.100  1.00  0.00           C  
ATOM   1601 HD11 ILE   112     -54.297-500.707-258.737  1.00  0.00           H  
ATOM   1602 HD12 ILE   112     -53.155-499.734-259.678  1.00  0.00           H  
ATOM   1603 HD13 ILE   112     -52.564-500.554-258.275  1.00  0.00           H  
ATOM   1604  C   ILE   112     -53.096-504.442-258.465  1.00  0.00           C  
ATOM   1605  O   ILE   112     -52.831-505.539-258.928  1.00  0.00           O  
ATOM   1606  N   LEU   113     -54.383-504.245-258.020  1.00  0.00           N  
ATOM   1607  H   LEU   113     -54.624-503.315-257.708  1.00  0.00           H  
ATOM   1608  CA  LEU   113     -55.490-505.208-258.002  1.00  0.00           C  
ATOM   1609  HA  LEU   113     -55.082-506.187-258.255  1.00  0.00           H  
ATOM   1610  CB  LEU   113     -55.842-505.403-256.496  1.00  0.00           C  
ATOM   1611  HB2 LEU   113     -56.377-504.516-256.158  1.00  0.00           H  
ATOM   1612  HB3 LEU   113     -56.548-506.233-256.458  1.00  0.00           H  
ATOM   1613  CG  LEU   113     -54.865-505.792-255.402  1.00  0.00           C  
ATOM   1614  HG  LEU   113     -54.506-504.851-254.986  1.00  0.00           H  
ATOM   1615  CD1 LEU   113     -55.457-506.500-254.054  1.00  0.00           C  
ATOM   1616 HD11 LEU   113     -54.731-506.682-253.262  1.00  0.00           H  
ATOM   1617 HD12 LEU   113     -55.953-507.417-254.372  1.00  0.00           H  
ATOM   1618 HD13 LEU   113     -56.232-505.889-253.589  1.00  0.00           H  
ATOM   1619  CD2 LEU   113     -53.608-506.556-255.769  1.00  0.00           C  
ATOM   1620 HD21 LEU   113     -52.823-506.177-256.424  1.00  0.00           H  
ATOM   1621 HD22 LEU   113     -54.042-507.427-256.260  1.00  0.00           H  
ATOM   1622 HD23 LEU   113     -53.047-506.914-254.906  1.00  0.00           H  
ATOM   1623  C   LEU   113     -56.705-504.745-258.903  1.00  0.00           C  
ATOM   1624  O   LEU   113     -57.027-503.554-259.063  1.00  0.00           O  
ATOM   1625  N   GLU   114     -57.299-505.757-259.571  1.00  0.00           N  
ATOM   1626  H   GLU   114     -57.023-506.728-259.611  1.00  0.00           H  
ATOM   1627  CA  GLU   114     -58.483-505.376-260.366  1.00  0.00           C  
ATOM   1628  HA  GLU   114     -58.367-504.467-260.956  1.00  0.00           H  
ATOM   1629  CB  GLU   114     -58.863-506.466-261.340  1.00  0.00           C  
ATOM   1630  HB2 GLU   114     -58.984-507.398-260.789  1.00  0.00           H  
ATOM   1631  HB3 GLU   114     -59.872-506.380-261.743  1.00  0.00           H  
ATOM   1632  CG  GLU   114     -57.836-506.762-262.464  1.00  0.00           C  
ATOM   1633  HG2 GLU   114     -56.847-506.420-262.157  1.00  0.00           H  
ATOM   1634  HG3 GLU   114     -57.906-507.822-262.708  1.00  0.00           H  
ATOM   1635  CD  GLU   114     -58.151-506.004-263.787  1.00  0.00           C  
ATOM   1636  OE1 GLU   114     -58.559-504.864-263.804  1.00  0.00           O  
ATOM   1637  OE2 GLU   114     -57.792-506.536-264.815  1.00  0.00           O  
ATOM   1638  C   GLU   114     -59.723-505.072-259.546  1.00  0.00           C  
ATOM   1639  O   GLU   114     -60.307-503.953-259.545  1.00  0.00           O  
ATOM   1640  N   ASP   115     -60.209-506.064-258.737  1.00  0.00           N  
ATOM   1641  H   ASP   115     -59.574-506.819-258.521  1.00  0.00           H  
ATOM   1642  CA  ASP   115     -61.342-506.147-257.898  1.00  0.00           C  
ATOM   1643  HA  ASP   115     -61.807-505.162-257.863  1.00  0.00           H  
ATOM   1644  CB  ASP   115     -62.250-507.281-258.333  1.00  0.00           C  
ATOM   1645  HB2 ASP   115     -61.712-508.184-258.623  1.00  0.00           H  
ATOM   1646  HB3 ASP   115     -62.888-507.492-257.475  1.00  0.00           H  
ATOM   1647  CG  ASP   115     -63.190-507.062-259.540  1.00  0.00           C  
ATOM   1648  OD1 ASP   115     -62.753-507.218-260.700  1.00  0.00           O  
ATOM   1649  OD2 ASP   115     -64.462-506.901-259.293  1.00  0.00           O  
ATOM   1650  C   ASP   115     -60.876-506.378-256.501  1.00  0.00           C  
ATOM   1651  O   ASP   115     -59.707-506.775-256.202  1.00  0.00           O  
ATOM   1652  N   MET   116     -61.815-506.277-255.529  1.00  0.00           N  
ATOM   1653  H   MET   116     -62.750-506.103-255.870  1.00  0.00           H  
ATOM   1654  CA  MET   116     -61.653-506.322-254.083  1.00  0.00           C  
ATOM   1655  HA  MET   116     -60.600-506.556-253.930  1.00  0.00           H  
ATOM   1656  CB  MET   116     -61.985-504.995-253.391  1.00  0.00           C  
ATOM   1657  HB2 MET   116     -63.063-504.873-253.496  1.00  0.00           H  
ATOM   1658  HB3 MET   116     -61.944-505.264-252.335  1.00  0.00           H  
ATOM   1659  CG  MET   116     -61.214-503.663-253.527  1.00  0.00           C  
ATOM   1660  HG2 MET   116     -61.160-503.487-254.602  1.00  0.00           H  
ATOM   1661  HG3 MET   116     -61.929-502.993-253.050  1.00  0.00           H  
ATOM   1662  SD  MET   116     -59.537-503.337-252.893  1.00  0.00           S  
ATOM   1663  CE  MET   116     -58.974-502.217-254.226  1.00  0.00           C  
ATOM   1664  HE1 MET   116     -57.937-502.040-253.941  1.00  0.00           H  
ATOM   1665  HE2 MET   116     -59.591-501.330-254.084  1.00  0.00           H  
ATOM   1666  HE3 MET   116     -59.130-502.862-255.090  1.00  0.00           H  
ATOM   1667  C   MET   116     -62.463-507.476-253.603  1.00  0.00           C  
ATOM   1668  O   MET   116     -63.557-507.537-254.037  1.00  0.00           O  
ATOM   1669  N   PRO   117     -61.925-508.468-252.878  1.00  0.00           N  
ATOM   1670  CD  PRO   117     -60.459-508.637-252.776  1.00  0.00           C  
ATOM   1671  HD2 PRO   117     -60.036-508.154-251.895  1.00  0.00           H  
ATOM   1672  HD3 PRO   117     -59.999-508.378-253.729  1.00  0.00           H  
ATOM   1673  CG  PRO   117     -60.326-510.169-252.693  1.00  0.00           C  
ATOM   1674  HG2 PRO   117     -59.499-510.546-252.091  1.00  0.00           H  
ATOM   1675  HG3 PRO   117     -60.263-510.461-253.742  1.00  0.00           H  
ATOM   1676  CB  PRO   117     -61.592-510.560-252.001  1.00  0.00           C  
ATOM   1677  HB2 PRO   117     -61.402-510.382-250.943  1.00  0.00           H  
ATOM   1678  HB3 PRO   117     -61.884-511.608-252.053  1.00  0.00           H  
ATOM   1679  CA  PRO   117     -62.674-509.648-252.565  1.00  0.00           C  
ATOM   1680  HA  PRO   117     -62.894-510.003-253.572  1.00  0.00           H  
ATOM   1681  C   PRO   117     -63.946-509.387-251.681  1.00  0.00           C  
ATOM   1682  O   PRO   117     -64.042-508.343-250.950  1.00  0.00           O  
ATOM   1683  N   VAL   118     -64.952-510.206-251.867  1.00  0.00           N  
ATOM   1684  H   VAL   118     -64.782-510.996-252.473  1.00  0.00           H  
ATOM   1685  CA  VAL   118     -66.270-509.870-251.303  1.00  0.00           C  
ATOM   1686  HA  VAL   118     -66.366-508.793-251.165  1.00  0.00           H  
ATOM   1687  CB  VAL   118     -67.268-510.330-252.403  1.00  0.00           C  
ATOM   1688  HB  VAL   118     -66.974-511.302-252.799  1.00  0.00           H  
ATOM   1689  CG1 VAL   118     -68.714-510.693-251.950  1.00  0.00           C  
ATOM   1690 HG11 VAL   118     -68.671-511.439-251.157  1.00  0.00           H  
ATOM   1691 HG12 VAL   118     -69.313-510.961-252.821  1.00  0.00           H  
ATOM   1692 HG13 VAL   118     -69.200-509.821-251.513  1.00  0.00           H  
ATOM   1693  CG2 VAL   118     -67.411-509.428-253.577  1.00  0.00           C  
ATOM   1694 HG21 VAL   118     -66.527-509.190-254.168  1.00  0.00           H  
ATOM   1695 HG22 VAL   118     -67.898-508.488-253.319  1.00  0.00           H  
ATOM   1696 HG23 VAL   118     -67.974-510.000-254.316  1.00  0.00           H  
ATOM   1697  C   VAL   118     -66.341-510.647-249.984  1.00  0.00           C  
ATOM   1698  O   VAL   118     -65.595-511.616-249.774  1.00  0.00           O  
ATOM   1699  N   ASP   119     -67.141-510.203-248.985  1.00  0.00           N  
ATOM   1700  H   ASP   119     -67.881-509.557-249.218  1.00  0.00           H  
ATOM   1701  CA  ASP   119     -67.370-511.052-247.828  1.00  0.00           C  
ATOM   1702  HA  ASP   119     -67.157-512.051-248.206  1.00  0.00           H  
ATOM   1703  CB  ASP   119     -66.542-510.490-246.600  1.00  0.00           C  
ATOM   1704  HB2 ASP   119     -66.592-509.426-246.369  1.00  0.00           H  
ATOM   1705  HB3 ASP   119     -66.966-510.902-245.684  1.00  0.00           H  
ATOM   1706  CG  ASP   119     -65.060-510.783-246.542  1.00  0.00           C  
ATOM   1707  OD1 ASP   119     -64.747-511.959-246.739  1.00  0.00           O  
ATOM   1708  OD2 ASP   119     -64.258-509.990-246.171  1.00  0.00           O  
ATOM   1709  C   ASP   119     -68.833-510.989-247.487  1.00  0.00           C  
ATOM   1710  O   ASP   119     -69.590-510.057-247.896  1.00  0.00           O  
ATOM   1711  N   PRO   120     -69.432-511.980-246.760  1.00  0.00           N  
ATOM   1712  CD  PRO   120     -68.805-513.298-246.601  1.00  0.00           C  
ATOM   1713  HD2 PRO   120     -67.842-513.125-246.121  1.00  0.00           H  
ATOM   1714  HD3 PRO   120     -68.713-513.798-247.566  1.00  0.00           H  
ATOM   1715  CG  PRO   120     -69.903-514.082-245.811  1.00  0.00           C  
ATOM   1716  HG2 PRO   120     -69.867-513.830-244.751  1.00  0.00           H  
ATOM   1717  HG3 PRO   120     -69.800-515.142-246.045  1.00  0.00           H  
ATOM   1718  CB  PRO   120     -71.238-513.440-246.337  1.00  0.00           C  
ATOM   1719  HB2 PRO   120     -72.138-513.659-245.763  1.00  0.00           H  
ATOM   1720  HB3 PRO   120     -71.306-513.873-247.335  1.00  0.00           H  
ATOM   1721  CA  PRO   120     -70.911-511.989-246.418  1.00  0.00           C  
ATOM   1722  HA  PRO   120     -71.586-511.770-247.245  1.00  0.00           H  
ATOM   1723  C   PRO   120     -71.442-511.110-245.198  1.00  0.00           C  
ATOM   1724  O   PRO   120     -71.461-511.521-244.020  1.00  0.00           O  
ATOM   1725  N   ASP   121     -71.973-509.919-245.423  1.00  0.00           N  
ATOM   1726  H   ASP   121     -71.862-509.481-246.326  1.00  0.00           H  
ATOM   1727  CA  ASP   121     -72.703-509.115-244.369  1.00  0.00           C  
ATOM   1728  HA  ASP   121     -72.846-509.766-243.506  1.00  0.00           H  
ATOM   1729  CB  ASP   121     -71.901-507.883-243.845  1.00  0.00           C  
ATOM   1730  HB2 ASP   121     -72.496-507.554-242.994  1.00  0.00           H  
ATOM   1731  HB3 ASP   121     -70.996-508.369-243.479  1.00  0.00           H  
ATOM   1732  CG  ASP   121     -71.593-506.801-244.927  1.00  0.00           C  
ATOM   1733  OD1 ASP   121     -71.377-505.589-244.616  1.00  0.00           O  
ATOM   1734  OD2 ASP   121     -71.610-507.197-246.123  1.00  0.00           O  
ATOM   1735  C   ASP   121     -74.100-508.725-244.778  1.00  0.00           C  
ATOM   1736  O   ASP   121     -74.517-507.524-245.058  1.00  0.00           O  
ATOM   1737  N   ASN   122     -74.817-509.816-244.905  1.00  0.00           N  
ATOM   1738  H   ASN   122     -74.421-510.710-244.654  1.00  0.00           H  
ATOM   1739  CA  ASN   122     -76.111-509.878-245.565  1.00  0.00           C  
ATOM   1740  HA  ASN   122     -75.957-509.484-246.570  1.00  0.00           H  
ATOM   1741  CB  ASN   122     -76.464-511.324-245.578  1.00  0.00           C  
ATOM   1742  HB2 ASN   122     -76.837-511.578-244.585  1.00  0.00           H  
ATOM   1743  HB3 ASN   122     -77.254-511.284-246.328  1.00  0.00           H  
ATOM   1744  CG  ASN   122     -75.318-512.264-246.022  1.00  0.00           C  
ATOM   1745  OD1 ASN   122     -74.461-512.684-245.291  1.00  0.00           O  
ATOM   1746  ND2 ASN   122     -75.298-512.604-247.320  1.00  0.00           N  
ATOM   1747 HD21 ASN   122     -76.039-512.298-247.934  1.00  0.00           H  
ATOM   1748 HD22 ASN   122     -74.711-513.352-247.661  1.00  0.00           H  
ATOM   1749  C   ASN   122     -77.214-509.028-244.884  1.00  0.00           C  
ATOM   1750  O   ASN   122     -78.024-508.370-245.604  1.00  0.00           O  
ATOM   1751  N   GLU   123     -77.280-509.025-243.572  1.00  0.00           N  
ATOM   1752  H   GLU   123     -76.717-509.637-243.000  1.00  0.00           H  
ATOM   1753  CA  GLU   123     -78.284-508.232-242.945  1.00  0.00           C  
ATOM   1754  HA  GLU   123     -79.218-508.793-242.924  1.00  0.00           H  
ATOM   1755  CB  GLU   123     -77.752-508.155-241.553  1.00  0.00           C  
ATOM   1756  HB2 GLU   123     -76.756-507.749-241.727  1.00  0.00           H  
ATOM   1757  HB3 GLU   123     -78.216-507.335-241.005  1.00  0.00           H  
ATOM   1758  CG  GLU   123     -77.920-509.484-240.605  1.00  0.00           C  
ATOM   1759  HG2 GLU   123     -77.657-510.361-241.196  1.00  0.00           H  
ATOM   1760  HG3 GLU   123     -77.235-509.286-239.780  1.00  0.00           H  
ATOM   1761  CD  GLU   123     -79.325-509.538-240.061  1.00  0.00           C  
ATOM   1762  OE1 GLU   123     -80.181-508.706-240.454  1.00  0.00           O  
ATOM   1763  OE2 GLU   123     -79.417-510.195-238.979  1.00  0.00           O  
ATOM   1764  C   GLU   123     -78.375-506.731-243.383  1.00  0.00           C  
ATOM   1765  O   GLU   123     -79.472-506.219-243.192  1.00  0.00           O  
ATOM   1766  N   ALA   124     -77.314-506.050-243.869  1.00  0.00           N  
ATOM   1767  H   ALA   124     -76.451-506.574-243.858  1.00  0.00           H  
ATOM   1768  CA  ALA   124     -77.442-504.674-244.424  1.00  0.00           C  
ATOM   1769  HA  ALA   124     -77.814-503.986-243.665  1.00  0.00           H  
ATOM   1770  CB  ALA   124     -76.038-504.286-244.850  1.00  0.00           C  
ATOM   1771  HB1 ALA   124     -75.339-504.602-244.075  1.00  0.00           H  
ATOM   1772  HB2 ALA   124     -75.956-503.214-245.032  1.00  0.00           H  
ATOM   1773  HB3 ALA   124     -75.803-504.757-245.805  1.00  0.00           H  
ATOM   1774  C   ALA   124     -78.354-504.404-245.476  1.00  0.00           C  
ATOM   1775  O   ALA   124     -78.846-503.314-245.698  1.00  0.00           O  
ATOM   1776  N   TYR   125     -78.585-505.415-246.366  1.00  0.00           N  
ATOM   1777  H   TYR   125     -78.000-506.234-246.284  1.00  0.00           H  
ATOM   1778  CA  TYR   125     -79.421-505.325-247.640  1.00  0.00           C  
ATOM   1779  HA  TYR   125     -79.126-504.385-248.106  1.00  0.00           H  
ATOM   1780  CB  TYR   125     -78.992-506.543-248.491  1.00  0.00           C  
ATOM   1781  HB2 TYR   125     -77.904-506.621-248.500  1.00  0.00           H  
ATOM   1782  HB3 TYR   125     -79.393-507.426-247.994  1.00  0.00           H  
ATOM   1783  CG  TYR   125     -79.345-506.709-249.917  1.00  0.00           C  
ATOM   1784  CD1 TYR   125     -80.030-507.895-250.419  1.00  0.00           C  
ATOM   1785  HD1 TYR   125     -80.625-508.595-249.851  1.00  0.00           H  
ATOM   1786  CE1 TYR   125     -80.095-508.176-251.824  1.00  0.00           C  
ATOM   1787  HE1 TYR   125     -80.525-509.122-252.118  1.00  0.00           H  
ATOM   1788  CZ  TYR   125     -79.567-507.321-252.768  1.00  0.00           C  
ATOM   1789  OH  TYR   125     -79.773-507.578-254.034  1.00  0.00           O  
ATOM   1790  HH  TYR   125     -80.301-508.372-254.148  1.00  0.00           H  
ATOM   1791  CE2 TYR   125     -78.862-506.253-252.304  1.00  0.00           C  
ATOM   1792  HE2 TYR   125     -78.483-505.572-253.051  1.00  0.00           H  
ATOM   1793  CD2 TYR   125     -78.678-505.947-250.887  1.00  0.00           C  
ATOM   1794  HD2 TYR   125     -78.342-505.014-250.460  1.00  0.00           H  
ATOM   1795  C   TYR   125     -81.027-505.281-247.310  1.00  0.00           C  
ATOM   1796  O   TYR   125     -81.800-504.774-248.140  1.00  0.00           O  
ATOM   1797  N   GLU   126     -81.454-505.939-246.175  1.00  0.00           N  
ATOM   1798  H   GLU   126     -80.690-506.458-245.766  1.00  0.00           H  
ATOM   1799  CA  GLU   126     -82.826-506.256-245.811  1.00  0.00           C  
ATOM   1800  HA  GLU   126     -82.713-506.662-244.805  1.00  0.00           H  
ATOM   1801  CB  GLU   126     -83.578-504.982-245.669  1.00  0.00           C  
ATOM   1802  HB2 GLU   126     -83.039-504.225-245.099  1.00  0.00           H  
ATOM   1803  HB3 GLU   126     -83.775-504.645-246.687  1.00  0.00           H  
ATOM   1804  CG  GLU   126     -84.900-504.952-244.940  1.00  0.00           C  
ATOM   1805  HG2 GLU   126     -85.516-505.697-245.444  1.00  0.00           H  
ATOM   1806  HG3 GLU   126     -84.783-505.424-243.965  1.00  0.00           H  
ATOM   1807  CD  GLU   126     -85.767-503.613-244.981  1.00  0.00           C  
ATOM   1808  OE1 GLU   126     -86.640-503.544-244.082  1.00  0.00           O  
ATOM   1809  OE2 GLU   126     -85.428-502.558-245.603  1.00  0.00           O  
ATOM   1810  C   GLU   126     -83.623-507.386-246.513  1.00  0.00           C  
ATOM   1811  O   GLU   126     -83.660-507.322-247.788  1.00  0.00           O  
ATOM   1812  N   MET   127     -84.296-508.355-245.911  1.00  0.00           N  
ATOM   1813  H   MET   127     -84.513-508.362-244.925  1.00  0.00           H  
ATOM   1814  CA  MET   127     -84.861-509.409-246.661  1.00  0.00           C  
ATOM   1815  HA  MET   127     -84.139-509.691-247.427  1.00  0.00           H  
ATOM   1816  CB  MET   127     -84.988-510.667-245.790  1.00  0.00           C  
ATOM   1817  HB2 MET   127     -85.154-511.561-246.391  1.00  0.00           H  
ATOM   1818  HB3 MET   127     -83.977-510.809-245.409  1.00  0.00           H  
ATOM   1819  CG  MET   127     -85.900-510.736-244.626  1.00  0.00           C  
ATOM   1820  HG2 MET   127     -86.928-510.518-244.916  1.00  0.00           H  
ATOM   1821  HG3 MET   127     -85.700-511.765-244.327  1.00  0.00           H  
ATOM   1822  SD  MET   127     -85.549-509.653-243.082  1.00  0.00           S  
ATOM   1823  CE  MET   127     -86.101-507.983-243.445  1.00  0.00           C  
ATOM   1824  HE1 MET   127     -85.535-507.429-244.194  1.00  0.00           H  
ATOM   1825  HE2 MET   127     -85.965-507.430-242.516  1.00  0.00           H  
ATOM   1826  HE3 MET   127     -87.178-508.083-243.584  1.00  0.00           H  
ATOM   1827  C   MET   127     -86.265-509.009-247.283  1.00  0.00           C  
ATOM   1828  O   MET   127     -87.095-508.344-246.649  1.00  0.00           O  
ATOM   1829  N   PRO   128     -86.657-509.277-248.551  1.00  0.00           N  
ATOM   1830  CD  PRO   128     -85.745-509.772-249.506  1.00  0.00           C  
ATOM   1831  HD2 PRO   128     -85.369-510.743-249.183  1.00  0.00           H  
ATOM   1832  HD3 PRO   128     -85.004-508.993-249.685  1.00  0.00           H  
ATOM   1833  CG  PRO   128     -86.465-509.798-250.888  1.00  0.00           C  
ATOM   1834  HG2 PRO   128     -86.686-510.862-250.977  1.00  0.00           H  
ATOM   1835  HG3 PRO   128     -86.124-509.382-251.836  1.00  0.00           H  
ATOM   1836  CB  PRO   128     -87.834-509.049-250.640  1.00  0.00           C  
ATOM   1837  HB2 PRO   128     -88.674-509.517-251.154  1.00  0.00           H  
ATOM   1838  HB3 PRO   128     -87.821-507.999-250.933  1.00  0.00           H  
ATOM   1839  CA  PRO   128     -88.040-509.224-249.128  1.00  0.00           C  
ATOM   1840  HA  PRO   128     -88.505-508.314-248.749  1.00  0.00           H  
ATOM   1841  C   PRO   128     -88.962-510.352-248.663  1.00  0.00           C  
ATOM   1842  O   PRO   128     -88.555-511.521-248.584  1.00  0.00           O  
ATOM   1843  N   SER   129     -90.111-509.941-248.188  1.00  0.00           N  
ATOM   1844  H   SER   129     -90.362-508.984-248.393  1.00  0.00           H  
ATOM   1845  CA  SER   129     -91.135-510.644-247.466  1.00  0.00           C  
ATOM   1846  HA  SER   129     -90.742-510.961-246.500  1.00  0.00           H  
ATOM   1847  CB  SER   129     -92.274-509.612-247.206  1.00  0.00           C  
ATOM   1848  HB2 SER   129     -91.958-508.677-246.742  1.00  0.00           H  
ATOM   1849  HB3 SER   129     -92.829-509.169-248.033  1.00  0.00           H  
ATOM   1850  OG  SER   129     -93.201-510.080-246.282  1.00  0.00           O  
ATOM   1851  HG  SER   129     -93.431-509.347-245.706  1.00  0.00           H  
ATOM   1852  C   SER   129     -91.845-511.898-248.063  1.00  0.00           C  
ATOM   1853  O   SER   129     -92.227-511.828-249.189  1.00  0.00           O  
ATOM   1854  N   GLU   130     -92.247-512.876-247.205  1.00  0.00           N  
ATOM   1855  H   GLU   130     -92.161-512.586-246.241  1.00  0.00           H  
ATOM   1856  CA  GLU   130     -92.722-514.230-247.585  1.00  0.00           C  
ATOM   1857  HA  GLU   130     -92.469-514.893-246.759  1.00  0.00           H  
ATOM   1858  CB  GLU   130     -94.239-514.319-247.724  1.00  0.00           C  
ATOM   1859  HB2 GLU   130     -94.725-513.793-248.546  1.00  0.00           H  
ATOM   1860  HB3 GLU   130     -94.412-515.376-247.931  1.00  0.00           H  
ATOM   1861  CG  GLU   130     -94.968-514.006-246.325  1.00  0.00           C  
ATOM   1862  HG2 GLU   130     -94.328-514.013-245.442  1.00  0.00           H  
ATOM   1863  HG3 GLU   130     -95.287-512.964-246.348  1.00  0.00           H  
ATOM   1864  CD  GLU   130     -96.114-515.025-246.040  1.00  0.00           C  
ATOM   1865  OE1 GLU   130     -97.039-515.111-246.884  1.00  0.00           O  
ATOM   1866  OE2 GLU   130     -96.064-515.614-244.943  1.00  0.00           O  
ATOM   1867  C   GLU   130     -91.942-514.926-248.720  1.00  0.00           C  
ATOM   1868  O   GLU   130     -92.493-515.772-249.504  1.00  0.00           O  
ATOM   1869  N   GLU   131     -90.598-514.726-248.786  1.00  0.00           N  
ATOM   1870  H   GLU   131     -90.157-513.995-248.246  1.00  0.00           H  
ATOM   1871  CA  GLU   131     -89.594-515.456-249.519  1.00  0.00           C  
ATOM   1872  HA  GLU   131     -90.140-516.311-249.917  1.00  0.00           H  
ATOM   1873  CB  GLU   131     -88.897-514.641-250.697  1.00  0.00           C  
ATOM   1874  HB2 GLU   131     -88.594-513.643-250.382  1.00  0.00           H  
ATOM   1875  HB3 GLU   131     -87.871-514.979-250.842  1.00  0.00           H  
ATOM   1876  CG  GLU   131     -89.817-514.572-251.876  1.00  0.00           C  
ATOM   1877  HG2 GLU   131     -90.619-513.842-251.763  1.00  0.00           H  
ATOM   1878  HG3 GLU   131     -89.111-514.204-252.619  1.00  0.00           H  
ATOM   1879  CD  GLU   131     -90.464-515.889-252.512  1.00  0.00           C  
ATOM   1880  OE1 GLU   131     -91.588-515.952-252.984  1.00  0.00           O  
ATOM   1881  OE2 GLU   131     -89.897-516.944-252.566  1.00  0.00           O  
ATOM   1882  C   GLU   131     -88.535-516.154-248.555  1.00  0.00           C  
ATOM   1883  O   GLU   131     -87.797-515.557-247.715  1.00  0.00           O  
ATOM   1884  N   GLY   132     -88.228-517.455-248.756  1.00  0.00           N  
ATOM   1885  H   GLY   132     -88.603-517.783-249.634  1.00  0.00           H  
ATOM   1886  CA  GLY   132     -87.498-518.496-248.026  1.00  0.00           C  
ATOM   1887  HA2 GLY   132     -86.891-518.967-248.799  1.00  0.00           H  
ATOM   1888  HA3 GLY   132     -86.777-518.174-247.274  1.00  0.00           H  
ATOM   1889  C   GLY   132     -88.306-519.669-247.374  1.00  0.00           C  
ATOM   1890  O   GLY   132     -89.178-520.114-248.104  1.00  0.00           O  
ATOM   1891  N   TYR   133     -88.014-520.068-246.178  1.00  0.00           N  
ATOM   1892  H   TYR   133     -87.206-519.666-245.725  1.00  0.00           H  
ATOM   1893  CA  TYR   133     -88.748-521.046-245.400  1.00  0.00           C  
ATOM   1894  HA  TYR   133     -88.185-521.057-244.467  1.00  0.00           H  
ATOM   1895  CB  TYR   133     -90.098-520.446-245.044  1.00  0.00           C  
ATOM   1896  HB2 TYR   133     -90.162-519.363-244.941  1.00  0.00           H  
ATOM   1897  HB3 TYR   133     -90.756-520.714-245.871  1.00  0.00           H  
ATOM   1898  CG  TYR   133     -90.653-520.938-243.726  1.00  0.00           C  
ATOM   1899  CD1 TYR   133     -90.273-520.353-242.515  1.00  0.00           C  
ATOM   1900  HD1 TYR   133     -89.633-519.493-242.385  1.00  0.00           H  
ATOM   1901  CE1 TYR   133     -91.123-520.762-241.422  1.00  0.00           C  
ATOM   1902  HE1 TYR   133     -90.926-520.281-240.475  1.00  0.00           H  
ATOM   1903  CZ  TYR   133     -92.032-521.821-241.451  1.00  0.00           C  
ATOM   1904  OH  TYR   133     -92.589-522.186-240.278  1.00  0.00           O  
ATOM   1905  HH  TYR   133     -93.275-522.850-240.376  1.00  0.00           H  
ATOM   1906  CE2 TYR   133     -92.274-522.391-242.657  1.00  0.00           C  
ATOM   1907  HE2 TYR   133     -92.986-523.202-242.683  1.00  0.00           H  
ATOM   1908  CD2 TYR   133     -91.600-521.912-243.849  1.00  0.00           C  
ATOM   1909  HD2 TYR   133     -91.882-522.364-244.788  1.00  0.00           H  
ATOM   1910  C   TYR   133     -88.677-522.512-246.006  1.00  0.00           C  
ATOM   1911  O   TYR   133     -89.424-523.419-245.650  1.00  0.00           O  
ATOM   1912  N   GLN   134     -87.691-522.757-246.881  1.00  0.00           N  
ATOM   1913  H   GLN   134     -87.232-521.882-247.088  1.00  0.00           H  
ATOM   1914  CA  GLN   134     -87.250-524.088-247.483  1.00  0.00           C  
ATOM   1915  HA  GLN   134     -87.960-524.784-247.037  1.00  0.00           H  
ATOM   1916  CB  GLN   134     -87.306-524.009-249.077  1.00  0.00           C  
ATOM   1917  HB2 GLN   134     -86.987-524.944-249.538  1.00  0.00           H  
ATOM   1918  HB3 GLN   134     -88.336-523.841-249.390  1.00  0.00           H  
ATOM   1919  CG  GLN   134     -86.325-522.849-249.574  1.00  0.00           C  
ATOM   1920  HG2 GLN   134     -86.828-521.909-249.348  1.00  0.00           H  
ATOM   1921  HG3 GLN   134     -85.339-522.947-249.120  1.00  0.00           H  
ATOM   1922  CD  GLN   134     -86.038-522.837-251.067  1.00  0.00           C  
ATOM   1923  OE1 GLN   134     -86.585-522.057-251.824  1.00  0.00           O  
ATOM   1924  NE2 GLN   134     -85.111-523.704-251.593  1.00  0.00           N  
ATOM   1925 HE21 GLN   134     -84.394-524.102-251.003  1.00  0.00           H  
ATOM   1926 HE22 GLN   134     -84.979-523.701-252.595  1.00  0.00           H  
ATOM   1927  C   GLN   134     -85.798-524.471-247.011  1.00  0.00           C  
ATOM   1928  O   GLN   134     -85.192-525.400-247.523  1.00  0.00           O  
ATOM   1929  N   ASP   135     -85.296-523.859-245.946  1.00  0.00           N  
ATOM   1930  H   ASP   135     -85.776-523.135-245.430  1.00  0.00           H  
ATOM   1931  CA  ASP   135     -83.795-523.968-245.730  1.00  0.00           C  
ATOM   1932  HA  ASP   135     -83.309-524.533-246.525  1.00  0.00           H  
ATOM   1933  CB  ASP   135     -83.191-522.544-245.625  1.00  0.00           C  
ATOM   1934  HB2 ASP   135     -83.742-522.000-246.393  1.00  0.00           H  
ATOM   1935  HB3 ASP   135     -83.618-522.179-244.691  1.00  0.00           H  
ATOM   1936  CG  ASP   135     -81.703-522.409-245.807  1.00  0.00           C  
ATOM   1937  OD1 ASP   135     -80.924-522.912-245.026  1.00  0.00           O  
ATOM   1938  OD2 ASP   135     -81.350-521.808-246.771  1.00  0.00           O  
ATOM   1939  C   ASP   135     -83.348-524.830-244.458  1.00  0.00           C  
ATOM   1940  O   ASP   135     -83.668-524.545-243.325  1.00  0.00           O  
ATOM   1941  N   TYR   136     -82.564-525.879-244.689  1.00  0.00           N  
ATOM   1942  H   TYR   136     -82.317-526.095-245.645  1.00  0.00           H  
ATOM   1943  CA  TYR   136     -82.312-526.873-243.696  1.00  0.00           C  
ATOM   1944  HA  TYR   136     -83.250-526.976-243.152  1.00  0.00           H  
ATOM   1945  CB  TYR   136     -82.077-528.224-244.361  1.00  0.00           C  
ATOM   1946  HB2 TYR   136     -81.200-528.214-245.009  1.00  0.00           H  
ATOM   1947  HB3 TYR   136     -81.768-528.946-243.605  1.00  0.00           H  
ATOM   1948  CG  TYR   136     -83.246-528.768-245.116  1.00  0.00           C  
ATOM   1949  CD1 TYR   136     -83.598-528.155-246.360  1.00  0.00           C  
ATOM   1950  HD1 TYR   136     -83.045-527.396-246.892  1.00  0.00           H  
ATOM   1951  CE1 TYR   136     -84.755-528.594-246.984  1.00  0.00           C  
ATOM   1952  HE1 TYR   136     -85.007-528.252-247.977  1.00  0.00           H  
ATOM   1953  CZ  TYR   136     -85.485-529.656-246.401  1.00  0.00           C  
ATOM   1954  OH  TYR   136     -86.599-530.032-246.983  1.00  0.00           O  
ATOM   1955  HH  TYR   136     -86.756-529.546-247.796  1.00  0.00           H  
ATOM   1956  CE2 TYR   136     -85.129-530.324-245.289  1.00  0.00           C  
ATOM   1957  HE2 TYR   136     -85.818-531.000-244.805  1.00  0.00           H  
ATOM   1958  CD2 TYR   136     -83.953-529.854-244.611  1.00  0.00           C  
ATOM   1959  HD2 TYR   136     -83.853-530.239-243.608  1.00  0.00           H  
ATOM   1960  C   TYR   136     -81.082-526.490-242.796  1.00  0.00           C  
ATOM   1961  O   TYR   136     -80.196-525.755-243.249  1.00  0.00           O  
ATOM   1962  N   GLU   137     -80.951-527.116-241.589  1.00  0.00           N  
ATOM   1963  H   GLU   137     -81.639-527.806-241.322  1.00  0.00           H  
ATOM   1964  CA  GLU   137     -79.844-526.712-240.778  1.00  0.00           C  
ATOM   1965  HA  GLU   137     -79.401-525.749-241.033  1.00  0.00           H  
ATOM   1966  CB  GLU   137     -80.243-526.443-239.270  1.00  0.00           C  
ATOM   1967  HB2 GLU   137     -80.839-527.259-238.862  1.00  0.00           H  
ATOM   1968  HB3 GLU   137     -79.403-526.591-238.591  1.00  0.00           H  
ATOM   1969  CG  GLU   137     -80.920-525.038-238.990  1.00  0.00           C  
ATOM   1970  HG2 GLU   137     -81.747-524.889-239.683  1.00  0.00           H  
ATOM   1971  HG3 GLU   137     -81.142-525.155-237.929  1.00  0.00           H  
ATOM   1972  CD  GLU   137     -79.884-523.923-239.180  1.00  0.00           C  
ATOM   1973  OE1 GLU   137     -78.799-523.856-238.585  1.00  0.00           O  
ATOM   1974  OE2 GLU   137     -80.048-523.096-240.136  1.00  0.00           O  
ATOM   1975  C   GLU   137     -78.824-527.815-240.803  1.00  0.00           C  
ATOM   1976  O   GLU   137     -79.156-529.006-241.076  1.00  0.00           O  
ATOM   1977  N   PRO   138     -77.579-527.565-240.295  1.00  0.00           N  
ATOM   1978  CD  PRO   138     -77.101-526.234-239.704  1.00  0.00           C  
ATOM   1979  HD2 PRO   138     -77.306-526.181-238.635  1.00  0.00           H  
ATOM   1980  HD3 PRO   138     -77.703-525.489-240.226  1.00  0.00           H  
ATOM   1981  CG  PRO   138     -75.618-526.067-239.919  1.00  0.00           C  
ATOM   1982  HG2 PRO   138     -75.171-525.383-239.197  1.00  0.00           H  
ATOM   1983  HG3 PRO   138     -75.518-525.642-240.918  1.00  0.00           H  
ATOM   1984  CB  PRO   138     -75.173-527.482-239.974  1.00  0.00           C  
ATOM   1985  HB2 PRO   138     -74.792-527.833-239.015  1.00  0.00           H  
ATOM   1986  HB3 PRO   138     -74.263-527.616-240.558  1.00  0.00           H  
ATOM   1987  CA  PRO   138     -76.368-528.371-240.368  1.00  0.00           C  
ATOM   1988  HA  PRO   138     -76.235-528.624-241.419  1.00  0.00           H  
ATOM   1989  C   PRO   138     -76.505-529.606-239.560  1.00  0.00           C  
ATOM   1990  O   PRO   138     -77.492-529.852-238.835  1.00  0.00           O  
ATOM   1991  N   GLU   139     -75.524-530.467-239.732  1.00  0.00           N  
ATOM   1992  H   GLU   139     -74.853-530.140-240.413  1.00  0.00           H  
ATOM   1993  CA  GLU   139     -75.300-531.731-238.931  1.00  0.00           C  
ATOM   1994  HA  GLU   139     -75.878-532.572-239.314  1.00  0.00           H  
ATOM   1995  CB  GLU   139     -73.753-532.069-238.920  1.00  0.00           C  
ATOM   1996  HB2 GLU   139     -73.085-531.309-238.515  1.00  0.00           H  
ATOM   1997  HB3 GLU   139     -73.651-532.935-238.266  1.00  0.00           H  
ATOM   1998  CG  GLU   139     -73.312-532.483-240.347  1.00  0.00           C  
ATOM   1999  HG2 GLU   139     -74.091-532.257-241.075  1.00  0.00           H  
ATOM   2000  HG3 GLU   139     -72.509-531.905-240.804  1.00  0.00           H  
ATOM   2001  CD  GLU   139     -72.906-534.022-240.375  1.00  0.00           C  
ATOM   2002  OE1 GLU   139     -71.703-534.375-240.139  1.00  0.00           O  
ATOM   2003  OE2 GLU   139     -73.743-534.953-240.480  1.00  0.00           O  
ATOM   2004  C   GLU   139     -75.669-531.528-237.420  1.00  0.00           C  
ATOM   2005  O   GLU   139     -75.446-530.498-236.753  1.00  0.00           O  
ATOM   2006  N   ALA   140     -76.261-532.615-236.851  1.00  0.00           N  
ATOM   2007  H   ALA   140     -76.409-533.493-237.327  1.00  0.00           H  
ATOM   2008  CA  ALA   140     -76.619-532.766-235.367  1.00  0.00           C  
ATOM   2009  HA  ALA   140     -76.233-531.945-234.764  1.00  0.00           H  
ATOM   2010  CB  ALA   140     -78.140-532.796-235.211  1.00  0.00           C  
ATOM   2011  HB1 ALA   140     -78.653-532.127-235.902  1.00  0.00           H  
ATOM   2012  HB2 ALA   140     -78.198-532.503-234.163  1.00  0.00           H  
ATOM   2013  HB3 ALA   140     -78.568-533.776-235.422  1.00  0.00           H  
ATOM   2014  C   ALA   140     -76.013-534.089-234.992  1.00  0.00           C  
ATOM   2015  O   ALA   140     -76.460-535.129-235.455  1.00  0.00           O  
ATOM   2016  OXT ALA   140     -74.812-533.946-234.546  1.00  0.00           O  
TER    2017      ALA   140 
END   
