# Supplementary material for: Exploring Structural Insights of Aβ42 and α-Synuclein Monomers and Heterodimer: A Comparative Study Using Implicit and Explicit Solvent Simulations
Source: J Phys Chem B. 2024 May 3;128(19):4655–69. doi: 10.1021/acs.jpcb.4c00503 (PMC11103699; doi:10.1021/acs.jpcb.4c00503)
Supplement: Supplementary file 3 — jp4c00503_si_003.zip [file jp4c00503_si_003.zip › rep/2_asyn_FINAL15.pdb]

ATOM      1  N   MET     1      72.655-175.756 160.588  1.00  0.00           N  
ATOM      2  H1  MET     1      72.304-175.740 159.641  1.00  0.00           H  
ATOM      3  H2  MET     1      72.085-176.423 161.090  1.00  0.00           H  
ATOM      4  H3  MET     1      73.515-176.278 160.503  1.00  0.00           H  
ATOM      5  CA  MET     1      72.713-174.363 161.180  1.00  0.00           C  
ATOM      6  HA  MET     1      71.642-174.163 161.228  1.00  0.00           H  
ATOM      7  CB  MET     1      73.058-174.306 162.643  1.00  0.00           C  
ATOM      8  HB2 MET     1      73.080-175.327 163.024  1.00  0.00           H  
ATOM      9  HB3 MET     1      73.987-173.739 162.701  1.00  0.00           H  
ATOM     10  CG  MET     1      72.002-173.743 163.587  1.00  0.00           C  
ATOM     11  HG2 MET     1      71.213-173.237 163.030  1.00  0.00           H  
ATOM     12  HG3 MET     1      71.513-174.606 164.038  1.00  0.00           H  
ATOM     13  SD  MET     1      72.575-172.562 164.811  1.00  0.00           S  
ATOM     14  CE  MET     1      73.117-173.694 166.188  1.00  0.00           C  
ATOM     15  HE1 MET     1      72.267-174.063 166.762  1.00  0.00           H  
ATOM     16  HE2 MET     1      73.654-173.177 166.983  1.00  0.00           H  
ATOM     17  HE3 MET     1      73.848-174.456 165.919  1.00  0.00           H  
ATOM     18  C   MET     1      73.514-173.321 160.424  1.00  0.00           C  
ATOM     19  O   MET     1      74.114-173.677 159.430  1.00  0.00           O  
ATOM     20  N   ASP     2      73.171-172.036 160.617  1.00  0.00           N  
ATOM     21  H   ASP     2      72.472-171.778 161.299  1.00  0.00           H  
ATOM     22  CA  ASP     2      73.651-170.857 159.936  1.00  0.00           C  
ATOM     23  HA  ASP     2      74.042-171.158 158.964  1.00  0.00           H  
ATOM     24  CB  ASP     2      72.332-170.040 159.785  1.00  0.00           C  
ATOM     25  HB2 ASP     2      71.650-170.632 159.175  1.00  0.00           H  
ATOM     26  HB3 ASP     2      71.840-169.922 160.750  1.00  0.00           H  
ATOM     27  CG  ASP     2      72.415-168.639 159.203  1.00  0.00           C  
ATOM     28  OD1 ASP     2      71.306-168.076 158.939  1.00  0.00           O  
ATOM     29  OD2 ASP     2      73.475-168.183 158.733  1.00  0.00           O  
ATOM     30  C   ASP     2      74.769-170.154 160.630  1.00  0.00           C  
ATOM     31  O   ASP     2      74.410-169.652 161.715  1.00  0.00           O  
ATOM     32  N   VAL     3      75.930-169.979 160.028  1.00  0.00           N  
ATOM     33  H   VAL     3      76.088-170.592 159.241  1.00  0.00           H  
ATOM     34  CA  VAL     3      77.102-169.356 160.625  1.00  0.00           C  
ATOM     35  HA  VAL     3      76.834-169.040 161.633  1.00  0.00           H  
ATOM     36  CB  VAL     3      78.333-170.298 160.651  1.00  0.00           C  
ATOM     37  HB  VAL     3      79.044-169.799 161.310  1.00  0.00           H  
ATOM     38  CG1 VAL     3      78.048-171.532 161.395  1.00  0.00           C  
ATOM     39 HG11 VAL     3      78.991-172.016 161.652  1.00  0.00           H  
ATOM     40 HG12 VAL     3      77.479-172.259 160.815  1.00  0.00           H  
ATOM     41 HG13 VAL     3      77.328-171.352 162.193  1.00  0.00           H  
ATOM     42  CG2 VAL     3      79.150-170.489 159.304  1.00  0.00           C  
ATOM     43 HG21 VAL     3      78.862-171.463 158.907  1.00  0.00           H  
ATOM     44 HG22 VAL     3      80.205-170.692 159.485  1.00  0.00           H  
ATOM     45 HG23 VAL     3      79.068-169.645 158.618  1.00  0.00           H  
ATOM     46  C   VAL     3      77.359-167.923 160.113  1.00  0.00           C  
ATOM     47  O   VAL     3      78.534-167.484 160.199  1.00  0.00           O  
ATOM     48  N   PHE     4      76.311-167.178 159.745  1.00  0.00           N  
ATOM     49  H   PHE     4      75.404-167.594 159.589  1.00  0.00           H  
ATOM     50  CA  PHE     4      76.450-165.707 159.529  1.00  0.00           C  
ATOM     51  HA  PHE     4      77.485-165.384 159.633  1.00  0.00           H  
ATOM     52  CB  PHE     4      75.926-165.327 158.191  1.00  0.00           C  
ATOM     53  HB2 PHE     4      76.399-166.000 157.476  1.00  0.00           H  
ATOM     54  HB3 PHE     4      74.867-165.581 158.138  1.00  0.00           H  
ATOM     55  CG  PHE     4      75.988-163.857 157.785  1.00  0.00           C  
ATOM     56  CD1 PHE     4      77.135-163.070 157.993  1.00  0.00           C  
ATOM     57  HD1 PHE     4      78.106-163.353 158.372  1.00  0.00           H  
ATOM     58  CE1 PHE     4      77.232-161.762 157.502  1.00  0.00           C  
ATOM     59  HE1 PHE     4      78.161-161.212 157.504  1.00  0.00           H  
ATOM     60  CZ  PHE     4      76.129-161.175 156.798  1.00  0.00           C  
ATOM     61  HZ  PHE     4      76.160-160.187 156.364  1.00  0.00           H  
ATOM     62  CE2 PHE     4      74.951-161.884 156.670  1.00  0.00           C  
ATOM     63  HE2 PHE     4      74.160-161.394 156.122  1.00  0.00           H  
ATOM     64  CD2 PHE     4      74.857-163.234 157.159  1.00  0.00           C  
ATOM     65  HD2 PHE     4      74.043-163.887 156.883  1.00  0.00           H  
ATOM     66  C   PHE     4      75.823-164.858 160.673  1.00  0.00           C  
ATOM     67  O   PHE     4      74.761-165.189 161.150  1.00  0.00           O  
ATOM     68  N   MET     5      76.272-163.611 160.940  1.00  0.00           N  
ATOM     69  H   MET     5      76.893-163.178 160.272  1.00  0.00           H  
ATOM     70  CA  MET     5      75.934-162.669 162.033  1.00  0.00           C  
ATOM     71  HA  MET     5      74.855-162.546 161.943  1.00  0.00           H  
ATOM     72  CB  MET     5      76.510-163.217 163.348  1.00  0.00           C  
ATOM     73  HB2 MET     5      76.151-162.641 164.202  1.00  0.00           H  
ATOM     74  HB3 MET     5      76.223-164.239 163.596  1.00  0.00           H  
ATOM     75  CG  MET     5      78.038-163.125 163.440  1.00  0.00           C  
ATOM     76  HG2 MET     5      78.464-163.032 162.441  1.00  0.00           H  
ATOM     77  HG3 MET     5      78.356-162.335 164.122  1.00  0.00           H  
ATOM     78  SD  MET     5      78.804-164.745 164.129  1.00  0.00           S  
ATOM     79  CE  MET     5      78.475-164.392 165.892  1.00  0.00           C  
ATOM     80  HE1 MET     5      77.473-163.985 166.025  1.00  0.00           H  
ATOM     81  HE2 MET     5      79.183-163.618 166.189  1.00  0.00           H  
ATOM     82  HE3 MET     5      78.545-165.288 166.509  1.00  0.00           H  
ATOM     83  C   MET     5      76.430-161.239 161.838  1.00  0.00           C  
ATOM     84  O   MET     5      76.933-160.834 160.785  1.00  0.00           O  
ATOM     85  N   LYS     6      76.149-160.334 162.827  1.00  0.00           N  
ATOM     86  H   LYS     6      75.577-160.577 163.623  1.00  0.00           H  
ATOM     87  CA  LYS     6      76.735-158.978 162.784  1.00  0.00           C  
ATOM     88  HA  LYS     6      76.407-158.427 161.903  1.00  0.00           H  
ATOM     89  CB  LYS     6      76.131-158.165 163.930  1.00  0.00           C  
ATOM     90  HB2 LYS     6      76.559-158.596 164.835  1.00  0.00           H  
ATOM     91  HB3 LYS     6      76.356-157.098 163.919  1.00  0.00           H  
ATOM     92  CG  LYS     6      74.612-158.082 163.959  1.00  0.00           C  
ATOM     93  HG2 LYS     6      74.150-159.047 163.750  1.00  0.00           H  
ATOM     94  HG3 LYS     6      74.258-157.890 164.972  1.00  0.00           H  
ATOM     95  CD  LYS     6      74.015-156.981 163.043  1.00  0.00           C  
ATOM     96  HD2 LYS     6      74.199-155.967 163.397  1.00  0.00           H  
ATOM     97  HD3 LYS     6      74.411-156.992 162.027  1.00  0.00           H  
ATOM     98  CE  LYS     6      72.505-157.221 162.841  1.00  0.00           C  
ATOM     99  HE2 LYS     6      72.173-156.653 161.973  1.00  0.00           H  
ATOM    100  HE3 LYS     6      72.316-158.242 162.509  1.00  0.00           H  
ATOM    101  NZ  LYS     6      71.751-156.913 164.099  1.00  0.00           N  
ATOM    102  HZ1 LYS     6      71.468-155.944 164.107  1.00  0.00           H  
ATOM    103  HZ2 LYS     6      72.261-157.243 164.906  1.00  0.00           H  
ATOM    104  HZ3 LYS     6      70.851-157.368 164.051  1.00  0.00           H  
ATOM    105  C   LYS     6      78.302-158.953 162.657  1.00  0.00           C  
ATOM    106  O   LYS     6      78.887-159.959 162.924  1.00  0.00           O  
ATOM    107  N   GLY     7      78.846-157.812 162.157  1.00  0.00           N  
ATOM    108  H   GLY     7      78.202-157.043 162.039  1.00  0.00           H  
ATOM    109  CA  GLY     7      80.272-157.444 162.110  1.00  0.00           C  
ATOM    110  HA2 GLY     7      80.290-156.391 161.830  1.00  0.00           H  
ATOM    111  HA3 GLY     7      80.722-157.505 163.101  1.00  0.00           H  
ATOM    112  C   GLY     7      81.143-158.132 161.086  1.00  0.00           C  
ATOM    113  O   GLY     7      82.278-157.664 160.998  1.00  0.00           O  
ATOM    114  N   LEU     8      80.592-159.149 160.376  1.00  0.00           N  
ATOM    115  H   LEU     8      79.694-159.461 160.715  1.00  0.00           H  
ATOM    116  CA  LEU     8      81.246-159.986 159.346  1.00  0.00           C  
ATOM    117  HA  LEU     8      82.329-159.884 159.409  1.00  0.00           H  
ATOM    118  CB  LEU     8      80.864-161.503 159.519  1.00  0.00           C  
ATOM    119  HB2 LEU     8      79.805-161.488 159.265  1.00  0.00           H  
ATOM    120  HB3 LEU     8      81.402-162.008 158.717  1.00  0.00           H  
ATOM    121  CG  LEU     8      81.140-162.139 160.821  1.00  0.00           C  
ATOM    122  HG  LEU     8      80.403-161.818 161.556  1.00  0.00           H  
ATOM    123  CD1 LEU     8      80.960-163.678 160.705  1.00  0.00           C  
ATOM    124 HD11 LEU     8      80.200-163.907 159.958  1.00  0.00           H  
ATOM    125 HD12 LEU     8      80.730-164.055 161.701  1.00  0.00           H  
ATOM    126 HD13 LEU     8      81.864-164.197 160.387  1.00  0.00           H  
ATOM    127  CD2 LEU     8      82.473-161.817 161.352  1.00  0.00           C  
ATOM    128 HD21 LEU     8      83.266-161.953 160.616  1.00  0.00           H  
ATOM    129 HD22 LEU     8      82.773-162.368 162.243  1.00  0.00           H  
ATOM    130 HD23 LEU     8      82.518-160.764 161.630  1.00  0.00           H  
ATOM    131  C   LEU     8      80.883-159.529 157.909  1.00  0.00           C  
ATOM    132  O   LEU     8      79.756-159.085 157.682  1.00  0.00           O  
ATOM    133  N   SER     9      81.698-160.077 156.998  1.00  0.00           N  
ATOM    134  H   SER     9      82.548-160.490 157.354  1.00  0.00           H  
ATOM    135  CA  SER     9      81.670-160.047 155.534  1.00  0.00           C  
ATOM    136  HA  SER     9      80.670-159.852 155.149  1.00  0.00           H  
ATOM    137  CB  SER     9      82.458-158.825 155.122  1.00  0.00           C  
ATOM    138  HB2 SER     9      82.053-157.907 155.548  1.00  0.00           H  
ATOM    139  HB3 SER     9      83.477-158.918 155.496  1.00  0.00           H  
ATOM    140  OG  SER     9      82.327-158.704 153.762  1.00  0.00           O  
ATOM    141  HG  SER     9      82.324-157.774 153.521  1.00  0.00           H  
ATOM    142  C   SER     9      82.324-161.298 155.034  1.00  0.00           C  
ATOM    143  O   SER     9      82.975-162.034 155.793  1.00  0.00           O  
ATOM    144  N   LYS    10      82.119-161.619 153.782  1.00  0.00           N  
ATOM    145  H   LYS    10      81.929-160.832 153.179  1.00  0.00           H  
ATOM    146  CA  LYS    10      82.502-162.829 153.079  1.00  0.00           C  
ATOM    147  HA  LYS    10      82.547-163.607 153.841  1.00  0.00           H  
ATOM    148  CB  LYS    10      81.290-163.069 152.124  1.00  0.00           C  
ATOM    149  HB2 LYS    10      81.572-164.001 151.633  1.00  0.00           H  
ATOM    150  HB3 LYS    10      80.453-163.336 152.770  1.00  0.00           H  
ATOM    151  CG  LYS    10      81.002-162.016 150.992  1.00  0.00           C  
ATOM    152  HG2 LYS    10      81.047-161.006 151.400  1.00  0.00           H  
ATOM    153  HG3 LYS    10      81.835-161.980 150.290  1.00  0.00           H  
ATOM    154  CD  LYS    10      79.644-162.364 150.325  1.00  0.00           C  
ATOM    155  HD2 LYS    10      79.725-163.423 150.077  1.00  0.00           H  
ATOM    156  HD3 LYS    10      78.776-162.159 150.950  1.00  0.00           H  
ATOM    157  CE  LYS    10      79.254-161.696 148.979  1.00  0.00           C  
ATOM    158  HE2 LYS    10      78.398-162.341 148.779  1.00  0.00           H  
ATOM    159  HE3 LYS    10      78.908-160.683 149.184  1.00  0.00           H  
ATOM    160  NZ  LYS    10      80.247-161.748 147.833  1.00  0.00           N  
ATOM    161  HZ1 LYS    10      80.671-162.664 147.789  1.00  0.00           H  
ATOM    162  HZ2 LYS    10      80.987-161.072 147.961  1.00  0.00           H  
ATOM    163  HZ3 LYS    10      79.774-161.563 146.960  1.00  0.00           H  
ATOM    164  C   LYS    10      83.864-162.864 152.370  1.00  0.00           C  
ATOM    165  O   LYS    10      84.149-163.734 151.578  1.00  0.00           O  
ATOM    166  N   ALA    11      84.687-161.762 152.485  1.00  0.00           N  
ATOM    167  H   ALA    11      84.433-161.034 153.137  1.00  0.00           H  
ATOM    168  CA  ALA    11      86.042-161.738 151.774  1.00  0.00           C  
ATOM    169  HA  ALA    11      86.019-162.086 150.742  1.00  0.00           H  
ATOM    170  CB  ALA    11      86.486-160.278 151.704  1.00  0.00           C  
ATOM    171  HB1 ALA    11      86.754-159.870 152.679  1.00  0.00           H  
ATOM    172  HB2 ALA    11      85.781-159.611 151.209  1.00  0.00           H  
ATOM    173  HB3 ALA    11      87.415-160.295 151.133  1.00  0.00           H  
ATOM    174  C   ALA    11      87.028-162.640 152.470  1.00  0.00           C  
ATOM    175  O   ALA    11      86.883-162.876 153.637  1.00  0.00           O  
ATOM    176  N   LYS    12      88.162-163.098 151.890  1.00  0.00           N  
ATOM    177  H   LYS    12      88.199-163.068 150.881  1.00  0.00           H  
ATOM    178  CA  LYS    12      89.230-164.021 152.399  1.00  0.00           C  
ATOM    179  HA  LYS    12      88.782-164.977 152.671  1.00  0.00           H  
ATOM    180  CB  LYS    12      90.220-164.309 151.231  1.00  0.00           C  
ATOM    181  HB2 LYS    12      89.697-164.481 150.290  1.00  0.00           H  
ATOM    182  HB3 LYS    12      90.734-163.362 151.069  1.00  0.00           H  
ATOM    183  CG  LYS    12      91.285-165.390 151.675  1.00  0.00           C  
ATOM    184  HG2 LYS    12      91.927-165.154 152.524  1.00  0.00           H  
ATOM    185  HG3 LYS    12      90.664-166.265 151.865  1.00  0.00           H  
ATOM    186  CD  LYS    12      92.283-165.685 150.541  1.00  0.00           C  
ATOM    187  HD2 LYS    12      91.657-165.891 149.673  1.00  0.00           H  
ATOM    188  HD3 LYS    12      92.994-164.877 150.364  1.00  0.00           H  
ATOM    189  CE  LYS    12      93.060-166.989 150.896  1.00  0.00           C  
ATOM    190  HE2 LYS    12      93.648-166.770 151.788  1.00  0.00           H  
ATOM    191  HE3 LYS    12      92.251-167.695 151.080  1.00  0.00           H  
ATOM    192  NZ  LYS    12      93.861-167.496 149.743  1.00  0.00           N  
ATOM    193  HZ1 LYS    12      94.151-166.740 149.139  1.00  0.00           H  
ATOM    194  HZ2 LYS    12      93.285-168.148 149.230  1.00  0.00           H  
ATOM    195  HZ3 LYS    12      94.656-168.005 150.102  1.00  0.00           H  
ATOM    196  C   LYS    12      89.913-163.433 153.648  1.00  0.00           C  
ATOM    197  O   LYS    12      90.466-162.277 153.551  1.00  0.00           O  
ATOM    198  N   GLU    13      90.179-164.242 154.749  1.00  0.00           N  
ATOM    199  H   GLU    13      89.699-165.128 154.814  1.00  0.00           H  
ATOM    200  CA  GLU    13      90.811-163.885 156.062  1.00  0.00           C  
ATOM    201  HA  GLU    13      90.091-163.383 156.708  1.00  0.00           H  
ATOM    202  CB  GLU    13      91.308-165.214 156.655  1.00  0.00           C  
ATOM    203  HB2 GLU    13      92.029-165.552 155.911  1.00  0.00           H  
ATOM    204  HB3 GLU    13      91.933-164.948 157.508  1.00  0.00           H  
ATOM    205  CG  GLU    13      90.203-166.172 157.044  1.00  0.00           C  
ATOM    206  HG2 GLU    13      89.586-165.697 157.807  1.00  0.00           H  
ATOM    207  HG3 GLU    13      89.591-166.353 156.161  1.00  0.00           H  
ATOM    208  CD  GLU    13      90.875-167.531 157.479  1.00  0.00           C  
ATOM    209  OE1 GLU    13      91.850-168.021 156.903  1.00  0.00           O  
ATOM    210  OE2 GLU    13      90.316-168.208 158.377  1.00  0.00           O  
ATOM    211  C   GLU    13      92.067-163.024 155.871  1.00  0.00           C  
ATOM    212  O   GLU    13      92.326-162.206 156.682  1.00  0.00           O  
ATOM    213  N   GLY    14      92.934-163.250 154.853  1.00  0.00           N  
ATOM    214  H   GLY    14      92.641-164.063 154.329  1.00  0.00           H  
ATOM    215  CA  GLY    14      94.157-162.533 154.588  1.00  0.00           C  
ATOM    216  HA2 GLY    14      94.660-162.470 155.553  1.00  0.00           H  
ATOM    217  HA3 GLY    14      94.685-163.073 153.802  1.00  0.00           H  
ATOM    218  C   GLY    14      93.965-161.052 154.078  1.00  0.00           C  
ATOM    219  O   GLY    14      95.033-160.390 154.040  1.00  0.00           O  
ATOM    220  N   VAL    15      92.712-160.682 153.512  1.00  0.00           N  
ATOM    221  H   VAL    15      92.082-161.430 153.259  1.00  0.00           H  
ATOM    222  CA  VAL    15      92.494-159.337 152.989  1.00  0.00           C  
ATOM    223  HA  VAL    15      93.400-158.754 153.153  1.00  0.00           H  
ATOM    224  CB  VAL    15      92.213-159.407 151.512  1.00  0.00           C  
ATOM    225  HB  VAL    15      92.570-158.449 151.135  1.00  0.00           H  
ATOM    226  CG1 VAL    15      93.172-160.346 150.757  1.00  0.00           C  
ATOM    227 HG11 VAL    15      92.937-160.389 149.693  1.00  0.00           H  
ATOM    228 HG12 VAL    15      92.966-161.383 151.022  1.00  0.00           H  
ATOM    229 HG13 VAL    15      94.197-160.101 151.034  1.00  0.00           H  
ATOM    230  CG2 VAL    15      90.727-159.571 151.212  1.00  0.00           C  
ATOM    231 HG21 VAL    15      90.583-159.685 150.138  1.00  0.00           H  
ATOM    232 HG22 VAL    15      90.067-158.758 151.513  1.00  0.00           H  
ATOM    233 HG23 VAL    15      90.401-160.455 151.759  1.00  0.00           H  
ATOM    234  C   VAL    15      91.512-158.525 153.807  1.00  0.00           C  
ATOM    235  O   VAL    15      91.693-157.272 153.870  1.00  0.00           O  
ATOM    236  N   VAL    16      90.641-159.182 154.568  1.00  0.00           N  
ATOM    237  H   VAL    16      90.683-160.190 154.615  1.00  0.00           H  
ATOM    238  CA  VAL    16      89.516-158.612 155.293  1.00  0.00           C  
ATOM    239  HA  VAL    16      89.046-157.845 154.677  1.00  0.00           H  
ATOM    240  CB  VAL    16      88.422-159.739 155.553  1.00  0.00           C  
ATOM    241  HB  VAL    16      88.375-160.488 154.762  1.00  0.00           H  
ATOM    242  CG1 VAL    16      88.454-160.534 156.872  1.00  0.00           C  
ATOM    243 HG11 VAL    16      87.530-161.112 156.870  1.00  0.00           H  
ATOM    244 HG12 VAL    16      88.398-159.928 157.776  1.00  0.00           H  
ATOM    245 HG13 VAL    16      89.396-161.079 156.930  1.00  0.00           H  
ATOM    246  CG2 VAL    16      87.034-159.205 155.482  1.00  0.00           C  
ATOM    247 HG21 VAL    16      86.265-159.976 155.547  1.00  0.00           H  
ATOM    248 HG22 VAL    16      86.917-158.657 154.547  1.00  0.00           H  
ATOM    249 HG23 VAL    16      86.968-158.468 156.283  1.00  0.00           H  
ATOM    250  C   VAL    16      90.017-157.972 156.533  1.00  0.00           C  
ATOM    251  O   VAL    16      89.320-157.190 157.168  1.00  0.00           O  
ATOM    252  N   ALA    17      91.168-158.303 157.020  1.00  0.00           N  
ATOM    253  H   ALA    17      91.723-158.949 156.478  1.00  0.00           H  
ATOM    254  CA  ALA    17      91.853-157.765 158.177  1.00  0.00           C  
ATOM    255  HA  ALA    17      91.504-156.744 158.334  1.00  0.00           H  
ATOM    256  CB  ALA    17      91.273-158.481 159.412  1.00  0.00           C  
ATOM    257  HB1 ALA    17      91.104-159.528 159.160  1.00  0.00           H  
ATOM    258  HB2 ALA    17      90.273-158.090 159.601  1.00  0.00           H  
ATOM    259  HB3 ALA    17      91.876-158.434 160.319  1.00  0.00           H  
ATOM    260  C   ALA    17      93.462-157.886 158.000  1.00  0.00           C  
ATOM    261  O   ALA    17      93.983-158.596 157.145  1.00  0.00           O  
ATOM    262  N   ALA    18      94.265-157.058 158.678  1.00  0.00           N  
ATOM    263  H   ALA    18      93.823-156.394 159.297  1.00  0.00           H  
ATOM    264  CA  ALA    18      95.700-156.907 158.701  1.00  0.00           C  
ATOM    265  HA  ALA    18      96.063-156.457 157.777  1.00  0.00           H  
ATOM    266  CB  ALA    18      95.956-155.734 159.634  1.00  0.00           C  
ATOM    267  HB1 ALA    18      96.076-154.765 159.149  1.00  0.00           H  
ATOM    268  HB2 ALA    18      96.858-156.022 160.175  1.00  0.00           H  
ATOM    269  HB3 ALA    18      95.190-155.564 160.391  1.00  0.00           H  
ATOM    270  C   ALA    18      96.497-158.151 159.044  1.00  0.00           C  
ATOM    271  O   ALA    18      96.110-158.919 159.876  1.00  0.00           O  
ATOM    272  N   ALA    19      97.654-158.397 158.361  1.00  0.00           N  
ATOM    273  H   ALA    19      98.027-157.578 157.902  1.00  0.00           H  
ATOM    274  CA  ALA    19      98.633-159.404 158.613  1.00  0.00           C  
ATOM    275  HA  ALA    19      98.807-159.551 159.679  1.00  0.00           H  
ATOM    276  CB  ALA    19      98.162-160.652 157.904  1.00  0.00           C  
ATOM    277  HB1 ALA    19      97.218-160.975 158.344  1.00  0.00           H  
ATOM    278  HB2 ALA    19      98.933-161.413 158.028  1.00  0.00           H  
ATOM    279  HB3 ALA    19      98.113-160.608 156.816  1.00  0.00           H  
ATOM    280  C   ALA    19     100.012-158.956 157.965  1.00  0.00           C  
ATOM    281  O   ALA    19     100.194-157.954 157.268  1.00  0.00           O  
ATOM    282  N   GLU    20     100.984-159.754 158.306  1.00  0.00           N  
ATOM    283  H   GLU    20     100.917-160.459 159.026  1.00  0.00           H  
ATOM    284  CA  GLU    20     102.350-159.710 157.635  1.00  0.00           C  
ATOM    285  HA  GLU    20     102.671-158.737 158.004  1.00  0.00           H  
ATOM    286  CB  GLU    20     103.316-160.902 158.177  1.00  0.00           C  
ATOM    287  HB2 GLU    20     102.827-161.818 157.844  1.00  0.00           H  
ATOM    288  HB3 GLU    20     104.365-160.899 157.883  1.00  0.00           H  
ATOM    289  CG  GLU    20     103.303-160.923 159.757  1.00  0.00           C  
ATOM    290  HG2 GLU    20     104.338-160.925 160.100  1.00  0.00           H  
ATOM    291  HG3 GLU    20     102.751-160.051 160.108  1.00  0.00           H  
ATOM    292  CD  GLU    20     102.665-162.170 160.395  1.00  0.00           C  
ATOM    293  OE1 GLU    20     101.406-162.342 160.164  1.00  0.00           O  
ATOM    294  OE2 GLU    20     103.321-162.954 161.092  1.00  0.00           O  
ATOM    295  C   GLU    20     102.432-159.661 156.154  1.00  0.00           C  
ATOM    296  O   GLU    20     101.528-160.146 155.420  1.00  0.00           O  
ATOM    297  N   LYS    21     103.620-159.227 155.642  1.00  0.00           N  
ATOM    298  H   LYS    21     104.313-158.957 156.325  1.00  0.00           H  
ATOM    299  CA  LYS    21     104.027-159.183 154.216  1.00  0.00           C  
ATOM    300  HA  LYS    21     103.280-159.607 153.544  1.00  0.00           H  
ATOM    301  CB  LYS    21     104.202-157.669 153.741  1.00  0.00           C  
ATOM    302  HB2 LYS    21     105.077-157.445 154.351  1.00  0.00           H  
ATOM    303  HB3 LYS    21     104.346-157.765 152.665  1.00  0.00           H  
ATOM    304  CG  LYS    21     103.039-156.769 154.108  1.00  0.00           C  
ATOM    305  HG2 LYS    21     102.289-157.129 153.403  1.00  0.00           H  
ATOM    306  HG3 LYS    21     102.766-156.920 155.152  1.00  0.00           H  
ATOM    307  CD  LYS    21     103.492-155.345 153.855  1.00  0.00           C  
ATOM    308  HD2 LYS    21     104.418-155.311 154.429  1.00  0.00           H  
ATOM    309  HD3 LYS    21     103.805-155.273 152.813  1.00  0.00           H  
ATOM    310  CE  LYS    21     102.576-154.150 154.088  1.00  0.00           C  
ATOM    311  HE2 LYS    21     103.171-153.274 154.350  1.00  0.00           H  
ATOM    312  HE3 LYS    21     102.159-153.961 153.099  1.00  0.00           H  
ATOM    313  NZ  LYS    21     101.512-154.406 155.086  1.00  0.00           N  
ATOM    314  HZ1 LYS    21     101.918-154.698 155.964  1.00  0.00           H  
ATOM    315  HZ2 LYS    21     100.864-155.119 154.783  1.00  0.00           H  
ATOM    316  HZ3 LYS    21     100.973-153.572 155.267  1.00  0.00           H  
ATOM    317  C   LYS    21     105.304-160.006 154.158  1.00  0.00           C  
ATOM    318  O   LYS    21     105.914-160.398 155.140  1.00  0.00           O  
ATOM    319  N   THR    22     105.567-160.516 153.002  1.00  0.00           N  
ATOM    320  H   THR    22     104.971-160.355 152.203  1.00  0.00           H  
ATOM    321  CA  THR    22     106.604-161.586 152.756  1.00  0.00           C  
ATOM    322  HA  THR    22     107.005-161.967 153.695  1.00  0.00           H  
ATOM    323  CB  THR    22     105.902-162.755 152.039  1.00  0.00           C  
ATOM    324  HB  THR    22     106.701-163.463 151.820  1.00  0.00           H  
ATOM    325  CG2 THR    22     104.744-163.297 152.781  1.00  0.00           C  
ATOM    326 HG21 THR    22     105.046-164.318 153.017  1.00  0.00           H  
ATOM    327 HG22 THR    22     103.860-163.414 152.154  1.00  0.00           H  
ATOM    328 HG23 THR    22     104.372-162.837 153.696  1.00  0.00           H  
ATOM    329  OG1 THR    22     105.424-162.209 150.851  1.00  0.00           O  
ATOM    330  HG1 THR    22     104.986-162.910 150.363  1.00  0.00           H  
ATOM    331  C   THR    22     107.843-161.068 151.956  1.00  0.00           C  
ATOM    332  O   THR    22     108.591-161.825 151.316  1.00  0.00           O  
ATOM    333  N   LYS    23     108.143-159.781 151.992  1.00  0.00           N  
ATOM    334  H   LYS    23     107.611-159.139 152.562  1.00  0.00           H  
ATOM    335  CA  LYS    23     109.157-159.157 151.224  1.00  0.00           C  
ATOM    336  HA  LYS    23     110.054-159.751 151.056  1.00  0.00           H  
ATOM    337  CB  LYS    23     108.654-158.546 149.854  1.00  0.00           C  
ATOM    338  HB2 LYS    23     107.791-157.902 150.021  1.00  0.00           H  
ATOM    339  HB3 LYS    23     109.404-157.883 149.420  1.00  0.00           H  
ATOM    340  CG  LYS    23     108.278-159.573 148.840  1.00  0.00           C  
ATOM    341  HG2 LYS    23     109.133-159.959 148.284  1.00  0.00           H  
ATOM    342  HG3 LYS    23     107.759-160.435 149.261  1.00  0.00           H  
ATOM    343  CD  LYS    23     107.382-158.927 147.714  1.00  0.00           C  
ATOM    344  HD2 LYS    23     106.956-159.658 147.027  1.00  0.00           H  
ATOM    345  HD3 LYS    23     106.526-158.462 148.204  1.00  0.00           H  
ATOM    346  CE  LYS    23     108.153-157.809 146.942  1.00  0.00           C  
ATOM    347  HE2 LYS    23     108.010-156.975 147.629  1.00  0.00           H  
ATOM    348  HE3 LYS    23     109.199-158.087 146.814  1.00  0.00           H  
ATOM    349  NZ  LYS    23     107.508-157.556 145.607  1.00  0.00           N  
ATOM    350  HZ1 LYS    23     107.690-158.383 145.056  1.00  0.00           H  
ATOM    351  HZ2 LYS    23     107.742-156.676 145.172  1.00  0.00           H  
ATOM    352  HZ3 LYS    23     106.499-157.534 145.653  1.00  0.00           H  
ATOM    353  C   LYS    23     109.563-157.936 152.042  1.00  0.00           C  
ATOM    354  O   LYS    23     108.684-157.159 152.475  1.00  0.00           O  
ATOM    355  N   GLN    24     110.897-157.780 152.207  1.00  0.00           N  
ATOM    356  H   GLN    24     111.425-158.370 151.581  1.00  0.00           H  
ATOM    357  CA  GLN    24     111.515-156.960 153.252  1.00  0.00           C  
ATOM    358  HA  GLN    24     110.873-156.083 153.327  1.00  0.00           H  
ATOM    359  CB  GLN    24     111.437-157.673 154.623  1.00  0.00           C  
ATOM    360  HB2 GLN    24     111.825-156.939 155.329  1.00  0.00           H  
ATOM    361  HB3 GLN    24     110.410-157.813 154.961  1.00  0.00           H  
ATOM    362  CG  GLN    24     112.098-159.097 154.759  1.00  0.00           C  
ATOM    363  HG2 GLN    24     111.339-159.749 154.324  1.00  0.00           H  
ATOM    364  HG3 GLN    24     112.904-159.248 154.041  1.00  0.00           H  
ATOM    365  CD  GLN    24     112.273-159.557 156.193  1.00  0.00           C  
ATOM    366  OE1 GLN    24     111.997-158.905 157.145  1.00  0.00           O  
ATOM    367  NE2 GLN    24     112.636-160.802 156.400  1.00  0.00           N  
ATOM    368 HE21 GLN    24     112.776-161.479 155.663  1.00  0.00           H  
ATOM    369 HE22 GLN    24     112.626-161.288 157.286  1.00  0.00           H  
ATOM    370  C   GLN    24     112.955-156.421 152.864  1.00  0.00           C  
ATOM    371  O   GLN    24     113.608-157.113 152.162  1.00  0.00           O  
ATOM    372  N   GLY    25     113.146-155.169 153.281  1.00  0.00           N  
ATOM    373  H   GLY    25     112.623-154.790 154.059  1.00  0.00           H  
ATOM    374  CA  GLY    25     114.483-154.519 153.101  1.00  0.00           C  
ATOM    375  HA2 GLY    25     114.951-154.702 154.068  1.00  0.00           H  
ATOM    376  HA3 GLY    25     115.086-155.013 152.339  1.00  0.00           H  
ATOM    377  C   GLY    25     114.381-153.069 152.689  1.00  0.00           C  
ATOM    378  O   GLY    25     113.664-152.274 153.371  1.00  0.00           O  
ATOM    379  N   VAL    26     115.082-152.746 151.632  1.00  0.00           N  
ATOM    380  H   VAL    26     115.714-153.477 151.336  1.00  0.00           H  
ATOM    381  CA  VAL    26     115.048-151.515 150.956  1.00  0.00           C  
ATOM    382  HA  VAL    26     114.621-150.873 151.727  1.00  0.00           H  
ATOM    383  CB  VAL    26     116.422-151.037 150.568  1.00  0.00           C  
ATOM    384  HB  VAL    26     117.085-151.192 151.419  1.00  0.00           H  
ATOM    385  CG1 VAL    26     117.117-151.779 149.389  1.00  0.00           C  
ATOM    386 HG11 VAL    26     116.670-151.398 148.471  1.00  0.00           H  
ATOM    387 HG12 VAL    26     116.907-152.849 149.401  1.00  0.00           H  
ATOM    388 HG13 VAL    26     118.181-151.547 149.405  1.00  0.00           H  
ATOM    389  CG2 VAL    26     116.432-149.546 150.318  1.00  0.00           C  
ATOM    390 HG21 VAL    26     115.953-149.413 149.348  1.00  0.00           H  
ATOM    391 HG22 VAL    26     117.397-149.046 150.233  1.00  0.00           H  
ATOM    392 HG23 VAL    26     115.855-149.035 151.089  1.00  0.00           H  
ATOM    393  C   VAL    26     114.072-151.481 149.742  1.00  0.00           C  
ATOM    394  O   VAL    26     114.136-152.392 148.851  1.00  0.00           O  
ATOM    395  N   ALA    27     113.194-150.543 149.745  1.00  0.00           N  
ATOM    396  H   ALA    27     112.929-150.041 150.580  1.00  0.00           H  
ATOM    397  CA  ALA    27     112.296-150.226 148.645  1.00  0.00           C  
ATOM    398  HA  ALA    27     112.572-150.969 147.896  1.00  0.00           H  
ATOM    399  CB  ALA    27     110.910-150.382 149.197  1.00  0.00           C  
ATOM    400  HB1 ALA    27     110.743-151.065 150.030  1.00  0.00           H  
ATOM    401  HB2 ALA    27     110.252-150.501 148.336  1.00  0.00           H  
ATOM    402  HB3 ALA    27     110.640-149.496 149.770  1.00  0.00           H  
ATOM    403  C   ALA    27     112.806-148.874 147.976  1.00  0.00           C  
ATOM    404  O   ALA    27     112.664-147.802 148.553  1.00  0.00           O  
ATOM    405  N   GLU    28     113.076-148.924 146.740  1.00  0.00           N  
ATOM    406  H   GLU    28     112.955-149.784 146.225  1.00  0.00           H  
ATOM    407  CA  GLU    28     113.451-147.723 146.006  1.00  0.00           C  
ATOM    408  HA  GLU    28     113.291-146.836 146.618  1.00  0.00           H  
ATOM    409  CB  GLU    28     115.013-147.880 145.907  1.00  0.00           C  
ATOM    410  HB2 GLU    28     115.476-148.005 146.886  1.00  0.00           H  
ATOM    411  HB3 GLU    28     115.121-148.795 145.325  1.00  0.00           H  
ATOM    412  CG  GLU    28     115.591-146.687 145.158  1.00  0.00           C  
ATOM    413  HG2 GLU    28     116.632-147.010 145.182  1.00  0.00           H  
ATOM    414  HG3 GLU    28     115.225-146.603 144.135  1.00  0.00           H  
ATOM    415  CD  GLU    28     115.418-145.345 145.873  1.00  0.00           C  
ATOM    416  OE1 GLU    28     114.910-145.302 147.023  1.00  0.00           O  
ATOM    417  OE2 GLU    28     115.682-144.318 145.196  1.00  0.00           O  
ATOM    418  C   GLU    28     112.617-147.677 144.646  1.00  0.00           C  
ATOM    419  O   GLU    28     112.250-148.677 144.031  1.00  0.00           O  
ATOM    420  N   ALA    29     112.283-146.447 144.222  1.00  0.00           N  
ATOM    421  H   ALA    29     112.598-145.648 144.753  1.00  0.00           H  
ATOM    422  CA  ALA    29     111.554-146.161 143.023  1.00  0.00           C  
ATOM    423  HA  ALA    29     110.967-147.021 142.701  1.00  0.00           H  
ATOM    424  CB  ALA    29     110.657-145.007 143.277  1.00  0.00           C  
ATOM    425  HB1 ALA    29     109.899-144.888 142.502  1.00  0.00           H  
ATOM    426  HB2 ALA    29     111.244-144.090 143.228  1.00  0.00           H  
ATOM    427  HB3 ALA    29     110.130-145.094 144.227  1.00  0.00           H  
ATOM    428  C   ALA    29     112.493-145.873 141.790  1.00  0.00           C  
ATOM    429  O   ALA    29     113.613-145.470 141.918  1.00  0.00           O  
ATOM    430  N   ALA    30     111.955-146.127 140.582  1.00  0.00           N  
ATOM    431  H   ALA    30     110.999-146.448 140.522  1.00  0.00           H  
ATOM    432  CA  ALA    30     112.610-145.941 139.282  1.00  0.00           C  
ATOM    433  HA  ALA    30     113.564-146.448 139.429  1.00  0.00           H  
ATOM    434  CB  ALA    30     111.839-146.706 138.190  1.00  0.00           C  
ATOM    435  HB1 ALA    30     110.988-146.135 137.818  1.00  0.00           H  
ATOM    436  HB2 ALA    30     111.481-147.671 138.551  1.00  0.00           H  
ATOM    437  HB3 ALA    30     112.493-146.799 137.323  1.00  0.00           H  
ATOM    438  C   ALA    30     112.804-144.520 138.782  1.00  0.00           C  
ATOM    439  O   ALA    30     113.653-144.271 137.931  1.00  0.00           O  
ATOM    440  N   GLY    31     111.911-143.585 139.260  1.00  0.00           N  
ATOM    441  H   GLY    31     111.353-143.968 140.010  1.00  0.00           H  
ATOM    442  CA  GLY    31     111.965-142.138 139.203  1.00  0.00           C  
ATOM    443  HA2 GLY    31     112.994-141.855 139.425  1.00  0.00           H  
ATOM    444  HA3 GLY    31     111.765-141.739 138.209  1.00  0.00           H  
ATOM    445  C   GLY    31     111.098-141.818 140.431  1.00  0.00           C  
ATOM    446  O   GLY    31     110.698-142.626 141.294  1.00  0.00           O  
ATOM    447  N   LYS    32     110.532-140.683 140.400  1.00  0.00           N  
ATOM    448  H   LYS    32     110.847-140.092 139.644  1.00  0.00           H  
ATOM    449  CA  LYS    32     109.593-140.032 141.326  1.00  0.00           C  
ATOM    450  HA  LYS    32     109.101-140.856 141.842  1.00  0.00           H  
ATOM    451  CB  LYS    32     110.463-139.078 142.198  1.00  0.00           C  
ATOM    452  HB2 LYS    32     111.014-138.436 141.510  1.00  0.00           H  
ATOM    453  HB3 LYS    32     109.785-138.472 142.799  1.00  0.00           H  
ATOM    454  CG  LYS    32     111.440-139.882 143.136  1.00  0.00           C  
ATOM    455  HG2 LYS    32     110.881-140.258 143.993  1.00  0.00           H  
ATOM    456  HG3 LYS    32     111.766-140.814 142.673  1.00  0.00           H  
ATOM    457  CD  LYS    32     112.681-139.182 143.617  1.00  0.00           C  
ATOM    458  HD2 LYS    32     113.392-139.012 142.809  1.00  0.00           H  
ATOM    459  HD3 LYS    32     112.378-138.247 144.088  1.00  0.00           H  
ATOM    460  CE  LYS    32     113.474-139.987 144.613  1.00  0.00           C  
ATOM    461  HE2 LYS    32     112.826-140.041 145.488  1.00  0.00           H  
ATOM    462  HE3 LYS    32     113.646-141.017 144.301  1.00  0.00           H  
ATOM    463  NZ  LYS    32     114.749-139.392 145.056  1.00  0.00           N  
ATOM    464  HZ1 LYS    32     115.138-139.994 145.768  1.00  0.00           H  
ATOM    465  HZ2 LYS    32     114.565-138.500 145.493  1.00  0.00           H  
ATOM    466  HZ3 LYS    32     115.451-139.255 144.342  1.00  0.00           H  
ATOM    467  C   LYS    32     108.539-139.163 140.649  1.00  0.00           C  
ATOM    468  O   LYS    32     108.674-138.904 139.463  1.00  0.00           O  
ATOM    469  N   THR    33     107.399-138.944 141.355  1.00  0.00           N  
ATOM    470  H   THR    33     107.325-139.164 142.338  1.00  0.00           H  
ATOM    471  CA  THR    33     106.325-138.001 140.870  1.00  0.00           C  
ATOM    472  HA  THR    33     106.079-138.488 139.927  1.00  0.00           H  
ATOM    473  CB  THR    33     105.158-137.955 141.918  1.00  0.00           C  
ATOM    474  HB  THR    33     104.726-136.963 141.783  1.00  0.00           H  
ATOM    475  CG2 THR    33     104.020-139.065 141.683  1.00  0.00           C  
ATOM    476 HG21 THR    33     103.065-138.543 141.643  1.00  0.00           H  
ATOM    477 HG22 THR    33     104.184-139.827 142.444  1.00  0.00           H  
ATOM    478 HG23 THR    33     104.094-139.468 140.672  1.00  0.00           H  
ATOM    479  OG1 THR    33     105.593-138.110 143.313  1.00  0.00           O  
ATOM    480  HG1 THR    33     106.069-137.296 143.492  1.00  0.00           H  
ATOM    481  C   THR    33     106.796-136.577 140.688  1.00  0.00           C  
ATOM    482  O   THR    33     106.932-135.827 141.697  1.00  0.00           O  
ATOM    483  N   LYS    34     106.936-136.136 139.411  1.00  0.00           N  
ATOM    484  H   LYS    34     106.552-136.678 138.651  1.00  0.00           H  
ATOM    485  CA  LYS    34     107.422-134.781 138.982  1.00  0.00           C  
ATOM    486  HA  LYS    34     107.395-134.023 139.765  1.00  0.00           H  
ATOM    487  CB  LYS    34     108.889-134.815 138.597  1.00  0.00           C  
ATOM    488  HB2 LYS    34     109.093-133.793 138.277  1.00  0.00           H  
ATOM    489  HB3 LYS    34     109.338-135.167 139.525  1.00  0.00           H  
ATOM    490  CG  LYS    34     109.179-135.786 137.491  1.00  0.00           C  
ATOM    491  HG2 LYS    34     109.405-136.762 137.921  1.00  0.00           H  
ATOM    492  HG3 LYS    34     108.352-135.815 136.782  1.00  0.00           H  
ATOM    493  CD  LYS    34     110.541-135.456 136.735  1.00  0.00           C  
ATOM    494  HD2 LYS    34     110.689-134.401 136.506  1.00  0.00           H  
ATOM    495  HD3 LYS    34     111.389-135.688 137.380  1.00  0.00           H  
ATOM    496  CE  LYS    34     110.718-136.163 135.314  1.00  0.00           C  
ATOM    497  HE2 LYS    34     111.569-135.718 134.798  1.00  0.00           H  
ATOM    498  HE3 LYS    34     111.085-137.173 135.495  1.00  0.00           H  
ATOM    499  NZ  LYS    34     109.395-136.077 134.604  1.00  0.00           N  
ATOM    500  HZ1 LYS    34     109.120-135.105 134.601  1.00  0.00           H  
ATOM    501  HZ2 LYS    34     108.542-136.484 134.960  1.00  0.00           H  
ATOM    502  HZ3 LYS    34     109.371-136.388 133.643  1.00  0.00           H  
ATOM    503  C   LYS    34     106.386-134.052 137.985  1.00  0.00           C  
ATOM    504  O   LYS    34     105.974-134.772 137.073  1.00  0.00           O  
ATOM    505  N   GLU    35     106.210-132.741 138.270  1.00  0.00           N  
ATOM    506  H   GLU    35     106.740-132.392 139.055  1.00  0.00           H  
ATOM    507  CA  GLU    35     105.638-131.767 137.395  1.00  0.00           C  
ATOM    508  HA  GLU    35     104.558-131.814 137.536  1.00  0.00           H  
ATOM    509  CB  GLU    35     106.065-130.338 137.877  1.00  0.00           C  
ATOM    510  HB2 GLU    35     107.145-130.189 137.875  1.00  0.00           H  
ATOM    511  HB3 GLU    35     105.666-129.582 137.201  1.00  0.00           H  
ATOM    512  CG  GLU    35     105.571-130.120 139.287  1.00  0.00           C  
ATOM    513  HG2 GLU    35     104.485-130.210 139.310  1.00  0.00           H  
ATOM    514  HG3 GLU    35     106.003-130.810 140.012  1.00  0.00           H  
ATOM    515  CD  GLU    35     105.934-128.737 139.877  1.00  0.00           C  
ATOM    516  OE1 GLU    35     106.614-128.754 140.942  1.00  0.00           O  
ATOM    517  OE2 GLU    35     105.666-127.688 139.291  1.00  0.00           O  
ATOM    518  C   GLU    35     105.852-132.020 135.975  1.00  0.00           C  
ATOM    519  O   GLU    35     107.009-132.036 135.467  1.00  0.00           O  
ATOM    520  N   GLY    36     104.723-132.298 135.300  1.00  0.00           N  
ATOM    521  H   GLY    36     103.804-132.300 135.718  1.00  0.00           H  
ATOM    522  CA  GLY    36     104.655-132.590 133.885  1.00  0.00           C  
ATOM    523  HA2 GLY    36     105.326-133.416 133.645  1.00  0.00           H  
ATOM    524  HA3 GLY    36     103.653-132.863 133.554  1.00  0.00           H  
ATOM    525  C   GLY    36     105.017-131.464 132.998  1.00  0.00           C  
ATOM    526  O   GLY    36     104.480-130.353 133.179  1.00  0.00           O  
ATOM    527  N   VAL    37     105.787-131.807 131.963  1.00  0.00           N  
ATOM    528  H   VAL    37     106.087-132.772 131.963  1.00  0.00           H  
ATOM    529  CA  VAL    37     106.393-130.816 131.037  1.00  0.00           C  
ATOM    530  HA  VAL    37     106.762-130.076 131.747  1.00  0.00           H  
ATOM    531  CB  VAL    37     107.536-131.391 130.282  1.00  0.00           C  
ATOM    532  HB  VAL    37     108.134-131.976 130.982  1.00  0.00           H  
ATOM    533  CG1 VAL    37     107.092-132.439 129.258  1.00  0.00           C  
ATOM    534 HG11 VAL    37     106.553-133.306 129.638  1.00  0.00           H  
ATOM    535 HG12 VAL    37     107.957-132.903 128.786  1.00  0.00           H  
ATOM    536 HG13 VAL    37     106.609-131.831 128.493  1.00  0.00           H  
ATOM    537  CG2 VAL    37     108.462-130.355 129.547  1.00  0.00           C  
ATOM    538 HG21 VAL    37     109.458-130.754 129.351  1.00  0.00           H  
ATOM    539 HG22 VAL    37     108.626-129.576 130.291  1.00  0.00           H  
ATOM    540 HG23 VAL    37     107.988-129.932 128.662  1.00  0.00           H  
ATOM    541  C   VAL    37     105.410-130.104 130.075  1.00  0.00           C  
ATOM    542  O   VAL    37     105.537-128.916 129.764  1.00  0.00           O  
ATOM    543  N   LEU    38     104.240-130.752 129.856  1.00  0.00           N  
ATOM    544  H   LEU    38     104.088-131.638 130.317  1.00  0.00           H  
ATOM    545  CA  LEU    38     103.047-130.130 129.187  1.00  0.00           C  
ATOM    546  HA  LEU    38     103.428-129.760 128.235  1.00  0.00           H  
ATOM    547  CB  LEU    38     102.020-131.199 128.968  1.00  0.00           C  
ATOM    548  HB2 LEU    38     101.914-131.632 129.963  1.00  0.00           H  
ATOM    549  HB3 LEU    38     101.026-130.830 128.718  1.00  0.00           H  
ATOM    550  CG  LEU    38     102.393-132.313 128.004  1.00  0.00           C  
ATOM    551  HG  LEU    38     103.422-132.585 128.239  1.00  0.00           H  
ATOM    552  CD1 LEU    38     101.505-133.511 128.339  1.00  0.00           C  
ATOM    553 HD11 LEU    38     100.505-133.471 127.907  1.00  0.00           H  
ATOM    554 HD12 LEU    38     101.487-133.709 129.410  1.00  0.00           H  
ATOM    555 HD13 LEU    38     101.859-134.391 127.802  1.00  0.00           H  
ATOM    556  CD2 LEU    38     102.294-131.923 126.465  1.00  0.00           C  
ATOM    557 HD21 LEU    38     102.618-132.741 125.821  1.00  0.00           H  
ATOM    558 HD22 LEU    38     102.840-130.991 126.321  1.00  0.00           H  
ATOM    559 HD23 LEU    38     101.239-131.694 126.317  1.00  0.00           H  
ATOM    560  C   LEU    38     102.332-128.989 130.023  1.00  0.00           C  
ATOM    561  O   LEU    38     101.536-128.300 129.391  1.00  0.00           O  
ATOM    562  N   TYR    39     102.695-128.640 131.269  1.00  0.00           N  
ATOM    563  H   TYR    39     103.256-129.335 131.742  1.00  0.00           H  
ATOM    564  CA  TYR    39     102.307-127.474 132.050  1.00  0.00           C  
ATOM    565  HA  TYR    39     101.268-127.169 131.927  1.00  0.00           H  
ATOM    566  CB  TYR    39     102.416-127.740 133.593  1.00  0.00           C  
ATOM    567  HB2 TYR    39     103.450-128.028 133.781  1.00  0.00           H  
ATOM    568  HB3 TYR    39     102.412-126.772 134.093  1.00  0.00           H  
ATOM    569  CG  TYR    39     101.463-128.757 134.304  1.00  0.00           C  
ATOM    570  CD1 TYR    39     101.153-130.017 133.772  1.00  0.00           C  
ATOM    571  HD1 TYR    39     101.842-130.428 133.048  1.00  0.00           H  
ATOM    572  CE1 TYR    39     100.269-130.873 134.458  1.00  0.00           C  
ATOM    573  HE1 TYR    39     100.052-131.826 133.997  1.00  0.00           H  
ATOM    574  CZ  TYR    39      99.650-130.469 135.599  1.00  0.00           C  
ATOM    575  OH  TYR    39      98.965-131.425 136.278  1.00  0.00           O  
ATOM    576  HH  TYR    39      98.998-131.349 137.235  1.00  0.00           H  
ATOM    577  CE2 TYR    39      99.821-129.205 136.071  1.00  0.00           C  
ATOM    578  HE2 TYR    39      99.256-128.759 136.876  1.00  0.00           H  
ATOM    579  CD2 TYR    39     100.794-128.338 135.520  1.00  0.00           C  
ATOM    580  HD2 TYR    39     100.835-127.276 135.714  1.00  0.00           H  
ATOM    581  C   TYR    39     103.050-126.194 131.626  1.00  0.00           C  
ATOM    582  O   TYR    39     102.907-125.147 132.232  1.00  0.00           O  
ATOM    583  N   VAL    40     103.870-126.236 130.509  1.00  0.00           N  
ATOM    584  H   VAL    40     104.410-127.078 130.366  1.00  0.00           H  
ATOM    585  CA  VAL    40     104.378-125.028 129.909  1.00  0.00           C  
ATOM    586  HA  VAL    40     104.641-124.356 130.726  1.00  0.00           H  
ATOM    587  CB  VAL    40     105.561-125.441 128.972  1.00  0.00           C  
ATOM    588  HB  VAL    40     106.221-126.120 129.510  1.00  0.00           H  
ATOM    589  CG1 VAL    40     105.129-126.094 127.678  1.00  0.00           C  
ATOM    590 HG11 VAL    40     104.457-126.936 127.839  1.00  0.00           H  
ATOM    591 HG12 VAL    40     105.956-126.434 127.054  1.00  0.00           H  
ATOM    592 HG13 VAL    40     104.521-125.448 127.045  1.00  0.00           H  
ATOM    593  CG2 VAL    40     106.307-124.231 128.448  1.00  0.00           C  
ATOM    594 HG21 VAL    40     105.617-123.740 127.762  1.00  0.00           H  
ATOM    595 HG22 VAL    40     107.327-124.336 128.078  1.00  0.00           H  
ATOM    596 HG23 VAL    40     106.422-123.511 129.257  1.00  0.00           H  
ATOM    597  C   VAL    40     103.241-124.254 129.146  1.00  0.00           C  
ATOM    598  O   VAL    40     103.409-123.016 128.994  1.00  0.00           O  
ATOM    599  N   GLY    41     102.095-124.967 128.807  1.00  0.00           N  
ATOM    600  H   GLY    41     101.818-125.820 129.272  1.00  0.00           H  
ATOM    601  CA  GLY    41     100.945-124.220 128.203  1.00  0.00           C  
ATOM    602  HA2 GLY    41     101.268-123.597 127.369  1.00  0.00           H  
ATOM    603  HA3 GLY    41     100.237-124.896 127.724  1.00  0.00           H  
ATOM    604  C   GLY    41     100.079-123.368 129.189  1.00  0.00           C  
ATOM    605  O   GLY    41      99.017-123.018 128.785  1.00  0.00           O  
ATOM    606  N   SER    42     100.570-123.135 130.383  1.00  0.00           N  
ATOM    607  H   SER    42     101.540-123.381 130.517  1.00  0.00           H  
ATOM    608  CA  SER    42      99.845-122.377 131.485  1.00  0.00           C  
ATOM    609  HA  SER    42      98.838-122.774 131.618  1.00  0.00           H  
ATOM    610  CB  SER    42     100.600-122.533 132.908  1.00  0.00           C  
ATOM    611  HB2 SER    42     100.110-122.130 133.794  1.00  0.00           H  
ATOM    612  HB3 SER    42     100.517-123.580 133.201  1.00  0.00           H  
ATOM    613  OG  SER    42     101.943-122.210 132.977  1.00  0.00           O  
ATOM    614  HG  SER    42     102.160-122.079 133.903  1.00  0.00           H  
ATOM    615  C   SER    42      99.766-120.866 131.236  1.00  0.00           C  
ATOM    616  O   SER    42     100.612-120.329 130.559  1.00  0.00           O  
ATOM    617  N   LYS    43      98.797-120.169 131.812  1.00  0.00           N  
ATOM    618  H   LYS    43      98.069-120.588 132.372  1.00  0.00           H  
ATOM    619  CA  LYS    43      98.653-118.727 131.630  1.00  0.00           C  
ATOM    620  HA  LYS    43      99.547-118.248 131.231  1.00  0.00           H  
ATOM    621  CB  LYS    43      97.502-118.529 130.611  1.00  0.00           C  
ATOM    622  HB2 LYS    43      97.495-117.522 130.195  1.00  0.00           H  
ATOM    623  HB3 LYS    43      97.639-119.204 129.766  1.00  0.00           H  
ATOM    624  CG  LYS    43      96.122-118.970 131.201  1.00  0.00           C  
ATOM    625  HG2 LYS    43      96.278-119.867 131.800  1.00  0.00           H  
ATOM    626  HG3 LYS    43      95.948-118.321 132.059  1.00  0.00           H  
ATOM    627  CD  LYS    43      94.921-119.039 130.262  1.00  0.00           C  
ATOM    628  HD2 LYS    43      94.576-118.009 130.352  1.00  0.00           H  
ATOM    629  HD3 LYS    43      95.236-119.321 129.257  1.00  0.00           H  
ATOM    630  CE  LYS    43      93.960-120.035 130.845  1.00  0.00           C  
ATOM    631  HE2 LYS    43      94.289-121.057 130.658  1.00  0.00           H  
ATOM    632  HE3 LYS    43      93.880-119.932 131.927  1.00  0.00           H  
ATOM    633  NZ  LYS    43      92.562-119.910 130.245  1.00  0.00           N  
ATOM    634  HZ1 LYS    43      92.583-120.017 129.241  1.00  0.00           H  
ATOM    635  HZ2 LYS    43      92.215-118.975 130.403  1.00  0.00           H  
ATOM    636  HZ3 LYS    43      91.908-120.603 130.582  1.00  0.00           H  
ATOM    637  C   LYS    43      98.440-118.035 133.045  1.00  0.00           C  
ATOM    638  O   LYS    43      98.093-118.694 134.060  1.00  0.00           O  
ATOM    639  N   THR    44      98.431-116.713 133.168  1.00  0.00           N  
ATOM    640  H   THR    44      98.577-116.262 132.276  1.00  0.00           H  
ATOM    641  CA  THR    44      98.273-115.854 134.326  1.00  0.00           C  
ATOM    642  HA  THR    44      97.946-116.449 135.178  1.00  0.00           H  
ATOM    643  CB  THR    44      99.649-115.203 134.660  1.00  0.00           C  
ATOM    644  HB  THR    44      99.473-114.626 135.568  1.00  0.00           H  
ATOM    645  CG2 THR    44     100.747-116.222 134.840  1.00  0.00           C  
ATOM    646 HG21 THR    44     101.698-115.840 135.212  1.00  0.00           H  
ATOM    647 HG22 THR    44     101.038-116.719 133.914  1.00  0.00           H  
ATOM    648 HG23 THR    44     100.515-116.983 135.585  1.00  0.00           H  
ATOM    649  OG1 THR    44     100.111-114.443 133.586  1.00  0.00           O  
ATOM    650  HG1 THR    44      99.993-113.540 133.889  1.00  0.00           H  
ATOM    651  C   THR    44      97.214-114.798 134.180  1.00  0.00           C  
ATOM    652  O   THR    44      97.045-114.106 135.171  1.00  0.00           O  
ATOM    653  N   LYS    45      96.507-114.583 133.017  1.00  0.00           N  
ATOM    654  H   LYS    45      96.478-115.325 132.333  1.00  0.00           H  
ATOM    655  CA  LYS    45      95.399-113.659 132.949  1.00  0.00           C  
ATOM    656  HA  LYS    45      95.631-112.811 133.593  1.00  0.00           H  
ATOM    657  CB  LYS    45      95.297-113.000 131.566  1.00  0.00           C  
ATOM    658  HB2 LYS    45      95.211-113.751 130.781  1.00  0.00           H  
ATOM    659  HB3 LYS    45      94.358-112.451 131.495  1.00  0.00           H  
ATOM    660  CG  LYS    45      96.452-112.199 131.061  1.00  0.00           C  
ATOM    661  HG2 LYS    45      97.294-112.887 130.993  1.00  0.00           H  
ATOM    662  HG3 LYS    45      96.313-111.936 130.012  1.00  0.00           H  
ATOM    663  CD  LYS    45      96.666-110.863 131.980  1.00  0.00           C  
ATOM    664  HD2 LYS    45      95.727-110.338 132.156  1.00  0.00           H  
ATOM    665  HD3 LYS    45      97.087-111.122 132.952  1.00  0.00           H  
ATOM    666  CE  LYS    45      97.656-109.922 131.225  1.00  0.00           C  
ATOM    667  HE2 LYS    45      98.651-110.330 131.404  1.00  0.00           H  
ATOM    668  HE3 LYS    45      97.402-109.907 130.166  1.00  0.00           H  
ATOM    669  NZ  LYS    45      97.615-108.584 131.868  1.00  0.00           N  
ATOM    670  HZ1 LYS    45      97.447-108.541 132.862  1.00  0.00           H  
ATOM    671  HZ2 LYS    45      96.923-108.087 131.326  1.00  0.00           H  
ATOM    672  HZ3 LYS    45      98.458-108.093 131.605  1.00  0.00           H  
ATOM    673  C   LYS    45      94.116-114.207 133.354  1.00  0.00           C  
ATOM    674  O   LYS    45      93.769-115.240 132.805  1.00  0.00           O  
ATOM    675  N   GLU    46      93.448-113.550 134.329  1.00  0.00           N  
ATOM    676  H   GLU    46      93.920-112.949 134.989  1.00  0.00           H  
ATOM    677  CA  GLU    46      92.088-113.739 134.639  1.00  0.00           C  
ATOM    678  HA  GLU    46      91.928-114.808 134.785  1.00  0.00           H  
ATOM    679  CB  GLU    46      91.684-112.962 135.971  1.00  0.00           C  
ATOM    680  HB2 GLU    46      91.791-111.896 135.770  1.00  0.00           H  
ATOM    681  HB3 GLU    46      90.648-113.292 136.045  1.00  0.00           H  
ATOM    682  CG  GLU    46      92.492-113.441 137.211  1.00  0.00           C  
ATOM    683  HG2 GLU    46      91.930-113.211 138.116  1.00  0.00           H  
ATOM    684  HG3 GLU    46      92.586-114.522 137.101  1.00  0.00           H  
ATOM    685  CD  GLU    46      93.997-112.864 137.439  1.00  0.00           C  
ATOM    686  OE1 GLU    46      94.640-113.446 138.273  1.00  0.00           O  
ATOM    687  OE2 GLU    46      94.424-112.044 136.600  1.00  0.00           O  
ATOM    688  C   GLU    46      91.072-113.320 133.517  1.00  0.00           C  
ATOM    689  O   GLU    46      90.048-114.021 133.283  1.00  0.00           O  
ATOM    690  N   GLY    47      91.361-112.267 132.854  1.00  0.00           N  
ATOM    691  H   GLY    47      92.072-111.640 133.203  1.00  0.00           H  
ATOM    692  CA  GLY    47      90.583-111.629 131.773  1.00  0.00           C  
ATOM    693  HA2 GLY    47      90.777-112.193 130.861  1.00  0.00           H  
ATOM    694  HA3 GLY    47      89.516-111.492 131.951  1.00  0.00           H  
ATOM    695  C   GLY    47      91.118-110.241 131.344  1.00  0.00           C  
ATOM    696  O   GLY    47      91.973-109.702 132.048  1.00  0.00           O  
ATOM    697  N   VAL    48      90.615-109.633 130.276  1.00  0.00           N  
ATOM    698  H   VAL    48      90.040-110.134 129.615  1.00  0.00           H  
ATOM    699  CA  VAL    48      90.892-108.294 129.852  1.00  0.00           C  
ATOM    700  HA  VAL    48      91.916-108.162 130.199  1.00  0.00           H  
ATOM    701  CB  VAL    48      90.904-108.242 128.260  1.00  0.00           C  
ATOM    702  HB  VAL    48      90.838-107.186 128.001  1.00  0.00           H  
ATOM    703  CG1 VAL    48      92.155-108.856 127.670  1.00  0.00           C  
ATOM    704 HG11 VAL    48      92.230-108.837 126.582  1.00  0.00           H  
ATOM    705 HG12 VAL    48      92.116-109.906 127.960  1.00  0.00           H  
ATOM    706 HG13 VAL    48      92.941-108.339 128.219  1.00  0.00           H  
ATOM    707  CG2 VAL    48      89.722-108.730 127.458  1.00  0.00           C  
ATOM    708 HG21 VAL    48      88.767-108.249 127.668  1.00  0.00           H  
ATOM    709 HG22 VAL    48      89.676-109.819 127.432  1.00  0.00           H  
ATOM    710 HG23 VAL    48      89.771-108.387 126.425  1.00  0.00           H  
ATOM    711  C   VAL    48      89.984-107.308 130.550  1.00  0.00           C  
ATOM    712  O   VAL    48      88.897-107.739 131.034  1.00  0.00           O  
ATOM    713  N   VAL    49      90.385-106.069 130.774  1.00  0.00           N  
ATOM    714  H   VAL    49      91.331-105.823 130.522  1.00  0.00           H  
ATOM    715  CA  VAL    49      89.472-104.998 131.266  1.00  0.00           C  
ATOM    716  HA  VAL    49      88.808-105.400 132.033  1.00  0.00           H  
ATOM    717  CB  VAL    49      90.228-103.940 132.123  1.00  0.00           C  
ATOM    718  HB  VAL    49      89.544-103.425 132.799  1.00  0.00           H  
ATOM    719  CG1 VAL    49      91.278-104.459 133.144  1.00  0.00           C  
ATOM    720 HG11 VAL    49      92.182-104.676 132.576  1.00  0.00           H  
ATOM    721 HG12 VAL    49      90.972-105.401 133.598  1.00  0.00           H  
ATOM    722 HG13 VAL    49      91.411-103.729 133.942  1.00  0.00           H  
ATOM    723  CG2 VAL    49      90.916-102.961 131.323  1.00  0.00           C  
ATOM    724 HG21 VAL    49      90.334-102.296 130.686  1.00  0.00           H  
ATOM    725 HG22 VAL    49      91.568-103.572 130.698  1.00  0.00           H  
ATOM    726 HG23 VAL    49      91.605-102.393 131.949  1.00  0.00           H  
ATOM    727  C   VAL    49      88.474-104.413 130.301  1.00  0.00           C  
ATOM    728  O   VAL    49      87.340-104.228 130.631  1.00  0.00           O  
ATOM    729  N   HIE    50      88.798-104.242 128.993  1.00  0.00           N  
ATOM    730  H   HIE    50      89.773-104.401 128.783  1.00  0.00           H  
ATOM    731  CA  HIE    50      87.970-103.532 128.042  1.00  0.00           C  
ATOM    732  HA  HIE    50      87.471-102.691 128.523  1.00  0.00           H  
ATOM    733  CB  HIE    50      88.939-102.874 127.184  1.00  0.00           C  
ATOM    734  HB2 HIE    50      88.545-101.985 126.692  1.00  0.00           H  
ATOM    735  HB3 HIE    50      89.690-102.426 127.834  1.00  0.00           H  
ATOM    736  CG  HIE    50      89.559-103.853 126.167  1.00  0.00           C  
ATOM    737  ND1 HIE    50      90.616-104.669 126.362  1.00  0.00           N  
ATOM    738  CE1 HIE    50      90.872-105.251 125.165  1.00  0.00           C  
ATOM    739  HE1 HIE    50      91.561-106.046 124.922  1.00  0.00           H  
ATOM    740  NE2 HIE    50      89.917-104.876 124.333  1.00  0.00           N  
ATOM    741  HE2 HIE    50      89.706-105.185 123.395  1.00  0.00           H  
ATOM    742  CD2 HIE    50      89.062-104.002 124.904  1.00  0.00           C  
ATOM    743  HD2 HIE    50      88.294-103.442 124.392  1.00  0.00           H  
ATOM    744  C   HIE    50      86.742-104.369 127.420  1.00  0.00           C  
ATOM    745  O   HIE    50      86.089-103.852 126.523  1.00  0.00           O  
ATOM    746  N   GLY    51      86.420-105.591 127.796  1.00  0.00           N  
ATOM    747  H   GLY    51      86.873-105.900 128.644  1.00  0.00           H  
ATOM    748  CA  GLY    51      85.440-106.520 127.098  1.00  0.00           C  
ATOM    749  HA2 GLY    51      85.389-106.293 126.033  1.00  0.00           H  
ATOM    750  HA3 GLY    51      85.730-107.557 127.267  1.00  0.00           H  
ATOM    751  C   GLY    51      83.893-106.606 127.648  1.00  0.00           C  
ATOM    752  O   GLY    51      83.140-107.033 126.841  1.00  0.00           O  
ATOM    753  N   VAL    52      83.534-106.111 128.842  1.00  0.00           N  
ATOM    754  H   VAL    52      84.250-105.616 129.353  1.00  0.00           H  
ATOM    755  CA  VAL    52      82.197-106.149 129.401  1.00  0.00           C  
ATOM    756  HA  VAL    52      81.409-105.695 128.800  1.00  0.00           H  
ATOM    757  CB  VAL    52      81.801-107.592 129.777  1.00  0.00           C  
ATOM    758  HB  VAL    52      81.686-108.102 128.821  1.00  0.00           H  
ATOM    759  CG1 VAL    52      82.714-108.343 130.722  1.00  0.00           C  
ATOM    760 HG11 VAL    52      83.528-108.705 130.094  1.00  0.00           H  
ATOM    761 HG12 VAL    52      82.131-109.143 131.180  1.00  0.00           H  
ATOM    762 HG13 VAL    52      82.986-107.682 131.545  1.00  0.00           H  
ATOM    763  CG2 VAL    52      80.423-107.584 130.386  1.00  0.00           C  
ATOM    764 HG21 VAL    52      80.311-106.881 131.212  1.00  0.00           H  
ATOM    765 HG22 VAL    52      80.179-108.610 130.660  1.00  0.00           H  
ATOM    766 HG23 VAL    52      79.632-107.365 129.669  1.00  0.00           H  
ATOM    767  C   VAL    52      82.221-105.245 130.670  1.00  0.00           C  
ATOM    768  O   VAL    52      83.322-105.067 131.153  1.00  0.00           O  
ATOM    769  N   ALA    53      81.097-104.554 130.976  1.00  0.00           N  
ATOM    770  H   ALA    53      80.233-104.856 130.549  1.00  0.00           H  
ATOM    771  CA  ALA    53      81.037-103.514 131.965  1.00  0.00           C  
ATOM    772  HA  ALA    53      81.792-103.493 132.751  1.00  0.00           H  
ATOM    773  CB  ALA    53      81.250-102.108 131.345  1.00  0.00           C  
ATOM    774  HB1 ALA    53      81.118-101.374 132.140  1.00  0.00           H  
ATOM    775  HB2 ALA    53      80.477-101.915 130.601  1.00  0.00           H  
ATOM    776  HB3 ALA    53      82.269-102.152 130.958  1.00  0.00           H  
ATOM    777  C   ALA    53      79.651-103.548 132.642  1.00  0.00           C  
ATOM    778  O   ALA    53      78.654-104.014 132.030  1.00  0.00           O  
ATOM    779  N   THR    54      79.626-103.176 133.948  1.00  0.00           N  
ATOM    780  H   THR    54      80.482-102.720 134.231  1.00  0.00           H  
ATOM    781  CA  THR    54      78.474-103.292 134.813  1.00  0.00           C  
ATOM    782  HA  THR    54      77.720-103.731 134.159  1.00  0.00           H  
ATOM    783  CB  THR    54      78.713-104.332 135.990  1.00  0.00           C  
ATOM    784  HB  THR    54      79.288-105.237 135.795  1.00  0.00           H  
ATOM    785  CG2 THR    54      79.549-103.721 137.116  1.00  0.00           C  
ATOM    786 HG21 THR    54      80.284-103.018 136.723  1.00  0.00           H  
ATOM    787 HG22 THR    54      80.112-104.512 137.611  1.00  0.00           H  
ATOM    788 HG23 THR    54      78.845-103.329 137.849  1.00  0.00           H  
ATOM    789  OG1 THR    54      77.432-104.647 136.502  1.00  0.00           O  
ATOM    790  HG1 THR    54      77.507-105.595 136.634  1.00  0.00           H  
ATOM    791  C   THR    54      78.030-101.911 135.377  1.00  0.00           C  
ATOM    792  O   THR    54      78.910-101.067 135.708  1.00  0.00           O  
ATOM    793  N   VAL    55      76.691-101.677 135.425  1.00  0.00           N  
ATOM    794  H   VAL    55      76.082-102.471 135.289  1.00  0.00           H  
ATOM    795  CA  VAL    55      76.074-100.369 135.656  1.00  0.00           C  
ATOM    796  HA  VAL    55      76.885 -99.646 135.562  1.00  0.00           H  
ATOM    797  CB  VAL    55      75.084-100.091 134.545  1.00  0.00           C  
ATOM    798  HB  VAL    55      74.710 -99.083 134.726  1.00  0.00           H  
ATOM    799  CG1 VAL    55      75.812 -99.886 133.200  1.00  0.00           C  
ATOM    800 HG11 VAL    55      76.541 -99.084 133.313  1.00  0.00           H  
ATOM    801 HG12 VAL    55      75.130 -99.715 132.367  1.00  0.00           H  
ATOM    802 HG13 VAL    55      76.357-100.790 132.931  1.00  0.00           H  
ATOM    803  CG2 VAL    55      73.909-101.020 134.360  1.00  0.00           C  
ATOM    804 HG21 VAL    55      74.205-102.037 134.106  1.00  0.00           H  
ATOM    805 HG22 VAL    55      73.278-100.721 133.523  1.00  0.00           H  
ATOM    806 HG23 VAL    55      73.230-101.013 135.213  1.00  0.00           H  
ATOM    807  C   VAL    55      75.523-100.202 137.056  1.00  0.00           C  
ATOM    808  O   VAL    55      74.324 -99.918 137.276  1.00  0.00           O  
ATOM    809  N   ALA    56      76.443-100.287 138.068  1.00  0.00           N  
ATOM    810  H   ALA    56      77.376-100.555 137.789  1.00  0.00           H  
ATOM    811  CA  ALA    56      76.073-100.138 139.560  1.00  0.00           C  
ATOM    812  HA  ALA    56      75.364-100.936 139.780  1.00  0.00           H  
ATOM    813  CB  ALA    56      77.305-100.460 140.398  1.00  0.00           C  
ATOM    814  HB1 ALA    56      78.088 -99.722 140.222  1.00  0.00           H  
ATOM    815  HB2 ALA    56      77.770-101.389 140.071  1.00  0.00           H  
ATOM    816  HB3 ALA    56      77.041-100.536 141.453  1.00  0.00           H  
ATOM    817  C   ALA    56      75.507 -98.847 139.982  1.00  0.00           C  
ATOM    818  O   ALA    56      75.198 -98.776 141.180  1.00  0.00           O  
ATOM    819  N   GLU    57      75.489 -97.754 139.194  1.00  0.00           N  
ATOM    820  H   GLU    57      75.757 -97.733 138.220  1.00  0.00           H  
ATOM    821  CA  GLU    57      74.696 -96.630 139.631  1.00  0.00           C  
ATOM    822  HA  GLU    57      74.819 -96.393 140.687  1.00  0.00           H  
ATOM    823  CB  GLU    57      75.080 -95.356 138.782  1.00  0.00           C  
ATOM    824  HB2 GLU    57      76.154 -95.356 138.598  1.00  0.00           H  
ATOM    825  HB3 GLU    57      74.787 -95.656 137.776  1.00  0.00           H  
ATOM    826  CG  GLU    57      74.480 -93.928 139.112  1.00  0.00           C  
ATOM    827  HG2 GLU    57      73.408 -94.035 139.275  1.00  0.00           H  
ATOM    828  HG3 GLU    57      74.788 -93.572 140.095  1.00  0.00           H  
ATOM    829  CD  GLU    57      74.665 -92.982 137.868  1.00  0.00           C  
ATOM    830  OE1 GLU    57      75.697 -92.334 137.812  1.00  0.00           O  
ATOM    831  OE2 GLU    57      73.693 -92.837 137.078  1.00  0.00           O  
ATOM    832  C   GLU    57      73.167 -96.949 139.595  1.00  0.00           C  
ATOM    833  O   GLU    57      72.506 -96.249 140.330  1.00  0.00           O  
ATOM    834  N   LYS    58      72.668 -98.012 138.917  1.00  0.00           N  
ATOM    835  H   LYS    58      73.382 -98.479 138.377  1.00  0.00           H  
ATOM    836  CA  LYS    58      71.190 -98.407 139.048  1.00  0.00           C  
ATOM    837  HA  LYS    58      70.814 -97.964 139.970  1.00  0.00           H  
ATOM    838  CB  LYS    58      70.411 -97.811 137.894  1.00  0.00           C  
ATOM    839  HB2 LYS    58      70.351 -98.410 136.985  1.00  0.00           H  
ATOM    840  HB3 LYS    58      69.372 -97.667 138.190  1.00  0.00           H  
ATOM    841  CG  LYS    58      70.888 -96.384 137.558  1.00  0.00           C  
ATOM    842  HG2 LYS    58      70.704 -95.750 138.426  1.00  0.00           H  
ATOM    843  HG3 LYS    58      71.915 -96.228 137.226  1.00  0.00           H  
ATOM    844  CD  LYS    58      70.197 -95.839 136.332  1.00  0.00           C  
ATOM    845  HD2 LYS    58      70.377 -96.428 135.433  1.00  0.00           H  
ATOM    846  HD3 LYS    58      69.113 -95.859 136.439  1.00  0.00           H  
ATOM    847  CE  LYS    58      70.566 -94.398 136.095  1.00  0.00           C  
ATOM    848  HE2 LYS    58      70.108 -93.879 136.937  1.00  0.00           H  
ATOM    849  HE3 LYS    58      71.639 -94.207 136.097  1.00  0.00           H  
ATOM    850  NZ  LYS    58      69.908 -94.011 134.763  1.00  0.00           N  
ATOM    851  HZ1 LYS    58      70.089 -94.698 134.045  1.00  0.00           H  
ATOM    852  HZ2 LYS    58      70.297 -93.145 134.419  1.00  0.00           H  
ATOM    853  HZ3 LYS    58      68.927 -93.896 134.974  1.00  0.00           H  
ATOM    854  C   LYS    58      70.843 -99.933 139.121  1.00  0.00           C  
ATOM    855  O   LYS    58      69.694-100.128 139.588  1.00  0.00           O  
ATOM    856  N   THR    59      71.722-100.854 138.653  1.00  0.00           N  
ATOM    857  H   THR    59      72.590-100.625 138.190  1.00  0.00           H  
ATOM    858  CA  THR    59      71.368-102.245 138.782  1.00  0.00           C  
ATOM    859  HA  THR    59      70.351-102.313 139.169  1.00  0.00           H  
ATOM    860  CB  THR    59      71.378-103.095 137.433  1.00  0.00           C  
ATOM    861  HB  THR    59      71.146-104.135 137.662  1.00  0.00           H  
ATOM    862  CG2 THR    59      70.397-102.572 136.410  1.00  0.00           C  
ATOM    863 HG21 THR    59      70.427-103.166 135.497  1.00  0.00           H  
ATOM    864 HG22 THR    59      70.713-101.555 136.178  1.00  0.00           H  
ATOM    865 HG23 THR    59      69.385-102.598 136.813  1.00  0.00           H  
ATOM    866  OG1 THR    59      72.580-103.183 136.665  1.00  0.00           O  
ATOM    867  HG1 THR    59      73.182-103.600 137.286  1.00  0.00           H  
ATOM    868  C   THR    59      72.363-102.880 139.832  1.00  0.00           C  
ATOM    869  O   THR    59      73.417-102.366 140.005  1.00  0.00           O  
ATOM    870  N   LYS    60      71.831-104.000 140.389  1.00  0.00           N  
ATOM    871  H   LYS    60      71.103-104.492 139.892  1.00  0.00           H  
ATOM    872  CA  LYS    60      72.531-104.753 141.472  1.00  0.00           C  
ATOM    873  HA  LYS    60      73.362-104.155 141.845  1.00  0.00           H  
ATOM    874  CB  LYS    60      71.548-105.078 142.624  1.00  0.00           C  
ATOM    875  HB2 LYS    60      72.056-105.180 143.583  1.00  0.00           H  
ATOM    876  HB3 LYS    60      70.970-104.158 142.704  1.00  0.00           H  
ATOM    877  CG  LYS    60      70.581-106.230 142.456  1.00  0.00           C  
ATOM    878  HG2 LYS    60      69.846-105.990 141.687  1.00  0.00           H  
ATOM    879  HG3 LYS    60      71.078-107.106 142.040  1.00  0.00           H  
ATOM    880  CD  LYS    60      69.866-106.585 143.741  1.00  0.00           C  
ATOM    881  HD2 LYS    60      70.505-106.745 144.610  1.00  0.00           H  
ATOM    882  HD3 LYS    60      69.365-105.665 144.042  1.00  0.00           H  
ATOM    883  CE  LYS    60      68.916-107.750 143.576  1.00  0.00           C  
ATOM    884  HE2 LYS    60      68.376-107.411 142.692  1.00  0.00           H  
ATOM    885  HE3 LYS    60      69.489-108.641 143.321  1.00  0.00           H  
ATOM    886  NZ  LYS    60      68.044-107.944 144.775  1.00  0.00           N  
ATOM    887  HZ1 LYS    60      68.548-108.175 145.620  1.00  0.00           H  
ATOM    888  HZ2 LYS    60      67.389-108.710 144.711  1.00  0.00           H  
ATOM    889  HZ3 LYS    60      67.529-107.156 145.141  1.00  0.00           H  
ATOM    890  C   LYS    60      73.274-105.947 140.859  1.00  0.00           C  
ATOM    891  O   LYS    60      72.717-106.798 140.144  1.00  0.00           O  
ATOM    892  N   GLU    61      74.504-106.076 141.244  1.00  0.00           N  
ATOM    893  H   GLU    61      74.906-105.389 141.866  1.00  0.00           H  
ATOM    894  CA  GLU    61      75.425-107.124 140.760  1.00  0.00           C  
ATOM    895  HA  GLU    61      75.061-107.585 139.842  1.00  0.00           H  
ATOM    896  CB  GLU    61      76.819-106.497 140.251  1.00  0.00           C  
ATOM    897  HB2 GLU    61      76.525-105.899 139.389  1.00  0.00           H  
ATOM    898  HB3 GLU    61      77.185-105.750 140.956  1.00  0.00           H  
ATOM    899  CG  GLU    61      77.905-107.381 139.678  1.00  0.00           C  
ATOM    900  HG2 GLU    61      78.799-106.814 139.419  1.00  0.00           H  
ATOM    901  HG3 GLU    61      78.176-108.051 140.494  1.00  0.00           H  
ATOM    902  CD  GLU    61      77.418-108.177 138.419  1.00  0.00           C  
ATOM    903  OE1 GLU    61      77.633-107.551 137.341  1.00  0.00           O  
ATOM    904  OE2 GLU    61      76.793-109.237 138.531  1.00  0.00           O  
ATOM    905  C   GLU    61      75.586-108.168 141.816  1.00  0.00           C  
ATOM    906  O   GLU    61      75.304-107.950 142.960  1.00  0.00           O  
ATOM    907  N   GLN    62      76.004-109.375 141.425  1.00  0.00           N  
ATOM    908  H   GLN    62      76.179-109.557 140.447  1.00  0.00           H  
ATOM    909  CA  GLN    62      76.285-110.474 142.359  1.00  0.00           C  
ATOM    910  HA  GLN    62      76.160-110.148 143.391  1.00  0.00           H  
ATOM    911  CB  GLN    62      75.194-111.505 142.370  1.00  0.00           C  
ATOM    912  HB2 GLN    62      75.573-112.342 142.956  1.00  0.00           H  
ATOM    913  HB3 GLN    62      74.299-111.070 142.814  1.00  0.00           H  
ATOM    914  CG  GLN    62      74.876-112.071 140.937  1.00  0.00           C  
ATOM    915  HG2 GLN    62      75.753-112.097 140.291  1.00  0.00           H  
ATOM    916  HG3 GLN    62      74.728-113.132 141.135  1.00  0.00           H  
ATOM    917  CD  GLN    62      73.683-111.657 140.153  1.00  0.00           C  
ATOM    918  OE1 GLN    62      72.581-111.646 140.683  1.00  0.00           O  
ATOM    919  NE2 GLN    62      73.627-111.527 138.870  1.00  0.00           N  
ATOM    920 HE21 GLN    62      74.474-111.566 138.322  1.00  0.00           H  
ATOM    921 HE22 GLN    62      72.721-111.571 138.425  1.00  0.00           H  
ATOM    922  C   GLN    62      77.661-111.204 142.298  1.00  0.00           C  
ATOM    923  O   GLN    62      78.209-111.530 141.236  1.00  0.00           O  
ATOM    924  N   VAL    63      78.280-111.570 143.420  1.00  0.00           N  
ATOM    925  H   VAL    63      77.784-111.197 144.217  1.00  0.00           H  
ATOM    926  CA  VAL    63      79.416-112.517 143.595  1.00  0.00           C  
ATOM    927  HA  VAL    63      80.029-112.471 142.695  1.00  0.00           H  
ATOM    928  CB  VAL    63      80.339-111.968 144.720  1.00  0.00           C  
ATOM    929  HB  VAL    63      79.844-111.877 145.687  1.00  0.00           H  
ATOM    930  CG1 VAL    63      81.421-112.936 144.793  1.00  0.00           C  
ATOM    931 HG11 VAL    63      81.548-113.369 143.801  1.00  0.00           H  
ATOM    932 HG12 VAL    63      81.178-113.774 145.446  1.00  0.00           H  
ATOM    933 HG13 VAL    63      82.376-112.624 145.217  1.00  0.00           H  
ATOM    934  CG2 VAL    63      80.968-110.585 144.434  1.00  0.00           C  
ATOM    935 HG21 VAL    63      81.647-110.217 145.203  1.00  0.00           H  
ATOM    936 HG22 VAL    63      80.189-109.823 144.398  1.00  0.00           H  
ATOM    937 HG23 VAL    63      81.529-110.675 143.504  1.00  0.00           H  
ATOM    938  C   VAL    63      78.918-113.951 143.861  1.00  0.00           C  
ATOM    939  O   VAL    63      78.275-114.295 144.860  1.00  0.00           O  
ATOM    940  N   THR    64      79.446-114.876 142.991  1.00  0.00           N  
ATOM    941  H   THR    64      79.900-114.466 142.187  1.00  0.00           H  
ATOM    942  CA  THR    64      78.855-116.245 142.837  1.00  0.00           C  
ATOM    943  HA  THR    64      77.846-116.361 143.235  1.00  0.00           H  
ATOM    944  CB  THR    64      78.631-116.566 141.322  1.00  0.00           C  
ATOM    945  HB  THR    64      78.382-117.619 141.191  1.00  0.00           H  
ATOM    946  CG2 THR    64      77.496-115.765 140.675  1.00  0.00           C  
ATOM    947 HG21 THR    64      77.862-114.740 140.616  1.00  0.00           H  
ATOM    948 HG22 THR    64      76.639-115.681 141.343  1.00  0.00           H  
ATOM    949 HG23 THR    64      77.214-116.144 139.693  1.00  0.00           H  
ATOM    950  OG1 THR    64      79.829-116.304 140.650  1.00  0.00           O  
ATOM    951  HG1 THR    64      80.089-117.020 140.066  1.00  0.00           H  
ATOM    952  C   THR    64      79.637-117.347 143.570  1.00  0.00           C  
ATOM    953  O   THR    64      80.793-117.151 143.928  1.00  0.00           O  
ATOM    954  N   ASN    65      78.997-118.432 144.011  1.00  0.00           N  
ATOM    955  H   ASN    65      78.055-118.615 143.697  1.00  0.00           H  
ATOM    956  CA  ASN    65      79.617-119.595 144.768  1.00  0.00           C  
ATOM    957  HA  ASN    65      80.690-119.456 144.895  1.00  0.00           H  
ATOM    958  CB  ASN    65      79.036-119.415 146.231  1.00  0.00           C  
ATOM    959  HB2 ASN    65      77.984-119.139 146.173  1.00  0.00           H  
ATOM    960  HB3 ASN    65      78.970-120.284 146.887  1.00  0.00           H  
ATOM    961  CG  ASN    65      79.749-118.215 146.940  1.00  0.00           C  
ATOM    962  OD1 ASN    65      80.942-118.250 147.222  1.00  0.00           O  
ATOM    963  ND2 ASN    65      79.107-117.164 147.258  1.00  0.00           N  
ATOM    964 HD21 ASN    65      79.588-116.398 147.708  1.00  0.00           H  
ATOM    965 HD22 ASN    65      78.224-116.916 146.834  1.00  0.00           H  
ATOM    966  C   ASN    65      79.267-120.947 144.001  1.00  0.00           C  
ATOM    967  O   ASN    65      78.148-121.199 143.649  1.00  0.00           O  
ATOM    968  N   VAL    66      80.194-121.925 143.876  1.00  0.00           N  
ATOM    969  H   VAL    66      81.141-121.771 144.194  1.00  0.00           H  
ATOM    970  CA  VAL    66      79.982-123.229 143.172  1.00  0.00           C  
ATOM    971  HA  VAL    66      79.087-123.240 142.550  1.00  0.00           H  
ATOM    972  CB  VAL    66      81.171-123.544 142.253  1.00  0.00           C  
ATOM    973  HB  VAL    66      82.019-123.696 142.920  1.00  0.00           H  
ATOM    974  CG1 VAL    66      80.924-124.828 141.361  1.00  0.00           C  
ATOM    975 HG11 VAL    66      80.536-125.588 142.039  1.00  0.00           H  
ATOM    976 HG12 VAL    66      81.854-125.079 140.851  1.00  0.00           H  
ATOM    977 HG13 VAL    66      80.230-124.644 140.540  1.00  0.00           H  
ATOM    978  CG2 VAL    66      81.378-122.300 141.347  1.00  0.00           C  
ATOM    979 HG21 VAL    66      82.230-122.517 140.702  1.00  0.00           H  
ATOM    980 HG22 VAL    66      81.638-121.369 141.852  1.00  0.00           H  
ATOM    981 HG23 VAL    66      80.472-122.142 140.762  1.00  0.00           H  
ATOM    982  C   VAL    66      79.782-124.296 144.104  1.00  0.00           C  
ATOM    983  O   VAL    66      80.688-124.675 144.898  1.00  0.00           O  
ATOM    984  N   GLY    67      78.601-124.956 144.047  1.00  0.00           N  
ATOM    985  H   GLY    67      77.869-124.511 143.510  1.00  0.00           H  
ATOM    986  CA  GLY    67      78.337-126.210 144.806  1.00  0.00           C  
ATOM    987  HA2 GLY    67      78.607-126.025 145.846  1.00  0.00           H  
ATOM    988  HA3 GLY    67      77.253-126.298 144.892  1.00  0.00           H  
ATOM    989  C   GLY    67      78.979-127.454 144.123  1.00  0.00           C  
ATOM    990  O   GLY    67      78.272-128.290 143.512  1.00  0.00           O  
ATOM    991  N   GLY    68      80.301-127.609 144.218  1.00  0.00           N  
ATOM    992  H   GLY    68      80.751-126.767 144.550  1.00  0.00           H  
ATOM    993  CA  GLY    68      81.073-128.714 143.709  1.00  0.00           C  
ATOM    994  HA2 GLY    68      81.009-128.830 142.627  1.00  0.00           H  
ATOM    995  HA3 GLY    68      82.128-128.448 143.779  1.00  0.00           H  
ATOM    996  C   GLY    68      81.006-130.013 144.485  1.00  0.00           C  
ATOM    997  O   GLY    68      81.859-130.825 144.327  1.00  0.00           O  
ATOM    998  N   ALA    69      79.952-130.201 145.211  1.00  0.00           N  
ATOM    999  H   ALA    69      79.230-129.519 145.023  1.00  0.00           H  
ATOM   1000  CA  ALA    69      79.671-131.458 145.837  1.00  0.00           C  
ATOM   1001  HA  ALA    69      80.364-132.211 145.463  1.00  0.00           H  
ATOM   1002  CB  ALA    69      80.022-131.209 147.277  1.00  0.00           C  
ATOM   1003  HB1 ALA    69      79.286-130.534 147.715  1.00  0.00           H  
ATOM   1004  HB2 ALA    69      81.064-130.918 147.410  1.00  0.00           H  
ATOM   1005  HB3 ALA    69      79.937-132.087 147.916  1.00  0.00           H  
ATOM   1006  C   ALA    69      78.244-131.900 145.688  1.00  0.00           C  
ATOM   1007  O   ALA    69      77.819-132.892 146.081  1.00  0.00           O  
ATOM   1008  N   VAL    70      77.465-131.083 144.952  1.00  0.00           N  
ATOM   1009  H   VAL    70      77.816-130.271 144.465  1.00  0.00           H  
ATOM   1010  CA  VAL    70      75.995-131.198 144.664  1.00  0.00           C  
ATOM   1011  HA  VAL    70      75.458-131.936 145.260  1.00  0.00           H  
ATOM   1012  CB  VAL    70      75.259-129.857 145.111  1.00  0.00           C  
ATOM   1013  HB  VAL    70      75.489-129.095 144.366  1.00  0.00           H  
ATOM   1014  CG1 VAL    70      73.830-129.994 145.146  1.00  0.00           C  
ATOM   1015 HG11 VAL    70      73.684-130.164 144.079  1.00  0.00           H  
ATOM   1016 HG12 VAL    70      73.253-129.109 145.414  1.00  0.00           H  
ATOM   1017 HG13 VAL    70      73.635-130.914 145.697  1.00  0.00           H  
ATOM   1018  CG2 VAL    70      75.701-129.372 146.503  1.00  0.00           C  
ATOM   1019 HG21 VAL    70      76.623-128.793 146.443  1.00  0.00           H  
ATOM   1020 HG22 VAL    70      75.879-130.202 147.187  1.00  0.00           H  
ATOM   1021 HG23 VAL    70      74.986-128.681 146.949  1.00  0.00           H  
ATOM   1022  C   VAL    70      75.699-131.704 143.214  1.00  0.00           C  
ATOM   1023  O   VAL    70      74.606-132.333 142.937  1.00  0.00           O  
ATOM   1024  N   VAL    71      76.581-131.390 142.242  1.00  0.00           N  
ATOM   1025  H   VAL    71      77.283-130.694 142.448  1.00  0.00           H  
ATOM   1026  CA  VAL    71      76.524-131.868 140.812  1.00  0.00           C  
ATOM   1027  HA  VAL    71      75.548-131.542 140.450  1.00  0.00           H  
ATOM   1028  CB  VAL    71      77.745-131.217 140.002  1.00  0.00           C  
ATOM   1029  HB  VAL    71      78.608-131.584 140.557  1.00  0.00           H  
ATOM   1030  CG1 VAL    71      78.005-131.627 138.527  1.00  0.00           C  
ATOM   1031 HG11 VAL    71      78.572-132.555 138.454  1.00  0.00           H  
ATOM   1032 HG12 VAL    71      78.647-130.876 138.066  1.00  0.00           H  
ATOM   1033 HG13 VAL    71      77.106-131.699 137.914  1.00  0.00           H  
ATOM   1034  CG2 VAL    71      77.450-129.731 139.929  1.00  0.00           C  
ATOM   1035 HG21 VAL    71      77.063-129.360 140.878  1.00  0.00           H  
ATOM   1036 HG22 VAL    71      76.744-129.573 139.115  1.00  0.00           H  
ATOM   1037 HG23 VAL    71      78.344-129.197 139.607  1.00  0.00           H  
ATOM   1038  C   VAL    71      76.602-133.405 140.725  1.00  0.00           C  
ATOM   1039  O   VAL    71      77.335-133.977 141.487  1.00  0.00           O  
ATOM   1040  N   THR    72      75.899-134.108 139.789  1.00  0.00           N  
ATOM   1041  H   THR    72      75.401-133.663 139.031  1.00  0.00           H  
ATOM   1042  CA  THR    72      75.883-135.534 139.660  1.00  0.00           C  
ATOM   1043  HA  THR    72      76.830-136.007 139.921  1.00  0.00           H  
ATOM   1044  CB  THR    72      74.852-136.075 140.695  1.00  0.00           C  
ATOM   1045  HB  THR    72      75.057-135.550 141.627  1.00  0.00           H  
ATOM   1046  CG2 THR    72      73.395-135.805 140.419  1.00  0.00           C  
ATOM   1047 HG21 THR    72      73.162-134.789 140.104  1.00  0.00           H  
ATOM   1048 HG22 THR    72      72.865-136.022 141.347  1.00  0.00           H  
ATOM   1049 HG23 THR    72      72.980-136.474 139.665  1.00  0.00           H  
ATOM   1050  OG1 THR    72      75.103-137.505 140.871  1.00  0.00           O  
ATOM   1051  HG1 THR    72      75.844-137.632 141.468  1.00  0.00           H  
ATOM   1052  C   THR    72      75.533-136.014 138.283  1.00  0.00           C  
ATOM   1053  O   THR    72      75.016-135.217 137.487  1.00  0.00           O  
ATOM   1054  N   GLY    73      75.807-137.248 137.875  1.00  0.00           N  
ATOM   1055  H   GLY    73      76.060-137.926 138.580  1.00  0.00           H  
ATOM   1056  CA  GLY    73      75.297-137.739 136.619  1.00  0.00           C  
ATOM   1057  HA2 GLY    73      74.530-137.153 136.112  1.00  0.00           H  
ATOM   1058  HA3 GLY    73      76.154-137.697 135.947  1.00  0.00           H  
ATOM   1059  C   GLY    73      74.832-139.135 136.845  1.00  0.00           C  
ATOM   1060  O   GLY    73      74.148-139.492 137.852  1.00  0.00           O  
ATOM   1061  N   VAL    74      75.018-139.951 135.806  1.00  0.00           N  
ATOM   1062  H   VAL    74      75.383-139.467 134.998  1.00  0.00           H  
ATOM   1063  CA  VAL    74      74.718-141.381 135.862  1.00  0.00           C  
ATOM   1064  HA  VAL    74      73.726-141.528 136.289  1.00  0.00           H  
ATOM   1065  CB  VAL    74      74.676-142.031 134.457  1.00  0.00           C  
ATOM   1066  HB  VAL    74      74.367-143.074 134.522  1.00  0.00           H  
ATOM   1067  CG1 VAL    74      73.643-141.227 133.592  1.00  0.00           C  
ATOM   1068 HG11 VAL    74      74.006-140.227 133.355  1.00  0.00           H  
ATOM   1069 HG12 VAL    74      72.647-141.388 134.006  1.00  0.00           H  
ATOM   1070 HG13 VAL    74      73.558-141.767 132.649  1.00  0.00           H  
ATOM   1071  CG2 VAL    74      75.999-141.945 133.730  1.00  0.00           C  
ATOM   1072 HG21 VAL    74      75.782-142.267 132.712  1.00  0.00           H  
ATOM   1073 HG22 VAL    74      76.740-142.670 134.069  1.00  0.00           H  
ATOM   1074 HG23 VAL    74      76.365-140.921 133.794  1.00  0.00           H  
ATOM   1075  C   VAL    74      75.815-142.067 136.693  1.00  0.00           C  
ATOM   1076  O   VAL    74      76.838-141.447 137.005  1.00  0.00           O  
ATOM   1077  N   THR    75      75.597-143.315 137.162  1.00  0.00           N  
ATOM   1078  H   THR    75      74.658-143.662 137.034  1.00  0.00           H  
ATOM   1079  CA  THR    75      76.498-144.037 138.122  1.00  0.00           C  
ATOM   1080  HA  THR    75      77.155-143.320 138.613  1.00  0.00           H  
ATOM   1081  CB  THR    75      75.568-144.548 139.284  1.00  0.00           C  
ATOM   1082  HB  THR    75      76.102-145.292 139.875  1.00  0.00           H  
ATOM   1083  CG2 THR    75      75.189-143.416 140.253  1.00  0.00           C  
ATOM   1084 HG21 THR    75      74.596-143.801 141.083  1.00  0.00           H  
ATOM   1085 HG22 THR    75      74.675-142.589 139.763  1.00  0.00           H  
ATOM   1086 HG23 THR    75      76.063-143.030 140.778  1.00  0.00           H  
ATOM   1087  OG1 THR    75      74.396-145.125 138.731  1.00  0.00           O  
ATOM   1088  HG1 THR    75      73.745-144.899 139.400  1.00  0.00           H  
ATOM   1089  C   THR    75      77.224-145.138 137.403  1.00  0.00           C  
ATOM   1090  O   THR    75      77.884-145.918 138.102  1.00  0.00           O  
ATOM   1091  N   ALA    76      77.141-145.316 136.026  1.00  0.00           N  
ATOM   1092  H   ALA    76      76.723-144.525 135.556  1.00  0.00           H  
ATOM   1093  CA  ALA    76      77.790-146.333 135.215  1.00  0.00           C  
ATOM   1094  HA  ALA    76      77.399-147.285 135.572  1.00  0.00           H  
ATOM   1095  CB  ALA    76      77.178-146.328 133.794  1.00  0.00           C  
ATOM   1096  HB1 ALA    76      77.812-146.967 133.180  1.00  0.00           H  
ATOM   1097  HB2 ALA    76      77.136-145.343 133.330  1.00  0.00           H  
ATOM   1098  HB3 ALA    76      76.200-146.800 133.890  1.00  0.00           H  
ATOM   1099  C   ALA    76      79.380-146.333 135.258  1.00  0.00           C  
ATOM   1100  O   ALA    76      80.120-147.375 135.398  1.00  0.00           O  
ATOM   1101  N   VAL    77      79.798-145.076 135.505  1.00  0.00           N  
ATOM   1102  H   VAL    77      79.123-144.327 135.555  1.00  0.00           H  
ATOM   1103  CA  VAL    77      81.232-144.753 135.929  1.00  0.00           C  
ATOM   1104  HA  VAL    77      81.790-145.684 135.827  1.00  0.00           H  
ATOM   1105  CB  VAL    77      81.852-143.688 134.988  1.00  0.00           C  
ATOM   1106  HB  VAL    77      82.630-143.165 135.544  1.00  0.00           H  
ATOM   1107  CG1 VAL    77      82.657-144.414 133.874  1.00  0.00           C  
ATOM   1108 HG11 VAL    77      81.882-144.671 133.152  1.00  0.00           H  
ATOM   1109 HG12 VAL    77      83.333-145.216 134.170  1.00  0.00           H  
ATOM   1110 HG13 VAL    77      83.319-143.654 133.459  1.00  0.00           H  
ATOM   1111  CG2 VAL    77      80.877-142.540 134.450  1.00  0.00           C  
ATOM   1112 HG21 VAL    77      80.146-142.201 135.183  1.00  0.00           H  
ATOM   1113 HG22 VAL    77      80.370-142.983 133.593  1.00  0.00           H  
ATOM   1114 HG23 VAL    77      81.425-141.698 134.025  1.00  0.00           H  
ATOM   1115  C   VAL    77      81.124-144.147 137.309  1.00  0.00           C  
ATOM   1116  O   VAL    77      80.193-143.374 137.653  1.00  0.00           O  
ATOM   1117  N   ALA    78      82.197-144.238 138.108  1.00  0.00           N  
ATOM   1118  H   ALA    78      82.959-144.805 137.763  1.00  0.00           H  
ATOM   1119  CA  ALA    78      82.412-143.628 139.415  1.00  0.00           C  
ATOM   1120  HA  ALA    78      81.421-143.521 139.855  1.00  0.00           H  
ATOM   1121  CB  ALA    78      83.266-144.570 140.332  1.00  0.00           C  
ATOM   1122  HB1 ALA    78      83.854-143.915 140.974  1.00  0.00           H  
ATOM   1123  HB2 ALA    78      83.932-145.123 139.668  1.00  0.00           H  
ATOM   1124  HB3 ALA    78      82.712-145.152 141.068  1.00  0.00           H  
ATOM   1125  C   ALA    78      82.916-142.167 139.238  1.00  0.00           C  
ATOM   1126  O   ALA    78      83.747-141.957 138.327  1.00  0.00           O  
ATOM   1127  N   GLN    79      82.390-141.242 140.082  1.00  0.00           N  
ATOM   1128  H   GLN    79      81.752-141.487 140.825  1.00  0.00           H  
ATOM   1129  CA  GLN    79      82.673-139.891 139.748  1.00  0.00           C  
ATOM   1130  HA  GLN    79      82.663-139.803 138.662  1.00  0.00           H  
ATOM   1131  CB  GLN    79      81.532-138.958 140.284  1.00  0.00           C  
ATOM   1132  HB2 GLN    79      80.574-139.195 139.820  1.00  0.00           H  
ATOM   1133  HB3 GLN    79      81.263-139.237 141.302  1.00  0.00           H  
ATOM   1134  CG  GLN    79      81.562-137.423 140.088  1.00  0.00           C  
ATOM   1135  HG2 GLN    79      80.698-137.088 140.661  1.00  0.00           H  
ATOM   1136  HG3 GLN    79      82.430-136.959 140.555  1.00  0.00           H  
ATOM   1137  CD  GLN    79      81.602-136.863 138.639  1.00  0.00           C  
ATOM   1138  OE1 GLN    79      82.617-136.921 137.962  1.00  0.00           O  
ATOM   1139  NE2 GLN    79      80.601-136.159 138.205  1.00  0.00           N  
ATOM   1140 HE21 GLN    79      79.723-136.209 138.702  1.00  0.00           H  
ATOM   1141 HE22 GLN    79      80.660-135.747 137.285  1.00  0.00           H  
ATOM   1142  C   GLN    79      84.130-139.470 140.283  1.00  0.00           C  
ATOM   1143  O   GLN    79      84.812-140.198 141.053  1.00  0.00           O  
ATOM   1144  N   LYS    80      84.605-138.256 139.809  1.00  0.00           N  
ATOM   1145  H   LYS    80      84.033-137.645 139.243  1.00  0.00           H  
ATOM   1146  CA  LYS    80      85.880-137.557 140.181  1.00  0.00           C  
ATOM   1147  HA  LYS    80      86.572-138.279 140.613  1.00  0.00           H  
ATOM   1148  CB  LYS    80      86.635-136.966 138.920  1.00  0.00           C  
ATOM   1149  HB2 LYS    80      86.171-135.995 138.743  1.00  0.00           H  
ATOM   1150  HB3 LYS    80      87.635-136.688 139.254  1.00  0.00           H  
ATOM   1151  CG  LYS    80      86.743-137.860 137.636  1.00  0.00           C  
ATOM   1152  HG2 LYS    80      87.180-138.810 137.943  1.00  0.00           H  
ATOM   1153  HG3 LYS    80      85.743-137.941 137.208  1.00  0.00           H  
ATOM   1154  CD  LYS    80      87.529-137.193 136.523  1.00  0.00           C  
ATOM   1155  HD2 LYS    80      86.969-136.385 136.053  1.00  0.00           H  
ATOM   1156  HD3 LYS    80      88.521-136.820 136.777  1.00  0.00           H  
ATOM   1157  CE  LYS    80      87.819-138.334 135.511  1.00  0.00           C  
ATOM   1158  HE2 LYS    80      88.582-138.968 135.964  1.00  0.00           H  
ATOM   1159  HE3 LYS    80      86.896-138.887 135.337  1.00  0.00           H  
ATOM   1160  NZ  LYS    80      88.483-137.737 134.259  1.00  0.00           N  
ATOM   1161  HZ1 LYS    80      87.690-137.327 133.787  1.00  0.00           H  
ATOM   1162  HZ2 LYS    80      88.922-138.466 133.715  1.00  0.00           H  
ATOM   1163  HZ3 LYS    80      89.077-136.931 134.388  1.00  0.00           H  
ATOM   1164  C   LYS    80      85.855-136.411 141.176  1.00  0.00           C  
ATOM   1165  O   LYS    80      86.716-136.406 142.011  1.00  0.00           O  
ATOM   1166  N   THR    81      85.039-135.381 140.873  1.00  0.00           N  
ATOM   1167  H   THR    81      84.432-135.573 140.089  1.00  0.00           H  
ATOM   1168  CA  THR    81      84.727-134.182 141.662  1.00  0.00           C  
ATOM   1169  HA  THR    81      85.657-133.858 142.130  1.00  0.00           H  
ATOM   1170  CB  THR    81      84.500-133.060 140.665  1.00  0.00           C  
ATOM   1171  HB  THR    81      84.142-132.155 141.157  1.00  0.00           H  
ATOM   1172  CG2 THR    81      85.862-132.682 140.012  1.00  0.00           C  
ATOM   1173 HG21 THR    81      86.613-132.332 140.721  1.00  0.00           H  
ATOM   1174 HG22 THR    81      85.783-131.820 139.350  1.00  0.00           H  
ATOM   1175 HG23 THR    81      86.293-133.541 139.499  1.00  0.00           H  
ATOM   1176  OG1 THR    81      83.491-133.097 139.754  1.00  0.00           O  
ATOM   1177  HG1 THR    81      82.718-133.541 140.112  1.00  0.00           H  
ATOM   1178  C   THR    81      83.715-134.272 142.758  1.00  0.00           C  
ATOM   1179  O   THR    81      82.490-134.448 142.575  1.00  0.00           O  
ATOM   1180  N   VAL    82      84.250-134.178 143.978  1.00  0.00           N  
ATOM   1181  H   VAL    82      85.239-133.984 144.049  1.00  0.00           H  
ATOM   1182  CA  VAL    82      83.634-134.365 145.259  1.00  0.00           C  
ATOM   1183  HA  VAL    82      82.629-133.946 145.308  1.00  0.00           H  
ATOM   1184  CB  VAL    82      83.647-135.883 145.674  1.00  0.00           C  
ATOM   1185  HB  VAL    82      82.933-136.343 144.991  1.00  0.00           H  
ATOM   1186  CG1 VAL    82      84.996-136.561 145.555  1.00  0.00           C  
ATOM   1187 HG11 VAL    82      84.888-137.566 145.965  1.00  0.00           H  
ATOM   1188 HG12 VAL    82      85.610-136.007 146.265  1.00  0.00           H  
ATOM   1189 HG13 VAL    82      85.445-136.490 144.564  1.00  0.00           H  
ATOM   1190  CG2 VAL    82      83.006-136.100 147.002  1.00  0.00           C  
ATOM   1191 HG21 VAL    82      82.828-137.173 147.074  1.00  0.00           H  
ATOM   1192 HG22 VAL    82      82.095-135.502 147.036  1.00  0.00           H  
ATOM   1193 HG23 VAL    82      83.636-135.707 147.799  1.00  0.00           H  
ATOM   1194  C   VAL    82      84.490-133.681 146.368  1.00  0.00           C  
ATOM   1195  O   VAL    82      85.682-133.451 146.076  1.00  0.00           O  
ATOM   1196  N   GLU    83      83.923-133.262 147.513  1.00  0.00           N  
ATOM   1197  H   GLU    83      82.973-133.553 147.696  1.00  0.00           H  
ATOM   1198  CA  GLU    83      84.701-132.807 148.689  1.00  0.00           C  
ATOM   1199  HA  GLU    83      85.533-132.233 148.283  1.00  0.00           H  
ATOM   1200  CB  GLU    83      83.784-131.830 149.528  1.00  0.00           C  
ATOM   1201  HB2 GLU    83      83.249-131.165 148.850  1.00  0.00           H  
ATOM   1202  HB3 GLU    83      83.009-132.329 150.109  1.00  0.00           H  
ATOM   1203  CG  GLU    83      84.843-131.056 150.381  1.00  0.00           C  
ATOM   1204  HG2 GLU    83      85.158-131.721 151.184  1.00  0.00           H  
ATOM   1205  HG3 GLU    83      85.686-130.794 149.742  1.00  0.00           H  
ATOM   1206  CD  GLU    83      84.128-129.781 150.945  1.00  0.00           C  
ATOM   1207  OE1 GLU    83      84.728-129.002 151.730  1.00  0.00           O  
ATOM   1208  OE2 GLU    83      82.941-129.521 150.674  1.00  0.00           O  
ATOM   1209  C   GLU    83      85.235-133.923 149.594  1.00  0.00           C  
ATOM   1210  O   GLU    83      84.396-134.767 150.027  1.00  0.00           O  
ATOM   1211  N   GLY    84      86.540-133.868 149.983  1.00  0.00           N  
ATOM   1212  H   GLY    84      87.167-133.114 149.740  1.00  0.00           H  
ATOM   1213  CA  GLY    84      87.129-135.030 150.657  1.00  0.00           C  
ATOM   1214  HA2 GLY    84      87.755-134.592 151.435  1.00  0.00           H  
ATOM   1215  HA3 GLY    84      86.436-135.740 151.109  1.00  0.00           H  
ATOM   1216  C   GLY    84      88.081-135.781 149.796  1.00  0.00           C  
ATOM   1217  O   GLY    84      89.068-135.165 149.505  1.00  0.00           O  
ATOM   1218  N   ALA    85      87.867-137.105 149.614  1.00  0.00           N  
ATOM   1219  H   ALA    85      86.979-137.524 149.850  1.00  0.00           H  
ATOM   1220  CA  ALA    85      88.809-138.099 148.961  1.00  0.00           C  
ATOM   1221  HA  ALA    85      89.508-137.567 148.316  1.00  0.00           H  
ATOM   1222  CB  ALA    85      89.527-138.916 150.057  1.00  0.00           C  
ATOM   1223  HB1 ALA    85      90.375-139.437 149.612  1.00  0.00           H  
ATOM   1224  HB2 ALA    85      88.820-139.598 150.529  1.00  0.00           H  
ATOM   1225  HB3 ALA    85      89.952-138.289 150.841  1.00  0.00           H  
ATOM   1226  C   ALA    85      87.949-139.081 148.186  1.00  0.00           C  
ATOM   1227  O   ALA    85      86.776-139.137 148.313  1.00  0.00           O  
ATOM   1228  N   GLY    86      88.628-139.790 147.307  1.00  0.00           N  
ATOM   1229  H   GLY    86      89.636-139.806 147.242  1.00  0.00           H  
ATOM   1230  CA  GLY    86      87.992-140.636 146.316  1.00  0.00           C  
ATOM   1231  HA2 GLY    86      87.710-141.545 146.847  1.00  0.00           H  
ATOM   1232  HA3 GLY    86      87.083-140.168 145.937  1.00  0.00           H  
ATOM   1233  C   GLY    86      88.978-141.198 145.266  1.00  0.00           C  
ATOM   1234  O   GLY    86      90.121-141.573 145.543  1.00  0.00           O  
ATOM   1235  N   SER    87      88.446-141.298 144.041  1.00  0.00           N  
ATOM   1236  H   SER    87      87.544-140.844 144.000  1.00  0.00           H  
ATOM   1237  CA  SER    87      89.142-141.820 142.881  1.00  0.00           C  
ATOM   1238  HA  SER    87      89.691-142.715 143.175  1.00  0.00           H  
ATOM   1239  CB  SER    87      88.112-142.070 141.779  1.00  0.00           C  
ATOM   1240  HB2 SER    87      88.592-142.815 141.145  1.00  0.00           H  
ATOM   1241  HB3 SER    87      87.243-142.588 142.186  1.00  0.00           H  
ATOM   1242  OG  SER    87      87.815-140.847 141.175  1.00  0.00           O  
ATOM   1243  HG  SER    87      86.900-140.723 141.436  1.00  0.00           H  
ATOM   1244  C   SER    87      90.319-140.947 142.354  1.00  0.00           C  
ATOM   1245  O   SER    87      91.078-141.419 141.466  1.00  0.00           O  
ATOM   1246  N   ILE    88      90.533-139.693 142.865  1.00  0.00           N  
ATOM   1247  H   ILE    88      89.875-139.332 143.541  1.00  0.00           H  
ATOM   1248  CA  ILE    88      91.599-138.722 142.720  1.00  0.00           C  
ATOM   1249  HA  ILE    88      92.560-139.112 142.386  1.00  0.00           H  
ATOM   1250  CB  ILE    88      91.168-137.588 141.790  1.00  0.00           C  
ATOM   1251  HB  ILE    88      90.113-137.407 142.000  1.00  0.00           H  
ATOM   1252  CG2 ILE    88      91.818-136.256 142.184  1.00  0.00           C  
ATOM   1253 HG21 ILE    88      91.482-135.879 143.151  1.00  0.00           H  
ATOM   1254 HG22 ILE    88      91.499-135.516 141.450  1.00  0.00           H  
ATOM   1255 HG23 ILE    88      92.872-136.530 142.161  1.00  0.00           H  
ATOM   1256  CG1 ILE    88      91.458-137.995 140.345  1.00  0.00           C  
ATOM   1257 HG12 ILE    88      92.452-138.440 140.316  1.00  0.00           H  
ATOM   1258 HG13 ILE    88      90.754-138.727 139.950  1.00  0.00           H  
ATOM   1259  CD1 ILE    88      91.349-137.036 139.234  1.00  0.00           C  
ATOM   1260 HD11 ILE    88      92.067-137.391 138.495  1.00  0.00           H  
ATOM   1261 HD12 ILE    88      91.635-135.999 139.414  1.00  0.00           H  
ATOM   1262 HD13 ILE    88      90.384-137.018 138.726  1.00  0.00           H  
ATOM   1263  C   ILE    88      91.891-138.255 144.185  1.00  0.00           C  
ATOM   1264  O   ILE    88      91.004-137.976 144.998  1.00  0.00           O  
ATOM   1265  N   ALA    89      93.163-137.978 144.674  1.00  0.00           N  
ATOM   1266  H   ALA    89      93.886-138.133 143.986  1.00  0.00           H  
ATOM   1267  CA  ALA    89      93.474-137.456 145.993  1.00  0.00           C  
ATOM   1268  HA  ALA    89      92.713-136.735 146.289  1.00  0.00           H  
ATOM   1269  CB  ALA    89      93.636-138.700 147.054  1.00  0.00           C  
ATOM   1270  HB1 ALA    89      92.718-139.284 146.986  1.00  0.00           H  
ATOM   1271  HB2 ALA    89      93.830-138.343 148.066  1.00  0.00           H  
ATOM   1272  HB3 ALA    89      94.510-139.237 146.685  1.00  0.00           H  
ATOM   1273  C   ALA    89      94.765-136.684 146.068  1.00  0.00           C  
ATOM   1274  O   ALA    89      95.524-136.804 145.118  1.00  0.00           O  
ATOM   1275  N   ALA    90      95.225-136.120 147.145  1.00  0.00           N  
ATOM   1276  H   ALA    90      94.609-136.214 147.940  1.00  0.00           H  
ATOM   1277  CA  ALA    90      96.452-135.431 147.425  1.00  0.00           C  
ATOM   1278  HA  ALA    90      96.497-134.693 146.624  1.00  0.00           H  
ATOM   1279  CB  ALA    90      96.312-134.707 148.769  1.00  0.00           C  
ATOM   1280  HB1 ALA    90      96.099-135.497 149.489  1.00  0.00           H  
ATOM   1281  HB2 ALA    90      95.487-134.010 148.625  1.00  0.00           H  
ATOM   1282  HB3 ALA    90      97.196-134.203 149.161  1.00  0.00           H  
ATOM   1283  C   ALA    90      97.708-136.328 147.267  1.00  0.00           C  
ATOM   1284  O   ALA    90      98.872-135.867 147.259  1.00  0.00           O  
ATOM   1285  N   ALA    91      97.579-137.656 147.076  1.00  0.00           N  
ATOM   1286  H   ALA    91      96.622-137.964 146.972  1.00  0.00           H  
ATOM   1287  CA  ALA    91      98.666-138.551 146.548  1.00  0.00           C  
ATOM   1288  HA  ALA    91      99.597-138.119 146.913  1.00  0.00           H  
ATOM   1289  CB  ALA    91      98.520-139.915 147.208  1.00  0.00           C  
ATOM   1290  HB1 ALA    91      98.447-139.843 148.293  1.00  0.00           H  
ATOM   1291  HB2 ALA    91      99.218-140.698 146.913  1.00  0.00           H  
ATOM   1292  HB3 ALA    91      97.557-140.408 147.078  1.00  0.00           H  
ATOM   1293  C   ALA    91      98.692-138.762 145.012  1.00  0.00           C  
ATOM   1294  O   ALA    91      99.460-139.669 144.527  1.00  0.00           O  
ATOM   1295  N   THR    92      98.158-137.854 144.239  1.00  0.00           N  
ATOM   1296  H   THR    92      97.547-137.120 144.566  1.00  0.00           H  
ATOM   1297  CA  THR    92      98.146-137.974 142.745  1.00  0.00           C  
ATOM   1298  HA  THR    92      98.768-138.794 142.386  1.00  0.00           H  
ATOM   1299  CB  THR    92      96.697-138.364 142.224  1.00  0.00           C  
ATOM   1300  HB  THR    92      96.676-138.567 141.153  1.00  0.00           H  
ATOM   1301  CG2 THR    92      96.187-139.609 143.026  1.00  0.00           C  
ATOM   1302 HG21 THR    92      95.314-140.020 142.520  1.00  0.00           H  
ATOM   1303 HG22 THR    92      95.783-139.225 143.962  1.00  0.00           H  
ATOM   1304 HG23 THR    92      96.923-140.338 143.367  1.00  0.00           H  
ATOM   1305  OG1 THR    92      95.814-137.318 142.499  1.00  0.00           O  
ATOM   1306  HG1 THR    92      95.680-137.036 143.406  1.00  0.00           H  
ATOM   1307  C   THR    92      98.615-136.712 142.030  1.00  0.00           C  
ATOM   1308  O   THR    92      98.416-135.645 142.446  1.00  0.00           O  
ATOM   1309  N   GLY    93      99.180-136.962 140.849  1.00  0.00           N  
ATOM   1310  H   GLY    93      99.312-137.931 140.597  1.00  0.00           H  
ATOM   1311  CA  GLY    93      99.850-135.827 140.211  1.00  0.00           C  
ATOM   1312  HA2 GLY    93     100.445-135.300 140.956  1.00  0.00           H  
ATOM   1313  HA3 GLY    93     100.531-136.298 139.502  1.00  0.00           H  
ATOM   1314  C   GLY    93      99.088-134.734 139.547  1.00  0.00           C  
ATOM   1315  O   GLY    93      99.821-133.906 138.947  1.00  0.00           O  
ATOM   1316  N   PHE    94      97.751-134.695 139.643  1.00  0.00           N  
ATOM   1317  H   PHE    94      97.285-135.517 140.000  1.00  0.00           H  
ATOM   1318  CA  PHE    94      97.027-133.532 139.070  1.00  0.00           C  
ATOM   1319  HA  PHE    94      97.543-133.096 138.215  1.00  0.00           H  
ATOM   1320  CB  PHE    94      95.676-134.080 138.543  1.00  0.00           C  
ATOM   1321  HB2 PHE    94      95.863-134.627 137.619  1.00  0.00           H  
ATOM   1322  HB3 PHE    94      95.287-134.869 139.187  1.00  0.00           H  
ATOM   1323  CG  PHE    94      94.598-133.029 138.430  1.00  0.00           C  
ATOM   1324  CD1 PHE    94      93.628-132.899 139.408  1.00  0.00           C  
ATOM   1325  HD1 PHE    94      93.584-133.469 140.324  1.00  0.00           H  
ATOM   1326  CE1 PHE    94      92.559-131.965 139.248  1.00  0.00           C  
ATOM   1327  HE1 PHE    94      91.776-131.907 139.989  1.00  0.00           H  
ATOM   1328  CZ  PHE    94      92.557-131.158 138.118  1.00  0.00           C  
ATOM   1329  HZ  PHE    94      91.769-130.452 137.901  1.00  0.00           H  
ATOM   1330  CE2 PHE    94      93.586-131.242 137.138  1.00  0.00           C  
ATOM   1331  HE2 PHE    94      93.550-130.585 136.282  1.00  0.00           H  
ATOM   1332  CD2 PHE    94      94.623-132.214 137.272  1.00  0.00           C  
ATOM   1333  HD2 PHE    94      95.341-132.271 136.467  1.00  0.00           H  
ATOM   1334  C   PHE    94      96.989-132.400 140.099  1.00  0.00           C  
ATOM   1335  O   PHE    94      97.292-131.283 139.679  1.00  0.00           O  
ATOM   1336  N   VAL    95      96.611-132.675 141.369  1.00  0.00           N  
ATOM   1337  H   VAL    95      96.501-133.669 141.509  1.00  0.00           H  
ATOM   1338  CA  VAL    95      96.421-131.788 142.583  1.00  0.00           C  
ATOM   1339  HA  VAL    95      96.345-130.798 142.131  1.00  0.00           H  
ATOM   1340  CB  VAL    95      95.072-132.169 143.242  1.00  0.00           C  
ATOM   1341  HB  VAL    95      94.296-132.128 142.477  1.00  0.00           H  
ATOM   1342  CG1 VAL    95      95.039-133.577 143.886  1.00  0.00           C  
ATOM   1343 HG11 VAL    95      95.508-133.605 144.870  1.00  0.00           H  
ATOM   1344 HG12 VAL    95      95.546-134.285 143.230  1.00  0.00           H  
ATOM   1345 HG13 VAL    95      94.010-133.932 143.941  1.00  0.00           H  
ATOM   1346  CG2 VAL    95      94.661-131.137 144.363  1.00  0.00           C  
ATOM   1347 HG21 VAL    95      95.374-130.909 145.156  1.00  0.00           H  
ATOM   1348 HG22 VAL    95      93.768-131.555 144.828  1.00  0.00           H  
ATOM   1349 HG23 VAL    95      94.439-130.162 143.928  1.00  0.00           H  
ATOM   1350  C   VAL    95      97.609-131.816 143.527  1.00  0.00           C  
ATOM   1351  O   VAL    95      97.733-130.934 144.388  1.00  0.00           O  
ATOM   1352  N   LYS    96      98.643-132.647 143.340  1.00  0.00           N  
ATOM   1353  H   LYS    96      98.621-133.320 142.587  1.00  0.00           H  
ATOM   1354  CA  LYS    96      99.855-132.718 144.268  1.00  0.00           C  
ATOM   1355  HA  LYS    96      99.539-132.747 145.311  1.00  0.00           H  
ATOM   1356  CB  LYS    96     100.594-133.992 143.993  1.00  0.00           C  
ATOM   1357  HB2 LYS    96      99.854-134.781 144.127  1.00  0.00           H  
ATOM   1358  HB3 LYS    96     100.823-134.105 142.933  1.00  0.00           H  
ATOM   1359  CG  LYS    96     101.838-134.378 144.769  1.00  0.00           C  
ATOM   1360  HG2 LYS    96     102.721-133.811 144.476  1.00  0.00           H  
ATOM   1361  HG3 LYS    96     101.615-134.181 145.818  1.00  0.00           H  
ATOM   1362  CD  LYS    96     102.101-135.917 144.662  1.00  0.00           C  
ATOM   1363  HD2 LYS    96     101.138-136.419 144.754  1.00  0.00           H  
ATOM   1364  HD3 LYS    96     102.342-136.154 143.625  1.00  0.00           H  
ATOM   1365  CE  LYS    96     103.089-136.460 145.712  1.00  0.00           C  
ATOM   1366  HE2 LYS    96     104.059-135.961 145.719  1.00  0.00           H  
ATOM   1367  HE3 LYS    96     102.674-136.414 146.719  1.00  0.00           H  
ATOM   1368  NZ  LYS    96     103.450-137.925 145.644  1.00  0.00           N  
ATOM   1369  HZ1 LYS    96     103.731-138.347 146.518  1.00  0.00           H  
ATOM   1370  HZ2 LYS    96     104.236-138.059 145.024  1.00  0.00           H  
ATOM   1371  HZ3 LYS    96     102.691-138.492 145.296  1.00  0.00           H  
ATOM   1372  C   LYS    96     100.732-131.495 144.177  1.00  0.00           C  
ATOM   1373  O   LYS    96     101.685-131.422 144.977  1.00  0.00           O  
ATOM   1374  N   LYS    97     100.505-130.569 143.280  1.00  0.00           N  
ATOM   1375  H   LYS    97      99.643-130.571 142.752  1.00  0.00           H  
ATOM   1376  CA  LYS    97     101.361-129.322 143.076  1.00  0.00           C  
ATOM   1377  HA  LYS    97     102.333-129.702 142.763  1.00  0.00           H  
ATOM   1378  CB  LYS    97     100.699-128.370 142.083  1.00  0.00           C  
ATOM   1379  HB2 LYS    97      99.610-128.385 142.115  1.00  0.00           H  
ATOM   1380  HB3 LYS    97     101.071-127.393 142.393  1.00  0.00           H  
ATOM   1381  CG  LYS    97     100.843-128.635 140.600  1.00  0.00           C  
ATOM   1382  HG2 LYS    97     100.895-129.717 140.476  1.00  0.00           H  
ATOM   1383  HG3 LYS    97      99.994-128.228 140.052  1.00  0.00           H  
ATOM   1384  CD  LYS    97     102.116-127.924 139.971  1.00  0.00           C  
ATOM   1385  HD2 LYS    97     102.933-127.899 140.692  1.00  0.00           H  
ATOM   1386  HD3 LYS    97     102.437-128.526 139.122  1.00  0.00           H  
ATOM   1387  CE  LYS    97     101.878-126.525 139.531  1.00  0.00           C  
ATOM   1388  HE2 LYS    97     100.926-126.467 139.002  1.00  0.00           H  
ATOM   1389  HE3 LYS    97     101.780-125.941 140.446  1.00  0.00           H  
ATOM   1390  NZ  LYS    97     103.015-126.130 138.676  1.00  0.00           N  
ATOM   1391  HZ1 LYS    97     103.869-126.571 138.986  1.00  0.00           H  
ATOM   1392  HZ2 LYS    97     102.970-125.121 138.687  1.00  0.00           H  
ATOM   1393  HZ3 LYS    97     102.758-126.417 137.742  1.00  0.00           H  
ATOM   1394  C   LYS    97     101.594-128.616 144.372  1.00  0.00           C  
ATOM   1395  O   LYS    97     102.676-128.157 144.622  1.00  0.00           O  
ATOM   1396  N   ASP    98     100.579-128.534 145.269  1.00  0.00           N  
ATOM   1397  H   ASP    98      99.812-129.180 145.151  1.00  0.00           H  
ATOM   1398  CA  ASP    98     100.814-127.751 146.530  1.00  0.00           C  
ATOM   1399  HA  ASP    98     101.616-127.014 146.499  1.00  0.00           H  
ATOM   1400  CB  ASP    98      99.467-127.002 146.793  1.00  0.00           C  
ATOM   1401  HB2 ASP    98      99.552-126.247 147.575  1.00  0.00           H  
ATOM   1402  HB3 ASP    98      99.257-126.421 145.895  1.00  0.00           H  
ATOM   1403  CG  ASP    98      98.282-127.888 147.327  1.00  0.00           C  
ATOM   1404  OD1 ASP    98      98.168-129.093 147.120  1.00  0.00           O  
ATOM   1405  OD2 ASP    98      97.261-127.268 147.851  1.00  0.00           O  
ATOM   1406  C   ASP    98     101.301-128.567 147.733  1.00  0.00           C  
ATOM   1407  O   ASP    98     101.640-128.035 148.770  1.00  0.00           O  
ATOM   1408  N   GLN    99     101.361-129.875 147.615  1.00  0.00           N  
ATOM   1409  H   GLN    99     101.037-130.175 146.706  1.00  0.00           H  
ATOM   1410  CA  GLN    99     102.096-130.753 148.485  1.00  0.00           C  
ATOM   1411  HA  GLN    99     102.101-130.411 149.521  1.00  0.00           H  
ATOM   1412  CB  GLN    99     101.502-132.173 148.606  1.00  0.00           C  
ATOM   1413  HB2 GLN    99     100.449-131.962 148.794  1.00  0.00           H  
ATOM   1414  HB3 GLN    99     101.635-132.728 147.678  1.00  0.00           H  
ATOM   1415  CG  GLN    99     101.975-132.952 149.832  1.00  0.00           C  
ATOM   1416  HG2 GLN    99     102.730-133.657 149.484  1.00  0.00           H  
ATOM   1417  HG3 GLN    99     102.426-132.326 150.601  1.00  0.00           H  
ATOM   1418  CD  GLN    99     100.878-133.774 150.613  1.00  0.00           C  
ATOM   1419  OE1 GLN    99     100.573-133.521 151.783  1.00  0.00           O  
ATOM   1420  NE2 GLN    99     100.381-134.824 150.149  1.00  0.00           N  
ATOM   1421 HE21 GLN    99      99.672-135.304 150.685  1.00  0.00           H  
ATOM   1422 HE22 GLN    99     100.507-135.164 149.207  1.00  0.00           H  
ATOM   1423  C   GLN    99     103.636-130.893 148.112  1.00  0.00           C  
ATOM   1424  O   GLN    99     104.395-130.921 149.055  1.00  0.00           O  
ATOM   1425  N   LEU   100     104.061-130.983 146.822  1.00  0.00           N  
ATOM   1426  H   LEU   100     103.378-130.948 146.079  1.00  0.00           H  
ATOM   1427  CA  LEU   100     105.397-131.257 146.450  1.00  0.00           C  
ATOM   1428  HA  LEU   100     105.756-132.202 146.859  1.00  0.00           H  
ATOM   1429  CB  LEU   100     105.549-131.585 144.905  1.00  0.00           C  
ATOM   1430  HB2 LEU   100     104.949-132.492 144.832  1.00  0.00           H  
ATOM   1431  HB3 LEU   100     104.989-130.789 144.414  1.00  0.00           H  
ATOM   1432  CG  LEU   100     107.016-131.717 144.427  1.00  0.00           C  
ATOM   1433  HG  LEU   100     107.612-130.866 144.757  1.00  0.00           H  
ATOM   1434  CD1 LEU   100     107.572-133.069 144.838  1.00  0.00           C  
ATOM   1435 HD11 LEU   100     107.142-133.897 144.274  1.00  0.00           H  
ATOM   1436 HD12 LEU   100     107.528-133.280 145.906  1.00  0.00           H  
ATOM   1437 HD13 LEU   100     108.630-132.999 144.582  1.00  0.00           H  
ATOM   1438  CD2 LEU   100     107.153-131.714 142.959  1.00  0.00           C  
ATOM   1439 HD21 LEU   100     106.452-130.946 142.633  1.00  0.00           H  
ATOM   1440 HD22 LEU   100     106.817-132.638 142.489  1.00  0.00           H  
ATOM   1441 HD23 LEU   100     108.168-131.514 142.614  1.00  0.00           H  
ATOM   1442  C   LEU   100     106.334-130.135 146.939  1.00  0.00           C  
ATOM   1443  O   LEU   100     107.365-130.442 147.529  1.00  0.00           O  
ATOM   1444  N   GLY   101     105.817-128.863 147.000  1.00  0.00           N  
ATOM   1445  H   GLY   101     104.976-128.774 146.448  1.00  0.00           H  
ATOM   1446  CA  GLY   101     106.590-127.659 147.377  1.00  0.00           C  
ATOM   1447  HA2 GLY   101     107.604-127.799 147.001  1.00  0.00           H  
ATOM   1448  HA3 GLY   101     106.287-126.756 146.847  1.00  0.00           H  
ATOM   1449  C   GLY   101     106.653-127.323 148.909  1.00  0.00           C  
ATOM   1450  O   GLY   101     107.334-126.400 149.234  1.00  0.00           O  
ATOM   1451  N   LYS   102     106.209-128.243 149.741  1.00  0.00           N  
ATOM   1452  H   LYS   102     105.707-129.080 149.483  1.00  0.00           H  
ATOM   1453  CA  LYS   102     106.323-128.101 151.249  1.00  0.00           C  
ATOM   1454  HA  LYS   102     105.936-127.144 151.599  1.00  0.00           H  
ATOM   1455  CB  LYS   102     105.599-129.277 151.976  1.00  0.00           C  
ATOM   1456  HB2 LYS   102     106.093-130.214 151.719  1.00  0.00           H  
ATOM   1457  HB3 LYS   102     105.835-129.245 153.039  1.00  0.00           H  
ATOM   1458  CG  LYS   102     104.011-129.346 152.050  1.00  0.00           C  
ATOM   1459  HG2 LYS   102     103.579-129.687 151.110  1.00  0.00           H  
ATOM   1460  HG3 LYS   102     103.603-129.924 152.879  1.00  0.00           H  
ATOM   1461  CD  LYS   102     103.254-128.041 152.136  1.00  0.00           C  
ATOM   1462  HD2 LYS   102     103.667-127.425 152.935  1.00  0.00           H  
ATOM   1463  HD3 LYS   102     103.461-127.389 151.287  1.00  0.00           H  
ATOM   1464  CE  LYS   102     101.738-128.257 152.297  1.00  0.00           C  
ATOM   1465  HE2 LYS   102     101.375-128.706 151.373  1.00  0.00           H  
ATOM   1466  HE3 LYS   102     101.454-128.917 153.116  1.00  0.00           H  
ATOM   1467  NZ  LYS   102     101.024-126.987 152.504  1.00  0.00           N  
ATOM   1468  HZ1 LYS   102     101.247-126.574 153.398  1.00  0.00           H  
ATOM   1469  HZ2 LYS   102     100.019-127.085 152.499  1.00  0.00           H  
ATOM   1470  HZ3 LYS   102     101.276-126.257 151.852  1.00  0.00           H  
ATOM   1471  C   LYS   102     107.753-128.012 151.645  1.00  0.00           C  
ATOM   1472  O   LYS   102     108.577-128.493 150.870  1.00  0.00           O  
ATOM   1473  N   ASN   103     108.006-127.511 152.807  1.00  0.00           N  
ATOM   1474  H   ASN   103     107.347-127.042 153.413  1.00  0.00           H  
ATOM   1475  CA  ASN   103     109.391-127.315 153.383  1.00  0.00           C  
ATOM   1476  HA  ASN   103     109.992-126.893 152.577  1.00  0.00           H  
ATOM   1477  CB  ASN   103     109.342-126.358 154.569  1.00  0.00           C  
ATOM   1478  HB2 ASN   103     109.124-126.935 155.468  1.00  0.00           H  
ATOM   1479  HB3 ASN   103     110.310-125.912 154.795  1.00  0.00           H  
ATOM   1480  CG  ASN   103     108.275-125.213 154.423  1.00  0.00           C  
ATOM   1481  OD1 ASN   103     107.117-125.434 154.780  1.00  0.00           O  
ATOM   1482  ND2 ASN   103     108.697-123.997 154.090  1.00  0.00           N  
ATOM   1483 HD21 ASN   103     108.030-123.264 153.895  1.00  0.00           H  
ATOM   1484 HD22 ASN   103     109.647-123.862 153.776  1.00  0.00           H  
ATOM   1485  C   ASN   103     110.178-128.605 153.832  1.00  0.00           C  
ATOM   1486  O   ASN   103     111.382-128.567 153.833  1.00  0.00           O  
ATOM   1487  N   GLU   104     109.460-129.607 154.254  1.00  0.00           N  
ATOM   1488  H   GLU   104     108.453-129.628 154.174  1.00  0.00           H  
ATOM   1489  CA  GLU   104     110.159-130.934 154.493  1.00  0.00           C  
ATOM   1490  HA  GLU   104     111.185-131.023 154.135  1.00  0.00           H  
ATOM   1491  CB  GLU   104     110.332-131.162 156.079  1.00  0.00           C  
ATOM   1492  HB2 GLU   104     109.423-130.809 156.565  1.00  0.00           H  
ATOM   1493  HB3 GLU   104     110.343-132.238 156.254  1.00  0.00           H  
ATOM   1494  CG  GLU   104     111.477-130.517 156.926  1.00  0.00           C  
ATOM   1495  HG2 GLU   104     111.139-129.512 157.179  1.00  0.00           H  
ATOM   1496  HG3 GLU   104     111.509-131.147 157.815  1.00  0.00           H  
ATOM   1497  CD  GLU   104     112.872-130.565 156.344  1.00  0.00           C  
ATOM   1498  OE1 GLU   104     113.780-129.875 156.807  1.00  0.00           O  
ATOM   1499  OE2 GLU   104     113.097-131.402 155.458  1.00  0.00           O  
ATOM   1500  C   GLU   104     109.402-132.030 153.760  1.00  0.00           C  
ATOM   1501  O   GLU   104     108.146-132.020 153.622  1.00  0.00           O  
ATOM   1502  N   GLU   105     110.084-133.153 153.480  1.00  0.00           N  
ATOM   1503  H   GLU   105     111.079-133.113 153.644  1.00  0.00           H  
ATOM   1504  CA  GLU   105     109.792-134.323 152.642  1.00  0.00           C  
ATOM   1505  HA  GLU   105     108.921-133.999 152.072  1.00  0.00           H  
ATOM   1506  CB  GLU   105     110.876-134.782 151.602  1.00  0.00           C  
ATOM   1507  HB2 GLU   105     111.735-135.117 152.183  1.00  0.00           H  
ATOM   1508  HB3 GLU   105     110.417-135.620 151.077  1.00  0.00           H  
ATOM   1509  CG  GLU   105     111.230-133.786 150.445  1.00  0.00           C  
ATOM   1510  HG2 GLU   105     111.691-134.436 149.702  1.00  0.00           H  
ATOM   1511  HG3 GLU   105     110.235-133.504 150.101  1.00  0.00           H  
ATOM   1512  CD  GLU   105     112.173-132.652 150.742  1.00  0.00           C  
ATOM   1513  OE1 GLU   105     112.104-131.612 150.026  1.00  0.00           O  
ATOM   1514  OE2 GLU   105     113.090-132.671 151.673  1.00  0.00           O  
ATOM   1515  C   GLU   105     109.221-135.501 153.524  1.00  0.00           C  
ATOM   1516  O   GLU   105     108.958-136.605 153.006  1.00  0.00           O  
ATOM   1517  N   GLY   106     108.951-135.309 154.779  1.00  0.00           N  
ATOM   1518  H   GLY   106     109.141-134.383 155.137  1.00  0.00           H  
ATOM   1519  CA  GLY   106     108.289-136.182 155.779  1.00  0.00           C  
ATOM   1520  HA2 GLY   106     107.238-136.348 155.544  1.00  0.00           H  
ATOM   1521  HA3 GLY   106     108.675-137.200 155.734  1.00  0.00           H  
ATOM   1522  C   GLY   106     108.402-135.657 157.190  1.00  0.00           C  
ATOM   1523  O   GLY   106     109.295-134.832 157.388  1.00  0.00           O  
ATOM   1524  N   ALA   107     107.453-136.011 157.983  1.00  0.00           N  
ATOM   1525  H   ALA   107     106.914-136.831 157.741  1.00  0.00           H  
ATOM   1526  CA  ALA   107     107.213-135.527 159.323  1.00  0.00           C  
ATOM   1527  HA  ALA   107     107.887-134.710 159.581  1.00  0.00           H  
ATOM   1528  CB  ALA   107     105.788-134.997 159.493  1.00  0.00           C  
ATOM   1529  HB1 ALA   107     105.876-134.163 158.798  1.00  0.00           H  
ATOM   1530  HB2 ALA   107     105.574-134.559 160.468  1.00  0.00           H  
ATOM   1531  HB3 ALA   107     104.985-135.710 159.303  1.00  0.00           H  
ATOM   1532  C   ALA   107     107.346-136.604 160.387  1.00  0.00           C  
ATOM   1533  O   ALA   107     106.937-137.760 160.167  1.00  0.00           O  
ATOM   1534  N   PRO   108     107.808-136.442 161.632  1.00  0.00           N  
ATOM   1535  CD  PRO   108     108.443-135.163 162.013  1.00  0.00           C  
ATOM   1536  HD2 PRO   108     107.818-134.272 161.945  1.00  0.00           H  
ATOM   1537  HD3 PRO   108     109.286-134.971 161.349  1.00  0.00           H  
ATOM   1538  CG  PRO   108     109.084-135.460 163.434  1.00  0.00           C  
ATOM   1539  HG2 PRO   108     108.832-134.685 164.158  1.00  0.00           H  
ATOM   1540  HG3 PRO   108     110.165-135.422 163.299  1.00  0.00           H  
ATOM   1541  CB  PRO   108     108.666-136.910 163.888  1.00  0.00           C  
ATOM   1542  HB2 PRO   108     107.963-136.865 164.720  1.00  0.00           H  
ATOM   1543  HB3 PRO   108     109.387-137.623 164.288  1.00  0.00           H  
ATOM   1544  CA  PRO   108     108.132-137.558 162.595  1.00  0.00           C  
ATOM   1545  HA  PRO   108     108.824-138.169 162.014  1.00  0.00           H  
ATOM   1546  C   PRO   108     106.940-138.515 162.886  1.00  0.00           C  
ATOM   1547  O   PRO   108     107.157-139.739 162.810  1.00  0.00           O  
ATOM   1548  N   GLN   109     105.704-137.999 163.002  1.00  0.00           N  
ATOM   1549  H   GLN   109     105.520-137.009 162.919  1.00  0.00           H  
ATOM   1550  CA  GLN   109     104.599-138.793 163.517  1.00  0.00           C  
ATOM   1551  HA  GLN   109     105.025-139.304 164.380  1.00  0.00           H  
ATOM   1552  CB  GLN   109     103.408-137.884 163.903  1.00  0.00           C  
ATOM   1553  HB2 GLN   109     103.161-137.370 162.974  1.00  0.00           H  
ATOM   1554  HB3 GLN   109     102.574-138.551 164.121  1.00  0.00           H  
ATOM   1555  CG  GLN   109     103.543-136.965 165.100  1.00  0.00           C  
ATOM   1556  HG2 GLN   109     102.576-136.710 165.535  1.00  0.00           H  
ATOM   1557  HG3 GLN   109     104.178-137.418 165.861  1.00  0.00           H  
ATOM   1558  CD  GLN   109     104.054-135.566 164.652  1.00  0.00           C  
ATOM   1559  OE1 GLN   109     104.836-135.461 163.764  1.00  0.00           O  
ATOM   1560  NE2 GLN   109     103.964-134.538 165.362  1.00  0.00           N  
ATOM   1561 HE21 GLN   109     103.293-134.530 166.116  1.00  0.00           H  
ATOM   1562 HE22 GLN   109     104.426-133.675 165.114  1.00  0.00           H  
ATOM   1563  C   GLN   109     104.060-139.938 162.610  1.00  0.00           C  
ATOM   1564  O   GLN   109     103.429-140.855 163.018  1.00  0.00           O  
ATOM   1565  N   GLU   110     104.275-139.815 161.348  1.00  0.00           N  
ATOM   1566  H   GLU   110     104.883-139.022 161.201  1.00  0.00           H  
ATOM   1567  CA  GLU   110     104.121-140.667 160.164  1.00  0.00           C  
ATOM   1568  HA  GLU   110     103.593-141.550 160.524  1.00  0.00           H  
ATOM   1569  CB  GLU   110     103.288-139.867 159.154  1.00  0.00           C  
ATOM   1570  HB2 GLU   110     103.788-138.986 158.753  1.00  0.00           H  
ATOM   1571  HB3 GLU   110     103.045-140.504 158.303  1.00  0.00           H  
ATOM   1572  CG  GLU   110     101.939-139.329 159.653  1.00  0.00           C  
ATOM   1573  HG2 GLU   110     102.177-138.729 160.532  1.00  0.00           H  
ATOM   1574  HG3 GLU   110     101.554-138.683 158.864  1.00  0.00           H  
ATOM   1575  CD  GLU   110     100.926-140.377 160.132  1.00  0.00           C  
ATOM   1576  OE1 GLU   110     101.091-141.640 159.922  1.00  0.00           O  
ATOM   1577  OE2 GLU   110      99.982-139.908 160.795  1.00  0.00           O  
ATOM   1578  C   GLU   110     105.426-141.225 159.486  1.00  0.00           C  
ATOM   1579  O   GLU   110     105.325-142.320 158.919  1.00  0.00           O  
ATOM   1580  N   GLY   111     106.567-140.570 159.693  1.00  0.00           N  
ATOM   1581  H   GLY   111     106.577-139.968 160.504  1.00  0.00           H  
ATOM   1582  CA  GLY   111     107.887-141.086 159.176  1.00  0.00           C  
ATOM   1583  HA2 GLY   111     108.703-140.499 159.597  1.00  0.00           H  
ATOM   1584  HA3 GLY   111     108.066-142.113 159.495  1.00  0.00           H  
ATOM   1585  C   GLY   111     107.973-141.387 157.645  1.00  0.00           C  
ATOM   1586  O   GLY   111     108.998-141.798 157.122  1.00  0.00           O  
ATOM   1587  N   ILE   112     106.883-141.226 156.960  1.00  0.00           N  
ATOM   1588  H   ILE   112     105.991-140.958 157.349  1.00  0.00           H  
ATOM   1589  CA  ILE   112     106.768-141.614 155.519  1.00  0.00           C  
ATOM   1590  HA  ILE   112     107.578-142.325 155.359  1.00  0.00           H  
ATOM   1591  CB  ILE   112     105.530-142.360 155.285  1.00  0.00           C  
ATOM   1592  HB  ILE   112     104.611-142.027 155.767  1.00  0.00           H  
ATOM   1593  CG2 ILE   112     105.119-142.551 153.769  1.00  0.00           C  
ATOM   1594 HG21 ILE   112     104.160-143.065 153.707  1.00  0.00           H  
ATOM   1595 HG22 ILE   112     105.877-143.102 153.214  1.00  0.00           H  
ATOM   1596 HG23 ILE   112     104.933-141.517 153.478  1.00  0.00           H  
ATOM   1597  CG1 ILE   112     105.807-143.813 155.792  1.00  0.00           C  
ATOM   1598 HG12 ILE   112     106.597-144.361 155.278  1.00  0.00           H  
ATOM   1599 HG13 ILE   112     106.029-143.777 156.859  1.00  0.00           H  
ATOM   1600  CD1 ILE   112     104.518-144.733 155.903  1.00  0.00           C  
ATOM   1601 HD11 ILE   112     103.768-144.317 156.574  1.00  0.00           H  
ATOM   1602 HD12 ILE   112     104.841-145.634 156.426  1.00  0.00           H  
ATOM   1603 HD13 ILE   112     104.129-144.968 154.912  1.00  0.00           H  
ATOM   1604  C   ILE   112     106.997-140.477 154.584  1.00  0.00           C  
ATOM   1605  O   ILE   112     106.523-139.390 154.865  1.00  0.00           O  
ATOM   1606  N   LEU   113     107.709-140.710 153.492  1.00  0.00           N  
ATOM   1607  H   LEU   113     107.797-141.673 153.203  1.00  0.00           H  
ATOM   1608  CA  LEU   113     108.156-139.684 152.650  1.00  0.00           C  
ATOM   1609  HA  LEU   113     108.411-138.860 153.317  1.00  0.00           H  
ATOM   1610  CB  LEU   113     109.648-140.033 152.055  1.00  0.00           C  
ATOM   1611  HB2 LEU   113     109.600-140.839 151.322  1.00  0.00           H  
ATOM   1612  HB3 LEU   113     110.034-139.158 151.532  1.00  0.00           H  
ATOM   1613  CG  LEU   113     110.601-140.412 153.241  1.00  0.00           C  
ATOM   1614  HG  LEU   113     110.263-141.357 153.665  1.00  0.00           H  
ATOM   1615  CD1 LEU   113     111.978-140.763 152.631  1.00  0.00           C  
ATOM   1616 HD11 LEU   113     111.892-141.341 151.711  1.00  0.00           H  
ATOM   1617 HD12 LEU   113     112.594-141.276 153.369  1.00  0.00           H  
ATOM   1618 HD13 LEU   113     112.453-139.832 152.322  1.00  0.00           H  
ATOM   1619  CD2 LEU   113     110.993-139.372 154.383  1.00  0.00           C  
ATOM   1620 HD21 LEU   113     111.645-138.598 153.978  1.00  0.00           H  
ATOM   1621 HD22 LEU   113     111.437-139.904 155.223  1.00  0.00           H  
ATOM   1622 HD23 LEU   113     110.153-138.828 154.816  1.00  0.00           H  
ATOM   1623  C   LEU   113     107.153-139.190 151.664  1.00  0.00           C  
ATOM   1624  O   LEU   113     106.633-140.069 150.933  1.00  0.00           O  
ATOM   1625  N   GLU   114     106.931-137.902 151.512  1.00  0.00           N  
ATOM   1626  H   GLU   114     107.285-137.214 152.161  1.00  0.00           H  
ATOM   1627  CA  GLU   114     105.859-137.373 150.689  1.00  0.00           C  
ATOM   1628  HA  GLU   114     105.124-138.178 150.673  1.00  0.00           H  
ATOM   1629  CB  GLU   114     105.183-136.130 151.377  1.00  0.00           C  
ATOM   1630  HB2 GLU   114     105.824-135.285 151.125  1.00  0.00           H  
ATOM   1631  HB3 GLU   114     104.315-135.894 150.762  1.00  0.00           H  
ATOM   1632  CG  GLU   114     104.777-136.234 152.866  1.00  0.00           C  
ATOM   1633  HG2 GLU   114     104.015-136.991 153.049  1.00  0.00           H  
ATOM   1634  HG3 GLU   114     105.607-136.574 153.486  1.00  0.00           H  
ATOM   1635  CD  GLU   114     104.311-135.017 153.626  1.00  0.00           C  
ATOM   1636  OE1 GLU   114     104.076-134.970 154.862  1.00  0.00           O  
ATOM   1637  OE2 GLU   114     104.123-133.998 152.913  1.00  0.00           O  
ATOM   1638  C   GLU   114     106.183-137.128 149.179  1.00  0.00           C  
ATOM   1639  O   GLU   114     105.261-137.048 148.358  1.00  0.00           O  
ATOM   1640  N   ASP   115     107.497-137.038 148.821  1.00  0.00           N  
ATOM   1641  H   ASP   115     108.092-137.173 149.626  1.00  0.00           H  
ATOM   1642  CA  ASP   115     108.087-136.782 147.477  1.00  0.00           C  
ATOM   1643  HA  ASP   115     107.322-136.201 146.962  1.00  0.00           H  
ATOM   1644  CB  ASP   115     109.283-135.817 147.521  1.00  0.00           C  
ATOM   1645  HB2 ASP   115     109.383-135.537 146.472  1.00  0.00           H  
ATOM   1646  HB3 ASP   115     109.052-134.975 148.175  1.00  0.00           H  
ATOM   1647  CG  ASP   115     110.582-136.472 147.923  1.00  0.00           C  
ATOM   1648  OD1 ASP   115     111.592-135.944 147.454  1.00  0.00           O  
ATOM   1649  OD2 ASP   115     110.616-137.475 148.699  1.00  0.00           O  
ATOM   1650  C   ASP   115     108.267-138.089 146.560  1.00  0.00           C  
ATOM   1651  O   ASP   115     108.659-138.014 145.367  1.00  0.00           O  
ATOM   1652  N   MET   116     107.925-139.226 147.117  1.00  0.00           N  
ATOM   1653  H   MET   116     107.543-139.061 148.038  1.00  0.00           H  
ATOM   1654  CA  MET   116     108.049-140.582 146.528  1.00  0.00           C  
ATOM   1655  HA  MET   116     108.101-140.530 145.440  1.00  0.00           H  
ATOM   1656  CB  MET   116     109.315-141.236 147.023  1.00  0.00           C  
ATOM   1657  HB2 MET   116     109.626-141.847 146.176  1.00  0.00           H  
ATOM   1658  HB3 MET   116     110.133-140.544 147.224  1.00  0.00           H  
ATOM   1659  CG  MET   116     109.094-142.219 148.187  1.00  0.00           C  
ATOM   1660  HG2 MET   116     108.581-141.643 148.957  1.00  0.00           H  
ATOM   1661  HG3 MET   116     108.465-143.005 147.770  1.00  0.00           H  
ATOM   1662  SD  MET   116     110.617-142.945 148.887  1.00  0.00           S  
ATOM   1663  CE  MET   116     109.828-144.130 150.026  1.00  0.00           C  
ATOM   1664  HE1 MET   116     110.548-144.425 150.790  1.00  0.00           H  
ATOM   1665  HE2 MET   116     109.616-145.000 149.404  1.00  0.00           H  
ATOM   1666  HE3 MET   116     108.985-143.660 150.532  1.00  0.00           H  
ATOM   1667  C   MET   116     106.841-141.467 146.658  1.00  0.00           C  
ATOM   1668  O   MET   116     105.951-141.071 147.397  1.00  0.00           O  
ATOM   1669  N   PRO   117     106.653-142.569 145.849  1.00  0.00           N  
ATOM   1670  CD  PRO   117     107.534-143.014 144.762  1.00  0.00           C  
ATOM   1671  HD2 PRO   117     108.542-143.333 145.028  1.00  0.00           H  
ATOM   1672  HD3 PRO   117     107.725-142.233 144.026  1.00  0.00           H  
ATOM   1673  CG  PRO   117     106.862-144.271 144.205  1.00  0.00           C  
ATOM   1674  HG2 PRO   117     107.142-145.254 144.584  1.00  0.00           H  
ATOM   1675  HG3 PRO   117     106.904-144.248 143.116  1.00  0.00           H  
ATOM   1676  CB  PRO   117     105.428-144.255 144.633  1.00  0.00           C  
ATOM   1677  HB2 PRO   117     105.220-145.286 144.919  1.00  0.00           H  
ATOM   1678  HB3 PRO   117     104.793-143.797 143.874  1.00  0.00           H  
ATOM   1679  CA  PRO   117     105.467-143.448 145.986  1.00  0.00           C  
ATOM   1680  HA  PRO   117     104.558-142.860 145.858  1.00  0.00           H  
ATOM   1681  C   PRO   117     105.327-144.277 147.273  1.00  0.00           C  
ATOM   1682  O   PRO   117     106.325-144.534 147.937  1.00  0.00           O  
ATOM   1683  N   VAL   118     104.058-144.571 147.579  1.00  0.00           N  
ATOM   1684  H   VAL   118     103.315-144.152 147.038  1.00  0.00           H  
ATOM   1685  CA  VAL   118     103.613-145.174 148.835  1.00  0.00           C  
ATOM   1686  HA  VAL   118     104.075-144.681 149.691  1.00  0.00           H  
ATOM   1687  CB  VAL   118     102.128-144.919 149.060  1.00  0.00           C  
ATOM   1688  HB  VAL   118     101.590-145.652 148.459  1.00  0.00           H  
ATOM   1689  CG1 VAL   118     101.633-145.197 150.577  1.00  0.00           C  
ATOM   1690 HG11 VAL   118     101.837-146.235 150.839  1.00  0.00           H  
ATOM   1691 HG12 VAL   118     100.626-144.872 150.838  1.00  0.00           H  
ATOM   1692 HG13 VAL   118     102.223-144.572 151.247  1.00  0.00           H  
ATOM   1693  CG2 VAL   118     101.761-143.506 148.738  1.00  0.00           C  
ATOM   1694 HG21 VAL   118     101.808-143.223 147.687  1.00  0.00           H  
ATOM   1695 HG22 VAL   118     102.457-142.865 149.279  1.00  0.00           H  
ATOM   1696 HG23 VAL   118     100.767-143.277 149.122  1.00  0.00           H  
ATOM   1697  C   VAL   118     103.936-146.658 148.898  1.00  0.00           C  
ATOM   1698  O   VAL   118     104.316-147.132 149.990  1.00  0.00           O  
ATOM   1699  N   ASP   119     103.996-147.233 147.673  1.00  0.00           N  
ATOM   1700  H   ASP   119     103.633-146.679 146.910  1.00  0.00           H  
ATOM   1701  CA  ASP   119     104.620-148.598 147.402  1.00  0.00           C  
ATOM   1702  HA  ASP   119     105.540-148.725 147.972  1.00  0.00           H  
ATOM   1703  CB  ASP   119     103.597-149.628 147.875  1.00  0.00           C  
ATOM   1704  HB2 ASP   119     103.219-149.493 148.888  1.00  0.00           H  
ATOM   1705  HB3 ASP   119     102.634-149.530 147.373  1.00  0.00           H  
ATOM   1706  CG  ASP   119     104.182-151.012 147.725  1.00  0.00           C  
ATOM   1707  OD1 ASP   119     104.931-151.370 146.751  1.00  0.00           O  
ATOM   1708  OD2 ASP   119     103.843-151.889 148.545  1.00  0.00           O  
ATOM   1709  C   ASP   119     104.938-148.694 145.843  1.00  0.00           C  
ATOM   1710  O   ASP   119     104.003-148.779 145.061  1.00  0.00           O  
ATOM   1711  N   PRO   120     106.191-148.784 145.537  1.00  0.00           N  
ATOM   1712  CD  PRO   120     107.338-148.339 146.230  1.00  0.00           C  
ATOM   1713  HD2 PRO   120     107.561-149.224 146.827  1.00  0.00           H  
ATOM   1714  HD3 PRO   120     107.149-147.453 146.836  1.00  0.00           H  
ATOM   1715  CG  PRO   120     108.458-148.040 145.238  1.00  0.00           C  
ATOM   1716  HG2 PRO   120     109.382-148.287 145.761  1.00  0.00           H  
ATOM   1717  HG3 PRO   120     108.373-147.025 144.849  1.00  0.00           H  
ATOM   1718  CB  PRO   120     108.136-149.057 144.129  1.00  0.00           C  
ATOM   1719  HB2 PRO   120     108.525-150.036 144.410  1.00  0.00           H  
ATOM   1720  HB3 PRO   120     108.490-148.863 143.116  1.00  0.00           H  
ATOM   1721  CA  PRO   120     106.599-148.932 144.119  1.00  0.00           C  
ATOM   1722  HA  PRO   120     106.382-148.010 143.580  1.00  0.00           H  
ATOM   1723  C   PRO   120     105.976-150.027 143.321  1.00  0.00           C  
ATOM   1724  O   PRO   120     105.880-149.917 142.125  1.00  0.00           O  
ATOM   1725  N   ASP   121     105.674-151.174 143.885  1.00  0.00           N  
ATOM   1726  H   ASP   121     105.800-151.297 144.880  1.00  0.00           H  
ATOM   1727  CA  ASP   121     104.994-152.312 143.211  1.00  0.00           C  
ATOM   1728  HA  ASP   121     105.390-152.348 142.197  1.00  0.00           H  
ATOM   1729  CB  ASP   121     105.347-153.642 143.884  1.00  0.00           C  
ATOM   1730  HB2 ASP   121     105.234-153.473 144.955  1.00  0.00           H  
ATOM   1731  HB3 ASP   121     104.612-154.367 143.534  1.00  0.00           H  
ATOM   1732  CG  ASP   121     106.755-154.121 143.569  1.00  0.00           C  
ATOM   1733  OD1 ASP   121     107.380-155.093 144.155  1.00  0.00           O  
ATOM   1734  OD2 ASP   121     107.365-153.647 142.582  1.00  0.00           O  
ATOM   1735  C   ASP   121     103.452-152.143 143.121  1.00  0.00           C  
ATOM   1736  O   ASP   121     102.668-153.055 142.759  1.00  0.00           O  
ATOM   1737  N   ASN   122     102.966-150.940 143.345  1.00  0.00           N  
ATOM   1738  H   ASN   122     103.596-150.181 143.559  1.00  0.00           H  
ATOM   1739  CA  ASN   122     101.555-150.518 143.017  1.00  0.00           C  
ATOM   1740  HA  ASN   122     101.052-151.402 142.624  1.00  0.00           H  
ATOM   1741  CB  ASN   122     100.812-150.078 144.299  1.00  0.00           C  
ATOM   1742  HB2 ASN   122     101.228-149.135 144.651  1.00  0.00           H  
ATOM   1743  HB3 ASN   122      99.824-149.790 143.940  1.00  0.00           H  
ATOM   1744  CG  ASN   122     100.618-151.126 145.358  1.00  0.00           C  
ATOM   1745  OD1 ASN   122     101.439-151.620 146.077  1.00  0.00           O  
ATOM   1746  ND2 ASN   122      99.387-151.718 145.243  1.00  0.00           N  
ATOM   1747 HD21 ASN   122      98.656-151.216 144.761  1.00  0.00           H  
ATOM   1748 HD22 ASN   122      99.064-152.509 145.782  1.00  0.00           H  
ATOM   1749  C   ASN   122     101.539-149.294 142.094  1.00  0.00           C  
ATOM   1750  O   ASN   122     100.432-148.837 141.715  1.00  0.00           O  
ATOM   1751  N   GLU   123     102.682-148.710 141.900  1.00  0.00           N  
ATOM   1752  H   GLU   123     103.440-149.007 142.498  1.00  0.00           H  
ATOM   1753  CA  GLU   123     102.685-147.528 141.169  1.00  0.00           C  
ATOM   1754  HA  GLU   123     101.709-147.296 140.743  1.00  0.00           H  
ATOM   1755  CB  GLU   123     102.931-146.270 142.154  1.00  0.00           C  
ATOM   1756  HB2 GLU   123     103.855-146.429 142.710  1.00  0.00           H  
ATOM   1757  HB3 GLU   123     103.106-145.323 141.644  1.00  0.00           H  
ATOM   1758  CG  GLU   123     101.797-146.164 143.259  1.00  0.00           C  
ATOM   1759  HG2 GLU   123     100.834-146.302 142.768  1.00  0.00           H  
ATOM   1760  HG3 GLU   123     102.030-146.937 143.991  1.00  0.00           H  
ATOM   1761  CD  GLU   123     101.657-144.784 143.972  1.00  0.00           C  
ATOM   1762  OE1 GLU   123     100.654-144.057 143.615  1.00  0.00           O  
ATOM   1763  OE2 GLU   123     102.281-144.512 144.995  1.00  0.00           O  
ATOM   1764  C   GLU   123     103.526-147.464 139.844  1.00  0.00           C  
ATOM   1765  O   GLU   123     103.271-146.654 138.947  1.00  0.00           O  
ATOM   1766  N   ALA   124     104.503-148.356 139.731  1.00  0.00           N  
ATOM   1767  H   ALA   124     104.657-148.981 140.509  1.00  0.00           H  
ATOM   1768  CA  ALA   124     105.539-148.236 138.644  1.00  0.00           C  
ATOM   1769  HA  ALA   124     105.895-147.213 138.526  1.00  0.00           H  
ATOM   1770  CB  ALA   124     106.844-149.136 138.992  1.00  0.00           C  
ATOM   1771  HB1 ALA   124     107.302-149.393 138.037  1.00  0.00           H  
ATOM   1772  HB2 ALA   124     106.560-150.078 139.461  1.00  0.00           H  
ATOM   1773  HB3 ALA   124     107.532-148.584 139.633  1.00  0.00           H  
ATOM   1774  C   ALA   124     104.993-148.531 137.212  1.00  0.00           C  
ATOM   1775  O   ALA   124     105.480-147.943 136.218  1.00  0.00           O  
ATOM   1776  N   TYR   125     103.933-149.257 136.989  1.00  0.00           N  
ATOM   1777  H   TYR   125     103.476-149.637 137.806  1.00  0.00           H  
ATOM   1778  CA  TYR   125     103.509-149.576 135.524  1.00  0.00           C  
ATOM   1779  HA  TYR   125     104.383-149.706 134.886  1.00  0.00           H  
ATOM   1780  CB  TYR   125     102.610-150.768 135.449  1.00  0.00           C  
ATOM   1781  HB2 TYR   125     101.753-150.429 136.031  1.00  0.00           H  
ATOM   1782  HB3 TYR   125     102.306-151.002 134.429  1.00  0.00           H  
ATOM   1783  CG  TYR   125     103.192-151.952 136.249  1.00  0.00           C  
ATOM   1784  CD1 TYR   125     102.533-152.398 137.414  1.00  0.00           C  
ATOM   1785  HD1 TYR   125     101.708-151.821 137.804  1.00  0.00           H  
ATOM   1786  CE1 TYR   125     102.929-153.518 138.136  1.00  0.00           C  
ATOM   1787  HE1 TYR   125     102.439-153.805 139.055  1.00  0.00           H  
ATOM   1788  CZ  TYR   125     104.060-154.243 137.751  1.00  0.00           C  
ATOM   1789  OH  TYR   125     104.413-155.197 138.647  1.00  0.00           O  
ATOM   1790  HH  TYR   125     103.692-155.776 138.906  1.00  0.00           H  
ATOM   1791  CE2 TYR   125     104.789-153.749 136.580  1.00  0.00           C  
ATOM   1792  HE2 TYR   125     105.706-154.222 136.261  1.00  0.00           H  
ATOM   1793  CD2 TYR   125     104.291-152.742 135.771  1.00  0.00           C  
ATOM   1794  HD2 TYR   125     104.788-152.552 134.831  1.00  0.00           H  
ATOM   1795  C   TYR   125     102.917-148.452 134.701  1.00  0.00           C  
ATOM   1796  O   TYR   125     102.642-148.600 133.510  1.00  0.00           O  
ATOM   1797  N   GLU   126     102.627-147.309 135.327  1.00  0.00           N  
ATOM   1798  H   GLU   126     102.859-147.291 136.310  1.00  0.00           H  
ATOM   1799  CA  GLU   126     102.224-146.078 134.727  1.00  0.00           C  
ATOM   1800  HA  GLU   126     102.167-146.281 133.658  1.00  0.00           H  
ATOM   1801  CB  GLU   126     100.841-145.508 135.188  1.00  0.00           C  
ATOM   1802  HB2 GLU   126     100.899-145.181 136.226  1.00  0.00           H  
ATOM   1803  HB3 GLU   126     100.505-144.707 134.530  1.00  0.00           H  
ATOM   1804  CG  GLU   126      99.691-146.552 135.090  1.00  0.00           C  
ATOM   1805  HG2 GLU   126      99.480-146.736 134.037  1.00  0.00           H  
ATOM   1806  HG3 GLU   126      99.964-147.472 135.606  1.00  0.00           H  
ATOM   1807  CD  GLU   126      98.460-146.012 135.861  1.00  0.00           C  
ATOM   1808  OE1 GLU   126      97.601-146.770 136.390  1.00  0.00           O  
ATOM   1809  OE2 GLU   126      98.181-144.766 135.948  1.00  0.00           O  
ATOM   1810  C   GLU   126     103.319-144.912 134.832  1.00  0.00           C  
ATOM   1811  O   GLU   126     103.153-143.859 134.172  1.00  0.00           O  
ATOM   1812  N   MET   127     104.448-145.281 135.382  1.00  0.00           N  
ATOM   1813  H   MET   127     104.591-146.276 135.475  1.00  0.00           H  
ATOM   1814  CA  MET   127     105.605-144.388 135.297  1.00  0.00           C  
ATOM   1815  HA  MET   127     105.200-143.382 135.399  1.00  0.00           H  
ATOM   1816  CB  MET   127     106.479-144.612 136.517  1.00  0.00           C  
ATOM   1817  HB2 MET   127     106.749-145.666 136.575  1.00  0.00           H  
ATOM   1818  HB3 MET   127     107.378-144.009 136.385  1.00  0.00           H  
ATOM   1819  CG  MET   127     105.704-144.288 137.800  1.00  0.00           C  
ATOM   1820  HG2 MET   127     104.838-144.942 137.903  1.00  0.00           H  
ATOM   1821  HG3 MET   127     106.293-144.744 138.596  1.00  0.00           H  
ATOM   1822  SD  MET   127     105.409-142.554 138.271  1.00  0.00           S  
ATOM   1823  CE  MET   127     107.121-142.019 138.500  1.00  0.00           C  
ATOM   1824  HE1 MET   127     107.796-142.295 137.690  1.00  0.00           H  
ATOM   1825  HE2 MET   127     107.504-142.655 139.298  1.00  0.00           H  
ATOM   1826  HE3 MET   127     107.247-140.984 138.818  1.00  0.00           H  
ATOM   1827  C   MET   127     106.225-144.724 133.936  1.00  0.00           C  
ATOM   1828  O   MET   127     106.295-145.899 133.657  1.00  0.00           O  
ATOM   1829  N   PRO   128     106.972-143.891 133.132  1.00  0.00           N  
ATOM   1830  CD  PRO   128     106.804-142.451 133.204  1.00  0.00           C  
ATOM   1831  HD2 PRO   128     107.292-142.129 134.124  1.00  0.00           H  
ATOM   1832  HD3 PRO   128     105.760-142.176 133.060  1.00  0.00           H  
ATOM   1833  CG  PRO   128     107.592-141.892 132.071  1.00  0.00           C  
ATOM   1834  HG2 PRO   128     108.649-141.747 132.298  1.00  0.00           H  
ATOM   1835  HG3 PRO   128     107.154-140.915 131.870  1.00  0.00           H  
ATOM   1836  CB  PRO   128     107.446-142.814 130.894  1.00  0.00           C  
ATOM   1837  HB2 PRO   128     108.284-142.692 130.208  1.00  0.00           H  
ATOM   1838  HB3 PRO   128     106.543-142.614 130.318  1.00  0.00           H  
ATOM   1839  CA  PRO   128     107.475-144.179 131.708  1.00  0.00           C  
ATOM   1840  HA  PRO   128     106.706-144.813 131.267  1.00  0.00           H  
ATOM   1841  C   PRO   128     108.781-144.917 131.730  1.00  0.00           C  
ATOM   1842  O   PRO   128     109.498-144.895 132.731  1.00  0.00           O  
ATOM   1843  N   SER   129     109.203-145.612 130.636  1.00  0.00           N  
ATOM   1844  H   SER   129     108.644-145.500 129.802  1.00  0.00           H  
ATOM   1845  CA  SER   129     110.350-146.551 130.604  1.00  0.00           C  
ATOM   1846  HA  SER   129     111.144-146.134 131.223  1.00  0.00           H  
ATOM   1847  CB  SER   129     109.890-147.968 131.161  1.00  0.00           C  
ATOM   1848  HB2 SER   129     109.917-147.945 132.250  1.00  0.00           H  
ATOM   1849  HB3 SER   129     108.863-148.200 130.879  1.00  0.00           H  
ATOM   1850  OG  SER   129     110.646-149.065 130.693  1.00  0.00           O  
ATOM   1851  HG  SER   129     111.233-149.393 131.378  1.00  0.00           H  
ATOM   1852  C   SER   129     110.944-146.594 129.182  1.00  0.00           C  
ATOM   1853  O   SER   129     110.378-147.137 128.229  1.00  0.00           O  
ATOM   1854  N   GLU   130     112.142-146.141 129.066  1.00  0.00           N  
ATOM   1855  H   GLU   130     112.505-145.854 129.964  1.00  0.00           H  
ATOM   1856  CA  GLU   130     112.834-145.731 127.791  1.00  0.00           C  
ATOM   1857  HA  GLU   130     112.130-145.100 127.248  1.00  0.00           H  
ATOM   1858  CB  GLU   130     114.217-145.005 127.963  1.00  0.00           C  
ATOM   1859  HB2 GLU   130     115.009-145.749 128.054  1.00  0.00           H  
ATOM   1860  HB3 GLU   130     114.314-144.395 127.065  1.00  0.00           H  
ATOM   1861  CG  GLU   130     114.276-144.101 129.263  1.00  0.00           C  
ATOM   1862  HG2 GLU   130     113.420-143.428 129.205  1.00  0.00           H  
ATOM   1863  HG3 GLU   130     114.162-144.651 130.197  1.00  0.00           H  
ATOM   1864  CD  GLU   130     115.625-143.277 129.315  1.00  0.00           C  
ATOM   1865  OE1 GLU   130     116.561-143.673 128.548  1.00  0.00           O  
ATOM   1866  OE2 GLU   130     115.735-142.232 129.948  1.00  0.00           O  
ATOM   1867  C   GLU   130     113.070-147.037 126.831  1.00  0.00           C  
ATOM   1868  O   GLU   130     113.251-146.940 125.588  1.00  0.00           O  
ATOM   1869  N   GLU   131     112.812-148.228 127.281  1.00  0.00           N  
ATOM   1870  H   GLU   131     112.710-148.270 128.285  1.00  0.00           H  
ATOM   1871  CA  GLU   131     112.742-149.500 126.463  1.00  0.00           C  
ATOM   1872  HA  GLU   131     113.434-149.379 125.630  1.00  0.00           H  
ATOM   1873  CB  GLU   131     113.344-150.714 127.407  1.00  0.00           C  
ATOM   1874  HB2 GLU   131     114.431-150.703 127.482  1.00  0.00           H  
ATOM   1875  HB3 GLU   131     112.930-150.739 128.415  1.00  0.00           H  
ATOM   1876  CG  GLU   131     112.912-152.158 126.913  1.00  0.00           C  
ATOM   1877  HG2 GLU   131     113.173-152.818 127.740  1.00  0.00           H  
ATOM   1878  HG3 GLU   131     111.823-152.208 126.895  1.00  0.00           H  
ATOM   1879  CD  GLU   131     113.560-152.500 125.607  1.00  0.00           C  
ATOM   1880  OE1 GLU   131     113.097-153.459 125.050  1.00  0.00           O  
ATOM   1881  OE2 GLU   131     114.450-151.812 125.127  1.00  0.00           O  
ATOM   1882  C   GLU   131     111.313-149.889 125.890  1.00  0.00           C  
ATOM   1883  O   GLU   131     111.154-150.121 124.727  1.00  0.00           O  
ATOM   1884  N   GLY   132     110.241-149.985 126.677  1.00  0.00           N  
ATOM   1885  H   GLY   132     110.457-149.913 127.661  1.00  0.00           H  
ATOM   1886  CA  GLY   132     108.894-150.482 126.197  1.00  0.00           C  
ATOM   1887  HA2 GLY   132     108.934-151.188 125.368  1.00  0.00           H  
ATOM   1888  HA3 GLY   132     108.430-151.007 127.032  1.00  0.00           H  
ATOM   1889  C   GLY   132     107.869-149.367 125.894  1.00  0.00           C  
ATOM   1890  O   GLY   132     106.695-149.684 125.517  1.00  0.00           O  
ATOM   1891  N   TYR   133     108.209-148.075 126.039  1.00  0.00           N  
ATOM   1892  H   TYR   133     109.191-147.841 126.063  1.00  0.00           H  
ATOM   1893  CA  TYR   133     107.294-146.917 125.935  1.00  0.00           C  
ATOM   1894  HA  TYR   133     106.298-147.317 125.741  1.00  0.00           H  
ATOM   1895  CB  TYR   133     107.260-146.167 127.233  1.00  0.00           C  
ATOM   1896  HB2 TYR   133     106.888-146.820 128.023  1.00  0.00           H  
ATOM   1897  HB3 TYR   133     108.302-145.943 127.463  1.00  0.00           H  
ATOM   1898  CG  TYR   133     106.340-144.938 127.179  1.00  0.00           C  
ATOM   1899  CD1 TYR   133     106.936-143.693 126.870  1.00  0.00           C  
ATOM   1900  HD1 TYR   133     107.939-143.493 126.523  1.00  0.00           H  
ATOM   1901  CE1 TYR   133     106.148-142.573 127.149  1.00  0.00           C  
ATOM   1902  HE1 TYR   133     106.587-141.587 127.123  1.00  0.00           H  
ATOM   1903  CZ  TYR   133     104.824-142.632 127.654  1.00  0.00           C  
ATOM   1904  OH  TYR   133     104.169-141.466 127.847  1.00  0.00           O  
ATOM   1905  HH  TYR   133     104.690-140.661 127.872  1.00  0.00           H  
ATOM   1906  CE2 TYR   133     104.224-143.886 127.781  1.00  0.00           C  
ATOM   1907  HE2 TYR   133     103.152-143.944 127.894  1.00  0.00           H  
ATOM   1908  CD2 TYR   133     105.036-145.046 127.631  1.00  0.00           C  
ATOM   1909  HD2 TYR   133     104.594-146.031 127.653  1.00  0.00           H  
ATOM   1910  C   TYR   133     107.645-145.917 124.792  1.00  0.00           C  
ATOM   1911  O   TYR   133     108.791-145.644 124.569  1.00  0.00           O  
ATOM   1912  N   GLN   134     106.603-145.411 124.123  1.00  0.00           N  
ATOM   1913  H   GLN   134     105.695-145.532 124.548  1.00  0.00           H  
ATOM   1914  CA  GLN   134     106.727-144.414 123.006  1.00  0.00           C  
ATOM   1915  HA  GLN   134     107.728-143.983 122.979  1.00  0.00           H  
ATOM   1916  CB  GLN   134     106.451-145.125 121.651  1.00  0.00           C  
ATOM   1917  HB2 GLN   134     105.419-145.473 121.612  1.00  0.00           H  
ATOM   1918  HB3 GLN   134     106.491-144.431 120.812  1.00  0.00           H  
ATOM   1919  CG  GLN   134     107.500-146.197 121.450  1.00  0.00           C  
ATOM   1920  HG2 GLN   134     108.492-145.764 121.581  1.00  0.00           H  
ATOM   1921  HG3 GLN   134     107.321-147.030 122.129  1.00  0.00           H  
ATOM   1922  CD  GLN   134     107.681-146.698 119.974  1.00  0.00           C  
ATOM   1923  OE1 GLN   134     108.320-146.094 119.125  1.00  0.00           O  
ATOM   1924  NE2 GLN   134     107.057-147.849 119.649  1.00  0.00           N  
ATOM   1925 HE21 GLN   134     107.372-148.345 118.828  1.00  0.00           H  
ATOM   1926 HE22 GLN   134     106.812-148.480 120.398  1.00  0.00           H  
ATOM   1927  C   GLN   134     105.776-143.256 123.118  1.00  0.00           C  
ATOM   1928  O   GLN   134     104.685-143.447 123.713  1.00  0.00           O  
ATOM   1929  N   ASP   135     106.209-142.064 122.676  1.00  0.00           N  
ATOM   1930  H   ASP   135     107.082-141.997 122.171  1.00  0.00           H  
ATOM   1931  CA  ASP   135     105.383-140.865 122.418  1.00  0.00           C  
ATOM   1932  HA  ASP   135     104.672-140.792 123.240  1.00  0.00           H  
ATOM   1933  CB  ASP   135     106.216-139.531 122.530  1.00  0.00           C  
ATOM   1934  HB2 ASP   135     106.922-139.573 121.701  1.00  0.00           H  
ATOM   1935  HB3 ASP   135     105.611-138.675 122.230  1.00  0.00           H  
ATOM   1936  CG  ASP   135     106.991-139.316 123.822  1.00  0.00           C  
ATOM   1937  OD1 ASP   135     106.538-138.531 124.733  1.00  0.00           O  
ATOM   1938  OD2 ASP   135     108.177-139.766 123.860  1.00  0.00           O  
ATOM   1939  C   ASP   135     104.569-141.028 121.074  1.00  0.00           C  
ATOM   1940  O   ASP   135     104.952-141.684 120.122  1.00  0.00           O  
ATOM   1941  N   TYR   136     103.393-140.370 121.077  1.00  0.00           N  
ATOM   1942  H   TYR   136     103.054-139.926 121.918  1.00  0.00           H  
ATOM   1943  CA  TYR   136     102.582-140.266 119.845  1.00  0.00           C  
ATOM   1944  HA  TYR   136     102.638-141.200 119.286  1.00  0.00           H  
ATOM   1945  CB  TYR   136     101.091-140.092 120.194  1.00  0.00           C  
ATOM   1946  HB2 TYR   136     100.878-141.087 120.586  1.00  0.00           H  
ATOM   1947  HB3 TYR   136     100.968-139.320 120.953  1.00  0.00           H  
ATOM   1948  CG  TYR   136     100.120-139.794 119.034  1.00  0.00           C  
ATOM   1949  CD1 TYR   136      99.551-140.857 118.361  1.00  0.00           C  
ATOM   1950  HD1 TYR   136      99.648-141.865 118.735  1.00  0.00           H  
ATOM   1951  CE1 TYR   136      98.689-140.633 117.267  1.00  0.00           C  
ATOM   1952  HE1 TYR   136      98.053-141.422 116.892  1.00  0.00           H  
ATOM   1953  CZ  TYR   136      98.534-139.359 116.629  1.00  0.00           C  
ATOM   1954  OH  TYR   136      97.514-139.118 115.778  1.00  0.00           O  
ATOM   1955  HH  TYR   136      97.341-139.769 115.094  1.00  0.00           H  
ATOM   1956  CE2 TYR   136      99.057-138.271 117.413  1.00  0.00           C  
ATOM   1957  HE2 TYR   136      98.631-137.281 117.332  1.00  0.00           H  
ATOM   1958  CD2 TYR   136      99.979-138.509 118.493  1.00  0.00           C  
ATOM   1959  HD2 TYR   136     100.474-137.670 118.960  1.00  0.00           H  
ATOM   1960  C   TYR   136     103.041-139.295 118.794  1.00  0.00           C  
ATOM   1961  O   TYR   136     103.517-138.240 119.237  1.00  0.00           O  
ATOM   1962  N   GLU   137     103.060-139.655 117.519  1.00  0.00           N  
ATOM   1963  H   GLU   137     102.381-140.297 117.136  1.00  0.00           H  
ATOM   1964  CA  GLU   137     103.682-138.862 116.494  1.00  0.00           C  
ATOM   1965  HA  GLU   137     104.098-137.948 116.916  1.00  0.00           H  
ATOM   1966  CB  GLU   137     104.940-139.682 116.058  1.00  0.00           C  
ATOM   1967  HB2 GLU   137     105.625-139.807 116.897  1.00  0.00           H  
ATOM   1968  HB3 GLU   137     104.712-140.709 115.772  1.00  0.00           H  
ATOM   1969  CG  GLU   137     105.768-138.858 115.074  1.00  0.00           C  
ATOM   1970  HG2 GLU   137     105.111-138.463 114.298  1.00  0.00           H  
ATOM   1971  HG3 GLU   137     106.359-138.211 115.723  1.00  0.00           H  
ATOM   1972  CD  GLU   137     106.777-139.816 114.341  1.00  0.00           C  
ATOM   1973  OE1 GLU   137     106.751-141.038 114.504  1.00  0.00           O  
ATOM   1974  OE2 GLU   137     107.686-139.289 113.694  1.00  0.00           O  
ATOM   1975  C   GLU   137     102.606-138.593 115.390  1.00  0.00           C  
ATOM   1976  O   GLU   137     101.992-139.574 115.009  1.00  0.00           O  
ATOM   1977  N   PRO   138     102.322-137.372 114.930  1.00  0.00           N  
ATOM   1978  CD  PRO   138     102.903-136.126 115.427  1.00  0.00           C  
ATOM   1979  HD2 PRO   138     103.987-136.240 115.443  1.00  0.00           H  
ATOM   1980  HD3 PRO   138     102.458-135.936 116.404  1.00  0.00           H  
ATOM   1981  CG  PRO   138     102.515-135.032 114.462  1.00  0.00           C  
ATOM   1982  HG2 PRO   138     103.304-134.888 113.725  1.00  0.00           H  
ATOM   1983  HG3 PRO   138     102.376-134.064 114.944  1.00  0.00           H  
ATOM   1984  CB  PRO   138     101.279-135.554 113.858  1.00  0.00           C  
ATOM   1985  HB2 PRO   138     101.120-135.081 112.889  1.00  0.00           H  
ATOM   1986  HB3 PRO   138     100.424-135.271 114.472  1.00  0.00           H  
ATOM   1987  CA  PRO   138     101.437-137.096 113.812  1.00  0.00           C  
ATOM   1988  HA  PRO   138     100.475-137.538 114.072  1.00  0.00           H  
ATOM   1989  C   PRO   138     101.852-137.552 112.442  1.00  0.00           C  
ATOM   1990  O   PRO   138     100.978-137.879 111.618  1.00  0.00           O  
ATOM   1991  N   GLU   139     103.149-137.540 112.203  1.00  0.00           N  
ATOM   1992  H   GLU   139     103.742-137.378 113.004  1.00  0.00           H  
ATOM   1993  CA  GLU   139     103.640-137.924 110.916  1.00  0.00           C  
ATOM   1994  HA  GLU   139     103.037-137.548 110.090  1.00  0.00           H  
ATOM   1995  CB  GLU   139     104.948-137.173 110.626  1.00  0.00           C  
ATOM   1996  HB2 GLU   139     105.654-137.641 111.312  1.00  0.00           H  
ATOM   1997  HB3 GLU   139     105.199-137.484 109.612  1.00  0.00           H  
ATOM   1998  CG  GLU   139     104.948-135.636 110.782  1.00  0.00           C  
ATOM   1999  HG2 GLU   139     104.079-135.364 111.380  1.00  0.00           H  
ATOM   2000  HG3 GLU   139     105.809-135.425 111.416  1.00  0.00           H  
ATOM   2001  CD  GLU   139     104.942-134.832 109.456  1.00  0.00           C  
ATOM   2002  OE1 GLU   139     104.216-133.797 109.289  1.00  0.00           O  
ATOM   2003  OE2 GLU   139     105.865-135.038 108.599  1.00  0.00           O  
ATOM   2004  C   GLU   139     103.799-139.401 110.484  1.00  0.00           C  
ATOM   2005  O   GLU   139     103.678-140.338 111.302  1.00  0.00           O  
ATOM   2006  N   ALA   140     104.128-139.578 109.210  1.00  0.00           N  
ATOM   2007  H   ALA   140     104.233-138.655 108.813  1.00  0.00           H  
ATOM   2008  CA  ALA   140     104.308-140.808 108.415  1.00  0.00           C  
ATOM   2009  HA  ALA   140     104.150-141.634 109.108  1.00  0.00           H  
ATOM   2010  CB  ALA   140     103.360-140.884 107.202  1.00  0.00           C  
ATOM   2011  HB1 ALA   140     103.858-141.316 106.334  1.00  0.00           H  
ATOM   2012  HB2 ALA   140     103.015-139.891 106.914  1.00  0.00           H  
ATOM   2013  HB3 ALA   140     102.435-141.412 107.433  1.00  0.00           H  
ATOM   2014  C   ALA   140     105.759-141.207 108.116  1.00  0.00           C  
ATOM   2015  O   ALA   140     106.291-142.224 108.621  1.00  0.00           O  
ATOM   2016  OXT ALA   140     106.365-140.451 107.310  1.00  0.00           O  
TER    2017      ALA   140 
END   
