# Supplementary material for: Exploring Structural Insights of Aβ42 and α-Synuclein Monomers and Heterodimer: A Comparative Study Using Implicit and Explicit Solvent Simulations
Source: J Phys Chem B. 2024 May 3;128(19):4655–69. doi: 10.1021/acs.jpcb.4c00503 (PMC11103699; doi:10.1021/acs.jpcb.4c00503)
Supplement: Supplementary file 3 — jp4c00503_si_003.zip [file jp4c00503_si_003.zip › rep/2_asyn_FINAL16.pdb]

ATOM      1  N   MET     1    -189.991-445.252-203.953  1.00  0.00           N  
ATOM      2  H1  MET     1    -189.063-445.215-203.557  1.00  0.00           H  
ATOM      3  H2  MET     1    -190.073-444.416-204.515  1.00  0.00           H  
ATOM      4  H3  MET     1    -189.965-446.086-204.523  1.00  0.00           H  
ATOM      5  CA  MET     1    -190.997-445.541-202.793  1.00  0.00           C  
ATOM      6  HA  MET     1    -190.516-446.351-202.246  1.00  0.00           H  
ATOM      7  CB  MET     1    -190.888-444.408-201.758  1.00  0.00           C  
ATOM      8  HB2 MET     1    -191.036-444.846-200.771  1.00  0.00           H  
ATOM      9  HB3 MET     1    -189.868-444.023-201.778  1.00  0.00           H  
ATOM     10  CG  MET     1    -191.874-443.216-201.780  1.00  0.00           C  
ATOM     11  HG2 MET     1    -191.534-442.358-201.200  1.00  0.00           H  
ATOM     12  HG3 MET     1    -192.000-442.832-202.792  1.00  0.00           H  
ATOM     13  SD  MET     1    -193.524-443.578-201.189  1.00  0.00           S  
ATOM     14  CE  MET     1    -194.472-442.250-201.966  1.00  0.00           C  
ATOM     15  HE1 MET     1    -194.688-441.462-201.244  1.00  0.00           H  
ATOM     16  HE2 MET     1    -195.306-442.666-202.531  1.00  0.00           H  
ATOM     17  HE3 MET     1    -193.868-441.696-202.685  1.00  0.00           H  
ATOM     18  C   MET     1    -192.378-445.885-203.304  1.00  0.00           C  
ATOM     19  O   MET     1    -192.652-445.665-204.486  1.00  0.00           O  
ATOM     20  N   ASP     2    -193.223-446.458-202.428  1.00  0.00           N  
ATOM     21  H   ASP     2    -193.030-446.533-201.440  1.00  0.00           H  
ATOM     22  CA  ASP     2    -194.564-446.942-202.843  1.00  0.00           C  
ATOM     23  HA  ASP     2    -194.525-447.247-203.889  1.00  0.00           H  
ATOM     24  CB  ASP     2    -194.971-448.070-201.846  1.00  0.00           C  
ATOM     25  HB2 ASP     2    -195.035-447.695-200.825  1.00  0.00           H  
ATOM     26  HB3 ASP     2    -195.967-448.504-201.928  1.00  0.00           H  
ATOM     27  CG  ASP     2    -194.049-449.365-201.874  1.00  0.00           C  
ATOM     28  OD1 ASP     2    -194.338-450.379-201.169  1.00  0.00           O  
ATOM     29  OD2 ASP     2    -193.098-449.309-202.756  1.00  0.00           O  
ATOM     30  C   ASP     2    -195.551-445.795-202.765  1.00  0.00           C  
ATOM     31  O   ASP     2    -196.106-445.506-201.703  1.00  0.00           O  
ATOM     32  N   VAL     3    -195.804-445.170-204.005  1.00  0.00           N  
ATOM     33  H   VAL     3    -195.218-445.486-204.764  1.00  0.00           H  
ATOM     34  CA  VAL     3    -196.900-444.246-204.252  1.00  0.00           C  
ATOM     35  HA  VAL     3    -197.310-443.829-203.332  1.00  0.00           H  
ATOM     36  CB  VAL     3    -196.329-443.040-205.077  1.00  0.00           C  
ATOM     37  HB  VAL     3    -195.268-442.982-204.832  1.00  0.00           H  
ATOM     38  CG1 VAL     3    -196.350-443.347-206.536  1.00  0.00           C  
ATOM     39 HG11 VAL     3    -196.332-442.412-207.095  1.00  0.00           H  
ATOM     40 HG12 VAL     3    -197.132-443.992-206.936  1.00  0.00           H  
ATOM     41 HG13 VAL     3    -195.458-443.899-206.833  1.00  0.00           H  
ATOM     42  CG2 VAL     3    -196.989-441.706-204.719  1.00  0.00           C  
ATOM     43 HG21 VAL     3    -198.056-441.835-204.904  1.00  0.00           H  
ATOM     44 HG22 VAL     3    -196.489-440.915-205.279  1.00  0.00           H  
ATOM     45 HG23 VAL     3    -196.909-441.501-203.651  1.00  0.00           H  
ATOM     46  C   VAL     3    -198.191-444.769-204.840  1.00  0.00           C  
ATOM     47  O   VAL     3    -199.210-444.094-204.959  1.00  0.00           O  
ATOM     48  N   PHE     4    -198.139-446.071-205.295  1.00  0.00           N  
ATOM     49  H   PHE     4    -197.265-446.535-205.094  1.00  0.00           H  
ATOM     50  CA  PHE     4    -199.252-446.875-205.682  1.00  0.00           C  
ATOM     51  HA  PHE     4    -200.108-446.262-205.964  1.00  0.00           H  
ATOM     52  CB  PHE     4    -198.768-447.704-206.896  1.00  0.00           C  
ATOM     53  HB2 PHE     4    -199.091-448.732-206.728  1.00  0.00           H  
ATOM     54  HB3 PHE     4    -199.330-447.194-207.679  1.00  0.00           H  
ATOM     55  CG  PHE     4    -197.273-447.724-207.359  1.00  0.00           C  
ATOM     56  CD1 PHE     4    -196.253-448.585-206.804  1.00  0.00           C  
ATOM     57  HD1 PHE     4    -196.518-449.270-206.012  1.00  0.00           H  
ATOM     58  CE1 PHE     4    -194.942-448.512-207.322  1.00  0.00           C  
ATOM     59  HE1 PHE     4    -194.147-449.036-206.814  1.00  0.00           H  
ATOM     60  CZ  PHE     4    -194.586-447.477-208.276  1.00  0.00           C  
ATOM     61  HZ  PHE     4    -193.532-447.382-208.494  1.00  0.00           H  
ATOM     62  CE2 PHE     4    -195.527-446.612-208.776  1.00  0.00           C  
ATOM     63  HE2 PHE     4    -195.205-445.825-209.443  1.00  0.00           H  
ATOM     64  CD2 PHE     4    -196.876-446.643-208.244  1.00  0.00           C  
ATOM     65  HD2 PHE     4    -197.565-445.926-208.665  1.00  0.00           H  
ATOM     66  C   PHE     4    -199.752-447.951-204.623  1.00  0.00           C  
ATOM     67  O   PHE     4    -198.924-448.408-203.792  1.00  0.00           O  
ATOM     68  N   MET     5    -201.063-448.363-204.797  1.00  0.00           N  
ATOM     69  H   MET     5    -201.521-447.807-205.505  1.00  0.00           H  
ATOM     70  CA  MET     5    -201.620-449.545-204.060  1.00  0.00           C  
ATOM     71  HA  MET     5    -201.265-449.543-203.030  1.00  0.00           H  
ATOM     72  CB  MET     5    -203.130-449.583-203.863  1.00  0.00           C  
ATOM     73  HB2 MET     5    -203.670-449.438-204.799  1.00  0.00           H  
ATOM     74  HB3 MET     5    -203.365-450.571-203.465  1.00  0.00           H  
ATOM     75  CG  MET     5    -203.686-448.446-202.886  1.00  0.00           C  
ATOM     76  HG2 MET     5    -203.327-447.463-203.191  1.00  0.00           H  
ATOM     77  HG3 MET     5    -204.762-448.388-203.055  1.00  0.00           H  
ATOM     78  SD  MET     5    -203.340-448.575-201.014  1.00  0.00           S  
ATOM     79  CE  MET     5    -204.264-449.910-200.347  1.00  0.00           C  
ATOM     80  HE1 MET     5    -204.534-449.959-199.293  1.00  0.00           H  
ATOM     81  HE2 MET     5    -203.706-450.804-200.626  1.00  0.00           H  
ATOM     82  HE3 MET     5    -205.104-450.008-201.034  1.00  0.00           H  
ATOM     83  C   MET     5    -201.147-450.935-204.647  1.00  0.00           C  
ATOM     84  O   MET     5    -200.326-451.702-203.993  1.00  0.00           O  
ATOM     85  N   LYS     6    -201.718-451.303-205.857  1.00  0.00           N  
ATOM     86  H   LYS     6    -202.080-450.598-206.482  1.00  0.00           H  
ATOM     87  CA  LYS     6    -201.582-452.598-206.423  1.00  0.00           C  
ATOM     88  HA  LYS     6    -200.609-453.017-206.167  1.00  0.00           H  
ATOM     89  CB  LYS     6    -202.816-453.452-205.859  1.00  0.00           C  
ATOM     90  HB2 LYS     6    -203.700-452.889-206.158  1.00  0.00           H  
ATOM     91  HB3 LYS     6    -202.995-454.327-206.483  1.00  0.00           H  
ATOM     92  CG  LYS     6    -202.875-453.767-204.306  1.00  0.00           C  
ATOM     93  HG2 LYS     6    -201.897-454.012-203.893  1.00  0.00           H  
ATOM     94  HG3 LYS     6    -203.212-452.907-203.727  1.00  0.00           H  
ATOM     95  CD  LYS     6    -203.857-454.900-204.032  1.00  0.00           C  
ATOM     96  HD2 LYS     6    -203.612-455.748-204.672  1.00  0.00           H  
ATOM     97  HD3 LYS     6    -203.991-454.985-202.954  1.00  0.00           H  
ATOM     98  CE  LYS     6    -205.341-454.653-204.350  1.00  0.00           C  
ATOM     99  HE2 LYS     6    -205.621-453.800-203.732  1.00  0.00           H  
ATOM    100  HE3 LYS     6    -205.423-454.140-205.308  1.00  0.00           H  
ATOM    101  NZ  LYS     6    -206.217-455.830-204.310  1.00  0.00           N  
ATOM    102  HZ1 LYS     6    -207.157-455.460-204.349  1.00  0.00           H  
ATOM    103  HZ2 LYS     6    -206.130-456.428-203.501  1.00  0.00           H  
ATOM    104  HZ3 LYS     6    -205.959-456.432-205.078  1.00  0.00           H  
ATOM    105  C   LYS     6    -201.653-452.549-207.978  1.00  0.00           C  
ATOM    106  O   LYS     6    -202.499-451.891-208.562  1.00  0.00           O  
ATOM    107  N   GLY     7    -200.799-453.348-208.623  1.00  0.00           N  
ATOM    108  H   GLY     7    -200.247-454.033-208.126  1.00  0.00           H  
ATOM    109  CA  GLY     7    -200.568-453.217-210.055  1.00  0.00           C  
ATOM    110  HA2 GLY     7    -200.161-454.098-210.551  1.00  0.00           H  
ATOM    111  HA3 GLY     7    -201.579-453.292-210.455  1.00  0.00           H  
ATOM    112  C   GLY     7    -199.944-451.860-210.543  1.00  0.00           C  
ATOM    113  O   GLY     7    -199.450-451.049-209.745  1.00  0.00           O  
ATOM    114  N   LEU     8    -199.924-451.704-211.874  1.00  0.00           N  
ATOM    115  H   LEU     8    -200.299-452.456-212.434  1.00  0.00           H  
ATOM    116  CA  LEU     8    -199.242-450.529-212.511  1.00  0.00           C  
ATOM    117  HA  LEU     8    -199.183-449.655-211.862  1.00  0.00           H  
ATOM    118  CB  LEU     8    -197.839-450.995-212.967  1.00  0.00           C  
ATOM    119  HB2 LEU     8    -197.299-451.423-212.122  1.00  0.00           H  
ATOM    120  HB3 LEU     8    -197.976-451.778-213.712  1.00  0.00           H  
ATOM    121  CG  LEU     8    -196.902-449.993-213.654  1.00  0.00           C  
ATOM    122  HG  LEU     8    -197.350-449.505-214.520  1.00  0.00           H  
ATOM    123  CD1 LEU     8    -196.382-448.862-212.728  1.00  0.00           C  
ATOM    124 HD11 LEU     8    -195.667-448.241-213.269  1.00  0.00           H  
ATOM    125 HD12 LEU     8    -195.850-449.307-211.887  1.00  0.00           H  
ATOM    126 HD13 LEU     8    -197.250-448.311-212.366  1.00  0.00           H  
ATOM    127  CD2 LEU     8    -195.661-450.660-214.183  1.00  0.00           C  
ATOM    128 HD21 LEU     8    -195.117-449.951-214.807  1.00  0.00           H  
ATOM    129 HD22 LEU     8    -195.843-451.493-214.862  1.00  0.00           H  
ATOM    130 HD23 LEU     8    -195.107-451.079-213.343  1.00  0.00           H  
ATOM    131  C   LEU     8    -200.040-450.146-213.825  1.00  0.00           C  
ATOM    132  O   LEU     8    -200.630-451.105-214.394  1.00  0.00           O  
ATOM    133  N   SER     9    -199.983-448.856-214.217  1.00  0.00           N  
ATOM    134  H   SER     9    -199.473-448.180-213.666  1.00  0.00           H  
ATOM    135  CA  SER     9    -200.381-448.372-215.555  1.00  0.00           C  
ATOM    136  HA  SER     9    -200.646-449.255-216.138  1.00  0.00           H  
ATOM    137  CB  SER     9    -201.690-447.571-215.259  1.00  0.00           C  
ATOM    138  HB2 SER     9    -202.339-448.130-214.586  1.00  0.00           H  
ATOM    139  HB3 SER     9    -201.501-446.623-214.755  1.00  0.00           H  
ATOM    140  OG  SER     9    -202.341-447.421-216.489  1.00  0.00           O  
ATOM    141  HG  SER     9    -201.729-446.984-217.087  1.00  0.00           H  
ATOM    142  C   SER     9    -199.225-447.443-216.106  1.00  0.00           C  
ATOM    143  O   SER     9    -198.904-446.455-215.387  1.00  0.00           O  
ATOM    144  N   LYS    10    -198.764-447.635-217.357  1.00  0.00           N  
ATOM    145  H   LYS    10    -199.057-448.468-217.847  1.00  0.00           H  
ATOM    146  CA  LYS    10    -197.833-446.691-218.062  1.00  0.00           C  
ATOM    147  HA  LYS    10    -196.954-446.504-217.446  1.00  0.00           H  
ATOM    148  CB  LYS    10    -197.428-447.531-219.321  1.00  0.00           C  
ATOM    149  HB2 LYS    10    -197.228-448.581-219.107  1.00  0.00           H  
ATOM    150  HB3 LYS    10    -198.419-447.635-219.763  1.00  0.00           H  
ATOM    151  CG  LYS    10    -196.349-446.928-220.274  1.00  0.00           C  
ATOM    152  HG2 LYS    10    -196.845-446.050-220.689  1.00  0.00           H  
ATOM    153  HG3 LYS    10    -195.424-446.669-219.758  1.00  0.00           H  
ATOM    154  CD  LYS    10    -196.207-448.067-221.388  1.00  0.00           C  
ATOM    155  HD2 LYS    10    -195.669-448.939-221.015  1.00  0.00           H  
ATOM    156  HD3 LYS    10    -197.168-448.357-221.812  1.00  0.00           H  
ATOM    157  CE  LYS    10    -195.429-447.463-222.464  1.00  0.00           C  
ATOM    158  HE2 LYS    10    -195.579-446.408-222.694  1.00  0.00           H  
ATOM    159  HE3 LYS    10    -194.422-447.402-222.052  1.00  0.00           H  
ATOM    160  NZ  LYS    10    -195.566-448.323-223.702  1.00  0.00           N  
ATOM    161  HZ1 LYS    10    -195.167-447.837-224.492  1.00  0.00           H  
ATOM    162  HZ2 LYS    10    -196.502-448.555-224.002  1.00  0.00           H  
ATOM    163  HZ3 LYS    10    -195.053-449.191-223.632  1.00  0.00           H  
ATOM    164  C   LYS    10    -198.386-445.285-218.584  1.00  0.00           C  
ATOM    165  O   LYS    10    -199.569-445.070-218.814  1.00  0.00           O  
ATOM    166  N   ALA    11    -197.503-444.361-218.623  1.00  0.00           N  
ATOM    167  H   ALA    11    -196.534-444.646-218.638  1.00  0.00           H  
ATOM    168  CA  ALA    11    -197.662-442.906-218.919  1.00  0.00           C  
ATOM    169  HA  ALA    11    -198.594-442.619-218.431  1.00  0.00           H  
ATOM    170  CB  ALA    11    -196.566-442.074-218.275  1.00  0.00           C  
ATOM    171  HB1 ALA    11    -196.897-441.054-218.082  1.00  0.00           H  
ATOM    172  HB2 ALA    11    -195.723-442.013-218.964  1.00  0.00           H  
ATOM    173  HB3 ALA    11    -196.275-442.388-217.273  1.00  0.00           H  
ATOM    174  C   ALA    11    -197.785-442.659-220.376  1.00  0.00           C  
ATOM    175  O   ALA    11    -197.420-443.473-221.222  1.00  0.00           O  
ATOM    176  N   LYS    12    -198.464-441.534-220.701  1.00  0.00           N  
ATOM    177  H   LYS    12    -198.739-440.903-219.962  1.00  0.00           H  
ATOM    178  CA  LYS    12    -198.627-441.030-221.989  1.00  0.00           C  
ATOM    179  HA  LYS    12    -198.240-441.833-222.615  1.00  0.00           H  
ATOM    180  CB  LYS    12    -200.057-440.612-222.315  1.00  0.00           C  
ATOM    181  HB2 LYS    12    -200.145-439.788-221.607  1.00  0.00           H  
ATOM    182  HB3 LYS    12    -200.182-440.269-223.342  1.00  0.00           H  
ATOM    183  CG  LYS    12    -201.172-441.671-222.148  1.00  0.00           C  
ATOM    184  HG2 LYS    12    -200.929-442.402-222.919  1.00  0.00           H  
ATOM    185  HG3 LYS    12    -201.136-442.207-221.199  1.00  0.00           H  
ATOM    186  CD  LYS    12    -202.626-441.055-222.326  1.00  0.00           C  
ATOM    187  HD2 LYS    12    -203.038-440.571-221.440  1.00  0.00           H  
ATOM    188  HD3 LYS    12    -202.835-440.435-223.197  1.00  0.00           H  
ATOM    189  CE  LYS    12    -203.424-442.337-222.612  1.00  0.00           C  
ATOM    190  HE2 LYS    12    -203.170-442.743-223.591  1.00  0.00           H  
ATOM    191  HE3 LYS    12    -203.168-443.047-221.826  1.00  0.00           H  
ATOM    192  NZ  LYS    12    -204.821-441.933-222.687  1.00  0.00           N  
ATOM    193  HZ1 LYS    12    -205.172-441.624-221.792  1.00  0.00           H  
ATOM    194  HZ2 LYS    12    -205.381-442.736-222.936  1.00  0.00           H  
ATOM    195  HZ3 LYS    12    -205.004-441.236-223.395  1.00  0.00           H  
ATOM    196  C   LYS    12    -197.726-439.893-222.321  1.00  0.00           C  
ATOM    197  O   LYS    12    -196.951-439.448-221.485  1.00  0.00           O  
ATOM    198  N   GLU    13    -197.763-439.451-223.561  1.00  0.00           N  
ATOM    199  H   GLU    13    -198.359-439.829-224.284  1.00  0.00           H  
ATOM    200  CA  GLU    13    -196.811-438.294-224.007  1.00  0.00           C  
ATOM    201  HA  GLU    13    -195.795-438.615-223.778  1.00  0.00           H  
ATOM    202  CB  GLU    13    -196.890-438.200-225.605  1.00  0.00           C  
ATOM    203  HB2 GLU    13    -196.022-437.587-225.845  1.00  0.00           H  
ATOM    204  HB3 GLU    13    -196.779-439.235-225.928  1.00  0.00           H  
ATOM    205  CG  GLU    13    -198.162-437.622-226.161  1.00  0.00           C  
ATOM    206  HG2 GLU    13    -198.608-436.875-225.504  1.00  0.00           H  
ATOM    207  HG3 GLU    13    -197.761-436.985-226.950  1.00  0.00           H  
ATOM    208  CD  GLU    13    -199.264-438.531-226.705  1.00  0.00           C  
ATOM    209  OE1 GLU    13    -199.973-438.055-227.621  1.00  0.00           O  
ATOM    210  OE2 GLU    13    -199.606-439.587-226.078  1.00  0.00           O  
ATOM    211  C   GLU    13    -197.116-436.928-223.255  1.00  0.00           C  
ATOM    212  O   GLU    13    -197.840-436.703-222.300  1.00  0.00           O  
ATOM    213  N   GLY    14    -196.261-435.884-223.580  1.00  0.00           N  
ATOM    214  H   GLY    14    -195.628-436.018-224.356  1.00  0.00           H  
ATOM    215  CA  GLY    14    -196.586-434.531-223.111  1.00  0.00           C  
ATOM    216  HA2 GLY    14    -196.472-434.540-222.027  1.00  0.00           H  
ATOM    217  HA3 GLY    14    -195.733-433.988-223.518  1.00  0.00           H  
ATOM    218  C   GLY    14    -197.981-434.042-223.406  1.00  0.00           C  
ATOM    219  O   GLY    14    -198.674-434.494-224.297  1.00  0.00           O  
ATOM    220  N   VAL    15    -198.470-432.906-222.745  1.00  0.00           N  
ATOM    221  H   VAL    15    -197.810-432.429-222.147  1.00  0.00           H  
ATOM    222  CA  VAL    15    -199.902-432.485-222.810  1.00  0.00           C  
ATOM    223  HA  VAL    15    -200.543-433.349-222.988  1.00  0.00           H  
ATOM    224  CB  VAL    15    -200.275-431.889-221.441  1.00  0.00           C  
ATOM    225  HB  VAL    15    -199.769-432.442-220.650  1.00  0.00           H  
ATOM    226  CG1 VAL    15    -199.841-430.425-221.267  1.00  0.00           C  
ATOM    227 HG11 VAL    15    -199.945-430.161-220.214  1.00  0.00           H  
ATOM    228 HG12 VAL    15    -200.506-429.884-221.940  1.00  0.00           H  
ATOM    229 HG13 VAL    15    -198.881-430.356-221.778  1.00  0.00           H  
ATOM    230  CG2 VAL    15    -201.844-432.076-221.252  1.00  0.00           C  
ATOM    231 HG21 VAL    15    -202.127-433.128-221.291  1.00  0.00           H  
ATOM    232 HG22 VAL    15    -202.390-431.623-222.079  1.00  0.00           H  
ATOM    233 HG23 VAL    15    -202.218-431.478-220.422  1.00  0.00           H  
ATOM    234  C   VAL    15    -200.207-431.599-224.050  1.00  0.00           C  
ATOM    235  O   VAL    15    -201.345-431.583-224.478  1.00  0.00           O  
ATOM    236  N   VAL    16    -199.217-430.926-224.693  1.00  0.00           N  
ATOM    237  H   VAL    16    -198.323-431.200-224.310  1.00  0.00           H  
ATOM    238  CA  VAL    16    -199.256-430.038-225.788  1.00  0.00           C  
ATOM    239  HA  VAL    16    -200.231-429.551-225.794  1.00  0.00           H  
ATOM    240  CB  VAL    16    -198.059-429.008-225.612  1.00  0.00           C  
ATOM    241  HB  VAL    16    -198.074-428.332-226.467  1.00  0.00           H  
ATOM    242  CG1 VAL    16    -198.135-428.079-224.406  1.00  0.00           C  
ATOM    243 HG11 VAL    16    -199.116-427.606-224.454  1.00  0.00           H  
ATOM    244 HG12 VAL    16    -197.372-427.306-224.501  1.00  0.00           H  
ATOM    245 HG13 VAL    16    -198.133-428.577-223.437  1.00  0.00           H  
ATOM    246  CG2 VAL    16    -196.739-429.885-225.608  1.00  0.00           C  
ATOM    247 HG21 VAL    16    -196.650-430.712-226.312  1.00  0.00           H  
ATOM    248 HG22 VAL    16    -196.464-430.319-224.647  1.00  0.00           H  
ATOM    249 HG23 VAL    16    -195.906-429.264-225.940  1.00  0.00           H  
ATOM    250  C   VAL    16    -199.202-430.688-227.187  1.00  0.00           C  
ATOM    251  O   VAL    16    -198.883-431.868-227.238  1.00  0.00           O  
ATOM    252  N   ALA    17    -199.389-429.838-228.203  1.00  0.00           N  
ATOM    253  H   ALA    17    -199.412-428.846-228.014  1.00  0.00           H  
ATOM    254  CA  ALA    17    -199.280-430.378-229.553  1.00  0.00           C  
ATOM    255  HA  ALA    17    -198.555-431.164-229.766  1.00  0.00           H  
ATOM    256  CB  ALA    17    -200.677-431.074-229.772  1.00  0.00           C  
ATOM    257  HB1 ALA    17    -200.527-431.498-230.765  1.00  0.00           H  
ATOM    258  HB2 ALA    17    -201.540-430.413-229.696  1.00  0.00           H  
ATOM    259  HB3 ALA    17    -200.762-431.853-229.015  1.00  0.00           H  
ATOM    260  C   ALA    17    -198.929-429.352-230.734  1.00  0.00           C  
ATOM    261  O   ALA    17    -198.961-428.119-230.523  1.00  0.00           O  
ATOM    262  N   ALA    18    -198.621-429.900-232.003  1.00  0.00           N  
ATOM    263  H   ALA    18    -198.294-430.853-232.069  1.00  0.00           H  
ATOM    264  CA  ALA    18    -198.412-428.950-233.181  1.00  0.00           C  
ATOM    265  HA  ALA    18    -197.788-428.093-232.930  1.00  0.00           H  
ATOM    266  CB  ALA    18    -197.610-429.621-234.245  1.00  0.00           C  
ATOM    267  HB1 ALA    18    -197.690-430.708-234.240  1.00  0.00           H  
ATOM    268  HB2 ALA    18    -196.607-429.196-234.292  1.00  0.00           H  
ATOM    269  HB3 ALA    18    -198.002-429.179-235.161  1.00  0.00           H  
ATOM    270  C   ALA    18    -199.679-428.274-233.715  1.00  0.00           C  
ATOM    271  O   ALA    18    -200.264-428.594-234.723  1.00  0.00           O  
ATOM    272  N   ALA    19    -200.149-427.229-233.002  1.00  0.00           N  
ATOM    273  H   ALA    19    -199.613-426.969-232.187  1.00  0.00           H  
ATOM    274  CA  ALA    19    -201.378-426.537-233.379  1.00  0.00           C  
ATOM    275  HA  ALA    19    -201.565-426.556-234.453  1.00  0.00           H  
ATOM    276  CB  ALA    19    -202.617-427.286-232.764  1.00  0.00           C  
ATOM    277  HB1 ALA    19    -203.498-426.655-232.882  1.00  0.00           H  
ATOM    278  HB2 ALA    19    -202.451-427.523-231.713  1.00  0.00           H  
ATOM    279  HB3 ALA    19    -202.708-428.202-233.348  1.00  0.00           H  
ATOM    280  C   ALA    19    -201.356-425.037-233.032  1.00  0.00           C  
ATOM    281  O   ALA    19    -202.388-424.647-232.444  1.00  0.00           O  
ATOM    282  N   GLU    20    -200.336-424.233-233.114  1.00  0.00           N  
ATOM    283  H   GLU    20    -199.506-424.497-233.625  1.00  0.00           H  
ATOM    284  CA  GLU    20    -200.335-422.828-232.425  1.00  0.00           C  
ATOM    285  HA  GLU    20    -201.220-422.770-231.791  1.00  0.00           H  
ATOM    286  CB  GLU    20    -198.997-422.561-231.698  1.00  0.00           C  
ATOM    287  HB2 GLU    20    -198.197-422.933-232.338  1.00  0.00           H  
ATOM    288  HB3 GLU    20    -198.801-421.497-231.560  1.00  0.00           H  
ATOM    289  CG  GLU    20    -198.810-423.160-230.353  1.00  0.00           C  
ATOM    290  HG2 GLU    20    -198.774-424.243-230.474  1.00  0.00           H  
ATOM    291  HG3 GLU    20    -197.830-422.833-230.007  1.00  0.00           H  
ATOM    292  CD  GLU    20    -199.886-422.583-229.421  1.00  0.00           C  
ATOM    293  OE1 GLU    20    -200.286-423.354-228.488  1.00  0.00           O  
ATOM    294  OE2 GLU    20    -200.350-421.466-229.674  1.00  0.00           O  
ATOM    295  C   GLU    20    -200.660-421.788-233.499  1.00  0.00           C  
ATOM    296  O   GLU    20    -201.467-420.858-233.240  1.00  0.00           O  
ATOM    297  N   LYS    21    -200.111-421.834-234.737  1.00  0.00           N  
ATOM    298  H   LYS    21    -199.431-422.567-234.881  1.00  0.00           H  
ATOM    299  CA  LYS    21    -200.362-420.865-235.879  1.00  0.00           C  
ATOM    300  HA  LYS    21    -201.239-420.259-235.649  1.00  0.00           H  
ATOM    301  CB  LYS    21    -199.144-419.944-235.986  1.00  0.00           C  
ATOM    302  HB2 LYS    21    -198.314-420.455-235.497  1.00  0.00           H  
ATOM    303  HB3 LYS    21    -198.841-419.808-237.024  1.00  0.00           H  
ATOM    304  CG  LYS    21    -199.428-418.552-235.435  1.00  0.00           C  
ATOM    305  HG2 LYS    21    -200.251-418.334-236.115  1.00  0.00           H  
ATOM    306  HG3 LYS    21    -199.728-418.680-234.395  1.00  0.00           H  
ATOM    307  CD  LYS    21    -198.242-417.577-235.389  1.00  0.00           C  
ATOM    308  HD2 LYS    21    -197.425-418.099-234.891  1.00  0.00           H  
ATOM    309  HD3 LYS    21    -197.993-417.252-236.399  1.00  0.00           H  
ATOM    310  CE  LYS    21    -198.532-416.356-234.488  1.00  0.00           C  
ATOM    311  HE2 LYS    21    -199.253-415.693-234.966  1.00  0.00           H  
ATOM    312  HE3 LYS    21    -198.873-416.839-233.572  1.00  0.00           H  
ATOM    313  NZ  LYS    21    -197.233-415.641-234.181  1.00  0.00           N  
ATOM    314  HZ1 LYS    21    -196.816-415.308-235.039  1.00  0.00           H  
ATOM    315  HZ2 LYS    21    -196.611-416.314-233.756  1.00  0.00           H  
ATOM    316  HZ3 LYS    21    -197.438-414.897-233.529  1.00  0.00           H  
ATOM    317  C   LYS    21    -200.616-421.419-237.292  1.00  0.00           C  
ATOM    318  O   LYS    21    -200.822-420.649-238.230  1.00  0.00           O  
ATOM    319  N   THR    22    -200.776-422.787-237.356  1.00  0.00           N  
ATOM    320  H   THR    22    -200.722-423.305-236.491  1.00  0.00           H  
ATOM    321  CA  THR    22    -200.866-423.519-238.596  1.00  0.00           C  
ATOM    322  HA  THR    22    -200.803-422.791-239.405  1.00  0.00           H  
ATOM    323  CB  THR    22    -199.674-424.485-238.626  1.00  0.00           C  
ATOM    324  HB  THR    22    -199.739-424.949-239.610  1.00  0.00           H  
ATOM    325  CG2 THR    22    -198.393-423.774-238.568  1.00  0.00           C  
ATOM    326 HG21 THR    22    -198.218-423.329-237.589  1.00  0.00           H  
ATOM    327 HG22 THR    22    -198.350-422.940-239.269  1.00  0.00           H  
ATOM    328 HG23 THR    22    -197.499-424.333-238.844  1.00  0.00           H  
ATOM    329  OG1 THR    22    -199.764-425.428-237.630  1.00  0.00           O  
ATOM    330  HG1 THR    22    -200.190-426.143-238.107  1.00  0.00           H  
ATOM    331  C   THR    22    -202.101-424.266-238.748  1.00  0.00           C  
ATOM    332  O   THR    22    -202.381-424.747-239.861  1.00  0.00           O  
ATOM    333  N   LYS    23    -202.939-424.307-237.726  1.00  0.00           N  
ATOM    334  H   LYS    23    -202.725-423.829-236.862  1.00  0.00           H  
ATOM    335  CA  LYS    23    -204.237-425.018-237.624  1.00  0.00           C  
ATOM    336  HA  LYS    23    -204.000-426.055-237.862  1.00  0.00           H  
ATOM    337  CB  LYS    23    -204.908-424.942-236.227  1.00  0.00           C  
ATOM    338  HB2 LYS    23    -205.916-425.322-236.393  1.00  0.00           H  
ATOM    339  HB3 LYS    23    -204.403-425.638-235.558  1.00  0.00           H  
ATOM    340  CG  LYS    23    -204.852-423.524-235.587  1.00  0.00           C  
ATOM    341  HG2 LYS    23    -203.826-423.160-235.645  1.00  0.00           H  
ATOM    342  HG3 LYS    23    -205.475-422.792-236.100  1.00  0.00           H  
ATOM    343  CD  LYS    23    -205.251-423.550-234.070  1.00  0.00           C  
ATOM    344  HD2 LYS    23    -204.684-424.353-233.600  1.00  0.00           H  
ATOM    345  HD3 LYS    23    -205.053-422.592-233.589  1.00  0.00           H  
ATOM    346  CE  LYS    23    -206.757-423.910-234.013  1.00  0.00           C  
ATOM    347  HE2 LYS    23    -207.429-423.254-234.567  1.00  0.00           H  
ATOM    348  HE3 LYS    23    -206.948-424.906-234.413  1.00  0.00           H  
ATOM    349  NZ  LYS    23    -207.234-423.897-232.574  1.00  0.00           N  
ATOM    350  HZ1 LYS    23    -206.817-424.637-232.027  1.00  0.00           H  
ATOM    351  HZ2 LYS    23    -208.223-424.101-232.585  1.00  0.00           H  
ATOM    352  HZ3 LYS    23    -207.124-422.993-232.139  1.00  0.00           H  
ATOM    353  C   LYS    23    -205.252-424.697-238.804  1.00  0.00           C  
ATOM    354  O   LYS    23    -205.851-425.582-239.356  1.00  0.00           O  
ATOM    355  N   GLN    24    -205.343-423.475-239.204  1.00  0.00           N  
ATOM    356  H   GLN    24    -204.721-422.848-238.714  1.00  0.00           H  
ATOM    357  CA  GLN    24    -206.381-423.007-240.137  1.00  0.00           C  
ATOM    358  HA  GLN    24    -207.321-423.527-239.951  1.00  0.00           H  
ATOM    359  CB  GLN    24    -206.778-421.546-239.776  1.00  0.00           C  
ATOM    360  HB2 GLN    24    -207.818-421.426-240.079  1.00  0.00           H  
ATOM    361  HB3 GLN    24    -206.793-421.439-238.691  1.00  0.00           H  
ATOM    362  CG  GLN    24    -205.946-420.404-240.366  1.00  0.00           C  
ATOM    363  HG2 GLN    24    -205.595-420.799-241.319  1.00  0.00           H  
ATOM    364  HG3 GLN    24    -206.744-419.711-240.633  1.00  0.00           H  
ATOM    365  CD  GLN    24    -204.911-419.794-239.429  1.00  0.00           C  
ATOM    366  OE1 GLN    24    -204.154-420.428-238.831  1.00  0.00           O  
ATOM    367  NE2 GLN    24    -204.974-418.512-239.195  1.00  0.00           N  
ATOM    368 HE21 GLN    24    -205.764-418.037-239.608  1.00  0.00           H  
ATOM    369 HE22 GLN    24    -204.224-418.073-238.680  1.00  0.00           H  
ATOM    370  C   GLN    24    -206.141-423.246-241.654  1.00  0.00           C  
ATOM    371  O   GLN    24    -206.943-422.854-242.511  1.00  0.00           O  
ATOM    372  N   GLY    25    -204.991-423.966-241.953  1.00  0.00           N  
ATOM    373  H   GLY    25    -204.447-424.371-241.205  1.00  0.00           H  
ATOM    374  CA  GLY    25    -204.607-424.237-243.332  1.00  0.00           C  
ATOM    375  HA2 GLY    25    -204.718-425.299-243.553  1.00  0.00           H  
ATOM    376  HA3 GLY    25    -205.144-423.640-244.070  1.00  0.00           H  
ATOM    377  C   GLY    25    -203.049-424.022-243.478  1.00  0.00           C  
ATOM    378  O   GLY    25    -202.383-423.617-242.537  1.00  0.00           O  
ATOM    379  N   VAL    26    -202.449-423.986-244.654  1.00  0.00           N  
ATOM    380  H   VAL    26    -203.045-424.127-245.457  1.00  0.00           H  
ATOM    381  CA  VAL    26    -201.032-423.869-245.084  1.00  0.00           C  
ATOM    382  HA  VAL    26    -200.561-423.339-244.256  1.00  0.00           H  
ATOM    383  CB  VAL    26    -200.314-425.305-245.216  1.00  0.00           C  
ATOM    384  HB  VAL    26    -200.765-425.687-246.132  1.00  0.00           H  
ATOM    385  CG1 VAL    26    -198.818-425.155-245.539  1.00  0.00           C  
ATOM    386 HG11 VAL    26    -198.319-424.636-244.720  1.00  0.00           H  
ATOM    387 HG12 VAL    26    -198.677-424.645-246.493  1.00  0.00           H  
ATOM    388 HG13 VAL    26    -198.287-426.107-245.528  1.00  0.00           H  
ATOM    389  CG2 VAL    26    -200.479-426.297-244.010  1.00  0.00           C  
ATOM    390 HG21 VAL    26    -199.977-425.983-243.095  1.00  0.00           H  
ATOM    391 HG22 VAL    26    -200.079-427.268-244.304  1.00  0.00           H  
ATOM    392 HG23 VAL    26    -201.522-426.409-243.716  1.00  0.00           H  
ATOM    393  C   VAL    26    -200.944-423.018-246.349  1.00  0.00           C  
ATOM    394  O   VAL    26    -201.639-423.287-247.356  1.00  0.00           O  
ATOM    395  N   ALA    27    -200.066-422.044-246.297  1.00  0.00           N  
ATOM    396  H   ALA    27    -199.696-421.922-245.365  1.00  0.00           H  
ATOM    397  CA  ALA    27    -199.565-421.039-247.362  1.00  0.00           C  
ATOM    398  HA  ALA    27    -200.358-420.698-248.027  1.00  0.00           H  
ATOM    399  CB  ALA    27    -199.117-419.797-246.611  1.00  0.00           C  
ATOM    400  HB1 ALA    27    -198.375-420.144-245.891  1.00  0.00           H  
ATOM    401  HB2 ALA    27    -199.924-419.350-246.031  1.00  0.00           H  
ATOM    402  HB3 ALA    27    -198.633-419.203-247.386  1.00  0.00           H  
ATOM    403  C   ALA    27    -198.456-421.710-248.265  1.00  0.00           C  
ATOM    404  O   ALA    27    -197.783-422.618-247.794  1.00  0.00           O  
ATOM    405  N   GLU    28    -198.187-421.076-249.375  1.00  0.00           N  
ATOM    406  H   GLU    28    -198.550-420.203-249.729  1.00  0.00           H  
ATOM    407  CA  GLU    28    -197.293-421.631-250.431  1.00  0.00           C  
ATOM    408  HA  GLU    28    -197.371-422.717-250.381  1.00  0.00           H  
ATOM    409  CB  GLU    28    -197.977-421.427-251.766  1.00  0.00           C  
ATOM    410  HB2 GLU    28    -197.478-422.062-252.498  1.00  0.00           H  
ATOM    411  HB3 GLU    28    -199.021-421.739-251.752  1.00  0.00           H  
ATOM    412  CG  GLU    28    -197.923-420.076-252.597  1.00  0.00           C  
ATOM    413  HG2 GLU    28    -196.914-419.670-252.653  1.00  0.00           H  
ATOM    414  HG3 GLU    28    -198.359-420.349-253.559  1.00  0.00           H  
ATOM    415  CD  GLU    28    -198.805-418.891-252.110  1.00  0.00           C  
ATOM    416  OE1 GLU    28    -199.211-418.137-253.011  1.00  0.00           O  
ATOM    417  OE2 GLU    28    -198.999-418.776-250.849  1.00  0.00           O  
ATOM    418  C   GLU    28    -195.850-421.156-250.432  1.00  0.00           C  
ATOM    419  O   GLU    28    -195.094-421.443-251.389  1.00  0.00           O  
ATOM    420  N   ALA    29    -195.461-420.331-249.464  1.00  0.00           N  
ATOM    421  H   ALA    29    -196.067-420.317-248.656  1.00  0.00           H  
ATOM    422  CA  ALA    29    -194.126-419.752-249.326  1.00  0.00           C  
ATOM    423  HA  ALA    29    -193.854-419.266-250.263  1.00  0.00           H  
ATOM    424  CB  ALA    29    -194.377-418.608-248.380  1.00  0.00           C  
ATOM    425  HB1 ALA    29    -195.356-418.143-248.492  1.00  0.00           H  
ATOM    426  HB2 ALA    29    -193.627-417.850-248.604  1.00  0.00           H  
ATOM    427  HB3 ALA    29    -194.444-418.975-247.356  1.00  0.00           H  
ATOM    428  C   ALA    29    -192.991-420.689-248.917  1.00  0.00           C  
ATOM    429  O   ALA    29    -193.052-421.426-247.925  1.00  0.00           O  
ATOM    430  N   ALA    30    -191.825-420.581-249.664  1.00  0.00           N  
ATOM    431  H   ALA    30    -191.815-419.986-250.479  1.00  0.00           H  
ATOM    432  CA  ALA    30    -190.498-421.181-249.333  1.00  0.00           C  
ATOM    433  HA  ALA    30    -190.720-422.230-249.138  1.00  0.00           H  
ATOM    434  CB  ALA    30    -189.552-420.876-250.454  1.00  0.00           C  
ATOM    435  HB1 ALA    30    -190.061-420.740-251.408  1.00  0.00           H  
ATOM    436  HB2 ALA    30    -188.656-421.452-250.685  1.00  0.00           H  
ATOM    437  HB3 ALA    30    -189.300-419.834-250.260  1.00  0.00           H  
ATOM    438  C   ALA    30    -189.967-420.512-247.984  1.00  0.00           C  
ATOM    439  O   ALA    30    -189.811-419.258-247.900  1.00  0.00           O  
ATOM    440  N   GLY    31    -189.724-421.297-246.965  1.00  0.00           N  
ATOM    441  H   GLY    31    -190.077-422.227-247.142  1.00  0.00           H  
ATOM    442  CA  GLY    31    -189.112-420.956-245.700  1.00  0.00           C  
ATOM    443  HA2 GLY    31    -189.574-420.125-245.167  1.00  0.00           H  
ATOM    444  HA3 GLY    31    -189.190-421.768-244.977  1.00  0.00           H  
ATOM    445  C   GLY    31    -187.604-420.580-245.686  1.00  0.00           C  
ATOM    446  O   GLY    31    -186.938-420.628-244.615  1.00  0.00           O  
ATOM    447  N   LYS    32    -186.934-420.530-246.821  1.00  0.00           N  
ATOM    448  H   LYS    32    -187.449-420.754-247.661  1.00  0.00           H  
ATOM    449  CA  LYS    32    -185.513-420.197-246.850  1.00  0.00           C  
ATOM    450  HA  LYS    32    -184.951-421.074-246.532  1.00  0.00           H  
ATOM    451  CB  LYS    32    -185.195-420.107-248.404  1.00  0.00           C  
ATOM    452  HB2 LYS    32    -185.172-421.151-248.717  1.00  0.00           H  
ATOM    453  HB3 LYS    32    -186.022-419.606-248.907  1.00  0.00           H  
ATOM    454  CG  LYS    32    -183.902-419.427-248.845  1.00  0.00           C  
ATOM    455  HG2 LYS    32    -183.925-418.338-248.820  1.00  0.00           H  
ATOM    456  HG3 LYS    32    -183.241-419.519-247.983  1.00  0.00           H  
ATOM    457  CD  LYS    32    -183.167-419.811-250.083  1.00  0.00           C  
ATOM    458  HD2 LYS    32    -183.377-420.876-250.177  1.00  0.00           H  
ATOM    459  HD3 LYS    32    -183.641-419.232-250.876  1.00  0.00           H  
ATOM    460  CE  LYS    32    -181.683-419.698-250.223  1.00  0.00           C  
ATOM    461  HE2 LYS    32    -181.245-419.998-251.175  1.00  0.00           H  
ATOM    462  HE3 LYS    32    -181.400-418.678-249.966  1.00  0.00           H  
ATOM    463  NZ  LYS    32    -180.942-420.589-249.289  1.00  0.00           N  
ATOM    464  HZ1 LYS    32    -180.607-421.496-249.578  1.00  0.00           H  
ATOM    465  HZ2 LYS    32    -181.505-420.959-248.536  1.00  0.00           H  
ATOM    466  HZ3 LYS    32    -180.183-420.043-248.905  1.00  0.00           H  
ATOM    467  C   LYS    32    -185.022-419.053-245.986  1.00  0.00           C  
ATOM    468  O   LYS    32    -184.225-419.224-244.991  1.00  0.00           O  
ATOM    469  N   THR    33    -185.561-417.834-246.278  1.00  0.00           N  
ATOM    470  H   THR    33    -186.105-417.694-247.117  1.00  0.00           H  
ATOM    471  CA  THR    33    -185.156-416.539-245.670  1.00  0.00           C  
ATOM    472  HA  THR    33    -184.082-416.353-245.669  1.00  0.00           H  
ATOM    473  CB  THR    33    -185.780-415.321-246.532  1.00  0.00           C  
ATOM    474  HB  THR    33    -185.512-414.371-246.069  1.00  0.00           H  
ATOM    475  CG2 THR    33    -185.401-415.343-247.996  1.00  0.00           C  
ATOM    476 HG21 THR    33    -185.994-416.046-248.581  1.00  0.00           H  
ATOM    477 HG22 THR    33    -184.350-415.491-248.243  1.00  0.00           H  
ATOM    478 HG23 THR    33    -185.801-414.390-248.343  1.00  0.00           H  
ATOM    479  OG1 THR    33    -187.148-415.580-246.301  1.00  0.00           O  
ATOM    480  HG1 THR    33    -187.537-415.534-247.177  1.00  0.00           H  
ATOM    481  C   THR    33    -185.485-416.450-244.105  1.00  0.00           C  
ATOM    482  O   THR    33    -185.051-415.418-243.534  1.00  0.00           O  
ATOM    483  N   LYS    34    -186.119-417.450-243.485  1.00  0.00           N  
ATOM    484  H   LYS    34    -186.367-418.283-243.999  1.00  0.00           H  
ATOM    485  CA  LYS    34    -186.623-417.259-242.103  1.00  0.00           C  
ATOM    486  HA  LYS    34    -186.975-416.232-242.197  1.00  0.00           H  
ATOM    487  CB  LYS    34    -187.829-418.214-241.888  1.00  0.00           C  
ATOM    488  HB2 LYS    34    -187.516-419.251-242.013  1.00  0.00           H  
ATOM    489  HB3 LYS    34    -188.147-418.129-240.849  1.00  0.00           H  
ATOM    490  CG  LYS    34    -188.981-418.038-242.918  1.00  0.00           C  
ATOM    491  HG2 LYS    34    -189.126-416.958-242.925  1.00  0.00           H  
ATOM    492  HG3 LYS    34    -188.728-418.281-243.950  1.00  0.00           H  
ATOM    493  CD  LYS    34    -190.227-418.866-242.500  1.00  0.00           C  
ATOM    494  HD2 LYS    34    -189.991-419.859-242.883  1.00  0.00           H  
ATOM    495  HD3 LYS    34    -190.033-418.900-241.428  1.00  0.00           H  
ATOM    496  CE  LYS    34    -191.541-418.332-243.027  1.00  0.00           C  
ATOM    497  HE2 LYS    34    -191.391-418.393-244.105  1.00  0.00           H  
ATOM    498  HE3 LYS    34    -192.292-419.030-242.657  1.00  0.00           H  
ATOM    499  NZ  LYS    34    -191.850-416.930-242.729  1.00  0.00           N  
ATOM    500  HZ1 LYS    34    -191.254-416.345-243.296  1.00  0.00           H  
ATOM    501  HZ2 LYS    34    -191.750-416.660-241.760  1.00  0.00           H  
ATOM    502  HZ3 LYS    34    -192.825-416.694-242.853  1.00  0.00           H  
ATOM    503  C   LYS    34    -185.459-417.398-241.073  1.00  0.00           C  
ATOM    504  O   LYS    34    -185.627-416.954-239.893  1.00  0.00           O  
ATOM    505  N   GLU    35    -184.309-418.039-241.491  1.00  0.00           N  
ATOM    506  H   GLU    35    -184.185-418.490-242.386  1.00  0.00           H  
ATOM    507  CA  GLU    35    -183.070-418.246-240.582  1.00  0.00           C  
ATOM    508  HA  GLU    35    -183.491-418.299-239.578  1.00  0.00           H  
ATOM    509  CB  GLU    35    -182.418-419.651-240.767  1.00  0.00           C  
ATOM    510  HB2 GLU    35    -183.262-420.336-240.838  1.00  0.00           H  
ATOM    511  HB3 GLU    35    -181.782-419.800-241.639  1.00  0.00           H  
ATOM    512  CG  GLU    35    -181.561-420.105-239.584  1.00  0.00           C  
ATOM    513  HG2 GLU    35    -180.978-419.277-239.181  1.00  0.00           H  
ATOM    514  HG3 GLU    35    -182.240-420.487-238.822  1.00  0.00           H  
ATOM    515  CD  GLU    35    -180.739-421.272-239.984  1.00  0.00           C  
ATOM    516  OE1 GLU    35    -181.197-422.214-240.622  1.00  0.00           O  
ATOM    517  OE2 GLU    35    -179.545-421.150-239.762  1.00  0.00           O  
ATOM    518  C   GLU    35    -182.151-416.993-240.603  1.00  0.00           C  
ATOM    519  O   GLU    35    -180.932-417.125-240.508  1.00  0.00           O  
ATOM    520  N   GLY    36    -182.714-415.834-240.806  1.00  0.00           N  
ATOM    521  H   GLY    36    -183.509-415.773-241.426  1.00  0.00           H  
ATOM    522  CA  GLY    36    -181.897-414.629-240.634  1.00  0.00           C  
ATOM    523  HA2 GLY    36    -181.044-414.720-241.307  1.00  0.00           H  
ATOM    524  HA3 GLY    36    -182.403-413.816-241.156  1.00  0.00           H  
ATOM    525  C   GLY    36    -181.517-414.323-239.155  1.00  0.00           C  
ATOM    526  O   GLY    36    -182.255-414.576-238.180  1.00  0.00           O  
ATOM    527  N   VAL    37    -180.423-413.552-238.991  1.00  0.00           N  
ATOM    528  H   VAL    37    -179.990-413.298-239.867  1.00  0.00           H  
ATOM    529  CA  VAL    37    -179.985-412.908-237.762  1.00  0.00           C  
ATOM    530  HA  VAL    37    -180.075-413.650-236.969  1.00  0.00           H  
ATOM    531  CB  VAL    37    -178.537-412.388-237.996  1.00  0.00           C  
ATOM    532  HB  VAL    37    -178.075-412.808-238.889  1.00  0.00           H  
ATOM    533  CG1 VAL    37    -178.518-410.885-238.407  1.00  0.00           C  
ATOM    534 HG11 VAL    37    -179.248-410.711-239.198  1.00  0.00           H  
ATOM    535 HG12 VAL    37    -177.562-410.482-238.740  1.00  0.00           H  
ATOM    536 HG13 VAL    37    -178.647-410.294-237.500  1.00  0.00           H  
ATOM    537  CG2 VAL    37    -177.654-412.732-236.806  1.00  0.00           C  
ATOM    538 HG21 VAL    37    -178.205-412.397-235.927  1.00  0.00           H  
ATOM    539 HG22 VAL    37    -176.794-412.070-236.701  1.00  0.00           H  
ATOM    540 HG23 VAL    37    -177.282-413.730-236.573  1.00  0.00           H  
ATOM    541  C   VAL    37    -180.963-411.826-237.360  1.00  0.00           C  
ATOM    542  O   VAL    37    -181.442-411.132-238.285  1.00  0.00           O  
ATOM    543  N   LEU    38    -181.428-411.879-236.121  1.00  0.00           N  
ATOM    544  H   LEU    38    -180.966-412.441-235.421  1.00  0.00           H  
ATOM    545  CA  LEU    38    -182.618-411.137-235.791  1.00  0.00           C  
ATOM    546  HA  LEU    38    -183.324-411.054-236.617  1.00  0.00           H  
ATOM    547  CB  LEU    38    -183.268-411.834-234.521  1.00  0.00           C  
ATOM    548  HB2 LEU    38    -183.382-412.897-234.738  1.00  0.00           H  
ATOM    549  HB3 LEU    38    -182.490-411.800-233.758  1.00  0.00           H  
ATOM    550  CG  LEU    38    -184.589-411.610-233.778  1.00  0.00           C  
ATOM    551  HG  LEU    38    -184.857-410.627-233.391  1.00  0.00           H  
ATOM    552  CD1 LEU    38    -185.884-411.947-234.628  1.00  0.00           C  
ATOM    553 HD11 LEU    38    -185.784-412.989-234.933  1.00  0.00           H  
ATOM    554 HD12 LEU    38    -185.985-411.228-235.441  1.00  0.00           H  
ATOM    555 HD13 LEU    38    -186.692-411.729-233.930  1.00  0.00           H  
ATOM    556  CD2 LEU    38    -184.746-412.520-232.601  1.00  0.00           C  
ATOM    557 HD21 LEU    38    -183.811-412.584-232.045  1.00  0.00           H  
ATOM    558 HD22 LEU    38    -185.078-413.526-232.857  1.00  0.00           H  
ATOM    559 HD23 LEU    38    -185.618-412.162-232.052  1.00  0.00           H  
ATOM    560  C   LEU    38    -182.236-409.706-235.282  1.00  0.00           C  
ATOM    561  O   LEU    38    -183.102-408.831-235.274  1.00  0.00           O  
ATOM    562  N   TYR    39    -180.991-409.463-234.799  1.00  0.00           N  
ATOM    563  H   TYR    39    -180.268-410.164-234.726  1.00  0.00           H  
ATOM    564  CA  TYR    39    -180.579-408.278-234.045  1.00  0.00           C  
ATOM    565  HA  TYR    39    -181.527-407.973-233.600  1.00  0.00           H  
ATOM    566  CB  TYR    39    -179.493-408.675-232.959  1.00  0.00           C  
ATOM    567  HB2 TYR    39    -179.818-409.613-232.510  1.00  0.00           H  
ATOM    568  HB3 TYR    39    -178.692-409.184-233.495  1.00  0.00           H  
ATOM    569  CG  TYR    39    -179.169-407.589-231.955  1.00  0.00           C  
ATOM    570  CD1 TYR    39    -180.107-407.350-230.965  1.00  0.00           C  
ATOM    571  HD1 TYR    39    -181.006-407.933-230.832  1.00  0.00           H  
ATOM    572  CE1 TYR    39    -179.847-406.258-230.056  1.00  0.00           C  
ATOM    573  HE1 TYR    39    -180.636-405.946-229.387  1.00  0.00           H  
ATOM    574  CZ  TYR    39    -178.745-405.386-230.196  1.00  0.00           C  
ATOM    575  OH  TYR    39    -178.683-404.239-229.459  1.00  0.00           O  
ATOM    576  HH  TYR    39    -179.264-404.389-228.710  1.00  0.00           H  
ATOM    577  CE2 TYR    39    -177.815-405.649-231.189  1.00  0.00           C  
ATOM    578  HE2 TYR    39    -177.000-404.952-231.317  1.00  0.00           H  
ATOM    579  CD2 TYR    39    -178.014-406.777-232.055  1.00  0.00           C  
ATOM    580  HD2 TYR    39    -177.322-406.915-232.873  1.00  0.00           H  
ATOM    581  C   TYR    39    -180.109-407.132-234.951  1.00  0.00           C  
ATOM    582  O   TYR    39    -179.088-407.279-235.679  1.00  0.00           O  
ATOM    583  N   VAL    40    -180.811-406.060-234.991  1.00  0.00           N  
ATOM    584  H   VAL    40    -181.602-405.962-234.371  1.00  0.00           H  
ATOM    585  CA  VAL    40    -180.645-404.911-235.916  1.00  0.00           C  
ATOM    586  HA  VAL    40    -179.716-405.128-236.443  1.00  0.00           H  
ATOM    587  CB  VAL    40    -181.783-404.859-236.908  1.00  0.00           C  
ATOM    588  HB  VAL    40    -181.802-405.884-237.279  1.00  0.00           H  
ATOM    589  CG1 VAL    40    -183.207-404.588-236.265  1.00  0.00           C  
ATOM    590 HG11 VAL    40    -183.912-404.789-237.071  1.00  0.00           H  
ATOM    591 HG12 VAL    40    -183.391-403.625-235.789  1.00  0.00           H  
ATOM    592 HG13 VAL    40    -183.539-405.430-235.657  1.00  0.00           H  
ATOM    593  CG2 VAL    40    -181.591-404.025-238.141  1.00  0.00           C  
ATOM    594 HG21 VAL    40    -180.610-404.315-238.518  1.00  0.00           H  
ATOM    595 HG22 VAL    40    -181.621-402.964-237.893  1.00  0.00           H  
ATOM    596 HG23 VAL    40    -182.359-404.135-238.907  1.00  0.00           H  
ATOM    597  C   VAL    40    -180.231-403.629-235.172  1.00  0.00           C  
ATOM    598  O   VAL    40    -180.656-402.539-235.382  1.00  0.00           O  
ATOM    599  N   GLY    41    -179.479-403.733-234.026  1.00  0.00           N  
ATOM    600  H   GLY    41    -179.143-404.655-233.786  1.00  0.00           H  
ATOM    601  CA  GLY    41    -179.128-402.625-233.046  1.00  0.00           C  
ATOM    602  HA2 GLY    41    -178.450-403.042-232.301  1.00  0.00           H  
ATOM    603  HA3 GLY    41    -178.589-401.818-233.544  1.00  0.00           H  
ATOM    604  C   GLY    41    -180.340-401.955-232.293  1.00  0.00           C  
ATOM    605  O   GLY    41    -180.089-401.001-231.505  1.00  0.00           O  
ATOM    606  N   SER    42    -181.600-402.337-232.497  1.00  0.00           N  
ATOM    607  H   SER    42    -181.726-403.108-233.137  1.00  0.00           H  
ATOM    608  CA  SER    42    -182.834-401.774-231.926  1.00  0.00           C  
ATOM    609  HA  SER    42    -182.620-401.289-230.974  1.00  0.00           H  
ATOM    610  CB  SER    42    -183.402-400.735-232.922  1.00  0.00           C  
ATOM    611  HB2 SER    42    -182.733-399.884-233.046  1.00  0.00           H  
ATOM    612  HB3 SER    42    -183.596-401.346-233.803  1.00  0.00           H  
ATOM    613  OG  SER    42    -184.623-400.307-232.541  1.00  0.00           O  
ATOM    614  HG  SER    42    -185.284-400.312-233.238  1.00  0.00           H  
ATOM    615  C   SER    42    -183.771-402.909-231.615  1.00  0.00           C  
ATOM    616  O   SER    42    -183.880-403.816-232.494  1.00  0.00           O  
ATOM    617  N   LYS    43    -184.483-403.020-230.492  1.00  0.00           N  
ATOM    618  H   LYS    43    -184.333-402.377-229.727  1.00  0.00           H  
ATOM    619  CA  LYS    43    -185.455-403.992-229.995  1.00  0.00           C  
ATOM    620  HA  LYS    43    -185.311-404.944-230.505  1.00  0.00           H  
ATOM    621  CB  LYS    43    -184.782-404.273-228.601  1.00  0.00           C  
ATOM    622  HB2 LYS    43    -183.695-404.337-228.581  1.00  0.00           H  
ATOM    623  HB3 LYS    43    -185.064-403.470-227.919  1.00  0.00           H  
ATOM    624  CG  LYS    43    -185.608-405.401-227.869  1.00  0.00           C  
ATOM    625  HG2 LYS    43    -186.586-405.050-227.538  1.00  0.00           H  
ATOM    626  HG3 LYS    43    -185.661-406.181-228.628  1.00  0.00           H  
ATOM    627  CD  LYS    43    -184.995-405.989-226.616  1.00  0.00           C  
ATOM    628  HD2 LYS    43    -183.923-406.059-226.799  1.00  0.00           H  
ATOM    629  HD3 LYS    43    -185.088-405.254-225.817  1.00  0.00           H  
ATOM    630  CE  LYS    43    -185.910-407.151-226.253  1.00  0.00           C  
ATOM    631  HE2 LYS    43    -186.975-407.078-226.476  1.00  0.00           H  
ATOM    632  HE3 LYS    43    -185.670-408.054-226.813  1.00  0.00           H  
ATOM    633  NZ  LYS    43    -185.978-407.207-224.749  1.00  0.00           N  
ATOM    634  HZ1 LYS    43    -186.552-406.486-224.335  1.00  0.00           H  
ATOM    635  HZ2 LYS    43    -185.069-407.019-224.352  1.00  0.00           H  
ATOM    636  HZ3 LYS    43    -186.348-408.122-224.536  1.00  0.00           H  
ATOM    637  C   LYS    43    -186.929-403.496-229.986  1.00  0.00           C  
ATOM    638  O   LYS    43    -187.229-402.373-229.524  1.00  0.00           O  
ATOM    639  N   THR    44    -187.813-404.437-230.380  1.00  0.00           N  
ATOM    640  H   THR    44    -187.483-405.366-230.603  1.00  0.00           H  
ATOM    641  CA  THR    44    -189.225-404.158-230.490  1.00  0.00           C  
ATOM    642  HA  THR    44    -189.310-403.226-231.048  1.00  0.00           H  
ATOM    643  CB  THR    44    -189.813-405.286-231.363  1.00  0.00           C  
ATOM    644  HB  THR    44    -189.980-406.127-230.690  1.00  0.00           H  
ATOM    645  CG2 THR    44    -191.259-404.958-231.783  1.00  0.00           C  
ATOM    646 HG21 THR    44    -191.830-404.949-230.854  1.00  0.00           H  
ATOM    647 HG22 THR    44    -191.634-405.687-232.501  1.00  0.00           H  
ATOM    648 HG23 THR    44    -191.308-403.966-232.233  1.00  0.00           H  
ATOM    649  OG1 THR    44    -189.030-405.425-232.504  1.00  0.00           O  
ATOM    650  HG1 THR    44    -188.891-406.321-232.820  1.00  0.00           H  
ATOM    651  C   THR    44    -189.909-403.957-229.125  1.00  0.00           C  
ATOM    652  O   THR    44    -189.467-404.531-228.154  1.00  0.00           O  
ATOM    653  N   LYS    45    -191.046-403.262-229.065  1.00  0.00           N  
ATOM    654  H   LYS    45    -191.311-402.680-229.846  1.00  0.00           H  
ATOM    655  CA  LYS    45    -191.865-403.070-227.839  1.00  0.00           C  
ATOM    656  HA  LYS    45    -191.942-403.960-227.215  1.00  0.00           H  
ATOM    657  CB  LYS    45    -191.172-401.886-227.160  1.00  0.00           C  
ATOM    658  HB2 LYS    45    -190.196-402.365-227.071  1.00  0.00           H  
ATOM    659  HB3 LYS    45    -191.280-400.992-227.773  1.00  0.00           H  
ATOM    660  CG  LYS    45    -191.676-401.513-225.780  1.00  0.00           C  
ATOM    661  HG2 LYS    45    -192.751-401.333-225.752  1.00  0.00           H  
ATOM    662  HG3 LYS    45    -191.274-402.316-225.163  1.00  0.00           H  
ATOM    663  CD  LYS    45    -191.107-400.227-225.300  1.00  0.00           C  
ATOM    664  HD2 LYS    45    -191.539-399.544-226.032  1.00  0.00           H  
ATOM    665  HD3 LYS    45    -191.351-400.094-224.246  1.00  0.00           H  
ATOM    666  CE  LYS    45    -189.642-399.736-225.491  1.00  0.00           C  
ATOM    667  HE2 LYS    45    -188.984-400.416-224.950  1.00  0.00           H  
ATOM    668  HE3 LYS    45    -189.386-399.960-226.527  1.00  0.00           H  
ATOM    669  NZ  LYS    45    -189.419-398.309-225.066  1.00  0.00           N  
ATOM    670  HZ1 LYS    45    -188.648-398.210-224.422  1.00  0.00           H  
ATOM    671  HZ2 LYS    45    -190.196-397.824-224.640  1.00  0.00           H  
ATOM    672  HZ3 LYS    45    -189.098-397.831-225.896  1.00  0.00           H  
ATOM    673  C   LYS    45    -193.287-402.728-228.270  1.00  0.00           C  
ATOM    674  O   LYS    45    -193.555-402.022-229.242  1.00  0.00           O  
ATOM    675  N   GLU    46    -194.303-403.258-227.571  1.00  0.00           N  
ATOM    676  H   GLU    46    -194.145-403.848-226.767  1.00  0.00           H  
ATOM    677  CA  GLU    46    -195.772-402.928-227.821  1.00  0.00           C  
ATOM    678  HA  GLU    46    -195.848-402.333-228.731  1.00  0.00           H  
ATOM    679  CB  GLU    46    -196.622-404.179-228.120  1.00  0.00           C  
ATOM    680  HB2 GLU    46    -196.878-404.621-227.157  1.00  0.00           H  
ATOM    681  HB3 GLU    46    -197.586-403.815-228.477  1.00  0.00           H  
ATOM    682  CG  GLU    46    -196.084-405.126-229.171  1.00  0.00           C  
ATOM    683  HG2 GLU    46    -195.898-404.552-230.079  1.00  0.00           H  
ATOM    684  HG3 GLU    46    -195.158-405.444-228.693  1.00  0.00           H  
ATOM    685  CD  GLU    46    -197.084-406.367-229.274  1.00  0.00           C  
ATOM    686  OE1 GLU    46    -197.214-406.847-230.409  1.00  0.00           O  
ATOM    687  OE2 GLU    46    -197.634-406.852-228.240  1.00  0.00           O  
ATOM    688  C   GLU    46    -196.425-402.197-226.607  1.00  0.00           C  
ATOM    689  O   GLU    46    -195.963-402.278-225.481  1.00  0.00           O  
ATOM    690  N   GLY    47    -197.501-401.512-226.820  1.00  0.00           N  
ATOM    691  H   GLY    47    -197.759-401.499-227.796  1.00  0.00           H  
ATOM    692  CA  GLY    47    -198.280-400.625-225.917  1.00  0.00           C  
ATOM    693  HA2 GLY    47    -199.322-400.399-226.144  1.00  0.00           H  
ATOM    694  HA3 GLY    47    -198.484-400.975-224.905  1.00  0.00           H  
ATOM    695  C   GLY    47    -197.589-399.225-225.904  1.00  0.00           C  
ATOM    696  O   GLY    47    -197.719-398.527-224.882  1.00  0.00           O  
ATOM    697  N   VAL    48    -196.765-398.883-226.936  1.00  0.00           N  
ATOM    698  H   VAL    48    -196.627-399.536-227.694  1.00  0.00           H  
ATOM    699  CA  VAL    48    -195.946-397.723-227.101  1.00  0.00           C  
ATOM    700  HA  VAL    48    -196.123-396.798-226.554  1.00  0.00           H  
ATOM    701  CB  VAL    48    -194.508-397.986-226.413  1.00  0.00           C  
ATOM    702  HB  VAL    48    -194.007-398.733-227.029  1.00  0.00           H  
ATOM    703  CG1 VAL    48    -193.447-396.864-226.503  1.00  0.00           C  
ATOM    704 HG11 VAL    48    -193.914-395.996-226.037  1.00  0.00           H  
ATOM    705 HG12 VAL    48    -193.298-396.628-227.557  1.00  0.00           H  
ATOM    706 HG13 VAL    48    -192.450-397.102-226.132  1.00  0.00           H  
ATOM    707  CG2 VAL    48    -194.587-398.539-225.001  1.00  0.00           C  
ATOM    708 HG21 VAL    48    -195.052-399.524-225.049  1.00  0.00           H  
ATOM    709 HG22 VAL    48    -195.355-397.898-224.568  1.00  0.00           H  
ATOM    710 HG23 VAL    48    -193.658-398.582-224.432  1.00  0.00           H  
ATOM    711  C   VAL    48    -195.886-397.323-228.613  1.00  0.00           C  
ATOM    712  O   VAL    48    -195.757-398.107-229.548  1.00  0.00           O  
ATOM    713  N   VAL    49    -196.138-396.017-228.859  1.00  0.00           N  
ATOM    714  H   VAL    49    -196.554-395.417-228.161  1.00  0.00           H  
ATOM    715  CA  VAL    49    -195.941-395.357-230.134  1.00  0.00           C  
ATOM    716  HA  VAL    49    -195.257-395.985-230.704  1.00  0.00           H  
ATOM    717  CB  VAL    49    -197.329-395.181-230.797  1.00  0.00           C  
ATOM    718  HB  VAL    49    -197.852-396.136-230.758  1.00  0.00           H  
ATOM    719  CG1 VAL    49    -198.257-394.158-230.048  1.00  0.00           C  
ATOM    720 HG11 VAL    49    -198.116-393.090-230.213  1.00  0.00           H  
ATOM    721 HG12 VAL    49    -198.195-394.399-228.987  1.00  0.00           H  
ATOM    722 HG13 VAL    49    -199.301-394.360-230.287  1.00  0.00           H  
ATOM    723  CG2 VAL    49    -197.105-394.781-232.189  1.00  0.00           C  
ATOM    724 HG21 VAL    49    -198.039-394.886-232.743  1.00  0.00           H  
ATOM    725 HG22 VAL    49    -196.429-395.461-232.707  1.00  0.00           H  
ATOM    726 HG23 VAL    49    -196.737-393.775-232.390  1.00  0.00           H  
ATOM    727  C   VAL    49    -195.143-394.077-230.137  1.00  0.00           C  
ATOM    728  O   VAL    49    -195.431-393.208-229.297  1.00  0.00           O  
ATOM    729  N   HIE    50    -194.134-393.816-231.019  1.00  0.00           N  
ATOM    730  H   HIE    50    -194.162-394.473-231.785  1.00  0.00           H  
ATOM    731  CA  HIE    50    -193.271-392.681-231.159  1.00  0.00           C  
ATOM    732  HA  HIE    50    -193.371-391.970-230.338  1.00  0.00           H  
ATOM    733  CB  HIE    50    -191.824-393.250-231.194  1.00  0.00           C  
ATOM    734  HB2 HIE    50    -191.096-392.440-231.257  1.00  0.00           H  
ATOM    735  HB3 HIE    50    -191.525-393.704-230.250  1.00  0.00           H  
ATOM    736  CG  HIE    50    -191.377-394.272-232.315  1.00  0.00           C  
ATOM    737  ND1 HIE    50    -191.382-393.958-233.649  1.00  0.00           N  
ATOM    738  CE1 HIE    50    -190.887-395.028-234.332  1.00  0.00           C  
ATOM    739  HE1 HIE    50    -191.120-395.274-235.357  1.00  0.00           H  
ATOM    740  NE2 HIE    50    -190.482-396.016-233.396  1.00  0.00           N  
ATOM    741  HE2 HIE    50    -189.978-396.838-233.698  1.00  0.00           H  
ATOM    742  CD2 HIE    50    -190.800-395.565-232.117  1.00  0.00           C  
ATOM    743  HD2 HIE    50    -190.506-396.002-231.174  1.00  0.00           H  
ATOM    744  C   HIE    50    -193.556-391.824-232.414  1.00  0.00           C  
ATOM    745  O   HIE    50    -194.529-391.985-233.088  1.00  0.00           O  
ATOM    746  N   GLY    51    -192.713-390.801-232.673  1.00  0.00           N  
ATOM    747  H   GLY    51    -191.905-390.771-232.068  1.00  0.00           H  
ATOM    748  CA  GLY    51    -192.816-389.913-233.910  1.00  0.00           C  
ATOM    749  HA2 GLY    51    -192.010-389.180-233.945  1.00  0.00           H  
ATOM    750  HA3 GLY    51    -192.898-390.503-234.823  1.00  0.00           H  
ATOM    751  C   GLY    51    -194.067-389.044-233.975  1.00  0.00           C  
ATOM    752  O   GLY    51    -194.669-388.789-232.932  1.00  0.00           O  
ATOM    753  N   VAL    52    -194.480-388.475-235.072  1.00  0.00           N  
ATOM    754  H   VAL    52    -193.849-388.506-235.859  1.00  0.00           H  
ATOM    755  CA  VAL    52    -195.743-387.831-235.307  1.00  0.00           C  
ATOM    756  HA  VAL    52    -196.308-387.687-234.386  1.00  0.00           H  
ATOM    757  CB  VAL    52    -195.389-386.499-236.024  1.00  0.00           C  
ATOM    758  HB  VAL    52    -194.807-386.617-236.938  1.00  0.00           H  
ATOM    759  CG1 VAL    52    -196.602-385.610-236.255  1.00  0.00           C  
ATOM    760 HG11 VAL    52    -196.242-384.683-236.701  1.00  0.00           H  
ATOM    761 HG12 VAL    52    -197.196-385.531-235.344  1.00  0.00           H  
ATOM    762 HG13 VAL    52    -197.291-386.045-236.979  1.00  0.00           H  
ATOM    763  CG2 VAL    52    -194.579-385.665-234.927  1.00  0.00           C  
ATOM    764 HG21 VAL    52    -195.155-385.788-234.010  1.00  0.00           H  
ATOM    765 HG22 VAL    52    -194.461-384.637-235.269  1.00  0.00           H  
ATOM    766 HG23 VAL    52    -193.580-386.028-234.684  1.00  0.00           H  
ATOM    767  C   VAL    52    -196.641-388.696-236.291  1.00  0.00           C  
ATOM    768  O   VAL    52    -196.281-389.639-237.045  1.00  0.00           O  
ATOM    769  N   ALA    53    -197.919-388.443-236.026  1.00  0.00           N  
ATOM    770  H   ALA    53    -198.329-387.849-235.320  1.00  0.00           H  
ATOM    771  CA  ALA    53    -198.985-388.903-236.941  1.00  0.00           C  
ATOM    772  HA  ALA    53    -198.611-388.710-237.946  1.00  0.00           H  
ATOM    773  CB  ALA    53    -199.275-390.448-236.805  1.00  0.00           C  
ATOM    774  HB1 ALA    53    -198.377-391.041-236.631  1.00  0.00           H  
ATOM    775  HB2 ALA    53    -199.723-390.839-237.719  1.00  0.00           H  
ATOM    776  HB3 ALA    53    -199.854-390.544-235.887  1.00  0.00           H  
ATOM    777  C   ALA    53    -200.280-388.097-236.869  1.00  0.00           C  
ATOM    778  O   ALA    53    -200.503-387.275-235.918  1.00  0.00           O  
ATOM    779  N   THR    54    -201.333-388.428-237.707  1.00  0.00           N  
ATOM    780  H   THR    54    -201.252-389.327-238.161  1.00  0.00           H  
ATOM    781  CA  THR    54    -202.672-387.809-237.705  1.00  0.00           C  
ATOM    782  HA  THR    54    -202.665-386.775-237.361  1.00  0.00           H  
ATOM    783  CB  THR    54    -203.342-387.753-239.094  1.00  0.00           C  
ATOM    784  HB  THR    54    -204.350-387.345-239.012  1.00  0.00           H  
ATOM    785  CG2 THR    54    -202.704-386.697-240.067  1.00  0.00           C  
ATOM    786 HG21 THR    54    -202.861-385.729-239.591  1.00  0.00           H  
ATOM    787 HG22 THR    54    -202.998-386.562-241.108  1.00  0.00           H  
ATOM    788 HG23 THR    54    -201.663-386.993-240.190  1.00  0.00           H  
ATOM    789  OG1 THR    54    -203.393-389.058-239.674  1.00  0.00           O  
ATOM    790  HG1 THR    54    -204.289-389.002-240.013  1.00  0.00           H  
ATOM    791  C   THR    54    -203.594-388.360-236.680  1.00  0.00           C  
ATOM    792  O   THR    54    -204.443-387.586-236.077  1.00  0.00           O  
ATOM    793  N   VAL    55    -203.426-389.667-236.394  1.00  0.00           N  
ATOM    794  H   VAL    55    -202.879-390.165-237.082  1.00  0.00           H  
ATOM    795  CA  VAL    55    -204.368-390.461-235.531  1.00  0.00           C  
ATOM    796  HA  VAL    55    -205.350-390.644-235.968  1.00  0.00           H  
ATOM    797  CB  VAL    55    -203.652-391.856-235.203  1.00  0.00           C  
ATOM    798  HB  VAL    55    -202.579-391.679-235.272  1.00  0.00           H  
ATOM    799  CG1 VAL    55    -203.935-392.395-233.806  1.00  0.00           C  
ATOM    800 HG11 VAL    55    -205.007-392.514-233.650  1.00  0.00           H  
ATOM    801 HG12 VAL    55    -203.467-391.663-233.149  1.00  0.00           H  
ATOM    802 HG13 VAL    55    -203.349-393.310-233.714  1.00  0.00           H  
ATOM    803  CG2 VAL    55    -204.101-392.829-236.277  1.00  0.00           C  
ATOM    804 HG21 VAL    55    -203.671-392.391-237.178  1.00  0.00           H  
ATOM    805 HG22 VAL    55    -205.181-392.937-236.379  1.00  0.00           H  
ATOM    806 HG23 VAL    55    -203.449-393.702-236.304  1.00  0.00           H  
ATOM    807  C   VAL    55    -204.568-389.702-234.193  1.00  0.00           C  
ATOM    808  O   VAL    55    -203.677-389.356-233.338  1.00  0.00           O  
ATOM    809  N   ALA    56    -205.856-389.541-233.921  1.00  0.00           N  
ATOM    810  H   ALA    56    -206.513-389.732-234.664  1.00  0.00           H  
ATOM    811  CA  ALA    56    -206.345-389.011-232.634  1.00  0.00           C  
ATOM    812  HA  ALA    56    -205.846-388.053-232.487  1.00  0.00           H  
ATOM    813  CB  ALA    56    -207.773-388.507-232.670  1.00  0.00           C  
ATOM    814  HB1 ALA    56    -207.860-387.909-231.763  1.00  0.00           H  
ATOM    815  HB2 ALA    56    -208.492-389.307-232.849  1.00  0.00           H  
ATOM    816  HB3 ALA    56    -207.828-387.993-233.629  1.00  0.00           H  
ATOM    817  C   ALA    56    -206.121-389.755-231.290  1.00  0.00           C  
ATOM    818  O   ALA    56    -206.569-389.314-230.206  1.00  0.00           O  
ATOM    819  N   GLU    57    -205.657-390.960-231.301  1.00  0.00           N  
ATOM    820  H   GLU    57    -205.175-391.189-232.158  1.00  0.00           H  
ATOM    821  CA  GLU    57    -205.440-391.843-230.138  1.00  0.00           C  
ATOM    822  HA  GLU    57    -206.205-391.541-229.422  1.00  0.00           H  
ATOM    823  CB  GLU    57    -205.729-393.298-230.624  1.00  0.00           C  
ATOM    824  HB2 GLU    57    -204.966-393.681-231.301  1.00  0.00           H  
ATOM    825  HB3 GLU    57    -205.817-393.904-229.722  1.00  0.00           H  
ATOM    826  CG  GLU    57    -207.173-393.302-231.222  1.00  0.00           C  
ATOM    827  HG2 GLU    57    -207.711-392.522-230.683  1.00  0.00           H  
ATOM    828  HG3 GLU    57    -206.897-392.950-232.216  1.00  0.00           H  
ATOM    829  CD  GLU    57    -207.959-394.653-231.189  1.00  0.00           C  
ATOM    830  OE1 GLU    57    -208.671-394.991-232.162  1.00  0.00           O  
ATOM    831  OE2 GLU    57    -207.819-395.494-230.265  1.00  0.00           O  
ATOM    832  C   GLU    57    -204.015-391.490-229.544  1.00  0.00           C  
ATOM    833  O   GLU    57    -203.069-392.286-229.690  1.00  0.00           O  
ATOM    834  N   LYS    58    -203.848-390.348-228.948  1.00  0.00           N  
ATOM    835  H   LYS    58    -204.595-389.686-229.107  1.00  0.00           H  
ATOM    836  CA  LYS    58    -202.687-389.703-228.145  1.00  0.00           C  
ATOM    837  HA  LYS    58    -201.845-390.393-228.081  1.00  0.00           H  
ATOM    838  CB  LYS    58    -202.252-388.447-228.871  1.00  0.00           C  
ATOM    839  HB2 LYS    58    -202.998-387.665-228.733  1.00  0.00           H  
ATOM    840  HB3 LYS    58    -201.331-387.996-228.499  1.00  0.00           H  
ATOM    841  CG  LYS    58    -202.136-388.601-230.357  1.00  0.00           C  
ATOM    842  HG2 LYS    58    -201.333-389.316-230.534  1.00  0.00           H  
ATOM    843  HG3 LYS    58    -203.023-389.036-230.818  1.00  0.00           H  
ATOM    844  CD  LYS    58    -201.845-387.251-231.038  1.00  0.00           C  
ATOM    845  HD2 LYS    58    -202.806-386.738-231.089  1.00  0.00           H  
ATOM    846  HD3 LYS    58    -201.169-386.663-230.417  1.00  0.00           H  
ATOM    847  CE  LYS    58    -201.347-387.470-232.445  1.00  0.00           C  
ATOM    848  HE2 LYS    58    -200.338-387.868-232.332  1.00  0.00           H  
ATOM    849  HE3 LYS    58    -201.800-388.356-232.889  1.00  0.00           H  
ATOM    850  NZ  LYS    58    -201.385-386.188-233.210  1.00  0.00           N  
ATOM    851  HZ1 LYS    58    -202.322-385.933-233.488  1.00  0.00           H  
ATOM    852  HZ2 LYS    58    -200.848-386.166-234.066  1.00  0.00           H  
ATOM    853  HZ3 LYS    58    -200.940-385.458-232.672  1.00  0.00           H  
ATOM    854  C   LYS    58    -203.237-389.423-226.806  1.00  0.00           C  
ATOM    855  O   LYS    58    -204.128-388.590-226.656  1.00  0.00           O  
ATOM    856  N   THR    59    -202.774-390.312-225.884  1.00  0.00           N  
ATOM    857  H   THR    59    -202.235-391.049-226.315  1.00  0.00           H  
ATOM    858  CA  THR    59    -203.244-390.289-224.471  1.00  0.00           C  
ATOM    859  HA  THR    59    -204.305-390.090-224.320  1.00  0.00           H  
ATOM    860  CB  THR    59    -203.162-391.705-223.882  1.00  0.00           C  
ATOM    861  HB  THR    59    -203.272-391.597-222.803  1.00  0.00           H  
ATOM    862  CG2 THR    59    -204.196-392.738-224.328  1.00  0.00           C  
ATOM    863 HG21 THR    59    -205.130-392.564-223.795  1.00  0.00           H  
ATOM    864 HG22 THR    59    -203.784-393.707-224.049  1.00  0.00           H  
ATOM    865 HG23 THR    59    -204.343-392.686-225.407  1.00  0.00           H  
ATOM    866  OG1 THR    59    -201.784-392.242-223.877  1.00  0.00           O  
ATOM    867  HG1 THR    59    -201.799-393.201-223.901  1.00  0.00           H  
ATOM    868  C   THR    59    -202.521-389.169-223.713  1.00  0.00           C  
ATOM    869  O   THR    59    -203.130-388.323-223.041  1.00  0.00           O  
ATOM    870  N   LYS    60    -201.220-388.969-223.797  1.00  0.00           N  
ATOM    871  H   LYS    60    -200.669-389.650-224.299  1.00  0.00           H  
ATOM    872  CA  LYS    60    -200.537-387.878-223.113  1.00  0.00           C  
ATOM    873  HA  LYS    60    -200.811-387.930-222.059  1.00  0.00           H  
ATOM    874  CB  LYS    60    -199.042-388.290-222.969  1.00  0.00           C  
ATOM    875  HB2 LYS    60    -198.608-388.473-223.952  1.00  0.00           H  
ATOM    876  HB3 LYS    60    -198.584-387.545-222.318  1.00  0.00           H  
ATOM    877  CG  LYS    60    -198.818-389.625-222.242  1.00  0.00           C  
ATOM    878  HG2 LYS    60    -198.560-389.311-221.231  1.00  0.00           H  
ATOM    879  HG3 LYS    60    -199.653-390.294-222.453  1.00  0.00           H  
ATOM    880  CD  LYS    60    -197.488-390.294-222.566  1.00  0.00           C  
ATOM    881  HD2 LYS    60    -197.179-390.257-223.611  1.00  0.00           H  
ATOM    882  HD3 LYS    60    -196.664-389.712-222.154  1.00  0.00           H  
ATOM    883  CE  LYS    60    -197.538-391.661-221.981  1.00  0.00           C  
ATOM    884  HE2 LYS    60    -197.444-391.581-220.898  1.00  0.00           H  
ATOM    885  HE3 LYS    60    -198.487-392.123-222.254  1.00  0.00           H  
ATOM    886  NZ  LYS    60    -196.415-392.352-222.490  1.00  0.00           N  
ATOM    887  HZ1 LYS    60    -195.529-391.998-222.159  1.00  0.00           H  
ATOM    888  HZ2 LYS    60    -196.478-392.391-223.497  1.00  0.00           H  
ATOM    889  HZ3 LYS    60    -196.381-393.302-222.149  1.00  0.00           H  
ATOM    890  C   LYS    60    -200.645-386.364-223.563  1.00  0.00           C  
ATOM    891  O   LYS    60    -200.651-385.381-222.729  1.00  0.00           O  
ATOM    892  N   GLU    61    -200.755-386.319-224.864  1.00  0.00           N  
ATOM    893  H   GLU    61    -200.759-387.266-225.216  1.00  0.00           H  
ATOM    894  CA  GLU    61    -200.854-385.124-225.734  1.00  0.00           C  
ATOM    895  HA  GLU    61    -200.046-384.542-225.290  1.00  0.00           H  
ATOM    896  CB  GLU    61    -200.430-385.181-227.234  1.00  0.00           C  
ATOM    897  HB2 GLU    61    -201.189-385.739-227.782  1.00  0.00           H  
ATOM    898  HB3 GLU    61    -200.431-384.153-227.594  1.00  0.00           H  
ATOM    899  CG  GLU    61    -199.089-385.866-227.522  1.00  0.00           C  
ATOM    900  HG2 GLU    61    -199.164-386.952-227.459  1.00  0.00           H  
ATOM    901  HG3 GLU    61    -198.740-385.642-228.530  1.00  0.00           H  
ATOM    902  CD  GLU    61    -197.921-385.464-226.511  1.00  0.00           C  
ATOM    903  OE1 GLU    61    -196.869-386.217-226.516  1.00  0.00           O  
ATOM    904  OE2 GLU    61    -197.897-384.382-225.870  1.00  0.00           O  
ATOM    905  C   GLU    61    -202.165-384.278-225.531  1.00  0.00           C  
ATOM    906  O   GLU    61    -202.454-383.281-226.259  1.00  0.00           O  
ATOM    907  N   GLN    62    -203.072-384.698-224.590  1.00  0.00           N  
ATOM    908  H   GLN    62    -202.873-385.535-224.060  1.00  0.00           H  
ATOM    909  CA  GLN    62    -204.274-384.035-224.309  1.00  0.00           C  
ATOM    910  HA  GLN    62    -204.216-383.043-224.758  1.00  0.00           H  
ATOM    911  CB  GLN    62    -205.408-384.886-225.056  1.00  0.00           C  
ATOM    912  HB2 GLN    62    -206.220-384.162-224.986  1.00  0.00           H  
ATOM    913  HB3 GLN    62    -205.207-384.943-226.126  1.00  0.00           H  
ATOM    914  CG  GLN    62    -205.778-386.245-224.354  1.00  0.00           C  
ATOM    915  HG2 GLN    62    -204.990-386.985-224.497  1.00  0.00           H  
ATOM    916  HG3 GLN    62    -205.987-386.178-223.287  1.00  0.00           H  
ATOM    917  CD  GLN    62    -207.094-386.736-224.898  1.00  0.00           C  
ATOM    918  OE1 GLN    62    -208.084-386.968-224.187  1.00  0.00           O  
ATOM    919  NE2 GLN    62    -207.204-387.064-226.180  1.00  0.00           N  
ATOM    920 HE21 GLN    62    -208.119-387.401-226.443  1.00  0.00           H  
ATOM    921 HE22 GLN    62    -206.433-387.194-226.819  1.00  0.00           H  
ATOM    922  C   GLN    62    -204.436-383.787-222.776  1.00  0.00           C  
ATOM    923  O   GLN    62    -205.482-383.415-222.294  1.00  0.00           O  
ATOM    924  N   VAL    63    -203.415-383.951-221.875  1.00  0.00           N  
ATOM    925  H   VAL    63    -202.516-384.252-222.225  1.00  0.00           H  
ATOM    926  CA  VAL    63    -203.559-383.539-220.497  1.00  0.00           C  
ATOM    927  HA  VAL    63    -204.569-383.621-220.095  1.00  0.00           H  
ATOM    928  CB  VAL    63    -202.647-384.484-219.626  1.00  0.00           C  
ATOM    929  HB  VAL    63    -201.569-384.331-219.665  1.00  0.00           H  
ATOM    930  CG1 VAL    63    -203.026-384.305-218.142  1.00  0.00           C  
ATOM    931 HG11 VAL    63    -202.933-383.286-217.767  1.00  0.00           H  
ATOM    932 HG12 VAL    63    -202.346-384.760-217.422  1.00  0.00           H  
ATOM    933 HG13 VAL    63    -204.018-384.751-218.069  1.00  0.00           H  
ATOM    934  CG2 VAL    63    -202.951-386.023-220.117  1.00  0.00           C  
ATOM    935 HG21 VAL    63    -204.013-386.250-220.216  1.00  0.00           H  
ATOM    936 HG22 VAL    63    -202.402-386.716-219.480  1.00  0.00           H  
ATOM    937 HG23 VAL    63    -202.507-386.241-221.088  1.00  0.00           H  
ATOM    938  C   VAL    63    -203.255-382.055-220.355  1.00  0.00           C  
ATOM    939  O   VAL    63    -202.127-381.677-220.828  1.00  0.00           O  
ATOM    940  N   THR    64    -204.068-381.250-219.731  1.00  0.00           N  
ATOM    941  H   THR    64    -204.922-381.562-219.292  1.00  0.00           H  
ATOM    942  CA  THR    64    -203.767-379.785-219.629  1.00  0.00           C  
ATOM    943  HA  THR    64    -202.693-379.645-219.757  1.00  0.00           H  
ATOM    944  CB  THR    64    -204.490-379.051-220.854  1.00  0.00           C  
ATOM    945  HB  THR    64    -205.363-378.552-220.435  1.00  0.00           H  
ATOM    946  CG2 THR    64    -203.753-377.954-221.379  1.00  0.00           C  
ATOM    947 HG21 THR    64    -204.284-377.535-222.233  1.00  0.00           H  
ATOM    948 HG22 THR    64    -202.755-378.321-221.619  1.00  0.00           H  
ATOM    949 HG23 THR    64    -203.729-377.209-220.584  1.00  0.00           H  
ATOM    950  OG1 THR    64    -205.024-379.853-221.888  1.00  0.00           O  
ATOM    951  HG1 THR    64    -205.726-380.424-221.568  1.00  0.00           H  
ATOM    952  C   THR    64    -204.096-379.234-218.181  1.00  0.00           C  
ATOM    953  O   THR    64    -205.106-379.438-217.696  1.00  0.00           O  
ATOM    954  N   ASN    65    -203.111-378.508-217.666  1.00  0.00           N  
ATOM    955  H   ASN    65    -202.302-378.376-218.257  1.00  0.00           H  
ATOM    956  CA  ASN    65    -202.981-378.055-216.254  1.00  0.00           C  
ATOM    957  HA  ASN    65    -203.402-378.715-215.495  1.00  0.00           H  
ATOM    958  CB  ASN    65    -201.482-377.979-215.822  1.00  0.00           C  
ATOM    959  HB2 ASN    65    -201.072-378.961-216.056  1.00  0.00           H  
ATOM    960  HB3 ASN    65    -200.852-377.355-216.456  1.00  0.00           H  
ATOM    961  CG  ASN    65    -201.310-377.528-214.335  1.00  0.00           C  
ATOM    962  OD1 ASN    65    -201.005-376.375-214.004  1.00  0.00           O  
ATOM    963  ND2 ASN    65    -201.241-378.491-213.496  1.00  0.00           N  
ATOM    964 HD21 ASN    65    -200.929-378.284-212.558  1.00  0.00           H  
ATOM    965 HD22 ASN    65    -201.438-379.451-213.740  1.00  0.00           H  
ATOM    966  C   ASN    65    -203.734-376.680-216.130  1.00  0.00           C  
ATOM    967  O   ASN    65    -203.593-375.815-216.937  1.00  0.00           O  
ATOM    968  N   VAL    66    -204.567-376.533-215.056  1.00  0.00           N  
ATOM    969  H   VAL    66    -204.579-377.273-214.370  1.00  0.00           H  
ATOM    970  CA  VAL    66    -205.373-375.357-214.618  1.00  0.00           C  
ATOM    971  HA  VAL    66    -205.356-374.708-215.494  1.00  0.00           H  
ATOM    972  CB  VAL    66    -206.918-375.683-214.461  1.00  0.00           C  
ATOM    973  HB  VAL    66    -207.066-376.348-215.312  1.00  0.00           H  
ATOM    974  CG1 VAL    66    -207.348-376.468-213.255  1.00  0.00           C  
ATOM    975 HG11 VAL    66    -206.666-377.314-213.169  1.00  0.00           H  
ATOM    976 HG12 VAL    66    -208.290-376.938-213.537  1.00  0.00           H  
ATOM    977 HG13 VAL    66    -207.277-375.789-212.405  1.00  0.00           H  
ATOM    978  CG2 VAL    66    -207.819-374.395-214.653  1.00  0.00           C  
ATOM    979 HG21 VAL    66    -207.454-373.425-214.314  1.00  0.00           H  
ATOM    980 HG22 VAL    66    -208.759-374.595-214.139  1.00  0.00           H  
ATOM    981 HG23 VAL    66    -207.989-374.351-215.728  1.00  0.00           H  
ATOM    982  C   VAL    66    -204.683-374.513-213.446  1.00  0.00           C  
ATOM    983  O   VAL    66    -204.428-375.020-212.355  1.00  0.00           O  
ATOM    984  N   GLY    67    -204.409-373.225-213.755  1.00  0.00           N  
ATOM    985  H   GLY    67    -204.829-372.810-214.575  1.00  0.00           H  
ATOM    986  CA  GLY    67    -203.691-372.253-212.832  1.00  0.00           C  
ATOM    987  HA2 GLY    67    -203.001-372.799-212.189  1.00  0.00           H  
ATOM    988  HA3 GLY    67    -203.030-371.670-213.472  1.00  0.00           H  
ATOM    989  C   GLY    67    -204.490-371.236-211.979  1.00  0.00           C  
ATOM    990  O   GLY    67    -205.690-371.089-212.095  1.00  0.00           O  
ATOM    991  N   GLY    68    -203.823-370.651-210.969  1.00  0.00           N  
ATOM    992  H   GLY    68    -202.845-370.896-210.911  1.00  0.00           H  
ATOM    993  CA  GLY    68    -204.305-369.673-209.928  1.00  0.00           C  
ATOM    994  HA2 GLY    68    -203.579-369.394-209.164  1.00  0.00           H  
ATOM    995  HA3 GLY    68    -204.684-368.754-210.375  1.00  0.00           H  
ATOM    996  C   GLY    68    -205.375-370.177-208.911  1.00  0.00           C  
ATOM    997  O   GLY    68    -205.819-371.294-208.981  1.00  0.00           O  
ATOM    998  N   ALA    69    -205.591-369.398-207.876  1.00  0.00           N  
ATOM    999  H   ALA    69    -205.188-368.472-207.891  1.00  0.00           H  
ATOM   1000  CA  ALA    69    -206.479-369.812-206.746  1.00  0.00           C  
ATOM   1001  HA  ALA    69    -207.263-370.482-207.100  1.00  0.00           H  
ATOM   1002  CB  ALA    69    -205.656-370.510-205.650  1.00  0.00           C  
ATOM   1003  HB1 ALA    69    -205.274-371.508-205.867  1.00  0.00           H  
ATOM   1004  HB2 ALA    69    -206.177-370.590-204.696  1.00  0.00           H  
ATOM   1005  HB3 ALA    69    -204.730-369.948-205.533  1.00  0.00           H  
ATOM   1006  C   ALA    69    -207.232-368.654-206.121  1.00  0.00           C  
ATOM   1007  O   ALA    69    -206.707-367.495-205.918  1.00  0.00           O  
ATOM   1008  N   VAL    70    -208.523-368.948-205.905  1.00  0.00           N  
ATOM   1009  H   VAL    70    -208.800-369.919-205.941  1.00  0.00           H  
ATOM   1010  CA  VAL    70    -209.590-368.033-205.299  1.00  0.00           C  
ATOM   1011  HA  VAL    70    -210.575-368.499-205.345  1.00  0.00           H  
ATOM   1012  CB  VAL    70    -209.317-367.815-203.811  1.00  0.00           C  
ATOM   1013  HB  VAL    70    -208.364-367.321-203.622  1.00  0.00           H  
ATOM   1014  CG1 VAL    70    -210.325-366.921-202.987  1.00  0.00           C  
ATOM   1015 HG11 VAL    70    -211.196-366.667-203.592  1.00  0.00           H  
ATOM   1016 HG12 VAL    70    -209.805-365.987-202.773  1.00  0.00           H  
ATOM   1017 HG13 VAL    70    -210.540-367.430-202.047  1.00  0.00           H  
ATOM   1018  CG2 VAL    70    -209.510-369.260-203.151  1.00  0.00           C  
ATOM   1019 HG21 VAL    70    -208.685-369.860-203.535  1.00  0.00           H  
ATOM   1020 HG22 VAL    70    -210.509-369.652-203.344  1.00  0.00           H  
ATOM   1021 HG23 VAL    70    -209.522-369.126-202.070  1.00  0.00           H  
ATOM   1022  C   VAL    70    -209.808-366.740-206.147  1.00  0.00           C  
ATOM   1023  O   VAL    70    -210.960-366.563-206.582  1.00  0.00           O  
ATOM   1024  N   VAL    71    -208.846-365.904-206.550  1.00  0.00           N  
ATOM   1025  H   VAL    71    -207.963-366.079-206.092  1.00  0.00           H  
ATOM   1026  CA  VAL    71    -209.031-364.778-207.483  1.00  0.00           C  
ATOM   1027  HA  VAL    71    -210.038-364.372-207.385  1.00  0.00           H  
ATOM   1028  CB  VAL    71    -207.876-363.879-207.114  1.00  0.00           C  
ATOM   1029  HB  VAL    71    -207.580-363.944-206.067  1.00  0.00           H  
ATOM   1030  CG1 VAL    71    -206.576-364.055-208.035  1.00  0.00           C  
ATOM   1031 HG11 VAL    71    -205.829-363.347-207.676  1.00  0.00           H  
ATOM   1032 HG12 VAL    71    -206.833-363.891-209.081  1.00  0.00           H  
ATOM   1033 HG13 VAL    71    -206.176-365.065-207.940  1.00  0.00           H  
ATOM   1034  CG2 VAL    71    -208.410-362.466-207.231  1.00  0.00           C  
ATOM   1035 HG21 VAL    71    -208.913-362.235-206.292  1.00  0.00           H  
ATOM   1036 HG22 VAL    71    -209.040-362.238-208.091  1.00  0.00           H  
ATOM   1037 HG23 VAL    71    -207.659-361.707-207.448  1.00  0.00           H  
ATOM   1038  C   VAL    71    -208.884-365.245-208.934  1.00  0.00           C  
ATOM   1039  O   VAL    71    -208.201-366.294-209.176  1.00  0.00           O  
ATOM   1040  N   THR    72    -209.515-364.461-209.821  1.00  0.00           N  
ATOM   1041  H   THR    72    -209.889-363.698-209.276  1.00  0.00           H  
ATOM   1042  CA  THR    72    -209.676-364.630-211.238  1.00  0.00           C  
ATOM   1043  HA  THR    72    -209.776-365.694-211.452  1.00  0.00           H  
ATOM   1044  CB  THR    72    -211.038-364.077-211.622  1.00  0.00           C  
ATOM   1045  HB  THR    72    -211.570-364.437-210.742  1.00  0.00           H  
ATOM   1046  CG2 THR    72    -211.138-362.521-211.634  1.00  0.00           C  
ATOM   1047 HG21 THR    72    -210.823-362.192-210.644  1.00  0.00           H  
ATOM   1048 HG22 THR    72    -212.181-362.219-211.721  1.00  0.00           H  
ATOM   1049 HG23 THR    72    -210.557-362.178-212.491  1.00  0.00           H  
ATOM   1050  OG1 THR    72    -211.395-364.560-212.852  1.00  0.00           O  
ATOM   1051  HG1 THR    72    -211.221-363.885-213.513  1.00  0.00           H  
ATOM   1052  C   THR    72    -208.415-364.285-212.174  1.00  0.00           C  
ATOM   1053  O   THR    72    -208.579-363.852-213.285  1.00  0.00           O  
ATOM   1054  N   GLY    73    -207.180-364.523-211.711  1.00  0.00           N  
ATOM   1055  H   GLY    73    -207.042-364.941-210.802  1.00  0.00           H  
ATOM   1056  CA  GLY    73    -205.972-364.064-212.457  1.00  0.00           C  
ATOM   1057  HA2 GLY    73    -206.075-364.594-213.404  1.00  0.00           H  
ATOM   1058  HA3 GLY    73    -206.027-363.022-212.774  1.00  0.00           H  
ATOM   1059  C   GLY    73    -204.714-364.404-211.788  1.00  0.00           C  
ATOM   1060  O   GLY    73    -204.619-364.967-210.718  1.00  0.00           O  
ATOM   1061  N   VAL    74    -203.544-363.897-212.253  1.00  0.00           N  
ATOM   1062  H   VAL    74    -203.538-363.420-213.143  1.00  0.00           H  
ATOM   1063  CA  VAL    74    -202.214-364.067-211.632  1.00  0.00           C  
ATOM   1064  HA  VAL    74    -202.355-364.770-210.811  1.00  0.00           H  
ATOM   1065  CB  VAL    74    -201.132-364.702-212.608  1.00  0.00           C  
ATOM   1066  HB  VAL    74    -201.062-364.032-213.465  1.00  0.00           H  
ATOM   1067  CG1 VAL    74    -199.707-364.792-212.062  1.00  0.00           C  
ATOM   1068 HG11 VAL    74    -199.686-365.561-211.290  1.00  0.00           H  
ATOM   1069 HG12 VAL    74    -199.355-363.816-211.727  1.00  0.00           H  
ATOM   1070 HG13 VAL    74    -198.991-365.031-212.848  1.00  0.00           H  
ATOM   1071  CG2 VAL    74    -201.457-366.113-212.948  1.00  0.00           C  
ATOM   1072 HG21 VAL    74    -201.539-366.865-212.163  1.00  0.00           H  
ATOM   1073 HG22 VAL    74    -200.893-366.486-213.802  1.00  0.00           H  
ATOM   1074 HG23 VAL    74    -202.460-366.225-213.361  1.00  0.00           H  
ATOM   1075  C   VAL    74    -201.655-362.811-211.141  1.00  0.00           C  
ATOM   1076  O   VAL    74    -201.629-361.824-211.823  1.00  0.00           O  
ATOM   1077  N   THR    75    -201.391-362.785-209.814  1.00  0.00           N  
ATOM   1078  H   THR    75    -201.499-363.580-209.200  1.00  0.00           H  
ATOM   1079  CA  THR    75    -201.172-361.437-209.042  1.00  0.00           C  
ATOM   1080  HA  THR    75    -201.763-360.661-209.529  1.00  0.00           H  
ATOM   1081  CB  THR    75    -201.639-361.493-207.612  1.00  0.00           C  
ATOM   1082  HB  THR    75    -201.101-360.708-207.081  1.00  0.00           H  
ATOM   1083  CG2 THR    75    -203.184-361.334-207.685  1.00  0.00           C  
ATOM   1084 HG21 THR    75    -203.445-360.295-207.887  1.00  0.00           H  
ATOM   1085 HG22 THR    75    -203.601-361.454-206.685  1.00  0.00           H  
ATOM   1086 HG23 THR    75    -203.745-362.035-208.302  1.00  0.00           H  
ATOM   1087  OG1 THR    75    -201.181-362.730-207.014  1.00  0.00           O  
ATOM   1088  HG1 THR    75    -200.231-362.707-206.876  1.00  0.00           H  
ATOM   1089  C   THR    75    -199.754-361.092-208.988  1.00  0.00           C  
ATOM   1090  O   THR    75    -198.952-361.684-208.311  1.00  0.00           O  
ATOM   1091  N   ALA    76    -199.398-359.982-209.642  1.00  0.00           N  
ATOM   1092  H   ALA    76    -200.099-359.445-210.133  1.00  0.00           H  
ATOM   1093  CA  ALA    76    -198.017-359.719-209.973  1.00  0.00           C  
ATOM   1094  HA  ALA    76    -197.370-360.356-209.370  1.00  0.00           H  
ATOM   1095  CB  ALA    76    -197.761-360.177-211.402  1.00  0.00           C  
ATOM   1096  HB1 ALA    76    -198.021-361.226-211.548  1.00  0.00           H  
ATOM   1097  HB2 ALA    76    -196.743-360.012-211.752  1.00  0.00           H  
ATOM   1098  HB3 ALA    76    -198.425-359.572-212.019  1.00  0.00           H  
ATOM   1099  C   ALA    76    -197.658-358.219-209.928  1.00  0.00           C  
ATOM   1100  O   ALA    76    -198.552-357.411-210.135  1.00  0.00           O  
ATOM   1101  N   VAL    77    -196.440-357.798-209.588  1.00  0.00           N  
ATOM   1102  H   VAL    77    -195.720-358.497-209.474  1.00  0.00           H  
ATOM   1103  CA  VAL    77    -195.880-356.428-209.187  1.00  0.00           C  
ATOM   1104  HA  VAL    77    -196.322-355.603-209.746  1.00  0.00           H  
ATOM   1105  CB  VAL    77    -196.180-356.139-207.707  1.00  0.00           C  
ATOM   1106  HB  VAL    77    -197.259-356.102-207.557  1.00  0.00           H  
ATOM   1107  CG1 VAL    77    -195.759-357.233-206.739  1.00  0.00           C  
ATOM   1108 HG11 VAL    77    -195.701-356.850-205.720  1.00  0.00           H  
ATOM   1109 HG12 VAL    77    -194.794-357.538-207.142  1.00  0.00           H  
ATOM   1110 HG13 VAL    77    -196.457-358.062-206.624  1.00  0.00           H  
ATOM   1111  CG2 VAL    77    -195.618-354.856-207.038  1.00  0.00           C  
ATOM   1112 HG21 VAL    77    -196.054-354.690-206.053  1.00  0.00           H  
ATOM   1113 HG22 VAL    77    -195.689-354.004-207.714  1.00  0.00           H  
ATOM   1114 HG23 VAL    77    -194.535-354.932-206.939  1.00  0.00           H  
ATOM   1115  C   VAL    77    -194.340-356.461-209.604  1.00  0.00           C  
ATOM   1116  O   VAL    77    -193.799-357.509-209.901  1.00  0.00           O  
ATOM   1117  N   ALA    78    -193.574-355.407-209.655  1.00  0.00           N  
ATOM   1118  H   ALA    78    -193.846-354.507-209.286  1.00  0.00           H  
ATOM   1119  CA  ALA    78    -192.141-355.414-210.115  1.00  0.00           C  
ATOM   1120  HA  ALA    78    -192.189-355.972-211.050  1.00  0.00           H  
ATOM   1121  CB  ALA    78    -191.739-353.923-210.225  1.00  0.00           C  
ATOM   1122  HB1 ALA    78    -191.893-353.296-209.347  1.00  0.00           H  
ATOM   1123  HB2 ALA    78    -192.425-353.584-211.001  1.00  0.00           H  
ATOM   1124  HB3 ALA    78    -190.715-353.959-210.597  1.00  0.00           H  
ATOM   1125  C   ALA    78    -191.277-356.213-209.086  1.00  0.00           C  
ATOM   1126  O   ALA    78    -191.578-356.280-207.871  1.00  0.00           O  
ATOM   1127  N   GLN    79    -190.152-356.821-209.595  1.00  0.00           N  
ATOM   1128  H   GLN    79    -189.914-356.719-210.571  1.00  0.00           H  
ATOM   1129  CA  GLN    79    -189.102-357.264-208.595  1.00  0.00           C  
ATOM   1130  HA  GLN    79    -189.503-357.902-207.807  1.00  0.00           H  
ATOM   1131  CB  GLN    79    -187.964-357.956-209.377  1.00  0.00           C  
ATOM   1132  HB2 GLN    79    -187.622-357.241-210.126  1.00  0.00           H  
ATOM   1133  HB3 GLN    79    -187.103-358.107-208.725  1.00  0.00           H  
ATOM   1134  CG  GLN    79    -188.410-359.304-210.038  1.00  0.00           C  
ATOM   1135  HG2 GLN    79    -189.455-359.238-210.344  1.00  0.00           H  
ATOM   1136  HG3 GLN    79    -187.705-359.714-210.760  1.00  0.00           H  
ATOM   1137  CD  GLN    79    -188.392-360.516-209.130  1.00  0.00           C  
ATOM   1138  OE1 GLN    79    -187.721-360.436-208.040  1.00  0.00           O  
ATOM   1139  NE2 GLN    79    -188.957-361.649-209.467  1.00  0.00           N  
ATOM   1140 HE21 GLN    79    -188.516-362.424-208.993  1.00  0.00           H  
ATOM   1141 HE22 GLN    79    -189.397-361.719-210.374  1.00  0.00           H  
ATOM   1142  C   GLN    79    -188.592-356.013-207.895  1.00  0.00           C  
ATOM   1143  O   GLN    79    -188.624-354.945-208.470  1.00  0.00           O  
ATOM   1144  N   LYS    80    -188.076-356.212-206.689  1.00  0.00           N  
ATOM   1145  H   LYS    80    -187.900-357.141-206.334  1.00  0.00           H  
ATOM   1146  CA  LYS    80    -187.602-355.082-205.829  1.00  0.00           C  
ATOM   1147  HA  LYS    80    -188.310-354.254-205.859  1.00  0.00           H  
ATOM   1148  CB  LYS    80    -187.696-355.577-204.331  1.00  0.00           C  
ATOM   1149  HB2 LYS    80    -186.956-356.348-204.119  1.00  0.00           H  
ATOM   1150  HB3 LYS    80    -187.639-354.720-203.660  1.00  0.00           H  
ATOM   1151  CG  LYS    80    -189.107-356.164-204.091  1.00  0.00           C  
ATOM   1152  HG2 LYS    80    -189.817-355.522-204.612  1.00  0.00           H  
ATOM   1153  HG3 LYS    80    -189.255-357.211-204.353  1.00  0.00           H  
ATOM   1154  CD  LYS    80    -189.569-356.034-202.552  1.00  0.00           C  
ATOM   1155  HD2 LYS    80    -188.986-356.677-201.892  1.00  0.00           H  
ATOM   1156  HD3 LYS    80    -189.388-355.012-202.219  1.00  0.00           H  
ATOM   1157  CE  LYS    80    -191.037-356.348-202.270  1.00  0.00           C  
ATOM   1158  HE2 LYS    80    -191.685-355.937-203.045  1.00  0.00           H  
ATOM   1159  HE3 LYS    80    -191.183-357.424-202.176  1.00  0.00           H  
ATOM   1160  NZ  LYS    80    -191.416-355.672-200.978  1.00  0.00           N  
ATOM   1161  HZ1 LYS    80    -191.558-354.708-201.244  1.00  0.00           H  
ATOM   1162  HZ2 LYS    80    -190.706-355.796-200.271  1.00  0.00           H  
ATOM   1163  HZ3 LYS    80    -192.320-356.053-200.738  1.00  0.00           H  
ATOM   1164  C   LYS    80    -186.349-354.436-206.292  1.00  0.00           C  
ATOM   1165  O   LYS    80    -185.652-354.985-207.132  1.00  0.00           O  
ATOM   1166  N   THR    81    -185.904-353.326-205.662  1.00  0.00           N  
ATOM   1167  H   THR    81    -186.585-352.912-205.041  1.00  0.00           H  
ATOM   1168  CA  THR    81    -184.604-352.633-205.962  1.00  0.00           C  
ATOM   1169  HA  THR    81    -184.170-353.114-206.839  1.00  0.00           H  
ATOM   1170  CB  THR    81    -184.859-351.111-206.364  1.00  0.00           C  
ATOM   1171  HB  THR    81    -183.896-350.660-206.604  1.00  0.00           H  
ATOM   1172  CG2 THR    81    -185.689-350.930-207.690  1.00  0.00           C  
ATOM   1173 HG21 THR    81    -186.490-351.669-207.658  1.00  0.00           H  
ATOM   1174 HG22 THR    81    -185.005-351.059-208.528  1.00  0.00           H  
ATOM   1175 HG23 THR    81    -185.979-349.885-207.802  1.00  0.00           H  
ATOM   1176  OG1 THR    81    -185.420-350.324-205.367  1.00  0.00           O  
ATOM   1177  HG1 THR    81    -185.097-349.447-205.583  1.00  0.00           H  
ATOM   1178  C   THR    81    -183.478-352.817-204.917  1.00  0.00           C  
ATOM   1179  O   THR    81    -182.402-352.257-205.037  1.00  0.00           O  
ATOM   1180  N   VAL    82    -183.710-353.704-203.945  1.00  0.00           N  
ATOM   1181  H   VAL    82    -184.645-354.086-203.961  1.00  0.00           H  
ATOM   1182  CA  VAL    82    -182.679-354.245-202.963  1.00  0.00           C  
ATOM   1183  HA  VAL    82    -181.787-353.624-202.879  1.00  0.00           H  
ATOM   1184  CB  VAL    82    -183.297-353.972-201.550  1.00  0.00           C  
ATOM   1185  HB  VAL    82    -182.482-354.042-200.830  1.00  0.00           H  
ATOM   1186  CG1 VAL    82    -183.867-352.685-200.996  1.00  0.00           C  
ATOM   1187 HG11 VAL    82    -184.076-352.017-201.832  1.00  0.00           H  
ATOM   1188 HG12 VAL    82    -183.176-352.285-200.254  1.00  0.00           H  
ATOM   1189 HG13 VAL    82    -184.807-353.046-200.579  1.00  0.00           H  
ATOM   1190  CG2 VAL    82    -184.028-355.236-201.236  1.00  0.00           C  
ATOM   1191 HG21 VAL    82    -183.366-356.102-201.224  1.00  0.00           H  
ATOM   1192 HG22 VAL    82    -184.766-355.386-202.025  1.00  0.00           H  
ATOM   1193 HG23 VAL    82    -184.610-355.159-200.318  1.00  0.00           H  
ATOM   1194  C   VAL    82    -182.089-355.539-203.427  1.00  0.00           C  
ATOM   1195  O   VAL    82    -181.084-355.872-202.838  1.00  0.00           O  
ATOM   1196  N   GLU    83    -182.711-356.186-204.487  1.00  0.00           N  
ATOM   1197  H   GLU    83    -183.495-355.759-204.958  1.00  0.00           H  
ATOM   1198  CA  GLU    83    -182.178-357.496-204.936  1.00  0.00           C  
ATOM   1199  HA  GLU    83    -181.711-357.999-204.089  1.00  0.00           H  
ATOM   1200  CB  GLU    83    -183.444-358.362-205.312  1.00  0.00           C  
ATOM   1201  HB2 GLU    83    -183.853-357.811-206.159  1.00  0.00           H  
ATOM   1202  HB3 GLU    83    -183.212-359.391-205.588  1.00  0.00           H  
ATOM   1203  CG  GLU    83    -184.402-358.677-204.158  1.00  0.00           C  
ATOM   1204  HG2 GLU    83    -184.774-357.690-203.880  1.00  0.00           H  
ATOM   1205  HG3 GLU    83    -185.179-359.394-204.422  1.00  0.00           H  
ATOM   1206  CD  GLU    83    -183.586-359.224-202.965  1.00  0.00           C  
ATOM   1207  OE1 GLU    83    -182.894-360.298-203.082  1.00  0.00           O  
ATOM   1208  OE2 GLU    83    -183.517-358.625-201.891  1.00  0.00           O  
ATOM   1209  C   GLU    83    -181.253-357.093-206.105  1.00  0.00           C  
ATOM   1210  O   GLU    83    -181.647-356.160-206.899  1.00  0.00           O  
ATOM   1211  N   GLY    84    -180.065-357.668-206.209  1.00  0.00           N  
ATOM   1212  H   GLY    84    -180.047-358.437-205.554  1.00  0.00           H  
ATOM   1213  CA  GLY    84    -178.909-357.589-207.058  1.00  0.00           C  
ATOM   1214  HA2 GLY    84    -178.760-356.518-207.194  1.00  0.00           H  
ATOM   1215  HA3 GLY    84    -177.984-357.918-206.584  1.00  0.00           H  
ATOM   1216  C   GLY    84    -179.153-358.415-208.344  1.00  0.00           C  
ATOM   1217  O   GLY    84    -179.999-359.275-208.334  1.00  0.00           O  
ATOM   1218  N   ALA    85    -178.239-358.250-209.320  1.00  0.00           N  
ATOM   1219  H   ALA    85    -177.576-357.524-209.088  1.00  0.00           H  
ATOM   1220  CA  ALA    85    -177.868-359.073-210.491  1.00  0.00           C  
ATOM   1221  HA  ALA    85    -177.894-360.105-210.141  1.00  0.00           H  
ATOM   1222  CB  ALA    85    -178.909-358.878-211.551  1.00  0.00           C  
ATOM   1223  HB1 ALA    85    -178.685-359.303-212.530  1.00  0.00           H  
ATOM   1224  HB2 ALA    85    -179.057-357.805-211.665  1.00  0.00           H  
ATOM   1225  HB3 ALA    85    -179.803-359.451-211.303  1.00  0.00           H  
ATOM   1226  C   ALA    85    -176.413-358.766-211.012  1.00  0.00           C  
ATOM   1227  O   ALA    85    -175.872-357.669-210.905  1.00  0.00           O  
ATOM   1228  N   GLY    86    -175.920-359.796-211.782  1.00  0.00           N  
ATOM   1229  H   GLY    86    -176.571-360.474-212.152  1.00  0.00           H  
ATOM   1230  CA  GLY    86    -174.672-359.752-212.490  1.00  0.00           C  
ATOM   1231  HA2 GLY    86    -174.348-360.753-212.775  1.00  0.00           H  
ATOM   1232  HA3 GLY    86    -174.760-359.051-213.320  1.00  0.00           H  
ATOM   1233  C   GLY    86    -173.456-359.371-211.632  1.00  0.00           C  
ATOM   1234  O   GLY    86    -172.631-358.479-211.869  1.00  0.00           O  
ATOM   1235  N   SER    87    -173.418-359.967-210.385  1.00  0.00           N  
ATOM   1236  H   SER    87    -174.300-360.432-210.223  1.00  0.00           H  
ATOM   1237  CA  SER    87    -172.502-359.679-209.258  1.00  0.00           C  
ATOM   1238  HA  SER    87    -172.487-358.598-209.124  1.00  0.00           H  
ATOM   1239  CB  SER    87    -173.058-360.298-207.989  1.00  0.00           C  
ATOM   1240  HB2 SER    87    -172.872-361.369-208.061  1.00  0.00           H  
ATOM   1241  HB3 SER    87    -172.516-359.850-207.155  1.00  0.00           H  
ATOM   1242  OG  SER    87    -174.474-360.258-207.801  1.00  0.00           O  
ATOM   1243  HG  SER    87    -174.734-360.288-206.877  1.00  0.00           H  
ATOM   1244  C   SER    87    -170.995-360.094-209.453  1.00  0.00           C  
ATOM   1245  O   SER    87    -169.989-359.506-208.976  1.00  0.00           O  
ATOM   1246  N   ILE    88    -170.984-361.218-210.150  1.00  0.00           N  
ATOM   1247  H   ILE    88    -171.874-361.638-210.379  1.00  0.00           H  
ATOM   1248  CA  ILE    88    -169.798-361.860-210.875  1.00  0.00           C  
ATOM   1249  HA  ILE    88    -168.967-361.160-210.793  1.00  0.00           H  
ATOM   1250  CB  ILE    88    -169.439-363.156-210.159  1.00  0.00           C  
ATOM   1251  HB  ILE    88    -170.344-363.755-210.254  1.00  0.00           H  
ATOM   1252  CG2 ILE    88    -168.307-363.973-210.818  1.00  0.00           C  
ATOM   1253 HG21 ILE    88    -168.052-364.901-210.308  1.00  0.00           H  
ATOM   1254 HG22 ILE    88    -167.459-363.302-210.683  1.00  0.00           H  
ATOM   1255 HG23 ILE    88    -168.628-364.165-211.842  1.00  0.00           H  
ATOM   1256  CG1 ILE    88    -169.130-362.880-208.645  1.00  0.00           C  
ATOM   1257 HG12 ILE    88    -168.628-361.913-208.612  1.00  0.00           H  
ATOM   1258 HG13 ILE    88    -170.124-362.685-208.243  1.00  0.00           H  
ATOM   1259  CD1 ILE    88    -168.322-363.841-207.853  1.00  0.00           C  
ATOM   1260 HD11 ILE    88    -167.726-363.421-207.044  1.00  0.00           H  
ATOM   1261 HD12 ILE    88    -167.454-364.166-208.428  1.00  0.00           H  
ATOM   1262 HD13 ILE    88    -168.996-364.624-207.507  1.00  0.00           H  
ATOM   1263  C   ILE    88    -170.179-362.018-212.352  1.00  0.00           C  
ATOM   1264  O   ILE    88    -171.292-362.394-212.613  1.00  0.00           O  
ATOM   1265  N   ALA    89    -169.283-361.832-213.349  1.00  0.00           N  
ATOM   1266  H   ALA    89    -168.353-361.520-213.107  1.00  0.00           H  
ATOM   1267  CA  ALA    89    -169.534-362.112-214.759  1.00  0.00           C  
ATOM   1268  HA  ALA    89    -170.491-361.751-215.137  1.00  0.00           H  
ATOM   1269  CB  ALA    89    -168.520-361.331-215.635  1.00  0.00           C  
ATOM   1270  HB1 ALA    89    -168.721-360.288-215.393  1.00  0.00           H  
ATOM   1271  HB2 ALA    89    -168.911-361.457-216.645  1.00  0.00           H  
ATOM   1272  HB3 ALA    89    -167.485-361.639-215.491  1.00  0.00           H  
ATOM   1273  C   ALA    89    -169.439-363.667-214.991  1.00  0.00           C  
ATOM   1274  O   ALA    89    -168.712-364.402-214.306  1.00  0.00           O  
ATOM   1275  N   ALA    90    -170.129-364.266-216.032  1.00  0.00           N  
ATOM   1276  H   ALA    90    -170.649-363.674-216.664  1.00  0.00           H  
ATOM   1277  CA  ALA    90    -170.397-365.646-216.205  1.00  0.00           C  
ATOM   1278  HA  ALA    90    -170.912-366.008-215.315  1.00  0.00           H  
ATOM   1279  CB  ALA    90    -171.439-365.639-217.336  1.00  0.00           C  
ATOM   1280  HB1 ALA    90    -171.102-365.540-218.367  1.00  0.00           H  
ATOM   1281  HB2 ALA    90    -172.145-364.848-217.083  1.00  0.00           H  
ATOM   1282  HB3 ALA    90    -172.010-366.563-217.244  1.00  0.00           H  
ATOM   1283  C   ALA    90    -169.096-366.478-216.367  1.00  0.00           C  
ATOM   1284  O   ALA    90    -168.168-366.110-217.021  1.00  0.00           O  
ATOM   1285  N   ALA    91    -169.051-367.708-215.812  1.00  0.00           N  
ATOM   1286  H   ALA    91    -169.796-368.013-215.203  1.00  0.00           H  
ATOM   1287  CA  ALA    91    -167.934-368.644-215.963  1.00  0.00           C  
ATOM   1288  HA  ALA    91    -167.332-368.308-216.807  1.00  0.00           H  
ATOM   1289  CB  ALA    91    -167.100-368.363-214.733  1.00  0.00           C  
ATOM   1290  HB1 ALA    91    -166.081-368.645-214.998  1.00  0.00           H  
ATOM   1291  HB2 ALA    91    -167.445-369.141-214.052  1.00  0.00           H  
ATOM   1292  HB3 ALA    91    -167.108-367.372-214.280  1.00  0.00           H  
ATOM   1293  C   ALA    91    -168.323-370.091-216.271  1.00  0.00           C  
ATOM   1294  O   ALA    91    -169.182-370.622-215.629  1.00  0.00           O  
ATOM   1295  N   THR    92    -167.502-370.862-217.092  1.00  0.00           N  
ATOM   1296  H   THR    92    -166.743-370.416-217.586  1.00  0.00           H  
ATOM   1297  CA  THR    92    -167.546-372.298-217.410  1.00  0.00           C  
ATOM   1298  HA  THR    92    -168.447-372.654-216.910  1.00  0.00           H  
ATOM   1299  CB  THR    92    -167.605-372.435-218.891  1.00  0.00           C  
ATOM   1300  HB  THR    92    -166.869-371.727-219.271  1.00  0.00           H  
ATOM   1301  CG2 THR    92    -167.413-373.798-219.572  1.00  0.00           C  
ATOM   1302 HG21 THR    92    -168.161-374.493-219.190  1.00  0.00           H  
ATOM   1303 HG22 THR    92    -166.530-374.264-219.134  1.00  0.00           H  
ATOM   1304 HG23 THR    92    -167.347-373.619-220.645  1.00  0.00           H  
ATOM   1305  OG1 THR    92    -168.842-372.109-219.262  1.00  0.00           O  
ATOM   1306  HG1 THR    92    -169.017-371.243-218.887  1.00  0.00           H  
ATOM   1307  C   THR    92    -166.369-373.007-216.689  1.00  0.00           C  
ATOM   1308  O   THR    92    -165.412-372.283-216.302  1.00  0.00           O  
ATOM   1309  N   GLY    93    -166.522-374.235-216.240  1.00  0.00           N  
ATOM   1310  H   GLY    93    -167.311-374.752-216.603  1.00  0.00           H  
ATOM   1311  CA  GLY    93    -165.519-374.979-215.395  1.00  0.00           C  
ATOM   1312  HA2 GLY    93    -165.512-374.654-214.355  1.00  0.00           H  
ATOM   1313  HA3 GLY    93    -165.868-376.000-215.243  1.00  0.00           H  
ATOM   1314  C   GLY    93    -164.147-375.262-215.990  1.00  0.00           C  
ATOM   1315  O   GLY    93    -163.996-375.307-217.281  1.00  0.00           O  
ATOM   1316  N   PHE    94    -163.146-375.455-215.127  1.00  0.00           N  
ATOM   1317  H   PHE    94    -163.376-375.267-214.162  1.00  0.00           H  
ATOM   1318  CA  PHE    94    -161.773-375.778-215.511  1.00  0.00           C  
ATOM   1319  HA  PHE    94    -161.682-375.947-216.583  1.00  0.00           H  
ATOM   1320  CB  PHE    94    -160.881-374.613-215.136  1.00  0.00           C  
ATOM   1321  HB2 PHE    94    -160.977-374.519-214.054  1.00  0.00           H  
ATOM   1322  HB3 PHE    94    -159.890-375.045-215.275  1.00  0.00           H  
ATOM   1323  CG  PHE    94    -161.116-373.256-215.839  1.00  0.00           C  
ATOM   1324  CD1 PHE    94    -161.372-373.237-217.257  1.00  0.00           C  
ATOM   1325  HD1 PHE    94    -161.361-374.127-217.867  1.00  0.00           H  
ATOM   1326  CE1 PHE    94    -161.572-371.973-217.876  1.00  0.00           C  
ATOM   1327  HE1 PHE    94    -161.797-371.920-218.931  1.00  0.00           H  
ATOM   1328  CZ  PHE    94    -161.650-370.827-217.108  1.00  0.00           C  
ATOM   1329  HZ  PHE    94    -161.985-369.872-217.485  1.00  0.00           H  
ATOM   1330  CE2 PHE    94    -161.329-370.861-215.766  1.00  0.00           C  
ATOM   1331  HE2 PHE    94    -161.558-369.935-215.260  1.00  0.00           H  
ATOM   1332  CD2 PHE    94    -161.019-372.038-215.101  1.00  0.00           C  
ATOM   1333  HD2 PHE    94    -160.858-372.084-214.034  1.00  0.00           H  
ATOM   1334  C   PHE    94    -161.304-377.138-214.893  1.00  0.00           C  
ATOM   1335  O   PHE    94    -160.219-377.635-215.195  1.00  0.00           O  
ATOM   1336  N   VAL    95    -162.184-377.690-214.002  1.00  0.00           N  
ATOM   1337  H   VAL    95    -162.964-377.149-213.656  1.00  0.00           H  
ATOM   1338  CA  VAL    95    -162.007-378.985-213.293  1.00  0.00           C  
ATOM   1339  HA  VAL    95    -160.970-379.096-212.974  1.00  0.00           H  
ATOM   1340  CB  VAL    95    -162.984-378.975-212.084  1.00  0.00           C  
ATOM   1341  HB  VAL    95    -162.871-379.986-211.694  1.00  0.00           H  
ATOM   1342  CG1 VAL    95    -162.718-377.954-210.979  1.00  0.00           C  
ATOM   1343 HG11 VAL    95    -162.675-376.957-211.419  1.00  0.00           H  
ATOM   1344 HG12 VAL    95    -161.721-378.201-210.614  1.00  0.00           H  
ATOM   1345 HG13 VAL    95    -163.486-377.969-210.206  1.00  0.00           H  
ATOM   1346  CG2 VAL    95    -164.474-378.841-212.504  1.00  0.00           C  
ATOM   1347 HG21 VAL    95    -164.789-377.798-212.504  1.00  0.00           H  
ATOM   1348 HG22 VAL    95    -165.147-379.282-211.769  1.00  0.00           H  
ATOM   1349 HG23 VAL    95    -164.473-379.334-213.476  1.00  0.00           H  
ATOM   1350  C   VAL    95    -162.258-380.192-214.105  1.00  0.00           C  
ATOM   1351  O   VAL    95    -161.739-381.257-213.801  1.00  0.00           O  
ATOM   1352  N   LYS    96    -162.829-380.045-215.296  1.00  0.00           N  
ATOM   1353  H   LYS    96    -163.368-379.192-215.333  1.00  0.00           H  
ATOM   1354  CA  LYS    96    -162.912-381.063-216.304  1.00  0.00           C  
ATOM   1355  HA  LYS    96    -162.095-381.772-216.171  1.00  0.00           H  
ATOM   1356  CB  LYS    96    -164.225-381.731-216.103  1.00  0.00           C  
ATOM   1357  HB2 LYS    96    -164.448-381.888-215.048  1.00  0.00           H  
ATOM   1358  HB3 LYS    96    -165.011-381.085-216.494  1.00  0.00           H  
ATOM   1359  CG  LYS    96    -164.235-383.145-216.851  1.00  0.00           C  
ATOM   1360  HG2 LYS    96    -164.331-383.018-217.929  1.00  0.00           H  
ATOM   1361  HG3 LYS    96    -163.296-383.628-216.582  1.00  0.00           H  
ATOM   1362  CD  LYS    96    -165.461-384.007-216.361  1.00  0.00           C  
ATOM   1363  HD2 LYS    96    -166.359-383.409-216.518  1.00  0.00           H  
ATOM   1364  HD3 LYS    96    -165.416-384.884-217.006  1.00  0.00           H  
ATOM   1365  CE  LYS    96    -165.596-384.413-214.960  1.00  0.00           C  
ATOM   1366  HE2 LYS    96    -164.780-385.105-214.751  1.00  0.00           H  
ATOM   1367  HE3 LYS    96    -165.493-383.603-214.239  1.00  0.00           H  
ATOM   1368  NZ  LYS    96    -166.889-385.148-214.729  1.00  0.00           N  
ATOM   1369  HZ1 LYS    96    -166.935-385.411-213.754  1.00  0.00           H  
ATOM   1370  HZ2 LYS    96    -166.897-386.051-215.181  1.00  0.00           H  
ATOM   1371  HZ3 LYS    96    -167.760-384.689-214.955  1.00  0.00           H  
ATOM   1372  C   LYS    96    -162.653-380.403-217.683  1.00  0.00           C  
ATOM   1373  O   LYS    96    -163.192-379.387-218.069  1.00  0.00           O  
ATOM   1374  N   LYS    97    -161.948-381.084-218.593  1.00  0.00           N  
ATOM   1375  H   LYS    97    -161.525-381.947-218.283  1.00  0.00           H  
ATOM   1376  CA  LYS    97    -161.868-380.733-220.036  1.00  0.00           C  
ATOM   1377  HA  LYS    97    -161.868-379.644-220.060  1.00  0.00           H  
ATOM   1378  CB  LYS    97    -160.462-381.038-220.544  1.00  0.00           C  
ATOM   1379  HB2 LYS    97    -160.459-380.544-221.516  1.00  0.00           H  
ATOM   1380  HB3 LYS    97    -159.799-380.514-219.855  1.00  0.00           H  
ATOM   1381  CG  LYS    97    -159.942-382.379-220.704  1.00  0.00           C  
ATOM   1382  HG2 LYS    97    -160.107-382.898-219.760  1.00  0.00           H  
ATOM   1383  HG3 LYS    97    -160.387-382.794-221.609  1.00  0.00           H  
ATOM   1384  CD  LYS    97    -158.493-382.247-221.133  1.00  0.00           C  
ATOM   1385  HD2 LYS    97    -158.469-381.839-222.143  1.00  0.00           H  
ATOM   1386  HD3 LYS    97    -157.963-381.641-220.398  1.00  0.00           H  
ATOM   1387  CE  LYS    97    -157.729-383.608-221.196  1.00  0.00           C  
ATOM   1388  HE2 LYS    97    -157.817-384.057-220.207  1.00  0.00           H  
ATOM   1389  HE3 LYS    97    -158.246-384.039-222.054  1.00  0.00           H  
ATOM   1390  NZ  LYS    97    -156.244-383.286-221.580  1.00  0.00           N  
ATOM   1391  HZ1 LYS    97    -155.671-384.117-221.546  1.00  0.00           H  
ATOM   1392  HZ2 LYS    97    -155.828-382.810-220.793  1.00  0.00           H  
ATOM   1393  HZ3 LYS    97    -155.988-382.719-222.376  1.00  0.00           H  
ATOM   1394  C   LYS    97    -162.947-381.285-220.930  1.00  0.00           C  
ATOM   1395  O   LYS    97    -163.343-382.446-220.813  1.00  0.00           O  
ATOM   1396  N   ASP    98    -163.421-380.360-221.796  1.00  0.00           N  
ATOM   1397  H   ASP    98    -163.184-379.395-221.617  1.00  0.00           H  
ATOM   1398  CA  ASP    98    -164.307-380.688-222.951  1.00  0.00           C  
ATOM   1399  HA  ASP    98    -164.896-381.574-222.715  1.00  0.00           H  
ATOM   1400  CB  ASP    98    -165.269-379.630-223.429  1.00  0.00           C  
ATOM   1401  HB2 ASP    98    -164.634-378.787-223.700  1.00  0.00           H  
ATOM   1402  HB3 ASP    98    -165.807-379.903-224.337  1.00  0.00           H  
ATOM   1403  CG  ASP    98    -166.330-379.293-222.441  1.00  0.00           C  
ATOM   1404  OD1 ASP    98    -166.641-378.117-222.156  1.00  0.00           O  
ATOM   1405  OD2 ASP    98    -166.861-380.266-221.978  1.00  0.00           O  
ATOM   1406  C   ASP    98    -163.477-381.110-224.138  1.00  0.00           C  
ATOM   1407  O   ASP    98    -162.401-380.629-224.413  1.00  0.00           O  
ATOM   1408  N   GLN    99    -163.943-382.213-224.736  1.00  0.00           N  
ATOM   1409  H   GLN    99    -164.747-382.708-224.375  1.00  0.00           H  
ATOM   1410  CA  GLN    99    -163.221-382.894-225.865  1.00  0.00           C  
ATOM   1411  HA  GLN    99    -162.222-383.237-225.597  1.00  0.00           H  
ATOM   1412  CB  GLN    99    -163.927-384.195-226.203  1.00  0.00           C  
ATOM   1413  HB2 GLN    99    -164.935-384.087-226.603  1.00  0.00           H  
ATOM   1414  HB3 GLN    99    -163.496-384.602-227.117  1.00  0.00           H  
ATOM   1415  CG  GLN    99    -163.817-385.281-225.163  1.00  0.00           C  
ATOM   1416  HG2 GLN    99    -164.336-384.856-224.304  1.00  0.00           H  
ATOM   1417  HG3 GLN    99    -164.320-386.129-225.626  1.00  0.00           H  
ATOM   1418  CD  GLN    99    -162.512-385.999-224.840  1.00  0.00           C  
ATOM   1419  OE1 GLN    99    -161.470-385.677-225.309  1.00  0.00           O  
ATOM   1420  NE2 GLN    99    -162.573-386.843-223.867  1.00  0.00           N  
ATOM   1421 HE21 GLN    99    -161.724-387.300-223.567  1.00  0.00           H  
ATOM   1422 HE22 GLN    99    -163.490-387.007-223.477  1.00  0.00           H  
ATOM   1423  C   GLN    99    -163.208-381.964-227.157  1.00  0.00           C  
ATOM   1424  O   GLN    99    -162.423-382.131-228.041  1.00  0.00           O  
ATOM   1425  N   LEU   100    -164.066-380.921-227.259  1.00  0.00           N  
ATOM   1426  H   LEU   100    -164.753-380.880-226.520  1.00  0.00           H  
ATOM   1427  CA  LEU   100    -164.178-379.912-228.377  1.00  0.00           C  
ATOM   1428  HA  LEU   100    -163.785-380.431-229.251  1.00  0.00           H  
ATOM   1429  CB  LEU   100    -165.590-379.426-228.601  1.00  0.00           C  
ATOM   1430  HB2 LEU   100    -166.087-379.411-227.632  1.00  0.00           H  
ATOM   1431  HB3 LEU   100    -165.559-378.427-229.037  1.00  0.00           H  
ATOM   1432  CG  LEU   100    -166.447-380.365-229.556  1.00  0.00           C  
ATOM   1433  HG  LEU   100    -165.860-380.497-230.465  1.00  0.00           H  
ATOM   1434  CD1 LEU   100    -166.804-381.711-229.126  1.00  0.00           C  
ATOM   1435 HD11 LEU   100    -165.959-382.377-229.301  1.00  0.00           H  
ATOM   1436 HD12 LEU   100    -167.700-382.093-229.614  1.00  0.00           H  
ATOM   1437 HD13 LEU   100    -166.923-381.569-228.052  1.00  0.00           H  
ATOM   1438  CD2 LEU   100    -167.704-379.636-230.036  1.00  0.00           C  
ATOM   1439 HD21 LEU   100    -168.533-380.251-230.385  1.00  0.00           H  
ATOM   1440 HD22 LEU   100    -167.398-379.139-230.957  1.00  0.00           H  
ATOM   1441 HD23 LEU   100    -168.029-378.895-229.306  1.00  0.00           H  
ATOM   1442  C   LEU   100    -163.074-378.860-228.085  1.00  0.00           C  
ATOM   1443  O   LEU   100    -163.399-377.708-228.093  1.00  0.00           O  
ATOM   1444  N   GLY   101    -161.762-379.265-227.919  1.00  0.00           N  
ATOM   1445  H   GLY   101    -161.621-380.222-228.208  1.00  0.00           H  
ATOM   1446  CA  GLY   101    -160.538-378.449-227.709  1.00  0.00           C  
ATOM   1447  HA2 GLY   101    -160.925-377.710-227.009  1.00  0.00           H  
ATOM   1448  HA3 GLY   101    -159.746-379.050-227.263  1.00  0.00           H  
ATOM   1449  C   GLY   101    -160.092-377.705-229.004  1.00  0.00           C  
ATOM   1450  O   GLY   101    -160.434-378.069-230.101  1.00  0.00           O  
ATOM   1451  N   LYS   102    -159.472-376.496-228.816  1.00  0.00           N  
ATOM   1452  H   LYS   102    -159.631-376.092-227.904  1.00  0.00           H  
ATOM   1453  CA  LYS   102    -159.016-375.593-229.810  1.00  0.00           C  
ATOM   1454  HA  LYS   102    -159.790-375.584-230.577  1.00  0.00           H  
ATOM   1455  CB  LYS   102    -159.004-374.111-229.147  1.00  0.00           C  
ATOM   1456  HB2 LYS   102    -158.237-374.120-228.373  1.00  0.00           H  
ATOM   1457  HB3 LYS   102    -158.594-373.440-229.902  1.00  0.00           H  
ATOM   1458  CG  LYS   102    -160.305-373.470-228.603  1.00  0.00           C  
ATOM   1459  HG2 LYS   102    -161.113-373.725-229.288  1.00  0.00           H  
ATOM   1460  HG3 LYS   102    -160.459-373.927-227.625  1.00  0.00           H  
ATOM   1461  CD  LYS   102    -160.177-371.979-228.422  1.00  0.00           C  
ATOM   1462  HD2 LYS   102    -159.870-371.576-229.387  1.00  0.00           H  
ATOM   1463  HD3 LYS   102    -161.200-371.615-228.324  1.00  0.00           H  
ATOM   1464  CE  LYS   102    -159.374-371.475-227.260  1.00  0.00           C  
ATOM   1465  HE2 LYS   102    -159.629-371.821-226.258  1.00  0.00           H  
ATOM   1466  HE3 LYS   102    -158.361-371.813-227.479  1.00  0.00           H  
ATOM   1467  NZ  LYS   102    -159.138-369.936-227.247  1.00  0.00           N  
ATOM   1468  HZ1 LYS   102    -159.915-369.345-226.986  1.00  0.00           H  
ATOM   1469  HZ2 LYS   102    -158.474-369.638-227.947  1.00  0.00           H  
ATOM   1470  HZ3 LYS   102    -158.579-369.743-226.428  1.00  0.00           H  
ATOM   1471  C   LYS   102    -157.717-375.933-230.484  1.00  0.00           C  
ATOM   1472  O   LYS   102    -156.661-375.997-229.879  1.00  0.00           O  
ATOM   1473  N   ASN   103    -157.733-375.800-231.831  1.00  0.00           N  
ATOM   1474  H   ASN   103    -158.633-375.557-232.219  1.00  0.00           H  
ATOM   1475  CA  ASN   103    -156.747-376.273-232.790  1.00  0.00           C  
ATOM   1476  HA  ASN   103    -157.321-376.222-233.716  1.00  0.00           H  
ATOM   1477  CB  ASN   103    -155.451-375.369-232.922  1.00  0.00           C  
ATOM   1478  HB2 ASN   103    -155.761-374.364-233.208  1.00  0.00           H  
ATOM   1479  HB3 ASN   103    -154.970-375.325-231.945  1.00  0.00           H  
ATOM   1480  CG  ASN   103    -154.523-375.845-234.092  1.00  0.00           C  
ATOM   1481  OD1 ASN   103    -154.926-375.982-235.194  1.00  0.00           O  
ATOM   1482  ND2 ASN   103    -153.230-375.744-233.905  1.00  0.00           N  
ATOM   1483 HD21 ASN   103    -152.882-375.410-233.018  1.00  0.00           H  
ATOM   1484 HD22 ASN   103    -152.566-375.924-234.646  1.00  0.00           H  
ATOM   1485  C   ASN   103    -156.060-377.637-232.616  1.00  0.00           C  
ATOM   1486  O   ASN   103    -155.933-378.253-231.539  1.00  0.00           O  
ATOM   1487  N   GLU   104    -155.631-378.352-233.678  1.00  0.00           N  
ATOM   1488  H   GLU   104    -155.898-378.049-234.603  1.00  0.00           H  
ATOM   1489  CA  GLU   104    -154.987-379.672-233.612  1.00  0.00           C  
ATOM   1490  HA  GLU   104    -155.561-380.385-233.020  1.00  0.00           H  
ATOM   1491  CB  GLU   104    -154.890-380.227-235.042  1.00  0.00           C  
ATOM   1492  HB2 GLU   104    -154.533-379.515-235.786  1.00  0.00           H  
ATOM   1493  HB3 GLU   104    -154.140-381.018-235.026  1.00  0.00           H  
ATOM   1494  CG  GLU   104    -156.261-380.761-235.647  1.00  0.00           C  
ATOM   1495  HG2 GLU   104    -156.013-381.543-236.365  1.00  0.00           H  
ATOM   1496  HG3 GLU   104    -156.857-381.155-234.823  1.00  0.00           H  
ATOM   1497  CD  GLU   104    -157.161-379.724-236.414  1.00  0.00           C  
ATOM   1498  OE1 GLU   104    -157.980-379.044-235.733  1.00  0.00           O  
ATOM   1499  OE2 GLU   104    -157.273-379.822-237.635  1.00  0.00           O  
ATOM   1500  C   GLU   104    -153.576-379.621-232.958  1.00  0.00           C  
ATOM   1501  O   GLU   104    -152.829-378.615-233.019  1.00  0.00           O  
ATOM   1502  N   GLU   105    -153.191-380.775-232.285  1.00  0.00           N  
ATOM   1503  H   GLU   105    -153.802-381.579-232.314  1.00  0.00           H  
ATOM   1504  CA  GLU   105    -151.893-381.086-231.643  1.00  0.00           C  
ATOM   1505  HA  GLU   105    -151.112-380.330-231.725  1.00  0.00           H  
ATOM   1506  CB  GLU   105    -152.109-381.312-230.125  1.00  0.00           C  
ATOM   1507  HB2 GLU   105    -152.472-382.319-229.921  1.00  0.00           H  
ATOM   1508  HB3 GLU   105    -151.097-381.289-229.721  1.00  0.00           H  
ATOM   1509  CG  GLU   105    -152.926-380.280-229.311  1.00  0.00           C  
ATOM   1510  HG2 GLU   105    -152.564-380.100-228.299  1.00  0.00           H  
ATOM   1511  HG3 GLU   105    -152.804-379.286-229.742  1.00  0.00           H  
ATOM   1512  CD  GLU   105    -154.461-380.648-229.162  1.00  0.00           C  
ATOM   1513  OE1 GLU   105    -155.215-379.758-228.650  1.00  0.00           O  
ATOM   1514  OE2 GLU   105    -154.801-381.871-229.212  1.00  0.00           O  
ATOM   1515  C   GLU   105    -151.240-382.286-232.349  1.00  0.00           C  
ATOM   1516  O   GLU   105    -151.828-382.956-233.219  1.00  0.00           O  
ATOM   1517  N   GLY   106    -150.082-382.660-231.996  1.00  0.00           N  
ATOM   1518  H   GLY   106    -149.600-382.189-231.244  1.00  0.00           H  
ATOM   1519  CA  GLY   106    -149.361-383.786-232.625  1.00  0.00           C  
ATOM   1520  HA2 GLY   106    -149.528-383.669-233.696  1.00  0.00           H  
ATOM   1521  HA3 GLY   106    -148.302-383.732-232.374  1.00  0.00           H  
ATOM   1522  C   GLY   106    -149.600-385.239-232.211  1.00  0.00           C  
ATOM   1523  O   GLY   106    -148.947-386.122-232.793  1.00  0.00           O  
ATOM   1524  N   ALA   107    -150.517-385.415-231.270  1.00  0.00           N  
ATOM   1525  H   ALA   107    -150.802-384.559-230.816  1.00  0.00           H  
ATOM   1526  CA  ALA   107    -151.126-386.667-230.831  1.00  0.00           C  
ATOM   1527  HA  ALA   107    -151.146-387.463-231.576  1.00  0.00           H  
ATOM   1528  CB  ALA   107    -150.318-387.201-229.627  1.00  0.00           C  
ATOM   1529  HB1 ALA   107    -150.411-386.571-228.743  1.00  0.00           H  
ATOM   1530  HB2 ALA   107    -149.297-387.513-229.849  1.00  0.00           H  
ATOM   1531  HB3 ALA   107    -150.783-388.119-229.268  1.00  0.00           H  
ATOM   1532  C   ALA   107    -152.639-386.430-230.404  1.00  0.00           C  
ATOM   1533  O   ALA   107    -152.910-385.529-229.580  1.00  0.00           O  
ATOM   1534  N   PRO   108    -153.699-387.101-231.026  1.00  0.00           N  
ATOM   1535  CD  PRO   108    -153.594-387.802-232.355  1.00  0.00           C  
ATOM   1536  HD2 PRO   108    -153.149-388.791-232.245  1.00  0.00           H  
ATOM   1537  HD3 PRO   108    -153.058-387.153-233.048  1.00  0.00           H  
ATOM   1538  CG  PRO   108    -154.979-387.999-232.911  1.00  0.00           C  
ATOM   1539  HG2 PRO   108    -155.220-388.911-233.457  1.00  0.00           H  
ATOM   1540  HG3 PRO   108    -155.218-387.181-233.591  1.00  0.00           H  
ATOM   1541  CB  PRO   108    -155.914-387.847-231.722  1.00  0.00           C  
ATOM   1542  HB2 PRO   108    -156.198-388.822-231.327  1.00  0.00           H  
ATOM   1543  HB3 PRO   108    -156.815-387.380-232.119  1.00  0.00           H  
ATOM   1544  CA  PRO   108    -155.124-386.892-230.717  1.00  0.00           C  
ATOM   1545  HA  PRO   108    -155.417-385.842-230.717  1.00  0.00           H  
ATOM   1546  C   PRO   108    -155.350-387.310-229.226  1.00  0.00           C  
ATOM   1547  O   PRO   108    -154.678-388.262-228.777  1.00  0.00           O  
ATOM   1548  N   GLN   109    -156.092-386.676-228.348  1.00  0.00           N  
ATOM   1549  H   GLN   109    -156.701-385.903-228.575  1.00  0.00           H  
ATOM   1550  CA  GLN   109    -156.070-386.825-226.914  1.00  0.00           C  
ATOM   1551  HA  GLN   109    -155.068-386.877-226.489  1.00  0.00           H  
ATOM   1552  CB  GLN   109    -156.474-385.429-226.200  1.00  0.00           C  
ATOM   1553  HB2 GLN   109    -156.132-385.385-225.166  1.00  0.00           H  
ATOM   1554  HB3 GLN   109    -155.862-384.610-226.577  1.00  0.00           H  
ATOM   1555  CG  GLN   109    -157.887-384.918-226.388  1.00  0.00           C  
ATOM   1556  HG2 GLN   109    -157.980-384.720-227.456  1.00  0.00           H  
ATOM   1557  HG3 GLN   109    -158.594-385.656-226.008  1.00  0.00           H  
ATOM   1558  CD  GLN   109    -158.207-383.613-225.670  1.00  0.00           C  
ATOM   1559  OE1 GLN   109    -157.391-383.136-224.885  1.00  0.00           O  
ATOM   1560  NE2 GLN   109    -159.400-383.056-225.874  1.00  0.00           N  
ATOM   1561 HE21 GLN   109    -159.583-382.103-225.594  1.00  0.00           H  
ATOM   1562 HE22 GLN   109    -160.049-383.461-226.534  1.00  0.00           H  
ATOM   1563  C   GLN   109    -156.751-388.051-226.226  1.00  0.00           C  
ATOM   1564  O   GLN   109    -156.639-388.145-225.000  1.00  0.00           O  
ATOM   1565  N   GLU   110    -157.504-388.852-226.978  1.00  0.00           N  
ATOM   1566  H   GLU   110    -157.472-388.535-227.937  1.00  0.00           H  
ATOM   1567  CA  GLU   110    -157.733-390.266-226.594  1.00  0.00           C  
ATOM   1568  HA  GLU   110    -156.914-390.589-225.952  1.00  0.00           H  
ATOM   1569  CB  GLU   110    -159.096-390.438-225.836  1.00  0.00           C  
ATOM   1570  HB2 GLU   110    -159.371-389.423-225.547  1.00  0.00           H  
ATOM   1571  HB3 GLU   110    -159.725-390.810-226.644  1.00  0.00           H  
ATOM   1572  CG  GLU   110    -159.029-391.387-224.630  1.00  0.00           C  
ATOM   1573  HG2 GLU   110    -159.749-392.166-224.879  1.00  0.00           H  
ATOM   1574  HG3 GLU   110    -158.055-391.875-224.628  1.00  0.00           H  
ATOM   1575  CD  GLU   110    -159.329-390.704-223.336  1.00  0.00           C  
ATOM   1576  OE1 GLU   110    -158.476-390.747-222.323  1.00  0.00           O  
ATOM   1577  OE2 GLU   110    -160.355-389.951-223.272  1.00  0.00           O  
ATOM   1578  C   GLU   110    -157.515-391.314-227.696  1.00  0.00           C  
ATOM   1579  O   GLU   110    -157.920-392.486-227.701  1.00  0.00           O  
ATOM   1580  N   GLY   111    -156.843-390.914-228.796  1.00  0.00           N  
ATOM   1581  H   GLY   111    -156.610-389.932-228.755  1.00  0.00           H  
ATOM   1582  CA  GLY   111    -156.420-391.805-229.860  1.00  0.00           C  
ATOM   1583  HA2 GLY   111    -155.390-391.637-230.178  1.00  0.00           H  
ATOM   1584  HA3 GLY   111    -156.203-392.738-229.341  1.00  0.00           H  
ATOM   1585  C   GLY   111    -157.390-392.046-230.909  1.00  0.00           C  
ATOM   1586  O   GLY   111    -158.416-391.383-230.986  1.00  0.00           O  
ATOM   1587  N   ILE   112    -157.052-393.029-231.732  1.00  0.00           N  
ATOM   1588  H   ILE   112    -156.102-393.371-231.687  1.00  0.00           H  
ATOM   1589  CA  ILE   112    -157.990-393.643-232.740  1.00  0.00           C  
ATOM   1590  HA  ILE   112    -158.924-393.088-232.652  1.00  0.00           H  
ATOM   1591  CB  ILE   112    -157.443-393.497-234.125  1.00  0.00           C  
ATOM   1592  HB  ILE   112    -157.323-392.416-234.204  1.00  0.00           H  
ATOM   1593  CG2 ILE   112    -156.028-394.099-234.337  1.00  0.00           C  
ATOM   1594 HG21 ILE   112    -155.562-393.544-235.151  1.00  0.00           H  
ATOM   1595 HG22 ILE   112    -156.125-395.144-234.629  1.00  0.00           H  
ATOM   1596 HG23 ILE   112    -155.468-393.939-233.416  1.00  0.00           H  
ATOM   1597  CG1 ILE   112    -158.407-393.963-235.235  1.00  0.00           C  
ATOM   1598 HG12 ILE   112    -157.823-394.085-236.148  1.00  0.00           H  
ATOM   1599 HG13 ILE   112    -158.831-394.967-235.202  1.00  0.00           H  
ATOM   1600  CD1 ILE   112    -159.532-393.061-235.475  1.00  0.00           C  
ATOM   1601 HD11 ILE   112    -159.284-392.021-235.688  1.00  0.00           H  
ATOM   1602 HD12 ILE   112    -160.273-392.960-234.682  1.00  0.00           H  
ATOM   1603 HD13 ILE   112    -160.083-393.495-236.309  1.00  0.00           H  
ATOM   1604  C   ILE   112    -158.197-395.055-232.324  1.00  0.00           C  
ATOM   1605  O   ILE   112    -157.266-395.871-232.257  1.00  0.00           O  
ATOM   1606  N   LEU   113    -159.446-395.451-232.268  1.00  0.00           N  
ATOM   1607  H   LEU   113    -160.206-394.808-232.439  1.00  0.00           H  
ATOM   1608  CA  LEU   113    -159.873-396.764-231.813  1.00  0.00           C  
ATOM   1609  HA  LEU   113    -159.011-397.343-231.483  1.00  0.00           H  
ATOM   1610  CB  LEU   113    -160.881-396.642-230.645  1.00  0.00           C  
ATOM   1611  HB2 LEU   113    -161.633-395.873-230.823  1.00  0.00           H  
ATOM   1612  HB3 LEU   113    -161.413-397.584-230.508  1.00  0.00           H  
ATOM   1613  CG  LEU   113    -160.192-396.330-229.311  1.00  0.00           C  
ATOM   1614  HG  LEU   113    -159.576-395.432-229.362  1.00  0.00           H  
ATOM   1615  CD1 LEU   113    -161.306-395.913-228.381  1.00  0.00           C  
ATOM   1616 HD11 LEU   113    -161.766-394.997-228.751  1.00  0.00           H  
ATOM   1617 HD12 LEU   113    -160.810-395.622-227.455  1.00  0.00           H  
ATOM   1618 HD13 LEU   113    -161.956-396.725-228.055  1.00  0.00           H  
ATOM   1619  CD2 LEU   113    -159.455-397.521-228.653  1.00  0.00           C  
ATOM   1620 HD21 LEU   113    -159.077-397.178-227.690  1.00  0.00           H  
ATOM   1621 HD22 LEU   113    -158.667-397.931-229.284  1.00  0.00           H  
ATOM   1622 HD23 LEU   113    -160.253-398.245-228.484  1.00  0.00           H  
ATOM   1623  C   LEU   113    -160.528-397.641-232.935  1.00  0.00           C  
ATOM   1624  O   LEU   113    -161.057-397.084-233.904  1.00  0.00           O  
ATOM   1625  N   GLU   114    -160.598-398.930-232.695  1.00  0.00           N  
ATOM   1626  H   GLU   114    -160.071-399.305-231.919  1.00  0.00           H  
ATOM   1627  CA  GLU   114    -161.189-399.899-233.581  1.00  0.00           C  
ATOM   1628  HA  GLU   114    -161.829-399.429-234.327  1.00  0.00           H  
ATOM   1629  CB  GLU   114    -160.029-400.563-234.395  1.00  0.00           C  
ATOM   1630  HB2 GLU   114    -159.510-399.727-234.863  1.00  0.00           H  
ATOM   1631  HB3 GLU   114    -159.295-400.912-233.669  1.00  0.00           H  
ATOM   1632  CG  GLU   114    -160.413-401.676-235.394  1.00  0.00           C  
ATOM   1633  HG2 GLU   114    -159.552-402.217-235.787  1.00  0.00           H  
ATOM   1634  HG3 GLU   114    -161.016-402.462-234.938  1.00  0.00           H  
ATOM   1635  CD  GLU   114    -161.244-401.170-236.602  1.00  0.00           C  
ATOM   1636  OE1 GLU   114    -160.732-401.151-237.763  1.00  0.00           O  
ATOM   1637  OE2 GLU   114    -162.453-400.959-236.479  1.00  0.00           O  
ATOM   1638  C   GLU   114    -162.051-400.972-232.904  1.00  0.00           C  
ATOM   1639  O   GLU   114    -161.871-401.143-231.729  1.00  0.00           O  
ATOM   1640  N   ASP   115    -162.935-401.616-233.584  1.00  0.00           N  
ATOM   1641  H   ASP   115    -163.105-401.422-234.560  1.00  0.00           H  
ATOM   1642  CA  ASP   115    -163.936-402.541-233.003  1.00  0.00           C  
ATOM   1643  HA  ASP   115    -163.637-402.699-231.967  1.00  0.00           H  
ATOM   1644  CB  ASP   115    -165.399-401.946-232.938  1.00  0.00           C  
ATOM   1645  HB2 ASP   115    -165.280-400.934-232.549  1.00  0.00           H  
ATOM   1646  HB3 ASP   115    -165.833-401.776-233.923  1.00  0.00           H  
ATOM   1647  CG  ASP   115    -166.374-402.733-232.051  1.00  0.00           C  
ATOM   1648  OD1 ASP   115    -166.009-403.220-231.035  1.00  0.00           O  
ATOM   1649  OD2 ASP   115    -167.611-402.789-232.459  1.00  0.00           O  
ATOM   1650  C   ASP   115    -163.874-403.886-233.561  1.00  0.00           C  
ATOM   1651  O   ASP   115    -164.474-404.150-234.605  1.00  0.00           O  
ATOM   1652  N   MET   116    -162.930-404.638-233.020  1.00  0.00           N  
ATOM   1653  H   MET   116    -162.360-404.383-232.225  1.00  0.00           H  
ATOM   1654  CA  MET   116    -162.766-406.023-233.324  1.00  0.00           C  
ATOM   1655  HA  MET   116    -163.502-406.329-234.067  1.00  0.00           H  
ATOM   1656  CB  MET   116    -161.394-406.157-233.908  1.00  0.00           C  
ATOM   1657  HB2 MET   116    -160.660-405.848-233.165  1.00  0.00           H  
ATOM   1658  HB3 MET   116    -161.219-407.206-234.149  1.00  0.00           H  
ATOM   1659  CG  MET   116    -161.231-405.497-235.292  1.00  0.00           C  
ATOM   1660  HG2 MET   116    -161.898-406.033-235.966  1.00  0.00           H  
ATOM   1661  HG3 MET   116    -161.642-404.495-235.164  1.00  0.00           H  
ATOM   1662  SD  MET   116    -159.570-405.428-236.077  1.00  0.00           S  
ATOM   1663  CE  MET   116    -158.415-404.851-234.779  1.00  0.00           C  
ATOM   1664  HE1 MET   116    -157.609-404.209-235.134  1.00  0.00           H  
ATOM   1665  HE2 MET   116    -158.103-405.766-234.275  1.00  0.00           H  
ATOM   1666  HE3 MET   116    -159.078-404.309-234.105  1.00  0.00           H  
ATOM   1667  C   MET   116    -163.032-406.850-232.091  1.00  0.00           C  
ATOM   1668  O   MET   116    -162.687-406.385-231.029  1.00  0.00           O  
ATOM   1669  N   PRO   117    -163.600-408.101-232.096  1.00  0.00           N  
ATOM   1670  CD  PRO   117    -164.222-408.775-233.302  1.00  0.00           C  
ATOM   1671  HD2 PRO   117    -163.846-408.325-234.221  1.00  0.00           H  
ATOM   1672  HD3 PRO   117    -165.281-408.550-233.175  1.00  0.00           H  
ATOM   1673  CG  PRO   117    -164.075-410.231-233.123  1.00  0.00           C  
ATOM   1674  HG2 PRO   117    -163.041-410.475-233.364  1.00  0.00           H  
ATOM   1675  HG3 PRO   117    -164.901-410.597-233.733  1.00  0.00           H  
ATOM   1676  CB  PRO   117    -164.160-410.360-231.623  1.00  0.00           C  
ATOM   1677  HB2 PRO   117    -163.528-411.224-231.418  1.00  0.00           H  
ATOM   1678  HB3 PRO   117    -165.171-410.540-231.257  1.00  0.00           H  
ATOM   1679  CA  PRO   117    -163.667-409.074-230.989  1.00  0.00           C  
ATOM   1680  HA  PRO   117    -164.342-408.665-230.237  1.00  0.00           H  
ATOM   1681  C   PRO   117    -162.280-409.270-230.291  1.00  0.00           C  
ATOM   1682  O   PRO   117    -161.244-409.219-230.943  1.00  0.00           O  
ATOM   1683  N   VAL   118    -162.181-409.394-229.005  1.00  0.00           N  
ATOM   1684  H   VAL   118    -163.035-409.154-228.521  1.00  0.00           H  
ATOM   1685  CA  VAL   118    -160.965-409.322-228.143  1.00  0.00           C  
ATOM   1686  HA  VAL   118    -160.452-408.367-228.263  1.00  0.00           H  
ATOM   1687  CB  VAL   118    -161.360-409.306-226.592  1.00  0.00           C  
ATOM   1688  HB  VAL   118    -160.426-408.979-226.135  1.00  0.00           H  
ATOM   1689  CG1 VAL   118    -162.451-408.246-226.205  1.00  0.00           C  
ATOM   1690 HG11 VAL   118    -162.300-407.400-226.875  1.00  0.00           H  
ATOM   1691 HG12 VAL   118    -162.403-407.898-225.173  1.00  0.00           H  
ATOM   1692 HG13 VAL   118    -163.449-408.567-226.506  1.00  0.00           H  
ATOM   1693  CG2 VAL   118    -161.809-410.626-226.013  1.00  0.00           C  
ATOM   1694 HG21 VAL   118    -161.037-411.389-226.112  1.00  0.00           H  
ATOM   1695 HG22 VAL   118    -162.782-410.824-226.462  1.00  0.00           H  
ATOM   1696 HG23 VAL   118    -161.942-410.442-224.947  1.00  0.00           H  
ATOM   1697  C   VAL   118    -159.919-410.440-228.482  1.00  0.00           C  
ATOM   1698  O   VAL   118    -160.380-411.502-228.897  1.00  0.00           O  
ATOM   1699  N   ASP   119    -158.601-410.203-228.384  1.00  0.00           N  
ATOM   1700  H   ASP   119    -158.310-409.277-228.107  1.00  0.00           H  
ATOM   1701  CA  ASP   119    -157.549-411.333-228.367  1.00  0.00           C  
ATOM   1702  HA  ASP   119    -158.075-412.047-229.001  1.00  0.00           H  
ATOM   1703  CB  ASP   119    -156.170-411.047-228.924  1.00  0.00           C  
ATOM   1704  HB2 ASP   119    -155.698-410.274-228.318  1.00  0.00           H  
ATOM   1705  HB3 ASP   119    -155.529-411.915-228.769  1.00  0.00           H  
ATOM   1706  CG  ASP   119    -156.143-410.573-230.346  1.00  0.00           C  
ATOM   1707  OD1 ASP   119    -155.098-410.612-230.937  1.00  0.00           O  
ATOM   1708  OD2 ASP   119    -157.216-410.462-231.017  1.00  0.00           O  
ATOM   1709  C   ASP   119    -157.465-411.946-226.934  1.00  0.00           C  
ATOM   1710  O   ASP   119    -157.401-411.149-226.007  1.00  0.00           O  
ATOM   1711  N   PRO   120    -157.678-413.313-226.771  1.00  0.00           N  
ATOM   1712  CD  PRO   120    -157.806-414.298-227.887  1.00  0.00           C  
ATOM   1713  HD2 PRO   120    -157.128-414.091-228.716  1.00  0.00           H  
ATOM   1714  HD3 PRO   120    -158.834-414.184-228.231  1.00  0.00           H  
ATOM   1715  CG  PRO   120    -157.645-415.689-227.127  1.00  0.00           C  
ATOM   1716  HG2 PRO   120    -156.572-415.776-226.959  1.00  0.00           H  
ATOM   1717  HG3 PRO   120    -158.047-416.518-227.711  1.00  0.00           H  
ATOM   1718  CB  PRO   120    -158.394-415.370-225.757  1.00  0.00           C  
ATOM   1719  HB2 PRO   120    -158.226-416.039-224.913  1.00  0.00           H  
ATOM   1720  HB3 PRO   120    -159.467-415.417-225.941  1.00  0.00           H  
ATOM   1721  CA  PRO   120    -157.872-413.943-225.491  1.00  0.00           C  
ATOM   1722  HA  PRO   120    -158.666-413.349-225.037  1.00  0.00           H  
ATOM   1723  C   PRO   120    -156.602-413.952-224.688  1.00  0.00           C  
ATOM   1724  O   PRO   120    -155.514-413.887-225.216  1.00  0.00           O  
ATOM   1725  N   ASP   121    -156.758-414.049-223.454  1.00  0.00           N  
ATOM   1726  H   ASP   121    -157.677-413.998-223.038  1.00  0.00           H  
ATOM   1727  CA  ASP   121    -155.713-414.446-222.476  1.00  0.00           C  
ATOM   1728  HA  ASP   121    -154.790-414.181-222.992  1.00  0.00           H  
ATOM   1729  CB  ASP   121    -155.838-413.696-221.154  1.00  0.00           C  
ATOM   1730  HB2 ASP   121    -156.540-414.109-220.431  1.00  0.00           H  
ATOM   1731  HB3 ASP   121    -154.907-413.723-220.587  1.00  0.00           H  
ATOM   1732  CG  ASP   121    -156.065-412.175-221.242  1.00  0.00           C  
ATOM   1733  OD1 ASP   121    -155.328-411.418-221.971  1.00  0.00           O  
ATOM   1734  OD2 ASP   121    -156.821-411.615-220.353  1.00  0.00           O  
ATOM   1735  C   ASP   121    -155.469-415.983-222.159  1.00  0.00           C  
ATOM   1736  O   ASP   121    -154.822-416.316-221.118  1.00  0.00           O  
ATOM   1737  N   ASN   122    -156.214-416.837-222.920  1.00  0.00           N  
ATOM   1738  H   ASN   122    -156.758-416.359-223.624  1.00  0.00           H  
ATOM   1739  CA  ASN   122    -156.328-418.401-222.720  1.00  0.00           C  
ATOM   1740  HA  ASN   122    -157.268-418.737-223.158  1.00  0.00           H  
ATOM   1741  CB  ASN   122    -155.152-419.028-223.464  1.00  0.00           C  
ATOM   1742  HB2 ASN   122    -154.908-418.562-224.419  1.00  0.00           H  
ATOM   1743  HB3 ASN   122    -154.147-418.946-223.051  1.00  0.00           H  
ATOM   1744  CG  ASN   122    -155.389-420.516-223.753  1.00  0.00           C  
ATOM   1745  OD1 ASN   122    -156.508-420.906-224.088  1.00  0.00           O  
ATOM   1746  ND2 ASN   122    -154.413-421.344-223.656  1.00  0.00           N  
ATOM   1747 HD21 ASN   122    -153.433-421.113-223.572  1.00  0.00           H  
ATOM   1748 HD22 ASN   122    -154.597-422.337-223.678  1.00  0.00           H  
ATOM   1749  C   ASN   122    -156.617-418.937-221.361  1.00  0.00           C  
ATOM   1750  O   ASN   122    -156.243-420.081-221.053  1.00  0.00           O  
ATOM   1751  N   GLU   123    -157.321-418.199-220.464  1.00  0.00           N  
ATOM   1752  H   GLU   123    -157.875-417.403-220.747  1.00  0.00           H  
ATOM   1753  CA  GLU   123    -157.526-418.610-219.130  1.00  0.00           C  
ATOM   1754  HA  GLU   123    -156.626-419.134-218.810  1.00  0.00           H  
ATOM   1755  CB  GLU   123    -157.547-417.450-218.104  1.00  0.00           C  
ATOM   1756  HB2 GLU   123    -158.404-416.816-218.331  1.00  0.00           H  
ATOM   1757  HB3 GLU   123    -157.631-417.908-217.118  1.00  0.00           H  
ATOM   1758  CG  GLU   123    -156.285-416.598-218.095  1.00  0.00           C  
ATOM   1759  HG2 GLU   123    -155.356-417.167-218.093  1.00  0.00           H  
ATOM   1760  HG3 GLU   123    -156.340-415.968-218.982  1.00  0.00           H  
ATOM   1761  CD  GLU   123    -156.290-415.718-216.858  1.00  0.00           C  
ATOM   1762  OE1 GLU   123    -155.277-414.967-216.660  1.00  0.00           O  
ATOM   1763  OE2 GLU   123    -157.327-415.641-216.191  1.00  0.00           O  
ATOM   1764  C   GLU   123    -158.753-419.566-218.966  1.00  0.00           C  
ATOM   1765  O   GLU   123    -159.866-419.198-218.505  1.00  0.00           O  
ATOM   1766  N   ALA   124    -158.576-420.850-219.322  1.00  0.00           N  
ATOM   1767  H   ALA   124    -157.605-421.025-219.540  1.00  0.00           H  
ATOM   1768  CA  ALA   124    -159.545-421.922-219.431  1.00  0.00           C  
ATOM   1769  HA  ALA   124    -160.335-421.502-220.054  1.00  0.00           H  
ATOM   1770  CB  ALA   124    -158.767-422.961-220.279  1.00  0.00           C  
ATOM   1771  HB1 ALA   124    -159.381-423.781-220.651  1.00  0.00           H  
ATOM   1772  HB2 ALA   124    -158.011-423.498-219.705  1.00  0.00           H  
ATOM   1773  HB3 ALA   124    -158.202-422.569-221.125  1.00  0.00           H  
ATOM   1774  C   ALA   124    -160.199-422.548-218.170  1.00  0.00           C  
ATOM   1775  O   ALA   124    -160.401-423.747-218.113  1.00  0.00           O  
ATOM   1776  N   TYR   125    -160.382-421.719-217.149  1.00  0.00           N  
ATOM   1777  H   TYR   125    -160.263-420.752-217.415  1.00  0.00           H  
ATOM   1778  CA  TYR   125    -160.804-422.195-215.776  1.00  0.00           C  
ATOM   1779  HA  TYR   125    -160.774-423.283-215.718  1.00  0.00           H  
ATOM   1780  CB  TYR   125    -159.873-421.636-214.754  1.00  0.00           C  
ATOM   1781  HB2 TYR   125    -160.080-420.567-214.700  1.00  0.00           H  
ATOM   1782  HB3 TYR   125    -160.020-422.061-213.761  1.00  0.00           H  
ATOM   1783  CG  TYR   125    -158.404-422.007-215.186  1.00  0.00           C  
ATOM   1784  CD1 TYR   125    -157.928-423.274-214.821  1.00  0.00           C  
ATOM   1785  HD1 TYR   125    -158.457-423.903-214.121  1.00  0.00           H  
ATOM   1786  CE1 TYR   125    -156.664-423.634-215.247  1.00  0.00           C  
ATOM   1787  HE1 TYR   125    -156.322-424.611-214.937  1.00  0.00           H  
ATOM   1788  CZ  TYR   125    -155.744-422.721-215.795  1.00  0.00           C  
ATOM   1789  OH  TYR   125    -154.523-423.278-215.956  1.00  0.00           O  
ATOM   1790  HH  TYR   125    -153.801-422.663-215.805  1.00  0.00           H  
ATOM   1791  CE2 TYR   125    -156.187-421.356-216.085  1.00  0.00           C  
ATOM   1792  HE2 TYR   125    -155.476-420.597-216.376  1.00  0.00           H  
ATOM   1793  CD2 TYR   125    -157.533-421.045-215.815  1.00  0.00           C  
ATOM   1794  HD2 TYR   125    -157.969-420.107-216.125  1.00  0.00           H  
ATOM   1795  C   TYR   125    -162.249-421.685-215.500  1.00  0.00           C  
ATOM   1796  O   TYR   125    -162.663-420.576-215.791  1.00  0.00           O  
ATOM   1797  N   GLU   126    -163.009-422.613-214.894  1.00  0.00           N  
ATOM   1798  H   GLU   126    -162.590-423.498-214.645  1.00  0.00           H  
ATOM   1799  CA  GLU   126    -164.440-422.599-214.609  1.00  0.00           C  
ATOM   1800  HA  GLU   126    -164.998-421.842-215.159  1.00  0.00           H  
ATOM   1801  CB  GLU   126    -165.092-424.013-214.916  1.00  0.00           C  
ATOM   1802  HB2 GLU   126    -164.523-424.639-214.229  1.00  0.00           H  
ATOM   1803  HB3 GLU   126    -166.167-423.958-214.745  1.00  0.00           H  
ATOM   1804  CG  GLU   126    -164.785-424.589-216.340  1.00  0.00           C  
ATOM   1805  HG2 GLU   126    -164.574-423.884-217.144  1.00  0.00           H  
ATOM   1806  HG3 GLU   126    -163.915-425.236-216.226  1.00  0.00           H  
ATOM   1807  CD  GLU   126    -165.968-425.523-216.848  1.00  0.00           C  
ATOM   1808  OE1 GLU   126    -166.477-426.383-216.094  1.00  0.00           O  
ATOM   1809  OE2 GLU   126    -166.292-425.397-218.033  1.00  0.00           O  
ATOM   1810  C   GLU   126    -164.725-422.340-213.165  1.00  0.00           C  
ATOM   1811  O   GLU   126    -163.838-422.322-212.282  1.00  0.00           O  
ATOM   1812  N   MET   127    -166.006-422.165-212.793  1.00  0.00           N  
ATOM   1813  H   MET   127    -166.720-422.375-213.476  1.00  0.00           H  
ATOM   1814  CA  MET   127    -166.434-421.608-211.453  1.00  0.00           C  
ATOM   1815  HA  MET   127    -165.834-422.027-210.645  1.00  0.00           H  
ATOM   1816  CB  MET   127    -166.228-420.117-211.419  1.00  0.00           C  
ATOM   1817  HB2 MET   127    -165.308-419.819-211.921  1.00  0.00           H  
ATOM   1818  HB3 MET   127    -167.027-419.714-212.042  1.00  0.00           H  
ATOM   1819  CG  MET   127    -166.124-419.504-210.016  1.00  0.00           C  
ATOM   1820  HG2 MET   127    -167.021-419.726-209.438  1.00  0.00           H  
ATOM   1821  HG3 MET   127    -165.170-419.911-209.679  1.00  0.00           H  
ATOM   1822  SD  MET   127    -165.779-417.571-210.062  1.00  0.00           S  
ATOM   1823  CE  MET   127    -167.386-417.100-210.588  1.00  0.00           C  
ATOM   1824  HE1 MET   127    -167.670-417.697-211.454  1.00  0.00           H  
ATOM   1825  HE2 MET   127    -167.240-416.124-211.050  1.00  0.00           H  
ATOM   1826  HE3 MET   127    -168.045-417.107-209.720  1.00  0.00           H  
ATOM   1827  C   MET   127    -167.966-421.913-211.187  1.00  0.00           C  
ATOM   1828  O   MET   127    -168.703-422.039-212.189  1.00  0.00           O  
ATOM   1829  N   PRO   128    -168.416-422.210-209.919  1.00  0.00           N  
ATOM   1830  CD  PRO   128    -167.592-422.633-208.823  1.00  0.00           C  
ATOM   1831  HD2 PRO   128    -167.228-421.838-208.171  1.00  0.00           H  
ATOM   1832  HD3 PRO   128    -166.738-423.173-209.231  1.00  0.00           H  
ATOM   1833  CG  PRO   128    -168.407-423.636-207.951  1.00  0.00           C  
ATOM   1834  HG2 PRO   128    -168.286-423.432-206.887  1.00  0.00           H  
ATOM   1835  HG3 PRO   128    -168.071-424.665-208.077  1.00  0.00           H  
ATOM   1836  CB  PRO   128    -169.759-423.584-208.438  1.00  0.00           C  
ATOM   1837  HB2 PRO   128    -170.498-423.231-207.718  1.00  0.00           H  
ATOM   1838  HB3 PRO   128    -170.063-424.570-208.791  1.00  0.00           H  
ATOM   1839  CA  PRO   128    -169.768-422.427-209.525  1.00  0.00           C  
ATOM   1840  HA  PRO   128    -170.327-422.872-210.348  1.00  0.00           H  
ATOM   1841  C   PRO   128    -170.479-421.192-208.995  1.00  0.00           C  
ATOM   1842  O   PRO   128    -170.321-420.708-207.899  1.00  0.00           O  
ATOM   1843  N   SER   129    -171.330-420.665-209.845  1.00  0.00           N  
ATOM   1844  H   SER   129    -171.344-421.144-210.734  1.00  0.00           H  
ATOM   1845  CA  SER   129    -172.268-419.601-209.679  1.00  0.00           C  
ATOM   1846  HA  SER   129    -172.480-419.481-208.617  1.00  0.00           H  
ATOM   1847  CB  SER   129    -171.577-418.333-210.346  1.00  0.00           C  
ATOM   1848  HB2 SER   129    -172.189-417.431-210.363  1.00  0.00           H  
ATOM   1849  HB3 SER   129    -170.759-418.163-209.646  1.00  0.00           H  
ATOM   1850  OG  SER   129    -171.194-418.624-211.714  1.00  0.00           O  
ATOM   1851  HG  SER   129    -171.967-418.702-212.277  1.00  0.00           H  
ATOM   1852  C   SER   129    -173.624-419.912-210.319  1.00  0.00           C  
ATOM   1853  O   SER   129    -174.399-419.066-210.694  1.00  0.00           O  
ATOM   1854  N   GLU   130    -173.882-421.285-210.466  1.00  0.00           N  
ATOM   1855  H   GLU   130    -173.060-421.852-210.314  1.00  0.00           H  
ATOM   1856  CA  GLU   130    -175.161-422.000-210.797  1.00  0.00           C  
ATOM   1857  HA  GLU   130    -175.985-421.412-210.393  1.00  0.00           H  
ATOM   1858  CB  GLU   130    -175.278-422.090-212.362  1.00  0.00           C  
ATOM   1859  HB2 GLU   130    -176.307-422.346-212.614  1.00  0.00           H  
ATOM   1860  HB3 GLU   130    -174.998-421.128-212.791  1.00  0.00           H  
ATOM   1861  CG  GLU   130    -174.363-423.143-212.998  1.00  0.00           C  
ATOM   1862  HG2 GLU   130    -173.511-423.367-212.356  1.00  0.00           H  
ATOM   1863  HG3 GLU   130    -174.825-424.124-213.100  1.00  0.00           H  
ATOM   1864  CD  GLU   130    -173.933-422.467-214.312  1.00  0.00           C  
ATOM   1865  OE1 GLU   130    -174.737-421.840-215.046  1.00  0.00           O  
ATOM   1866  OE2 GLU   130    -172.746-422.613-214.708  1.00  0.00           O  
ATOM   1867  C   GLU   130    -175.426-423.400-210.098  1.00  0.00           C  
ATOM   1868  O   GLU   130    -174.491-423.967-209.523  1.00  0.00           O  
ATOM   1869  N   GLU   131    -176.685-423.823-210.130  1.00  0.00           N  
ATOM   1870  H   GLU   131    -177.445-423.241-210.452  1.00  0.00           H  
ATOM   1871  CA  GLU   131    -177.137-425.136-209.604  1.00  0.00           C  
ATOM   1872  HA  GLU   131    -176.379-425.569-208.951  1.00  0.00           H  
ATOM   1873  CB  GLU   131    -178.445-424.850-208.789  1.00  0.00           C  
ATOM   1874  HB2 GLU   131    -178.424-423.837-208.387  1.00  0.00           H  
ATOM   1875  HB3 GLU   131    -179.284-424.905-209.483  1.00  0.00           H  
ATOM   1876  CG  GLU   131    -178.744-425.786-207.549  1.00  0.00           C  
ATOM   1877  HG2 GLU   131    -179.111-426.804-207.689  1.00  0.00           H  
ATOM   1878  HG3 GLU   131    -177.821-425.738-206.972  1.00  0.00           H  
ATOM   1879  CD  GLU   131    -179.866-425.250-206.712  1.00  0.00           C  
ATOM   1880  OE1 GLU   131    -180.890-424.936-207.310  1.00  0.00           O  
ATOM   1881  OE2 GLU   131    -179.891-425.212-205.405  1.00  0.00           O  
ATOM   1882  C   GLU   131    -177.358-426.169-210.629  1.00  0.00           C  
ATOM   1883  O   GLU   131    -177.367-427.395-210.280  1.00  0.00           O  
ATOM   1884  N   GLY   132    -177.574-425.699-211.853  1.00  0.00           N  
ATOM   1885  H   GLY   132    -177.511-424.696-211.949  1.00  0.00           H  
ATOM   1886  CA  GLY   132    -177.908-426.523-213.068  1.00  0.00           C  
ATOM   1887  HA2 GLY   132    -177.349-426.143-213.923  1.00  0.00           H  
ATOM   1888  HA3 GLY   132    -177.633-427.549-212.821  1.00  0.00           H  
ATOM   1889  C   GLY   132    -179.343-426.361-213.483  1.00  0.00           C  
ATOM   1890  O   GLY   132    -179.793-425.161-213.570  1.00  0.00           O  
ATOM   1891  N   TYR   133    -179.963-427.532-213.754  1.00  0.00           N  
ATOM   1892  H   TYR   133    -179.390-428.363-213.741  1.00  0.00           H  
ATOM   1893  CA  TYR   133    -181.336-427.604-214.095  1.00  0.00           C  
ATOM   1894  HA  TYR   133    -181.893-426.909-213.467  1.00  0.00           H  
ATOM   1895  CB  TYR   133    -181.458-427.141-215.624  1.00  0.00           C  
ATOM   1896  HB2 TYR   133    -181.441-426.056-215.528  1.00  0.00           H  
ATOM   1897  HB3 TYR   133    -180.540-427.495-216.093  1.00  0.00           H  
ATOM   1898  CG  TYR   133    -182.544-427.491-216.584  1.00  0.00           C  
ATOM   1899  CD1 TYR   133    -182.198-428.266-217.760  1.00  0.00           C  
ATOM   1900  HD1 TYR   133    -181.169-428.548-217.929  1.00  0.00           H  
ATOM   1901  CE1 TYR   133    -183.236-428.757-218.590  1.00  0.00           C  
ATOM   1902  HE1 TYR   133    -182.951-429.335-219.457  1.00  0.00           H  
ATOM   1903  CZ  TYR   133    -184.554-428.387-218.331  1.00  0.00           C  
ATOM   1904  OH  TYR   133    -185.462-428.812-219.206  1.00  0.00           O  
ATOM   1905  HH  TYR   133    -185.276-428.417-220.062  1.00  0.00           H  
ATOM   1906  CE2 TYR   133    -184.886-427.607-217.168  1.00  0.00           C  
ATOM   1907  HE2 TYR   133    -185.888-427.409-216.819  1.00  0.00           H  
ATOM   1908  CD2 TYR   133    -183.850-427.119-216.328  1.00  0.00           C  
ATOM   1909  HD2 TYR   133    -184.172-426.604-215.435  1.00  0.00           H  
ATOM   1910  C   TYR   133    -181.896-429.014-213.790  1.00  0.00           C  
ATOM   1911  O   TYR   133    -181.175-429.956-213.935  1.00  0.00           O  
ATOM   1912  N   GLN   134    -183.152-429.004-213.393  1.00  0.00           N  
ATOM   1913  H   GLN   134    -183.690-428.177-213.612  1.00  0.00           H  
ATOM   1914  CA  GLN   134    -183.972-430.145-212.945  1.00  0.00           C  
ATOM   1915  HA  GLN   134    -183.585-430.960-213.557  1.00  0.00           H  
ATOM   1916  CB  GLN   134    -183.452-430.438-211.450  1.00  0.00           C  
ATOM   1917  HB2 GLN   134    -184.083-431.232-211.053  1.00  0.00           H  
ATOM   1918  HB3 GLN   134    -182.367-430.520-211.516  1.00  0.00           H  
ATOM   1919  CG  GLN   134    -183.760-429.379-210.398  1.00  0.00           C  
ATOM   1920  HG2 GLN   134    -184.825-429.224-210.231  1.00  0.00           H  
ATOM   1921  HG3 GLN   134    -183.280-429.818-209.523  1.00  0.00           H  
ATOM   1922  CD  GLN   134    -183.228-428.032-210.762  1.00  0.00           C  
ATOM   1923  OE1 GLN   134    -182.046-427.807-210.732  1.00  0.00           O  
ATOM   1924  NE2 GLN   134    -184.124-427.139-211.257  1.00  0.00           N  
ATOM   1925 HE21 GLN   134    -183.800-426.195-211.104  1.00  0.00           H  
ATOM   1926 HE22 GLN   134    -185.116-427.290-211.142  1.00  0.00           H  
ATOM   1927  C   GLN   134    -185.522-429.917-213.011  1.00  0.00           C  
ATOM   1928  O   GLN   134    -186.060-428.786-213.103  1.00  0.00           O  
ATOM   1929  N   ASP   135    -186.327-430.894-212.815  1.00  0.00           N  
ATOM   1930  H   ASP   135    -185.806-431.736-212.613  1.00  0.00           H  
ATOM   1931  CA  ASP   135    -187.771-430.861-212.642  1.00  0.00           C  
ATOM   1932  HA  ASP   135    -188.215-429.915-212.950  1.00  0.00           H  
ATOM   1933  CB  ASP   135    -188.375-432.158-213.250  1.00  0.00           C  
ATOM   1934  HB2 ASP   135    -187.884-433.055-212.872  1.00  0.00           H  
ATOM   1935  HB3 ASP   135    -189.395-432.347-212.914  1.00  0.00           H  
ATOM   1936  CG  ASP   135    -188.444-432.152-214.788  1.00  0.00           C  
ATOM   1937  OD1 ASP   135    -188.334-433.323-215.342  1.00  0.00           O  
ATOM   1938  OD2 ASP   135    -188.816-431.105-215.344  1.00  0.00           O  
ATOM   1939  C   ASP   135    -188.246-430.884-211.117  1.00  0.00           C  
ATOM   1940  O   ASP   135    -187.465-431.287-210.274  1.00  0.00           O  
ATOM   1941  N   TYR   136    -189.484-430.640-210.756  1.00  0.00           N  
ATOM   1942  H   TYR   136    -190.106-430.388-211.510  1.00  0.00           H  
ATOM   1943  CA  TYR   136    -189.844-430.372-209.371  1.00  0.00           C  
ATOM   1944  HA  TYR   136    -189.192-430.987-208.751  1.00  0.00           H  
ATOM   1945  CB  TYR   136    -189.501-428.989-208.781  1.00  0.00           C  
ATOM   1946  HB2 TYR   136    -189.026-428.520-209.643  1.00  0.00           H  
ATOM   1947  HB3 TYR   136    -190.417-428.441-208.559  1.00  0.00           H  
ATOM   1948  CG  TYR   136    -188.483-428.944-207.644  1.00  0.00           C  
ATOM   1949  CD1 TYR   136    -188.923-429.308-206.363  1.00  0.00           C  
ATOM   1950  HD1 TYR   136    -189.960-429.597-206.287  1.00  0.00           H  
ATOM   1951  CE1 TYR   136    -188.040-429.295-205.250  1.00  0.00           C  
ATOM   1952  HE1 TYR   136    -188.473-429.595-204.307  1.00  0.00           H  
ATOM   1953  CZ  TYR   136    -186.688-428.909-205.438  1.00  0.00           C  
ATOM   1954  OH  TYR   136    -185.885-428.637-204.351  1.00  0.00           O  
ATOM   1955  HH  TYR   136    -186.136-429.243-203.651  1.00  0.00           H  
ATOM   1956  CE2 TYR   136    -186.325-428.456-206.709  1.00  0.00           C  
ATOM   1957  HE2 TYR   136    -185.356-428.014-206.890  1.00  0.00           H  
ATOM   1958  CD2 TYR   136    -187.199-428.467-207.813  1.00  0.00           C  
ATOM   1959  HD2 TYR   136    -186.921-428.078-208.781  1.00  0.00           H  
ATOM   1960  C   TYR   136    -191.304-430.780-208.958  1.00  0.00           C  
ATOM   1961  O   TYR   136    -191.755-430.463-207.791  1.00  0.00           O  
ATOM   1962  N   GLU   137    -192.284-431.331-209.736  1.00  0.00           N  
ATOM   1963  H   GLU   137    -192.109-431.688-210.664  1.00  0.00           H  
ATOM   1964  CA  GLU   137    -193.553-431.939-209.141  1.00  0.00           C  
ATOM   1965  HA  GLU   137    -193.475-432.412-208.162  1.00  0.00           H  
ATOM   1966  CB  GLU   137    -194.721-430.912-209.305  1.00  0.00           C  
ATOM   1967  HB2 GLU   137    -194.680-430.472-210.302  1.00  0.00           H  
ATOM   1968  HB3 GLU   137    -195.609-431.539-209.233  1.00  0.00           H  
ATOM   1969  CG  GLU   137    -194.881-429.818-208.202  1.00  0.00           C  
ATOM   1970  HG2 GLU   137    -194.000-429.322-207.793  1.00  0.00           H  
ATOM   1971  HG3 GLU   137    -195.445-429.017-208.681  1.00  0.00           H  
ATOM   1972  CD  GLU   137    -195.757-430.420-207.096  1.00  0.00           C  
ATOM   1973  OE1 GLU   137    -196.775-429.778-206.766  1.00  0.00           O  
ATOM   1974  OE2 GLU   137    -195.368-431.436-206.305  1.00  0.00           O  
ATOM   1975  C   GLU   137    -193.929-433.135-210.160  1.00  0.00           C  
ATOM   1976  O   GLU   137    -193.477-433.099-211.311  1.00  0.00           O  
ATOM   1977  N   PRO   138    -194.613-434.205-209.701  1.00  0.00           N  
ATOM   1978  CD  PRO   138    -194.940-434.417-208.329  1.00  0.00           C  
ATOM   1979  HD2 PRO   138    -195.397-433.560-207.834  1.00  0.00           H  
ATOM   1980  HD3 PRO   138    -194.029-434.611-207.763  1.00  0.00           H  
ATOM   1981  CG  PRO   138    -195.772-435.706-208.228  1.00  0.00           C  
ATOM   1982  HG2 PRO   138    -196.810-435.389-208.330  1.00  0.00           H  
ATOM   1983  HG3 PRO   138    -195.634-436.337-207.350  1.00  0.00           H  
ATOM   1984  CB  PRO   138    -195.364-436.448-209.417  1.00  0.00           C  
ATOM   1985  HB2 PRO   138    -196.177-437.111-209.712  1.00  0.00           H  
ATOM   1986  HB3 PRO   138    -194.435-436.966-209.182  1.00  0.00           H  
ATOM   1987  CA  PRO   138    -195.015-435.387-210.439  1.00  0.00           C  
ATOM   1988  HA  PRO   138    -194.186-435.843-210.981  1.00  0.00           H  
ATOM   1989  C   PRO   138    -196.239-435.089-211.428  1.00  0.00           C  
ATOM   1990  O   PRO   138    -197.310-435.683-211.302  1.00  0.00           O  
ATOM   1991  N   GLU   139    -196.042-434.274-212.465  1.00  0.00           N  
ATOM   1992  H   GLU   139    -195.175-433.804-212.247  1.00  0.00           H  
ATOM   1993  CA  GLU   139    -196.822-434.082-213.724  1.00  0.00           C  
ATOM   1994  HA  GLU   139    -197.876-434.242-213.501  1.00  0.00           H  
ATOM   1995  CB  GLU   139    -196.938-432.597-214.062  1.00  0.00           C  
ATOM   1996  HB2 GLU   139    -197.740-432.583-214.800  1.00  0.00           H  
ATOM   1997  HB3 GLU   139    -197.184-432.142-213.103  1.00  0.00           H  
ATOM   1998  CG  GLU   139    -195.625-432.099-214.676  1.00  0.00           C  
ATOM   1999  HG2 GLU   139    -195.170-431.411-213.963  1.00  0.00           H  
ATOM   2000  HG3 GLU   139    -194.861-432.868-214.787  1.00  0.00           H  
ATOM   2001  CD  GLU   139    -195.876-431.339-216.068  1.00  0.00           C  
ATOM   2002  OE1 GLU   139    -195.554-430.184-216.403  1.00  0.00           O  
ATOM   2003  OE2 GLU   139    -196.321-432.130-216.910  1.00  0.00           O  
ATOM   2004  C   GLU   139    -196.400-435.003-214.900  1.00  0.00           C  
ATOM   2005  O   GLU   139    -197.131-435.286-215.840  1.00  0.00           O  
ATOM   2006  N   ALA   140    -195.258-435.694-214.720  1.00  0.00           N  
ATOM   2007  H   ALA   140    -194.632-435.390-213.988  1.00  0.00           H  
ATOM   2008  CA  ALA   140    -194.731-436.407-215.832  1.00  0.00           C  
ATOM   2009  HA  ALA   140    -195.017-435.802-216.692  1.00  0.00           H  
ATOM   2010  CB  ALA   140    -193.186-436.451-216.007  1.00  0.00           C  
ATOM   2011  HB1 ALA   140    -193.000-436.867-216.997  1.00  0.00           H  
ATOM   2012  HB2 ALA   140    -192.738-437.051-215.215  1.00  0.00           H  
ATOM   2013  HB3 ALA   140    -192.907-435.399-215.949  1.00  0.00           H  
ATOM   2014  C   ALA   140    -195.415-437.802-216.043  1.00  0.00           C  
ATOM   2015  O   ALA   140    -195.301-438.678-215.111  1.00  0.00           O  
ATOM   2016  OXT ALA   140    -195.927-438.055-217.150  1.00  0.00           O  
TER    2017      ALA   140 
END   
