# Supplementary material for: Exploring Structural Insights of Aβ42 and α-Synuclein Monomers and Heterodimer: A Comparative Study Using Implicit and Explicit Solvent Simulations
Source: J Phys Chem B. 2024 May 3;128(19):4655–69. doi: 10.1021/acs.jpcb.4c00503 (PMC11103699; doi:10.1021/acs.jpcb.4c00503)
Supplement: Supplementary file 3 — jp4c00503_si_003.zip [file jp4c00503_si_003.zip › rep/2_asyn_FINAL17.pdb]

ATOM      1  N   MET     1     164.881 130.027 145.637  1.00  0.00           N  
ATOM      2  H1  MET     1     165.516 129.242 145.658  1.00  0.00           H  
ATOM      3  H2  MET     1     165.026 130.777 144.976  1.00  0.00           H  
ATOM      4  H3  MET     1     163.940 129.691 145.489  1.00  0.00           H  
ATOM      5  CA  MET     1     164.793 130.674 146.994  1.00  0.00           C  
ATOM      6  HA  MET     1     164.604 129.870 147.705  1.00  0.00           H  
ATOM      7  CB  MET     1     166.129 131.253 147.579  1.00  0.00           C  
ATOM      8  HB2 MET     1     165.829 131.520 148.593  1.00  0.00           H  
ATOM      9  HB3 MET     1     166.928 130.515 147.645  1.00  0.00           H  
ATOM     10  CG  MET     1     166.656 132.520 146.789  1.00  0.00           C  
ATOM     11  HG2 MET     1     165.880 133.286 146.798  1.00  0.00           H  
ATOM     12  HG3 MET     1     167.451 132.980 147.376  1.00  0.00           H  
ATOM     13  SD  MET     1     167.019 132.448 145.042  1.00  0.00           S  
ATOM     14  CE  MET     1     168.097 133.956 144.883  1.00  0.00           C  
ATOM     15  HE1 MET     1     168.505 134.031 143.875  1.00  0.00           H  
ATOM     16  HE2 MET     1     168.921 133.895 145.593  1.00  0.00           H  
ATOM     17  HE3 MET     1     167.581 134.852 145.227  1.00  0.00           H  
ATOM     18  C   MET     1     163.656 131.674 146.939  1.00  0.00           C  
ATOM     19  O   MET     1     163.263 132.074 145.830  1.00  0.00           O  
ATOM     20  N   ASP     2     163.116 131.998 148.114  1.00  0.00           N  
ATOM     21  H   ASP     2     163.487 131.611 148.970  1.00  0.00           H  
ATOM     22  CA  ASP     2     161.831 132.742 148.272  1.00  0.00           C  
ATOM     23  HA  ASP     2     161.618 133.155 147.286  1.00  0.00           H  
ATOM     24  CB  ASP     2     160.675 131.775 148.716  1.00  0.00           C  
ATOM     25  HB2 ASP     2     160.506 131.769 149.793  1.00  0.00           H  
ATOM     26  HB3 ASP     2     159.753 132.114 148.243  1.00  0.00           H  
ATOM     27  CG  ASP     2     160.966 130.364 148.222  1.00  0.00           C  
ATOM     28  OD1 ASP     2     160.182 129.940 147.304  1.00  0.00           O  
ATOM     29  OD2 ASP     2     161.880 129.654 148.710  1.00  0.00           O  
ATOM     30  C   ASP     2     161.787 133.924 149.263  1.00  0.00           C  
ATOM     31  O   ASP     2     162.681 134.264 149.989  1.00  0.00           O  
ATOM     32  N   VAL     3     160.650 134.647 149.264  1.00  0.00           N  
ATOM     33  H   VAL     3     159.935 134.260 148.665  1.00  0.00           H  
ATOM     34  CA  VAL     3     160.240 135.800 150.080  1.00  0.00           C  
ATOM     35  HA  VAL     3     161.115 136.181 150.606  1.00  0.00           H  
ATOM     36  CB  VAL     3     159.648 137.037 149.363  1.00  0.00           C  
ATOM     37  HB  VAL     3     159.353 137.817 150.065  1.00  0.00           H  
ATOM     38  CG1 VAL     3     160.544 137.668 148.287  1.00  0.00           C  
ATOM     39 HG11 VAL     3     161.551 137.683 148.705  1.00  0.00           H  
ATOM     40 HG12 VAL     3     160.287 138.710 148.099  1.00  0.00           H  
ATOM     41 HG13 VAL     3     160.519 136.954 147.465  1.00  0.00           H  
ATOM     42  CG2 VAL     3     158.353 136.635 148.656  1.00  0.00           C  
ATOM     43 HG21 VAL     3     158.490 135.819 147.946  1.00  0.00           H  
ATOM     44 HG22 VAL     3     157.985 137.513 148.126  1.00  0.00           H  
ATOM     45 HG23 VAL     3     157.657 136.213 149.381  1.00  0.00           H  
ATOM     46  C   VAL     3     159.171 135.326 151.056  1.00  0.00           C  
ATOM     47  O   VAL     3     158.913 136.153 151.930  1.00  0.00           O  
ATOM     48  N   PHE     4     158.733 134.108 151.043  1.00  0.00           N  
ATOM     49  H   PHE     4     158.991 133.555 150.238  1.00  0.00           H  
ATOM     50  CA  PHE     4     157.716 133.727 151.994  1.00  0.00           C  
ATOM     51  HA  PHE     4     157.137 134.614 152.251  1.00  0.00           H  
ATOM     52  CB  PHE     4     156.873 132.606 151.291  1.00  0.00           C  
ATOM     53  HB2 PHE     4     157.574 131.787 151.130  1.00  0.00           H  
ATOM     54  HB3 PHE     4     156.139 132.241 152.010  1.00  0.00           H  
ATOM     55  CG  PHE     4     156.186 133.132 149.942  1.00  0.00           C  
ATOM     56  CD1 PHE     4     155.225 134.130 150.144  1.00  0.00           C  
ATOM     57  HD1 PHE     4     155.025 134.338 151.185  1.00  0.00           H  
ATOM     58  CE1 PHE     4     154.474 134.586 149.040  1.00  0.00           C  
ATOM     59  HE1 PHE     4     153.688 135.327 149.058  1.00  0.00           H  
ATOM     60  CZ  PHE     4     154.720 134.068 147.746  1.00  0.00           C  
ATOM     61  HZ  PHE     4     154.076 134.236 146.895  1.00  0.00           H  
ATOM     62  CE2 PHE     4     155.724 133.092 147.542  1.00  0.00           C  
ATOM     63  HE2 PHE     4     155.798 132.706 146.536  1.00  0.00           H  
ATOM     64  CD2 PHE     4     156.448 132.631 148.616  1.00  0.00           C  
ATOM     65  HD2 PHE     4     157.331 132.022 148.481  1.00  0.00           H  
ATOM     66  C   PHE     4     158.151 133.111 153.406  1.00  0.00           C  
ATOM     67  O   PHE     4     159.250 132.541 153.580  1.00  0.00           O  
ATOM     68  N   MET     5     157.278 133.050 154.361  1.00  0.00           N  
ATOM     69  H   MET     5     156.373 133.469 154.202  1.00  0.00           H  
ATOM     70  CA  MET     5     157.583 132.520 155.739  1.00  0.00           C  
ATOM     71  HA  MET     5     158.614 132.835 155.904  1.00  0.00           H  
ATOM     72  CB  MET     5     156.695 133.235 156.777  1.00  0.00           C  
ATOM     73  HB2 MET     5     156.605 134.280 156.482  1.00  0.00           H  
ATOM     74  HB3 MET     5     155.660 132.896 156.715  1.00  0.00           H  
ATOM     75  CG  MET     5     157.271 133.028 158.257  1.00  0.00           C  
ATOM     76  HG2 MET     5     157.058 132.020 158.614  1.00  0.00           H  
ATOM     77  HG3 MET     5     158.360 133.057 158.300  1.00  0.00           H  
ATOM     78  SD  MET     5     156.776 134.122 159.538  1.00  0.00           S  
ATOM     79  CE  MET     5     155.278 133.419 160.324  1.00  0.00           C  
ATOM     80  HE1 MET     5     154.452 133.605 159.638  1.00  0.00           H  
ATOM     81  HE2 MET     5     155.046 134.072 161.165  1.00  0.00           H  
ATOM     82  HE3 MET     5     155.386 132.369 160.596  1.00  0.00           H  
ATOM     83  C   MET     5     157.483 130.996 155.803  1.00  0.00           C  
ATOM     84  O   MET     5     158.252 130.383 156.501  1.00  0.00           O  
ATOM     85  N   LYS     6     156.524 130.431 155.098  1.00  0.00           N  
ATOM     86  H   LYS     6     155.836 131.101 154.786  1.00  0.00           H  
ATOM     87  CA  LYS     6     156.255 129.005 155.081  1.00  0.00           C  
ATOM     88  HA  LYS     6     156.120 128.676 156.111  1.00  0.00           H  
ATOM     89  CB  LYS     6     154.895 128.769 154.355  1.00  0.00           C  
ATOM     90  HB2 LYS     6     154.269 129.638 154.557  1.00  0.00           H  
ATOM     91  HB3 LYS     6     155.051 128.737 153.277  1.00  0.00           H  
ATOM     92  CG  LYS     6     154.272 127.407 154.846  1.00  0.00           C  
ATOM     93  HG2 LYS     6     154.999 126.597 154.921  1.00  0.00           H  
ATOM     94  HG3 LYS     6     153.857 127.643 155.826  1.00  0.00           H  
ATOM     95  CD  LYS     6     153.186 126.826 153.917  1.00  0.00           C  
ATOM     96  HD2 LYS     6     152.452 127.626 153.816  1.00  0.00           H  
ATOM     97  HD3 LYS     6     153.530 126.764 152.884  1.00  0.00           H  
ATOM     98  CE  LYS     6     152.553 125.501 154.354  1.00  0.00           C  
ATOM     99  HE2 LYS     6     153.353 124.777 154.506  1.00  0.00           H  
ATOM    100  HE3 LYS     6     152.066 125.640 155.320  1.00  0.00           H  
ATOM    101  NZ  LYS     6     151.695 124.966 153.253  1.00  0.00           N  
ATOM    102  HZ1 LYS     6     151.267 124.060 153.379  1.00  0.00           H  
ATOM    103  HZ2 LYS     6     152.079 124.808 152.332  1.00  0.00           H  
ATOM    104  HZ3 LYS     6     150.865 125.533 153.156  1.00  0.00           H  
ATOM    105  C   LYS     6     157.447 128.095 154.641  1.00  0.00           C  
ATOM    106  O   LYS     6     157.511 126.976 155.081  1.00  0.00           O  
ATOM    107  N   GLY     7     158.339 128.583 153.793  1.00  0.00           N  
ATOM    108  H   GLY     7     158.408 129.590 153.823  1.00  0.00           H  
ATOM    109  CA  GLY     7     159.555 127.830 153.341  1.00  0.00           C  
ATOM    110  HA2 GLY     7     159.277 127.043 152.640  1.00  0.00           H  
ATOM    111  HA3 GLY     7     160.263 128.497 152.848  1.00  0.00           H  
ATOM    112  C   GLY     7     160.427 127.312 154.458  1.00  0.00           C  
ATOM    113  O   GLY     7     160.848 126.202 154.361  1.00  0.00           O  
ATOM    114  N   LEU     8     160.571 128.101 155.491  1.00  0.00           N  
ATOM    115  H   LEU     8     160.212 129.032 155.333  1.00  0.00           H  
ATOM    116  CA  LEU     8     161.319 127.834 156.693  1.00  0.00           C  
ATOM    117  HA  LEU     8     162.358 127.724 156.382  1.00  0.00           H  
ATOM    118  CB  LEU     8     161.263 128.902 157.801  1.00  0.00           C  
ATOM    119  HB2 LEU     8     160.250 128.822 158.193  1.00  0.00           H  
ATOM    120  HB3 LEU     8     161.880 128.787 158.692  1.00  0.00           H  
ATOM    121  CG  LEU     8     161.485 130.362 157.515  1.00  0.00           C  
ATOM    122  HG  LEU     8     160.970 130.662 156.602  1.00  0.00           H  
ATOM    123  CD1 LEU     8     161.088 131.252 158.695  1.00  0.00           C  
ATOM    124 HD11 LEU     8     161.395 132.265 158.435  1.00  0.00           H  
ATOM    125 HD12 LEU     8     161.570 131.005 159.641  1.00  0.00           H  
ATOM    126 HD13 LEU     8     160.004 131.135 158.709  1.00  0.00           H  
ATOM    127  CD2 LEU     8     162.996 130.604 157.368  1.00  0.00           C  
ATOM    128 HD21 LEU     8     163.266 129.917 156.566  1.00  0.00           H  
ATOM    129 HD22 LEU     8     163.508 130.498 158.325  1.00  0.00           H  
ATOM    130 HD23 LEU     8     163.266 131.503 156.815  1.00  0.00           H  
ATOM    131  C   LEU     8     160.909 126.432 157.318  1.00  0.00           C  
ATOM    132  O   LEU     8     161.761 125.887 157.999  1.00  0.00           O  
ATOM    133  N   SER     9     159.657 126.014 157.254  1.00  0.00           N  
ATOM    134  H   SER     9     159.036 126.434 156.577  1.00  0.00           H  
ATOM    135  CA  SER     9     159.074 124.822 157.974  1.00  0.00           C  
ATOM    136  HA  SER     9     159.547 124.782 158.956  1.00  0.00           H  
ATOM    137  CB  SER     9     157.588 125.107 158.151  1.00  0.00           C  
ATOM    138  HB2 SER     9     157.164 124.411 158.875  1.00  0.00           H  
ATOM    139  HB3 SER     9     157.427 126.078 158.621  1.00  0.00           H  
ATOM    140  OG  SER     9     156.909 124.838 156.925  1.00  0.00           O  
ATOM    141  HG  SER     9     156.717 125.710 156.570  1.00  0.00           H  
ATOM    142  C   SER     9     159.309 123.509 157.345  1.00  0.00           C  
ATOM    143  O   SER     9     158.911 122.510 157.913  1.00  0.00           O  
ATOM    144  N   LYS    10     160.015 123.352 156.201  1.00  0.00           N  
ATOM    145  H   LYS    10     160.248 124.257 155.819  1.00  0.00           H  
ATOM    146  CA  LYS    10     160.417 122.102 155.548  1.00  0.00           C  
ATOM    147  HA  LYS    10     159.543 121.622 155.109  1.00  0.00           H  
ATOM    148  CB  LYS    10     161.440 122.488 154.519  1.00  0.00           C  
ATOM    149  HB2 LYS    10     160.983 123.260 153.900  1.00  0.00           H  
ATOM    150  HB3 LYS    10     162.268 122.927 155.076  1.00  0.00           H  
ATOM    151  CG  LYS    10     161.756 121.334 153.559  1.00  0.00           C  
ATOM    152  HG2 LYS    10     162.540 121.610 152.855  1.00  0.00           H  
ATOM    153  HG3 LYS    10     162.159 120.486 154.114  1.00  0.00           H  
ATOM    154  CD  LYS    10     160.651 120.602 152.847  1.00  0.00           C  
ATOM    155  HD2 LYS    10     160.066 120.052 153.584  1.00  0.00           H  
ATOM    156  HD3 LYS    10     160.048 121.298 152.263  1.00  0.00           H  
ATOM    157  CE  LYS    10     161.186 119.632 151.843  1.00  0.00           C  
ATOM    158  HE2 LYS    10     161.457 120.206 150.957  1.00  0.00           H  
ATOM    159  HE3 LYS    10     162.127 119.220 152.207  1.00  0.00           H  
ATOM    160  NZ  LYS    10     160.237 118.544 151.417  1.00  0.00           N  
ATOM    161  HZ1 LYS    10     160.630 118.091 150.604  1.00  0.00           H  
ATOM    162  HZ2 LYS    10     159.304 118.835 151.162  1.00  0.00           H  
ATOM    163  HZ3 LYS    10     160.144 117.904 152.193  1.00  0.00           H  
ATOM    164  C   LYS    10     160.968 121.102 156.537  1.00  0.00           C  
ATOM    165  O   LYS    10     160.628 119.905 156.454  1.00  0.00           O  
ATOM    166  N   ALA    11     161.809 121.469 157.459  1.00  0.00           N  
ATOM    167  H   ALA    11     162.036 122.449 157.544  1.00  0.00           H  
ATOM    168  CA  ALA    11     162.534 120.737 158.521  1.00  0.00           C  
ATOM    169  HA  ALA    11     162.106 119.735 158.501  1.00  0.00           H  
ATOM    170  CB  ALA    11     163.981 120.592 158.104  1.00  0.00           C  
ATOM    171  HB1 ALA    11     164.546 119.894 158.723  1.00  0.00           H  
ATOM    172  HB2 ALA    11     164.528 121.529 158.207  1.00  0.00           H  
ATOM    173  HB3 ALA    11     163.966 120.286 157.058  1.00  0.00           H  
ATOM    174  C   ALA    11     162.312 121.158 159.968  1.00  0.00           C  
ATOM    175  O   ALA    11     163.235 121.261 160.809  1.00  0.00           O  
ATOM    176  N   LYS    12     161.049 121.670 160.260  1.00  0.00           N  
ATOM    177  H   LYS    12     160.265 121.600 159.626  1.00  0.00           H  
ATOM    178  CA  LYS    12     160.689 122.059 161.606  1.00  0.00           C  
ATOM    179  HA  LYS    12     161.236 121.476 162.346  1.00  0.00           H  
ATOM    180  CB  LYS    12     161.007 123.537 162.001  1.00  0.00           C  
ATOM    181  HB2 LYS    12     160.592 124.160 161.209  1.00  0.00           H  
ATOM    182  HB3 LYS    12     160.623 123.630 163.017  1.00  0.00           H  
ATOM    183  CG  LYS    12     162.494 123.975 162.122  1.00  0.00           C  
ATOM    184  HG2 LYS    12     163.050 123.299 162.772  1.00  0.00           H  
ATOM    185  HG3 LYS    12     162.984 123.970 161.149  1.00  0.00           H  
ATOM    186  CD  LYS    12     162.629 125.336 162.758  1.00  0.00           C  
ATOM    187  HD2 LYS    12     162.216 126.110 162.111  1.00  0.00           H  
ATOM    188  HD3 LYS    12     161.974 125.329 163.629  1.00  0.00           H  
ATOM    189  CE  LYS    12     163.989 125.695 163.268  1.00  0.00           C  
ATOM    190  HE2 LYS    12     164.620 125.683 162.379  1.00  0.00           H  
ATOM    191  HE3 LYS    12     163.985 126.714 163.653  1.00  0.00           H  
ATOM    192  NZ  LYS    12     164.395 124.866 164.415  1.00  0.00           N  
ATOM    193  HZ1 LYS    12     165.335 125.110 164.693  1.00  0.00           H  
ATOM    194  HZ2 LYS    12     164.449 123.895 164.142  1.00  0.00           H  
ATOM    195  HZ3 LYS    12     163.865 125.110 165.239  1.00  0.00           H  
ATOM    196  C   LYS    12     159.216 121.701 161.928  1.00  0.00           C  
ATOM    197  O   LYS    12     158.507 121.208 161.020  1.00  0.00           O  
ATOM    198  N   GLU    13     158.747 121.871 163.170  1.00  0.00           N  
ATOM    199  H   GLU    13     159.239 122.296 163.943  1.00  0.00           H  
ATOM    200  CA  GLU    13     157.344 121.800 163.444  1.00  0.00           C  
ATOM    201  HA  GLU    13     156.796 121.372 162.606  1.00  0.00           H  
ATOM    202  CB  GLU    13     157.062 120.849 164.653  1.00  0.00           C  
ATOM    203  HB2 GLU    13     157.381 121.412 165.530  1.00  0.00           H  
ATOM    204  HB3 GLU    13     155.994 120.795 164.863  1.00  0.00           H  
ATOM    205  CG  GLU    13     157.703 119.400 164.551  1.00  0.00           C  
ATOM    206  HG2 GLU    13     158.779 119.501 164.407  1.00  0.00           H  
ATOM    207  HG3 GLU    13     157.516 118.899 165.501  1.00  0.00           H  
ATOM    208  CD  GLU    13     157.233 118.561 163.305  1.00  0.00           C  
ATOM    209  OE1 GLU    13     158.044 118.130 162.475  1.00  0.00           O  
ATOM    210  OE2 GLU    13     155.988 118.423 163.145  1.00  0.00           O  
ATOM    211  C   GLU    13     156.842 123.229 163.696  1.00  0.00           C  
ATOM    212  O   GLU    13     156.848 123.625 164.906  1.00  0.00           O  
ATOM    213  N   GLY    14     156.618 124.007 162.669  1.00  0.00           N  
ATOM    214  H   GLY    14     156.462 123.537 161.789  1.00  0.00           H  
ATOM    215  CA  GLY    14     156.258 125.466 162.673  1.00  0.00           C  
ATOM    216  HA2 GLY    14     155.939 125.813 161.690  1.00  0.00           H  
ATOM    217  HA3 GLY    14     155.624 125.601 163.550  1.00  0.00           H  
ATOM    218  C   GLY    14     157.469 126.359 162.962  1.00  0.00           C  
ATOM    219  O   GLY    14     158.625 125.942 163.157  1.00  0.00           O  
ATOM    220  N   VAL    15     157.159 127.687 162.972  1.00  0.00           N  
ATOM    221  H   VAL    15     156.211 128.030 163.023  1.00  0.00           H  
ATOM    222  CA  VAL    15     158.113 128.766 163.269  1.00  0.00           C  
ATOM    223  HA  VAL    15     158.770 128.346 164.031  1.00  0.00           H  
ATOM    224  CB  VAL    15     158.893 129.101 162.018  1.00  0.00           C  
ATOM    225  HB  VAL    15     159.091 128.231 161.391  1.00  0.00           H  
ATOM    226  CG1 VAL    15     158.156 130.067 161.114  1.00  0.00           C  
ATOM    227 HG11 VAL    15     157.116 129.784 160.953  1.00  0.00           H  
ATOM    228 HG12 VAL    15     158.717 130.081 160.180  1.00  0.00           H  
ATOM    229 HG13 VAL    15     158.160 130.980 161.709  1.00  0.00           H  
ATOM    230  CG2 VAL    15     160.227 129.703 162.238  1.00  0.00           C  
ATOM    231 HG21 VAL    15     160.757 129.581 161.294  1.00  0.00           H  
ATOM    232 HG22 VAL    15     160.653 128.997 162.951  1.00  0.00           H  
ATOM    233 HG23 VAL    15     160.245 130.739 162.574  1.00  0.00           H  
ATOM    234  C   VAL    15     157.469 129.962 163.966  1.00  0.00           C  
ATOM    235  O   VAL    15     156.261 129.977 163.760  1.00  0.00           O  
ATOM    236  N   VAL    16     158.119 130.786 164.738  1.00  0.00           N  
ATOM    237  H   VAL    16     159.121 130.668 164.785  1.00  0.00           H  
ATOM    238  CA  VAL    16     157.678 131.912 165.506  1.00  0.00           C  
ATOM    239  HA  VAL    16     156.664 132.245 165.287  1.00  0.00           H  
ATOM    240  CB  VAL    16     157.705 131.543 167.050  1.00  0.00           C  
ATOM    241  HB  VAL    16     158.746 131.395 167.338  1.00  0.00           H  
ATOM    242  CG1 VAL    16     157.278 132.717 167.938  1.00  0.00           C  
ATOM    243 HG11 VAL    16     156.265 133.055 167.719  1.00  0.00           H  
ATOM    244 HG12 VAL    16     157.819 133.644 167.746  1.00  0.00           H  
ATOM    245 HG13 VAL    16     157.354 132.331 168.955  1.00  0.00           H  
ATOM    246  CG2 VAL    16     156.923 130.282 167.486  1.00  0.00           C  
ATOM    247 HG21 VAL    16     157.069 130.049 168.541  1.00  0.00           H  
ATOM    248 HG22 VAL    16     157.138 129.416 166.860  1.00  0.00           H  
ATOM    249 HG23 VAL    16     155.868 130.441 167.263  1.00  0.00           H  
ATOM    250  C   VAL    16     158.669 133.072 165.271  1.00  0.00           C  
ATOM    251  O   VAL    16     159.772 132.965 165.716  1.00  0.00           O  
ATOM    252  N   ALA    17     158.166 134.134 164.679  1.00  0.00           N  
ATOM    253  H   ALA    17     157.171 134.150 164.506  1.00  0.00           H  
ATOM    254  CA  ALA    17     158.924 135.289 164.145  1.00  0.00           C  
ATOM    255  HA  ALA    17     159.928 135.303 164.570  1.00  0.00           H  
ATOM    256  CB  ALA    17     159.006 135.250 162.616  1.00  0.00           C  
ATOM    257  HB1 ALA    17     159.687 136.017 162.248  1.00  0.00           H  
ATOM    258  HB2 ALA    17     157.997 135.363 162.218  1.00  0.00           H  
ATOM    259  HB3 ALA    17     159.370 134.271 162.304  1.00  0.00           H  
ATOM    260  C   ALA    17     158.282 136.665 164.615  1.00  0.00           C  
ATOM    261  O   ALA    17     157.209 136.739 165.179  1.00  0.00           O  
ATOM    262  N   ALA    18     158.933 137.812 164.303  1.00  0.00           N  
ATOM    263  H   ALA    18     159.817 137.769 163.818  1.00  0.00           H  
ATOM    264  CA  ALA    18     158.541 139.163 164.684  1.00  0.00           C  
ATOM    265  HA  ALA    18     157.691 139.136 165.365  1.00  0.00           H  
ATOM    266  CB  ALA    18     159.680 139.749 165.448  1.00  0.00           C  
ATOM    267  HB1 ALA    18     160.473 140.135 164.808  1.00  0.00           H  
ATOM    268  HB2 ALA    18     160.171 139.045 166.119  1.00  0.00           H  
ATOM    269  HB3 ALA    18     159.347 140.622 166.010  1.00  0.00           H  
ATOM    270  C   ALA    18     158.199 140.093 163.508  1.00  0.00           C  
ATOM    271  O   ALA    18     158.815 140.231 162.489  1.00  0.00           O  
ATOM    272  N   ALA    19     157.082 140.802 163.736  1.00  0.00           N  
ATOM    273  H   ALA    19     156.627 140.663 164.627  1.00  0.00           H  
ATOM    274  CA  ALA    19     156.335 141.560 162.685  1.00  0.00           C  
ATOM    275  HA  ALA    19     156.508 141.124 161.702  1.00  0.00           H  
ATOM    276  CB  ALA    19     154.809 141.420 162.972  1.00  0.00           C  
ATOM    277  HB1 ALA    19     154.689 141.918 163.934  1.00  0.00           H  
ATOM    278  HB2 ALA    19     154.437 140.395 162.994  1.00  0.00           H  
ATOM    279  HB3 ALA    19     154.293 142.099 162.293  1.00  0.00           H  
ATOM    280  C   ALA    19     156.809 142.989 162.718  1.00  0.00           C  
ATOM    281  O   ALA    19     157.257 143.436 163.800  1.00  0.00           O  
ATOM    282  N   GLU    20     156.526 143.753 161.639  1.00  0.00           N  
ATOM    283  H   GLU    20     156.291 143.369 160.735  1.00  0.00           H  
ATOM    284  CA  GLU    20     156.690 145.215 161.636  1.00  0.00           C  
ATOM    285  HA  GLU    20     156.745 145.538 162.676  1.00  0.00           H  
ATOM    286  CB  GLU    20     158.035 145.748 160.986  1.00  0.00           C  
ATOM    287  HB2 GLU    20     158.031 146.825 160.817  1.00  0.00           H  
ATOM    288  HB3 GLU    20     158.808 145.504 161.715  1.00  0.00           H  
ATOM    289  CG  GLU    20     158.343 145.279 159.531  1.00  0.00           C  
ATOM    290  HG2 GLU    20     158.352 144.190 159.576  1.00  0.00           H  
ATOM    291  HG3 GLU    20     157.642 145.670 158.792  1.00  0.00           H  
ATOM    292  CD  GLU    20     159.701 145.847 159.077  1.00  0.00           C  
ATOM    293  OE1 GLU    20     159.824 146.166 157.851  1.00  0.00           O  
ATOM    294  OE2 GLU    20     160.696 146.249 159.818  1.00  0.00           O  
ATOM    295  C   GLU    20     155.443 145.863 161.153  1.00  0.00           C  
ATOM    296  O   GLU    20     154.874 146.602 161.872  1.00  0.00           O  
ATOM    297  N   LYS    21     155.047 145.560 159.865  1.00  0.00           N  
ATOM    298  H   LYS    21     155.712 144.981 159.373  1.00  0.00           H  
ATOM    299  CA  LYS    21     153.907 146.001 159.094  1.00  0.00           C  
ATOM    300  HA  LYS    21     153.571 146.843 159.699  1.00  0.00           H  
ATOM    301  CB  LYS    21     154.156 146.616 157.742  1.00  0.00           C  
ATOM    302  HB2 LYS    21     154.711 145.860 157.188  1.00  0.00           H  
ATOM    303  HB3 LYS    21     153.246 146.704 157.150  1.00  0.00           H  
ATOM    304  CG  LYS    21     154.930 147.985 157.686  1.00  0.00           C  
ATOM    305  HG2 LYS    21     154.282 148.696 158.199  1.00  0.00           H  
ATOM    306  HG3 LYS    21     155.890 147.862 158.187  1.00  0.00           H  
ATOM    307  CD  LYS    21     155.055 148.459 156.180  1.00  0.00           C  
ATOM    308  HD2 LYS    21     155.486 147.642 155.601  1.00  0.00           H  
ATOM    309  HD3 LYS    21     154.077 148.662 155.745  1.00  0.00           H  
ATOM    310  CE  LYS    21     156.015 149.614 156.001  1.00  0.00           C  
ATOM    311  HE2 LYS    21     155.529 150.509 156.389  1.00  0.00           H  
ATOM    312  HE3 LYS    21     156.977 149.530 156.506  1.00  0.00           H  
ATOM    313  NZ  LYS    21     156.162 149.913 154.547  1.00  0.00           N  
ATOM    314  HZ1 LYS    21     155.308 149.864 154.009  1.00  0.00           H  
ATOM    315  HZ2 LYS    21     156.817 149.242 154.171  1.00  0.00           H  
ATOM    316  HZ3 LYS    21     156.588 150.811 154.367  1.00  0.00           H  
ATOM    317  C   LYS    21     152.709 144.961 159.026  1.00  0.00           C  
ATOM    318  O   LYS    21     152.918 143.822 158.734  1.00  0.00           O  
ATOM    319  N   THR    22     151.485 145.376 159.357  1.00  0.00           N  
ATOM    320  H   THR    22     151.260 146.355 159.463  1.00  0.00           H  
ATOM    321  CA  THR    22     150.343 144.390 159.425  1.00  0.00           C  
ATOM    322  HA  THR    22     150.487 143.435 158.919  1.00  0.00           H  
ATOM    323  CB  THR    22     150.001 143.967 160.887  1.00  0.00           C  
ATOM    324  HB  THR    22     149.771 144.925 161.353  1.00  0.00           H  
ATOM    325  CG2 THR    22     149.015 142.824 161.044  1.00  0.00           C  
ATOM    326 HG21 THR    22     148.876 142.564 162.094  1.00  0.00           H  
ATOM    327 HG22 THR    22     149.245 141.937 160.454  1.00  0.00           H  
ATOM    328 HG23 THR    22     148.010 143.161 160.794  1.00  0.00           H  
ATOM    329  OG1 THR    22     151.133 143.496 161.653  1.00  0.00           O  
ATOM    330  HG1 THR    22     151.773 144.211 161.681  1.00  0.00           H  
ATOM    331  C   THR    22     149.037 145.008 158.840  1.00  0.00           C  
ATOM    332  O   THR    22     148.783 146.204 159.122  1.00  0.00           O  
ATOM    333  N   LYS    23     148.214 144.195 158.132  1.00  0.00           N  
ATOM    334  H   LYS    23     148.623 143.302 157.899  1.00  0.00           H  
ATOM    335  CA  LYS    23     146.992 144.528 157.398  1.00  0.00           C  
ATOM    336  HA  LYS    23     146.698 145.528 157.716  1.00  0.00           H  
ATOM    337  CB  LYS    23     147.299 144.555 155.897  1.00  0.00           C  
ATOM    338  HB2 LYS    23     147.996 145.368 155.696  1.00  0.00           H  
ATOM    339  HB3 LYS    23     147.875 143.693 155.560  1.00  0.00           H  
ATOM    340  CG  LYS    23     146.156 144.721 154.915  1.00  0.00           C  
ATOM    341  HG2 LYS    23     145.448 143.923 155.138  1.00  0.00           H  
ATOM    342  HG3 LYS    23     145.636 145.671 155.038  1.00  0.00           H  
ATOM    343  CD  LYS    23     146.686 144.745 153.489  1.00  0.00           C  
ATOM    344  HD2 LYS    23     147.326 145.624 153.417  1.00  0.00           H  
ATOM    345  HD3 LYS    23     147.185 143.820 153.197  1.00  0.00           H  
ATOM    346  CE  LYS    23     145.436 144.924 152.532  1.00  0.00           C  
ATOM    347  HE2 LYS    23     144.763 144.077 152.667  1.00  0.00           H  
ATOM    348  HE3 LYS    23     144.849 145.734 152.965  1.00  0.00           H  
ATOM    349  NZ  LYS    23     145.864 145.145 151.077  1.00  0.00           N  
ATOM    350  HZ1 LYS    23     146.407 144.379 150.705  1.00  0.00           H  
ATOM    351  HZ2 LYS    23     146.457 145.947 150.913  1.00  0.00           H  
ATOM    352  HZ3 LYS    23     145.114 145.165 150.401  1.00  0.00           H  
ATOM    353  C   LYS    23     145.877 143.534 157.927  1.00  0.00           C  
ATOM    354  O   LYS    23     146.163 142.499 158.432  1.00  0.00           O  
ATOM    355  N   GLN    24     144.569 143.862 157.740  1.00  0.00           N  
ATOM    356  H   GLN    24     144.426 144.715 157.219  1.00  0.00           H  
ATOM    357  CA  GLN    24     143.382 143.069 158.150  1.00  0.00           C  
ATOM    358  HA  GLN    24     143.565 142.000 158.038  1.00  0.00           H  
ATOM    359  CB  GLN    24     143.182 143.277 159.619  1.00  0.00           C  
ATOM    360  HB2 GLN    24     142.415 142.569 159.933  1.00  0.00           H  
ATOM    361  HB3 GLN    24     144.133 143.158 160.138  1.00  0.00           H  
ATOM    362  CG  GLN    24     142.817 144.738 159.924  1.00  0.00           C  
ATOM    363  HG2 GLN    24     143.047 145.358 159.057  1.00  0.00           H  
ATOM    364  HG3 GLN    24     141.791 144.907 160.252  1.00  0.00           H  
ATOM    365  CD  GLN    24     143.426 145.400 161.123  1.00  0.00           C  
ATOM    366  OE1 GLN    24     143.444 144.791 162.202  1.00  0.00           O  
ATOM    367  NE2 GLN    24     144.018 146.574 161.036  1.00  0.00           N  
ATOM    368 HE21 GLN    24     144.590 146.780 161.843  1.00  0.00           H  
ATOM    369 HE22 GLN    24     143.816 147.169 160.245  1.00  0.00           H  
ATOM    370  C   GLN    24     142.049 143.390 157.462  1.00  0.00           C  
ATOM    371  O   GLN    24     142.065 144.327 156.661  1.00  0.00           O  
ATOM    372  N   GLY    25     141.060 142.522 157.631  1.00  0.00           N  
ATOM    373  H   GLY    25     141.276 141.683 158.150  1.00  0.00           H  
ATOM    374  CA  GLY    25     139.789 142.634 156.866  1.00  0.00           C  
ATOM    375  HA2 GLY    25     139.981 142.690 155.794  1.00  0.00           H  
ATOM    376  HA3 GLY    25     139.145 141.755 156.865  1.00  0.00           H  
ATOM    377  C   GLY    25     138.935 143.894 157.277  1.00  0.00           C  
ATOM    378  O   GLY    25     139.132 144.482 158.256  1.00  0.00           O  
ATOM    379  N   VAL    26     138.048 144.226 156.362  1.00  0.00           N  
ATOM    380  H   VAL    26     137.894 143.612 155.575  1.00  0.00           H  
ATOM    381  CA  VAL    26     137.274 145.439 156.371  1.00  0.00           C  
ATOM    382  HA  VAL    26     137.930 146.092 156.948  1.00  0.00           H  
ATOM    383  CB  VAL    26     137.124 145.994 154.984  1.00  0.00           C  
ATOM    384  HB  VAL    26     136.386 146.772 155.180  1.00  0.00           H  
ATOM    385  CG1 VAL    26     138.407 146.599 154.261  1.00  0.00           C  
ATOM    386 HG11 VAL    26     138.393 146.396 153.190  1.00  0.00           H  
ATOM    387 HG12 VAL    26     139.312 146.098 154.603  1.00  0.00           H  
ATOM    388 HG13 VAL    26     138.421 147.672 154.453  1.00  0.00           H  
ATOM    389  CG2 VAL    26     136.441 145.115 153.934  1.00  0.00           C  
ATOM    390 HG21 VAL    26     135.568 144.670 154.411  1.00  0.00           H  
ATOM    391 HG22 VAL    26     137.213 144.498 153.473  1.00  0.00           H  
ATOM    392 HG23 VAL    26     136.234 145.748 153.071  1.00  0.00           H  
ATOM    393  C   VAL    26     135.900 145.257 157.064  1.00  0.00           C  
ATOM    394  O   VAL    26     135.350 144.223 157.216  1.00  0.00           O  
ATOM    395  N   ALA    27     135.358 146.428 157.503  1.00  0.00           N  
ATOM    396  H   ALA    27     135.947 147.248 157.502  1.00  0.00           H  
ATOM    397  CA  ALA    27     134.085 146.588 158.184  1.00  0.00           C  
ATOM    398  HA  ALA    27     134.301 146.356 159.227  1.00  0.00           H  
ATOM    399  CB  ALA    27     133.799 148.101 158.140  1.00  0.00           C  
ATOM    400  HB1 ALA    27     134.539 148.599 158.767  1.00  0.00           H  
ATOM    401  HB2 ALA    27     132.813 148.233 158.587  1.00  0.00           H  
ATOM    402  HB3 ALA    27     133.877 148.362 157.085  1.00  0.00           H  
ATOM    403  C   ALA    27     132.865 145.742 157.730  1.00  0.00           C  
ATOM    404  O   ALA    27     132.348 144.968 158.524  1.00  0.00           O  
ATOM    405  N   GLU    28     132.529 145.632 156.457  1.00  0.00           N  
ATOM    406  H   GLU    28     132.941 146.343 155.869  1.00  0.00           H  
ATOM    407  CA  GLU    28     131.453 144.731 155.918  1.00  0.00           C  
ATOM    408  HA  GLU    28     130.479 145.021 156.311  1.00  0.00           H  
ATOM    409  CB  GLU    28     131.434 144.884 154.347  1.00  0.00           C  
ATOM    410  HB2 GLU    28     132.334 144.451 153.909  1.00  0.00           H  
ATOM    411  HB3 GLU    28     130.603 144.280 153.982  1.00  0.00           H  
ATOM    412  CG  GLU    28     131.372 146.271 153.738  1.00  0.00           C  
ATOM    413  HG2 GLU    28     130.641 146.769 154.376  1.00  0.00           H  
ATOM    414  HG3 GLU    28     132.284 146.851 153.879  1.00  0.00           H  
ATOM    415  CD  GLU    28     130.972 146.304 152.248  1.00  0.00           C  
ATOM    416  OE1 GLU    28     130.335 147.335 151.822  1.00  0.00           O  
ATOM    417  OE2 GLU    28     131.297 145.305 151.636  1.00  0.00           O  
ATOM    418  C   GLU    28     131.705 143.284 156.218  1.00  0.00           C  
ATOM    419  O   GLU    28     130.869 142.631 156.862  1.00  0.00           O  
ATOM    420  N   ALA    29     132.881 142.749 155.830  1.00  0.00           N  
ATOM    421  H   ALA    29     133.506 143.380 155.349  1.00  0.00           H  
ATOM    422  CA  ALA    29     133.180 141.261 155.830  1.00  0.00           C  
ATOM    423  HA  ALA    29     132.341 140.630 155.536  1.00  0.00           H  
ATOM    424  CB  ALA    29     134.356 141.191 154.829  1.00  0.00           C  
ATOM    425  HB1 ALA    29     134.705 140.178 154.630  1.00  0.00           H  
ATOM    426  HB2 ALA    29     135.178 141.691 155.340  1.00  0.00           H  
ATOM    427  HB3 ALA    29     134.102 141.632 153.866  1.00  0.00           H  
ATOM    428  C   ALA    29     133.604 140.766 157.250  1.00  0.00           C  
ATOM    429  O   ALA    29     133.429 139.555 157.588  1.00  0.00           O  
ATOM    430  N   ALA    30     134.175 141.639 158.071  1.00  0.00           N  
ATOM    431  H   ALA    30     134.451 142.507 157.633  1.00  0.00           H  
ATOM    432  CA  ALA    30     134.717 141.360 159.447  1.00  0.00           C  
ATOM    433  HA  ALA    30     135.039 140.320 159.489  1.00  0.00           H  
ATOM    434  CB  ALA    30     135.964 142.296 159.615  1.00  0.00           C  
ATOM    435  HB1 ALA    30     135.643 143.281 159.954  1.00  0.00           H  
ATOM    436  HB2 ALA    30     136.454 142.380 158.645  1.00  0.00           H  
ATOM    437  HB3 ALA    30     136.723 141.919 160.301  1.00  0.00           H  
ATOM    438  C   ALA    30     133.679 141.493 160.627  1.00  0.00           C  
ATOM    439  O   ALA    30     133.903 141.007 161.754  1.00  0.00           O  
ATOM    440  N   GLY    31     132.499 142.154 160.343  1.00  0.00           N  
ATOM    441  H   GLY    31     132.514 142.849 159.611  1.00  0.00           H  
ATOM    442  CA  GLY    31     131.467 142.362 161.339  1.00  0.00           C  
ATOM    443  HA2 GLY    31     131.868 142.898 162.199  1.00  0.00           H  
ATOM    444  HA3 GLY    31     130.682 143.004 160.939  1.00  0.00           H  
ATOM    445  C   GLY    31     130.883 141.021 161.903  1.00  0.00           C  
ATOM    446  O   GLY    31     130.356 141.074 163.015  1.00  0.00           O  
ATOM    447  N   LYS    32     131.107 139.865 161.280  1.00  0.00           N  
ATOM    448  H   LYS    32     131.453 139.864 160.331  1.00  0.00           H  
ATOM    449  CA  LYS    32     130.689 138.575 161.793  1.00  0.00           C  
ATOM    450  HA  LYS    32     129.625 138.561 162.028  1.00  0.00           H  
ATOM    451  CB  LYS    32     131.079 137.522 160.760  1.00  0.00           C  
ATOM    452  HB2 LYS    32     130.601 136.651 161.210  1.00  0.00           H  
ATOM    453  HB3 LYS    32     130.692 137.740 159.765  1.00  0.00           H  
ATOM    454  CG  LYS    32     132.621 137.269 160.552  1.00  0.00           C  
ATOM    455  HG2 LYS    32     133.249 138.157 160.496  1.00  0.00           H  
ATOM    456  HG3 LYS    32     132.984 136.751 161.439  1.00  0.00           H  
ATOM    457  CD  LYS    32     133.066 136.345 159.450  1.00  0.00           C  
ATOM    458  HD2 LYS    32     132.572 136.568 158.504  1.00  0.00           H  
ATOM    459  HD3 LYS    32     134.147 136.407 159.324  1.00  0.00           H  
ATOM    460  CE  LYS    32     132.748 134.883 159.861  1.00  0.00           C  
ATOM    461  HE2 LYS    32     133.272 134.506 160.740  1.00  0.00           H  
ATOM    462  HE3 LYS    32     131.671 134.886 160.029  1.00  0.00           H  
ATOM    463  NZ  LYS    32     132.966 133.885 158.787  1.00  0.00           N  
ATOM    464  HZ1 LYS    32     132.625 134.370 157.969  1.00  0.00           H  
ATOM    465  HZ2 LYS    32     132.310 133.121 158.870  1.00  0.00           H  
ATOM    466  HZ3 LYS    32     133.924 133.628 158.596  1.00  0.00           H  
ATOM    467  C   LYS    32     131.323 138.257 163.160  1.00  0.00           C  
ATOM    468  O   LYS    32     130.790 137.495 163.943  1.00  0.00           O  
ATOM    469  N   THR    33     132.622 138.693 163.419  1.00  0.00           N  
ATOM    470  H   THR    33     132.998 139.547 163.032  1.00  0.00           H  
ATOM    471  CA  THR    33     133.416 138.201 164.597  1.00  0.00           C  
ATOM    472  HA  THR    33     133.012 137.204 164.773  1.00  0.00           H  
ATOM    473  CB  THR    33     134.885 137.930 164.235  1.00  0.00           C  
ATOM    474  HB  THR    33     134.992 137.381 163.300  1.00  0.00           H  
ATOM    475  CG2 THR    33     135.879 139.130 164.174  1.00  0.00           C  
ATOM    476 HG21 THR    33     135.985 139.541 165.178  1.00  0.00           H  
ATOM    477 HG22 THR    33     135.474 139.960 163.594  1.00  0.00           H  
ATOM    478 HG23 THR    33     136.873 138.876 163.806  1.00  0.00           H  
ATOM    479  OG1 THR    33     135.278 137.186 165.331  1.00  0.00           O  
ATOM    480  HG1 THR    33     136.091 136.788 165.013  1.00  0.00           H  
ATOM    481  C   THR    33     133.167 139.098 165.822  1.00  0.00           C  
ATOM    482  O   THR    33     133.110 140.276 165.671  1.00  0.00           O  
ATOM    483  N   LYS    34     133.025 138.637 167.051  1.00  0.00           N  
ATOM    484  H   LYS    34     132.980 137.631 167.130  1.00  0.00           H  
ATOM    485  CA  LYS    34     132.745 139.411 168.223  1.00  0.00           C  
ATOM    486  HA  LYS    34     132.076 140.208 167.899  1.00  0.00           H  
ATOM    487  CB  LYS    34     131.970 138.489 169.156  1.00  0.00           C  
ATOM    488  HB2 LYS    34     131.120 138.160 168.559  1.00  0.00           H  
ATOM    489  HB3 LYS    34     132.593 137.657 169.485  1.00  0.00           H  
ATOM    490  CG  LYS    34     131.414 139.271 170.352  1.00  0.00           C  
ATOM    491  HG2 LYS    34     132.279 139.681 170.873  1.00  0.00           H  
ATOM    492  HG3 LYS    34     130.750 140.036 169.950  1.00  0.00           H  
ATOM    493  CD  LYS    34     130.783 138.286 171.349  1.00  0.00           C  
ATOM    494  HD2 LYS    34     129.875 137.920 170.871  1.00  0.00           H  
ATOM    495  HD3 LYS    34     131.412 137.411 171.510  1.00  0.00           H  
ATOM    496  CE  LYS    34     130.356 138.933 172.691  1.00  0.00           C  
ATOM    497  HE2 LYS    34     130.152 139.974 172.438  1.00  0.00           H  
ATOM    498  HE3 LYS    34     129.456 138.421 173.032  1.00  0.00           H  
ATOM    499  NZ  LYS    34     131.404 138.817 173.730  1.00  0.00           N  
ATOM    500  HZ1 LYS    34     132.318 138.954 173.323  1.00  0.00           H  
ATOM    501  HZ2 LYS    34     131.499 137.896 174.134  1.00  0.00           H  
ATOM    502  HZ3 LYS    34     131.222 139.443 174.501  1.00  0.00           H  
ATOM    503  C   LYS    34     133.954 140.017 168.899  1.00  0.00           C  
ATOM    504  O   LYS    34     133.912 141.182 169.306  1.00  0.00           O  
ATOM    505  N   GLU    35     135.077 139.371 168.975  1.00  0.00           N  
ATOM    506  H   GLU    35     135.078 138.415 168.651  1.00  0.00           H  
ATOM    507  CA  GLU    35     136.315 139.768 169.556  1.00  0.00           C  
ATOM    508  HA  GLU    35     136.230 140.819 169.833  1.00  0.00           H  
ATOM    509  CB  GLU    35     136.808 138.892 170.655  1.00  0.00           C  
ATOM    510  HB2 GLU    35     136.781 137.908 170.186  1.00  0.00           H  
ATOM    511  HB3 GLU    35     137.825 139.206 170.889  1.00  0.00           H  
ATOM    512  CG  GLU    35     136.119 138.839 172.036  1.00  0.00           C  
ATOM    513  HG2 GLU    35     136.709 138.262 172.748  1.00  0.00           H  
ATOM    514  HG3 GLU    35     136.007 139.887 172.314  1.00  0.00           H  
ATOM    515  CD  GLU    35     134.747 138.118 171.925  1.00  0.00           C  
ATOM    516  OE1 GLU    35     134.498 137.288 170.980  1.00  0.00           O  
ATOM    517  OE2 GLU    35     133.957 138.426 172.826  1.00  0.00           O  
ATOM    518  C   GLU    35     137.461 139.809 168.493  1.00  0.00           C  
ATOM    519  O   GLU    35     137.431 138.981 167.563  1.00  0.00           O  
ATOM    520  N   GLY    36     138.353 140.780 168.609  1.00  0.00           N  
ATOM    521  H   GLY    36     138.231 141.533 169.271  1.00  0.00           H  
ATOM    522  CA  GLY    36     139.451 140.797 167.616  1.00  0.00           C  
ATOM    523  HA2 GLY    36     140.111 141.595 167.956  1.00  0.00           H  
ATOM    524  HA3 GLY    36     140.000 139.871 167.442  1.00  0.00           H  
ATOM    525  C   GLY    36     139.063 141.287 166.239  1.00  0.00           C  
ATOM    526  O   GLY    36     138.073 141.871 166.066  1.00  0.00           O  
ATOM    527  N   VAL    37     139.897 141.046 165.261  1.00  0.00           N  
ATOM    528  H   VAL    37     140.854 140.769 165.426  1.00  0.00           H  
ATOM    529  CA  VAL    37     139.461 141.143 163.821  1.00  0.00           C  
ATOM    530  HA  VAL    37     138.423 140.812 163.793  1.00  0.00           H  
ATOM    531  CB  VAL    37     139.482 142.603 163.339  1.00  0.00           C  
ATOM    532  HB  VAL    37     139.008 143.366 163.956  1.00  0.00           H  
ATOM    533  CG1 VAL    37     140.944 143.079 163.120  1.00  0.00           C  
ATOM    534 HG11 VAL    37     141.246 142.428 162.299  1.00  0.00           H  
ATOM    535 HG12 VAL    37     141.477 142.876 164.048  1.00  0.00           H  
ATOM    536 HG13 VAL    37     140.906 144.130 162.835  1.00  0.00           H  
ATOM    537  CG2 VAL    37     138.747 142.707 162.021  1.00  0.00           C  
ATOM    538 HG21 VAL    37     138.819 143.720 161.623  1.00  0.00           H  
ATOM    539 HG22 VAL    37     137.686 142.496 162.151  1.00  0.00           H  
ATOM    540 HG23 VAL    37     139.021 142.009 161.230  1.00  0.00           H  
ATOM    541  C   VAL    37     140.212 140.098 162.965  1.00  0.00           C  
ATOM    542  O   VAL    37     141.310 139.644 163.352  1.00  0.00           O  
ATOM    543  N   LEU    38     139.731 139.678 161.782  1.00  0.00           N  
ATOM    544  H   LEU    38     138.757 139.902 161.638  1.00  0.00           H  
ATOM    545  CA  LEU    38     140.384 138.723 160.827  1.00  0.00           C  
ATOM    546  HA  LEU    38     140.433 137.750 161.315  1.00  0.00           H  
ATOM    547  CB  LEU    38     139.366 138.452 159.682  1.00  0.00           C  
ATOM    548  HB2 LEU    38     138.367 138.335 160.102  1.00  0.00           H  
ATOM    549  HB3 LEU    38     139.252 139.383 159.127  1.00  0.00           H  
ATOM    550  CG  LEU    38     139.793 137.233 158.765  1.00  0.00           C  
ATOM    551  HG  LEU    38     140.830 137.240 158.431  1.00  0.00           H  
ATOM    552  CD1 LEU    38     139.424 135.964 159.488  1.00  0.00           C  
ATOM    553 HD11 LEU    38     140.114 135.793 160.314  1.00  0.00           H  
ATOM    554 HD12 LEU    38     139.473 135.140 158.776  1.00  0.00           H  
ATOM    555 HD13 LEU    38     138.429 135.929 159.931  1.00  0.00           H  
ATOM    556  CD2 LEU    38     139.011 137.227 157.455  1.00  0.00           C  
ATOM    557 HD21 LEU    38     139.012 138.214 156.993  1.00  0.00           H  
ATOM    558 HD22 LEU    38     137.947 137.064 157.627  1.00  0.00           H  
ATOM    559 HD23 LEU    38     139.416 136.522 156.729  1.00  0.00           H  
ATOM    560  C   LEU    38     141.780 139.181 160.349  1.00  0.00           C  
ATOM    561  O   LEU    38     141.841 140.188 159.615  1.00  0.00           O  
ATOM    562  N   TYR    39     142.843 138.536 160.835  1.00  0.00           N  
ATOM    563  H   TYR    39     142.605 137.826 161.513  1.00  0.00           H  
ATOM    564  CA  TYR    39     144.155 138.810 160.110  1.00  0.00           C  
ATOM    565  HA  TYR    39     144.528 139.799 160.376  1.00  0.00           H  
ATOM    566  CB  TYR    39     145.161 137.822 160.808  1.00  0.00           C  
ATOM    567  HB2 TYR    39     145.135 137.992 161.885  1.00  0.00           H  
ATOM    568  HB3 TYR    39     144.770 136.804 160.799  1.00  0.00           H  
ATOM    569  CG  TYR    39     146.550 137.700 160.299  1.00  0.00           C  
ATOM    570  CD1 TYR    39     147.174 136.484 160.163  1.00  0.00           C  
ATOM    571  HD1 TYR    39     146.631 135.596 160.451  1.00  0.00           H  
ATOM    572  CE1 TYR    39     148.566 136.396 159.755  1.00  0.00           C  
ATOM    573  HE1 TYR    39     148.896 135.392 159.534  1.00  0.00           H  
ATOM    574  CZ  TYR    39     149.351 137.594 159.787  1.00  0.00           C  
ATOM    575  OH  TYR    39     150.648 137.516 159.443  1.00  0.00           O  
ATOM    576  HH  TYR    39     150.941 136.616 159.283  1.00  0.00           H  
ATOM    577  CE2 TYR    39     148.757 138.844 160.007  1.00  0.00           C  
ATOM    578  HE2 TYR    39     149.315 139.763 159.901  1.00  0.00           H  
ATOM    579  CD2 TYR    39     147.342 138.900 160.178  1.00  0.00           C  
ATOM    580  HD2 TYR    39     146.893 139.855 160.408  1.00  0.00           H  
ATOM    581  C   TYR    39     144.125 138.504 158.667  1.00  0.00           C  
ATOM    582  O   TYR    39     143.723 137.432 158.226  1.00  0.00           O  
ATOM    583  N   VAL    40     144.787 139.460 157.935  1.00  0.00           N  
ATOM    584  H   VAL    40     145.039 140.319 158.403  1.00  0.00           H  
ATOM    585  CA  VAL    40     145.056 139.375 156.480  1.00  0.00           C  
ATOM    586  HA  VAL    40     144.566 138.443 156.199  1.00  0.00           H  
ATOM    587  CB  VAL    40     144.488 140.592 155.667  1.00  0.00           C  
ATOM    588  HB  VAL    40     144.753 141.457 156.275  1.00  0.00           H  
ATOM    589  CG1 VAL    40     145.147 140.880 154.324  1.00  0.00           C  
ATOM    590 HG11 VAL    40     146.222 140.958 154.489  1.00  0.00           H  
ATOM    591 HG12 VAL    40     144.933 141.892 153.981  1.00  0.00           H  
ATOM    592 HG13 VAL    40     145.008 140.128 153.547  1.00  0.00           H  
ATOM    593  CG2 VAL    40     143.001 140.484 155.503  1.00  0.00           C  
ATOM    594 HG21 VAL    40     142.685 139.795 154.720  1.00  0.00           H  
ATOM    595 HG22 VAL    40     142.659 141.472 155.195  1.00  0.00           H  
ATOM    596 HG23 VAL    40     142.561 140.099 156.423  1.00  0.00           H  
ATOM    597  C   VAL    40     146.628 139.115 156.144  1.00  0.00           C  
ATOM    598  O   VAL    40     146.865 138.289 155.235  1.00  0.00           O  
ATOM    599  N   GLY    41     147.626 139.713 156.872  1.00  0.00           N  
ATOM    600  H   GLY    41     147.444 140.400 157.590  1.00  0.00           H  
ATOM    601  CA  GLY    41     148.973 139.473 156.501  1.00  0.00           C  
ATOM    602  HA2 GLY    41     149.248 138.470 156.826  1.00  0.00           H  
ATOM    603  HA3 GLY    41     149.058 139.609 155.422  1.00  0.00           H  
ATOM    604  C   GLY    41     149.896 140.542 157.075  1.00  0.00           C  
ATOM    605  O   GLY    41     149.532 141.604 157.470  1.00  0.00           O  
ATOM    606  N   SER    42     151.160 140.173 157.120  1.00  0.00           N  
ATOM    607  H   SER    42     151.452 139.239 156.870  1.00  0.00           H  
ATOM    608  CA  SER    42     152.233 140.941 157.807  1.00  0.00           C  
ATOM    609  HA  SER    42     151.928 141.987 157.805  1.00  0.00           H  
ATOM    610  CB  SER    42     152.411 140.522 159.273  1.00  0.00           C  
ATOM    611  HB2 SER    42     151.484 140.631 159.837  1.00  0.00           H  
ATOM    612  HB3 SER    42     152.653 139.469 159.417  1.00  0.00           H  
ATOM    613  OG  SER    42     153.402 141.261 159.881  1.00  0.00           O  
ATOM    614  HG  SER    42     153.010 142.130 159.992  1.00  0.00           H  
ATOM    615  C   SER    42     153.596 140.848 157.128  1.00  0.00           C  
ATOM    616  O   SER    42     153.866 139.862 156.493  1.00  0.00           O  
ATOM    617  N   LYS    43     154.425 141.867 157.353  1.00  0.00           N  
ATOM    618  H   LYS    43     154.099 142.695 157.831  1.00  0.00           H  
ATOM    619  CA  LYS    43     155.875 141.807 156.989  1.00  0.00           C  
ATOM    620  HA  LYS    43     156.118 140.879 156.472  1.00  0.00           H  
ATOM    621  CB  LYS    43     156.178 143.070 156.105  1.00  0.00           C  
ATOM    622  HB2 LYS    43     155.903 143.960 156.672  1.00  0.00           H  
ATOM    623  HB3 LYS    43     157.264 143.123 156.026  1.00  0.00           H  
ATOM    624  CG  LYS    43     155.420 142.846 154.789  1.00  0.00           C  
ATOM    625  HG2 LYS    43     155.742 141.885 154.388  1.00  0.00           H  
ATOM    626  HG3 LYS    43     154.335 142.850 154.891  1.00  0.00           H  
ATOM    627  CD  LYS    43     155.740 143.973 153.806  1.00  0.00           C  
ATOM    628  HD2 LYS    43     155.451 144.956 154.180  1.00  0.00           H  
ATOM    629  HD3 LYS    43     156.826 144.070 153.780  1.00  0.00           H  
ATOM    630  CE  LYS    43     155.061 143.650 152.398  1.00  0.00           C  
ATOM    631  HE2 LYS    43     155.656 142.890 151.891  1.00  0.00           H  
ATOM    632  HE3 LYS    43     154.009 143.364 152.393  1.00  0.00           H  
ATOM    633  NZ  LYS    43     155.144 144.854 151.504  1.00  0.00           N  
ATOM    634  HZ1 LYS    43     154.816 144.639 150.573  1.00  0.00           H  
ATOM    635  HZ2 LYS    43     156.103 145.103 151.304  1.00  0.00           H  
ATOM    636  HZ3 LYS    43     154.605 145.643 151.830  1.00  0.00           H  
ATOM    637  C   LYS    43     156.795 141.614 158.282  1.00  0.00           C  
ATOM    638  O   LYS    43     156.504 142.236 159.271  1.00  0.00           O  
ATOM    639  N   THR    44     157.837 140.794 158.232  1.00  0.00           N  
ATOM    640  H   THR    44     158.090 140.344 157.365  1.00  0.00           H  
ATOM    641  CA  THR    44     158.664 140.398 159.346  1.00  0.00           C  
ATOM    642  HA  THR    44     158.200 140.753 160.266  1.00  0.00           H  
ATOM    643  CB  THR    44     158.805 138.877 159.418  1.00  0.00           C  
ATOM    644  HB  THR    44     159.395 138.686 160.315  1.00  0.00           H  
ATOM    645  CG2 THR    44     157.525 138.038 159.740  1.00  0.00           C  
ATOM    646 HG21 THR    44     157.038 138.402 160.645  1.00  0.00           H  
ATOM    647 HG22 THR    44     157.917 137.023 159.799  1.00  0.00           H  
ATOM    648 HG23 THR    44     156.836 138.119 158.899  1.00  0.00           H  
ATOM    649  OG1 THR    44     159.497 138.466 158.252  1.00  0.00           O  
ATOM    650  HG1 THR    44     158.847 138.423 157.547  1.00  0.00           H  
ATOM    651  C   THR    44     160.071 141.010 159.186  1.00  0.00           C  
ATOM    652  O   THR    44     160.537 141.260 158.085  1.00  0.00           O  
ATOM    653  N   LYS    45     160.674 141.118 160.416  1.00  0.00           N  
ATOM    654  H   LYS    45     160.121 140.990 161.251  1.00  0.00           H  
ATOM    655  CA  LYS    45     162.101 141.410 160.749  1.00  0.00           C  
ATOM    656  HA  LYS    45     162.344 142.328 160.213  1.00  0.00           H  
ATOM    657  CB  LYS    45     162.233 141.523 162.262  1.00  0.00           C  
ATOM    658  HB2 LYS    45     161.678 140.675 162.663  1.00  0.00           H  
ATOM    659  HB3 LYS    45     163.285 141.519 162.545  1.00  0.00           H  
ATOM    660  CG  LYS    45     161.581 142.686 163.049  1.00  0.00           C  
ATOM    661  HG2 LYS    45     160.553 142.636 163.406  1.00  0.00           H  
ATOM    662  HG3 LYS    45     162.170 142.689 163.966  1.00  0.00           H  
ATOM    663  CD  LYS    45     161.602 143.997 162.367  1.00  0.00           C  
ATOM    664  HD2 LYS    45     160.903 144.019 161.531  1.00  0.00           H  
ATOM    665  HD3 LYS    45     161.234 144.718 163.097  1.00  0.00           H  
ATOM    666  CE  LYS    45     163.036 144.591 162.026  1.00  0.00           C  
ATOM    667  HE2 LYS    45     163.717 144.523 162.875  1.00  0.00           H  
ATOM    668  HE3 LYS    45     163.440 143.898 161.289  1.00  0.00           H  
ATOM    669  NZ  LYS    45     162.910 145.963 161.524  1.00  0.00           N  
ATOM    670  HZ1 LYS    45     162.583 146.585 162.250  1.00  0.00           H  
ATOM    671  HZ2 LYS    45     162.243 145.963 160.766  1.00  0.00           H  
ATOM    672  HZ3 LYS    45     163.824 146.329 161.301  1.00  0.00           H  
ATOM    673  C   LYS    45     163.111 140.447 160.126  1.00  0.00           C  
ATOM    674  O   LYS    45     164.199 140.744 159.747  1.00  0.00           O  
ATOM    675  N   GLU    46     162.555 139.252 159.881  1.00  0.00           N  
ATOM    676  H   GLU    46     161.628 139.049 160.226  1.00  0.00           H  
ATOM    677  CA  GLU    46     163.200 138.093 159.294  1.00  0.00           C  
ATOM    678  HA  GLU    46     164.254 137.960 159.538  1.00  0.00           H  
ATOM    679  CB  GLU    46     162.460 136.861 159.827  1.00  0.00           C  
ATOM    680  HB2 GLU    46     162.543 136.939 160.911  1.00  0.00           H  
ATOM    681  HB3 GLU    46     161.390 136.949 159.638  1.00  0.00           H  
ATOM    682  CG  GLU    46     162.799 135.498 159.127  1.00  0.00           C  
ATOM    683  HG2 GLU    46     162.045 134.731 159.304  1.00  0.00           H  
ATOM    684  HG3 GLU    46     162.900 135.649 158.052  1.00  0.00           H  
ATOM    685  CD  GLU    46     164.135 134.855 159.511  1.00  0.00           C  
ATOM    686  OE1 GLU    46     164.893 135.468 160.280  1.00  0.00           O  
ATOM    687  OE2 GLU    46     164.509 133.849 158.882  1.00  0.00           O  
ATOM    688  C   GLU    46     163.357 138.172 157.763  1.00  0.00           C  
ATOM    689  O   GLU    46     164.081 137.378 157.071  1.00  0.00           O  
ATOM    690  N   GLY    47     162.590 139.186 157.223  1.00  0.00           N  
ATOM    691  H   GLY    47     162.055 139.800 157.821  1.00  0.00           H  
ATOM    692  CA  GLY    47     162.449 139.542 155.789  1.00  0.00           C  
ATOM    693  HA2 GLY    47     162.121 140.578 155.873  1.00  0.00           H  
ATOM    694  HA3 GLY    47     163.425 139.499 155.304  1.00  0.00           H  
ATOM    695  C   GLY    47     161.568 138.700 154.954  1.00  0.00           C  
ATOM    696  O   GLY    47     161.441 138.871 153.790  1.00  0.00           O  
ATOM    697  N   VAL    48     160.875 137.752 155.599  1.00  0.00           N  
ATOM    698  H   VAL    48     160.828 137.676 156.605  1.00  0.00           H  
ATOM    699  CA  VAL    48     159.821 136.958 154.935  1.00  0.00           C  
ATOM    700  HA  VAL    48     160.026 137.039 153.867  1.00  0.00           H  
ATOM    701  CB  VAL    48     159.917 135.492 155.501  1.00  0.00           C  
ATOM    702  HB  VAL    48     159.185 134.886 154.966  1.00  0.00           H  
ATOM    703  CG1 VAL    48     161.336 134.955 155.055  1.00  0.00           C  
ATOM    704 HG11 VAL    48     161.445 135.254 154.012  1.00  0.00           H  
ATOM    705 HG12 VAL    48     161.438 133.871 155.112  1.00  0.00           H  
ATOM    706 HG13 VAL    48     162.179 135.345 155.625  1.00  0.00           H  
ATOM    707  CG2 VAL    48     159.709 135.503 157.074  1.00  0.00           C  
ATOM    708 HG21 VAL    48     160.123 136.353 157.615  1.00  0.00           H  
ATOM    709 HG22 VAL    48     160.235 134.641 157.483  1.00  0.00           H  
ATOM    710 HG23 VAL    48     158.639 135.489 157.282  1.00  0.00           H  
ATOM    711  C   VAL    48     158.380 137.514 155.185  1.00  0.00           C  
ATOM    712  O   VAL    48     158.119 138.225 156.123  1.00  0.00           O  
ATOM    713  N   VAL    49     157.535 137.283 154.160  1.00  0.00           N  
ATOM    714  H   VAL    49     157.833 136.633 153.447  1.00  0.00           H  
ATOM    715  CA  VAL    49     156.122 137.758 154.071  1.00  0.00           C  
ATOM    716  HA  VAL    49     155.878 138.548 154.781  1.00  0.00           H  
ATOM    717  CB  VAL    49     155.777 138.351 152.651  1.00  0.00           C  
ATOM    718  HB  VAL    49     156.707 138.797 152.298  1.00  0.00           H  
ATOM    719  CG1 VAL    49     155.532 137.157 151.711  1.00  0.00           C  
ATOM    720 HG11 VAL    49     154.589 136.642 151.893  1.00  0.00           H  
ATOM    721 HG12 VAL    49     156.222 136.391 152.065  1.00  0.00           H  
ATOM    722 HG13 VAL    49     155.738 137.445 150.680  1.00  0.00           H  
ATOM    723  CG2 VAL    49     154.572 139.315 152.605  1.00  0.00           C  
ATOM    724 HG21 VAL    49     154.473 139.634 151.567  1.00  0.00           H  
ATOM    725 HG22 VAL    49     154.787 140.192 153.215  1.00  0.00           H  
ATOM    726 HG23 VAL    49     153.665 138.765 152.854  1.00  0.00           H  
ATOM    727  C   VAL    49     155.248 136.619 154.578  1.00  0.00           C  
ATOM    728  O   VAL    49     155.516 135.444 154.399  1.00  0.00           O  
ATOM    729  N   HIE    50     154.248 137.040 155.344  1.00  0.00           N  
ATOM    730  H   HIE    50     154.227 138.048 155.410  1.00  0.00           H  
ATOM    731  CA  HIE    50     153.272 136.042 155.788  1.00  0.00           C  
ATOM    732  HA  HIE    50     153.401 135.117 155.225  1.00  0.00           H  
ATOM    733  CB  HIE    50     153.445 135.716 157.257  1.00  0.00           C  
ATOM    734  HB2 HIE    50     154.471 135.378 157.403  1.00  0.00           H  
ATOM    735  HB3 HIE    50     153.238 136.584 157.883  1.00  0.00           H  
ATOM    736  CG  HIE    50     152.547 134.559 157.761  1.00  0.00           C  
ATOM    737  ND1 HIE    50     152.215 133.407 157.008  1.00  0.00           N  
ATOM    738  CE1 HIE    50     151.510 132.611 157.798  1.00  0.00           C  
ATOM    739  HE1 HIE    50     151.124 131.610 157.673  1.00  0.00           H  
ATOM    740  NE2 HIE    50     151.359 133.209 159.004  1.00  0.00           N  
ATOM    741  HE2 HIE    50     151.103 132.588 159.759  1.00  0.00           H  
ATOM    742  CD2 HIE    50     152.041 134.369 159.007  1.00  0.00           C  
ATOM    743  HD2 HIE    50     152.181 135.005 159.868  1.00  0.00           H  
ATOM    744  C   HIE    50     151.813 136.475 155.420  1.00  0.00           C  
ATOM    745  O   HIE    50     151.577 137.672 155.556  1.00  0.00           O  
ATOM    746  N   GLY    51     150.923 135.524 155.172  1.00  0.00           N  
ATOM    747  H   GLY    51     151.224 134.578 155.356  1.00  0.00           H  
ATOM    748  CA  GLY    51     149.481 135.753 154.910  1.00  0.00           C  
ATOM    749  HA2 GLY    51     149.094 136.582 155.503  1.00  0.00           H  
ATOM    750  HA3 GLY    51     149.296 136.129 153.903  1.00  0.00           H  
ATOM    751  C   GLY    51     148.599 134.464 155.146  1.00  0.00           C  
ATOM    752  O   GLY    51     149.158 133.403 155.403  1.00  0.00           O  
ATOM    753  N   VAL    52     147.266 134.586 154.944  1.00  0.00           N  
ATOM    754  H   VAL    52     146.915 135.528 154.851  1.00  0.00           H  
ATOM    755  CA  VAL    52     146.279 133.489 155.064  1.00  0.00           C  
ATOM    756  HA  VAL    52     146.473 132.883 155.949  1.00  0.00           H  
ATOM    757  CB  VAL    52     144.826 134.119 155.146  1.00  0.00           C  
ATOM    758  HB  VAL    52     144.635 134.361 154.101  1.00  0.00           H  
ATOM    759  CG1 VAL    52     143.817 133.163 155.717  1.00  0.00           C  
ATOM    760 HG11 VAL    52     144.210 132.476 156.466  1.00  0.00           H  
ATOM    761 HG12 VAL    52     143.453 132.528 154.909  1.00  0.00           H  
ATOM    762 HG13 VAL    52     142.936 133.642 156.145  1.00  0.00           H  
ATOM    763  CG2 VAL    52     144.695 135.473 155.912  1.00  0.00           C  
ATOM    764 HG21 VAL    52     145.193 135.444 156.881  1.00  0.00           H  
ATOM    765 HG22 VAL    52     143.718 135.834 156.233  1.00  0.00           H  
ATOM    766 HG23 VAL    52     145.128 136.337 155.406  1.00  0.00           H  
ATOM    767  C   VAL    52     146.320 132.594 153.855  1.00  0.00           C  
ATOM    768  O   VAL    52     146.182 131.384 153.884  1.00  0.00           O  
ATOM    769  N   ALA    53     146.716 133.142 152.718  1.00  0.00           N  
ATOM    770  H   ALA    53     146.737 134.148 152.627  1.00  0.00           H  
ATOM    771  CA  ALA    53     146.992 132.368 151.484  1.00  0.00           C  
ATOM    772  HA  ALA    53     146.087 131.884 151.119  1.00  0.00           H  
ATOM    773  CB  ALA    53     147.440 133.398 150.367  1.00  0.00           C  
ATOM    774  HB1 ALA    53     147.809 132.796 149.536  1.00  0.00           H  
ATOM    775  HB2 ALA    53     148.278 134.006 150.707  1.00  0.00           H  
ATOM    776  HB3 ALA    53     146.555 133.947 150.048  1.00  0.00           H  
ATOM    777  C   ALA    53     148.105 131.241 151.649  1.00  0.00           C  
ATOM    778  O   ALA    53     148.355 130.462 150.742  1.00  0.00           O  
ATOM    779  N   THR    54     148.774 131.083 152.806  1.00  0.00           N  
ATOM    780  H   THR    54     148.578 131.819 153.470  1.00  0.00           H  
ATOM    781  CA  THR    54     149.683 129.923 153.111  1.00  0.00           C  
ATOM    782  HA  THR    54     150.351 129.683 152.284  1.00  0.00           H  
ATOM    783  CB  THR    54     150.729 130.331 154.232  1.00  0.00           C  
ATOM    784  HB  THR    54     151.289 129.421 154.446  1.00  0.00           H  
ATOM    785  CG2 THR    54     151.653 131.531 153.865  1.00  0.00           C  
ATOM    786 HG21 THR    54     151.084 132.428 153.623  1.00  0.00           H  
ATOM    787 HG22 THR    54     152.175 131.348 152.926  1.00  0.00           H  
ATOM    788 HG23 THR    54     152.352 131.737 154.676  1.00  0.00           H  
ATOM    789  OG1 THR    54     150.151 130.727 155.494  1.00  0.00           O  
ATOM    790  HG1 THR    54     150.019 131.664 155.656  1.00  0.00           H  
ATOM    791  C   THR    54     148.920 128.675 153.539  1.00  0.00           C  
ATOM    792  O   THR    54     149.509 127.596 153.389  1.00  0.00           O  
ATOM    793  N   VAL    55     147.702 128.745 154.024  1.00  0.00           N  
ATOM    794  H   VAL    55     147.241 129.613 154.255  1.00  0.00           H  
ATOM    795  CA  VAL    55     147.023 127.504 154.613  1.00  0.00           C  
ATOM    796  HA  VAL    55     147.593 126.632 154.290  1.00  0.00           H  
ATOM    797  CB  VAL    55     146.860 127.594 156.145  1.00  0.00           C  
ATOM    798  HB  VAL    55     146.181 126.817 156.495  1.00  0.00           H  
ATOM    799  CG1 VAL    55     148.188 127.595 156.965  1.00  0.00           C  
ATOM    800 HG11 VAL    55     148.819 128.476 156.846  1.00  0.00           H  
ATOM    801 HG12 VAL    55     148.913 126.807 156.760  1.00  0.00           H  
ATOM    802 HG13 VAL    55     147.956 127.455 158.021  1.00  0.00           H  
ATOM    803  CG2 VAL    55     146.251 128.930 156.598  1.00  0.00           C  
ATOM    804 HG21 VAL    55     145.976 128.965 157.652  1.00  0.00           H  
ATOM    805 HG22 VAL    55     145.332 128.891 156.014  1.00  0.00           H  
ATOM    806 HG23 VAL    55     146.740 129.827 156.219  1.00  0.00           H  
ATOM    807  C   VAL    55     145.581 127.267 153.999  1.00  0.00           C  
ATOM    808  O   VAL    55     144.872 126.319 154.367  1.00  0.00           O  
ATOM    809  N   ALA    56     145.093 128.212 153.211  1.00  0.00           N  
ATOM    810  H   ALA    56     145.710 128.971 152.960  1.00  0.00           H  
ATOM    811  CA  ALA    56     143.932 128.069 152.449  1.00  0.00           C  
ATOM    812  HA  ALA    56     143.146 127.447 152.876  1.00  0.00           H  
ATOM    813  CB  ALA    56     143.396 129.456 152.137  1.00  0.00           C  
ATOM    814  HB1 ALA    56     142.395 129.480 151.705  1.00  0.00           H  
ATOM    815  HB2 ALA    56     144.140 129.943 151.506  1.00  0.00           H  
ATOM    816  HB3 ALA    56     143.308 129.978 153.090  1.00  0.00           H  
ATOM    817  C   ALA    56     144.334 127.227 151.193  1.00  0.00           C  
ATOM    818  O   ALA    56     144.324 127.707 150.029  1.00  0.00           O  
ATOM    819  N   GLU    57     144.860 126.017 151.428  1.00  0.00           N  
ATOM    820  H   GLU    57     144.986 125.762 152.398  1.00  0.00           H  
ATOM    821  CA  GLU    57     145.335 124.982 150.386  1.00  0.00           C  
ATOM    822  HA  GLU    57     144.939 125.264 149.411  1.00  0.00           H  
ATOM    823  CB  GLU    57     146.794 125.043 150.178  1.00  0.00           C  
ATOM    824  HB2 GLU    57     147.152 126.042 149.931  1.00  0.00           H  
ATOM    825  HB3 GLU    57     147.294 124.796 151.114  1.00  0.00           H  
ATOM    826  CG  GLU    57     147.273 124.171 149.036  1.00  0.00           C  
ATOM    827  HG2 GLU    57     148.325 124.458 149.030  1.00  0.00           H  
ATOM    828  HG3 GLU    57     147.068 123.113 149.196  1.00  0.00           H  
ATOM    829  CD  GLU    57     146.662 124.639 147.700  1.00  0.00           C  
ATOM    830  OE1 GLU    57     147.206 125.646 147.230  1.00  0.00           O  
ATOM    831  OE2 GLU    57     145.701 124.025 147.185  1.00  0.00           O  
ATOM    832  C   GLU    57     145.010 123.488 150.812  1.00  0.00           C  
ATOM    833  O   GLU    57     145.038 123.076 151.983  1.00  0.00           O  
ATOM    834  N   LYS    58     144.628 122.646 149.840  1.00  0.00           N  
ATOM    835  H   LYS    58     144.511 123.056 148.924  1.00  0.00           H  
ATOM    836  CA  LYS    58     144.070 121.294 150.130  1.00  0.00           C  
ATOM    837  HA  LYS    58     143.394 121.358 150.982  1.00  0.00           H  
ATOM    838  CB  LYS    58     143.226 120.748 149.002  1.00  0.00           C  
ATOM    839  HB2 LYS    58     143.004 119.708 149.240  1.00  0.00           H  
ATOM    840  HB3 LYS    58     142.331 121.347 148.834  1.00  0.00           H  
ATOM    841  CG  LYS    58     143.990 120.709 147.622  1.00  0.00           C  
ATOM    842  HG2 LYS    58     144.194 121.765 147.444  1.00  0.00           H  
ATOM    843  HG3 LYS    58     144.954 120.212 147.733  1.00  0.00           H  
ATOM    844  CD  LYS    58     143.210 120.164 146.371  1.00  0.00           C  
ATOM    845  HD2 LYS    58     143.852 120.107 145.492  1.00  0.00           H  
ATOM    846  HD3 LYS    58     142.874 119.177 146.688  1.00  0.00           H  
ATOM    847  CE  LYS    58     141.913 120.963 146.177  1.00  0.00           C  
ATOM    848  HE2 LYS    58     141.221 120.772 146.997  1.00  0.00           H  
ATOM    849  HE3 LYS    58     142.084 122.036 146.265  1.00  0.00           H  
ATOM    850  NZ  LYS    58     141.304 120.646 144.861  1.00  0.00           N  
ATOM    851  HZ1 LYS    58     140.525 121.237 144.607  1.00  0.00           H  
ATOM    852  HZ2 LYS    58     141.003 119.682 144.844  1.00  0.00           H  
ATOM    853  HZ3 LYS    58     142.011 120.854 144.171  1.00  0.00           H  
ATOM    854  C   LYS    58     145.111 120.220 150.658  1.00  0.00           C  
ATOM    855  O   LYS    58     146.310 120.228 150.318  1.00  0.00           O  
ATOM    856  N   THR    59     144.577 119.319 151.417  1.00  0.00           N  
ATOM    857  H   THR    59     143.688 119.558 151.832  1.00  0.00           H  
ATOM    858  CA  THR    59     145.241 118.044 151.828  1.00  0.00           C  
ATOM    859  HA  THR    59     146.330 118.066 151.809  1.00  0.00           H  
ATOM    860  CB  THR    59     144.709 117.703 153.234  1.00  0.00           C  
ATOM    861  HB  THR    59     145.172 116.810 153.655  1.00  0.00           H  
ATOM    862  CG2 THR    59     144.953 118.805 154.287  1.00  0.00           C  
ATOM    863 HG21 THR    59     145.968 119.190 154.193  1.00  0.00           H  
ATOM    864 HG22 THR    59     144.861 118.370 155.283  1.00  0.00           H  
ATOM    865 HG23 THR    59     144.260 119.640 154.184  1.00  0.00           H  
ATOM    866  OG1 THR    59     143.257 117.403 153.257  1.00  0.00           O  
ATOM    867  HG1 THR    59     142.852 118.270 153.332  1.00  0.00           H  
ATOM    868  C   THR    59     144.842 116.903 150.855  1.00  0.00           C  
ATOM    869  O   THR    59     144.044 117.085 149.936  1.00  0.00           O  
ATOM    870  N   LYS    60     145.378 115.674 151.036  1.00  0.00           N  
ATOM    871  H   LYS    60     146.066 115.526 151.760  1.00  0.00           H  
ATOM    872  CA  LYS    60     144.932 114.432 150.381  1.00  0.00           C  
ATOM    873  HA  LYS    60     145.090 114.653 149.326  1.00  0.00           H  
ATOM    874  CB  LYS    60     146.065 113.432 150.774  1.00  0.00           C  
ATOM    875  HB2 LYS    60     147.042 113.901 150.656  1.00  0.00           H  
ATOM    876  HB3 LYS    60     145.853 113.154 151.806  1.00  0.00           H  
ATOM    877  CG  LYS    60     145.977 112.291 149.723  1.00  0.00           C  
ATOM    878  HG2 LYS    60     145.025 111.773 149.831  1.00  0.00           H  
ATOM    879  HG3 LYS    60     146.107 112.732 148.734  1.00  0.00           H  
ATOM    880  CD  LYS    60     147.195 111.348 149.833  1.00  0.00           C  
ATOM    881  HD2 LYS    60     148.098 111.941 149.980  1.00  0.00           H  
ATOM    882  HD3 LYS    60     147.168 110.740 150.737  1.00  0.00           H  
ATOM    883  CE  LYS    60     147.245 110.457 148.601  1.00  0.00           C  
ATOM    884  HE2 LYS    60     146.258 110.094 148.313  1.00  0.00           H  
ATOM    885  HE3 LYS    60     147.551 111.042 147.734  1.00  0.00           H  
ATOM    886  NZ  LYS    60     148.050 109.242 148.931  1.00  0.00           N  
ATOM    887  HZ1 LYS    60     147.823 108.469 148.321  1.00  0.00           H  
ATOM    888  HZ2 LYS    60     147.880 108.880 149.858  1.00  0.00           H  
ATOM    889  HZ3 LYS    60     149.045 109.411 148.951  1.00  0.00           H  
ATOM    890  C   LYS    60     143.405 114.008 150.567  1.00  0.00           C  
ATOM    891  O   LYS    60     142.951 113.089 149.892  1.00  0.00           O  
ATOM    892  N   GLU    61     142.731 114.603 151.518  1.00  0.00           N  
ATOM    893  H   GLU    61     143.120 115.271 152.167  1.00  0.00           H  
ATOM    894  CA  GLU    61     141.397 114.100 152.019  1.00  0.00           C  
ATOM    895  HA  GLU    61     141.090 113.295 151.350  1.00  0.00           H  
ATOM    896  CB  GLU    61     141.369 113.671 153.533  1.00  0.00           C  
ATOM    897  HB2 GLU    61     141.621 114.556 154.117  1.00  0.00           H  
ATOM    898  HB3 GLU    61     140.344 113.482 153.853  1.00  0.00           H  
ATOM    899  CG  GLU    61     142.325 112.545 153.750  1.00  0.00           C  
ATOM    900  HG2 GLU    61     143.361 112.825 153.561  1.00  0.00           H  
ATOM    901  HG3 GLU    61     142.315 112.386 154.828  1.00  0.00           H  
ATOM    902  CD  GLU    61     141.984 111.249 152.916  1.00  0.00           C  
ATOM    903  OE1 GLU    61     142.929 110.443 152.774  1.00  0.00           O  
ATOM    904  OE2 GLU    61     140.854 111.059 152.370  1.00  0.00           O  
ATOM    905  C   GLU    61     140.335 115.118 151.709  1.00  0.00           C  
ATOM    906  O   GLU    61     139.357 115.235 152.438  1.00  0.00           O  
ATOM    907  N   GLN    62     140.471 115.935 150.655  1.00  0.00           N  
ATOM    908  H   GLN    62     141.297 115.853 150.080  1.00  0.00           H  
ATOM    909  CA  GLN    62     139.617 117.080 150.261  1.00  0.00           C  
ATOM    910  HA  GLN    62     140.051 117.493 149.350  1.00  0.00           H  
ATOM    911  CB  GLN    62     138.313 116.557 149.665  1.00  0.00           C  
ATOM    912  HB2 GLN    62     137.703 116.202 150.496  1.00  0.00           H  
ATOM    913  HB3 GLN    62     137.778 117.388 149.208  1.00  0.00           H  
ATOM    914  CG  GLN    62     138.469 115.429 148.578  1.00  0.00           C  
ATOM    915  HG2 GLN    62     139.031 115.872 147.756  1.00  0.00           H  
ATOM    916  HG3 GLN    62     139.104 114.674 149.043  1.00  0.00           H  
ATOM    917  CD  GLN    62     137.113 114.779 148.123  1.00  0.00           C  
ATOM    918  OE1 GLN    62     136.023 115.235 148.181  1.00  0.00           O  
ATOM    919  NE2 GLN    62     137.257 113.639 147.435  1.00  0.00           N  
ATOM    920 HE21 GLN    62     138.197 113.277 147.358  1.00  0.00           H  
ATOM    921 HE22 GLN    62     136.361 113.265 147.156  1.00  0.00           H  
ATOM    922  C   GLN    62     139.507 118.285 151.228  1.00  0.00           C  
ATOM    923  O   GLN    62     138.941 119.346 150.871  1.00  0.00           O  
ATOM    924  N   VAL    63     139.929 118.175 152.519  1.00  0.00           N  
ATOM    925  H   VAL    63     139.991 117.235 152.884  1.00  0.00           H  
ATOM    926  CA  VAL    63     139.847 119.386 153.427  1.00  0.00           C  
ATOM    927  HA  VAL    63     138.889 119.862 153.216  1.00  0.00           H  
ATOM    928  CB  VAL    63     139.842 118.922 154.937  1.00  0.00           C  
ATOM    929  HB  VAL    63     139.654 119.835 155.503  1.00  0.00           H  
ATOM    930  CG1 VAL    63     138.661 117.935 155.168  1.00  0.00           C  
ATOM    931 HG11 VAL    63     138.577 117.624 156.209  1.00  0.00           H  
ATOM    932 HG12 VAL    63     138.645 117.134 154.430  1.00  0.00           H  
ATOM    933 HG13 VAL    63     137.746 118.506 155.007  1.00  0.00           H  
ATOM    934  CG2 VAL    63     141.062 118.176 155.495  1.00  0.00           C  
ATOM    935 HG21 VAL    63     141.220 117.298 154.868  1.00  0.00           H  
ATOM    936 HG22 VAL    63     140.829 117.913 156.527  1.00  0.00           H  
ATOM    937 HG23 VAL    63     141.912 118.857 155.461  1.00  0.00           H  
ATOM    938  C   VAL    63     141.030 120.310 153.137  1.00  0.00           C  
ATOM    939  O   VAL    63     142.100 119.929 152.720  1.00  0.00           O  
ATOM    940  N   THR    64     140.910 121.625 153.451  1.00  0.00           N  
ATOM    941  H   THR    64     140.181 121.872 154.104  1.00  0.00           H  
ATOM    942  CA  THR    64     142.098 122.614 153.508  1.00  0.00           C  
ATOM    943  HA  THR    64     142.801 122.414 152.699  1.00  0.00           H  
ATOM    944  CB  THR    64     141.692 124.017 153.275  1.00  0.00           C  
ATOM    945  HB  THR    64     142.448 124.739 153.585  1.00  0.00           H  
ATOM    946  CG2 THR    64     141.406 124.060 151.770  1.00  0.00           C  
ATOM    947 HG21 THR    64     142.369 124.010 151.262  1.00  0.00           H  
ATOM    948 HG22 THR    64     141.058 125.048 151.469  1.00  0.00           H  
ATOM    949 HG23 THR    64     140.808 123.169 151.578  1.00  0.00           H  
ATOM    950  OG1 THR    64     140.499 124.327 153.904  1.00  0.00           O  
ATOM    951  HG1 THR    64     139.905 124.471 153.163  1.00  0.00           H  
ATOM    952  C   THR    64     142.931 122.505 154.815  1.00  0.00           C  
ATOM    953  O   THR    64     142.524 121.828 155.727  1.00  0.00           O  
ATOM    954  N   ASN    65     144.109 123.103 154.913  1.00  0.00           N  
ATOM    955  H   ASN    65     144.447 123.694 154.167  1.00  0.00           H  
ATOM    956  CA  ASN    65     144.775 123.127 156.207  1.00  0.00           C  
ATOM    957  HA  ASN    65     144.832 122.108 156.591  1.00  0.00           H  
ATOM    958  CB  ASN    65     146.226 123.460 155.925  1.00  0.00           C  
ATOM    959  HB2 ASN    65     146.279 124.363 155.318  1.00  0.00           H  
ATOM    960  HB3 ASN    65     146.816 123.807 156.773  1.00  0.00           H  
ATOM    961  CG  ASN    65     146.985 122.352 155.226  1.00  0.00           C  
ATOM    962  OD1 ASN    65     147.367 121.364 155.834  1.00  0.00           O  
ATOM    963  ND2 ASN    65     147.435 122.486 153.954  1.00  0.00           N  
ATOM    964 HD21 ASN    65     146.922 123.124 153.363  1.00  0.00           H  
ATOM    965 HD22 ASN    65     148.002 121.705 153.656  1.00  0.00           H  
ATOM    966  C   ASN    65     144.155 123.877 157.357  1.00  0.00           C  
ATOM    967  O   ASN    65     144.079 123.427 158.513  1.00  0.00           O  
ATOM    968  N   VAL    66     143.837 125.175 157.033  1.00  0.00           N  
ATOM    969  H   VAL    66     143.905 125.556 156.100  1.00  0.00           H  
ATOM    970  CA  VAL    66     143.420 126.153 158.042  1.00  0.00           C  
ATOM    971  HA  VAL    66     144.386 126.420 158.468  1.00  0.00           H  
ATOM    972  CB  VAL    66     142.815 127.380 157.279  1.00  0.00           C  
ATOM    973  HB  VAL    66     143.543 127.785 156.576  1.00  0.00           H  
ATOM    974  CG1 VAL    66     141.565 127.158 156.581  1.00  0.00           C  
ATOM    975 HG11 VAL    66     141.537 126.281 155.935  1.00  0.00           H  
ATOM    976 HG12 VAL    66     141.203 128.051 156.072  1.00  0.00           H  
ATOM    977 HG13 VAL    66     140.750 126.954 157.274  1.00  0.00           H  
ATOM    978  CG2 VAL    66     142.557 128.495 158.365  1.00  0.00           C  
ATOM    979 HG21 VAL    66     143.394 128.656 159.045  1.00  0.00           H  
ATOM    980 HG22 VAL    66     141.606 128.377 158.884  1.00  0.00           H  
ATOM    981 HG23 VAL    66     142.397 129.435 157.837  1.00  0.00           H  
ATOM    982  C   VAL    66     142.506 125.620 159.205  1.00  0.00           C  
ATOM    983  O   VAL    66     141.361 125.078 158.951  1.00  0.00           O  
ATOM    984  N   GLY    67     143.037 125.723 160.436  1.00  0.00           N  
ATOM    985  H   GLY    67     144.007 125.973 160.566  1.00  0.00           H  
ATOM    986  CA  GLY    67     142.157 125.486 161.642  1.00  0.00           C  
ATOM    987  HA2 GLY    67     142.737 125.847 162.492  1.00  0.00           H  
ATOM    988  HA3 GLY    67     141.228 126.037 161.494  1.00  0.00           H  
ATOM    989  C   GLY    67     141.804 124.032 161.940  1.00  0.00           C  
ATOM    990  O   GLY    67     141.171 123.778 162.899  1.00  0.00           O  
ATOM    991  N   GLY    68     142.215 123.110 161.026  1.00  0.00           N  
ATOM    992  H   GLY    68     142.472 123.575 160.168  1.00  0.00           H  
ATOM    993  CA  GLY    68     141.880 121.699 161.020  1.00  0.00           C  
ATOM    994  HA2 GLY    68     141.209 121.424 161.834  1.00  0.00           H  
ATOM    995  HA3 GLY    68     141.256 121.515 160.145  1.00  0.00           H  
ATOM    996  C   GLY    68     143.086 120.809 160.898  1.00  0.00           C  
ATOM    997  O   GLY    68     142.994 119.641 161.318  1.00  0.00           O  
ATOM    998  N   ALA    69     144.233 121.313 160.525  1.00  0.00           N  
ATOM    999  H   ALA    69     144.282 122.234 160.114  1.00  0.00           H  
ATOM   1000  CA  ALA    69     145.547 120.565 160.529  1.00  0.00           C  
ATOM   1001  HA  ALA    69     145.665 119.704 161.186  1.00  0.00           H  
ATOM   1002  CB  ALA    69     145.676 120.017 159.085  1.00  0.00           C  
ATOM   1003  HB1 ALA    69     145.640 120.858 158.392  1.00  0.00           H  
ATOM   1004  HB2 ALA    69     144.892 119.281 158.902  1.00  0.00           H  
ATOM   1005  HB3 ALA    69     146.578 119.441 158.880  1.00  0.00           H  
ATOM   1006  C   ALA    69     146.745 121.562 160.844  1.00  0.00           C  
ATOM   1007  O   ALA    69     147.674 121.114 161.523  1.00  0.00           O  
ATOM   1008  N   VAL    70     146.646 122.892 160.487  1.00  0.00           N  
ATOM   1009  H   VAL    70     145.906 123.185 159.865  1.00  0.00           H  
ATOM   1010  CA  VAL    70     147.647 123.927 160.838  1.00  0.00           C  
ATOM   1011  HA  VAL    70     148.145 123.594 161.748  1.00  0.00           H  
ATOM   1012  CB  VAL    70     148.625 124.070 159.654  1.00  0.00           C  
ATOM   1013  HB  VAL    70     148.047 124.363 158.777  1.00  0.00           H  
ATOM   1014  CG1 VAL    70     149.497 125.329 159.931  1.00  0.00           C  
ATOM   1015 HG11 VAL    70     148.861 126.212 159.884  1.00  0.00           H  
ATOM   1016 HG12 VAL    70     150.320 125.352 159.217  1.00  0.00           H  
ATOM   1017 HG13 VAL    70     150.021 125.350 160.887  1.00  0.00           H  
ATOM   1018  CG2 VAL    70     149.557 122.877 159.396  1.00  0.00           C  
ATOM   1019 HG21 VAL    70     148.984 121.984 159.144  1.00  0.00           H  
ATOM   1020 HG22 VAL    70     150.188 122.754 160.277  1.00  0.00           H  
ATOM   1021 HG23 VAL    70     150.271 123.117 158.609  1.00  0.00           H  
ATOM   1022  C   VAL    70     146.787 125.153 161.203  1.00  0.00           C  
ATOM   1023  O   VAL    70     145.833 125.429 160.472  1.00  0.00           O  
ATOM   1024  N   VAL    71     147.161 125.984 162.225  1.00  0.00           N  
ATOM   1025  H   VAL    71     147.948 125.667 162.773  1.00  0.00           H  
ATOM   1026  CA  VAL    71     146.646 127.386 162.410  1.00  0.00           C  
ATOM   1027  HA  VAL    71     146.125 127.602 161.477  1.00  0.00           H  
ATOM   1028  CB  VAL    71     145.645 127.264 163.603  1.00  0.00           C  
ATOM   1029  HB  VAL    71     145.012 126.418 163.335  1.00  0.00           H  
ATOM   1030  CG1 VAL    71     146.333 126.996 164.998  1.00  0.00           C  
ATOM   1031 HG11 VAL    71     145.519 126.896 165.716  1.00  0.00           H  
ATOM   1032 HG12 VAL    71     146.956 127.832 165.314  1.00  0.00           H  
ATOM   1033 HG13 VAL    71     146.973 126.115 164.949  1.00  0.00           H  
ATOM   1034  CG2 VAL    71     144.742 128.478 163.682  1.00  0.00           C  
ATOM   1035 HG21 VAL    71     145.277 129.224 164.269  1.00  0.00           H  
ATOM   1036 HG22 VAL    71     143.902 128.192 164.314  1.00  0.00           H  
ATOM   1037 HG23 VAL    71     144.398 128.737 162.680  1.00  0.00           H  
ATOM   1038  C   VAL    71     147.753 128.406 162.613  1.00  0.00           C  
ATOM   1039  O   VAL    71     148.899 128.084 162.975  1.00  0.00           O  
ATOM   1040  N   THR    72     147.514 129.682 162.241  1.00  0.00           N  
ATOM   1041  H   THR    72     146.585 129.883 161.899  1.00  0.00           H  
ATOM   1042  CA  THR    72     148.524 130.803 162.351  1.00  0.00           C  
ATOM   1043  HA  THR    72     148.938 130.590 163.336  1.00  0.00           H  
ATOM   1044  CB  THR    72     149.455 130.617 161.207  1.00  0.00           C  
ATOM   1045  HB  THR    72     149.901 129.623 161.243  1.00  0.00           H  
ATOM   1046  CG2 THR    72     148.908 130.681 159.844  1.00  0.00           C  
ATOM   1047 HG21 THR    72     148.112 129.951 159.696  1.00  0.00           H  
ATOM   1048 HG22 THR    72     149.795 130.508 159.234  1.00  0.00           H  
ATOM   1049 HG23 THR    72     148.534 131.672 159.586  1.00  0.00           H  
ATOM   1050  OG1 THR    72     150.493 131.550 161.228  1.00  0.00           O  
ATOM   1051  HG1 THR    72     150.832 131.430 162.118  1.00  0.00           H  
ATOM   1052  C   THR    72     147.779 132.197 162.278  1.00  0.00           C  
ATOM   1053  O   THR    72     146.717 132.304 161.713  1.00  0.00           O  
ATOM   1054  N   GLY    73     148.414 133.221 162.898  1.00  0.00           N  
ATOM   1055  H   GLY    73     149.324 133.071 163.309  1.00  0.00           H  
ATOM   1056  CA  GLY    73     147.885 134.538 162.936  1.00  0.00           C  
ATOM   1057  HA2 GLY    73     147.878 134.934 161.921  1.00  0.00           H  
ATOM   1058  HA3 GLY    73     146.869 134.522 163.331  1.00  0.00           H  
ATOM   1059  C   GLY    73     148.765 135.494 163.775  1.00  0.00           C  
ATOM   1060  O   GLY    73     149.890 135.117 164.071  1.00  0.00           O  
ATOM   1061  N   VAL    74     148.263 136.679 164.161  1.00  0.00           N  
ATOM   1062  H   VAL    74     147.274 136.807 164.004  1.00  0.00           H  
ATOM   1063  CA  VAL    74     148.962 137.696 165.005  1.00  0.00           C  
ATOM   1064  HA  VAL    74     150.027 137.465 164.972  1.00  0.00           H  
ATOM   1065  CB  VAL    74     148.623 139.093 164.469  1.00  0.00           C  
ATOM   1066  HB  VAL    74     147.754 139.048 163.812  1.00  0.00           H  
ATOM   1067  CG1 VAL    74     148.504 140.278 165.407  1.00  0.00           C  
ATOM   1068 HG11 VAL    74     149.515 140.599 165.658  1.00  0.00           H  
ATOM   1069 HG12 VAL    74     147.844 140.073 166.250  1.00  0.00           H  
ATOM   1070 HG13 VAL    74     148.045 140.998 164.730  1.00  0.00           H  
ATOM   1071  CG2 VAL    74     149.730 139.469 163.538  1.00  0.00           C  
ATOM   1072 HG21 VAL    74     149.436 140.363 162.989  1.00  0.00           H  
ATOM   1073 HG22 VAL    74     149.825 138.677 162.796  1.00  0.00           H  
ATOM   1074 HG23 VAL    74     150.704 139.653 163.991  1.00  0.00           H  
ATOM   1075  C   VAL    74     148.687 137.613 166.450  1.00  0.00           C  
ATOM   1076  O   VAL    74     147.565 137.277 166.872  1.00  0.00           O  
ATOM   1077  N   THR    75     149.744 137.737 167.300  1.00  0.00           N  
ATOM   1078  H   THR    75     150.594 138.059 166.860  1.00  0.00           H  
ATOM   1079  CA  THR    75     149.500 137.843 168.725  1.00  0.00           C  
ATOM   1080  HA  THR    75     148.507 138.275 168.851  1.00  0.00           H  
ATOM   1081  CB  THR    75     149.468 136.467 169.422  1.00  0.00           C  
ATOM   1082  HB  THR    75     149.016 135.749 168.738  1.00  0.00           H  
ATOM   1083  CG2 THR    75     150.838 135.873 169.731  1.00  0.00           C  
ATOM   1084 HG21 THR    75     150.737 135.138 170.528  1.00  0.00           H  
ATOM   1085 HG22 THR    75     151.540 136.638 170.063  1.00  0.00           H  
ATOM   1086 HG23 THR    75     151.242 135.267 168.920  1.00  0.00           H  
ATOM   1087  OG1 THR    75     148.765 136.627 170.659  1.00  0.00           O  
ATOM   1088  HG1 THR    75     148.270 135.812 170.770  1.00  0.00           H  
ATOM   1089  C   THR    75     150.464 138.843 169.514  1.00  0.00           C  
ATOM   1090  O   THR    75     151.492 139.281 168.941  1.00  0.00           O  
ATOM   1091  N   ALA    76     150.075 139.223 170.775  1.00  0.00           N  
ATOM   1092  H   ALA    76     149.311 138.741 171.229  1.00  0.00           H  
ATOM   1093  CA  ALA    76     150.732 140.281 171.601  1.00  0.00           C  
ATOM   1094  HA  ALA    76     151.116 141.001 170.878  1.00  0.00           H  
ATOM   1095  CB  ALA    76     149.814 141.111 172.481  1.00  0.00           C  
ATOM   1096  HB1 ALA    76     149.598 140.501 173.358  1.00  0.00           H  
ATOM   1097  HB2 ALA    76     148.866 141.213 171.953  1.00  0.00           H  
ATOM   1098  HB3 ALA    76     150.324 142.045 172.718  1.00  0.00           H  
ATOM   1099  C   ALA    76     151.940 139.887 172.406  1.00  0.00           C  
ATOM   1100  O   ALA    76     151.967 138.759 172.881  1.00  0.00           O  
ATOM   1101  N   VAL    77     152.920 140.771 172.633  1.00  0.00           N  
ATOM   1102  H   VAL    77     152.800 141.701 172.257  1.00  0.00           H  
ATOM   1103  CA  VAL    77     154.250 140.510 173.100  1.00  0.00           C  
ATOM   1104  HA  VAL    77     154.294 139.466 173.408  1.00  0.00           H  
ATOM   1105  CB  VAL    77     155.313 140.699 172.057  1.00  0.00           C  
ATOM   1106  HB  VAL    77     156.261 140.389 172.497  1.00  0.00           H  
ATOM   1107  CG1 VAL    77     155.134 139.884 170.814  1.00  0.00           C  
ATOM   1108 HG11 VAL    77     155.154 138.883 171.245  1.00  0.00           H  
ATOM   1109 HG12 VAL    77     155.985 140.052 170.155  1.00  0.00           H  
ATOM   1110 HG13 VAL    77     154.254 140.151 170.229  1.00  0.00           H  
ATOM   1111  CG2 VAL    77     155.592 142.160 171.659  1.00  0.00           C  
ATOM   1112 HG21 VAL    77     154.657 142.537 171.244  1.00  0.00           H  
ATOM   1113 HG22 VAL    77     156.232 142.203 170.777  1.00  0.00           H  
ATOM   1114 HG23 VAL    77     155.907 142.939 172.354  1.00  0.00           H  
ATOM   1115  C   VAL    77     154.581 141.337 174.313  1.00  0.00           C  
ATOM   1116  O   VAL    77     154.188 142.484 174.378  1.00  0.00           O  
ATOM   1117  N   ALA    78     155.381 140.737 175.168  1.00  0.00           N  
ATOM   1118  H   ALA    78     155.782 139.859 174.869  1.00  0.00           H  
ATOM   1119  CA  ALA    78     155.541 141.187 176.546  1.00  0.00           C  
ATOM   1120  HA  ALA    78     154.594 141.358 177.057  1.00  0.00           H  
ATOM   1121  CB  ALA    78     156.372 140.072 177.215  1.00  0.00           C  
ATOM   1122  HB1 ALA    78     156.556 140.161 178.286  1.00  0.00           H  
ATOM   1123  HB2 ALA    78     157.386 139.938 176.840  1.00  0.00           H  
ATOM   1124  HB3 ALA    78     155.903 139.123 176.954  1.00  0.00           H  
ATOM   1125  C   ALA    78     156.344 142.534 176.710  1.00  0.00           C  
ATOM   1126  O   ALA    78     156.278 143.121 177.739  1.00  0.00           O  
ATOM   1127  N   GLN    79     157.014 143.024 175.654  1.00  0.00           N  
ATOM   1128  H   GLN    79     156.831 142.510 174.804  1.00  0.00           H  
ATOM   1129  CA  GLN    79     157.907 144.209 175.608  1.00  0.00           C  
ATOM   1130  HA  GLN    79     158.639 144.308 176.409  1.00  0.00           H  
ATOM   1131  CB  GLN    79     158.727 144.181 174.289  1.00  0.00           C  
ATOM   1132  HB2 GLN    79     158.092 144.152 173.403  1.00  0.00           H  
ATOM   1133  HB3 GLN    79     159.330 145.086 174.210  1.00  0.00           H  
ATOM   1134  CG  GLN    79     159.738 143.037 174.226  1.00  0.00           C  
ATOM   1135  HG2 GLN    79     160.245 143.185 173.272  1.00  0.00           H  
ATOM   1136  HG3 GLN    79     160.528 143.230 174.952  1.00  0.00           H  
ATOM   1137  CD  GLN    79     159.176 141.630 174.395  1.00  0.00           C  
ATOM   1138  OE1 GLN    79     158.219 141.193 173.805  1.00  0.00           O  
ATOM   1139  NE2 GLN    79     159.750 140.690 175.066  1.00  0.00           N  
ATOM   1140 HE21 GLN    79     160.525 140.844 175.695  1.00  0.00           H  
ATOM   1141 HE22 GLN    79     159.236 139.825 175.152  1.00  0.00           H  
ATOM   1142  C   GLN    79     157.239 145.609 175.746  1.00  0.00           C  
ATOM   1143  O   GLN    79     157.870 146.483 176.325  1.00  0.00           O  
ATOM   1144  N   LYS    80     156.017 145.673 175.216  1.00  0.00           N  
ATOM   1145  H   LYS    80     155.571 144.808 174.945  1.00  0.00           H  
ATOM   1146  CA  LYS    80     155.076 146.854 175.105  1.00  0.00           C  
ATOM   1147  HA  LYS    80     154.216 146.746 174.444  1.00  0.00           H  
ATOM   1148  CB  LYS    80     154.491 147.135 176.594  1.00  0.00           C  
ATOM   1149  HB2 LYS    80     155.287 147.482 177.253  1.00  0.00           H  
ATOM   1150  HB3 LYS    80     153.737 147.921 176.583  1.00  0.00           H  
ATOM   1151  CG  LYS    80     153.916 145.893 177.340  1.00  0.00           C  
ATOM   1152  HG2 LYS    80     153.510 145.144 176.659  1.00  0.00           H  
ATOM   1153  HG3 LYS    80     154.697 145.255 177.753  1.00  0.00           H  
ATOM   1154  CD  LYS    80     153.058 146.190 178.546  1.00  0.00           C  
ATOM   1155  HD2 LYS    80     153.688 146.600 179.335  1.00  0.00           H  
ATOM   1156  HD3 LYS    80     152.210 146.846 178.347  1.00  0.00           H  
ATOM   1157  CE  LYS    80     152.419 144.925 179.052  1.00  0.00           C  
ATOM   1158  HE2 LYS    80     151.780 144.511 178.273  1.00  0.00           H  
ATOM   1159  HE3 LYS    80     153.172 144.206 179.373  1.00  0.00           H  
ATOM   1160  NZ  LYS    80     151.553 145.233 180.257  1.00  0.00           N  
ATOM   1161  HZ1 LYS    80     150.735 145.747 179.961  1.00  0.00           H  
ATOM   1162  HZ2 LYS    80     152.068 145.807 180.909  1.00  0.00           H  
ATOM   1163  HZ3 LYS    80     151.345 144.366 180.732  1.00  0.00           H  
ATOM   1164  C   LYS    80     155.825 148.079 174.473  1.00  0.00           C  
ATOM   1165  O   LYS    80     156.152 149.084 175.113  1.00  0.00           O  
ATOM   1166  N   THR    81     156.228 147.908 173.212  1.00  0.00           N  
ATOM   1167  H   THR    81     156.079 146.978 172.848  1.00  0.00           H  
ATOM   1168  CA  THR    81     156.999 148.904 172.416  1.00  0.00           C  
ATOM   1169  HA  THR    81     156.962 149.849 172.960  1.00  0.00           H  
ATOM   1170  CB  THR    81     158.488 148.571 172.687  1.00  0.00           C  
ATOM   1171  HB  THR    81     158.663 148.339 173.737  1.00  0.00           H  
ATOM   1172  CG2 THR    81     158.911 147.469 171.730  1.00  0.00           C  
ATOM   1173 HG21 THR    81     158.867 147.786 170.689  1.00  0.00           H  
ATOM   1174 HG22 THR    81     158.365 146.543 171.911  1.00  0.00           H  
ATOM   1175 HG23 THR    81     159.979 147.350 171.911  1.00  0.00           H  
ATOM   1176  OG1 THR    81     159.297 149.656 172.323  1.00  0.00           O  
ATOM   1177  HG1 THR    81     159.205 150.276 173.050  1.00  0.00           H  
ATOM   1178  C   THR    81     156.589 149.041 170.899  1.00  0.00           C  
ATOM   1179  O   THR    81     155.841 148.236 170.353  1.00  0.00           O  
ATOM   1180  N   VAL    82     157.041 150.113 170.209  1.00  0.00           N  
ATOM   1181  H   VAL    82     157.726 150.679 170.689  1.00  0.00           H  
ATOM   1182  CA  VAL    82     156.727 150.329 168.773  1.00  0.00           C  
ATOM   1183  HA  VAL    82     155.955 149.614 168.490  1.00  0.00           H  
ATOM   1184  CB  VAL    82     155.964 151.669 168.538  1.00  0.00           C  
ATOM   1185  HB  VAL    82     155.707 151.740 167.481  1.00  0.00           H  
ATOM   1186  CG1 VAL    82     154.564 151.815 169.305  1.00  0.00           C  
ATOM   1187 HG11 VAL    82     153.861 152.452 168.768  1.00  0.00           H  
ATOM   1188 HG12 VAL    82     154.774 152.083 170.341  1.00  0.00           H  
ATOM   1189 HG13 VAL    82     154.145 150.810 169.360  1.00  0.00           H  
ATOM   1190  CG2 VAL    82     156.910 152.851 168.887  1.00  0.00           C  
ATOM   1191 HG21 VAL    82     157.422 152.757 169.844  1.00  0.00           H  
ATOM   1192 HG22 VAL    82     156.404 153.816 168.868  1.00  0.00           H  
ATOM   1193 HG23 VAL    82     157.717 152.928 168.158  1.00  0.00           H  
ATOM   1194  C   VAL    82     157.925 150.257 167.796  1.00  0.00           C  
ATOM   1195  O   VAL    82     159.070 150.145 168.284  1.00  0.00           O  
ATOM   1196  N   GLU    83     157.825 150.522 166.511  1.00  0.00           N  
ATOM   1197  H   GLU    83     156.917 150.590 166.074  1.00  0.00           H  
ATOM   1198  CA  GLU    83     158.926 150.345 165.481  1.00  0.00           C  
ATOM   1199  HA  GLU    83     159.839 150.379 166.075  1.00  0.00           H  
ATOM   1200  CB  GLU    83     158.829 148.944 164.944  1.00  0.00           C  
ATOM   1201  HB2 GLU    83     158.902 148.364 165.864  1.00  0.00           H  
ATOM   1202  HB3 GLU    83     157.833 148.858 164.510  1.00  0.00           H  
ATOM   1203  CG  GLU    83     159.842 148.488 163.853  1.00  0.00           C  
ATOM   1204  HG2 GLU    83     159.492 147.538 163.449  1.00  0.00           H  
ATOM   1205  HG3 GLU    83     159.704 149.235 163.073  1.00  0.00           H  
ATOM   1206  CD  GLU    83     161.357 148.260 164.255  1.00  0.00           C  
ATOM   1207  OE1 GLU    83     161.980 147.279 163.739  1.00  0.00           O  
ATOM   1208  OE2 GLU    83     161.872 148.994 165.134  1.00  0.00           O  
ATOM   1209  C   GLU    83     158.986 151.488 164.504  1.00  0.00           C  
ATOM   1210  O   GLU    83     157.985 152.096 164.140  1.00  0.00           O  
ATOM   1211  N   GLY    84     160.182 151.806 164.018  1.00  0.00           N  
ATOM   1212  H   GLY    84     160.970 151.256 164.329  1.00  0.00           H  
ATOM   1213  CA  GLY    84     160.485 152.728 162.975  1.00  0.00           C  
ATOM   1214  HA2 GLY    84     160.357 153.742 163.352  1.00  0.00           H  
ATOM   1215  HA3 GLY    84     161.559 152.686 162.794  1.00  0.00           H  
ATOM   1216  C   GLY    84     159.689 152.593 161.581  1.00  0.00           C  
ATOM   1217  O   GLY    84     160.033 153.344 160.681  1.00  0.00           O  
ATOM   1218  N   ALA    85     158.650 151.778 161.438  1.00  0.00           N  
ATOM   1219  H   ALA    85     158.464 151.137 162.196  1.00  0.00           H  
ATOM   1220  CA  ALA    85     157.696 151.573 160.318  1.00  0.00           C  
ATOM   1221  HA  ALA    85     158.103 152.058 159.430  1.00  0.00           H  
ATOM   1222  CB  ALA    85     157.720 150.141 159.991  1.00  0.00           C  
ATOM   1223  HB1 ALA    85     156.994 149.799 159.253  1.00  0.00           H  
ATOM   1224  HB2 ALA    85     157.403 149.508 160.820  1.00  0.00           H  
ATOM   1225  HB3 ALA    85     158.699 149.765 159.694  1.00  0.00           H  
ATOM   1226  C   ALA    85     156.345 152.224 160.649  1.00  0.00           C  
ATOM   1227  O   ALA    85     155.340 152.064 160.000  1.00  0.00           O  
ATOM   1228  N   GLY    86     156.349 152.948 161.801  1.00  0.00           N  
ATOM   1229  H   GLY    86     157.236 153.025 162.277  1.00  0.00           H  
ATOM   1230  CA  GLY    86     155.254 153.579 162.545  1.00  0.00           C  
ATOM   1231  HA2 GLY    86     155.505 154.114 163.460  1.00  0.00           H  
ATOM   1232  HA3 GLY    86     154.837 154.219 161.768  1.00  0.00           H  
ATOM   1233  C   GLY    86     154.150 152.605 162.933  1.00  0.00           C  
ATOM   1234  O   GLY    86     152.941 152.914 162.730  1.00  0.00           O  
ATOM   1235  N   SER    87     154.539 151.485 163.554  1.00  0.00           N  
ATOM   1236  H   SER    87     155.466 151.378 163.939  1.00  0.00           H  
ATOM   1237  CA  SER    87     153.646 150.400 163.873  1.00  0.00           C  
ATOM   1238  HA  SER    87     152.727 150.948 164.081  1.00  0.00           H  
ATOM   1239  CB  SER    87     153.429 149.331 162.762  1.00  0.00           C  
ATOM   1240  HB2 SER    87     152.693 149.779 162.094  1.00  0.00           H  
ATOM   1241  HB3 SER    87     154.333 149.193 162.169  1.00  0.00           H  
ATOM   1242  OG  SER    87     152.975 148.081 163.301  1.00  0.00           O  
ATOM   1243  HG  SER    87     153.363 147.417 162.727  1.00  0.00           H  
ATOM   1244  C   SER    87     154.155 149.795 165.229  1.00  0.00           C  
ATOM   1245  O   SER    87     155.340 149.886 165.584  1.00  0.00           O  
ATOM   1246  N   ILE    88     153.239 149.151 165.922  1.00  0.00           N  
ATOM   1247  H   ILE    88     152.456 148.751 165.425  1.00  0.00           H  
ATOM   1248  CA  ILE    88     153.416 148.615 167.304  1.00  0.00           C  
ATOM   1249  HA  ILE    88     154.295 149.153 167.661  1.00  0.00           H  
ATOM   1250  CB  ILE    88     152.235 148.911 168.226  1.00  0.00           C  
ATOM   1251  HB  ILE    88     152.050 149.985 168.261  1.00  0.00           H  
ATOM   1252  CG2 ILE    88     150.921 148.153 167.757  1.00  0.00           C  
ATOM   1253 HG21 ILE    88     150.678 148.489 166.750  1.00  0.00           H  
ATOM   1254 HG22 ILE    88     150.114 148.382 168.454  1.00  0.00           H  
ATOM   1255 HG23 ILE    88     151.050 147.070 167.765  1.00  0.00           H  
ATOM   1256  CG1 ILE    88     152.563 148.309 169.583  1.00  0.00           C  
ATOM   1257 HG12 ILE    88     152.465 147.224 169.547  1.00  0.00           H  
ATOM   1258 HG13 ILE    88     153.592 148.572 169.829  1.00  0.00           H  
ATOM   1259  CD1 ILE    88     151.635 148.735 170.764  1.00  0.00           C  
ATOM   1260 HD11 ILE    88     151.923 149.742 171.067  1.00  0.00           H  
ATOM   1261 HD12 ILE    88     151.986 148.099 171.576  1.00  0.00           H  
ATOM   1262 HD13 ILE    88     150.587 148.475 170.610  1.00  0.00           H  
ATOM   1263  C   ILE    88     153.930 147.177 167.263  1.00  0.00           C  
ATOM   1264  O   ILE    88     153.536 146.394 166.395  1.00  0.00           O  
ATOM   1265  N   ALA    89     154.985 146.859 168.023  1.00  0.00           N  
ATOM   1266  H   ALA    89     155.258 147.480 168.772  1.00  0.00           H  
ATOM   1267  CA  ALA    89     155.664 145.562 167.910  1.00  0.00           C  
ATOM   1268  HA  ALA    89     155.838 145.470 166.838  1.00  0.00           H  
ATOM   1269  CB  ALA    89     156.974 145.748 168.800  1.00  0.00           C  
ATOM   1270  HB1 ALA    89     156.712 145.705 169.857  1.00  0.00           H  
ATOM   1271  HB2 ALA    89     157.567 146.619 168.522  1.00  0.00           H  
ATOM   1272  HB3 ALA    89     157.623 144.900 168.580  1.00  0.00           H  
ATOM   1273  C   ALA    89     154.725 144.430 168.318  1.00  0.00           C  
ATOM   1274  O   ALA    89     153.894 144.615 169.233  1.00  0.00           O  
ATOM   1275  N   ALA    90     154.814 143.306 167.571  1.00  0.00           N  
ATOM   1276  H   ALA    90     155.506 143.327 166.835  1.00  0.00           H  
ATOM   1277  CA  ALA    90     153.943 142.084 167.690  1.00  0.00           C  
ATOM   1278  HA  ALA    90     153.727 141.965 168.752  1.00  0.00           H  
ATOM   1279  CB  ALA    90     152.743 142.350 166.793  1.00  0.00           C  
ATOM   1280  HB1 ALA    90     152.099 141.487 166.628  1.00  0.00           H  
ATOM   1281  HB2 ALA    90     153.086 142.539 165.776  1.00  0.00           H  
ATOM   1282  HB3 ALA    90     152.130 143.179 167.145  1.00  0.00           H  
ATOM   1283  C   ALA    90     154.598 140.739 167.138  1.00  0.00           C  
ATOM   1284  O   ALA    90     155.684 140.809 166.638  1.00  0.00           O  
ATOM   1285  N   ALA    91     154.065 139.551 167.356  1.00  0.00           N  
ATOM   1286  H   ALA    91     153.278 139.405 167.972  1.00  0.00           H  
ATOM   1287  CA  ALA    91     154.597 138.304 166.935  1.00  0.00           C  
ATOM   1288  HA  ALA    91     155.452 138.389 166.265  1.00  0.00           H  
ATOM   1289  CB  ALA    91     155.067 137.491 168.148  1.00  0.00           C  
ATOM   1290  HB1 ALA    91     154.141 137.388 168.713  1.00  0.00           H  
ATOM   1291  HB2 ALA    91     155.729 138.100 168.764  1.00  0.00           H  
ATOM   1292  HB3 ALA    91     155.453 136.505 167.893  1.00  0.00           H  
ATOM   1293  C   ALA    91     153.545 137.597 166.040  1.00  0.00           C  
ATOM   1294  O   ALA    91     152.298 137.838 166.047  1.00  0.00           O  
ATOM   1295  N   THR    92     154.096 136.582 165.333  1.00  0.00           N  
ATOM   1296  H   THR    92     155.084 136.404 165.445  1.00  0.00           H  
ATOM   1297  CA  THR    92     153.333 135.694 164.485  1.00  0.00           C  
ATOM   1298  HA  THR    92     152.416 135.476 165.033  1.00  0.00           H  
ATOM   1299  CB  THR    92     153.006 136.341 163.067  1.00  0.00           C  
ATOM   1300  HB  THR    92     152.259 137.134 163.095  1.00  0.00           H  
ATOM   1301  CG2 THR    92     154.197 136.920 162.375  1.00  0.00           C  
ATOM   1302 HG21 THR    92     154.519 137.843 162.856  1.00  0.00           H  
ATOM   1303 HG22 THR    92     154.219 137.118 161.303  1.00  0.00           H  
ATOM   1304 HG23 THR    92     155.012 136.222 162.570  1.00  0.00           H  
ATOM   1305  OG1 THR    92     152.345 135.394 162.209  1.00  0.00           O  
ATOM   1306  HG1 THR    92     151.557 135.179 162.713  1.00  0.00           H  
ATOM   1307  C   THR    92     154.066 134.370 164.215  1.00  0.00           C  
ATOM   1308  O   THR    92     155.303 134.237 164.384  1.00  0.00           O  
ATOM   1309  N   GLY    93     153.289 133.312 163.871  1.00  0.00           N  
ATOM   1310  H   GLY    93     152.351 133.513 163.555  1.00  0.00           H  
ATOM   1311  CA  GLY    93     153.836 132.016 163.798  1.00  0.00           C  
ATOM   1312  HA2 GLY    93     154.421 132.096 162.881  1.00  0.00           H  
ATOM   1313  HA3 GLY    93     154.523 131.810 164.619  1.00  0.00           H  
ATOM   1314  C   GLY    93     152.852 130.882 163.583  1.00  0.00           C  
ATOM   1315  O   GLY    93     151.661 130.948 163.700  1.00  0.00           O  
ATOM   1316  N   PHE    94     153.299 129.770 163.125  1.00  0.00           N  
ATOM   1317  H   PHE    94     154.283 129.626 163.302  1.00  0.00           H  
ATOM   1318  CA  PHE    94     152.617 128.487 162.780  1.00  0.00           C  
ATOM   1319  HA  PHE    94     151.590 128.615 162.439  1.00  0.00           H  
ATOM   1320  CB  PHE    94     153.274 127.837 161.515  1.00  0.00           C  
ATOM   1321  HB2 PHE    94     154.353 127.704 161.603  1.00  0.00           H  
ATOM   1322  HB3 PHE    94     152.925 126.839 161.251  1.00  0.00           H  
ATOM   1323  CG  PHE    94     153.139 128.639 160.268  1.00  0.00           C  
ATOM   1324  CD1 PHE    94     154.041 129.687 159.970  1.00  0.00           C  
ATOM   1325  HD1 PHE    94     154.648 130.153 160.732  1.00  0.00           H  
ATOM   1326  CE1 PHE    94     154.013 130.325 158.781  1.00  0.00           C  
ATOM   1327  HE1 PHE    94     154.596 131.223 158.637  1.00  0.00           H  
ATOM   1328  CZ  PHE    94     153.094 130.000 157.806  1.00  0.00           C  
ATOM   1329  HZ  PHE    94     153.091 130.449 156.824  1.00  0.00           H  
ATOM   1330  CE2 PHE    94     152.246 128.874 157.908  1.00  0.00           C  
ATOM   1331  HE2 PHE    94     151.585 128.660 157.082  1.00  0.00           H  
ATOM   1332  CD2 PHE    94     152.278 128.246 159.198  1.00  0.00           C  
ATOM   1333  HD2 PHE    94     151.678 127.379 159.430  1.00  0.00           H  
ATOM   1334  C   PHE    94     152.608 127.496 163.918  1.00  0.00           C  
ATOM   1335  O   PHE    94     153.674 127.199 164.537  1.00  0.00           O  
ATOM   1336  N   VAL    95     151.457 126.817 164.088  1.00  0.00           N  
ATOM   1337  H   VAL    95     150.641 127.153 163.595  1.00  0.00           H  
ATOM   1338  CA  VAL    95     151.154 125.654 164.985  1.00  0.00           C  
ATOM   1339  HA  VAL    95     152.042 125.277 165.491  1.00  0.00           H  
ATOM   1340  CB  VAL    95     150.123 126.028 166.095  1.00  0.00           C  
ATOM   1341  HB  VAL    95     149.260 126.403 165.544  1.00  0.00           H  
ATOM   1342  CG1 VAL    95     149.597 124.823 166.944  1.00  0.00           C  
ATOM   1343 HG11 VAL    95     150.403 124.337 167.494  1.00  0.00           H  
ATOM   1344 HG12 VAL    95     149.088 124.142 166.263  1.00  0.00           H  
ATOM   1345 HG13 VAL    95     148.819 125.266 167.566  1.00  0.00           H  
ATOM   1346  CG2 VAL    95     150.715 127.018 167.093  1.00  0.00           C  
ATOM   1347 HG21 VAL    95     149.947 127.375 167.780  1.00  0.00           H  
ATOM   1348 HG22 VAL    95     151.247 127.837 166.609  1.00  0.00           H  
ATOM   1349 HG23 VAL    95     151.469 126.602 167.760  1.00  0.00           H  
ATOM   1350  C   VAL    95     150.488 124.562 164.071  1.00  0.00           C  
ATOM   1351  O   VAL    95     149.329 124.695 163.658  1.00  0.00           O  
ATOM   1352  N   LYS    96     151.081 123.429 163.962  1.00  0.00           N  
ATOM   1353  H   LYS    96     151.991 123.254 164.364  1.00  0.00           H  
ATOM   1354  CA  LYS    96     150.416 122.152 163.464  1.00  0.00           C  
ATOM   1355  HA  LYS    96     149.894 122.598 162.618  1.00  0.00           H  
ATOM   1356  CB  LYS    96     151.443 121.249 162.936  1.00  0.00           C  
ATOM   1357  HB2 LYS    96     152.228 121.872 162.506  1.00  0.00           H  
ATOM   1358  HB3 LYS    96     151.781 120.768 163.853  1.00  0.00           H  
ATOM   1359  CG  LYS    96     150.879 120.109 162.071  1.00  0.00           C  
ATOM   1360  HG2 LYS    96     150.252 119.666 162.845  1.00  0.00           H  
ATOM   1361  HG3 LYS    96     150.269 120.574 161.296  1.00  0.00           H  
ATOM   1362  CD  LYS    96     151.923 119.120 161.510  1.00  0.00           C  
ATOM   1363  HD2 LYS    96     151.360 118.595 160.738  1.00  0.00           H  
ATOM   1364  HD3 LYS    96     152.708 119.579 160.910  1.00  0.00           H  
ATOM   1365  CE  LYS    96     152.440 118.170 162.576  1.00  0.00           C  
ATOM   1366  HE2 LYS    96     152.982 118.757 163.316  1.00  0.00           H  
ATOM   1367  HE3 LYS    96     151.633 117.586 163.021  1.00  0.00           H  
ATOM   1368  NZ  LYS    96     153.449 117.270 161.943  1.00  0.00           N  
ATOM   1369  HZ1 LYS    96     152.999 116.509 161.453  1.00  0.00           H  
ATOM   1370  HZ2 LYS    96     153.968 116.807 162.675  1.00  0.00           H  
ATOM   1371  HZ3 LYS    96     154.043 117.806 161.327  1.00  0.00           H  
ATOM   1372  C   LYS    96     149.518 121.574 164.596  1.00  0.00           C  
ATOM   1373  O   LYS    96     149.930 121.610 165.738  1.00  0.00           O  
ATOM   1374  N   LYS    97     148.284 121.080 164.349  1.00  0.00           N  
ATOM   1375  H   LYS    97     147.955 121.034 163.395  1.00  0.00           H  
ATOM   1376  CA  LYS    97     147.196 120.863 165.355  1.00  0.00           C  
ATOM   1377  HA  LYS    97     147.141 121.635 166.122  1.00  0.00           H  
ATOM   1378  CB  LYS    97     145.858 120.681 164.598  1.00  0.00           C  
ATOM   1379  HB2 LYS    97     146.050 120.050 163.730  1.00  0.00           H  
ATOM   1380  HB3 LYS    97     145.099 120.318 165.291  1.00  0.00           H  
ATOM   1381  CG  LYS    97     145.380 121.998 163.897  1.00  0.00           C  
ATOM   1382  HG2 LYS    97     146.220 122.439 163.360  1.00  0.00           H  
ATOM   1383  HG3 LYS    97     144.656 121.608 163.181  1.00  0.00           H  
ATOM   1384  CD  LYS    97     144.703 123.169 164.635  1.00  0.00           C  
ATOM   1385  HD2 LYS    97     145.433 123.743 165.205  1.00  0.00           H  
ATOM   1386  HD3 LYS    97     144.326 123.901 163.921  1.00  0.00           H  
ATOM   1387  CE  LYS    97     143.656 122.682 165.636  1.00  0.00           C  
ATOM   1388  HE2 LYS    97     144.126 121.906 166.241  1.00  0.00           H  
ATOM   1389  HE3 LYS    97     143.436 123.536 166.277  1.00  0.00           H  
ATOM   1390  NZ  LYS    97     142.405 122.169 165.094  1.00  0.00           N  
ATOM   1391  HZ1 LYS    97     141.831 121.838 165.857  1.00  0.00           H  
ATOM   1392  HZ2 LYS    97     142.571 121.452 164.403  1.00  0.00           H  
ATOM   1393  HZ3 LYS    97     141.808 122.755 164.528  1.00  0.00           H  
ATOM   1394  C   LYS    97     147.566 119.674 166.253  1.00  0.00           C  
ATOM   1395  O   LYS    97     147.289 119.577 167.504  1.00  0.00           O  
ATOM   1396  N   ASP    98     148.372 118.736 165.684  1.00  0.00           N  
ATOM   1397  H   ASP    98     148.540 118.786 164.690  1.00  0.00           H  
ATOM   1398  CA  ASP    98     148.911 117.692 166.474  1.00  0.00           C  
ATOM   1399  HA  ASP    98     148.160 117.211 167.101  1.00  0.00           H  
ATOM   1400  CB  ASP    98     149.471 116.498 165.540  1.00  0.00           C  
ATOM   1401  HB2 ASP    98     150.297 116.767 164.883  1.00  0.00           H  
ATOM   1402  HB3 ASP    98     149.830 115.745 166.241  1.00  0.00           H  
ATOM   1403  CG  ASP    98     148.382 115.794 164.639  1.00  0.00           C  
ATOM   1404  OD1 ASP    98     148.817 115.216 163.613  1.00  0.00           O  
ATOM   1405  OD2 ASP    98     147.186 115.644 165.022  1.00  0.00           O  
ATOM   1406  C   ASP    98     149.986 118.113 167.545  1.00  0.00           C  
ATOM   1407  O   ASP    98     150.116 117.376 168.585  1.00  0.00           O  
ATOM   1408  N   GLN    99     150.646 119.223 167.517  1.00  0.00           N  
ATOM   1409  H   GLN    99     150.439 119.938 166.834  1.00  0.00           H  
ATOM   1410  CA  GLN    99     151.491 119.728 168.596  1.00  0.00           C  
ATOM   1411  HA  GLN    99     152.184 118.935 168.877  1.00  0.00           H  
ATOM   1412  CB  GLN    99     152.309 120.888 168.047  1.00  0.00           C  
ATOM   1413  HB2 GLN    99     151.745 121.810 167.905  1.00  0.00           H  
ATOM   1414  HB3 GLN    99     153.052 121.137 168.805  1.00  0.00           H  
ATOM   1415  CG  GLN    99     153.054 120.603 166.674  1.00  0.00           C  
ATOM   1416  HG2 GLN    99     153.827 119.836 166.728  1.00  0.00           H  
ATOM   1417  HG3 GLN    99     152.422 120.335 165.827  1.00  0.00           H  
ATOM   1418  CD  GLN    99     153.694 121.836 166.205  1.00  0.00           C  
ATOM   1419  OE1 GLN    99     153.460 122.382 165.145  1.00  0.00           O  
ATOM   1420  NE2 GLN    99     154.770 122.251 166.823  1.00  0.00           N  
ATOM   1421 HE21 GLN    99     155.113 121.745 167.626  1.00  0.00           H  
ATOM   1422 HE22 GLN    99     155.305 122.933 166.305  1.00  0.00           H  
ATOM   1423  C   GLN    99     150.673 120.154 169.834  1.00  0.00           C  
ATOM   1424  O   GLN    99     151.232 119.958 170.957  1.00  0.00           O  
ATOM   1425  N   LEU   100     149.439 120.640 169.774  1.00  0.00           N  
ATOM   1426  H   LEU   100     149.033 120.634 168.849  1.00  0.00           H  
ATOM   1427  CA  LEU   100     148.419 120.857 170.948  1.00  0.00           C  
ATOM   1428  HA  LEU   100     148.925 121.179 171.858  1.00  0.00           H  
ATOM   1429  CB  LEU   100     147.278 121.806 170.586  1.00  0.00           C  
ATOM   1430  HB2 LEU   100     146.837 121.425 169.665  1.00  0.00           H  
ATOM   1431  HB3 LEU   100     146.487 121.829 171.336  1.00  0.00           H  
ATOM   1432  CG  LEU   100     147.800 123.237 170.337  1.00  0.00           C  
ATOM   1433  HG  LEU   100     148.544 123.238 169.541  1.00  0.00           H  
ATOM   1434  CD1 LEU   100     146.596 124.100 169.861  1.00  0.00           C  
ATOM   1435 HD11 LEU   100     146.162 123.730 168.932  1.00  0.00           H  
ATOM   1436 HD12 LEU   100     146.870 125.130 169.633  1.00  0.00           H  
ATOM   1437 HD13 LEU   100     145.797 124.174 170.599  1.00  0.00           H  
ATOM   1438  CD2 LEU   100     148.276 123.966 171.572  1.00  0.00           C  
ATOM   1439 HD21 LEU   100     147.529 124.076 172.358  1.00  0.00           H  
ATOM   1440 HD22 LEU   100     148.717 124.920 171.284  1.00  0.00           H  
ATOM   1441 HD23 LEU   100     149.063 123.412 172.082  1.00  0.00           H  
ATOM   1442  C   LEU   100     147.673 119.581 171.330  1.00  0.00           C  
ATOM   1443  O   LEU   100     147.306 119.381 172.491  1.00  0.00           O  
ATOM   1444  N   GLY   101     147.587 118.725 170.284  1.00  0.00           N  
ATOM   1445  H   GLY   101     147.849 119.101 169.384  1.00  0.00           H  
ATOM   1446  CA  GLY   101     146.856 117.434 170.373  1.00  0.00           C  
ATOM   1447  HA2 GLY   101     145.828 117.492 170.731  1.00  0.00           H  
ATOM   1448  HA3 GLY   101     146.848 117.048 169.353  1.00  0.00           H  
ATOM   1449  C   GLY   101     147.671 116.359 171.064  1.00  0.00           C  
ATOM   1450  O   GLY   101     147.079 115.334 171.441  1.00  0.00           O  
ATOM   1451  N   LYS   102     148.996 116.723 171.346  1.00  0.00           N  
ATOM   1452  H   LYS   102     149.247 117.668 171.094  1.00  0.00           H  
ATOM   1453  CA  LYS   102     149.999 115.760 171.936  1.00  0.00           C  
ATOM   1454  HA  LYS   102     150.992 116.188 171.798  1.00  0.00           H  
ATOM   1455  CB  LYS   102     149.721 115.614 173.469  1.00  0.00           C  
ATOM   1456  HB2 LYS   102     148.747 115.195 173.721  1.00  0.00           H  
ATOM   1457  HB3 LYS   102     150.520 114.986 173.864  1.00  0.00           H  
ATOM   1458  CG  LYS   102     149.806 116.920 174.233  1.00  0.00           C  
ATOM   1459  HG2 LYS   102     150.696 117.475 173.936  1.00  0.00           H  
ATOM   1460  HG3 LYS   102     148.931 117.548 174.068  1.00  0.00           H  
ATOM   1461  CD  LYS   102     150.014 116.716 175.712  1.00  0.00           C  
ATOM   1462  HD2 LYS   102     149.043 116.419 176.107  1.00  0.00           H  
ATOM   1463  HD3 LYS   102     150.620 115.818 175.829  1.00  0.00           H  
ATOM   1464  CE  LYS   102     150.571 117.859 176.608  1.00  0.00           C  
ATOM   1465  HE2 LYS   102     150.627 117.467 177.623  1.00  0.00           H  
ATOM   1466  HE3 LYS   102     151.569 118.151 176.281  1.00  0.00           H  
ATOM   1467  NZ  LYS   102     149.583 118.939 176.702  1.00  0.00           N  
ATOM   1468  HZ1 LYS   102     149.546 119.525 175.880  1.00  0.00           H  
ATOM   1469  HZ2 LYS   102     149.821 119.620 177.409  1.00  0.00           H  
ATOM   1470  HZ3 LYS   102     148.624 118.694 176.903  1.00  0.00           H  
ATOM   1471  C   LYS   102     150.047 114.376 171.131  1.00  0.00           C  
ATOM   1472  O   LYS   102     150.067 113.280 171.648  1.00  0.00           O  
ATOM   1473  N   ASN   103     149.955 114.591 169.856  1.00  0.00           N  
ATOM   1474  H   ASN   103     149.846 115.543 169.537  1.00  0.00           H  
ATOM   1475  CA  ASN   103     150.046 113.589 168.859  1.00  0.00           C  
ATOM   1476  HA  ASN   103     150.182 112.650 169.395  1.00  0.00           H  
ATOM   1477  CB  ASN   103     148.716 113.555 168.155  1.00  0.00           C  
ATOM   1478  HB2 ASN   103     147.973 113.490 168.949  1.00  0.00           H  
ATOM   1479  HB3 ASN   103     148.640 114.450 167.537  1.00  0.00           H  
ATOM   1480  CG  ASN   103     148.449 112.275 167.323  1.00  0.00           C  
ATOM   1481  OD1 ASN   103     147.375 111.657 167.360  1.00  0.00           O  
ATOM   1482  ND2 ASN   103     149.330 111.762 166.584  1.00  0.00           N  
ATOM   1483 HD21 ASN   103     150.156 112.320 166.417  1.00  0.00           H  
ATOM   1484 HD22 ASN   103     149.043 111.055 165.923  1.00  0.00           H  
ATOM   1485  C   ASN   103     151.254 114.010 167.969  1.00  0.00           C  
ATOM   1486  O   ASN   103     151.475 113.419 166.892  1.00  0.00           O  
ATOM   1487  N   GLU   104     152.087 114.966 168.401  1.00  0.00           N  
ATOM   1488  H   GLU   104     151.763 115.569 169.144  1.00  0.00           H  
ATOM   1489  CA  GLU   104     153.347 115.284 167.719  1.00  0.00           C  
ATOM   1490  HA  GLU   104     153.658 114.362 167.228  1.00  0.00           H  
ATOM   1491  CB  GLU   104     153.221 116.446 166.725  1.00  0.00           C  
ATOM   1492  HB2 GLU   104     152.355 116.244 166.095  1.00  0.00           H  
ATOM   1493  HB3 GLU   104     153.083 117.366 167.293  1.00  0.00           H  
ATOM   1494  CG  GLU   104     154.480 116.504 165.845  1.00  0.00           C  
ATOM   1495  HG2 GLU   104     154.336 117.237 165.051  1.00  0.00           H  
ATOM   1496  HG3 GLU   104     155.243 116.823 166.555  1.00  0.00           H  
ATOM   1497  CD  GLU   104     155.043 115.252 165.144  1.00  0.00           C  
ATOM   1498  OE1 GLU   104     155.838 114.539 165.849  1.00  0.00           O  
ATOM   1499  OE2 GLU   104     154.683 115.074 163.942  1.00  0.00           O  
ATOM   1500  C   GLU   104     154.471 115.626 168.756  1.00  0.00           C  
ATOM   1501  O   GLU   104     154.153 116.294 169.729  1.00  0.00           O  
ATOM   1502  N   GLU   105     155.747 115.259 168.489  1.00  0.00           N  
ATOM   1503  H   GLU   105     155.916 114.857 167.578  1.00  0.00           H  
ATOM   1504  CA  GLU   105     156.963 115.272 169.343  1.00  0.00           C  
ATOM   1505  HA  GLU   105     156.913 114.957 170.385  1.00  0.00           H  
ATOM   1506  CB  GLU   105     158.075 114.356 168.743  1.00  0.00           C  
ATOM   1507  HB2 GLU   105     158.454 114.685 167.775  1.00  0.00           H  
ATOM   1508  HB3 GLU   105     158.853 114.246 169.498  1.00  0.00           H  
ATOM   1509  CG  GLU   105     157.512 112.891 168.484  1.00  0.00           C  
ATOM   1510  HG2 GLU   105     156.756 112.893 167.699  1.00  0.00           H  
ATOM   1511  HG3 GLU   105     158.220 112.186 168.050  1.00  0.00           H  
ATOM   1512  CD  GLU   105     157.040 112.108 169.679  1.00  0.00           C  
ATOM   1513  OE1 GLU   105     156.293 112.615 170.515  1.00  0.00           O  
ATOM   1514  OE2 GLU   105     157.373 110.955 169.798  1.00  0.00           O  
ATOM   1515  C   GLU   105     157.676 116.664 169.455  1.00  0.00           C  
ATOM   1516  O   GLU   105     158.752 116.799 170.117  1.00  0.00           O  
ATOM   1517  N   GLY   106     157.192 117.726 168.749  1.00  0.00           N  
ATOM   1518  H   GLY   106     156.303 117.654 168.275  1.00  0.00           H  
ATOM   1519  CA  GLY   106     157.741 119.088 168.934  1.00  0.00           C  
ATOM   1520  HA2 GLY   106     158.580 119.140 169.628  1.00  0.00           H  
ATOM   1521  HA3 GLY   106     158.077 119.599 168.032  1.00  0.00           H  
ATOM   1522  C   GLY   106     156.564 119.921 169.462  1.00  0.00           C  
ATOM   1523  O   GLY   106     155.417 119.817 169.007  1.00  0.00           O  
ATOM   1524  N   ALA   107     156.824 120.779 170.458  1.00  0.00           N  
ATOM   1525  H   ALA   107     157.804 120.898 170.673  1.00  0.00           H  
ATOM   1526  CA  ALA   107     155.852 121.653 171.020  1.00  0.00           C  
ATOM   1527  HA  ALA   107     154.856 121.218 170.929  1.00  0.00           H  
ATOM   1528  CB  ALA   107     156.098 121.671 172.556  1.00  0.00           C  
ATOM   1529  HB1 ALA   107     156.349 120.689 172.957  1.00  0.00           H  
ATOM   1530  HB2 ALA   107     155.142 122.053 172.914  1.00  0.00           H  
ATOM   1531  HB3 ALA   107     156.854 122.431 172.749  1.00  0.00           H  
ATOM   1532  C   ALA   107     155.921 123.089 170.388  1.00  0.00           C  
ATOM   1533  O   ALA   107     157.067 123.443 170.066  1.00  0.00           O  
ATOM   1534  N   PRO   108     154.792 123.833 170.274  1.00  0.00           N  
ATOM   1535  CD  PRO   108     153.433 123.547 170.544  1.00  0.00           C  
ATOM   1536  HD2 PRO   108     153.358 123.616 171.629  1.00  0.00           H  
ATOM   1537  HD3 PRO   108     153.126 122.545 170.245  1.00  0.00           H  
ATOM   1538  CG  PRO   108     152.514 124.670 170.020  1.00  0.00           C  
ATOM   1539  HG2 PRO   108     151.600 124.909 170.564  1.00  0.00           H  
ATOM   1540  HG3 PRO   108     152.206 124.588 168.977  1.00  0.00           H  
ATOM   1541  CB  PRO   108     153.509 125.759 170.072  1.00  0.00           C  
ATOM   1542  HB2 PRO   108     153.537 126.236 171.052  1.00  0.00           H  
ATOM   1543  HB3 PRO   108     153.281 126.555 169.363  1.00  0.00           H  
ATOM   1544  CA  PRO   108     154.894 125.223 169.755  1.00  0.00           C  
ATOM   1545  HA  PRO   108     155.116 125.225 168.687  1.00  0.00           H  
ATOM   1546  C   PRO   108     155.957 126.132 170.460  1.00  0.00           C  
ATOM   1547  O   PRO   108     156.405 127.088 169.829  1.00  0.00           O  
ATOM   1548  N   GLN   109     156.275 125.850 171.751  1.00  0.00           N  
ATOM   1549  H   GLN   109     155.897 125.060 172.255  1.00  0.00           H  
ATOM   1550  CA  GLN   109     157.153 126.664 172.555  1.00  0.00           C  
ATOM   1551  HA  GLN   109     156.765 127.681 172.613  1.00  0.00           H  
ATOM   1552  CB  GLN   109     157.008 126.263 174.056  1.00  0.00           C  
ATOM   1553  HB2 GLN   109     157.262 125.206 174.131  1.00  0.00           H  
ATOM   1554  HB3 GLN   109     157.821 126.822 174.520  1.00  0.00           H  
ATOM   1555  CG  GLN   109     155.655 126.467 174.805  1.00  0.00           C  
ATOM   1556  HG2 GLN   109     155.808 126.202 175.851  1.00  0.00           H  
ATOM   1557  HG3 GLN   109     155.340 127.511 174.814  1.00  0.00           H  
ATOM   1558  CD  GLN   109     154.419 125.689 174.271  1.00  0.00           C  
ATOM   1559  OE1 GLN   109     154.489 124.566 173.907  1.00  0.00           O  
ATOM   1560  NE2 GLN   109     153.305 126.259 174.422  1.00  0.00           N  
ATOM   1561 HE21 GLN   109     153.121 126.970 175.116  1.00  0.00           H  
ATOM   1562 HE22 GLN   109     152.533 125.714 174.064  1.00  0.00           H  
ATOM   1563  C   GLN   109     158.657 126.687 172.158  1.00  0.00           C  
ATOM   1564  O   GLN   109     159.417 127.505 172.686  1.00  0.00           O  
ATOM   1565  N   GLU   110     158.997 125.794 171.251  1.00  0.00           N  
ATOM   1566  H   GLU   110     158.291 125.126 170.974  1.00  0.00           H  
ATOM   1567  CA  GLU   110     160.386 125.500 170.856  1.00  0.00           C  
ATOM   1568  HA  GLU   110     160.974 126.045 171.594  1.00  0.00           H  
ATOM   1569  CB  GLU   110     160.710 124.007 170.902  1.00  0.00           C  
ATOM   1570  HB2 GLU   110     160.291 123.509 170.028  1.00  0.00           H  
ATOM   1571  HB3 GLU   110     161.795 123.962 170.811  1.00  0.00           H  
ATOM   1572  CG  GLU   110     160.062 123.226 172.130  1.00  0.00           C  
ATOM   1573  HG2 GLU   110     159.000 123.471 172.110  1.00  0.00           H  
ATOM   1574  HG3 GLU   110     160.221 122.179 171.873  1.00  0.00           H  
ATOM   1575  CD  GLU   110     160.682 123.545 173.488  1.00  0.00           C  
ATOM   1576  OE1 GLU   110     159.888 123.702 174.455  1.00  0.00           O  
ATOM   1577  OE2 GLU   110     161.933 123.702 173.616  1.00  0.00           O  
ATOM   1578  C   GLU   110     160.691 125.985 169.413  1.00  0.00           C  
ATOM   1579  O   GLU   110     161.769 125.782 168.888  1.00  0.00           O  
ATOM   1580  N   GLY   111     159.608 126.474 168.806  1.00  0.00           N  
ATOM   1581  H   GLY   111     158.744 126.420 169.326  1.00  0.00           H  
ATOM   1582  CA  GLY   111     159.625 126.999 167.440  1.00  0.00           C  
ATOM   1583  HA2 GLY   111     160.361 126.370 166.938  1.00  0.00           H  
ATOM   1584  HA3 GLY   111     158.680 126.885 166.908  1.00  0.00           H  
ATOM   1585  C   GLY   111     160.190 128.420 167.217  1.00  0.00           C  
ATOM   1586  O   GLY   111     160.260 128.828 166.068  1.00  0.00           O  
ATOM   1587  N   ILE   112     160.481 129.197 168.203  1.00  0.00           N  
ATOM   1588  H   ILE   112     160.252 128.942 169.153  1.00  0.00           H  
ATOM   1589  CA  ILE   112     161.051 130.533 168.086  1.00  0.00           C  
ATOM   1590  HA  ILE   112     160.571 130.812 167.148  1.00  0.00           H  
ATOM   1591  CB  ILE   112     160.536 131.418 169.236  1.00  0.00           C  
ATOM   1592  HB  ILE   112     159.452 131.450 169.129  1.00  0.00           H  
ATOM   1593  CG2 ILE   112     160.778 130.760 170.625  1.00  0.00           C  
ATOM   1594 HG21 ILE   112     160.503 131.277 171.545  1.00  0.00           H  
ATOM   1595 HG22 ILE   112     161.813 130.431 170.716  1.00  0.00           H  
ATOM   1596 HG23 ILE   112     160.108 129.902 170.667  1.00  0.00           H  
ATOM   1597  CG1 ILE   112     161.043 132.890 169.216  1.00  0.00           C  
ATOM   1598 HG12 ILE   112     162.122 133.002 169.321  1.00  0.00           H  
ATOM   1599 HG13 ILE   112     160.740 133.088 168.188  1.00  0.00           H  
ATOM   1600  CD1 ILE   112     160.333 133.899 170.175  1.00  0.00           C  
ATOM   1601 HD11 ILE   112     160.642 133.898 171.220  1.00  0.00           H  
ATOM   1602 HD12 ILE   112     159.264 133.704 170.089  1.00  0.00           H  
ATOM   1603 HD13 ILE   112     160.489 134.902 169.778  1.00  0.00           H  
ATOM   1604  C   ILE   112     162.524 130.773 167.825  1.00  0.00           C  
ATOM   1605  O   ILE   112     163.371 130.233 168.522  1.00  0.00           O  
ATOM   1606  N   LEU   113     162.809 131.555 166.780  1.00  0.00           N  
ATOM   1607  H   LEU   113     162.017 131.928 166.276  1.00  0.00           H  
ATOM   1608  CA  LEU   113     164.090 131.875 166.168  1.00  0.00           C  
ATOM   1609  HA  LEU   113     164.709 130.978 166.178  1.00  0.00           H  
ATOM   1610  CB  LEU   113     163.873 132.617 164.774  1.00  0.00           C  
ATOM   1611  HB2 LEU   113     163.076 133.349 164.905  1.00  0.00           H  
ATOM   1612  HB3 LEU   113     164.811 133.099 164.500  1.00  0.00           H  
ATOM   1613  CG  LEU   113     163.500 131.590 163.748  1.00  0.00           C  
ATOM   1614  HG  LEU   113     162.519 131.219 164.046  1.00  0.00           H  
ATOM   1615  CD1 LEU   113     163.284 132.283 162.436  1.00  0.00           C  
ATOM   1616 HD11 LEU   113     164.271 132.607 162.105  1.00  0.00           H  
ATOM   1617 HD12 LEU   113     162.717 133.198 162.605  1.00  0.00           H  
ATOM   1618 HD13 LEU   113     162.810 131.639 161.696  1.00  0.00           H  
ATOM   1619  CD2 LEU   113     164.418 130.356 163.544  1.00  0.00           C  
ATOM   1620 HD21 LEU   113     164.403 129.819 164.493  1.00  0.00           H  
ATOM   1621 HD22 LEU   113     165.441 130.637 163.292  1.00  0.00           H  
ATOM   1622 HD23 LEU   113     164.073 129.667 162.773  1.00  0.00           H  
ATOM   1623  C   LEU   113     164.883 132.796 167.158  1.00  0.00           C  
ATOM   1624  O   LEU   113     164.272 133.709 167.739  1.00  0.00           O  
ATOM   1625  N   GLU   114     166.186 132.555 167.309  1.00  0.00           N  
ATOM   1626  H   GLU   114     166.539 131.731 166.844  1.00  0.00           H  
ATOM   1627  CA  GLU   114     167.118 133.206 168.275  1.00  0.00           C  
ATOM   1628  HA  GLU   114     166.660 133.156 169.263  1.00  0.00           H  
ATOM   1629  CB  GLU   114     168.462 132.440 168.266  1.00  0.00           C  
ATOM   1630  HB2 GLU   114     169.002 132.601 167.333  1.00  0.00           H  
ATOM   1631  HB3 GLU   114     169.020 132.872 169.097  1.00  0.00           H  
ATOM   1632  CG  GLU   114     168.243 130.946 168.476  1.00  0.00           C  
ATOM   1633  HG2 GLU   114     169.057 130.534 169.072  1.00  0.00           H  
ATOM   1634  HG3 GLU   114     167.368 130.916 169.126  1.00  0.00           H  
ATOM   1635  CD  GLU   114     168.117 129.985 167.228  1.00  0.00           C  
ATOM   1636  OE1 GLU   114     168.529 128.793 167.423  1.00  0.00           O  
ATOM   1637  OE2 GLU   114     167.651 130.443 166.188  1.00  0.00           O  
ATOM   1638  C   GLU   114     167.412 134.726 168.013  1.00  0.00           C  
ATOM   1639  O   GLU   114     168.011 135.374 168.902  1.00  0.00           O  
ATOM   1640  N   ASP   115     167.200 135.194 166.792  1.00  0.00           N  
ATOM   1641  H   ASP   115     166.810 134.551 166.118  1.00  0.00           H  
ATOM   1642  CA  ASP   115     167.492 136.591 166.357  1.00  0.00           C  
ATOM   1643  HA  ASP   115     168.427 136.902 166.822  1.00  0.00           H  
ATOM   1644  CB  ASP   115     167.731 136.754 164.838  1.00  0.00           C  
ATOM   1645  HB2 ASP   115     166.850 136.469 164.264  1.00  0.00           H  
ATOM   1646  HB3 ASP   115     168.118 137.758 164.665  1.00  0.00           H  
ATOM   1647  CG  ASP   115     168.854 135.977 164.187  1.00  0.00           C  
ATOM   1648  OD1 ASP   115     168.696 134.837 163.667  1.00  0.00           O  
ATOM   1649  OD2 ASP   115     170.002 136.534 164.051  1.00  0.00           O  
ATOM   1650  C   ASP   115     166.340 137.456 166.966  1.00  0.00           C  
ATOM   1651  O   ASP   115     166.490 138.655 167.165  1.00  0.00           O  
ATOM   1652  N   MET   116     165.056 136.980 166.986  1.00  0.00           N  
ATOM   1653  H   MET   116     164.927 135.979 166.948  1.00  0.00           H  
ATOM   1654  CA  MET   116     163.828 137.695 167.239  1.00  0.00           C  
ATOM   1655  HA  MET   116     163.810 138.448 166.451  1.00  0.00           H  
ATOM   1656  CB  MET   116     162.583 136.848 167.122  1.00  0.00           C  
ATOM   1657  HB2 MET   116     162.814 135.947 167.690  1.00  0.00           H  
ATOM   1658  HB3 MET   116     161.777 137.481 167.494  1.00  0.00           H  
ATOM   1659  CG  MET   116     162.459 136.321 165.686  1.00  0.00           C  
ATOM   1660  HG2 MET   116     163.329 135.736 165.386  1.00  0.00           H  
ATOM   1661  HG3 MET   116     161.583 135.678 165.597  1.00  0.00           H  
ATOM   1662  SD  MET   116     162.079 137.607 164.402  1.00  0.00           S  
ATOM   1663  CE  MET   116     163.679 138.014 163.578  1.00  0.00           C  
ATOM   1664  HE1 MET   116     163.461 138.237 162.534  1.00  0.00           H  
ATOM   1665  HE2 MET   116     164.319 137.132 163.536  1.00  0.00           H  
ATOM   1666  HE3 MET   116     164.248 138.838 164.006  1.00  0.00           H  
ATOM   1667  C   MET   116     163.818 138.411 168.583  1.00  0.00           C  
ATOM   1668  O   MET   116     164.027 137.823 169.634  1.00  0.00           O  
ATOM   1669  N   PRO   117     163.708 139.733 168.578  1.00  0.00           N  
ATOM   1670  CD  PRO   117     163.645 140.734 167.446  1.00  0.00           C  
ATOM   1671  HD2 PRO   117     162.791 140.406 166.854  1.00  0.00           H  
ATOM   1672  HD3 PRO   117     164.550 140.575 166.859  1.00  0.00           H  
ATOM   1673  CG  PRO   117     163.621 142.191 168.003  1.00  0.00           C  
ATOM   1674  HG2 PRO   117     162.590 142.475 168.215  1.00  0.00           H  
ATOM   1675  HG3 PRO   117     164.145 142.880 167.341  1.00  0.00           H  
ATOM   1676  CB  PRO   117     164.334 142.018 169.356  1.00  0.00           C  
ATOM   1677  HB2 PRO   117     164.188 142.728 170.171  1.00  0.00           H  
ATOM   1678  HB3 PRO   117     165.404 142.049 169.152  1.00  0.00           H  
ATOM   1679  CA  PRO   117     163.967 140.576 169.808  1.00  0.00           C  
ATOM   1680  HA  PRO   117     164.784 140.138 170.382  1.00  0.00           H  
ATOM   1681  C   PRO   117     162.725 140.643 170.750  1.00  0.00           C  
ATOM   1682  O   PRO   117     162.758 141.319 171.785  1.00  0.00           O  
ATOM   1683  N   VAL   118     161.581 140.076 170.340  1.00  0.00           N  
ATOM   1684  H   VAL   118     161.663 139.430 169.568  1.00  0.00           H  
ATOM   1685  CA  VAL   118     160.259 140.143 171.237  1.00  0.00           C  
ATOM   1686  HA  VAL   118     160.364 140.763 172.127  1.00  0.00           H  
ATOM   1687  CB  VAL   118     159.143 140.741 170.414  1.00  0.00           C  
ATOM   1688  HB  VAL   118     158.299 140.619 171.094  1.00  0.00           H  
ATOM   1689  CG1 VAL   118     159.314 142.300 170.322  1.00  0.00           C  
ATOM   1690 HG11 VAL   118     160.286 142.443 169.852  1.00  0.00           H  
ATOM   1691 HG12 VAL   118     159.297 142.731 171.323  1.00  0.00           H  
ATOM   1692 HG13 VAL   118     158.500 142.765 169.765  1.00  0.00           H  
ATOM   1693  CG2 VAL   118     158.742 140.120 169.062  1.00  0.00           C  
ATOM   1694 HG21 VAL   118     157.905 140.694 168.664  1.00  0.00           H  
ATOM   1695 HG22 VAL   118     158.322 139.122 169.187  1.00  0.00           H  
ATOM   1696 HG23 VAL   118     159.650 140.145 168.459  1.00  0.00           H  
ATOM   1697  C   VAL   118     159.845 138.770 171.686  1.00  0.00           C  
ATOM   1698  O   VAL   118     160.164 137.814 171.040  1.00  0.00           O  
ATOM   1699  N   ASP   119     159.055 138.574 172.728  1.00  0.00           N  
ATOM   1700  H   ASP   119     158.777 139.412 173.218  1.00  0.00           H  
ATOM   1701  CA  ASP   119     158.448 137.341 173.296  1.00  0.00           C  
ATOM   1702  HA  ASP   119     158.677 136.516 172.623  1.00  0.00           H  
ATOM   1703  CB  ASP   119     159.010 136.931 174.646  1.00  0.00           C  
ATOM   1704  HB2 ASP   119     158.584 137.586 175.406  1.00  0.00           H  
ATOM   1705  HB3 ASP   119     158.748 135.932 174.993  1.00  0.00           H  
ATOM   1706  CG  ASP   119     160.563 136.907 174.820  1.00  0.00           C  
ATOM   1707  OD1 ASP   119     161.296 136.672 173.867  1.00  0.00           O  
ATOM   1708  OD2 ASP   119     161.025 137.203 175.958  1.00  0.00           O  
ATOM   1709  C   ASP   119     156.870 137.417 173.507  1.00  0.00           C  
ATOM   1710  O   ASP   119     156.435 138.338 174.161  1.00  0.00           O  
ATOM   1711  N   PRO   120     155.976 136.431 173.121  1.00  0.00           N  
ATOM   1712  CD  PRO   120     156.310 135.462 172.160  1.00  0.00           C  
ATOM   1713  HD2 PRO   120     156.709 134.516 172.526  1.00  0.00           H  
ATOM   1714  HD3 PRO   120     156.947 135.886 171.384  1.00  0.00           H  
ATOM   1715  CG  PRO   120     154.993 135.002 171.493  1.00  0.00           C  
ATOM   1716  HG2 PRO   120     155.084 133.950 171.220  1.00  0.00           H  
ATOM   1717  HG3 PRO   120     154.857 135.674 170.646  1.00  0.00           H  
ATOM   1718  CB  PRO   120     153.928 135.241 172.627  1.00  0.00           C  
ATOM   1719  HB2 PRO   120     154.002 134.328 173.217  1.00  0.00           H  
ATOM   1720  HB3 PRO   120     152.915 135.398 172.254  1.00  0.00           H  
ATOM   1721  CA  PRO   120     154.561 136.405 173.476  1.00  0.00           C  
ATOM   1722  HA  PRO   120     154.166 137.280 172.961  1.00  0.00           H  
ATOM   1723  C   PRO   120     154.112 136.451 174.939  1.00  0.00           C  
ATOM   1724  O   PRO   120     154.737 135.865 175.838  1.00  0.00           O  
ATOM   1725  N   ASP   121     152.906 137.062 175.203  1.00  0.00           N  
ATOM   1726  H   ASP   121     152.455 137.553 174.445  1.00  0.00           H  
ATOM   1727  CA  ASP   121     152.232 137.104 176.508  1.00  0.00           C  
ATOM   1728  HA  ASP   121     152.992 136.860 177.250  1.00  0.00           H  
ATOM   1729  CB  ASP   121     151.690 138.550 176.581  1.00  0.00           C  
ATOM   1730  HB2 ASP   121     152.381 139.223 176.074  1.00  0.00           H  
ATOM   1731  HB3 ASP   121     150.718 138.642 176.097  1.00  0.00           H  
ATOM   1732  CG  ASP   121     151.596 139.007 178.081  1.00  0.00           C  
ATOM   1733  OD1 ASP   121     152.139 138.290 178.997  1.00  0.00           O  
ATOM   1734  OD2 ASP   121     151.217 140.164 178.319  1.00  0.00           O  
ATOM   1735  C   ASP   121     150.991 136.124 176.673  1.00  0.00           C  
ATOM   1736  O   ASP   121     150.453 136.039 177.774  1.00  0.00           O  
ATOM   1737  N   ASN   122     150.537 135.429 175.654  1.00  0.00           N  
ATOM   1738  H   ASN   122     151.005 135.541 174.766  1.00  0.00           H  
ATOM   1739  CA  ASN   122     149.429 134.412 175.675  1.00  0.00           C  
ATOM   1740  HA  ASN   122     149.374 133.965 176.668  1.00  0.00           H  
ATOM   1741  CB  ASN   122     148.173 135.170 175.251  1.00  0.00           C  
ATOM   1742  HB2 ASN   122     148.111 136.114 175.793  1.00  0.00           H  
ATOM   1743  HB3 ASN   122     148.281 135.375 174.186  1.00  0.00           H  
ATOM   1744  CG  ASN   122     146.817 134.512 175.482  1.00  0.00           C  
ATOM   1745  OD1 ASN   122     146.648 133.290 175.285  1.00  0.00           O  
ATOM   1746  ND2 ASN   122     145.774 135.202 175.960  1.00  0.00           N  
ATOM   1747 HD21 ASN   122     144.871 134.750 176.007  1.00  0.00           H  
ATOM   1748 HD22 ASN   122     145.854 136.199 176.095  1.00  0.00           H  
ATOM   1749  C   ASN   122     149.789 133.263 174.689  1.00  0.00           C  
ATOM   1750  O   ASN   122     150.577 133.436 173.778  1.00  0.00           O  
ATOM   1751  N   GLU   123     149.178 132.078 174.786  1.00  0.00           N  
ATOM   1752  H   GLU   123     148.735 131.896 175.676  1.00  0.00           H  
ATOM   1753  CA  GLU   123     149.231 131.010 173.801  1.00  0.00           C  
ATOM   1754  HA  GLU   123     150.196 131.119 173.307  1.00  0.00           H  
ATOM   1755  CB  GLU   123     149.132 129.685 174.415  1.00  0.00           C  
ATOM   1756  HB2 GLU   123     149.171 128.906 173.654  1.00  0.00           H  
ATOM   1757  HB3 GLU   123     150.004 129.619 175.065  1.00  0.00           H  
ATOM   1758  CG  GLU   123     147.917 129.484 175.339  1.00  0.00           C  
ATOM   1759  HG2 GLU   123     148.105 130.082 176.231  1.00  0.00           H  
ATOM   1760  HG3 GLU   123     146.967 129.855 174.953  1.00  0.00           H  
ATOM   1761  CD  GLU   123     147.817 127.991 175.667  1.00  0.00           C  
ATOM   1762  OE1 GLU   123     147.704 127.207 174.735  1.00  0.00           O  
ATOM   1763  OE2 GLU   123     147.846 127.593 176.843  1.00  0.00           O  
ATOM   1764  C   GLU   123     148.293 131.176 172.590  1.00  0.00           C  
ATOM   1765  O   GLU   123     148.304 130.388 171.644  1.00  0.00           O  
ATOM   1766  N   ALA   124     147.566 132.304 172.565  1.00  0.00           N  
ATOM   1767  H   ALA   124     147.817 133.008 173.245  1.00  0.00           H  
ATOM   1768  CA  ALA   124     146.431 132.430 171.628  1.00  0.00           C  
ATOM   1769  HA  ALA   124     146.542 131.713 170.815  1.00  0.00           H  
ATOM   1770  CB  ALA   124     145.169 131.962 172.340  1.00  0.00           C  
ATOM   1771  HB1 ALA   124     144.547 131.624 171.512  1.00  0.00           H  
ATOM   1772  HB2 ALA   124     144.535 132.644 172.907  1.00  0.00           H  
ATOM   1773  HB3 ALA   124     145.462 131.097 172.935  1.00  0.00           H  
ATOM   1774  C   ALA   124     146.378 133.759 170.785  1.00  0.00           C  
ATOM   1775  O   ALA   124     147.064 134.766 171.103  1.00  0.00           O  
ATOM   1776  N   TYR   125     145.774 133.822 169.565  1.00  0.00           N  
ATOM   1777  H   TYR   125     145.171 133.032 169.386  1.00  0.00           H  
ATOM   1778  CA  TYR   125     145.845 134.911 168.544  1.00  0.00           C  
ATOM   1779  HA  TYR   125     146.847 135.315 168.693  1.00  0.00           H  
ATOM   1780  CB  TYR   125     145.713 134.366 167.117  1.00  0.00           C  
ATOM   1781  HB2 TYR   125     144.693 133.997 167.012  1.00  0.00           H  
ATOM   1782  HB3 TYR   125     145.925 135.189 166.435  1.00  0.00           H  
ATOM   1783  CG  TYR   125     146.697 133.297 166.715  1.00  0.00           C  
ATOM   1784  CD1 TYR   125     148.036 133.702 166.443  1.00  0.00           C  
ATOM   1785  HD1 TYR   125     148.161 134.761 166.275  1.00  0.00           H  
ATOM   1786  CE1 TYR   125     149.102 132.823 166.173  1.00  0.00           C  
ATOM   1787  HE1 TYR   125     150.060 133.289 165.994  1.00  0.00           H  
ATOM   1788  CZ  TYR   125     148.818 131.425 166.226  1.00  0.00           C  
ATOM   1789  OH  TYR   125     149.730 130.481 166.098  1.00  0.00           O  
ATOM   1790  HH  TYR   125     150.559 130.821 165.753  1.00  0.00           H  
ATOM   1791  CE2 TYR   125     147.455 130.985 166.422  1.00  0.00           C  
ATOM   1792  HE2 TYR   125     147.097 129.968 166.347  1.00  0.00           H  
ATOM   1793  CD2 TYR   125     146.429 131.948 166.626  1.00  0.00           C  
ATOM   1794  HD2 TYR   125     145.472 131.484 166.815  1.00  0.00           H  
ATOM   1795  C   TYR   125     144.845 135.989 168.815  1.00  0.00           C  
ATOM   1796  O   TYR   125     143.627 135.780 168.924  1.00  0.00           O  
ATOM   1797  N   GLU   126     145.430 137.176 168.889  1.00  0.00           N  
ATOM   1798  H   GLU   126     146.417 137.185 168.676  1.00  0.00           H  
ATOM   1799  CA  GLU   126     144.672 138.429 169.049  1.00  0.00           C  
ATOM   1800  HA  GLU   126     144.060 138.277 169.938  1.00  0.00           H  
ATOM   1801  CB  GLU   126     145.503 139.693 169.319  1.00  0.00           C  
ATOM   1802  HB2 GLU   126     146.085 139.834 168.409  1.00  0.00           H  
ATOM   1803  HB3 GLU   126     144.863 140.568 169.428  1.00  0.00           H  
ATOM   1804  CG  GLU   126     146.357 139.645 170.579  1.00  0.00           C  
ATOM   1805  HG2 GLU   126     146.684 138.611 170.692  1.00  0.00           H  
ATOM   1806  HG3 GLU   126     147.239 140.238 170.335  1.00  0.00           H  
ATOM   1807  CD  GLU   126     145.706 140.072 171.855  1.00  0.00           C  
ATOM   1808  OE1 GLU   126     146.215 141.114 172.320  1.00  0.00           O  
ATOM   1809  OE2 GLU   126     144.667 139.491 172.183  1.00  0.00           O  
ATOM   1810  C   GLU   126     143.834 138.714 167.796  1.00  0.00           C  
ATOM   1811  O   GLU   126     142.742 139.293 167.875  1.00  0.00           O  
ATOM   1812  N   MET   127     144.396 138.327 166.639  1.00  0.00           N  
ATOM   1813  H   MET   127     145.372 138.090 166.743  1.00  0.00           H  
ATOM   1814  CA  MET   127     143.860 138.655 165.318  1.00  0.00           C  
ATOM   1815  HA  MET   127     142.845 139.051 165.274  1.00  0.00           H  
ATOM   1816  CB  MET   127     144.709 139.782 164.683  1.00  0.00           C  
ATOM   1817  HB2 MET   127     145.764 139.595 164.883  1.00  0.00           H  
ATOM   1818  HB3 MET   127     144.616 139.771 163.597  1.00  0.00           H  
ATOM   1819  CG  MET   127     144.271 141.192 165.242  1.00  0.00           C  
ATOM   1820  HG2 MET   127     143.201 141.389 165.186  1.00  0.00           H  
ATOM   1821  HG3 MET   127     144.593 141.286 166.279  1.00  0.00           H  
ATOM   1822  SD  MET   127     145.160 142.621 164.378  1.00  0.00           S  
ATOM   1823  CE  MET   127     145.225 142.149 162.662  1.00  0.00           C  
ATOM   1824  HE1 MET   127     146.061 141.451 162.690  1.00  0.00           H  
ATOM   1825  HE2 MET   127     145.545 142.977 162.030  1.00  0.00           H  
ATOM   1826  HE3 MET   127     144.304 141.596 162.479  1.00  0.00           H  
ATOM   1827  C   MET   127     143.987 137.263 164.600  1.00  0.00           C  
ATOM   1828  O   MET   127     145.098 136.923 164.207  1.00  0.00           O  
ATOM   1829  N   PRO   128     142.914 136.487 164.600  1.00  0.00           N  
ATOM   1830  CD  PRO   128     141.804 136.759 165.469  1.00  0.00           C  
ATOM   1831  HD2 PRO   128     141.391 137.702 165.112  1.00  0.00           H  
ATOM   1832  HD3 PRO   128     141.978 136.696 166.543  1.00  0.00           H  
ATOM   1833  CG  PRO   128     140.851 135.645 165.204  1.00  0.00           C  
ATOM   1834  HG2 PRO   128     140.286 135.857 164.297  1.00  0.00           H  
ATOM   1835  HG3 PRO   128     140.179 135.407 166.028  1.00  0.00           H  
ATOM   1836  CB  PRO   128     141.760 134.446 164.817  1.00  0.00           C  
ATOM   1837  HB2 PRO   128     141.270 133.685 164.209  1.00  0.00           H  
ATOM   1838  HB3 PRO   128     142.109 133.959 165.728  1.00  0.00           H  
ATOM   1839  CA  PRO   128     142.910 135.138 164.066  1.00  0.00           C  
ATOM   1840  HA  PRO   128     143.810 134.556 164.261  1.00  0.00           H  
ATOM   1841  C   PRO   128     142.638 135.065 162.563  1.00  0.00           C  
ATOM   1842  O   PRO   128     142.054 135.993 162.007  1.00  0.00           O  
ATOM   1843  N   SER   129     142.964 133.880 161.931  1.00  0.00           N  
ATOM   1844  H   SER   129     143.488 133.285 162.558  1.00  0.00           H  
ATOM   1845  CA  SER   129     142.627 133.596 160.566  1.00  0.00           C  
ATOM   1846  HA  SER   129     142.127 134.379 159.996  1.00  0.00           H  
ATOM   1847  CB  SER   129     143.981 133.249 159.849  1.00  0.00           C  
ATOM   1848  HB2 SER   129     143.903 133.235 158.762  1.00  0.00           H  
ATOM   1849  HB3 SER   129     144.638 134.119 159.858  1.00  0.00           H  
ATOM   1850  OG  SER   129     144.589 132.084 160.392  1.00  0.00           O  
ATOM   1851  HG  SER   129     145.448 132.304 160.760  1.00  0.00           H  
ATOM   1852  C   SER   129     141.764 132.286 160.470  1.00  0.00           C  
ATOM   1853  O   SER   129     141.529 131.896 159.416  1.00  0.00           O  
ATOM   1854  N   GLU   130     141.285 131.682 161.595  1.00  0.00           N  
ATOM   1855  H   GLU   130     141.261 132.288 162.403  1.00  0.00           H  
ATOM   1856  CA  GLU   130     140.477 130.439 161.527  1.00  0.00           C  
ATOM   1857  HA  GLU   130     141.129 129.816 160.915  1.00  0.00           H  
ATOM   1858  CB  GLU   130     140.376 129.843 162.899  1.00  0.00           C  
ATOM   1859  HB2 GLU   130     139.963 128.838 162.811  1.00  0.00           H  
ATOM   1860  HB3 GLU   130     141.383 129.693 163.289  1.00  0.00           H  
ATOM   1861  CG  GLU   130     139.806 130.840 163.953  1.00  0.00           C  
ATOM   1862  HG2 GLU   130     140.385 131.751 163.800  1.00  0.00           H  
ATOM   1863  HG3 GLU   130     138.755 131.123 163.912  1.00  0.00           H  
ATOM   1864  CD  GLU   130     140.143 130.261 165.438  1.00  0.00           C  
ATOM   1865  OE1 GLU   130     139.820 129.090 165.710  1.00  0.00           O  
ATOM   1866  OE2 GLU   130     140.810 130.937 166.225  1.00  0.00           O  
ATOM   1867  C   GLU   130     139.023 130.568 160.898  1.00  0.00           C  
ATOM   1868  O   GLU   130     138.512 129.624 160.462  1.00  0.00           O  
ATOM   1869  N   GLU   131     138.504 131.809 160.992  1.00  0.00           N  
ATOM   1870  H   GLU   131     139.114 132.565 161.270  1.00  0.00           H  
ATOM   1871  CA  GLU   131     137.098 132.152 160.665  1.00  0.00           C  
ATOM   1872  HA  GLU   131     136.424 131.408 161.090  1.00  0.00           H  
ATOM   1873  CB  GLU   131     136.911 133.559 161.308  1.00  0.00           C  
ATOM   1874  HB2 GLU   131     137.758 134.169 160.995  1.00  0.00           H  
ATOM   1875  HB3 GLU   131     136.035 134.034 160.866  1.00  0.00           H  
ATOM   1876  CG  GLU   131     136.812 133.531 162.851  1.00  0.00           C  
ATOM   1877  HG2 GLU   131     137.795 133.259 163.235  1.00  0.00           H  
ATOM   1878  HG3 GLU   131     136.673 134.539 163.243  1.00  0.00           H  
ATOM   1879  CD  GLU   131     135.690 132.622 163.302  1.00  0.00           C  
ATOM   1880  OE1 GLU   131     134.629 132.534 162.659  1.00  0.00           O  
ATOM   1881  OE2 GLU   131     135.810 132.028 164.410  1.00  0.00           O  
ATOM   1882  C   GLU   131     136.670 132.139 159.218  1.00  0.00           C  
ATOM   1883  O   GLU   131     135.450 132.216 158.937  1.00  0.00           O  
ATOM   1884  N   GLY   132     137.631 131.946 158.286  1.00  0.00           N  
ATOM   1885  H   GLY   132     138.590 131.710 158.499  1.00  0.00           H  
ATOM   1886  CA  GLY   132     137.382 131.852 156.851  1.00  0.00           C  
ATOM   1887  HA2 GLY   132     137.367 130.784 156.633  1.00  0.00           H  
ATOM   1888  HA3 GLY   132     136.444 132.310 156.536  1.00  0.00           H  
ATOM   1889  C   GLY   132     138.540 132.459 156.014  1.00  0.00           C  
ATOM   1890  O   GLY   132     139.515 132.950 156.507  1.00  0.00           O  
ATOM   1891  N   TYR   133     138.394 132.342 154.667  1.00  0.00           N  
ATOM   1892  H   TYR   133     137.545 131.950 154.285  1.00  0.00           H  
ATOM   1893  CA  TYR   133     139.329 132.685 153.580  1.00  0.00           C  
ATOM   1894  HA  TYR   133     139.968 133.447 154.024  1.00  0.00           H  
ATOM   1895  CB  TYR   133     140.206 131.439 153.222  1.00  0.00           C  
ATOM   1896  HB2 TYR   133     141.123 131.677 152.683  1.00  0.00           H  
ATOM   1897  HB3 TYR   133     140.614 131.092 154.172  1.00  0.00           H  
ATOM   1898  CG  TYR   133     139.501 130.171 152.719  1.00  0.00           C  
ATOM   1899  CD1 TYR   133     139.077 129.205 153.624  1.00  0.00           C  
ATOM   1900  HD1 TYR   133     138.994 129.472 154.667  1.00  0.00           H  
ATOM   1901  CE1 TYR   133     138.665 127.894 153.173  1.00  0.00           C  
ATOM   1902  HE1 TYR   133     138.466 127.133 153.913  1.00  0.00           H  
ATOM   1903  CZ  TYR   133     138.775 127.653 151.812  1.00  0.00           C  
ATOM   1904  OH  TYR   133     138.513 126.383 151.300  1.00  0.00           O  
ATOM   1905  HH  TYR   133     137.850 126.000 151.881  1.00  0.00           H  
ATOM   1906  CE2 TYR   133     139.359 128.554 150.973  1.00  0.00           C  
ATOM   1907  HE2 TYR   133     139.501 128.289 149.936  1.00  0.00           H  
ATOM   1908  CD2 TYR   133     139.718 129.823 151.366  1.00  0.00           C  
ATOM   1909  HD2 TYR   133     140.284 130.487 150.730  1.00  0.00           H  
ATOM   1910  C   TYR   133     138.596 133.341 152.335  1.00  0.00           C  
ATOM   1911  O   TYR   133     137.422 133.196 152.138  1.00  0.00           O  
ATOM   1912  N   GLN   134     139.395 134.142 151.537  1.00  0.00           N  
ATOM   1913  H   GLN   134     140.392 134.160 151.699  1.00  0.00           H  
ATOM   1914  CA  GLN   134     139.084 134.837 150.279  1.00  0.00           C  
ATOM   1915  HA  GLN   134     138.280 134.226 149.871  1.00  0.00           H  
ATOM   1916  CB  GLN   134     138.796 136.320 150.674  1.00  0.00           C  
ATOM   1917  HB2 GLN   134     139.600 136.842 151.192  1.00  0.00           H  
ATOM   1918  HB3 GLN   134     138.675 136.792 149.699  1.00  0.00           H  
ATOM   1919  CG  GLN   134     137.457 136.599 151.404  1.00  0.00           C  
ATOM   1920  HG2 GLN   134     137.381 136.011 152.319  1.00  0.00           H  
ATOM   1921  HG3 GLN   134     137.407 137.647 151.697  1.00  0.00           H  
ATOM   1922  CD  GLN   134     136.231 136.142 150.542  1.00  0.00           C  
ATOM   1923  OE1 GLN   134     136.317 135.472 149.528  1.00  0.00           O  
ATOM   1924  NE2 GLN   134     135.017 136.268 151.057  1.00  0.00           N  
ATOM   1925 HE21 GLN   134     134.830 136.645 151.976  1.00  0.00           H  
ATOM   1926 HE22 GLN   134     134.346 135.817 150.452  1.00  0.00           H  
ATOM   1927  C   GLN   134     140.318 134.862 149.319  1.00  0.00           C  
ATOM   1928  O   GLN   134     141.400 134.469 149.711  1.00  0.00           O  
ATOM   1929  N   ASP   135     140.059 135.335 148.088  1.00  0.00           N  
ATOM   1930  H   ASP   135     139.163 135.761 147.897  1.00  0.00           H  
ATOM   1931  CA  ASP   135     141.068 135.260 146.943  1.00  0.00           C  
ATOM   1932  HA  ASP   135     141.649 134.345 147.059  1.00  0.00           H  
ATOM   1933  CB  ASP   135     140.347 135.303 145.548  1.00  0.00           C  
ATOM   1934  HB2 ASP   135     141.099 135.330 144.760  1.00  0.00           H  
ATOM   1935  HB3 ASP   135     139.769 134.379 145.551  1.00  0.00           H  
ATOM   1936  CG  ASP   135     139.310 136.463 145.362  1.00  0.00           C  
ATOM   1937  OD1 ASP   135     139.210 137.286 146.280  1.00  0.00           O  
ATOM   1938  OD2 ASP   135     138.659 136.589 144.286  1.00  0.00           O  
ATOM   1939  C   ASP   135     142.276 136.209 147.034  1.00  0.00           C  
ATOM   1940  O   ASP   135     143.285 136.054 146.302  1.00  0.00           O  
ATOM   1941  N   TYR   136     142.256 137.183 147.955  1.00  0.00           N  
ATOM   1942  H   TYR   136     141.421 137.291 148.513  1.00  0.00           H  
ATOM   1943  CA  TYR   136     143.312 138.182 148.265  1.00  0.00           C  
ATOM   1944  HA  TYR   136     143.445 138.808 147.384  1.00  0.00           H  
ATOM   1945  CB  TYR   136     142.835 139.163 149.390  1.00  0.00           C  
ATOM   1946  HB2 TYR   136     143.188 138.744 150.332  1.00  0.00           H  
ATOM   1947  HB3 TYR   136     143.406 140.074 149.209  1.00  0.00           H  
ATOM   1948  CG  TYR   136     141.359 139.471 149.575  1.00  0.00           C  
ATOM   1949  CD1 TYR   136     140.844 139.642 150.886  1.00  0.00           C  
ATOM   1950  HD1 TYR   136     141.535 139.416 151.684  1.00  0.00           H  
ATOM   1951  CE1 TYR   136     139.590 140.097 151.182  1.00  0.00           C  
ATOM   1952  HE1 TYR   136     139.306 140.197 152.219  1.00  0.00           H  
ATOM   1953  CZ  TYR   136     138.637 140.363 150.140  1.00  0.00           C  
ATOM   1954  OH  TYR   136     137.402 140.731 150.435  1.00  0.00           O  
ATOM   1955  HH  TYR   136     137.020 141.171 149.672  1.00  0.00           H  
ATOM   1956  CE2 TYR   136     139.093 140.098 148.857  1.00  0.00           C  
ATOM   1957  HE2 TYR   136     138.330 140.118 148.093  1.00  0.00           H  
ATOM   1958  CD2 TYR   136     140.478 139.891 148.542  1.00  0.00           C  
ATOM   1959  HD2 TYR   136     140.807 139.754 147.523  1.00  0.00           H  
ATOM   1960  C   TYR   136     144.655 137.573 148.813  1.00  0.00           C  
ATOM   1961  O   TYR   136     144.668 136.633 149.604  1.00  0.00           O  
ATOM   1962  N   GLU   137     145.788 138.103 148.388  1.00  0.00           N  
ATOM   1963  H   GLU   137     145.796 138.981 147.889  1.00  0.00           H  
ATOM   1964  CA  GLU   137     147.189 137.590 148.573  1.00  0.00           C  
ATOM   1965  HA  GLU   137     147.245 136.854 149.375  1.00  0.00           H  
ATOM   1966  CB  GLU   137     147.653 136.788 147.320  1.00  0.00           C  
ATOM   1967  HB2 GLU   137     147.630 137.233 146.326  1.00  0.00           H  
ATOM   1968  HB3 GLU   137     148.694 136.533 147.522  1.00  0.00           H  
ATOM   1969  CG  GLU   137     146.859 135.455 147.169  1.00  0.00           C  
ATOM   1970  HG2 GLU   137     147.055 134.910 148.092  1.00  0.00           H  
ATOM   1971  HG3 GLU   137     145.800 135.652 147.006  1.00  0.00           H  
ATOM   1972  CD  GLU   137     147.358 134.610 145.947  1.00  0.00           C  
ATOM   1973  OE1 GLU   137     148.205 135.057 145.093  1.00  0.00           O  
ATOM   1974  OE2 GLU   137     146.952 133.478 145.781  1.00  0.00           O  
ATOM   1975  C   GLU   137     148.283 138.741 148.921  1.00  0.00           C  
ATOM   1976  O   GLU   137     148.244 139.723 148.231  1.00  0.00           O  
ATOM   1977  N   PRO   138     149.228 138.575 149.840  1.00  0.00           N  
ATOM   1978  CD  PRO   138     149.262 137.476 150.784  1.00  0.00           C  
ATOM   1979  HD2 PRO   138     149.667 136.536 150.408  1.00  0.00           H  
ATOM   1980  HD3 PRO   138     148.252 137.464 151.193  1.00  0.00           H  
ATOM   1981  CG  PRO   138     150.254 137.967 151.884  1.00  0.00           C  
ATOM   1982  HG2 PRO   138     150.860 137.200 152.365  1.00  0.00           H  
ATOM   1983  HG3 PRO   138     149.616 138.525 152.569  1.00  0.00           H  
ATOM   1984  CB  PRO   138     151.159 138.966 151.160  1.00  0.00           C  
ATOM   1985  HB2 PRO   138     151.914 138.308 150.729  1.00  0.00           H  
ATOM   1986  HB3 PRO   138     151.566 139.682 151.873  1.00  0.00           H  
ATOM   1987  CA  PRO   138     150.301 139.542 149.992  1.00  0.00           C  
ATOM   1988  HA  PRO   138     149.864 140.510 150.237  1.00  0.00           H  
ATOM   1989  C   PRO   138     151.268 139.686 148.797  1.00  0.00           C  
ATOM   1990  O   PRO   138     151.290 138.842 147.918  1.00  0.00           O  
ATOM   1991  N   GLU   139     152.104 140.710 148.821  1.00  0.00           N  
ATOM   1992  H   GLU   139     151.842 141.405 149.505  1.00  0.00           H  
ATOM   1993  CA  GLU   139     153.194 141.152 147.868  1.00  0.00           C  
ATOM   1994  HA  GLU   139     153.444 140.234 147.335  1.00  0.00           H  
ATOM   1995  CB  GLU   139     152.719 142.136 146.773  1.00  0.00           C  
ATOM   1996  HB2 GLU   139     153.314 141.909 145.889  1.00  0.00           H  
ATOM   1997  HB3 GLU   139     151.646 142.027 146.617  1.00  0.00           H  
ATOM   1998  CG  GLU   139     153.009 143.590 147.094  1.00  0.00           C  
ATOM   1999  HG2 GLU   139     152.782 143.843 148.129  1.00  0.00           H  
ATOM   2000  HG3 GLU   139     154.065 143.825 146.958  1.00  0.00           H  
ATOM   2001  CD  GLU   139     152.281 144.543 146.179  1.00  0.00           C  
ATOM   2002  OE1 GLU   139     151.599 145.479 146.712  1.00  0.00           O  
ATOM   2003  OE2 GLU   139     152.280 144.417 144.915  1.00  0.00           O  
ATOM   2004  C   GLU   139     154.431 141.666 148.666  1.00  0.00           C  
ATOM   2005  O   GLU   139     154.304 142.165 149.785  1.00  0.00           O  
ATOM   2006  N   ALA   140     155.619 141.274 148.222  1.00  0.00           N  
ATOM   2007  H   ALA   140     155.710 140.905 147.286  1.00  0.00           H  
ATOM   2008  CA  ALA   140     156.843 141.682 149.049  1.00  0.00           C  
ATOM   2009  HA  ALA   140     156.469 141.790 150.067  1.00  0.00           H  
ATOM   2010  CB  ALA   140     157.880 140.548 149.113  1.00  0.00           C  
ATOM   2011  HB1 ALA   140     158.345 140.411 148.137  1.00  0.00           H  
ATOM   2012  HB2 ALA   140     157.370 139.629 149.403  1.00  0.00           H  
ATOM   2013  HB3 ALA   140     158.719 140.597 149.806  1.00  0.00           H  
ATOM   2014  C   ALA   140     157.416 143.001 148.654  1.00  0.00           C  
ATOM   2015  O   ALA   140     158.453 142.982 147.985  1.00  0.00           O  
ATOM   2016  OXT ALA   140     156.853 144.056 149.015  1.00  0.00           O  
TER    2017      ALA   140 
END   
