# Supplementary material for: Exploring Structural Insights of Aβ42 and α-Synuclein Monomers and Heterodimer: A Comparative Study Using Implicit and Explicit Solvent Simulations
Source: J Phys Chem B. 2024 May 3;128(19):4655–69. doi: 10.1021/acs.jpcb.4c00503 (PMC11103699; doi:10.1021/acs.jpcb.4c00503)
Supplement: Supplementary file 3 — jp4c00503_si_003.zip [file jp4c00503_si_003.zip › rep/2_asyn_FINAL18.pdb]

ATOM      1  N   MET     1     401.537-147.699  59.654  1.00  0.00           N  
ATOM      2  H1  MET     1     402.407-148.208  59.720  1.00  0.00           H  
ATOM      3  H2  MET     1     401.731-146.996  58.955  1.00  0.00           H  
ATOM      4  H3  MET     1     400.812-148.355  59.403  1.00  0.00           H  
ATOM      5  CA  MET     1     401.200-147.059  61.003  1.00  0.00           C  
ATOM      6  HA  MET     1     402.158-146.656  61.330  1.00  0.00           H  
ATOM      7  CB  MET     1     399.996-146.047  61.023  1.00  0.00           C  
ATOM      8  HB2 MET     1     400.101-145.183  60.367  1.00  0.00           H  
ATOM      9  HB3 MET     1     399.157-146.565  60.560  1.00  0.00           H  
ATOM     10  CG  MET     1     399.733-145.548  62.455  1.00  0.00           C  
ATOM     11  HG2 MET     1     398.767-145.050  62.531  1.00  0.00           H  
ATOM     12  HG3 MET     1     399.471-146.361  63.132  1.00  0.00           H  
ATOM     13  SD  MET     1     401.100-144.583  63.034  1.00  0.00           S  
ATOM     14  CE  MET     1     400.257-143.114  63.619  1.00  0.00           C  
ATOM     15  HE1 MET     1     399.864-143.269  64.623  1.00  0.00           H  
ATOM     16  HE2 MET     1     399.392-142.836  63.018  1.00  0.00           H  
ATOM     17  HE3 MET     1     401.016-142.378  63.883  1.00  0.00           H  
ATOM     18  C   MET     1     400.917-148.326  61.823  1.00  0.00           C  
ATOM     19  O   MET     1     400.672-149.468  61.450  1.00  0.00           O  
ATOM     20  N   ASP     2     401.313-148.192  63.011  1.00  0.00           N  
ATOM     21  H   ASP     2     401.431-147.272  63.409  1.00  0.00           H  
ATOM     22  CA  ASP     2     401.329-149.201  64.012  1.00  0.00           C  
ATOM     23  HA  ASP     2     401.474-150.198  63.597  1.00  0.00           H  
ATOM     24  CB  ASP     2     402.638-149.025  64.817  1.00  0.00           C  
ATOM     25  HB2 ASP     2     403.427-148.735  64.124  1.00  0.00           H  
ATOM     26  HB3 ASP     2     402.418-148.227  65.527  1.00  0.00           H  
ATOM     27  CG  ASP     2     403.053-150.238  65.624  1.00  0.00           C  
ATOM     28  OD1 ASP     2     403.857-150.191  66.611  1.00  0.00           O  
ATOM     29  OD2 ASP     2     402.664-151.355  65.227  1.00  0.00           O  
ATOM     30  C   ASP     2     400.053-149.339  64.804  1.00  0.00           C  
ATOM     31  O   ASP     2     399.052-148.732  64.514  1.00  0.00           O  
ATOM     32  N   VAL     3     400.049-150.270  65.814  1.00  0.00           N  
ATOM     33  H   VAL     3     400.829-150.897  65.681  1.00  0.00           H  
ATOM     34  CA  VAL     3     398.918-150.631  66.584  1.00  0.00           C  
ATOM     35  HA  VAL     3     398.045-150.019  66.359  1.00  0.00           H  
ATOM     36  CB  VAL     3     398.510-152.125  66.532  1.00  0.00           C  
ATOM     37  HB  VAL     3     397.986-152.232  67.482  1.00  0.00           H  
ATOM     38  CG1 VAL     3     397.540-152.135  65.409  1.00  0.00           C  
ATOM     39 HG11 VAL     3     396.767-151.366  65.427  1.00  0.00           H  
ATOM     40 HG12 VAL     3     396.998-153.080  65.448  1.00  0.00           H  
ATOM     41 HG13 VAL     3     398.119-151.983  64.499  1.00  0.00           H  
ATOM     42  CG2 VAL     3     399.501-153.292  66.571  1.00  0.00           C  
ATOM     43 HG21 VAL     3     400.111-153.392  65.673  1.00  0.00           H  
ATOM     44 HG22 VAL     3     398.946-154.215  66.743  1.00  0.00           H  
ATOM     45 HG23 VAL     3     400.220-153.349  67.387  1.00  0.00           H  
ATOM     46  C   VAL     3     399.272-150.257  68.059  1.00  0.00           C  
ATOM     47  O   VAL     3     400.330-150.576  68.602  1.00  0.00           O  
ATOM     48  N   PHE     4     398.271-149.701  68.777  1.00  0.00           N  
ATOM     49  H   PHE     4     397.393-149.574  68.293  1.00  0.00           H  
ATOM     50  CA  PHE     4     398.375-149.402  70.157  1.00  0.00           C  
ATOM     51  HA  PHE     4     399.136-148.625  70.226  1.00  0.00           H  
ATOM     52  CB  PHE     4     397.190-148.603  70.638  1.00  0.00           C  
ATOM     53  HB2 PHE     4     396.445-149.358  70.889  1.00  0.00           H  
ATOM     54  HB3 PHE     4     397.504-148.000  71.491  1.00  0.00           H  
ATOM     55  CG  PHE     4     396.696-147.750  69.534  1.00  0.00           C  
ATOM     56  CD1 PHE     4     397.247-146.478  69.361  1.00  0.00           C  
ATOM     57  HD1 PHE     4     398.182-146.201  69.825  1.00  0.00           H  
ATOM     58  CE1 PHE     4     396.757-145.542  68.465  1.00  0.00           C  
ATOM     59  HE1 PHE     4     397.173-144.548  68.390  1.00  0.00           H  
ATOM     60  CZ  PHE     4     395.572-145.853  67.802  1.00  0.00           C  
ATOM     61  HZ  PHE     4     394.899-145.190  67.278  1.00  0.00           H  
ATOM     62  CE2 PHE     4     394.991-147.099  67.885  1.00  0.00           C  
ATOM     63  HE2 PHE     4     394.168-147.314  67.221  1.00  0.00           H  
ATOM     64  CD2 PHE     4     395.520-148.014  68.794  1.00  0.00           C  
ATOM     65  HD2 PHE     4     394.906-148.886  68.962  1.00  0.00           H  
ATOM     66  C   PHE     4     398.668-150.580  71.168  1.00  0.00           C  
ATOM     67  O   PHE     4     398.445-151.805  70.849  1.00  0.00           O  
ATOM     68  N   MET     5     399.101-150.307  72.371  1.00  0.00           N  
ATOM     69  H   MET     5     399.297-149.338  72.578  1.00  0.00           H  
ATOM     70  CA  MET     5     399.600-151.338  73.292  1.00  0.00           C  
ATOM     71  HA  MET     5     399.706-152.236  72.683  1.00  0.00           H  
ATOM     72  CB  MET     5     400.920-150.869  74.055  1.00  0.00           C  
ATOM     73  HB2 MET     5     400.649-150.287  74.937  1.00  0.00           H  
ATOM     74  HB3 MET     5     401.435-151.743  74.454  1.00  0.00           H  
ATOM     75  CG  MET     5     401.893-150.181  73.026  1.00  0.00           C  
ATOM     76  HG2 MET     5     402.894-150.155  73.458  1.00  0.00           H  
ATOM     77  HG3 MET     5     402.127-150.860  72.206  1.00  0.00           H  
ATOM     78  SD  MET     5     401.636-148.389  72.475  1.00  0.00           S  
ATOM     79  CE  MET     5     401.743-147.376  73.878  1.00  0.00           C  
ATOM     80  HE1 MET     5     402.798-147.247  74.119  1.00  0.00           H  
ATOM     81  HE2 MET     5     401.267-147.876  74.721  1.00  0.00           H  
ATOM     82  HE3 MET     5     401.298-146.414  73.626  1.00  0.00           H  
ATOM     83  C   MET     5     398.614-151.865  74.381  1.00  0.00           C  
ATOM     84  O   MET     5     398.899-151.796  75.560  1.00  0.00           O  
ATOM     85  N   LYS     6     397.346-152.213  74.025  1.00  0.00           N  
ATOM     86  H   LYS     6     397.153-151.971  73.064  1.00  0.00           H  
ATOM     87  CA  LYS     6     396.350-152.965  74.795  1.00  0.00           C  
ATOM     88  HA  LYS     6     396.971-153.590  75.436  1.00  0.00           H  
ATOM     89  CB  LYS     6     395.266-152.022  75.570  1.00  0.00           C  
ATOM     90  HB2 LYS     6     394.732-151.545  74.749  1.00  0.00           H  
ATOM     91  HB3 LYS     6     394.643-152.720  76.130  1.00  0.00           H  
ATOM     92  CG  LYS     6     396.031-151.068  76.438  1.00  0.00           C  
ATOM     93  HG2 LYS     6     396.823-151.652  76.906  1.00  0.00           H  
ATOM     94  HG3 LYS     6     396.500-150.298  75.825  1.00  0.00           H  
ATOM     95  CD  LYS     6     395.184-150.479  77.582  1.00  0.00           C  
ATOM     96  HD2 LYS     6     394.574-151.294  77.972  1.00  0.00           H  
ATOM     97  HD3 LYS     6     395.803-149.948  78.305  1.00  0.00           H  
ATOM     98  CE  LYS     6     394.120-149.425  77.209  1.00  0.00           C  
ATOM     99  HE2 LYS     6     394.569-148.457  76.989  1.00  0.00           H  
ATOM    100  HE3 LYS     6     393.724-149.741  76.244  1.00  0.00           H  
ATOM    101  NZ  LYS     6     393.034-149.238  78.112  1.00  0.00           N  
ATOM    102  HZ1 LYS     6     393.380-148.679  78.879  1.00  0.00           H  
ATOM    103  HZ2 LYS     6     392.848-150.010  78.736  1.00  0.00           H  
ATOM    104  HZ3 LYS     6     392.313-148.612  77.783  1.00  0.00           H  
ATOM    105  C   LYS     6     395.628-153.954  73.929  1.00  0.00           C  
ATOM    106  O   LYS     6     395.749-153.875  72.713  1.00  0.00           O  
ATOM    107  N   GLY     7     394.658-154.772  74.370  1.00  0.00           N  
ATOM    108  H   GLY     7     394.309-154.392  75.238  1.00  0.00           H  
ATOM    109  CA  GLY     7     394.088-156.048  73.758  1.00  0.00           C  
ATOM    110  HA2 GLY     7     393.406-156.527  74.461  1.00  0.00           H  
ATOM    111  HA3 GLY     7     393.513-155.723  72.890  1.00  0.00           H  
ATOM    112  C   GLY     7     395.086-157.114  73.230  1.00  0.00           C  
ATOM    113  O   GLY     7     395.930-157.593  73.984  1.00  0.00           O  
ATOM    114  N   LEU     8     395.054-157.406  71.919  1.00  0.00           N  
ATOM    115  H   LEU     8     394.464-156.903  71.271  1.00  0.00           H  
ATOM    116  CA  LEU     8     395.866-158.550  71.355  1.00  0.00           C  
ATOM    117  HA  LEU     8     396.268-158.952  72.284  1.00  0.00           H  
ATOM    118  CB  LEU     8     394.951-159.395  70.514  1.00  0.00           C  
ATOM    119  HB2 LEU     8     394.025-159.416  71.088  1.00  0.00           H  
ATOM    120  HB3 LEU     8     394.823-158.708  69.677  1.00  0.00           H  
ATOM    121  CG  LEU     8     395.265-160.804  69.964  1.00  0.00           C  
ATOM    122  HG  LEU     8     396.210-160.847  69.424  1.00  0.00           H  
ATOM    123  CD1 LEU     8     395.245-161.939  70.969  1.00  0.00           C  
ATOM    124 HD11 LEU     8     395.306-162.918  70.493  1.00  0.00           H  
ATOM    125 HD12 LEU     8     394.264-162.083  71.423  1.00  0.00           H  
ATOM    126 HD13 LEU     8     395.939-161.997  71.807  1.00  0.00           H  
ATOM    127  CD2 LEU     8     394.193-161.180  68.937  1.00  0.00           C  
ATOM    128 HD21 LEU     8     394.228-160.417  68.158  1.00  0.00           H  
ATOM    129 HD22 LEU     8     393.209-161.174  69.407  1.00  0.00           H  
ATOM    130 HD23 LEU     8     394.281-162.158  68.465  1.00  0.00           H  
ATOM    131  C   LEU     8     397.170-158.254  70.679  1.00  0.00           C  
ATOM    132  O   LEU     8     397.733-159.135  70.077  1.00  0.00           O  
ATOM    133  N   SER     9     397.587-156.956  70.823  1.00  0.00           N  
ATOM    134  H   SER     9     396.977-156.302  71.293  1.00  0.00           H  
ATOM    135  CA  SER     9     398.954-156.561  70.405  1.00  0.00           C  
ATOM    136  HA  SER     9     399.101-156.749  69.341  1.00  0.00           H  
ATOM    137  CB  SER     9     399.044-155.084  70.312  1.00  0.00           C  
ATOM    138  HB2 SER     9     398.360-154.808  69.509  1.00  0.00           H  
ATOM    139  HB3 SER     9     398.578-154.666  71.204  1.00  0.00           H  
ATOM    140  OG  SER     9     400.305-154.523  69.932  1.00  0.00           O  
ATOM    141  HG  SER     9     400.225-153.585  69.741  1.00  0.00           H  
ATOM    142  C   SER     9     399.936-157.256  71.344  1.00  0.00           C  
ATOM    143  O   SER     9     399.591-157.606  72.414  1.00  0.00           O  
ATOM    144  N   LYS    10     401.146-157.519  70.859  1.00  0.00           N  
ATOM    145  H   LYS    10     401.442-157.208  69.944  1.00  0.00           H  
ATOM    146  CA  LYS    10     402.310-158.081  71.660  1.00  0.00           C  
ATOM    147  HA  LYS    10     402.062-158.146  72.719  1.00  0.00           H  
ATOM    148  CB  LYS    10     402.703-159.541  71.083  1.00  0.00           C  
ATOM    149  HB2 LYS    10     403.188-159.487  70.109  1.00  0.00           H  
ATOM    150  HB3 LYS    10     403.563-159.897  71.650  1.00  0.00           H  
ATOM    151  CG  LYS    10     401.625-160.628  70.962  1.00  0.00           C  
ATOM    152  HG2 LYS    10     400.705-160.325  70.461  1.00  0.00           H  
ATOM    153  HG3 LYS    10     402.014-161.449  70.360  1.00  0.00           H  
ATOM    154  CD  LYS    10     401.285-161.321  72.316  1.00  0.00           C  
ATOM    155  HD2 LYS    10     402.227-161.698  72.716  1.00  0.00           H  
ATOM    156  HD3 LYS    10     400.790-160.560  72.918  1.00  0.00           H  
ATOM    157  CE  LYS    10     400.246-162.400  72.099  1.00  0.00           C  
ATOM    158  HE2 LYS    10     399.247-161.968  72.048  1.00  0.00           H  
ATOM    159  HE3 LYS    10     400.340-162.953  71.164  1.00  0.00           H  
ATOM    160  NZ  LYS    10     400.366-163.439  73.192  1.00  0.00           N  
ATOM    161  HZ1 LYS    10     399.578-164.064  73.094  1.00  0.00           H  
ATOM    162  HZ2 LYS    10     400.419-162.973  74.087  1.00  0.00           H  
ATOM    163  HZ3 LYS    10     401.235-163.940  73.077  1.00  0.00           H  
ATOM    164  C   LYS    10     403.439-157.131  71.637  1.00  0.00           C  
ATOM    165  O   LYS    10     404.142-156.976  70.561  1.00  0.00           O  
ATOM    166  N   ALA    11     403.679-156.421  72.693  1.00  0.00           N  
ATOM    167  H   ALA    11     403.071-156.633  73.471  1.00  0.00           H  
ATOM    168  CA  ALA    11     404.584-155.272  72.914  1.00  0.00           C  
ATOM    169  HA  ALA    11     404.307-154.628  72.079  1.00  0.00           H  
ATOM    170  CB  ALA    11     404.173-154.461  74.115  1.00  0.00           C  
ATOM    171  HB1 ALA    11     403.128-154.154  74.068  1.00  0.00           H  
ATOM    172  HB2 ALA    11     404.803-153.586  73.957  1.00  0.00           H  
ATOM    173  HB3 ALA    11     404.377-155.004  75.038  1.00  0.00           H  
ATOM    174  C   ALA    11     406.111-155.499  72.837  1.00  0.00           C  
ATOM    175  O   ALA    11     406.633-156.190  73.749  1.00  0.00           O  
ATOM    176  N   LYS    12     406.883-154.876  71.926  1.00  0.00           N  
ATOM    177  H   LYS    12     406.290-154.442  71.234  1.00  0.00           H  
ATOM    178  CA  LYS    12     408.386-154.872  71.689  1.00  0.00           C  
ATOM    179  HA  LYS    12     408.676-155.918  71.587  1.00  0.00           H  
ATOM    180  CB  LYS    12     408.609-154.146  70.316  1.00  0.00           C  
ATOM    181  HB2 LYS    12     408.219-153.131  70.392  1.00  0.00           H  
ATOM    182  HB3 LYS    12     409.655-154.169  70.010  1.00  0.00           H  
ATOM    183  CG  LYS    12     407.906-154.732  69.092  1.00  0.00           C  
ATOM    184  HG2 LYS    12     408.376-155.653  68.748  1.00  0.00           H  
ATOM    185  HG3 LYS    12     406.841-154.894  69.256  1.00  0.00           H  
ATOM    186  CD  LYS    12     407.963-153.760  67.954  1.00  0.00           C  
ATOM    187  HD2 LYS    12     407.562-152.776  68.200  1.00  0.00           H  
ATOM    188  HD3 LYS    12     409.035-153.609  67.828  1.00  0.00           H  
ATOM    189  CE  LYS    12     407.416-154.292  66.664  1.00  0.00           C  
ATOM    190  HE2 LYS    12     407.866-155.284  66.611  1.00  0.00           H  
ATOM    191  HE3 LYS    12     406.336-154.389  66.775  1.00  0.00           H  
ATOM    192  NZ  LYS    12     407.773-153.568  65.463  1.00  0.00           N  
ATOM    193  HZ1 LYS    12     407.217-153.813  64.656  1.00  0.00           H  
ATOM    194  HZ2 LYS    12     408.754-153.618  65.228  1.00  0.00           H  
ATOM    195  HZ3 LYS    12     407.610-152.578  65.574  1.00  0.00           H  
ATOM    196  C   LYS    12     409.115-154.268  72.841  1.00  0.00           C  
ATOM    197  O   LYS    12     409.988-154.897  73.456  1.00  0.00           O  
ATOM    198  N   GLU    13     408.638-153.110  73.382  1.00  0.00           N  
ATOM    199  H   GLU    13     407.862-152.545  73.069  1.00  0.00           H  
ATOM    200  CA  GLU    13     409.177-152.617  74.680  1.00  0.00           C  
ATOM    201  HA  GLU    13     410.248-152.435  74.764  1.00  0.00           H  
ATOM    202  CB  GLU    13     408.356-151.381  75.005  1.00  0.00           C  
ATOM    203  HB2 GLU    13     407.338-151.736  75.165  1.00  0.00           H  
ATOM    204  HB3 GLU    13     408.832-150.972  75.896  1.00  0.00           H  
ATOM    205  CG  GLU    13     408.441-150.302  73.937  1.00  0.00           C  
ATOM    206  HG2 GLU    13     407.547-150.315  73.315  1.00  0.00           H  
ATOM    207  HG3 GLU    13     408.295-149.339  74.427  1.00  0.00           H  
ATOM    208  CD  GLU    13     409.797-150.224  73.137  1.00  0.00           C  
ATOM    209  OE1 GLU    13     409.803-150.451  71.899  1.00  0.00           O  
ATOM    210  OE2 GLU    13     410.864-150.024  73.724  1.00  0.00           O  
ATOM    211  C   GLU    13     408.880-153.587  75.880  1.00  0.00           C  
ATOM    212  O   GLU    13     409.222-153.221  77.016  1.00  0.00           O  
ATOM    213  N   GLY    14     408.157-154.657  75.742  1.00  0.00           N  
ATOM    214  H   GLY    14     407.727-154.828  74.844  1.00  0.00           H  
ATOM    215  CA  GLY    14     407.716-155.504  76.837  1.00  0.00           C  
ATOM    216  HA2 GLY    14     407.145-156.351  76.456  1.00  0.00           H  
ATOM    217  HA3 GLY    14     408.498-155.840  77.518  1.00  0.00           H  
ATOM    218  C   GLY    14     406.541-154.757  77.570  1.00  0.00           C  
ATOM    219  O   GLY    14     405.579-154.167  76.889  1.00  0.00           O  
ATOM    220  N   VAL    15     406.442-154.744  78.835  1.00  0.00           N  
ATOM    221  H   VAL    15     407.165-155.158  79.405  1.00  0.00           H  
ATOM    222  CA  VAL    15     405.314-154.209  79.655  1.00  0.00           C  
ATOM    223  HA  VAL    15     404.398-154.308  79.074  1.00  0.00           H  
ATOM    224  CB  VAL    15     405.042-154.994  80.922  1.00  0.00           C  
ATOM    225  HB  VAL    15     405.937-155.014  81.544  1.00  0.00           H  
ATOM    226  CG1 VAL    15     403.844-154.434  81.646  1.00  0.00           C  
ATOM    227 HG11 VAL    15     403.381-155.168  82.305  1.00  0.00           H  
ATOM    228 HG12 VAL    15     403.143-154.016  80.924  1.00  0.00           H  
ATOM    229 HG13 VAL    15     403.918-153.491  82.188  1.00  0.00           H  
ATOM    230  CG2 VAL    15     404.732-156.410  80.628  1.00  0.00           C  
ATOM    231 HG21 VAL    15     405.429-156.782  79.878  1.00  0.00           H  
ATOM    232 HG22 VAL    15     403.694-156.607  80.359  1.00  0.00           H  
ATOM    233 HG23 VAL    15     404.976-157.033  81.489  1.00  0.00           H  
ATOM    234  C   VAL    15     405.567-152.711  79.796  1.00  0.00           C  
ATOM    235  O   VAL    15     406.709-152.317  79.961  1.00  0.00           O  
ATOM    236  N   VAL    16     404.622-151.794  79.914  1.00  0.00           N  
ATOM    237  H   VAL    16     403.661-152.101  79.878  1.00  0.00           H  
ATOM    238  CA  VAL    16     404.909-150.324  80.110  1.00  0.00           C  
ATOM    239  HA  VAL    16     405.965-150.132  80.301  1.00  0.00           H  
ATOM    240  CB  VAL    16     404.625-149.580  78.780  1.00  0.00           C  
ATOM    241  HB  VAL    16     404.946-150.227  77.964  1.00  0.00           H  
ATOM    242  CG1 VAL    16     403.126-149.392  78.535  1.00  0.00           C  
ATOM    243 HG11 VAL    16     402.904-149.136  77.499  1.00  0.00           H  
ATOM    244 HG12 VAL    16     402.803-148.599  79.210  1.00  0.00           H  
ATOM    245 HG13 VAL    16     402.503-150.250  78.788  1.00  0.00           H  
ATOM    246  CG2 VAL    16     405.264-148.201  78.694  1.00  0.00           C  
ATOM    247 HG21 VAL    16     405.335-147.625  79.617  1.00  0.00           H  
ATOM    248 HG22 VAL    16     404.775-147.598  77.928  1.00  0.00           H  
ATOM    249 HG23 VAL    16     406.291-148.393  78.382  1.00  0.00           H  
ATOM    250  C   VAL    16     404.114-149.761  81.323  1.00  0.00           C  
ATOM    251  O   VAL    16     402.987-150.210  81.615  1.00  0.00           O  
ATOM    252  N   ALA    17     404.733-148.772  81.916  1.00  0.00           N  
ATOM    253  H   ALA    17     405.697-148.618  81.658  1.00  0.00           H  
ATOM    254  CA  ALA    17     404.203-148.284  83.257  1.00  0.00           C  
ATOM    255  HA  ALA    17     403.946-149.174  83.831  1.00  0.00           H  
ATOM    256  CB  ALA    17     405.337-147.507  83.936  1.00  0.00           C  
ATOM    257  HB1 ALA    17     405.253-147.283  85.000  1.00  0.00           H  
ATOM    258  HB2 ALA    17     405.657-146.685  83.295  1.00  0.00           H  
ATOM    259  HB3 ALA    17     406.011-148.360  84.007  1.00  0.00           H  
ATOM    260  C   ALA    17     402.935-147.500  83.055  1.00  0.00           C  
ATOM    261  O   ALA    17     402.742-146.789  82.071  1.00  0.00           O  
ATOM    262  N   ALA    18     401.999-147.626  83.975  1.00  0.00           N  
ATOM    263  H   ALA    18     402.145-148.299  84.714  1.00  0.00           H  
ATOM    264  CA  ALA    18     400.700-146.965  83.784  1.00  0.00           C  
ATOM    265  HA  ALA    18     400.536-146.897  82.708  1.00  0.00           H  
ATOM    266  CB  ALA    18     399.533-147.781  84.435  1.00  0.00           C  
ATOM    267  HB1 ALA    18     398.608-147.204  84.430  1.00  0.00           H  
ATOM    268  HB2 ALA    18     399.899-148.048  85.427  1.00  0.00           H  
ATOM    269  HB3 ALA    18     399.317-148.710  83.908  1.00  0.00           H  
ATOM    270  C   ALA    18     400.607-145.523  84.310  1.00  0.00           C  
ATOM    271  O   ALA    18     401.526-144.906  84.828  1.00  0.00           O  
ATOM    272  N   ALA    19     399.481-144.831  84.004  1.00  0.00           N  
ATOM    273  H   ALA    19     398.758-145.402  83.590  1.00  0.00           H  
ATOM    274  CA  ALA    19     399.208-143.319  83.986  1.00  0.00           C  
ATOM    275  HA  ALA    19     400.158-142.790  83.904  1.00  0.00           H  
ATOM    276  CB  ALA    19     398.230-142.897  82.952  1.00  0.00           C  
ATOM    277  HB1 ALA    19     398.713-142.937  81.975  1.00  0.00           H  
ATOM    278  HB2 ALA    19     397.897-141.867  83.073  1.00  0.00           H  
ATOM    279  HB3 ALA    19     397.274-143.421  82.953  1.00  0.00           H  
ATOM    280  C   ALA    19     398.851-142.845  85.334  1.00  0.00           C  
ATOM    281  O   ALA    19     398.124-143.500  86.057  1.00  0.00           O  
ATOM    282  N   GLU    20     399.276-141.612  85.787  1.00  0.00           N  
ATOM    283  H   GLU    20     399.793-140.972  85.201  1.00  0.00           H  
ATOM    284  CA  GLU    20     398.994-141.073  87.160  1.00  0.00           C  
ATOM    285  HA  GLU    20     399.403-141.704  87.949  1.00  0.00           H  
ATOM    286  CB  GLU    20     399.626-139.710  87.062  1.00  0.00           C  
ATOM    287  HB2 GLU    20     399.003-139.167  86.352  1.00  0.00           H  
ATOM    288  HB3 GLU    20     399.436-139.285  88.048  1.00  0.00           H  
ATOM    289  CG  GLU    20     401.215-139.839  86.739  1.00  0.00           C  
ATOM    290  HG2 GLU    20     401.667-139.035  87.319  1.00  0.00           H  
ATOM    291  HG3 GLU    20     401.497-140.779  87.213  1.00  0.00           H  
ATOM    292  CD  GLU    20     401.649-139.859  85.276  1.00  0.00           C  
ATOM    293  OE1 GLU    20     400.823-139.764  84.358  1.00  0.00           O  
ATOM    294  OE2 GLU    20     402.867-140.085  85.032  1.00  0.00           O  
ATOM    295  C   GLU    20     397.495-140.829  87.425  1.00  0.00           C  
ATOM    296  O   GLU    20     397.040-140.464  88.487  1.00  0.00           O  
ATOM    297  N   LYS    21     396.642-140.966  86.355  1.00  0.00           N  
ATOM    298  H   LYS    21     397.071-141.096  85.450  1.00  0.00           H  
ATOM    299  CA  LYS    21     395.171-140.602  86.296  1.00  0.00           C  
ATOM    300  HA  LYS    21     394.932-140.632  85.233  1.00  0.00           H  
ATOM    301  CB  LYS    21     394.230-141.737  86.939  1.00  0.00           C  
ATOM    302  HB2 LYS    21     394.395-142.760  86.600  1.00  0.00           H  
ATOM    303  HB3 LYS    21     394.354-141.774  88.021  1.00  0.00           H  
ATOM    304  CG  LYS    21     392.763-141.368  86.674  1.00  0.00           C  
ATOM    305  HG2 LYS    21     392.606-140.297  86.803  1.00  0.00           H  
ATOM    306  HG3 LYS    21     392.565-141.560  85.619  1.00  0.00           H  
ATOM    307  CD  LYS    21     391.597-142.145  87.376  1.00  0.00           C  
ATOM    308  HD2 LYS    21     391.575-143.124  86.898  1.00  0.00           H  
ATOM    309  HD3 LYS    21     391.798-142.245  88.442  1.00  0.00           H  
ATOM    310  CE  LYS    21     390.312-141.525  86.966  1.00  0.00           C  
ATOM    311  HE2 LYS    21     390.338-140.514  87.372  1.00  0.00           H  
ATOM    312  HE3 LYS    21     390.433-141.317  85.903  1.00  0.00           H  
ATOM    313  NZ  LYS    21     389.039-142.281  87.344  1.00  0.00           N  
ATOM    314  HZ1 LYS    21     388.314-142.119  86.660  1.00  0.00           H  
ATOM    315  HZ2 LYS    21     388.745-141.953  88.253  1.00  0.00           H  
ATOM    316  HZ3 LYS    21     389.310-143.253  87.320  1.00  0.00           H  
ATOM    317  C   LYS    21     394.839-139.060  86.427  1.00  0.00           C  
ATOM    318  O   LYS    21     394.470-138.338  85.526  1.00  0.00           O  
ATOM    319  N   THR    22     395.029-138.623  87.675  1.00  0.00           N  
ATOM    320  H   THR    22     395.252-139.327  88.363  1.00  0.00           H  
ATOM    321  CA  THR    22     394.761-137.270  88.113  1.00  0.00           C  
ATOM    322  HA  THR    22     395.080-136.495  87.416  1.00  0.00           H  
ATOM    323  CB  THR    22     393.205-137.156  88.312  1.00  0.00           C  
ATOM    324  HB  THR    22     392.607-137.326  87.416  1.00  0.00           H  
ATOM    325  CG2 THR    22     392.616-138.071  89.334  1.00  0.00           C  
ATOM    326 HG21 THR    22     391.532-137.999  89.246  1.00  0.00           H  
ATOM    327 HG22 THR    22     393.034-137.864  90.319  1.00  0.00           H  
ATOM    328 HG23 THR    22     392.709-139.138  89.135  1.00  0.00           H  
ATOM    329  OG1 THR    22     392.854-135.829  88.624  1.00  0.00           O  
ATOM    330  HG1 THR    22     392.007-135.862  89.074  1.00  0.00           H  
ATOM    331  C   THR    22     395.531-136.896  89.374  1.00  0.00           C  
ATOM    332  O   THR    22     396.225-137.803  89.854  1.00  0.00           O  
ATOM    333  N   LYS    23     395.701-135.676  89.868  1.00  0.00           N  
ATOM    334  H   LYS    23     395.114-134.900  89.599  1.00  0.00           H  
ATOM    335  CA  LYS    23     396.746-135.312  90.920  1.00  0.00           C  
ATOM    336  HA  LYS    23     397.583-135.948  90.635  1.00  0.00           H  
ATOM    337  CB  LYS    23     397.088-133.778  90.881  1.00  0.00           C  
ATOM    338  HB2 LYS    23     397.976-133.410  91.395  1.00  0.00           H  
ATOM    339  HB3 LYS    23     397.330-133.668  89.824  1.00  0.00           H  
ATOM    340  CG  LYS    23     395.935-132.900  91.294  1.00  0.00           C  
ATOM    341  HG2 LYS    23     394.954-133.298  91.035  1.00  0.00           H  
ATOM    342  HG3 LYS    23     395.926-132.808  92.380  1.00  0.00           H  
ATOM    343  CD  LYS    23     396.159-131.480  90.636  1.00  0.00           C  
ATOM    344  HD2 LYS    23     397.076-131.163  91.132  1.00  0.00           H  
ATOM    345  HD3 LYS    23     396.307-131.654  89.570  1.00  0.00           H  
ATOM    346  CE  LYS    23     395.048-130.489  90.923  1.00  0.00           C  
ATOM    347  HE2 LYS    23     394.131-130.825  90.439  1.00  0.00           H  
ATOM    348  HE3 LYS    23     394.888-130.470  92.002  1.00  0.00           H  
ATOM    349  NZ  LYS    23     395.513-129.148  90.441  1.00  0.00           N  
ATOM    350  HZ1 LYS    23     395.549-129.080  89.434  1.00  0.00           H  
ATOM    351  HZ2 LYS    23     396.476-129.128  90.747  1.00  0.00           H  
ATOM    352  HZ3 LYS    23     394.996-128.348  90.777  1.00  0.00           H  
ATOM    353  C   LYS    23     396.445-135.821  92.346  1.00  0.00           C  
ATOM    354  O   LYS    23     395.303-135.868  92.784  1.00  0.00           O  
ATOM    355  N   GLN    24     397.502-136.077  93.161  1.00  0.00           N  
ATOM    356  H   GLN    24     398.409-136.126  92.719  1.00  0.00           H  
ATOM    357  CA  GLN    24     397.512-136.465  94.551  1.00  0.00           C  
ATOM    358  HA  GLN    24     396.466-136.724  94.718  1.00  0.00           H  
ATOM    359  CB  GLN    24     398.252-137.805  94.821  1.00  0.00           C  
ATOM    360  HB2 GLN    24     399.321-137.696  94.638  1.00  0.00           H  
ATOM    361  HB3 GLN    24     398.233-138.025  95.888  1.00  0.00           H  
ATOM    362  CG  GLN    24     397.707-139.025  94.114  1.00  0.00           C  
ATOM    363  HG2 GLN    24     397.473-138.728  93.091  1.00  0.00           H  
ATOM    364  HG3 GLN    24     398.516-139.755  94.071  1.00  0.00           H  
ATOM    365  CD  GLN    24     396.473-139.562  94.651  1.00  0.00           C  
ATOM    366  OE1 GLN    24     395.374-139.058  94.343  1.00  0.00           O  
ATOM    367  NE2 GLN    24     396.470-140.653  95.424  1.00  0.00           N  
ATOM    368 HE21 GLN    24     397.312-141.056  95.809  1.00  0.00           H  
ATOM    369 HE22 GLN    24     395.547-140.975  95.678  1.00  0.00           H  
ATOM    370  C   GLN    24     397.957-135.412  95.614  1.00  0.00           C  
ATOM    371  O   GLN    24     398.755-134.556  95.243  1.00  0.00           O  
ATOM    372  N   GLY    25     397.505-135.559  96.888  1.00  0.00           N  
ATOM    373  H   GLY    25     396.803-136.273  97.019  1.00  0.00           H  
ATOM    374  CA  GLY    25     398.061-134.784  98.059  1.00  0.00           C  
ATOM    375  HA2 GLY    25     397.579-135.281  98.901  1.00  0.00           H  
ATOM    376  HA3 GLY    25     399.133-134.980  98.092  1.00  0.00           H  
ATOM    377  C   GLY    25     397.768-133.286  98.063  1.00  0.00           C  
ATOM    378  O   GLY    25     397.383-132.646  97.111  1.00  0.00           O  
ATOM    379  N   VAL    26     398.059-132.629  99.178  1.00  0.00           N  
ATOM    380  H   VAL    26     398.186-133.340  99.884  1.00  0.00           H  
ATOM    381  CA  VAL    26     397.910-131.227  99.555  1.00  0.00           C  
ATOM    382  HA  VAL    26     398.273-131.204 100.582  1.00  0.00           H  
ATOM    383  CB  VAL    26     398.855-130.184  98.885  1.00  0.00           C  
ATOM    384  HB  VAL    26     398.720-130.123  97.805  1.00  0.00           H  
ATOM    385  CG1 VAL    26     398.606-128.808  99.466  1.00  0.00           C  
ATOM    386 HG11 VAL    26     399.161-128.092  98.861  1.00  0.00           H  
ATOM    387 HG12 VAL    26     398.827-128.874 100.531  1.00  0.00           H  
ATOM    388 HG13 VAL    26     397.574-128.462  99.408  1.00  0.00           H  
ATOM    389  CG2 VAL    26     400.343-130.630  99.197  1.00  0.00           C  
ATOM    390 HG21 VAL    26     400.684-131.434  98.546  1.00  0.00           H  
ATOM    391 HG22 VAL    26     400.389-131.004 100.220  1.00  0.00           H  
ATOM    392 HG23 VAL    26     401.053-129.815  99.054  1.00  0.00           H  
ATOM    393  C   VAL    26     396.476-130.846  99.617  1.00  0.00           C  
ATOM    394  O   VAL    26     395.974-130.868 100.758  1.00  0.00           O  
ATOM    395  N   ALA    27     395.774-130.536  98.550  1.00  0.00           N  
ATOM    396  H   ALA    27     396.335-130.462  97.714  1.00  0.00           H  
ATOM    397  CA  ALA    27     394.369-130.289  98.535  1.00  0.00           C  
ATOM    398  HA  ALA    27     394.329-129.739  99.475  1.00  0.00           H  
ATOM    399  CB  ALA    27     393.985-129.419  97.364  1.00  0.00           C  
ATOM    400  HB1 ALA    27     394.815-128.721  97.251  1.00  0.00           H  
ATOM    401  HB2 ALA    27     393.130-128.779  97.579  1.00  0.00           H  
ATOM    402  HB3 ALA    27     393.925-129.810  96.348  1.00  0.00           H  
ATOM    403  C   ALA    27     393.393-131.492  98.765  1.00  0.00           C  
ATOM    404  O   ALA    27     392.237-131.279  98.657  1.00  0.00           O  
ATOM    405  N   GLU    28     393.877-132.691  99.060  1.00  0.00           N  
ATOM    406  H   GLU    28     394.885-132.754  99.064  1.00  0.00           H  
ATOM    407  CA  GLU    28     393.126-133.883  99.310  1.00  0.00           C  
ATOM    408  HA  GLU    28     392.185-133.813  98.763  1.00  0.00           H  
ATOM    409  CB  GLU    28     393.916-135.061  98.658  1.00  0.00           C  
ATOM    410  HB2 GLU    28     394.840-135.168  99.226  1.00  0.00           H  
ATOM    411  HB3 GLU    28     393.355-135.965  98.893  1.00  0.00           H  
ATOM    412  CG  GLU    28     394.279-135.101  97.116  1.00  0.00           C  
ATOM    413  HG2 GLU    28     394.880-134.219  96.895  1.00  0.00           H  
ATOM    414  HG3 GLU    28     394.676-136.051  96.760  1.00  0.00           H  
ATOM    415  CD  GLU    28     392.971-135.009  96.327  1.00  0.00           C  
ATOM    416  OE1 GLU    28     392.881-134.057  95.502  1.00  0.00           O  
ATOM    417  OE2 GLU    28     392.045-135.803  96.365  1.00  0.00           O  
ATOM    418  C   GLU    28     392.888-134.189 100.872  1.00  0.00           C  
ATOM    419  O   GLU    28     391.957-134.888 101.278  1.00  0.00           O  
ATOM    420  N   ALA    29     393.830-133.667 101.652  1.00  0.00           N  
ATOM    421  H   ALA    29     394.673-133.338 101.202  1.00  0.00           H  
ATOM    422  CA  ALA    29     393.661-133.633 103.121  1.00  0.00           C  
ATOM    423  HA  ALA    29     393.451-134.657 103.428  1.00  0.00           H  
ATOM    424  CB  ALA    29     394.889-133.048 103.791  1.00  0.00           C  
ATOM    425  HB1 ALA    29     395.281-132.131 103.352  1.00  0.00           H  
ATOM    426  HB2 ALA    29     395.715-133.758 103.751  1.00  0.00           H  
ATOM    427  HB3 ALA    29     394.681-132.813 104.835  1.00  0.00           H  
ATOM    428  C   ALA    29     392.382-132.750 103.473  1.00  0.00           C  
ATOM    429  O   ALA    29     391.589-133.042 104.350  1.00  0.00           O  
ATOM    430  N   ALA    30     392.224-131.700 102.715  1.00  0.00           N  
ATOM    431  H   ALA    30     392.977-131.475 102.080  1.00  0.00           H  
ATOM    432  CA  ALA    30     391.195-130.625 103.031  1.00  0.00           C  
ATOM    433  HA  ALA    30     391.021-130.721 104.103  1.00  0.00           H  
ATOM    434  CB  ALA    30     391.809-129.194 102.926  1.00  0.00           C  
ATOM    435  HB1 ALA    30     392.766-129.163 103.447  1.00  0.00           H  
ATOM    436  HB2 ALA    30     391.309-128.508 103.611  1.00  0.00           H  
ATOM    437  HB3 ALA    30     391.869-128.760 101.928  1.00  0.00           H  
ATOM    438  C   ALA    30     389.955-130.878 102.236  1.00  0.00           C  
ATOM    439  O   ALA    30     390.008-131.531 101.219  1.00  0.00           O  
ATOM    440  N   GLY    31     388.847-130.433 102.923  1.00  0.00           N  
ATOM    441  H   GLY    31     389.007-129.707 103.606  1.00  0.00           H  
ATOM    442  CA  GLY    31     387.470-130.550 102.392  1.00  0.00           C  
ATOM    443  HA2 GLY    31     387.358-130.064 101.423  1.00  0.00           H  
ATOM    444  HA3 GLY    31     387.209-131.602 102.272  1.00  0.00           H  
ATOM    445  C   GLY    31     386.495-129.968 103.393  1.00  0.00           C  
ATOM    446  O   GLY    31     386.825-129.260 104.350  1.00  0.00           O  
ATOM    447  N   LYS    32     385.287-130.270 103.054  1.00  0.00           N  
ATOM    448  H   LYS    32     385.180-131.009 102.374  1.00  0.00           H  
ATOM    449  CA  LYS    32     384.054-129.600 103.636  1.00  0.00           C  
ATOM    450  HA  LYS    32     384.460-129.099 104.515  1.00  0.00           H  
ATOM    451  CB  LYS    32     383.312-128.541 102.783  1.00  0.00           C  
ATOM    452  HB2 LYS    32     382.459-128.005 103.199  1.00  0.00           H  
ATOM    453  HB3 LYS    32     384.064-127.812 102.482  1.00  0.00           H  
ATOM    454  CG  LYS    32     382.784-129.129 101.500  1.00  0.00           C  
ATOM    455  HG2 LYS    32     383.493-129.773 100.980  1.00  0.00           H  
ATOM    456  HG3 LYS    32     381.968-129.797 101.775  1.00  0.00           H  
ATOM    457  CD  LYS    32     382.387-128.010 100.453  1.00  0.00           C  
ATOM    458  HD2 LYS    32     381.884-128.530  99.638  1.00  0.00           H  
ATOM    459  HD3 LYS    32     381.640-127.343 100.884  1.00  0.00           H  
ATOM    460  CE  LYS    32     383.479-127.054  99.951  1.00  0.00           C  
ATOM    461  HE2 LYS    32     383.900-126.492 100.784  1.00  0.00           H  
ATOM    462  HE3 LYS    32     384.204-127.506  99.274  1.00  0.00           H  
ATOM    463  NZ  LYS    32     383.019-125.945  99.008  1.00  0.00           N  
ATOM    464  HZ1 LYS    32     382.742-125.173  99.599  1.00  0.00           H  
ATOM    465  HZ2 LYS    32     382.144-126.130  98.538  1.00  0.00           H  
ATOM    466  HZ3 LYS    32     383.696-125.578  98.355  1.00  0.00           H  
ATOM    467  C   LYS    32     382.943-130.589 104.192  1.00  0.00           C  
ATOM    468  O   LYS    32     382.945-131.797 103.882  1.00  0.00           O  
ATOM    469  N   THR    33     382.209-130.072 105.180  1.00  0.00           N  
ATOM    470  H   THR    33     382.357-129.088 105.351  1.00  0.00           H  
ATOM    471  CA  THR    33     381.306-130.819 106.097  1.00  0.00           C  
ATOM    472  HA  THR    33     381.020-131.660 105.466  1.00  0.00           H  
ATOM    473  CB  THR    33     382.080-131.048 107.477  1.00  0.00           C  
ATOM    474  HB  THR    33     382.859-131.802 107.362  1.00  0.00           H  
ATOM    475  CG2 THR    33     382.766-129.765 108.095  1.00  0.00           C  
ATOM    476 HG21 THR    33     383.480-129.393 107.361  1.00  0.00           H  
ATOM    477 HG22 THR    33     383.304-129.970 109.020  1.00  0.00           H  
ATOM    478 HG23 THR    33     381.999-129.031 108.343  1.00  0.00           H  
ATOM    479  OG1 THR    33     381.271-131.550 108.432  1.00  0.00           O  
ATOM    480  HG1 THR    33     381.009-132.405 108.084  1.00  0.00           H  
ATOM    481  C   THR    33     380.034-129.896 106.239  1.00  0.00           C  
ATOM    482  O   THR    33     380.145-128.653 106.007  1.00  0.00           O  
ATOM    483  N   LYS    34     378.866-130.407 106.657  1.00  0.00           N  
ATOM    484  H   LYS    34     379.072-131.354 106.940  1.00  0.00           H  
ATOM    485  CA  LYS    34     377.651-129.722 107.089  1.00  0.00           C  
ATOM    486  HA  LYS    34     377.540-128.707 106.706  1.00  0.00           H  
ATOM    487  CB  LYS    34     376.407-130.414 106.567  1.00  0.00           C  
ATOM    488  HB2 LYS    34     376.545-131.423 106.955  1.00  0.00           H  
ATOM    489  HB3 LYS    34     375.557-130.040 107.137  1.00  0.00           H  
ATOM    490  CG  LYS    34     376.125-130.728 105.125  1.00  0.00           C  
ATOM    491  HG2 LYS    34     377.027-131.015 104.584  1.00  0.00           H  
ATOM    492  HG3 LYS    34     375.513-131.627 105.062  1.00  0.00           H  
ATOM    493  CD  LYS    34     375.531-129.438 104.466  1.00  0.00           C  
ATOM    494  HD2 LYS    34     374.464-129.394 104.688  1.00  0.00           H  
ATOM    495  HD3 LYS    34     375.890-128.472 104.820  1.00  0.00           H  
ATOM    496  CE  LYS    34     375.781-129.388 102.945  1.00  0.00           C  
ATOM    497  HE2 LYS    34     375.642-130.405 102.579  1.00  0.00           H  
ATOM    498  HE3 LYS    34     374.926-128.936 102.443  1.00  0.00           H  
ATOM    499  NZ  LYS    34     377.059-128.760 102.625  1.00  0.00           N  
ATOM    500  HZ1 LYS    34     377.897-129.185 102.996  1.00  0.00           H  
ATOM    501  HZ2 LYS    34     377.069-127.796 102.928  1.00  0.00           H  
ATOM    502  HZ3 LYS    34     377.128-128.895 101.626  1.00  0.00           H  
ATOM    503  C   LYS    34     377.553-129.514 108.605  1.00  0.00           C  
ATOM    504  O   LYS    34     376.831-128.588 108.991  1.00  0.00           O  
ATOM    505  N   GLU    35     378.123-130.281 109.513  1.00  0.00           N  
ATOM    506  H   GLU    35     378.474-131.189 109.244  1.00  0.00           H  
ATOM    507  CA  GLU    35     378.165-130.091 110.945  1.00  0.00           C  
ATOM    508  HA  GLU    35     377.400-129.408 111.313  1.00  0.00           H  
ATOM    509  CB  GLU    35     378.061-131.394 111.784  1.00  0.00           C  
ATOM    510  HB2 GLU    35     377.105-131.899 111.642  1.00  0.00           H  
ATOM    511  HB3 GLU    35     378.818-132.137 111.531  1.00  0.00           H  
ATOM    512  CG  GLU    35     378.089-131.123 113.292  1.00  0.00           C  
ATOM    513  HG2 GLU    35     379.049-130.738 113.634  1.00  0.00           H  
ATOM    514  HG3 GLU    35     377.373-130.327 113.496  1.00  0.00           H  
ATOM    515  CD  GLU    35     377.719-132.481 114.017  1.00  0.00           C  
ATOM    516  OE1 GLU    35     376.627-132.618 114.507  1.00  0.00           O  
ATOM    517  OE2 GLU    35     378.574-133.391 114.082  1.00  0.00           O  
ATOM    518  C   GLU    35     379.563-129.447 111.205  1.00  0.00           C  
ATOM    519  O   GLU    35     380.587-130.125 111.479  1.00  0.00           O  
ATOM    520  N   GLY    36     379.631-128.100 111.149  1.00  0.00           N  
ATOM    521  H   GLY    36     379.070-127.563 110.503  1.00  0.00           H  
ATOM    522  CA  GLY    36     380.863-127.388 111.474  1.00  0.00           C  
ATOM    523  HA2 GLY    36     381.742-128.018 111.336  1.00  0.00           H  
ATOM    524  HA3 GLY    36     380.960-126.535 110.803  1.00  0.00           H  
ATOM    525  C   GLY    36     380.962-127.041 113.002  1.00  0.00           C  
ATOM    526  O   GLY    36     381.538-125.972 113.337  1.00  0.00           O  
ATOM    527  N   VAL    37     380.512-127.822 114.031  1.00  0.00           N  
ATOM    528  H   VAL    37     380.217-128.780 113.903  1.00  0.00           H  
ATOM    529  CA  VAL    37     380.495-127.589 115.510  1.00  0.00           C  
ATOM    530  HA  VAL    37     380.064-128.460 116.004  1.00  0.00           H  
ATOM    531  CB  VAL    37     381.913-127.527 116.186  1.00  0.00           C  
ATOM    532  HB  VAL    37     382.329-126.519 116.196  1.00  0.00           H  
ATOM    533  CG1 VAL    37     381.976-128.057 117.593  1.00  0.00           C  
ATOM    534 HG11 VAL    37     382.958-127.874 118.028  1.00  0.00           H  
ATOM    535 HG12 VAL    37     381.734-129.118 117.651  1.00  0.00           H  
ATOM    536 HG13 VAL    37     381.289-127.404 118.133  1.00  0.00           H  
ATOM    537  CG2 VAL    37     382.948-128.377 115.418  1.00  0.00           C  
ATOM    538 HG21 VAL    37     383.927-128.131 115.828  1.00  0.00           H  
ATOM    539 HG22 VAL    37     383.017-127.904 114.439  1.00  0.00           H  
ATOM    540 HG23 VAL    37     382.716-129.439 115.507  1.00  0.00           H  
ATOM    541  C   VAL    37     379.541-126.514 116.063  1.00  0.00           C  
ATOM    542  O   VAL    37     379.658-126.092 117.259  1.00  0.00           O  
ATOM    543  N   LEU    38     378.727-125.856 115.150  1.00  0.00           N  
ATOM    544  H   LEU    38     378.825-126.159 114.191  1.00  0.00           H  
ATOM    545  CA  LEU    38     377.759-124.702 115.403  1.00  0.00           C  
ATOM    546  HA  LEU    38     377.626-124.519 116.469  1.00  0.00           H  
ATOM    547  CB  LEU    38     378.337-123.415 114.978  1.00  0.00           C  
ATOM    548  HB2 LEU    38     378.552-123.615 113.928  1.00  0.00           H  
ATOM    549  HB3 LEU    38     377.643-122.581 115.086  1.00  0.00           H  
ATOM    550  CG  LEU    38     379.564-123.020 115.750  1.00  0.00           C  
ATOM    551  HG  LEU    38     380.280-123.842 115.744  1.00  0.00           H  
ATOM    552  CD1 LEU    38     380.325-121.827 115.081  1.00  0.00           C  
ATOM    553 HD11 LEU    38     380.521-122.043 114.030  1.00  0.00           H  
ATOM    554 HD12 LEU    38     381.316-121.690 115.514  1.00  0.00           H  
ATOM    555 HD13 LEU    38     379.763-120.910 115.256  1.00  0.00           H  
ATOM    556  CD2 LEU    38     379.218-122.728 117.172  1.00  0.00           C  
ATOM    557 HD21 LEU    38     378.281-122.248 117.454  1.00  0.00           H  
ATOM    558 HD22 LEU    38     379.988-122.042 117.526  1.00  0.00           H  
ATOM    559 HD23 LEU    38     379.279-123.715 117.630  1.00  0.00           H  
ATOM    560  C   LEU    38     376.407-125.087 114.774  1.00  0.00           C  
ATOM    561  O   LEU    38     376.470-125.879 113.747  1.00  0.00           O  
ATOM    562  N   TYR    39     375.305-124.380 115.066  1.00  0.00           N  
ATOM    563  H   TYR    39     375.463-123.691 115.787  1.00  0.00           H  
ATOM    564  CA  TYR    39     373.963-124.801 114.706  1.00  0.00           C  
ATOM    565  HA  TYR    39     373.969-125.744 114.160  1.00  0.00           H  
ATOM    566  CB  TYR    39     373.082-125.012 116.024  1.00  0.00           C  
ATOM    567  HB2 TYR    39     372.959-124.078 116.572  1.00  0.00           H  
ATOM    568  HB3 TYR    39     372.062-125.256 115.726  1.00  0.00           H  
ATOM    569  CG  TYR    39     373.756-126.033 116.935  1.00  0.00           C  
ATOM    570  CD1 TYR    39     374.538-125.547 117.971  1.00  0.00           C  
ATOM    571  HD1 TYR    39     374.688-124.503 118.206  1.00  0.00           H  
ATOM    572  CE1 TYR    39     375.159-126.479 118.886  1.00  0.00           C  
ATOM    573  HE1 TYR    39     375.704-126.139 119.754  1.00  0.00           H  
ATOM    574  CZ  TYR    39     374.977-127.860 118.636  1.00  0.00           C  
ATOM    575  OH  TYR    39     375.563-128.680 119.496  1.00  0.00           O  
ATOM    576  HH  TYR    39     375.912-128.094 120.171  1.00  0.00           H  
ATOM    577  CE2 TYR    39     374.279-128.406 117.484  1.00  0.00           C  
ATOM    578  HE2 TYR    39     374.357-129.468 117.304  1.00  0.00           H  
ATOM    579  CD2 TYR    39     373.605-127.413 116.738  1.00  0.00           C  
ATOM    580  HD2 TYR    39     373.110-127.725 115.831  1.00  0.00           H  
ATOM    581  C   TYR    39     373.461-123.787 113.705  1.00  0.00           C  
ATOM    582  O   TYR    39     372.798-122.787 114.121  1.00  0.00           O  
ATOM    583  N   VAL    40     373.713-124.055 112.420  1.00  0.00           N  
ATOM    584  H   VAL    40     374.253-124.886 112.225  1.00  0.00           H  
ATOM    585  CA  VAL    40     373.273-123.380 111.193  1.00  0.00           C  
ATOM    586  HA  VAL    40     373.216-122.297 111.308  1.00  0.00           H  
ATOM    587  CB  VAL    40     374.349-123.502 110.096  1.00  0.00           C  
ATOM    588  HB  VAL    40     375.188-122.929 110.489  1.00  0.00           H  
ATOM    589  CG1 VAL    40     374.855-124.912 109.905  1.00  0.00           C  
ATOM    590 HG11 VAL    40     375.448-125.250 110.755  1.00  0.00           H  
ATOM    591 HG12 VAL    40     375.536-124.984 109.057  1.00  0.00           H  
ATOM    592 HG13 VAL    40     374.032-125.570 109.624  1.00  0.00           H  
ATOM    593  CG2 VAL    40     373.913-122.721 108.819  1.00  0.00           C  
ATOM    594 HG21 VAL    40     373.061-123.221 108.358  1.00  0.00           H  
ATOM    595 HG22 VAL    40     374.758-122.712 108.131  1.00  0.00           H  
ATOM    596 HG23 VAL    40     373.637-121.681 108.989  1.00  0.00           H  
ATOM    597  C   VAL    40     371.861-123.820 110.746  1.00  0.00           C  
ATOM    598  O   VAL    40     371.316-124.751 111.269  1.00  0.00           O  
ATOM    599  N   GLY    41     371.267-122.974 109.872  1.00  0.00           N  
ATOM    600  H   GLY    41     371.768-122.138 109.611  1.00  0.00           H  
ATOM    601  CA  GLY    41     369.817-123.016 109.529  1.00  0.00           C  
ATOM    602  HA2 GLY    41     369.605-123.900 108.927  1.00  0.00           H  
ATOM    603  HA3 GLY    41     369.100-122.890 110.341  1.00  0.00           H  
ATOM    604  C   GLY    41     369.565-121.868 108.564  1.00  0.00           C  
ATOM    605  O   GLY    41     370.206-121.845 107.514  1.00  0.00           O  
ATOM    606  N   SER    42     368.609-120.970 108.830  1.00  0.00           N  
ATOM    607  H   SER    42     367.929-121.337 109.480  1.00  0.00           H  
ATOM    608  CA  SER    42     368.367-119.672 108.032  1.00  0.00           C  
ATOM    609  HA  SER    42     368.801-119.806 107.041  1.00  0.00           H  
ATOM    610  CB  SER    42     366.881-119.481 107.673  1.00  0.00           C  
ATOM    611  HB2 SER    42     366.596-120.360 107.094  1.00  0.00           H  
ATOM    612  HB3 SER    42     366.280-119.252 108.553  1.00  0.00           H  
ATOM    613  OG  SER    42     366.900-118.389 106.716  1.00  0.00           O  
ATOM    614  HG  SER    42     366.094-117.893 106.877  1.00  0.00           H  
ATOM    615  C   SER    42     369.123-118.531 108.707  1.00  0.00           C  
ATOM    616  O   SER    42     369.472-118.585 109.883  1.00  0.00           O  
ATOM    617  N   LYS    43     369.544-117.595 107.815  1.00  0.00           N  
ATOM    618  H   LYS    43     368.981-117.627 106.978  1.00  0.00           H  
ATOM    619  CA  LYS    43     370.447-116.438 108.118  1.00  0.00           C  
ATOM    620  HA  LYS    43     370.606-116.423 109.197  1.00  0.00           H  
ATOM    621  CB  LYS    43     371.806-116.694 107.474  1.00  0.00           C  
ATOM    622  HB2 LYS    43     371.652-117.051 106.456  1.00  0.00           H  
ATOM    623  HB3 LYS    43     372.404-115.785 107.405  1.00  0.00           H  
ATOM    624  CG  LYS    43     372.642-117.747 108.117  1.00  0.00           C  
ATOM    625  HG2 LYS    43     372.790-117.495 109.167  1.00  0.00           H  
ATOM    626  HG3 LYS    43     372.279-118.771 108.029  1.00  0.00           H  
ATOM    627  CD  LYS    43     374.091-117.545 107.448  1.00  0.00           C  
ATOM    628  HD2 LYS    43     373.901-117.616 106.377  1.00  0.00           H  
ATOM    629  HD3 LYS    43     374.461-116.613 107.876  1.00  0.00           H  
ATOM    630  CE  LYS    43     375.107-118.592 107.921  1.00  0.00           C  
ATOM    631  HE2 LYS    43     374.715-118.980 108.861  1.00  0.00           H  
ATOM    632  HE3 LYS    43     375.071-119.371 107.158  1.00  0.00           H  
ATOM    633  NZ  LYS    43     376.503-117.982 108.129  1.00  0.00           N  
ATOM    634  HZ1 LYS    43     376.619-117.436 107.288  1.00  0.00           H  
ATOM    635  HZ2 LYS    43     377.221-118.693 108.123  1.00  0.00           H  
ATOM    636  HZ3 LYS    43     376.537-117.345 108.913  1.00  0.00           H  
ATOM    637  C   LYS    43     369.842-115.060 107.781  1.00  0.00           C  
ATOM    638  O   LYS    43     368.910-115.058 106.961  1.00  0.00           O  
ATOM    639  N   THR    44     370.425-114.006 108.384  1.00  0.00           N  
ATOM    640  H   THR    44     371.146-114.201 109.063  1.00  0.00           H  
ATOM    641  CA  THR    44     369.976-112.670 108.032  1.00  0.00           C  
ATOM    642  HA  THR    44     368.892-112.685 108.150  1.00  0.00           H  
ATOM    643  CB  THR    44     370.638-111.677 109.053  1.00  0.00           C  
ATOM    644  HB  THR    44     370.176-110.690 109.047  1.00  0.00           H  
ATOM    645  CG2 THR    44     370.344-112.093 110.486  1.00  0.00           C  
ATOM    646 HG21 THR    44     370.386-111.209 111.123  1.00  0.00           H  
ATOM    647 HG22 THR    44     371.170-112.714 110.831  1.00  0.00           H  
ATOM    648 HG23 THR    44     369.372-112.579 110.566  1.00  0.00           H  
ATOM    649  OG1 THR    44     372.021-111.618 108.899  1.00  0.00           O  
ATOM    650  HG1 THR    44     372.435-112.266 109.474  1.00  0.00           H  
ATOM    651  C   THR    44     370.293-112.195 106.623  1.00  0.00           C  
ATOM    652  O   THR    44     371.072-112.755 105.907  1.00  0.00           O  
ATOM    653  N   LYS    45     369.355-111.306 106.248  1.00  0.00           N  
ATOM    654  H   LYS    45     368.572-111.197 106.877  1.00  0.00           H  
ATOM    655  CA  LYS    45     369.341-110.897 104.795  1.00  0.00           C  
ATOM    656  HA  LYS    45     370.298-111.137 104.331  1.00  0.00           H  
ATOM    657  CB  LYS    45     368.236-111.703 104.082  1.00  0.00           C  
ATOM    658  HB2 LYS    45     367.498-111.891 104.862  1.00  0.00           H  
ATOM    659  HB3 LYS    45     367.745-111.031 103.379  1.00  0.00           H  
ATOM    660  CG  LYS    45     368.683-113.014 103.380  1.00  0.00           C  
ATOM    661  HG2 LYS    45     369.318-113.420 104.168  1.00  0.00           H  
ATOM    662  HG3 LYS    45     367.752-113.553 103.209  1.00  0.00           H  
ATOM    663  CD  LYS    45     369.605-113.103 102.077  1.00  0.00           C  
ATOM    664  HD2 LYS    45     368.960-112.851 101.235  1.00  0.00           H  
ATOM    665  HD3 LYS    45     370.463-112.431 102.078  1.00  0.00           H  
ATOM    666  CE  LYS    45     370.172-114.558 101.674  1.00  0.00           C  
ATOM    667  HE2 LYS    45     370.816-114.475 100.797  1.00  0.00           H  
ATOM    668  HE3 LYS    45     370.779-115.010 102.458  1.00  0.00           H  
ATOM    669  NZ  LYS    45     369.005-115.513 101.636  1.00  0.00           N  
ATOM    670  HZ1 LYS    45     368.747-115.758 102.581  1.00  0.00           H  
ATOM    671  HZ2 LYS    45     369.370-116.330 101.168  1.00  0.00           H  
ATOM    672  HZ3 LYS    45     368.108-115.232 101.267  1.00  0.00           H  
ATOM    673  C   LYS    45     369.071-109.415 104.594  1.00  0.00           C  
ATOM    674  O   LYS    45     368.697-108.854 105.606  1.00  0.00           O  
ATOM    675  N   GLU    46     369.353-108.846 103.447  1.00  0.00           N  
ATOM    676  H   GLU    46     369.740-109.429 102.719  1.00  0.00           H  
ATOM    677  CA  GLU    46     369.170-107.443 103.059  1.00  0.00           C  
ATOM    678  HA  GLU    46     368.977-106.805 103.921  1.00  0.00           H  
ATOM    679  CB  GLU    46     370.485-107.140 102.323  1.00  0.00           C  
ATOM    680  HB2 GLU    46     370.681-107.832 101.504  1.00  0.00           H  
ATOM    681  HB3 GLU    46     370.219-106.201 101.838  1.00  0.00           H  
ATOM    682  CG  GLU    46     371.699-107.033 103.166  1.00  0.00           C  
ATOM    683  HG2 GLU    46     372.094-108.002 103.470  1.00  0.00           H  
ATOM    684  HG3 GLU    46     372.403-106.479 102.544  1.00  0.00           H  
ATOM    685  CD  GLU    46     371.583-106.181 104.423  1.00  0.00           C  
ATOM    686  OE1 GLU    46     370.703-105.268 104.565  1.00  0.00           O  
ATOM    687  OE2 GLU    46     372.235-106.557 105.400  1.00  0.00           O  
ATOM    688  C   GLU    46     367.957-107.307 102.109  1.00  0.00           C  
ATOM    689  O   GLU    46     367.801-107.942 101.079  1.00  0.00           O  
ATOM    690  N   GLY    47     366.925-106.520 102.564  1.00  0.00           N  
ATOM    691  H   GLY    47     367.086-106.048 103.442  1.00  0.00           H  
ATOM    692  CA  GLY    47     365.896-106.083 101.624  1.00  0.00           C  
ATOM    693  HA2 GLY    47     366.334-105.516 100.803  1.00  0.00           H  
ATOM    694  HA3 GLY    47     365.392-106.981 101.267  1.00  0.00           H  
ATOM    695  C   GLY    47     364.926-105.136 102.351  1.00  0.00           C  
ATOM    696  O   GLY    47     364.686-105.237 103.539  1.00  0.00           O  
ATOM    697  N   VAL    48     364.180-104.511 101.480  1.00  0.00           N  
ATOM    698  H   VAL    48     364.440-104.686 100.520  1.00  0.00           H  
ATOM    699  CA  VAL    48     362.983-103.718 101.779  1.00  0.00           C  
ATOM    700  HA  VAL    48     363.216-103.188 102.702  1.00  0.00           H  
ATOM    701  CB  VAL    48     362.790-102.574 100.782  1.00  0.00           C  
ATOM    702  HB  VAL    48     362.265-102.928  99.895  1.00  0.00           H  
ATOM    703  CG1 VAL    48     361.966-101.337 101.316  1.00  0.00           C  
ATOM    704 HG11 VAL    48     361.038-101.584 101.833  1.00  0.00           H  
ATOM    705 HG12 VAL    48     361.859-100.574 100.545  1.00  0.00           H  
ATOM    706 HG13 VAL    48     362.446-100.812 102.142  1.00  0.00           H  
ATOM    707  CG2 VAL    48     364.027-101.944 100.075  1.00  0.00           C  
ATOM    708 HG21 VAL    48     364.950-101.932 100.655  1.00  0.00           H  
ATOM    709 HG22 VAL    48     363.926-100.976  99.583  1.00  0.00           H  
ATOM    710 HG23 VAL    48     364.264-102.604  99.241  1.00  0.00           H  
ATOM    711  C   VAL    48     361.751-104.517 101.923  1.00  0.00           C  
ATOM    712  O   VAL    48     360.852-104.396 101.111  1.00  0.00           O  
ATOM    713  N   VAL    49     361.744-105.213 103.090  1.00  0.00           N  
ATOM    714  H   VAL    49     362.518-104.971 103.693  1.00  0.00           H  
ATOM    715  CA  VAL    49     360.576-105.965 103.589  1.00  0.00           C  
ATOM    716  HA  VAL    49     359.722-105.838 102.923  1.00  0.00           H  
ATOM    717  CB  VAL    49     360.883-107.439 103.527  1.00  0.00           C  
ATOM    718  HB  VAL    49     359.921-107.942 103.624  1.00  0.00           H  
ATOM    719  CG1 VAL    49     361.693-107.923 102.344  1.00  0.00           C  
ATOM    720 HG11 VAL    49     362.699-107.516 102.245  1.00  0.00           H  
ATOM    721 HG12 VAL    49     361.045-107.707 101.495  1.00  0.00           H  
ATOM    722 HG13 VAL    49     361.785-108.995 102.519  1.00  0.00           H  
ATOM    723  CG2 VAL    49     361.704-107.812 104.786  1.00  0.00           C  
ATOM    724 HG21 VAL    49     361.820-108.893 104.866  1.00  0.00           H  
ATOM    725 HG22 VAL    49     361.233-107.501 105.719  1.00  0.00           H  
ATOM    726 HG23 VAL    49     362.626-107.231 104.809  1.00  0.00           H  
ATOM    727  C   VAL    49     359.912-105.475 104.919  1.00  0.00           C  
ATOM    728  O   VAL    49     358.999-106.180 105.415  1.00  0.00           O  
ATOM    729  N   HIE    50     360.410-104.416 105.512  1.00  0.00           N  
ATOM    730  H   HIE    50     361.061-103.831 105.008  1.00  0.00           H  
ATOM    731  CA  HIE    50     359.805-103.822 106.693  1.00  0.00           C  
ATOM    732  HA  HIE    50     358.759-104.110 106.801  1.00  0.00           H  
ATOM    733  CB  HIE    50     360.567-104.221 108.047  1.00  0.00           C  
ATOM    734  HB2 HIE    50     359.819-104.244 108.839  1.00  0.00           H  
ATOM    735  HB3 HIE    50     361.018-105.210 107.969  1.00  0.00           H  
ATOM    736  CG  HIE    50     361.633-103.351 108.703  1.00  0.00           C  
ATOM    737  ND1 HIE    50     362.866-103.181 108.085  1.00  0.00           N  
ATOM    738  CE1 HIE    50     363.569-102.399 108.946  1.00  0.00           C  
ATOM    739  HE1 HIE    50     364.584-102.065 108.786  1.00  0.00           H  
ATOM    740  NE2 HIE    50     362.814-102.056 109.997  1.00  0.00           N  
ATOM    741  HE2 HIE    50     363.113-101.570 110.830  1.00  0.00           H  
ATOM    742  CD2 HIE    50     361.559-102.611 109.856  1.00  0.00           C  
ATOM    743  HD2 HIE    50     360.661-102.313 110.376  1.00  0.00           H  
ATOM    744  C   HIE    50     359.836-102.262 106.664  1.00  0.00           C  
ATOM    745  O   HIE    50     360.723-101.624 106.057  1.00  0.00           O  
ATOM    746  N   GLY    51     358.907-101.605 107.410  1.00  0.00           N  
ATOM    747  H   GLY    51     358.224-102.158 107.908  1.00  0.00           H  
ATOM    748  CA  GLY    51     358.940-100.153 107.770  1.00  0.00           C  
ATOM    749  HA2 GLY    51     359.760-100.049 108.481  1.00  0.00           H  
ATOM    750  HA3 GLY    51     359.174 -99.497 106.931  1.00  0.00           H  
ATOM    751  C   GLY    51     357.721 -99.488 108.501  1.00  0.00           C  
ATOM    752  O   GLY    51     356.687-100.188 108.678  1.00  0.00           O  
ATOM    753  N   VAL    52     357.914 -98.242 108.981  1.00  0.00           N  
ATOM    754  H   VAL    52     358.798 -97.781 108.818  1.00  0.00           H  
ATOM    755  CA  VAL    52     357.005 -97.402 109.701  1.00  0.00           C  
ATOM    756  HA  VAL    52     356.147 -97.925 110.122  1.00  0.00           H  
ATOM    757  CB  VAL    52     357.713 -96.963 111.039  1.00  0.00           C  
ATOM    758  HB  VAL    52     356.991 -96.309 111.529  1.00  0.00           H  
ATOM    759  CG1 VAL    52     357.749 -98.233 111.980  1.00  0.00           C  
ATOM    760 HG11 VAL    52     356.752 -98.585 112.244  1.00  0.00           H  
ATOM    761 HG12 VAL    52     358.286 -98.014 112.903  1.00  0.00           H  
ATOM    762 HG13 VAL    52     358.328 -98.993 111.454  1.00  0.00           H  
ATOM    763  CG2 VAL    52     359.110 -96.359 110.865  1.00  0.00           C  
ATOM    764 HG21 VAL    52     359.924 -97.058 110.676  1.00  0.00           H  
ATOM    765 HG22 VAL    52     359.397 -95.894 111.808  1.00  0.00           H  
ATOM    766 HG23 VAL    52     359.094 -95.636 110.049  1.00  0.00           H  
ATOM    767  C   VAL    52     356.453 -96.319 108.765  1.00  0.00           C  
ATOM    768  O   VAL    52     357.166 -95.857 107.860  1.00  0.00           O  
ATOM    769  N   ALA    53     355.164 -96.132 108.995  1.00  0.00           N  
ATOM    770  H   ALA    53     354.639 -96.861 109.457  1.00  0.00           H  
ATOM    771  CA  ALA    53     354.330 -95.189 108.254  1.00  0.00           C  
ATOM    772  HA  ALA    53     353.255 -95.310 108.380  1.00  0.00           H  
ATOM    773  CB  ALA    53     354.541 -93.885 109.042  1.00  0.00           C  
ATOM    774  HB1 ALA    53     354.003 -93.803 109.986  1.00  0.00           H  
ATOM    775  HB2 ALA    53     354.106 -93.095 108.429  1.00  0.00           H  
ATOM    776  HB3 ALA    53     355.594 -93.636 109.176  1.00  0.00           H  
ATOM    777  C   ALA    53     354.736 -95.226 106.751  1.00  0.00           C  
ATOM    778  O   ALA    53     355.209 -94.224 106.191  1.00  0.00           O  
ATOM    779  N   THR    54     354.531 -96.340 106.038  1.00  0.00           N  
ATOM    780  H   THR    54     353.999 -97.077 106.479  1.00  0.00           H  
ATOM    781  CA  THR    54     354.761 -96.513 104.608  1.00  0.00           C  
ATOM    782  HA  THR    54     354.846 -95.525 104.155  1.00  0.00           H  
ATOM    783  CB  THR    54     356.150 -97.214 104.388  1.00  0.00           C  
ATOM    784  HB  THR    54     356.925 -96.839 105.057  1.00  0.00           H  
ATOM    785  CG2 THR    54     356.155 -98.738 104.610  1.00  0.00           C  
ATOM    786 HG21 THR    54     356.850 -99.149 103.878  1.00  0.00           H  
ATOM    787 HG22 THR    54     355.145 -99.069 104.369  1.00  0.00           H  
ATOM    788 HG23 THR    54     356.218 -98.749 105.698  1.00  0.00           H  
ATOM    789  OG1 THR    54     356.508 -96.999 103.040  1.00  0.00           O  
ATOM    790  HG1 THR    54     357.349 -96.536 103.065  1.00  0.00           H  
ATOM    791  C   THR    54     353.544 -97.239 104.002  1.00  0.00           C  
ATOM    792  O   THR    54     352.864 -97.963 104.736  1.00  0.00           O  
ATOM    793  N   VAL    55     353.371 -97.180 102.694  1.00  0.00           N  
ATOM    794  H   VAL    55     353.934 -96.538 102.155  1.00  0.00           H  
ATOM    795  CA  VAL    55     352.280 -97.925 101.955  1.00  0.00           C  
ATOM    796  HA  VAL    55     351.365 -97.451 102.313  1.00  0.00           H  
ATOM    797  CB  VAL    55     352.174 -97.643 100.323  1.00  0.00           C  
ATOM    798  HB  VAL    55     351.386 -98.293  99.942  1.00  0.00           H  
ATOM    799  CG1 VAL    55     351.863 -96.081 100.350  1.00  0.00           C  
ATOM    800 HG11 VAL    55     351.856 -95.726  99.320  1.00  0.00           H  
ATOM    801 HG12 VAL    55     352.598 -95.407 100.790  1.00  0.00           H  
ATOM    802 HG13 VAL    55     350.890 -95.791 100.745  1.00  0.00           H  
ATOM    803  CG2 VAL    55     353.369 -97.840  99.420  1.00  0.00           C  
ATOM    804 HG21 VAL    55     353.547 -98.895  99.212  1.00  0.00           H  
ATOM    805 HG22 VAL    55     354.257 -97.325  99.786  1.00  0.00           H  
ATOM    806 HG23 VAL    55     353.108 -97.392  98.461  1.00  0.00           H  
ATOM    807  C   VAL    55     352.178 -99.417 102.193  1.00  0.00           C  
ATOM    808  O   VAL    55     351.064 -99.919 102.472  1.00  0.00           O  
ATOM    809  N   ALA    56     353.323-100.085 102.062  1.00  0.00           N  
ATOM    810  H   ALA    56     354.160 -99.590 101.790  1.00  0.00           H  
ATOM    811  CA  ALA    56     353.493-101.501 102.154  1.00  0.00           C  
ATOM    812  HA  ALA    56     353.097-101.903 101.221  1.00  0.00           H  
ATOM    813  CB  ALA    56     354.948-101.850 102.252  1.00  0.00           C  
ATOM    814  HB1 ALA    56     355.451-101.506 103.157  1.00  0.00           H  
ATOM    815  HB2 ALA    56     355.488-101.431 101.403  1.00  0.00           H  
ATOM    816  HB3 ALA    56     355.067-102.923 102.102  1.00  0.00           H  
ATOM    817  C   ALA    56     352.737-102.196 103.309  1.00  0.00           C  
ATOM    818  O   ALA    56     352.192-103.275 103.064  1.00  0.00           O  
ATOM    819  N   GLU    57     352.510-101.563 104.513  1.00  0.00           N  
ATOM    820  H   GLU    57     352.881-100.634 104.654  1.00  0.00           H  
ATOM    821  CA  GLU    57     351.920-102.335 105.654  1.00  0.00           C  
ATOM    822  HA  GLU    57     352.038-103.391 105.411  1.00  0.00           H  
ATOM    823  CB  GLU    57     352.662-101.920 106.894  1.00  0.00           C  
ATOM    824  HB2 GLU    57     353.683-102.202 106.638  1.00  0.00           H  
ATOM    825  HB3 GLU    57     352.608-100.834 106.968  1.00  0.00           H  
ATOM    826  CG  GLU    57     352.297-102.418 108.310  1.00  0.00           C  
ATOM    827  HG2 GLU    57     352.855-101.734 108.950  1.00  0.00           H  
ATOM    828  HG3 GLU    57     351.284-102.109 108.567  1.00  0.00           H  
ATOM    829  CD  GLU    57     352.477-103.931 108.533  1.00  0.00           C  
ATOM    830  OE1 GLU    57     353.082-104.562 107.624  1.00  0.00           O  
ATOM    831  OE2 GLU    57     352.078-104.434 109.587  1.00  0.00           O  
ATOM    832  C   GLU    57     350.375-101.987 105.675  1.00  0.00           C  
ATOM    833  O   GLU    57     349.557-102.897 105.907  1.00  0.00           O  
ATOM    834  N   LYS    58     350.145-100.639 105.713  1.00  0.00           N  
ATOM    835  H   LYS    58     350.844 -99.989 105.383  1.00  0.00           H  
ATOM    836  CA  LYS    58     348.838-100.002 106.000  1.00  0.00           C  
ATOM    837  HA  LYS    58     348.550-100.291 107.011  1.00  0.00           H  
ATOM    838  CB  LYS    58     349.012 -98.500 106.182  1.00  0.00           C  
ATOM    839  HB2 LYS    58     349.929 -98.346 106.752  1.00  0.00           H  
ATOM    840  HB3 LYS    58     349.115 -97.886 105.287  1.00  0.00           H  
ATOM    841  CG  LYS    58     347.781 -97.887 106.893  1.00  0.00           C  
ATOM    842  HG2 LYS    58     346.931 -97.857 106.211  1.00  0.00           H  
ATOM    843  HG3 LYS    58     347.459 -98.413 107.792  1.00  0.00           H  
ATOM    844  CD  LYS    58     348.053 -96.387 107.083  1.00  0.00           C  
ATOM    845  HD2 LYS    58     349.073 -96.114 107.354  1.00  0.00           H  
ATOM    846  HD3 LYS    58     347.948 -95.835 106.149  1.00  0.00           H  
ATOM    847  CE  LYS    58     347.115 -95.836 108.146  1.00  0.00           C  
ATOM    848  HE2 LYS    58     346.128 -96.267 107.978  1.00  0.00           H  
ATOM    849  HE3 LYS    58     347.274 -96.248 109.143  1.00  0.00           H  
ATOM    850  NZ  LYS    58     347.155 -94.305 108.225  1.00  0.00           N  
ATOM    851  HZ1 LYS    58     346.652 -93.830 107.489  1.00  0.00           H  
ATOM    852  HZ2 LYS    58     348.124 -94.034 108.308  1.00  0.00           H  
ATOM    853  HZ3 LYS    58     346.672 -94.037 109.071  1.00  0.00           H  
ATOM    854  C   LYS    58     347.770-100.244 104.822  1.00  0.00           C  
ATOM    855  O   LYS    58     346.603-100.128 105.143  1.00  0.00           O  
ATOM    856  N   THR    59     348.276-100.420 103.601  1.00  0.00           N  
ATOM    857  H   THR    59     349.205-100.093 103.377  1.00  0.00           H  
ATOM    858  CA  THR    59     347.382-100.830 102.439  1.00  0.00           C  
ATOM    859  HA  THR    59     346.574-100.112 102.577  1.00  0.00           H  
ATOM    860  CB  THR    59     348.009-100.621 101.084  1.00  0.00           C  
ATOM    861  HB  THR    59     347.366-100.918 100.256  1.00  0.00           H  
ATOM    862  CG2 THR    59     348.276 -99.125 100.753  1.00  0.00           C  
ATOM    863 HG21 THR    59     348.428 -98.964  99.686  1.00  0.00           H  
ATOM    864 HG22 THR    59     349.143 -98.611 101.169  1.00  0.00           H  
ATOM    865 HG23 THR    59     347.335 -98.637 101.010  1.00  0.00           H  
ATOM    866  OG1 THR    59     349.232-101.274 100.948  1.00  0.00           O  
ATOM    867  HG1 THR    59     349.766-100.708 101.509  1.00  0.00           H  
ATOM    868  C   THR    59     346.674-102.165 102.533  1.00  0.00           C  
ATOM    869  O   THR    59     345.861-102.520 101.684  1.00  0.00           O  
ATOM    870  N   LYS    60     346.793-102.947 103.612  1.00  0.00           N  
ATOM    871  H   LYS    60     347.466-102.652 104.305  1.00  0.00           H  
ATOM    872  CA  LYS    60     346.189-104.348 103.896  1.00  0.00           C  
ATOM    873  HA  LYS    60     345.819-104.768 102.961  1.00  0.00           H  
ATOM    874  CB  LYS    60     347.349-105.187 104.606  1.00  0.00           C  
ATOM    875  HB2 LYS    60     347.826-104.612 105.400  1.00  0.00           H  
ATOM    876  HB3 LYS    60     347.108-106.185 104.973  1.00  0.00           H  
ATOM    877  CG  LYS    60     348.434-105.527 103.579  1.00  0.00           C  
ATOM    878  HG2 LYS    60     348.946-104.746 103.016  1.00  0.00           H  
ATOM    879  HG3 LYS    60     349.260-105.959 104.145  1.00  0.00           H  
ATOM    880  CD  LYS    60     347.872-106.603 102.584  1.00  0.00           C  
ATOM    881  HD2 LYS    60     347.417-107.434 103.124  1.00  0.00           H  
ATOM    882  HD3 LYS    60     347.121-106.144 101.941  1.00  0.00           H  
ATOM    883  CE  LYS    60     349.011-107.121 101.725  1.00  0.00           C  
ATOM    884  HE2 LYS    60     349.231-106.292 101.052  1.00  0.00           H  
ATOM    885  HE3 LYS    60     349.949-107.267 102.261  1.00  0.00           H  
ATOM    886  NZ  LYS    60     348.621-108.329 100.958  1.00  0.00           N  
ATOM    887  HZ1 LYS    60     348.278-109.003 101.628  1.00  0.00           H  
ATOM    888  HZ2 LYS    60     349.265-108.780 100.326  1.00  0.00           H  
ATOM    889  HZ3 LYS    60     347.849-108.044 100.372  1.00  0.00           H  
ATOM    890  C   LYS    60     344.965-104.271 104.879  1.00  0.00           C  
ATOM    891  O   LYS    60     344.643-105.283 105.455  1.00  0.00           O  
ATOM    892  N   GLU    61     344.291-103.107 105.073  1.00  0.00           N  
ATOM    893  H   GLU    61     344.595-102.213 104.714  1.00  0.00           H  
ATOM    894  CA  GLU    61     342.997-103.122 105.910  1.00  0.00           C  
ATOM    895  HA  GLU    61     342.924-104.094 106.398  1.00  0.00           H  
ATOM    896  CB  GLU    61     343.226-102.167 107.088  1.00  0.00           C  
ATOM    897  HB2 GLU    61     343.542-101.178 106.754  1.00  0.00           H  
ATOM    898  HB3 GLU    61     342.270-102.096 107.606  1.00  0.00           H  
ATOM    899  CG  GLU    61     344.295-102.427 108.106  1.00  0.00           C  
ATOM    900  HG2 GLU    61     344.098-103.418 108.516  1.00  0.00           H  
ATOM    901  HG3 GLU    61     345.212-102.411 107.518  1.00  0.00           H  
ATOM    902  CD  GLU    61     344.364-101.328 109.222  1.00  0.00           C  
ATOM    903  OE1 GLU    61     345.444-100.720 109.390  1.00  0.00           O  
ATOM    904  OE2 GLU    61     343.405-101.191 110.012  1.00  0.00           O  
ATOM    905  C   GLU    61     341.707-102.857 105.045  1.00  0.00           C  
ATOM    906  O   GLU    61     340.624-102.941 105.544  1.00  0.00           O  
ATOM    907  N   GLN    62     341.934-102.472 103.826  1.00  0.00           N  
ATOM    908  H   GLN    62     342.919-102.450 103.603  1.00  0.00           H  
ATOM    909  CA  GLN    62     340.956-102.291 102.721  1.00  0.00           C  
ATOM    910  HA  GLN    62     340.412-101.363 102.898  1.00  0.00           H  
ATOM    911  CB  GLN    62     341.556-102.261 101.289  1.00  0.00           C  
ATOM    912  HB2 GLN    62     342.046-103.203 101.042  1.00  0.00           H  
ATOM    913  HB3 GLN    62     340.747-102.319 100.560  1.00  0.00           H  
ATOM    914  CG  GLN    62     342.419-101.036 101.018  1.00  0.00           C  
ATOM    915  HG2 GLN    62     341.797-100.188 101.303  1.00  0.00           H  
ATOM    916  HG3 GLN    62     343.216-100.908 101.751  1.00  0.00           H  
ATOM    917  CD  GLN    62     342.820-100.942  99.526  1.00  0.00           C  
ATOM    918  OE1 GLN    62     343.172-101.872  98.808  1.00  0.00           O  
ATOM    919  NE2 GLN    62     343.145 -99.747  98.992  1.00  0.00           N  
ATOM    920 HE21 GLN    62     343.588 -99.614  98.093  1.00  0.00           H  
ATOM    921 HE22 GLN    62     342.772 -98.894  99.384  1.00  0.00           H  
ATOM    922  C   GLN    62     339.858-103.402 102.637  1.00  0.00           C  
ATOM    923  O   GLN    62     338.765-103.021 102.263  1.00  0.00           O  
ATOM    924  N   VAL    63     340.122-104.674 102.985  1.00  0.00           N  
ATOM    925  H   VAL    63     341.061-104.939 103.247  1.00  0.00           H  
ATOM    926  CA  VAL    63     338.995-105.681 103.141  1.00  0.00           C  
ATOM    927  HA  VAL    63     338.022-105.206 103.010  1.00  0.00           H  
ATOM    928  CB  VAL    63     339.123-106.622 101.897  1.00  0.00           C  
ATOM    929  HB  VAL    63     338.413-107.448 101.928  1.00  0.00           H  
ATOM    930  CG1 VAL    63     338.979-106.038 100.544  1.00  0.00           C  
ATOM    931 HG11 VAL    63     339.812-105.422 100.203  1.00  0.00           H  
ATOM    932 HG12 VAL    63     338.067-105.463 100.384  1.00  0.00           H  
ATOM    933 HG13 VAL    63     339.053-106.887  99.865  1.00  0.00           H  
ATOM    934  CG2 VAL    63     340.411-107.341 101.924  1.00  0.00           C  
ATOM    935 HG21 VAL    63     340.641-107.630 100.898  1.00  0.00           H  
ATOM    936 HG22 VAL    63     340.324-108.102 102.700  1.00  0.00           H  
ATOM    937 HG23 VAL    63     341.256-106.753 102.282  1.00  0.00           H  
ATOM    938  C   VAL    63     339.082-106.458 104.487  1.00  0.00           C  
ATOM    939  O   VAL    63     339.830-106.191 105.419  1.00  0.00           O  
ATOM    940  N   THR    64     338.212-107.473 104.574  1.00  0.00           N  
ATOM    941  H   THR    64     337.542-107.639 103.836  1.00  0.00           H  
ATOM    942  CA  THR    64     338.186-108.578 105.491  1.00  0.00           C  
ATOM    943  HA  THR    64     339.206-108.586 105.875  1.00  0.00           H  
ATOM    944  CB  THR    64     337.219-108.222 106.665  1.00  0.00           C  
ATOM    945  HB  THR    64     337.505-107.252 107.071  1.00  0.00           H  
ATOM    946  CG2 THR    64     335.834-108.098 106.108  1.00  0.00           C  
ATOM    947 HG21 THR    64     335.775-107.155 105.565  1.00  0.00           H  
ATOM    948 HG22 THR    64     335.011-108.030 106.819  1.00  0.00           H  
ATOM    949 HG23 THR    64     335.469-108.836 105.393  1.00  0.00           H  
ATOM    950  OG1 THR    64     337.243-109.062 107.837  1.00  0.00           O  
ATOM    951  HG1 THR    64     337.744-108.512 108.444  1.00  0.00           H  
ATOM    952  C   THR    64     337.886-109.966 104.848  1.00  0.00           C  
ATOM    953  O   THR    64     337.028-110.252 104.003  1.00  0.00           O  
ATOM    954  N   ASN    65     338.771-110.929 105.267  1.00  0.00           N  
ATOM    955  H   ASN    65     339.356-110.738 106.068  1.00  0.00           H  
ATOM    956  CA  ASN    65     338.828-112.246 104.699  1.00  0.00           C  
ATOM    957  HA  ASN    65     339.022-112.075 103.640  1.00  0.00           H  
ATOM    958  CB  ASN    65     340.018-113.056 105.236  1.00  0.00           C  
ATOM    959  HB2 ASN    65     340.422-113.610 104.389  1.00  0.00           H  
ATOM    960  HB3 ASN    65     340.674-112.247 105.559  1.00  0.00           H  
ATOM    961  CG  ASN    65     339.724-114.097 106.295  1.00  0.00           C  
ATOM    962  OD1 ASN    65     339.257-115.187 106.002  1.00  0.00           O  
ATOM    963  ND2 ASN    65     339.978-113.628 107.516  1.00  0.00           N  
ATOM    964 HD21 ASN    65     339.903-114.162 108.370  1.00  0.00           H  
ATOM    965 HD22 ASN    65     340.291-112.671 107.439  1.00  0.00           H  
ATOM    966  C   ASN    65     337.472-112.980 104.796  1.00  0.00           C  
ATOM    967  O   ASN    65     336.777-112.948 105.816  1.00  0.00           O  
ATOM    968  N   VAL    66     337.165-113.674 103.647  1.00  0.00           N  
ATOM    969  H   VAL    66     337.824-113.864 102.905  1.00  0.00           H  
ATOM    970  CA  VAL    66     335.855-114.489 103.613  1.00  0.00           C  
ATOM    971  HA  VAL    66     335.171-114.318 104.444  1.00  0.00           H  
ATOM    972  CB  VAL    66     334.940-114.028 102.453  1.00  0.00           C  
ATOM    973  HB  VAL    66     334.843-112.944 102.515  1.00  0.00           H  
ATOM    974  CG1 VAL    66     335.527-114.327 100.983  1.00  0.00           C  
ATOM    975 HG11 VAL    66     336.592-114.105 100.919  1.00  0.00           H  
ATOM    976 HG12 VAL    66     335.070-113.915 100.083  1.00  0.00           H  
ATOM    977 HG13 VAL    66     335.514-115.416 100.947  1.00  0.00           H  
ATOM    978  CG2 VAL    66     333.521-114.494 102.464  1.00  0.00           C  
ATOM    979 HG21 VAL    66     333.028-113.938 101.667  1.00  0.00           H  
ATOM    980 HG22 VAL    66     333.218-114.137 103.449  1.00  0.00           H  
ATOM    981 HG23 VAL    66     333.545-115.571 102.635  1.00  0.00           H  
ATOM    982  C   VAL    66     336.110-116.012 103.429  1.00  0.00           C  
ATOM    983  O   VAL    66     337.131-116.454 102.873  1.00  0.00           O  
ATOM    984  N   GLY    67     335.204-116.836 103.989  1.00  0.00           N  
ATOM    985  H   GLY    67     334.400-116.451 104.464  1.00  0.00           H  
ATOM    986  CA  GLY    67     335.352-118.309 104.120  1.00  0.00           C  
ATOM    987  HA2 GLY    67     335.240-118.752 103.130  1.00  0.00           H  
ATOM    988  HA3 GLY    67     336.376-118.442 104.469  1.00  0.00           H  
ATOM    989  C   GLY    67     334.194-118.837 104.919  1.00  0.00           C  
ATOM    990  O   GLY    67     333.455-118.094 105.576  1.00  0.00           O  
ATOM    991  N   GLY    68     334.050-120.164 104.725  1.00  0.00           N  
ATOM    992  H   GLY    68     334.601-120.491 103.944  1.00  0.00           H  
ATOM    993  CA  GLY    68     332.976-121.005 105.253  1.00  0.00           C  
ATOM    994  HA2 GLY    68     332.060-120.442 105.436  1.00  0.00           H  
ATOM    995  HA3 GLY    68     332.866-121.706 104.425  1.00  0.00           H  
ATOM    996  C   GLY    68     333.358-121.849 106.478  1.00  0.00           C  
ATOM    997  O   GLY    68     332.557-122.052 107.416  1.00  0.00           O  
ATOM    998  N   ALA    69     334.539-122.258 106.475  1.00  0.00           N  
ATOM    999  H   ALA    69     334.976-122.067 105.584  1.00  0.00           H  
ATOM   1000  CA  ALA    69     335.194-123.169 107.375  1.00  0.00           C  
ATOM   1001  HA  ALA    69     334.706-123.010 108.337  1.00  0.00           H  
ATOM   1002  CB  ALA    69     334.910-124.584 106.905  1.00  0.00           C  
ATOM   1003  HB1 ALA    69     333.982-124.686 106.342  1.00  0.00           H  
ATOM   1004  HB2 ALA    69     334.852-125.330 107.697  1.00  0.00           H  
ATOM   1005  HB3 ALA    69     335.624-124.883 106.137  1.00  0.00           H  
ATOM   1006  C   ALA    69     336.694-122.916 107.670  1.00  0.00           C  
ATOM   1007  O   ALA    69     337.495-123.041 106.721  1.00  0.00           O  
ATOM   1008  N   VAL    70     337.138-122.806 108.880  1.00  0.00           N  
ATOM   1009  H   VAL    70     336.430-122.891 109.595  1.00  0.00           H  
ATOM   1010  CA  VAL    70     338.523-122.444 109.244  1.00  0.00           C  
ATOM   1011  HA  VAL    70     339.228-122.564 108.421  1.00  0.00           H  
ATOM   1012  CB  VAL    70     338.701-120.944 109.520  1.00  0.00           C  
ATOM   1013  HB  VAL    70     339.728-120.726 109.812  1.00  0.00           H  
ATOM   1014  CG1 VAL    70     338.475-120.274 108.228  1.00  0.00           C  
ATOM   1015 HG11 VAL    70     338.786-120.715 107.281  1.00  0.00           H  
ATOM   1016 HG12 VAL    70     338.994-119.316 108.261  1.00  0.00           H  
ATOM   1017 HG13 VAL    70     337.403-120.203 108.042  1.00  0.00           H  
ATOM   1018  CG2 VAL    70     337.806-120.155 110.548  1.00  0.00           C  
ATOM   1019 HG21 VAL    70     337.938-119.084 110.391  1.00  0.00           H  
ATOM   1020 HG22 VAL    70     337.995-120.653 111.499  1.00  0.00           H  
ATOM   1021 HG23 VAL    70     336.799-120.413 110.222  1.00  0.00           H  
ATOM   1022  C   VAL    70     339.223-123.274 110.322  1.00  0.00           C  
ATOM   1023  O   VAL    70     340.292-122.842 110.697  1.00  0.00           O  
ATOM   1024  N   VAL    71     338.716-124.437 110.703  1.00  0.00           N  
ATOM   1025  H   VAL    71     338.145-124.959 110.055  1.00  0.00           H  
ATOM   1026  CA  VAL    71     339.176-125.278 111.894  1.00  0.00           C  
ATOM   1027  HA  VAL    71     340.237-125.054 112.003  1.00  0.00           H  
ATOM   1028  CB  VAL    71     338.402-124.886 113.128  1.00  0.00           C  
ATOM   1029  HB  VAL    71     338.399-123.804 113.258  1.00  0.00           H  
ATOM   1030  CG1 VAL    71     336.957-125.328 113.216  1.00  0.00           C  
ATOM   1031 HG11 VAL    71     336.799-126.405 113.171  1.00  0.00           H  
ATOM   1032 HG12 VAL    71     336.518-125.009 112.270  1.00  0.00           H  
ATOM   1033 HG13 VAL    71     336.540-124.873 114.114  1.00  0.00           H  
ATOM   1034  CG2 VAL    71     339.073-125.480 114.327  1.00  0.00           C  
ATOM   1035 HG21 VAL    71     340.108-125.181 114.492  1.00  0.00           H  
ATOM   1036 HG22 VAL    71     338.919-126.559 114.332  1.00  0.00           H  
ATOM   1037 HG23 VAL    71     338.556-125.250 115.258  1.00  0.00           H  
ATOM   1038  C   VAL    71     339.099-126.709 111.522  1.00  0.00           C  
ATOM   1039  O   VAL    71     338.061-127.079 110.902  1.00  0.00           O  
ATOM   1040  N   THR    72     340.182-127.469 111.754  1.00  0.00           N  
ATOM   1041  H   THR    72     340.894-127.089 112.361  1.00  0.00           H  
ATOM   1042  CA  THR    72     340.168-128.918 111.540  1.00  0.00           C  
ATOM   1043  HA  THR    72     339.953-129.160 110.499  1.00  0.00           H  
ATOM   1044  CB  THR    72     341.507-129.653 111.691  1.00  0.00           C  
ATOM   1045  HB  THR    72     342.288-129.142 111.127  1.00  0.00           H  
ATOM   1046  CG2 THR    72     341.953-129.806 113.220  1.00  0.00           C  
ATOM   1047 HG21 THR    72     341.271-130.376 113.851  1.00  0.00           H  
ATOM   1048 HG22 THR    72     342.061-128.908 113.827  1.00  0.00           H  
ATOM   1049 HG23 THR    72     342.884-130.374 113.232  1.00  0.00           H  
ATOM   1050  OG1 THR    72     341.455-130.977 111.178  1.00  0.00           O  
ATOM   1051  HG1 THR    72     341.280-130.814 110.248  1.00  0.00           H  
ATOM   1052  C   THR    72     339.171-129.589 112.459  1.00  0.00           C  
ATOM   1053  O   THR    72     338.775-128.994 113.478  1.00  0.00           O  
ATOM   1054  N   GLY    73     338.756-130.797 112.053  1.00  0.00           N  
ATOM   1055  H   GLY    73     339.046-131.150 111.152  1.00  0.00           H  
ATOM   1056  CA  GLY    73     337.737-131.636 112.865  1.00  0.00           C  
ATOM   1057  HA2 GLY    73     338.165-132.637 112.807  1.00  0.00           H  
ATOM   1058  HA3 GLY    73     337.786-131.285 113.895  1.00  0.00           H  
ATOM   1059  C   GLY    73     336.296-131.585 112.347  1.00  0.00           C  
ATOM   1060  O   GLY    73     335.593-132.586 112.489  1.00  0.00           O  
ATOM   1061  N   VAL    74     335.869-130.395 111.745  1.00  0.00           N  
ATOM   1062  H   VAL    74     336.444-129.565 111.717  1.00  0.00           H  
ATOM   1063  CA  VAL    74     334.623-130.313 111.022  1.00  0.00           C  
ATOM   1064  HA  VAL    74     333.960-131.120 111.334  1.00  0.00           H  
ATOM   1065  CB  VAL    74     333.850-129.053 111.424  1.00  0.00           C  
ATOM   1066  HB  VAL    74     333.741-129.003 112.508  1.00  0.00           H  
ATOM   1067  CG1 VAL    74     334.583-127.751 111.044  1.00  0.00           C  
ATOM   1068 HG11 VAL    74     334.973-127.968 110.049  1.00  0.00           H  
ATOM   1069 HG12 VAL    74     335.507-127.707 111.620  1.00  0.00           H  
ATOM   1070 HG13 VAL    74     333.966-126.853 111.041  1.00  0.00           H  
ATOM   1071  CG2 VAL    74     332.441-129.035 110.844  1.00  0.00           C  
ATOM   1072 HG21 VAL    74     332.389-128.465 109.917  1.00  0.00           H  
ATOM   1073 HG22 VAL    74     331.778-128.513 111.535  1.00  0.00           H  
ATOM   1074 HG23 VAL    74     332.128-130.065 110.676  1.00  0.00           H  
ATOM   1075  C   VAL    74     334.871-130.652 109.532  1.00  0.00           C  
ATOM   1076  O   VAL    74     335.870-130.331 108.868  1.00  0.00           O  
ATOM   1077  N   THR    75     333.923-131.442 109.070  1.00  0.00           N  
ATOM   1078  H   THR    75     333.047-131.428 109.572  1.00  0.00           H  
ATOM   1079  CA  THR    75     333.946-132.180 107.774  1.00  0.00           C  
ATOM   1080  HA  THR    75     335.020-132.127 107.592  1.00  0.00           H  
ATOM   1081  CB  THR    75     333.580-133.728 107.838  1.00  0.00           C  
ATOM   1082  HB  THR    75     334.059-134.314 107.054  1.00  0.00           H  
ATOM   1083  CG2 THR    75     334.170-134.350 109.099  1.00  0.00           C  
ATOM   1084 HG21 THR    75     333.971-133.870 110.057  1.00  0.00           H  
ATOM   1085 HG22 THR    75     335.260-134.325 109.105  1.00  0.00           H  
ATOM   1086 HG23 THR    75     333.898-135.402 109.190  1.00  0.00           H  
ATOM   1087  OG1 THR    75     332.239-134.099 107.934  1.00  0.00           O  
ATOM   1088  HG1 THR    75     331.762-133.697 107.204  1.00  0.00           H  
ATOM   1089  C   THR    75     333.085-131.474 106.674  1.00  0.00           C  
ATOM   1090  O   THR    75     332.487-132.148 105.812  1.00  0.00           O  
ATOM   1091  N   ALA    76     332.881-130.121 106.762  1.00  0.00           N  
ATOM   1092  H   ALA    76     333.592-129.561 107.209  1.00  0.00           H  
ATOM   1093  CA  ALA    76     332.163-129.421 105.679  1.00  0.00           C  
ATOM   1094  HA  ALA    76     332.028-130.125 104.858  1.00  0.00           H  
ATOM   1095  CB  ALA    76     330.741-129.090 106.111  1.00  0.00           C  
ATOM   1096  HB1 ALA    76     330.291-129.904 106.679  1.00  0.00           H  
ATOM   1097  HB2 ALA    76     330.104-128.788 105.279  1.00  0.00           H  
ATOM   1098  HB3 ALA    76     330.830-128.175 106.696  1.00  0.00           H  
ATOM   1099  C   ALA    76     332.736-128.025 105.135  1.00  0.00           C  
ATOM   1100  O   ALA    76     333.580-127.374 105.832  1.00  0.00           O  
ATOM   1101  N   VAL    77     332.432-127.598 103.929  1.00  0.00           N  
ATOM   1102  H   VAL    77     331.957-128.318 103.403  1.00  0.00           H  
ATOM   1103  CA  VAL    77     332.856-126.315 103.245  1.00  0.00           C  
ATOM   1104  HA  VAL    77     333.385-125.702 103.975  1.00  0.00           H  
ATOM   1105  CB  VAL    77     333.847-126.531 102.054  1.00  0.00           C  
ATOM   1106  HB  VAL    77     334.317-125.563 101.878  1.00  0.00           H  
ATOM   1107  CG1 VAL    77     335.024-127.386 102.325  1.00  0.00           C  
ATOM   1108 HG11 VAL    77     335.708-126.899 103.020  1.00  0.00           H  
ATOM   1109 HG12 VAL    77     335.643-127.463 101.430  1.00  0.00           H  
ATOM   1110 HG13 VAL    77     334.738-128.371 102.692  1.00  0.00           H  
ATOM   1111  CG2 VAL    77     333.031-126.986 100.791  1.00  0.00           C  
ATOM   1112 HG21 VAL    77     333.593-127.045  99.859  1.00  0.00           H  
ATOM   1113 HG22 VAL    77     332.291-126.203 100.624  1.00  0.00           H  
ATOM   1114 HG23 VAL    77     332.643-127.925 101.185  1.00  0.00           H  
ATOM   1115  C   VAL    77     331.687-125.291 103.039  1.00  0.00           C  
ATOM   1116  O   VAL    77     331.695-124.289 102.248  1.00  0.00           O  
ATOM   1117  N   ALA    78     330.710-125.399 103.949  1.00  0.00           N  
ATOM   1118  H   ALA    78     330.686-126.239 104.511  1.00  0.00           H  
ATOM   1119  CA  ALA    78     329.588-124.519 104.249  1.00  0.00           C  
ATOM   1120  HA  ALA    78     329.943-123.531 103.957  1.00  0.00           H  
ATOM   1121  CB  ALA    78     328.201-124.890 103.503  1.00  0.00           C  
ATOM   1122  HB1 ALA    78     327.578-123.996 103.465  1.00  0.00           H  
ATOM   1123  HB2 ALA    78     327.799-125.682 104.133  1.00  0.00           H  
ATOM   1124  HB3 ALA    78     328.236-125.267 102.480  1.00  0.00           H  
ATOM   1125  C   ALA    78     329.251-124.511 105.741  1.00  0.00           C  
ATOM   1126  O   ALA    78     329.540-125.399 106.537  1.00  0.00           O  
ATOM   1127  N   GLN    79     328.753-123.400 106.204  1.00  0.00           N  
ATOM   1128  H   GLN    79     328.356-122.743 105.548  1.00  0.00           H  
ATOM   1129  CA  GLN    79     328.380-123.288 107.672  1.00  0.00           C  
ATOM   1130  HA  GLN    79     329.210-123.696 108.248  1.00  0.00           H  
ATOM   1131  CB  GLN    79     328.141-121.920 108.151  1.00  0.00           C  
ATOM   1132  HB2 GLN    79     327.269-121.490 107.657  1.00  0.00           H  
ATOM   1133  HB3 GLN    79     327.977-121.985 109.226  1.00  0.00           H  
ATOM   1134  CG  GLN    79     329.361-121.008 107.858  1.00  0.00           C  
ATOM   1135  HG2 GLN    79     330.247-121.578 108.137  1.00  0.00           H  
ATOM   1136  HG3 GLN    79     329.493-120.812 106.794  1.00  0.00           H  
ATOM   1137  CD  GLN    79     329.304-119.869 108.779  1.00  0.00           C  
ATOM   1138  OE1 GLN    79     328.624-119.786 109.761  1.00  0.00           O  
ATOM   1139  NE2 GLN    79     330.247-118.946 108.803  1.00  0.00           N  
ATOM   1140 HE21 GLN    79     330.133-118.109 109.357  1.00  0.00           H  
ATOM   1141 HE22 GLN    79     330.855-118.995 107.998  1.00  0.00           H  
ATOM   1142  C   GLN    79     327.323-124.289 108.146  1.00  0.00           C  
ATOM   1143  O   GLN    79     326.324-124.489 107.455  1.00  0.00           O  
ATOM   1144  N   LYS    80     327.633-124.869 109.306  1.00  0.00           N  
ATOM   1145  H   LYS    80     328.498-124.529 109.701  1.00  0.00           H  
ATOM   1146  CA  LYS    80     326.703-125.833 110.024  1.00  0.00           C  
ATOM   1147  HA  LYS    80     325.709-125.529 109.696  1.00  0.00           H  
ATOM   1148  CB  LYS    80     326.986-127.282 109.565  1.00  0.00           C  
ATOM   1149  HB2 LYS    80     328.071-127.300 109.463  1.00  0.00           H  
ATOM   1150  HB3 LYS    80     326.644-127.963 110.344  1.00  0.00           H  
ATOM   1151  CG  LYS    80     326.471-127.835 108.259  1.00  0.00           C  
ATOM   1152  HG2 LYS    80     325.392-127.681 108.248  1.00  0.00           H  
ATOM   1153  HG3 LYS    80     326.929-127.304 107.424  1.00  0.00           H  
ATOM   1154  CD  LYS    80     326.862-129.283 108.062  1.00  0.00           C  
ATOM   1155  HD2 LYS    80     327.935-129.394 107.903  1.00  0.00           H  
ATOM   1156  HD3 LYS    80     326.540-129.871 108.921  1.00  0.00           H  
ATOM   1157  CE  LYS    80     326.014-129.733 106.847  1.00  0.00           C  
ATOM   1158  HE2 LYS    80     324.950-129.568 107.017  1.00  0.00           H  
ATOM   1159  HE3 LYS    80     326.312-129.209 105.939  1.00  0.00           H  
ATOM   1160  NZ  LYS    80     326.230-131.219 106.503  1.00  0.00           N  
ATOM   1161  HZ1 LYS    80     325.329-131.567 106.797  1.00  0.00           H  
ATOM   1162  HZ2 LYS    80     327.009-131.597 107.023  1.00  0.00           H  
ATOM   1163  HZ3 LYS    80     326.356-131.373 105.513  1.00  0.00           H  
ATOM   1164  C   LYS    80     326.768-125.696 111.564  1.00  0.00           C  
ATOM   1165  O   LYS    80     327.912-125.624 112.085  1.00  0.00           O  
ATOM   1166  N   THR    81     325.555-125.733 112.148  1.00  0.00           N  
ATOM   1167  H   THR    81     324.693-125.963 111.673  1.00  0.00           H  
ATOM   1168  CA  THR    81     325.314-125.623 113.645  1.00  0.00           C  
ATOM   1169  HA  THR    81     326.208-125.842 114.228  1.00  0.00           H  
ATOM   1170  CB  THR    81     325.159-124.143 114.050  1.00  0.00           C  
ATOM   1171  HB  THR    81     325.895-123.518 113.543  1.00  0.00           H  
ATOM   1172  CG2 THR    81     323.736-123.635 113.974  1.00  0.00           C  
ATOM   1173 HG21 THR    81     323.755-122.546 113.944  1.00  0.00           H  
ATOM   1174 HG22 THR    81     323.192-124.102 114.795  1.00  0.00           H  
ATOM   1175 HG23 THR    81     323.145-123.913 113.101  1.00  0.00           H  
ATOM   1176  OG1 THR    81     325.436-124.110 115.499  1.00  0.00           O  
ATOM   1177  HG1 THR    81     325.617-123.179 115.652  1.00  0.00           H  
ATOM   1178  C   THR    81     324.214-126.591 114.114  1.00  0.00           C  
ATOM   1179  O   THR    81     323.513-127.263 113.386  1.00  0.00           O  
ATOM   1180  N   VAL    82     323.937-126.660 115.411  1.00  0.00           N  
ATOM   1181  H   VAL    82     324.381-125.932 115.952  1.00  0.00           H  
ATOM   1182  CA  VAL    82     322.874-127.471 116.135  1.00  0.00           C  
ATOM   1183  HA  VAL    82     323.004-128.527 115.900  1.00  0.00           H  
ATOM   1184  CB  VAL    82     322.981-127.203 117.661  1.00  0.00           C  
ATOM   1185  HB  VAL    82     322.277-127.876 118.153  1.00  0.00           H  
ATOM   1186  CG1 VAL    82     324.410-127.525 118.213  1.00  0.00           C  
ATOM   1187 HG11 VAL    82     324.787-128.346 117.603  1.00  0.00           H  
ATOM   1188 HG12 VAL    82     324.410-127.838 119.257  1.00  0.00           H  
ATOM   1189 HG13 VAL    82     325.039-126.651 118.045  1.00  0.00           H  
ATOM   1190  CG2 VAL    82     322.693-125.736 118.146  1.00  0.00           C  
ATOM   1191 HG21 VAL    82     322.771-125.836 119.229  1.00  0.00           H  
ATOM   1192 HG22 VAL    82     321.661-125.509 117.877  1.00  0.00           H  
ATOM   1193 HG23 VAL    82     323.424-125.042 117.732  1.00  0.00           H  
ATOM   1194  C   VAL    82     321.481-127.193 115.748  1.00  0.00           C  
ATOM   1195  O   VAL    82     320.533-127.596 116.391  1.00  0.00           O  
ATOM   1196  N   GLU    83     321.154-126.579 114.628  1.00  0.00           N  
ATOM   1197  H   GLU    83     321.895-126.357 113.980  1.00  0.00           H  
ATOM   1198  CA  GLU    83     319.795-126.532 113.993  1.00  0.00           C  
ATOM   1199  HA  GLU    83     319.218-127.207 114.626  1.00  0.00           H  
ATOM   1200  CB  GLU    83     319.257-125.168 114.051  1.00  0.00           C  
ATOM   1201  HB2 GLU    83     318.174-125.159 113.928  1.00  0.00           H  
ATOM   1202  HB3 GLU    83     319.284-124.900 115.108  1.00  0.00           H  
ATOM   1203  CG  GLU    83     319.941-124.137 113.203  1.00  0.00           C  
ATOM   1204  HG2 GLU    83     321.014-124.172 113.395  1.00  0.00           H  
ATOM   1205  HG3 GLU    83     319.680-124.371 112.171  1.00  0.00           H  
ATOM   1206  CD  GLU    83     319.303-122.784 113.469  1.00  0.00           C  
ATOM   1207  OE1 GLU    83     318.941-122.534 114.639  1.00  0.00           O  
ATOM   1208  OE2 GLU    83     318.918-122.038 112.584  1.00  0.00           O  
ATOM   1209  C   GLU    83     319.715-127.084 112.546  1.00  0.00           C  
ATOM   1210  O   GLU    83     318.641-127.098 111.884  1.00  0.00           O  
ATOM   1211  N   GLY    84     320.942-127.393 112.024  1.00  0.00           N  
ATOM   1212  H   GLY    84     321.778-127.458 112.588  1.00  0.00           H  
ATOM   1213  CA  GLY    84     321.151-127.637 110.623  1.00  0.00           C  
ATOM   1214  HA2 GLY    84     321.640-128.604 110.503  1.00  0.00           H  
ATOM   1215  HA3 GLY    84     320.163-127.755 110.177  1.00  0.00           H  
ATOM   1216  C   GLY    84     322.021-126.606 109.924  1.00  0.00           C  
ATOM   1217  O   GLY    84     322.826-125.917 110.494  1.00  0.00           O  
ATOM   1218  N   ALA    85     321.951-126.514 108.535  1.00  0.00           N  
ATOM   1219  H   ALA    85     321.146-127.016 108.190  1.00  0.00           H  
ATOM   1220  CA  ALA    85     322.767-125.599 107.878  1.00  0.00           C  
ATOM   1221  HA  ALA    85     323.834-125.795 107.989  1.00  0.00           H  
ATOM   1222  CB  ALA    85     322.472-125.897 106.374  1.00  0.00           C  
ATOM   1223  HB1 ALA    85     322.889-125.121 105.732  1.00  0.00           H  
ATOM   1224  HB2 ALA    85     321.393-125.910 106.223  1.00  0.00           H  
ATOM   1225  HB3 ALA    85     322.875-126.850 106.031  1.00  0.00           H  
ATOM   1226  C   ALA    85     322.444-124.154 108.263  1.00  0.00           C  
ATOM   1227  O   ALA    85     321.385-123.790 108.696  1.00  0.00           O  
ATOM   1228  N   GLY    86     323.497-123.347 108.047  1.00  0.00           N  
ATOM   1229  H   GLY    86     324.365-123.834 107.876  1.00  0.00           H  
ATOM   1230  CA  GLY    86     323.386-121.871 108.121  1.00  0.00           C  
ATOM   1231  HA2 GLY    86     322.653-121.605 108.883  1.00  0.00           H  
ATOM   1232  HA3 GLY    86     324.379-121.487 108.354  1.00  0.00           H  
ATOM   1233  C   GLY    86     322.909-121.153 106.811  1.00  0.00           C  
ATOM   1234  O   GLY    86     322.604-121.812 105.858  1.00  0.00           O  
ATOM   1235  N   SER    87     323.035-119.810 106.681  1.00  0.00           N  
ATOM   1236  H   SER    87     323.308-119.388 107.557  1.00  0.00           H  
ATOM   1237  CA  SER    87     322.569-118.901 105.588  1.00  0.00           C  
ATOM   1238  HA  SER    87     321.784-119.462 105.081  1.00  0.00           H  
ATOM   1239  CB  SER    87     321.944-117.578 106.067  1.00  0.00           C  
ATOM   1240  HB2 SER    87     321.811-117.034 105.133  1.00  0.00           H  
ATOM   1241  HB3 SER    87     320.953-117.691 106.507  1.00  0.00           H  
ATOM   1242  OG  SER    87     322.836-116.886 106.944  1.00  0.00           O  
ATOM   1243  HG  SER    87     323.367-116.357 106.344  1.00  0.00           H  
ATOM   1244  C   SER    87     323.590-118.570 104.477  1.00  0.00           C  
ATOM   1245  O   SER    87     323.236-118.350 103.293  1.00  0.00           O  
ATOM   1246  N   ILE    88     324.900-118.700 104.817  1.00  0.00           N  
ATOM   1247  H   ILE    88     325.162-118.826 105.784  1.00  0.00           H  
ATOM   1248  CA  ILE    88     325.950-118.178 103.907  1.00  0.00           C  
ATOM   1249  HA  ILE    88     325.496-117.434 103.252  1.00  0.00           H  
ATOM   1250  CB  ILE    88     326.985-117.380 104.673  1.00  0.00           C  
ATOM   1251  HB  ILE    88     327.419-118.205 105.237  1.00  0.00           H  
ATOM   1252  CG2 ILE    88     328.065-116.710 103.733  1.00  0.00           C  
ATOM   1253 HG21 ILE    88     328.607-116.037 104.398  1.00  0.00           H  
ATOM   1254 HG22 ILE    88     327.660-116.233 102.840  1.00  0.00           H  
ATOM   1255 HG23 ILE    88     328.722-117.517 103.411  1.00  0.00           H  
ATOM   1256  CG1 ILE    88     326.527-116.263 105.629  1.00  0.00           C  
ATOM   1257 HG12 ILE    88     325.829-116.625 106.384  1.00  0.00           H  
ATOM   1258 HG13 ILE    88     327.378-115.907 106.209  1.00  0.00           H  
ATOM   1259  CD1 ILE    88     325.884-115.042 104.868  1.00  0.00           C  
ATOM   1260 HD11 ILE    88     324.966-115.380 104.387  1.00  0.00           H  
ATOM   1261 HD12 ILE    88     326.584-114.785 104.073  1.00  0.00           H  
ATOM   1262 HD13 ILE    88     325.649-114.251 105.580  1.00  0.00           H  
ATOM   1263  C   ILE    88     326.455-119.130 102.867  1.00  0.00           C  
ATOM   1264  O   ILE    88     327.007-120.165 103.166  1.00  0.00           O  
ATOM   1265  N   ALA    89     326.102-118.864 101.615  1.00  0.00           N  
ATOM   1266  H   ALA    89     325.690-117.979 101.357  1.00  0.00           H  
ATOM   1267  CA  ALA    89     326.643-119.618 100.511  1.00  0.00           C  
ATOM   1268  HA  ALA    89     326.878-120.628 100.849  1.00  0.00           H  
ATOM   1269  CB  ALA    89     325.587-119.601  99.407  1.00  0.00           C  
ATOM   1270  HB1 ALA    89     324.700-120.207  99.592  1.00  0.00           H  
ATOM   1271  HB2 ALA    89     325.987-120.274  98.649  1.00  0.00           H  
ATOM   1272  HB3 ALA    89     325.571-118.561  99.082  1.00  0.00           H  
ATOM   1273  C   ALA    89     328.070-119.055 100.187  1.00  0.00           C  
ATOM   1274  O   ALA    89     328.354-117.879 100.313  1.00  0.00           O  
ATOM   1275  N   ALA    90     328.990-119.914  99.772  1.00  0.00           N  
ATOM   1276  H   ALA    90     328.595-120.820  99.565  1.00  0.00           H  
ATOM   1277  CA  ALA    90     330.455-119.581  99.440  1.00  0.00           C  
ATOM   1278  HA  ALA    90     330.450-118.511  99.230  1.00  0.00           H  
ATOM   1279  CB  ALA    90     331.418-120.027 100.626  1.00  0.00           C  
ATOM   1280  HB1 ALA    90     331.503-119.127 101.235  1.00  0.00           H  
ATOM   1281  HB2 ALA    90     332.310-120.404 100.126  1.00  0.00           H  
ATOM   1282  HB3 ALA    90     330.977-120.852 101.187  1.00  0.00           H  
ATOM   1283  C   ALA    90     330.937-120.165  98.085  1.00  0.00           C  
ATOM   1284  O   ALA    90     330.385-121.203  97.612  1.00  0.00           O  
ATOM   1285  N   ALA    91     331.884-119.496  97.480  1.00  0.00           N  
ATOM   1286  H   ALA    91     332.334-118.689  97.887  1.00  0.00           H  
ATOM   1287  CA  ALA    91     332.529-119.960  96.262  1.00  0.00           C  
ATOM   1288  HA  ALA    91     331.903-120.366  95.468  1.00  0.00           H  
ATOM   1289  CB  ALA    91     333.261-118.722  95.531  1.00  0.00           C  
ATOM   1290  HB1 ALA    91     333.700-118.915  94.552  1.00  0.00           H  
ATOM   1291  HB2 ALA    91     333.929-118.353  96.310  1.00  0.00           H  
ATOM   1292  HB3 ALA    91     332.394-118.066  95.450  1.00  0.00           H  
ATOM   1293  C   ALA    91     333.583-121.067  96.664  1.00  0.00           C  
ATOM   1294  O   ALA    91     334.375-121.034  97.545  1.00  0.00           O  
ATOM   1295  N   THR    92     333.522-122.097  95.767  1.00  0.00           N  
ATOM   1296  H   THR    92     332.720-122.135  95.155  1.00  0.00           H  
ATOM   1297  CA  THR    92     334.361-123.248  95.807  1.00  0.00           C  
ATOM   1298  HA  THR    92     334.218-123.733  96.773  1.00  0.00           H  
ATOM   1299  CB  THR    92     334.063-124.313  94.727  1.00  0.00           C  
ATOM   1300  HB  THR    92     334.789-125.118  94.844  1.00  0.00           H  
ATOM   1301  CG2 THR    92     332.712-125.020  94.643  1.00  0.00           C  
ATOM   1302 HG21 THR    92     332.893-126.013  95.055  1.00  0.00           H  
ATOM   1303 HG22 THR    92     332.285-125.238  93.664  1.00  0.00           H  
ATOM   1304 HG23 THR    92     331.986-124.493  95.261  1.00  0.00           H  
ATOM   1305  OG1 THR    92     334.460-123.669  93.513  1.00  0.00           O  
ATOM   1306  HG1 THR    92     334.264-122.731  93.579  1.00  0.00           H  
ATOM   1307  C   THR    92     335.826-122.806  95.754  1.00  0.00           C  
ATOM   1308  O   THR    92     336.738-123.543  96.146  1.00  0.00           O  
ATOM   1309  N   GLY    93     336.204-121.581  95.264  1.00  0.00           N  
ATOM   1310  H   GLY    93     335.447-120.920  95.171  1.00  0.00           H  
ATOM   1311  CA  GLY    93     337.582-121.078  95.008  1.00  0.00           C  
ATOM   1312  HA2 GLY    93     338.243-121.923  94.817  1.00  0.00           H  
ATOM   1313  HA3 GLY    93     337.711-120.455  94.123  1.00  0.00           H  
ATOM   1314  C   GLY    93     338.165-120.413  96.233  1.00  0.00           C  
ATOM   1315  O   GLY    93     339.205-119.770  96.256  1.00  0.00           O  
ATOM   1316  N   PHE    94     337.585-120.598  97.460  1.00  0.00           N  
ATOM   1317  H   PHE    94     336.674-121.019  97.570  1.00  0.00           H  
ATOM   1318  CA  PHE    94     338.238-120.239  98.694  1.00  0.00           C  
ATOM   1319  HA  PHE    94     338.231-119.151  98.763  1.00  0.00           H  
ATOM   1320  CB  PHE    94     337.389-120.633  99.865  1.00  0.00           C  
ATOM   1321  HB2 PHE    94     336.506-120.008 100.001  1.00  0.00           H  
ATOM   1322  HB3 PHE    94     336.990-121.621  99.635  1.00  0.00           H  
ATOM   1323  CG  PHE    94     338.182-120.729 101.206  1.00  0.00           C  
ATOM   1324  CD1 PHE    94     338.539-119.483 101.751  1.00  0.00           C  
ATOM   1325  HD1 PHE    94     338.440-118.521 101.269  1.00  0.00           H  
ATOM   1326  CE1 PHE    94     339.122-119.538 102.984  1.00  0.00           C  
ATOM   1327  HE1 PHE    94     339.246-118.672 103.617  1.00  0.00           H  
ATOM   1328  CZ  PHE    94     339.126-120.734 103.728  1.00  0.00           C  
ATOM   1329  HZ  PHE    94     339.492-120.760 104.744  1.00  0.00           H  
ATOM   1330  CE2 PHE    94     338.763-121.939 103.184  1.00  0.00           C  
ATOM   1331  HE2 PHE    94     338.860-122.823 103.797  1.00  0.00           H  
ATOM   1332  CD2 PHE    94     338.264-121.923 101.894  1.00  0.00           C  
ATOM   1333  HD2 PHE    94     337.815-122.838 101.538  1.00  0.00           H  
ATOM   1334  C   PHE    94     339.704-120.810  98.787  1.00  0.00           C  
ATOM   1335  O   PHE    94     340.715-120.121  99.076  1.00  0.00           O  
ATOM   1336  N   VAL    95     339.890-122.163  98.520  1.00  0.00           N  
ATOM   1337  H   VAL    95     338.987-122.607  98.444  1.00  0.00           H  
ATOM   1338  CA  VAL    95     341.076-123.053  98.833  1.00  0.00           C  
ATOM   1339  HA  VAL    95     341.841-122.350  99.162  1.00  0.00           H  
ATOM   1340  CB  VAL    95     340.763-124.064  99.951  1.00  0.00           C  
ATOM   1341  HB  VAL    95     340.321-123.602 100.833  1.00  0.00           H  
ATOM   1342  CG1 VAL    95     339.671-125.021  99.595  1.00  0.00           C  
ATOM   1343 HG11 VAL    95     338.814-124.497  99.173  1.00  0.00           H  
ATOM   1344 HG12 VAL    95     339.472-125.666 100.451  1.00  0.00           H  
ATOM   1345 HG13 VAL    95     340.051-125.727  98.857  1.00  0.00           H  
ATOM   1346  CG2 VAL    95     341.978-125.023 100.350  1.00  0.00           C  
ATOM   1347 HG21 VAL    95     342.781-124.367 100.687  1.00  0.00           H  
ATOM   1348 HG22 VAL    95     342.332-125.788  99.659  1.00  0.00           H  
ATOM   1349 HG23 VAL    95     341.610-125.657 101.157  1.00  0.00           H  
ATOM   1350  C   VAL    95     341.590-123.773  97.575  1.00  0.00           C  
ATOM   1351  O   VAL    95     340.783-123.965  96.657  1.00  0.00           O  
ATOM   1352  N   LYS    96     342.921-123.968  97.428  1.00  0.00           N  
ATOM   1353  H   LYS    96     343.529-123.830  98.222  1.00  0.00           H  
ATOM   1354  CA  LYS    96     343.541-124.256  96.076  1.00  0.00           C  
ATOM   1355  HA  LYS    96     342.771-124.167  95.310  1.00  0.00           H  
ATOM   1356  CB  LYS    96     344.693-123.304  95.895  1.00  0.00           C  
ATOM   1357  HB2 LYS    96     344.758-122.735  96.823  1.00  0.00           H  
ATOM   1358  HB3 LYS    96     345.583-123.932  95.840  1.00  0.00           H  
ATOM   1359  CG  LYS    96     344.430-122.567  94.594  1.00  0.00           C  
ATOM   1360  HG2 LYS    96     344.625-123.153  93.696  1.00  0.00           H  
ATOM   1361  HG3 LYS    96     343.383-122.302  94.446  1.00  0.00           H  
ATOM   1362  CD  LYS    96     345.376-121.317  94.469  1.00  0.00           C  
ATOM   1363  HD2 LYS    96     345.055-120.731  95.330  1.00  0.00           H  
ATOM   1364  HD3 LYS    96     346.362-121.755  94.618  1.00  0.00           H  
ATOM   1365  CE  LYS    96     345.356-120.573  93.155  1.00  0.00           C  
ATOM   1366  HE2 LYS    96     345.997-119.692  93.136  1.00  0.00           H  
ATOM   1367  HE3 LYS    96     345.684-121.246  92.362  1.00  0.00           H  
ATOM   1368  NZ  LYS    96     344.025-120.044  92.755  1.00  0.00           N  
ATOM   1369  HZ1 LYS    96     343.824-119.139  93.156  1.00  0.00           H  
ATOM   1370  HZ2 LYS    96     343.314-120.674  93.098  1.00  0.00           H  
ATOM   1371  HZ3 LYS    96     343.875-119.906  91.766  1.00  0.00           H  
ATOM   1372  C   LYS    96     344.002-125.700  96.066  1.00  0.00           C  
ATOM   1373  O   LYS    96     344.107-126.419  97.064  1.00  0.00           O  
ATOM   1374  N   LYS    97     344.337-126.199  94.856  1.00  0.00           N  
ATOM   1375  H   LYS    97     344.291-125.665  94.000  1.00  0.00           H  
ATOM   1376  CA  LYS    97     344.648-127.634  94.612  1.00  0.00           C  
ATOM   1377  HA  LYS    97     344.939-127.995  95.598  1.00  0.00           H  
ATOM   1378  CB  LYS    97     343.347-128.385  94.187  1.00  0.00           C  
ATOM   1379  HB2 LYS    97     343.535-129.456  94.116  1.00  0.00           H  
ATOM   1380  HB3 LYS    97     342.566-128.210  94.927  1.00  0.00           H  
ATOM   1381  CG  LYS    97     342.753-128.087  92.770  1.00  0.00           C  
ATOM   1382  HG2 LYS    97     342.219-127.136  92.779  1.00  0.00           H  
ATOM   1383  HG3 LYS    97     343.586-128.060  92.067  1.00  0.00           H  
ATOM   1384  CD  LYS    97     341.814-129.236  92.327  1.00  0.00           C  
ATOM   1385  HD2 LYS    97     342.418-130.134  92.197  1.00  0.00           H  
ATOM   1386  HD3 LYS    97     341.091-129.504  93.097  1.00  0.00           H  
ATOM   1387  CE  LYS    97     341.073-128.852  91.026  1.00  0.00           C  
ATOM   1388  HE2 LYS    97     340.092-129.327  91.016  1.00  0.00           H  
ATOM   1389  HE3 LYS    97     340.996-127.765  90.987  1.00  0.00           H  
ATOM   1390  NZ  LYS    97     341.769-129.457  89.873  1.00  0.00           N  
ATOM   1391  HZ1 LYS    97     342.681-129.101  89.624  1.00  0.00           H  
ATOM   1392  HZ2 LYS    97     341.196-129.266  89.064  1.00  0.00           H  
ATOM   1393  HZ3 LYS    97     341.953-130.400  90.186  1.00  0.00           H  
ATOM   1394  C   LYS    97     345.880-127.888  93.644  1.00  0.00           C  
ATOM   1395  O   LYS    97     346.279-129.016  93.523  1.00  0.00           O  
ATOM   1396  N   ASP    98     346.399-126.812  92.987  1.00  0.00           N  
ATOM   1397  H   ASP    98     346.093-125.869  93.180  1.00  0.00           H  
ATOM   1398  CA  ASP    98     347.632-127.001  92.181  1.00  0.00           C  
ATOM   1399  HA  ASP    98     347.339-127.674  91.375  1.00  0.00           H  
ATOM   1400  CB  ASP    98     348.081-125.657  91.660  1.00  0.00           C  
ATOM   1401  HB2 ASP    98     348.525-125.197  92.544  1.00  0.00           H  
ATOM   1402  HB3 ASP    98     348.859-125.896  90.934  1.00  0.00           H  
ATOM   1403  CG  ASP    98     347.120-124.673  90.996  1.00  0.00           C  
ATOM   1404  OD1 ASP    98     345.978-124.366  91.466  1.00  0.00           O  
ATOM   1405  OD2 ASP    98     347.456-124.206  89.888  1.00  0.00           O  
ATOM   1406  C   ASP    98     348.819-127.585  92.988  1.00  0.00           C  
ATOM   1407  O   ASP    98     348.847-127.594  94.245  1.00  0.00           O  
ATOM   1408  N   GLN    99     349.917-127.727  92.265  1.00  0.00           N  
ATOM   1409  H   GLN    99     349.840-127.784  91.259  1.00  0.00           H  
ATOM   1410  CA  GLN    99     351.289-127.951  92.771  1.00  0.00           C  
ATOM   1411  HA  GLN    99     351.332-128.337  93.790  1.00  0.00           H  
ATOM   1412  CB  GLN    99     351.890-129.014  91.826  1.00  0.00           C  
ATOM   1413  HB2 GLN    99     351.962-128.522  90.856  1.00  0.00           H  
ATOM   1414  HB3 GLN    99     352.928-129.175  92.116  1.00  0.00           H  
ATOM   1415  CG  GLN    99     351.243-130.423  91.792  1.00  0.00           C  
ATOM   1416  HG2 GLN    99     352.080-131.110  91.917  1.00  0.00           H  
ATOM   1417  HG3 GLN    99     350.464-130.578  92.539  1.00  0.00           H  
ATOM   1418  CD  GLN    99     350.525-130.705  90.429  1.00  0.00           C  
ATOM   1419  OE1 GLN    99     351.142-130.662  89.395  1.00  0.00           O  
ATOM   1420  NE2 GLN    99     349.251-131.044  90.433  1.00  0.00           N  
ATOM   1421 HE21 GLN    99     348.861-131.401  89.573  1.00  0.00           H  
ATOM   1422 HE22 GLN    99     348.648-130.917  91.233  1.00  0.00           H  
ATOM   1423  C   GLN    99     352.134-126.686  92.714  1.00  0.00           C  
ATOM   1424  O   GLN    99     352.062-125.864  91.825  1.00  0.00           O  
ATOM   1425  N   LEU   100     353.204-126.445  93.548  1.00  0.00           N  
ATOM   1426  H   LEU   100     353.412-127.114  94.275  1.00  0.00           H  
ATOM   1427  CA  LEU   100     354.188-125.342  93.481  1.00  0.00           C  
ATOM   1428  HA  LEU   100     353.859-124.448  92.951  1.00  0.00           H  
ATOM   1429  CB  LEU   100     354.454-124.880  94.872  1.00  0.00           C  
ATOM   1430  HB2 LEU   100     354.721-125.716  95.519  1.00  0.00           H  
ATOM   1431  HB3 LEU   100     355.344-124.252  94.911  1.00  0.00           H  
ATOM   1432  CG  LEU   100     353.424-123.892  95.575  1.00  0.00           C  
ATOM   1433  HG  LEU   100     353.391-123.050  94.883  1.00  0.00           H  
ATOM   1434  CD1 LEU   100     351.974-124.443  95.795  1.00  0.00           C  
ATOM   1435 HD11 LEU   100     352.145-125.462  96.144  1.00  0.00           H  
ATOM   1436 HD12 LEU   100     351.398-124.458  94.870  1.00  0.00           H  
ATOM   1437 HD13 LEU   100     351.446-123.839  96.534  1.00  0.00           H  
ATOM   1438  CD2 LEU   100     353.932-123.363  96.960  1.00  0.00           C  
ATOM   1439 HD21 LEU   100     354.139-124.078  97.757  1.00  0.00           H  
ATOM   1440 HD22 LEU   100     353.270-122.624  97.410  1.00  0.00           H  
ATOM   1441 HD23 LEU   100     354.720-122.620  96.836  1.00  0.00           H  
ATOM   1442  C   LEU   100     355.459-125.793  92.855  1.00  0.00           C  
ATOM   1443  O   LEU   100     355.714-126.890  92.359  1.00  0.00           O  
ATOM   1444  N   GLY   101     356.410-124.830  92.702  1.00  0.00           N  
ATOM   1445  H   GLY   101     356.207-124.034  93.290  1.00  0.00           H  
ATOM   1446  CA  GLY   101     357.788-125.002  92.109  1.00  0.00           C  
ATOM   1447  HA2 GLY   101     358.509-125.228  92.895  1.00  0.00           H  
ATOM   1448  HA3 GLY   101     357.872-125.836  91.412  1.00  0.00           H  
ATOM   1449  C   GLY   101     358.315-123.770  91.495  1.00  0.00           C  
ATOM   1450  O   GLY   101     358.201-122.698  92.103  1.00  0.00           O  
ATOM   1451  N   LYS   102     359.103-123.906  90.387  1.00  0.00           N  
ATOM   1452  H   LYS   102     359.009-124.829  89.989  1.00  0.00           H  
ATOM   1453  CA  LYS   102     359.844-122.864  89.660  1.00  0.00           C  
ATOM   1454  HA  LYS   102     360.237-122.190  90.422  1.00  0.00           H  
ATOM   1455  CB  LYS   102     361.070-123.471  89.033  1.00  0.00           C  
ATOM   1456  HB2 LYS   102     361.576-124.009  89.835  1.00  0.00           H  
ATOM   1457  HB3 LYS   102     360.832-124.179  88.239  1.00  0.00           H  
ATOM   1458  CG  LYS   102     362.009-122.388  88.455  1.00  0.00           C  
ATOM   1459  HG2 LYS   102     361.405-121.665  87.907  1.00  0.00           H  
ATOM   1460  HG3 LYS   102     362.505-121.862  89.271  1.00  0.00           H  
ATOM   1461  CD  LYS   102     363.220-122.978  87.574  1.00  0.00           C  
ATOM   1462  HD2 LYS   102     364.072-123.333  88.152  1.00  0.00           H  
ATOM   1463  HD3 LYS   102     362.798-123.749  86.929  1.00  0.00           H  
ATOM   1464  CE  LYS   102     363.636-121.808  86.693  1.00  0.00           C  
ATOM   1465  HE2 LYS   102     362.911-121.834  85.880  1.00  0.00           H  
ATOM   1466  HE3 LYS   102     363.642-120.862  87.235  1.00  0.00           H  
ATOM   1467  NZ  LYS   102     365.003-122.114  86.084  1.00  0.00           N  
ATOM   1468  HZ1 LYS   102     365.766-122.304  86.717  1.00  0.00           H  
ATOM   1469  HZ2 LYS   102     365.074-121.544  85.254  1.00  0.00           H  
ATOM   1470  HZ3 LYS   102     364.933-123.072  85.774  1.00  0.00           H  
ATOM   1471  C   LYS   102     358.904-122.192  88.735  1.00  0.00           C  
ATOM   1472  O   LYS   102     358.916-120.924  88.629  1.00  0.00           O  
ATOM   1473  N   ASN   103     357.948-122.901  88.188  1.00  0.00           N  
ATOM   1474  H   ASN   103     357.880-123.819  88.604  1.00  0.00           H  
ATOM   1475  CA  ASN   103     356.989-122.546  87.143  1.00  0.00           C  
ATOM   1476  HA  ASN   103     356.984-121.457  87.112  1.00  0.00           H  
ATOM   1477  CB  ASN   103     357.517-123.063  85.767  1.00  0.00           C  
ATOM   1478  HB2 ASN   103     357.927-124.072  85.730  1.00  0.00           H  
ATOM   1479  HB3 ASN   103     356.595-123.086  85.186  1.00  0.00           H  
ATOM   1480  CG  ASN   103     358.463-122.103  85.058  1.00  0.00           C  
ATOM   1481  OD1 ASN   103     359.257-121.441  85.713  1.00  0.00           O  
ATOM   1482  ND2 ASN   103     358.475-122.023  83.758  1.00  0.00           N  
ATOM   1483 HD21 ASN   103     358.090-122.769  83.195  1.00  0.00           H  
ATOM   1484 HD22 ASN   103     359.269-121.499  83.419  1.00  0.00           H  
ATOM   1485  C   ASN   103     355.538-122.964  87.480  1.00  0.00           C  
ATOM   1486  O   ASN   103     355.348-123.721  88.421  1.00  0.00           O  
ATOM   1487  N   GLU   104     354.495-122.492  86.682  1.00  0.00           N  
ATOM   1488  H   GLU   104     354.743-121.876  85.921  1.00  0.00           H  
ATOM   1489  CA  GLU   104     353.052-122.688  86.769  1.00  0.00           C  
ATOM   1490  HA  GLU   104     352.798-122.315  87.761  1.00  0.00           H  
ATOM   1491  CB  GLU   104     352.316-121.810  85.815  1.00  0.00           C  
ATOM   1492  HB2 GLU   104     352.941-120.921  85.724  1.00  0.00           H  
ATOM   1493  HB3 GLU   104     352.318-122.167  84.785  1.00  0.00           H  
ATOM   1494  CG  GLU   104     350.886-121.288  86.127  1.00  0.00           C  
ATOM   1495  HG2 GLU   104     350.997-121.109  87.197  1.00  0.00           H  
ATOM   1496  HG3 GLU   104     350.823-120.288  85.697  1.00  0.00           H  
ATOM   1497  CD  GLU   104     349.824-122.270  85.713  1.00  0.00           C  
ATOM   1498  OE1 GLU   104     349.642-122.707  84.508  1.00  0.00           O  
ATOM   1499  OE2 GLU   104     348.901-122.512  86.627  1.00  0.00           O  
ATOM   1500  C   GLU   104     352.639-124.173  86.701  1.00  0.00           C  
ATOM   1501  O   GLU   104     351.723-124.621  87.358  1.00  0.00           O  
ATOM   1502  N   GLU   105     353.333-124.918  85.892  1.00  0.00           N  
ATOM   1503  H   GLU   105     353.843-124.465  85.146  1.00  0.00           H  
ATOM   1504  CA  GLU   105     353.131-126.362  85.693  1.00  0.00           C  
ATOM   1505  HA  GLU   105     352.098-126.538  85.996  1.00  0.00           H  
ATOM   1506  CB  GLU   105     353.078-126.588  84.178  1.00  0.00           C  
ATOM   1507  HB2 GLU   105     352.387-127.420  84.041  1.00  0.00           H  
ATOM   1508  HB3 GLU   105     352.635-125.790  83.582  1.00  0.00           H  
ATOM   1509  CG  GLU   105     354.402-127.085  83.594  1.00  0.00           C  
ATOM   1510  HG2 GLU   105     354.666-128.066  83.988  1.00  0.00           H  
ATOM   1511  HG3 GLU   105     354.346-127.296  82.526  1.00  0.00           H  
ATOM   1512  CD  GLU   105     355.594-126.110  83.688  1.00  0.00           C  
ATOM   1513  OE1 GLU   105     356.695-126.495  84.124  1.00  0.00           O  
ATOM   1514  OE2 GLU   105     355.441-124.883  83.513  1.00  0.00           O  
ATOM   1515  C   GLU   105     353.935-127.286  86.581  1.00  0.00           C  
ATOM   1516  O   GLU   105     353.974-128.524  86.467  1.00  0.00           O  
ATOM   1517  N   GLY   106     354.638-126.640  87.526  1.00  0.00           N  
ATOM   1518  H   GLY   106     354.653-125.644  87.361  1.00  0.00           H  
ATOM   1519  CA  GLY   106     355.663-126.984  88.434  1.00  0.00           C  
ATOM   1520  HA2 GLY   106     355.536-126.481  89.393  1.00  0.00           H  
ATOM   1521  HA3 GLY   106     355.401-128.023  88.634  1.00  0.00           H  
ATOM   1522  C   GLY   106     357.078-126.838  87.768  1.00  0.00           C  
ATOM   1523  O   GLY   106     357.592-125.721  87.658  1.00  0.00           O  
ATOM   1524  N   ALA   107     357.655-127.982  87.394  1.00  0.00           N  
ATOM   1525  H   ALA   107     357.214-128.868  87.591  1.00  0.00           H  
ATOM   1526  CA  ALA   107     359.064-128.249  86.911  1.00  0.00           C  
ATOM   1527  HA  ALA   107     359.575-127.291  86.809  1.00  0.00           H  
ATOM   1528  CB  ALA   107     359.842-128.946  88.093  1.00  0.00           C  
ATOM   1529  HB1 ALA   107     359.734-128.381  89.019  1.00  0.00           H  
ATOM   1530  HB2 ALA   107     360.840-129.119  87.690  1.00  0.00           H  
ATOM   1531  HB3 ALA   107     359.472-129.963  88.221  1.00  0.00           H  
ATOM   1532  C   ALA   107     359.025-128.948  85.527  1.00  0.00           C  
ATOM   1533  O   ALA   107     358.268-129.934  85.356  1.00  0.00           O  
ATOM   1534  N   PRO   108     359.832-128.482  84.556  1.00  0.00           N  
ATOM   1535  CD  PRO   108     360.589-127.272  84.564  1.00  0.00           C  
ATOM   1536  HD2 PRO   108     361.315-127.242  85.376  1.00  0.00           H  
ATOM   1537  HD3 PRO   108     359.908-126.453  84.794  1.00  0.00           H  
ATOM   1538  CG  PRO   108     361.221-127.193  83.197  1.00  0.00           C  
ATOM   1539  HG2 PRO   108     362.149-127.745  83.347  1.00  0.00           H  
ATOM   1540  HG3 PRO   108     361.293-126.203  82.748  1.00  0.00           H  
ATOM   1541  CB  PRO   108     360.368-128.036  82.176  1.00  0.00           C  
ATOM   1542  HB2 PRO   108     361.073-128.257  81.374  1.00  0.00           H  
ATOM   1543  HB3 PRO   108     359.424-127.606  81.842  1.00  0.00           H  
ATOM   1544  CA  PRO   108     359.925-129.136  83.203  1.00  0.00           C  
ATOM   1545  HA  PRO   108     358.922-129.501  82.980  1.00  0.00           H  
ATOM   1546  C   PRO   108     360.754-130.343  83.071  1.00  0.00           C  
ATOM   1547  O   PRO   108     361.377-130.873  84.033  1.00  0.00           O  
ATOM   1548  N   GLN   109     360.523-131.004  81.933  1.00  0.00           N  
ATOM   1549  H   GLN   109     359.881-130.596  81.268  1.00  0.00           H  
ATOM   1550  CA  GLN   109     361.320-132.154  81.436  1.00  0.00           C  
ATOM   1551  HA  GLN   109     361.663-132.830  82.219  1.00  0.00           H  
ATOM   1552  CB  GLN   109     360.354-133.000  80.630  1.00  0.00           C  
ATOM   1553  HB2 GLN   109     359.906-132.247  79.981  1.00  0.00           H  
ATOM   1554  HB3 GLN   109     360.907-133.726  80.034  1.00  0.00           H  
ATOM   1555  CG  GLN   109     359.325-133.730  81.477  1.00  0.00           C  
ATOM   1556  HG2 GLN   109     359.896-134.377  82.143  1.00  0.00           H  
ATOM   1557  HG3 GLN   109     358.760-132.964  82.006  1.00  0.00           H  
ATOM   1558  CD  GLN   109     358.307-134.501  80.610  1.00  0.00           C  
ATOM   1559  OE1 GLN   109     357.073-134.171  80.655  1.00  0.00           O  
ATOM   1560  NE2 GLN   109     358.679-135.319  79.645  1.00  0.00           N  
ATOM   1561 HE21 GLN   109     357.980-136.017  79.431  1.00  0.00           H  
ATOM   1562 HE22 GLN   109     359.662-135.552  79.633  1.00  0.00           H  
ATOM   1563  C   GLN   109     362.483-131.750  80.639  1.00  0.00           C  
ATOM   1564  O   GLN   109     362.791-132.326  79.595  1.00  0.00           O  
ATOM   1565  N   GLU   110     363.217-130.722  81.110  1.00  0.00           N  
ATOM   1566  H   GLU   110     363.028-130.374  82.040  1.00  0.00           H  
ATOM   1567  CA  GLU   110     364.488-130.136  80.481  1.00  0.00           C  
ATOM   1568  HA  GLU   110     364.555-130.473  79.447  1.00  0.00           H  
ATOM   1569  CB  GLU   110     364.609-128.599  80.612  1.00  0.00           C  
ATOM   1570  HB2 GLU   110     364.294-128.332  81.621  1.00  0.00           H  
ATOM   1571  HB3 GLU   110     365.625-128.218  80.501  1.00  0.00           H  
ATOM   1572  CG  GLU   110     363.910-127.780  79.535  1.00  0.00           C  
ATOM   1573  HG2 GLU   110     362.871-127.970  79.805  1.00  0.00           H  
ATOM   1574  HG3 GLU   110     364.073-126.704  79.607  1.00  0.00           H  
ATOM   1575  CD  GLU   110     364.123-128.336  78.158  1.00  0.00           C  
ATOM   1576  OE1 GLU   110     363.100-128.385  77.410  1.00  0.00           O  
ATOM   1577  OE2 GLU   110     365.254-128.639  77.751  1.00  0.00           O  
ATOM   1578  C   GLU   110     365.639-130.865  81.188  1.00  0.00           C  
ATOM   1579  O   GLU   110     365.434-131.516  82.205  1.00  0.00           O  
ATOM   1580  N   GLY   111     366.873-130.779  80.697  1.00  0.00           N  
ATOM   1581  H   GLY   111     366.895-130.166  79.895  1.00  0.00           H  
ATOM   1582  CA  GLY   111     368.099-131.337  81.200  1.00  0.00           C  
ATOM   1583  HA2 GLY   111     367.933-131.494  82.266  1.00  0.00           H  
ATOM   1584  HA3 GLY   111     368.155-132.284  80.663  1.00  0.00           H  
ATOM   1585  C   GLY   111     369.277-130.554  80.736  1.00  0.00           C  
ATOM   1586  O   GLY   111     369.267-129.870  79.682  1.00  0.00           O  
ATOM   1587  N   ILE   112     370.418-130.457  81.505  1.00  0.00           N  
ATOM   1588  H   ILE   112     370.417-130.905  82.410  1.00  0.00           H  
ATOM   1589  CA  ILE   112     371.641-129.736  81.152  1.00  0.00           C  
ATOM   1590  HA  ILE   112     371.356-128.955  80.447  1.00  0.00           H  
ATOM   1591  CB  ILE   112     372.292-129.046  82.354  1.00  0.00           C  
ATOM   1592  HB  ILE   112     373.039-129.774  82.670  1.00  0.00           H  
ATOM   1593  CG2 ILE   112     373.070-127.794  81.995  1.00  0.00           C  
ATOM   1594 HG21 ILE   112     372.552-127.018  81.431  1.00  0.00           H  
ATOM   1595 HG22 ILE   112     373.886-128.027  81.311  1.00  0.00           H  
ATOM   1596 HG23 ILE   112     373.644-127.317  82.789  1.00  0.00           H  
ATOM   1597  CG1 ILE   112     371.350-128.814  83.576  1.00  0.00           C  
ATOM   1598 HG12 ILE   112     370.702-127.977  83.315  1.00  0.00           H  
ATOM   1599 HG13 ILE   112     370.779-129.721  83.774  1.00  0.00           H  
ATOM   1600  CD1 ILE   112     372.000-128.487  84.819  1.00  0.00           C  
ATOM   1601 HD11 ILE   112     372.362-129.283  85.469  1.00  0.00           H  
ATOM   1602 HD12 ILE   112     371.155-128.052  85.352  1.00  0.00           H  
ATOM   1603 HD13 ILE   112     372.780-127.728  84.755  1.00  0.00           H  
ATOM   1604  C   ILE   112     372.553-130.755  80.346  1.00  0.00           C  
ATOM   1605  O   ILE   112     372.425-131.946  80.707  1.00  0.00           O  
ATOM   1606  N   LEU   113     373.395-130.379  79.410  1.00  0.00           N  
ATOM   1607  H   LEU   113     373.453-129.452  79.013  1.00  0.00           H  
ATOM   1608  CA  LEU   113     374.430-131.346  78.948  1.00  0.00           C  
ATOM   1609  HA  LEU   113     374.232-132.417  78.993  1.00  0.00           H  
ATOM   1610  CB  LEU   113     374.614-131.180  77.451  1.00  0.00           C  
ATOM   1611  HB2 LEU   113     374.555-130.095  77.370  1.00  0.00           H  
ATOM   1612  HB3 LEU   113     375.656-131.321  77.165  1.00  0.00           H  
ATOM   1613  CG  LEU   113     373.671-131.915  76.547  1.00  0.00           C  
ATOM   1614  HG  LEU   113     372.636-131.775  76.861  1.00  0.00           H  
ATOM   1615  CD1 LEU   113     373.671-131.303  75.187  1.00  0.00           C  
ATOM   1616 HD11 LEU   113     374.678-131.176  74.789  1.00  0.00           H  
ATOM   1617 HD12 LEU   113     373.293-130.284  75.264  1.00  0.00           H  
ATOM   1618 HD13 LEU   113     373.033-131.853  74.495  1.00  0.00           H  
ATOM   1619  CD2 LEU   113     374.005-133.389  76.591  1.00  0.00           C  
ATOM   1620 HD21 LEU   113     373.114-133.884  76.977  1.00  0.00           H  
ATOM   1621 HD22 LEU   113     374.692-133.507  77.429  1.00  0.00           H  
ATOM   1622 HD23 LEU   113     374.443-133.768  75.668  1.00  0.00           H  
ATOM   1623  C   LEU   113     375.839-131.080  79.547  1.00  0.00           C  
ATOM   1624  O   LEU   113     376.653-131.960  79.721  1.00  0.00           O  
ATOM   1625  N   GLU   114     376.169-129.773  79.779  1.00  0.00           N  
ATOM   1626  H   GLU   114     375.589-129.053  79.373  1.00  0.00           H  
ATOM   1627  CA  GLU   114     377.366-129.333  80.552  1.00  0.00           C  
ATOM   1628  HA  GLU   114     377.260-128.249  80.521  1.00  0.00           H  
ATOM   1629  CB  GLU   114     377.272-129.859  82.071  1.00  0.00           C  
ATOM   1630  HB2 GLU   114     376.228-130.025  82.338  1.00  0.00           H  
ATOM   1631  HB3 GLU   114     377.653-130.880  82.041  1.00  0.00           H  
ATOM   1632  CG  GLU   114     377.818-129.034  83.171  1.00  0.00           C  
ATOM   1633  HG2 GLU   114     377.545-129.447  84.142  1.00  0.00           H  
ATOM   1634  HG3 GLU   114     378.887-129.155  82.998  1.00  0.00           H  
ATOM   1635  CD  GLU   114     377.549-127.532  83.018  1.00  0.00           C  
ATOM   1636  OE1 GLU   114     376.309-127.213  83.142  1.00  0.00           O  
ATOM   1637  OE2 GLU   114     378.416-126.695  82.831  1.00  0.00           O  
ATOM   1638  C   GLU   114     378.757-129.635  79.743  1.00  0.00           C  
ATOM   1639  O   GLU   114     379.632-128.766  79.747  1.00  0.00           O  
ATOM   1640  N   ASP   115     379.025-130.815  79.049  1.00  0.00           N  
ATOM   1641  H   ASP   115     378.424-131.620  79.153  1.00  0.00           H  
ATOM   1642  CA  ASP   115     380.221-131.131  78.258  1.00  0.00           C  
ATOM   1643  HA  ASP   115     381.097-130.618  78.654  1.00  0.00           H  
ATOM   1644  CB  ASP   115     380.499-132.627  78.534  1.00  0.00           C  
ATOM   1645  HB2 ASP   115     380.432-132.823  79.605  1.00  0.00           H  
ATOM   1646  HB3 ASP   115     379.721-133.229  78.064  1.00  0.00           H  
ATOM   1647  CG  ASP   115     381.885-133.097  78.079  1.00  0.00           C  
ATOM   1648  OD1 ASP   115     382.207-134.303  78.198  1.00  0.00           O  
ATOM   1649  OD2 ASP   115     382.690-132.158  77.720  1.00  0.00           O  
ATOM   1650  C   ASP   115     379.977-130.861  76.748  1.00  0.00           C  
ATOM   1651  O   ASP   115     378.859-131.063  76.295  1.00  0.00           O  
ATOM   1652  N   MET   116     380.954-130.388  75.913  1.00  0.00           N  
ATOM   1653  H   MET   116     381.901-130.276  76.246  1.00  0.00           H  
ATOM   1654  CA  MET   116     380.840-129.998  74.531  1.00  0.00           C  
ATOM   1655  HA  MET   116     379.889-130.322  74.107  1.00  0.00           H  
ATOM   1656  CB  MET   116     380.841-128.460  74.492  1.00  0.00           C  
ATOM   1657  HB2 MET   116     380.599-128.132  73.481  1.00  0.00           H  
ATOM   1658  HB3 MET   116     380.106-128.053  75.186  1.00  0.00           H  
ATOM   1659  CG  MET   116     382.062-127.671  74.876  1.00  0.00           C  
ATOM   1660  HG2 MET   116     382.915-128.266  74.548  1.00  0.00           H  
ATOM   1661  HG3 MET   116     382.033-126.739  74.311  1.00  0.00           H  
ATOM   1662  SD  MET   116     382.477-127.360  76.495  1.00  0.00           S  
ATOM   1663  CE  MET   116     381.248-126.254  77.019  1.00  0.00           C  
ATOM   1664  HE1 MET   116     381.398-125.681  77.935  1.00  0.00           H  
ATOM   1665  HE2 MET   116     380.277-126.714  77.201  1.00  0.00           H  
ATOM   1666  HE3 MET   116     381.056-125.540  76.218  1.00  0.00           H  
ATOM   1667  C   MET   116     381.931-130.558  73.645  1.00  0.00           C  
ATOM   1668  O   MET   116     382.996-130.796  74.170  1.00  0.00           O  
ATOM   1669  N   PRO   117     381.661-130.728  72.290  1.00  0.00           N  
ATOM   1670  CD  PRO   117     380.283-130.613  71.681  1.00  0.00           C  
ATOM   1671  HD2 PRO   117     379.925-129.586  71.750  1.00  0.00           H  
ATOM   1672  HD3 PRO   117     379.485-131.185  72.153  1.00  0.00           H  
ATOM   1673  CG  PRO   117     380.421-131.009  70.151  1.00  0.00           C  
ATOM   1674  HG2 PRO   117     380.703-130.079  69.658  1.00  0.00           H  
ATOM   1675  HG3 PRO   117     379.550-131.553  69.785  1.00  0.00           H  
ATOM   1676  CB  PRO   117     381.761-131.835  70.107  1.00  0.00           C  
ATOM   1677  HB2 PRO   117     382.166-131.900  69.097  1.00  0.00           H  
ATOM   1678  HB3 PRO   117     381.448-132.838  70.396  1.00  0.00           H  
ATOM   1679  CA  PRO   117     382.635-131.277  71.254  1.00  0.00           C  
ATOM   1680  HA  PRO   117     383.267-132.018  71.743  1.00  0.00           H  
ATOM   1681  C   PRO   117     383.607-130.155  70.663  1.00  0.00           C  
ATOM   1682  O   PRO   117     383.281-128.918  70.672  1.00  0.00           O  
ATOM   1683  N   VAL   118     384.729-130.570  70.028  1.00  0.00           N  
ATOM   1684  H   VAL   118     384.857-131.571  70.068  1.00  0.00           H  
ATOM   1685  CA  VAL   118     386.006-129.809  69.685  1.00  0.00           C  
ATOM   1686  HA  VAL   118     385.838-128.746  69.858  1.00  0.00           H  
ATOM   1687  CB  VAL   118     387.172-130.402  70.588  1.00  0.00           C  
ATOM   1688  HB  VAL   118     388.109-129.895  70.359  1.00  0.00           H  
ATOM   1689  CG1 VAL   118     386.848-130.145  72.094  1.00  0.00           C  
ATOM   1690 HG11 VAL   118     387.598-130.698  72.660  1.00  0.00           H  
ATOM   1691 HG12 VAL   118     385.855-130.499  72.371  1.00  0.00           H  
ATOM   1692 HG13 VAL   118     386.845-129.090  72.368  1.00  0.00           H  
ATOM   1693  CG2 VAL   118     387.234-131.836  70.353  1.00  0.00           C  
ATOM   1694 HG21 VAL   118     388.299-132.035  70.469  1.00  0.00           H  
ATOM   1695 HG22 VAL   118     386.966-132.253  69.381  1.00  0.00           H  
ATOM   1696 HG23 VAL   118     386.683-132.433  71.080  1.00  0.00           H  
ATOM   1697  C   VAL   118     386.584-129.960  68.203  1.00  0.00           C  
ATOM   1698  O   VAL   118     387.546-129.234  67.915  1.00  0.00           O  
ATOM   1699  N   ASP   119     385.913-130.796  67.408  1.00  0.00           N  
ATOM   1700  H   ASP   119     385.024-131.100  67.779  1.00  0.00           H  
ATOM   1701  CA  ASP   119     386.085-131.089  65.978  1.00  0.00           C  
ATOM   1702  HA  ASP   119     387.051-130.708  65.648  1.00  0.00           H  
ATOM   1703  CB  ASP   119     386.345-132.586  65.871  1.00  0.00           C  
ATOM   1704  HB2 ASP   119     385.362-132.958  66.161  1.00  0.00           H  
ATOM   1705  HB3 ASP   119     386.589-132.766  64.824  1.00  0.00           H  
ATOM   1706  CG  ASP   119     387.480-133.228  66.645  1.00  0.00           C  
ATOM   1707  OD1 ASP   119     388.462-132.549  66.957  1.00  0.00           O  
ATOM   1708  OD2 ASP   119     387.437-134.494  66.983  1.00  0.00           O  
ATOM   1709  C   ASP   119     384.834-130.552  65.138  1.00  0.00           C  
ATOM   1710  O   ASP   119     383.796-130.318  65.819  1.00  0.00           O  
ATOM   1711  N   PRO   120     384.866-130.550  63.805  1.00  0.00           N  
ATOM   1712  CD  PRO   120     385.910-130.794  62.818  1.00  0.00           C  
ATOM   1713  HD2 PRO   120     386.380-131.763  62.990  1.00  0.00           H  
ATOM   1714  HD3 PRO   120     386.557-129.917  62.816  1.00  0.00           H  
ATOM   1715  CG  PRO   120     385.242-130.849  61.496  1.00  0.00           C  
ATOM   1716  HG2 PRO   120     384.824-131.803  61.178  1.00  0.00           H  
ATOM   1717  HG3 PRO   120     385.942-130.619  60.692  1.00  0.00           H  
ATOM   1718  CB  PRO   120     384.131-129.763  61.624  1.00  0.00           C  
ATOM   1719  HB2 PRO   120     383.384-129.825  60.833  1.00  0.00           H  
ATOM   1720  HB3 PRO   120     384.595-128.780  61.552  1.00  0.00           H  
ATOM   1721  CA  PRO   120     383.664-130.018  63.052  1.00  0.00           C  
ATOM   1722  HA  PRO   120     383.410-129.078  63.542  1.00  0.00           H  
ATOM   1723  C   PRO   120     382.534-131.031  63.102  1.00  0.00           C  
ATOM   1724  O   PRO   120     382.615-131.988  63.855  1.00  0.00           O  
ATOM   1725  N   ASP   121     381.479-130.608  62.434  1.00  0.00           N  
ATOM   1726  H   ASP   121     381.440-129.738  61.922  1.00  0.00           H  
ATOM   1727  CA  ASP   121     380.288-131.463  62.496  1.00  0.00           C  
ATOM   1728  HA  ASP   121     380.015-131.860  63.474  1.00  0.00           H  
ATOM   1729  CB  ASP   121     379.071-130.806  61.845  1.00  0.00           C  
ATOM   1730  HB2 ASP   121     379.325-130.637  60.799  1.00  0.00           H  
ATOM   1731  HB3 ASP   121     378.243-131.511  61.772  1.00  0.00           H  
ATOM   1732  CG  ASP   121     378.600-129.411  62.387  1.00  0.00           C  
ATOM   1733  OD1 ASP   121     378.846-129.048  63.509  1.00  0.00           O  
ATOM   1734  OD2 ASP   121     378.001-128.591  61.646  1.00  0.00           O  
ATOM   1735  C   ASP   121     380.517-132.838  61.789  1.00  0.00           C  
ATOM   1736  O   ASP   121     379.982-133.914  62.161  1.00  0.00           O  
ATOM   1737  N   ASN   122     381.316-132.834  60.702  1.00  0.00           N  
ATOM   1738  H   ASN   122     381.622-131.912  60.426  1.00  0.00           H  
ATOM   1739  CA  ASN   122     381.734-133.967  59.965  1.00  0.00           C  
ATOM   1740  HA  ASN   122     380.773-134.424  59.731  1.00  0.00           H  
ATOM   1741  CB  ASN   122     382.259-133.470  58.518  1.00  0.00           C  
ATOM   1742  HB2 ASN   122     382.309-134.318  57.836  1.00  0.00           H  
ATOM   1743  HB3 ASN   122     381.659-132.696  58.040  1.00  0.00           H  
ATOM   1744  CG  ASN   122     383.568-132.641  58.636  1.00  0.00           C  
ATOM   1745  OD1 ASN   122     383.564-131.432  58.760  1.00  0.00           O  
ATOM   1746  ND2 ASN   122     384.761-133.209  58.678  1.00  0.00           N  
ATOM   1747 HD21 ASN   122     385.512-132.542  58.571  1.00  0.00           H  
ATOM   1748 HD22 ASN   122     384.719-134.212  58.564  1.00  0.00           H  
ATOM   1749  C   ASN   122     382.626-134.870  60.760  1.00  0.00           C  
ATOM   1750  O   ASN   122     382.930-136.034  60.263  1.00  0.00           O  
ATOM   1751  N   GLU   123     382.950-134.587  62.021  1.00  0.00           N  
ATOM   1752  H   GLU   123     382.727-133.679  62.404  1.00  0.00           H  
ATOM   1753  CA  GLU   123     383.615-135.523  62.854  1.00  0.00           C  
ATOM   1754  HA  GLU   123     383.948-136.401  62.299  1.00  0.00           H  
ATOM   1755  CB  GLU   123     384.967-134.983  63.390  1.00  0.00           C  
ATOM   1756  HB2 GLU   123     384.643-134.018  63.781  1.00  0.00           H  
ATOM   1757  HB3 GLU   123     385.354-135.691  64.123  1.00  0.00           H  
ATOM   1758  CG  GLU   123     386.060-134.914  62.329  1.00  0.00           C  
ATOM   1759  HG2 GLU   123     385.633-134.429  61.451  1.00  0.00           H  
ATOM   1760  HG3 GLU   123     386.874-134.258  62.637  1.00  0.00           H  
ATOM   1761  CD  GLU   123     386.646-136.172  61.765  1.00  0.00           C  
ATOM   1762  OE1 GLU   123     387.333-136.110  60.691  1.00  0.00           O  
ATOM   1763  OE2 GLU   123     386.353-137.242  62.355  1.00  0.00           O  
ATOM   1764  C   GLU   123     382.640-136.017  63.994  1.00  0.00           C  
ATOM   1765  O   GLU   123     383.096-136.684  64.936  1.00  0.00           O  
ATOM   1766  N   ALA   124     381.389-135.560  64.050  1.00  0.00           N  
ATOM   1767  H   ALA   124     381.136-134.802  63.432  1.00  0.00           H  
ATOM   1768  CA  ALA   124     380.402-135.854  65.108  1.00  0.00           C  
ATOM   1769  HA  ALA   124     380.606-136.859  65.478  1.00  0.00           H  
ATOM   1770  CB  ALA   124     380.562-134.937  66.270  1.00  0.00           C  
ATOM   1771  HB1 ALA   124     380.432-133.960  65.805  1.00  0.00           H  
ATOM   1772  HB2 ALA   124     381.565-135.049  66.680  1.00  0.00           H  
ATOM   1773  HB3 ALA   124     379.785-135.054  67.026  1.00  0.00           H  
ATOM   1774  C   ALA   124     378.982-135.996  64.560  1.00  0.00           C  
ATOM   1775  O   ALA   124     377.980-135.874  65.289  1.00  0.00           O  
ATOM   1776  N   TYR   125     378.895-136.526  63.289  1.00  0.00           N  
ATOM   1777  H   TYR   125     379.694-136.195  62.767  1.00  0.00           H  
ATOM   1778  CA  TYR   125     377.693-136.896  62.619  1.00  0.00           C  
ATOM   1779  HA  TYR   125     376.869-136.362  63.093  1.00  0.00           H  
ATOM   1780  CB  TYR   125     377.805-136.425  61.167  1.00  0.00           C  
ATOM   1781  HB2 TYR   125     377.830-135.336  61.191  1.00  0.00           H  
ATOM   1782  HB3 TYR   125     378.822-136.664  60.855  1.00  0.00           H  
ATOM   1783  CG  TYR   125     376.642-136.917  60.308  1.00  0.00           C  
ATOM   1784  CD1 TYR   125     376.955-137.992  59.419  1.00  0.00           C  
ATOM   1785  HD1 TYR   125     377.863-138.535  59.634  1.00  0.00           H  
ATOM   1786  CE1 TYR   125     375.938-138.514  58.601  1.00  0.00           C  
ATOM   1787  HE1 TYR   125     376.156-139.411  58.040  1.00  0.00           H  
ATOM   1788  CZ  TYR   125     374.688-137.878  58.595  1.00  0.00           C  
ATOM   1789  OH  TYR   125     373.861-138.434  57.699  1.00  0.00           O  
ATOM   1790  HH  TYR   125     373.006-137.998  57.734  1.00  0.00           H  
ATOM   1791  CE2 TYR   125     374.382-136.757  59.337  1.00  0.00           C  
ATOM   1792  HE2 TYR   125     373.370-136.383  59.385  1.00  0.00           H  
ATOM   1793  CD2 TYR   125     375.365-136.279  60.288  1.00  0.00           C  
ATOM   1794  HD2 TYR   125     375.076-135.483  60.958  1.00  0.00           H  
ATOM   1795  C   TYR   125     377.401-138.338  62.802  1.00  0.00           C  
ATOM   1796  O   TYR   125     378.354-139.126  63.122  1.00  0.00           O  
ATOM   1797  N   GLU   126     376.098-138.725  62.743  1.00  0.00           N  
ATOM   1798  H   GLU   126     375.398-138.014  62.586  1.00  0.00           H  
ATOM   1799  CA  GLU   126     375.533-140.101  62.870  1.00  0.00           C  
ATOM   1800  HA  GLU   126     376.115-140.782  62.250  1.00  0.00           H  
ATOM   1801  CB  GLU   126     375.824-140.670  64.248  1.00  0.00           C  
ATOM   1802  HB2 GLU   126     375.493-141.706  64.170  1.00  0.00           H  
ATOM   1803  HB3 GLU   126     376.908-140.720  64.341  1.00  0.00           H  
ATOM   1804  CG  GLU   126     375.116-140.014  65.434  1.00  0.00           C  
ATOM   1805  HG2 GLU   126     375.081-138.940  65.252  1.00  0.00           H  
ATOM   1806  HG3 GLU   126     374.109-140.428  65.469  1.00  0.00           H  
ATOM   1807  CD  GLU   126     375.862-140.190  66.771  1.00  0.00           C  
ATOM   1808  OE1 GLU   126     376.039-139.219  67.623  1.00  0.00           O  
ATOM   1809  OE2 GLU   126     376.408-141.291  67.038  1.00  0.00           O  
ATOM   1810  C   GLU   126     374.058-139.989  62.531  1.00  0.00           C  
ATOM   1811  O   GLU   126     373.392-138.930  62.506  1.00  0.00           O  
ATOM   1812  N   MET   127     373.501-141.192  62.226  1.00  0.00           N  
ATOM   1813  H   MET   127     374.196-141.924  62.195  1.00  0.00           H  
ATOM   1814  CA  MET   127     372.151-141.476  61.739  1.00  0.00           C  
ATOM   1815  HA  MET   127     371.471-140.829  62.293  1.00  0.00           H  
ATOM   1816  CB  MET   127     372.114-141.193  60.245  1.00  0.00           C  
ATOM   1817  HB2 MET   127     371.107-141.100  59.838  1.00  0.00           H  
ATOM   1818  HB3 MET   127     372.346-140.144  60.061  1.00  0.00           H  
ATOM   1819  CG  MET   127     372.972-141.992  59.218  1.00  0.00           C  
ATOM   1820  HG2 MET   127     372.681-143.007  59.490  1.00  0.00           H  
ATOM   1821  HG3 MET   127     372.671-141.603  58.245  1.00  0.00           H  
ATOM   1822  SD  MET   127     374.679-141.675  59.249  1.00  0.00           S  
ATOM   1823  CE  MET   127     375.293-142.934  58.063  1.00  0.00           C  
ATOM   1824  HE1 MET   127     375.048-143.879  58.547  1.00  0.00           H  
ATOM   1825  HE2 MET   127     376.351-143.033  57.820  1.00  0.00           H  
ATOM   1826  HE3 MET   127     374.713-142.940  57.140  1.00  0.00           H  
ATOM   1827  C   MET   127     371.783-142.897  61.955  1.00  0.00           C  
ATOM   1828  O   MET   127     372.550-143.781  61.779  1.00  0.00           O  
ATOM   1829  N   PRO   128     370.471-143.054  62.271  1.00  0.00           N  
ATOM   1830  CD  PRO   128     369.449-142.013  62.339  1.00  0.00           C  
ATOM   1831  HD2 PRO   128     369.357-141.594  61.337  1.00  0.00           H  
ATOM   1832  HD3 PRO   128     369.618-141.246  63.095  1.00  0.00           H  
ATOM   1833  CG  PRO   128     368.183-142.752  62.854  1.00  0.00           C  
ATOM   1834  HG2 PRO   128     367.340-142.838  62.168  1.00  0.00           H  
ATOM   1835  HG3 PRO   128     367.842-142.187  63.721  1.00  0.00           H  
ATOM   1836  CB  PRO   128     368.663-144.096  63.292  1.00  0.00           C  
ATOM   1837  HB2 PRO   128     367.915-144.889  63.288  1.00  0.00           H  
ATOM   1838  HB3 PRO   128     368.835-144.155  64.367  1.00  0.00           H  
ATOM   1839  CA  PRO   128     369.894-144.342  62.491  1.00  0.00           C  
ATOM   1840  HA  PRO   128     370.585-144.885  63.135  1.00  0.00           H  
ATOM   1841  C   PRO   128     369.736-144.977  61.041  1.00  0.00           C  
ATOM   1842  O   PRO   128     369.352-144.272  60.089  1.00  0.00           O  
ATOM   1843  N   SER   129     370.024-146.256  60.785  1.00  0.00           N  
ATOM   1844  H   SER   129     370.121-146.872  61.580  1.00  0.00           H  
ATOM   1845  CA  SER   129     370.039-147.028  59.536  1.00  0.00           C  
ATOM   1846  HA  SER   129     369.405-146.507  58.818  1.00  0.00           H  
ATOM   1847  CB  SER   129     371.478-146.913  58.961  1.00  0.00           C  
ATOM   1848  HB2 SER   129     371.756-145.886  58.725  1.00  0.00           H  
ATOM   1849  HB3 SER   129     372.191-147.426  59.606  1.00  0.00           H  
ATOM   1850  OG  SER   129     371.459-147.620  57.746  1.00  0.00           O  
ATOM   1851  HG  SER   129     372.240-148.170  57.645  1.00  0.00           H  
ATOM   1852  C   SER   129     369.604-148.419  59.739  1.00  0.00           C  
ATOM   1853  O   SER   129     369.783-148.906  60.866  1.00  0.00           O  
ATOM   1854  N   GLU   130     368.936-149.068  58.771  1.00  0.00           N  
ATOM   1855  H   GLU   130     368.902-148.571  57.892  1.00  0.00           H  
ATOM   1856  CA  GLU   130     368.310-150.333  58.894  1.00  0.00           C  
ATOM   1857  HA  GLU   130     367.571-150.299  59.694  1.00  0.00           H  
ATOM   1858  CB  GLU   130     367.705-150.566  57.438  1.00  0.00           C  
ATOM   1859  HB2 GLU   130     368.529-150.602  56.725  1.00  0.00           H  
ATOM   1860  HB3 GLU   130     367.276-151.568  57.434  1.00  0.00           H  
ATOM   1861  CG  GLU   130     366.645-149.553  57.051  1.00  0.00           C  
ATOM   1862  HG2 GLU   130     365.932-150.048  56.392  1.00  0.00           H  
ATOM   1863  HG3 GLU   130     366.157-149.196  57.958  1.00  0.00           H  
ATOM   1864  CD  GLU   130     367.069-148.366  56.148  1.00  0.00           C  
ATOM   1865  OE1 GLU   130     368.175-147.809  56.328  1.00  0.00           O  
ATOM   1866  OE2 GLU   130     366.163-147.895  55.490  1.00  0.00           O  
ATOM   1867  C   GLU   130     369.151-151.494  59.344  1.00  0.00           C  
ATOM   1868  O   GLU   130     368.550-152.570  59.526  1.00  0.00           O  
ATOM   1869  N   GLU   131     370.478-151.290  59.504  1.00  0.00           N  
ATOM   1870  H   GLU   131     370.606-150.292  59.418  1.00  0.00           H  
ATOM   1871  CA  GLU   131     371.384-152.302  59.930  1.00  0.00           C  
ATOM   1872  HA  GLU   131     370.987-153.245  60.304  1.00  0.00           H  
ATOM   1873  CB  GLU   131     372.352-152.662  58.755  1.00  0.00           C  
ATOM   1874  HB2 GLU   131     373.123-153.291  59.200  1.00  0.00           H  
ATOM   1875  HB3 GLU   131     371.849-153.368  58.095  1.00  0.00           H  
ATOM   1876  CG  GLU   131     373.101-151.604  57.906  1.00  0.00           C  
ATOM   1877  HG2 GLU   131     373.452-150.792  58.543  1.00  0.00           H  
ATOM   1878  HG3 GLU   131     374.098-151.890  57.570  1.00  0.00           H  
ATOM   1879  CD  GLU   131     372.474-151.042  56.605  1.00  0.00           C  
ATOM   1880  OE1 GLU   131     373.323-150.637  55.849  1.00  0.00           O  
ATOM   1881  OE2 GLU   131     371.277-151.271  56.372  1.00  0.00           O  
ATOM   1882  C   GLU   131     372.145-151.738  61.215  1.00  0.00           C  
ATOM   1883  O   GLU   131     373.073-152.474  61.570  1.00  0.00           O  
ATOM   1884  N   GLY   132     371.845-150.640  61.884  1.00  0.00           N  
ATOM   1885  H   GLY   132     371.012-150.135  61.620  1.00  0.00           H  
ATOM   1886  CA  GLY   132     372.644-150.010  62.941  1.00  0.00           C  
ATOM   1887  HA2 GLY   132     373.627-149.987  62.470  1.00  0.00           H  
ATOM   1888  HA3 GLY   132     372.274-148.987  63.012  1.00  0.00           H  
ATOM   1889  C   GLY   132     372.784-150.759  64.250  1.00  0.00           C  
ATOM   1890  O   GLY   132     372.785-150.145  65.324  1.00  0.00           O  
ATOM   1891  N   TYR   133     372.591-152.071  64.274  1.00  0.00           N  
ATOM   1892  H   TYR   133     372.651-152.549  63.386  1.00  0.00           H  
ATOM   1893  CA  TYR   133     372.434-152.835  65.547  1.00  0.00           C  
ATOM   1894  HA  TYR   133     372.166-152.091  66.296  1.00  0.00           H  
ATOM   1895  CB  TYR   133     371.245-153.803  65.543  1.00  0.00           C  
ATOM   1896  HB2 TYR   133     371.344-154.413  64.645  1.00  0.00           H  
ATOM   1897  HB3 TYR   133     371.238-154.494  66.385  1.00  0.00           H  
ATOM   1898  CG  TYR   133     369.944-153.100  65.429  1.00  0.00           C  
ATOM   1899  CD1 TYR   133     369.223-152.693  66.567  1.00  0.00           C  
ATOM   1900  HD1 TYR   133     369.720-152.888  67.506  1.00  0.00           H  
ATOM   1901  CE1 TYR   133     368.009-152.029  66.461  1.00  0.00           C  
ATOM   1902  HE1 TYR   133     367.436-151.637  67.289  1.00  0.00           H  
ATOM   1903  CZ  TYR   133     367.477-151.842  65.145  1.00  0.00           C  
ATOM   1904  OH  TYR   133     366.268-151.133  64.996  1.00  0.00           O  
ATOM   1905  HH  TYR   133     366.476-150.251  64.678  1.00  0.00           H  
ATOM   1906  CE2 TYR   133     368.289-152.226  63.988  1.00  0.00           C  
ATOM   1907  HE2 TYR   133     367.990-152.001  62.975  1.00  0.00           H  
ATOM   1908  CD2 TYR   133     369.482-152.773  64.200  1.00  0.00           C  
ATOM   1909  HD2 TYR   133     370.138-152.915  63.353  1.00  0.00           H  
ATOM   1910  C   TYR   133     373.655-153.739  65.987  1.00  0.00           C  
ATOM   1911  O   TYR   133     374.166-154.540  65.204  1.00  0.00           O  
ATOM   1912  N   GLN   134     374.120-153.565  67.228  1.00  0.00           N  
ATOM   1913  H   GLN   134     373.599-152.905  67.787  1.00  0.00           H  
ATOM   1914  CA  GLN   134     375.284-154.266  67.888  1.00  0.00           C  
ATOM   1915  HA  GLN   134     375.770-155.034  67.286  1.00  0.00           H  
ATOM   1916  CB  GLN   134     376.523-153.275  68.156  1.00  0.00           C  
ATOM   1917  HB2 GLN   134     376.379-152.445  68.848  1.00  0.00           H  
ATOM   1918  HB3 GLN   134     377.323-153.984  68.369  1.00  0.00           H  
ATOM   1919  CG  GLN   134     376.938-152.623  66.826  1.00  0.00           C  
ATOM   1920  HG2 GLN   134     377.090-153.433  66.112  1.00  0.00           H  
ATOM   1921  HG3 GLN   134     376.154-151.952  66.476  1.00  0.00           H  
ATOM   1922  CD  GLN   134     378.198-151.836  66.789  1.00  0.00           C  
ATOM   1923  OE1 GLN   134     378.858-152.017  65.805  1.00  0.00           O  
ATOM   1924  NE2 GLN   134     378.484-151.000  67.691  1.00  0.00           N  
ATOM   1925 HE21 GLN   134     377.780-150.795  68.386  1.00  0.00           H  
ATOM   1926 HE22 GLN   134     379.276-150.374  67.689  1.00  0.00           H  
ATOM   1927  C   GLN   134     374.870-154.970  69.239  1.00  0.00           C  
ATOM   1928  O   GLN   134     375.023-154.330  70.255  1.00  0.00           O  
ATOM   1929  N   ASP   135     374.469-156.263  69.124  1.00  0.00           N  
ATOM   1930  H   ASP   135     374.350-156.700  68.222  1.00  0.00           H  
ATOM   1931  CA  ASP   135     373.981-156.986  70.305  1.00  0.00           C  
ATOM   1932  HA  ASP   135     373.872-156.339  71.176  1.00  0.00           H  
ATOM   1933  CB  ASP   135     372.552-157.482  69.892  1.00  0.00           C  
ATOM   1934  HB2 ASP   135     372.055-157.755  70.823  1.00  0.00           H  
ATOM   1935  HB3 ASP   135     372.040-156.590  69.530  1.00  0.00           H  
ATOM   1936  CG  ASP   135     372.432-158.570  68.753  1.00  0.00           C  
ATOM   1937  OD1 ASP   135     373.431-158.955  68.095  1.00  0.00           O  
ATOM   1938  OD2 ASP   135     371.320-159.193  68.849  1.00  0.00           O  
ATOM   1939  C   ASP   135     374.958-158.092  70.737  1.00  0.00           C  
ATOM   1940  O   ASP   135     374.726-158.745  71.762  1.00  0.00           O  
ATOM   1941  N   TYR   136     375.998-158.493  69.983  1.00  0.00           N  
ATOM   1942  H   TYR   136     376.131-158.023  69.099  1.00  0.00           H  
ATOM   1943  CA  TYR   136     376.830-159.568  70.405  1.00  0.00           C  
ATOM   1944  HA  TYR   136     376.343-160.258  71.094  1.00  0.00           H  
ATOM   1945  CB  TYR   136     377.102-160.448  69.155  1.00  0.00           C  
ATOM   1946  HB2 TYR   136     376.104-160.788  68.879  1.00  0.00           H  
ATOM   1947  HB3 TYR   136     377.585-159.853  68.380  1.00  0.00           H  
ATOM   1948  CG  TYR   136     377.972-161.669  69.429  1.00  0.00           C  
ATOM   1949  CD1 TYR   136     377.470-162.594  70.286  1.00  0.00           C  
ATOM   1950  HD1 TYR   136     376.450-162.533  70.636  1.00  0.00           H  
ATOM   1951  CE1 TYR   136     378.312-163.612  70.708  1.00  0.00           C  
ATOM   1952  HE1 TYR   136     377.929-164.336  71.412  1.00  0.00           H  
ATOM   1953  CZ  TYR   136     379.585-163.862  69.981  1.00  0.00           C  
ATOM   1954  OH  TYR   136     380.342-164.887  70.288  1.00  0.00           O  
ATOM   1955  HH  TYR   136     380.966-164.986  69.565  1.00  0.00           H  
ATOM   1956  CE2 TYR   136     380.057-162.800  69.156  1.00  0.00           C  
ATOM   1957  HE2 TYR   136     381.068-162.834  68.779  1.00  0.00           H  
ATOM   1958  CD2 TYR   136     379.295-161.652  68.908  1.00  0.00           C  
ATOM   1959  HD2 TYR   136     379.804-160.813  68.457  1.00  0.00           H  
ATOM   1960  C   TYR   136     378.205-158.992  71.082  1.00  0.00           C  
ATOM   1961  O   TYR   136     378.820-158.063  70.496  1.00  0.00           O  
ATOM   1962  N   GLU   137     378.590-159.713  72.101  1.00  0.00           N  
ATOM   1963  H   GLU   137     378.017-160.486  72.407  1.00  0.00           H  
ATOM   1964  CA  GLU   137     379.900-159.609  72.884  1.00  0.00           C  
ATOM   1965  HA  GLU   137     380.351-158.680  72.533  1.00  0.00           H  
ATOM   1966  CB  GLU   137     379.564-159.282  74.378  1.00  0.00           C  
ATOM   1967  HB2 GLU   137     378.892-158.444  74.565  1.00  0.00           H  
ATOM   1968  HB3 GLU   137     379.225-160.179  74.896  1.00  0.00           H  
ATOM   1969  CG  GLU   137     380.724-158.759  75.300  1.00  0.00           C  
ATOM   1970  HG2 GLU   137     380.527-158.764  76.372  1.00  0.00           H  
ATOM   1971  HG3 GLU   137     381.613-159.384  75.382  1.00  0.00           H  
ATOM   1972  CD  GLU   137     381.112-157.249  75.059  1.00  0.00           C  
ATOM   1973  OE1 GLU   137     381.730-156.558  75.872  1.00  0.00           O  
ATOM   1974  OE2 GLU   137     380.702-156.738  73.953  1.00  0.00           O  
ATOM   1975  C   GLU   137     380.829-160.862  72.760  1.00  0.00           C  
ATOM   1976  O   GLU   137     380.555-162.008  73.050  1.00  0.00           O  
ATOM   1977  N   PRO   138     382.031-160.575  72.170  1.00  0.00           N  
ATOM   1978  CD  PRO   138     382.464-159.322  71.702  1.00  0.00           C  
ATOM   1979  HD2 PRO   138     382.678-158.538  72.429  1.00  0.00           H  
ATOM   1980  HD3 PRO   138     381.734-158.916  71.002  1.00  0.00           H  
ATOM   1981  CG  PRO   138     383.885-159.530  71.111  1.00  0.00           C  
ATOM   1982  HG2 PRO   138     384.642-159.241  71.840  1.00  0.00           H  
ATOM   1983  HG3 PRO   138     384.038-158.993  70.175  1.00  0.00           H  
ATOM   1984  CB  PRO   138     383.880-161.060  70.712  1.00  0.00           C  
ATOM   1985  HB2 PRO   138     384.856-161.538  70.792  1.00  0.00           H  
ATOM   1986  HB3 PRO   138     383.393-161.115  69.738  1.00  0.00           H  
ATOM   1987  CA  PRO   138     382.994-161.658  71.762  1.00  0.00           C  
ATOM   1988  HA  PRO   138     382.451-162.537  71.416  1.00  0.00           H  
ATOM   1989  C   PRO   138     383.810-162.135  73.034  1.00  0.00           C  
ATOM   1990  O   PRO   138     384.091-163.325  73.095  1.00  0.00           O  
ATOM   1991  N   GLU   139     384.307-161.228  73.892  1.00  0.00           N  
ATOM   1992  H   GLU   139     383.990-160.270  73.838  1.00  0.00           H  
ATOM   1993  CA  GLU   139     384.785-161.563  75.209  1.00  0.00           C  
ATOM   1994  HA  GLU   139     385.577-162.280  74.992  1.00  0.00           H  
ATOM   1995  CB  GLU   139     385.602-160.397  75.859  1.00  0.00           C  
ATOM   1996  HB2 GLU   139     384.977-159.510  75.757  1.00  0.00           H  
ATOM   1997  HB3 GLU   139     385.720-160.559  76.931  1.00  0.00           H  
ATOM   1998  CG  GLU   139     386.926-159.918  75.231  1.00  0.00           C  
ATOM   1999  HG2 GLU   139     386.846-160.042  74.151  1.00  0.00           H  
ATOM   2000  HG3 GLU   139     387.073-158.853  75.415  1.00  0.00           H  
ATOM   2001  CD  GLU   139     388.136-160.596  75.713  1.00  0.00           C  
ATOM   2002  OE1 GLU   139     388.069-161.863  75.733  1.00  0.00           O  
ATOM   2003  OE2 GLU   139     389.203-160.034  75.977  1.00  0.00           O  
ATOM   2004  C   GLU   139     383.825-162.080  76.387  1.00  0.00           C  
ATOM   2005  O   GLU   139     382.939-161.298  76.723  1.00  0.00           O  
ATOM   2006  N   ALA   140     384.056-163.270  76.986  1.00  0.00           N  
ATOM   2007  H   ALA   140     384.629-164.001  76.590  1.00  0.00           H  
ATOM   2008  CA  ALA   140     383.173-163.701  78.139  1.00  0.00           C  
ATOM   2009  HA  ALA   140     382.776-162.780  78.566  1.00  0.00           H  
ATOM   2010  CB  ALA   140     382.047-164.620  77.679  1.00  0.00           C  
ATOM   2011  HB1 ALA   140     381.518-165.052  78.529  1.00  0.00           H  
ATOM   2012  HB2 ALA   140     382.482-165.390  77.042  1.00  0.00           H  
ATOM   2013  HB3 ALA   140     381.296-164.073  77.109  1.00  0.00           H  
ATOM   2014  C   ALA   140     384.056-164.228  79.266  1.00  0.00           C  
ATOM   2015  O   ALA   140     384.139-163.741  80.431  1.00  0.00           O  
ATOM   2016  OXT ALA   140     384.678-165.288  79.045  1.00  0.00           O  
TER    2017      ALA   140 
END   
