# Supplementary material for: Exploring Structural Insights of Aβ42 and α-Synuclein Monomers and Heterodimer: A Comparative Study Using Implicit and Explicit Solvent Simulations
Source: J Phys Chem B. 2024 May 3;128(19):4655–69. doi: 10.1021/acs.jpcb.4c00503 (PMC11103699; doi:10.1021/acs.jpcb.4c00503)
Supplement: Supplementary file 3 — jp4c00503_si_003.zip [file jp4c00503_si_003.zip › rep/2_asyn_FINAL19.pdb]

ATOM      1  N   MET     1     579.696 137.255 -10.017  1.00  0.00           N  
ATOM      2  H1  MET     1     578.995 137.894 -10.363  1.00  0.00           H  
ATOM      3  H2  MET     1     579.560 137.318  -9.018  1.00  0.00           H  
ATOM      4  H3  MET     1     579.573 136.265 -10.175  1.00  0.00           H  
ATOM      5  CA  MET     1     581.054 137.671 -10.397  1.00  0.00           C  
ATOM      6  HA  MET     1     581.093 138.724 -10.117  1.00  0.00           H  
ATOM      7  CB  MET     1     582.194 136.991  -9.624  1.00  0.00           C  
ATOM      8  HB2 MET     1     581.914 135.965  -9.386  1.00  0.00           H  
ATOM      9  HB3 MET     1     583.059 137.040 -10.285  1.00  0.00           H  
ATOM     10  CG  MET     1     582.578 137.638  -8.300  1.00  0.00           C  
ATOM     11  HG2 MET     1     583.164 136.880  -7.779  1.00  0.00           H  
ATOM     12  HG3 MET     1     583.230 138.508  -8.377  1.00  0.00           H  
ATOM     13  SD  MET     1     581.249 138.050  -7.170  1.00  0.00           S  
ATOM     14  CE  MET     1     582.268 137.849  -5.652  1.00  0.00           C  
ATOM     15  HE1 MET     1     583.176 138.448  -5.712  1.00  0.00           H  
ATOM     16  HE2 MET     1     582.598 136.827  -5.469  1.00  0.00           H  
ATOM     17  HE3 MET     1     581.687 137.988  -4.740  1.00  0.00           H  
ATOM     18  C   MET     1     581.173 137.426 -11.850  1.00  0.00           C  
ATOM     19  O   MET     1     580.530 136.491 -12.340  1.00  0.00           O  
ATOM     20  N   ASP     2     581.979 138.232 -12.527  1.00  0.00           N  
ATOM     21  H   ASP     2     582.518 138.944 -12.055  1.00  0.00           H  
ATOM     22  CA  ASP     2     582.254 138.081 -13.960  1.00  0.00           C  
ATOM     23  HA  ASP     2     581.838 137.149 -14.343  1.00  0.00           H  
ATOM     24  CB  ASP     2     581.542 139.223 -14.796  1.00  0.00           C  
ATOM     25  HB2 ASP     2     580.461 139.117 -14.707  1.00  0.00           H  
ATOM     26  HB3 ASP     2     581.642 140.195 -14.313  1.00  0.00           H  
ATOM     27  CG  ASP     2     581.809 139.296 -16.341  1.00  0.00           C  
ATOM     28  OD1 ASP     2     581.037 140.022 -17.067  1.00  0.00           O  
ATOM     29  OD2 ASP     2     582.805 138.699 -16.903  1.00  0.00           O  
ATOM     30  C   ASP     2     583.715 138.121 -14.247  1.00  0.00           C  
ATOM     31  O   ASP     2     584.434 138.937 -13.601  1.00  0.00           O  
ATOM     32  N   VAL     3     584.208 137.249 -15.152  1.00  0.00           N  
ATOM     33  H   VAL     3     583.544 136.656 -15.629  1.00  0.00           H  
ATOM     34  CA  VAL     3     585.654 136.938 -15.460  1.00  0.00           C  
ATOM     35  HA  VAL     3     586.196 137.492 -14.693  1.00  0.00           H  
ATOM     36  CB  VAL     3     585.980 135.519 -15.148  1.00  0.00           C  
ATOM     37  HB  VAL     3     586.988 135.230 -15.445  1.00  0.00           H  
ATOM     38  CG1 VAL     3     585.884 135.181 -13.660  1.00  0.00           C  
ATOM     39 HG11 VAL     3     584.890 135.359 -13.251  1.00  0.00           H  
ATOM     40 HG12 VAL     3     586.548 135.793 -13.049  1.00  0.00           H  
ATOM     41 HG13 VAL     3     586.274 134.192 -13.419  1.00  0.00           H  
ATOM     42  CG2 VAL     3     585.151 134.606 -15.944  1.00  0.00           C  
ATOM     43 HG21 VAL     3     584.921 134.996 -16.936  1.00  0.00           H  
ATOM     44 HG22 VAL     3     584.202 134.665 -15.411  1.00  0.00           H  
ATOM     45 HG23 VAL     3     585.509 133.577 -15.933  1.00  0.00           H  
ATOM     46  C   VAL     3     586.214 137.441 -16.764  1.00  0.00           C  
ATOM     47  O   VAL     3     587.367 137.081 -17.073  1.00  0.00           O  
ATOM     48  N   PHE     4     585.568 138.211 -17.580  1.00  0.00           N  
ATOM     49  H   PHE     4     584.632 138.502 -17.337  1.00  0.00           H  
ATOM     50  CA  PHE     4     585.896 138.465 -18.965  1.00  0.00           C  
ATOM     51  HA  PHE     4     586.653 137.791 -19.365  1.00  0.00           H  
ATOM     52  CB  PHE     4     584.700 138.222 -19.828  1.00  0.00           C  
ATOM     53  HB2 PHE     4     584.269 137.228 -19.713  1.00  0.00           H  
ATOM     54  HB3 PHE     4     584.043 139.043 -19.539  1.00  0.00           H  
ATOM     55  CG  PHE     4     585.008 138.534 -21.303  1.00  0.00           C  
ATOM     56  CD1 PHE     4     584.620 139.765 -21.926  1.00  0.00           C  
ATOM     57  HD1 PHE     4     584.230 140.613 -21.382  1.00  0.00           H  
ATOM     58  CE1 PHE     4     584.927 139.932 -23.310  1.00  0.00           C  
ATOM     59  HE1 PHE     4     584.815 140.894 -23.787  1.00  0.00           H  
ATOM     60  CZ  PHE     4     585.595 138.867 -23.965  1.00  0.00           C  
ATOM     61  HZ  PHE     4     585.993 138.917 -24.968  1.00  0.00           H  
ATOM     62  CE2 PHE     4     585.645 137.583 -23.459  1.00  0.00           C  
ATOM     63  HE2 PHE     4     586.019 136.764 -24.054  1.00  0.00           H  
ATOM     64  CD2 PHE     4     585.367 137.412 -22.080  1.00  0.00           C  
ATOM     65  HD2 PHE     4     585.431 136.458 -21.579  1.00  0.00           H  
ATOM     66  C   PHE     4     586.477 139.910 -19.064  1.00  0.00           C  
ATOM     67  O   PHE     4     585.878 140.877 -18.568  1.00  0.00           O  
ATOM     68  N   MET     5     587.635 140.032 -19.706  1.00  0.00           N  
ATOM     69  H   MET     5     588.109 139.201 -20.028  1.00  0.00           H  
ATOM     70  CA  MET     5     588.409 141.338 -19.825  1.00  0.00           C  
ATOM     71  HA  MET     5     587.958 142.071 -19.156  1.00  0.00           H  
ATOM     72  CB  MET     5     589.918 141.155 -19.365  1.00  0.00           C  
ATOM     73  HB2 MET     5     589.853 140.228 -18.795  1.00  0.00           H  
ATOM     74  HB3 MET     5     590.469 141.010 -20.294  1.00  0.00           H  
ATOM     75  CG  MET     5     590.688 142.287 -18.620  1.00  0.00           C  
ATOM     76  HG2 MET     5     590.323 143.300 -18.785  1.00  0.00           H  
ATOM     77  HG3 MET     5     590.397 142.059 -17.594  1.00  0.00           H  
ATOM     78  SD  MET     5     592.526 142.364 -18.699  1.00  0.00           S  
ATOM     79  CE  MET     5     592.994 140.702 -18.183  1.00  0.00           C  
ATOM     80  HE1 MET     5     593.929 140.388 -18.646  1.00  0.00           H  
ATOM     81  HE2 MET     5     592.248 139.973 -18.498  1.00  0.00           H  
ATOM     82  HE3 MET     5     592.987 140.735 -17.093  1.00  0.00           H  
ATOM     83  C   MET     5     588.370 141.818 -21.266  1.00  0.00           C  
ATOM     84  O   MET     5     588.152 141.138 -22.247  1.00  0.00           O  
ATOM     85  N   LYS     6     588.438 143.157 -21.356  1.00  0.00           N  
ATOM     86  H   LYS     6     588.676 143.701 -20.539  1.00  0.00           H  
ATOM     87  CA  LYS     6     588.144 143.917 -22.646  1.00  0.00           C  
ATOM     88  HA  LYS     6     588.145 143.305 -23.547  1.00  0.00           H  
ATOM     89  CB  LYS     6     586.798 144.633 -22.538  1.00  0.00           C  
ATOM     90  HB2 LYS     6     586.934 145.356 -21.734  1.00  0.00           H  
ATOM     91  HB3 LYS     6     586.689 145.173 -23.478  1.00  0.00           H  
ATOM     92  CG  LYS     6     585.491 143.703 -22.386  1.00  0.00           C  
ATOM     93  HG2 LYS     6     585.217 143.240 -23.334  1.00  0.00           H  
ATOM     94  HG3 LYS     6     585.709 142.958 -21.621  1.00  0.00           H  
ATOM     95  CD  LYS     6     584.339 144.642 -21.879  1.00  0.00           C  
ATOM     96  HD2 LYS     6     584.639 145.513 -21.297  1.00  0.00           H  
ATOM     97  HD3 LYS     6     583.906 145.092 -22.773  1.00  0.00           H  
ATOM     98  CE  LYS     6     583.318 143.835 -21.142  1.00  0.00           C  
ATOM     99  HE2 LYS     6     583.011 143.071 -21.856  1.00  0.00           H  
ATOM    100  HE3 LYS     6     583.893 143.410 -20.320  1.00  0.00           H  
ATOM    101  NZ  LYS     6     582.157 144.548 -20.641  1.00  0.00           N  
ATOM    102  HZ1 LYS     6     582.419 145.474 -20.334  1.00  0.00           H  
ATOM    103  HZ2 LYS     6     581.515 144.177 -19.955  1.00  0.00           H  
ATOM    104  HZ3 LYS     6     581.532 144.610 -21.432  1.00  0.00           H  
ATOM    105  C   LYS     6     589.333 144.831 -22.826  1.00  0.00           C  
ATOM    106  O   LYS     6     589.933 145.288 -21.905  1.00  0.00           O  
ATOM    107  N   GLY     7     589.725 144.976 -24.094  1.00  0.00           N  
ATOM    108  H   GLY     7     589.197 144.485 -24.801  1.00  0.00           H  
ATOM    109  CA  GLY     7     590.943 145.675 -24.502  1.00  0.00           C  
ATOM    110  HA2 GLY     7     590.902 146.083 -25.512  1.00  0.00           H  
ATOM    111  HA3 GLY     7     591.007 146.524 -23.822  1.00  0.00           H  
ATOM    112  C   GLY     7     592.266 144.907 -24.595  1.00  0.00           C  
ATOM    113  O   GLY     7     592.372 143.720 -24.259  1.00  0.00           O  
ATOM    114  N   LEU     8     593.341 145.654 -25.075  1.00  0.00           N  
ATOM    115  H   LEU     8     593.215 146.591 -25.428  1.00  0.00           H  
ATOM    116  CA  LEU     8     594.737 145.124 -24.968  1.00  0.00           C  
ATOM    117  HA  LEU     8     594.775 144.122 -25.396  1.00  0.00           H  
ATOM    118  CB  LEU     8     595.682 146.050 -25.871  1.00  0.00           C  
ATOM    119  HB2 LEU     8     595.762 147.061 -25.471  1.00  0.00           H  
ATOM    120  HB3 LEU     8     596.713 145.871 -25.567  1.00  0.00           H  
ATOM    121  CG  LEU     8     595.689 146.179 -27.431  1.00  0.00           C  
ATOM    122  HG  LEU     8     594.942 146.907 -27.747  1.00  0.00           H  
ATOM    123  CD1 LEU     8     597.068 146.641 -27.962  1.00  0.00           C  
ATOM    124 HD11 LEU     8     597.929 145.974 -27.920  1.00  0.00           H  
ATOM    125 HD12 LEU     8     597.310 147.574 -27.453  1.00  0.00           H  
ATOM    126 HD13 LEU     8     597.017 146.867 -29.027  1.00  0.00           H  
ATOM    127  CD2 LEU     8     595.354 144.829 -28.177  1.00  0.00           C  
ATOM    128 HD21 LEU     8     595.241 145.041 -29.240  1.00  0.00           H  
ATOM    129 HD22 LEU     8     594.454 144.379 -27.757  1.00  0.00           H  
ATOM    130 HD23 LEU     8     596.157 144.114 -28.000  1.00  0.00           H  
ATOM    131  C   LEU     8     595.186 145.071 -23.470  1.00  0.00           C  
ATOM    132  O   LEU     8     594.886 145.971 -22.596  1.00  0.00           O  
ATOM    133  N   SER     9     595.882 144.036 -23.238  1.00  0.00           N  
ATOM    134  H   SER     9     596.146 143.511 -24.059  1.00  0.00           H  
ATOM    135  CA  SER     9     596.386 143.567 -21.922  1.00  0.00           C  
ATOM    136  HA  SER     9     596.461 144.468 -21.313  1.00  0.00           H  
ATOM    137  CB  SER     9     595.276 142.726 -21.169  1.00  0.00           C  
ATOM    138  HB2 SER     9     594.486 143.464 -21.025  1.00  0.00           H  
ATOM    139  HB3 SER     9     594.840 141.900 -21.731  1.00  0.00           H  
ATOM    140  OG  SER     9     595.899 142.417 -19.831  1.00  0.00           O  
ATOM    141  HG  SER     9     595.212 142.345 -19.165  1.00  0.00           H  
ATOM    142  C   SER     9     597.760 142.845 -22.112  1.00  0.00           C  
ATOM    143  O   SER     9     598.366 142.864 -23.177  1.00  0.00           O  
ATOM    144  N   LYS    10     598.284 142.277 -21.022  1.00  0.00           N  
ATOM    145  H   LYS    10     597.606 142.217 -20.276  1.00  0.00           H  
ATOM    146  CA  LYS    10     599.694 141.765 -20.931  1.00  0.00           C  
ATOM    147  HA  LYS    10     600.357 142.624 -21.032  1.00  0.00           H  
ATOM    148  CB  LYS    10     599.809 141.146 -19.527  1.00  0.00           C  
ATOM    149  HB2 LYS    10     599.027 140.414 -19.323  1.00  0.00           H  
ATOM    150  HB3 LYS    10     600.789 140.683 -19.417  1.00  0.00           H  
ATOM    151  CG  LYS    10     599.797 142.219 -18.474  1.00  0.00           C  
ATOM    152  HG2 LYS    10     600.397 143.103 -18.688  1.00  0.00           H  
ATOM    153  HG3 LYS    10     598.739 142.460 -18.372  1.00  0.00           H  
ATOM    154  CD  LYS    10     600.136 141.622 -17.072  1.00  0.00           C  
ATOM    155  HD2 LYS    10     599.817 140.580 -17.035  1.00  0.00           H  
ATOM    156  HD3 LYS    10     601.212 141.680 -16.912  1.00  0.00           H  
ATOM    157  CE  LYS    10     599.610 142.358 -15.803  1.00  0.00           C  
ATOM    158  HE2 LYS    10     600.019 143.368 -15.831  1.00  0.00           H  
ATOM    159  HE3 LYS    10     598.532 142.219 -15.885  1.00  0.00           H  
ATOM    160  NZ  LYS    10     600.065 141.757 -14.550  1.00  0.00           N  
ATOM    161  HZ1 LYS    10     599.331 141.649 -13.866  1.00  0.00           H  
ATOM    162  HZ2 LYS    10     600.728 142.403 -14.145  1.00  0.00           H  
ATOM    163  HZ3 LYS    10     600.606 140.904 -14.573  1.00  0.00           H  
ATOM    164  C   LYS    10     600.267 140.824 -22.057  1.00  0.00           C  
ATOM    165  O   LYS    10     601.477 140.664 -22.052  1.00  0.00           O  
ATOM    166  N   ALA    11     599.423 140.267 -22.969  1.00  0.00           N  
ATOM    167  H   ALA    11     598.471 140.592 -23.065  1.00  0.00           H  
ATOM    168  CA  ALA    11     599.863 139.355 -23.957  1.00  0.00           C  
ATOM    169  HA  ALA    11     600.554 138.644 -23.506  1.00  0.00           H  
ATOM    170  CB  ALA    11     598.703 138.561 -24.622  1.00  0.00           C  
ATOM    171  HB1 ALA    11     598.062 138.082 -23.882  1.00  0.00           H  
ATOM    172  HB2 ALA    11     599.152 137.750 -25.195  1.00  0.00           H  
ATOM    173  HB3 ALA    11     598.100 139.326 -25.111  1.00  0.00           H  
ATOM    174  C   ALA    11     600.753 140.048 -24.968  1.00  0.00           C  
ATOM    175  O   ALA    11     601.711 139.424 -25.465  1.00  0.00           O  
ATOM    176  N   LYS    12     600.480 141.341 -25.271  1.00  0.00           N  
ATOM    177  H   LYS    12     599.729 141.817 -24.793  1.00  0.00           H  
ATOM    178  CA  LYS    12     601.229 142.179 -26.242  1.00  0.00           C  
ATOM    179  HA  LYS    12     601.492 141.587 -27.119  1.00  0.00           H  
ATOM    180  CB  LYS    12     600.418 143.382 -26.786  1.00  0.00           C  
ATOM    181  HB2 LYS    12     599.450 142.978 -27.080  1.00  0.00           H  
ATOM    182  HB3 LYS    12     600.355 144.132 -25.998  1.00  0.00           H  
ATOM    183  CG  LYS    12     601.011 144.061 -27.958  1.00  0.00           C  
ATOM    184  HG2 LYS    12     600.528 145.033 -28.058  1.00  0.00           H  
ATOM    185  HG3 LYS    12     602.064 144.267 -27.770  1.00  0.00           H  
ATOM    186  CD  LYS    12     600.957 143.387 -29.322  1.00  0.00           C  
ATOM    187  HD2 LYS    12     601.597 142.505 -29.283  1.00  0.00           H  
ATOM    188  HD3 LYS    12     599.980 142.956 -29.539  1.00  0.00           H  
ATOM    189  CE  LYS    12     601.387 144.391 -30.481  1.00  0.00           C  
ATOM    190  HE2 LYS    12     600.510 144.914 -30.861  1.00  0.00           H  
ATOM    191  HE3 LYS    12     602.196 145.041 -30.146  1.00  0.00           H  
ATOM    192  NZ  LYS    12     601.949 143.730 -31.721  1.00  0.00           N  
ATOM    193  HZ1 LYS    12     602.135 144.372 -32.479  1.00  0.00           H  
ATOM    194  HZ2 LYS    12     601.467 142.921 -32.086  1.00  0.00           H  
ATOM    195  HZ3 LYS    12     602.839 143.336 -31.451  1.00  0.00           H  
ATOM    196  C   LYS    12     602.640 142.435 -25.720  1.00  0.00           C  
ATOM    197  O   LYS    12     603.585 142.451 -26.574  1.00  0.00           O  
ATOM    198  N   GLU    13     602.868 142.515 -24.390  1.00  0.00           N  
ATOM    199  H   GLU    13     602.109 142.484 -23.725  1.00  0.00           H  
ATOM    200  CA  GLU    13     604.079 142.974 -23.739  1.00  0.00           C  
ATOM    201  HA  GLU    13     604.776 143.161 -24.555  1.00  0.00           H  
ATOM    202  CB  GLU    13     603.849 144.315 -22.980  1.00  0.00           C  
ATOM    203  HB2 GLU    13     603.503 144.252 -21.948  1.00  0.00           H  
ATOM    204  HB3 GLU    13     604.863 144.697 -22.862  1.00  0.00           H  
ATOM    205  CG  GLU    13     602.913 145.299 -23.678  1.00  0.00           C  
ATOM    206  HG2 GLU    13     603.198 145.307 -24.730  1.00  0.00           H  
ATOM    207  HG3 GLU    13     601.955 144.782 -23.623  1.00  0.00           H  
ATOM    208  CD  GLU    13     602.777 146.721 -22.963  1.00  0.00           C  
ATOM    209  OE1 GLU    13     602.401 146.703 -21.762  1.00  0.00           O  
ATOM    210  OE2 GLU    13     603.136 147.719 -23.574  1.00  0.00           O  
ATOM    211  C   GLU    13     604.779 142.031 -22.791  1.00  0.00           C  
ATOM    212  O   GLU    13     605.903 142.242 -22.395  1.00  0.00           O  
ATOM    213  N   GLY    14     604.224 140.829 -22.526  1.00  0.00           N  
ATOM    214  H   GLY    14     603.228 140.759 -22.679  1.00  0.00           H  
ATOM    215  CA  GLY    14     604.740 139.932 -21.508  1.00  0.00           C  
ATOM    216  HA2 GLY    14     605.264 140.518 -20.754  1.00  0.00           H  
ATOM    217  HA3 GLY    14     603.911 139.479 -20.964  1.00  0.00           H  
ATOM    218  C   GLY    14     605.900 138.941 -21.977  1.00  0.00           C  
ATOM    219  O   GLY    14     606.326 138.056 -21.246  1.00  0.00           O  
ATOM    220  N   VAL    15     606.635 139.233 -23.096  1.00  0.00           N  
ATOM    221  H   VAL    15     606.499 140.159 -23.474  1.00  0.00           H  
ATOM    222  CA  VAL    15     607.542 138.298 -23.854  1.00  0.00           C  
ATOM    223  HA  VAL    15     606.996 137.400 -24.141  1.00  0.00           H  
ATOM    224  CB  VAL    15     607.770 138.892 -25.261  1.00  0.00           C  
ATOM    225  HB  VAL    15     608.323 139.832 -25.243  1.00  0.00           H  
ATOM    226  CG1 VAL    15     608.552 137.926 -26.176  1.00  0.00           C  
ATOM    227 HG11 VAL    15     609.411 137.569 -25.607  1.00  0.00           H  
ATOM    228 HG12 VAL    15     608.888 138.497 -27.041  1.00  0.00           H  
ATOM    229 HG13 VAL    15     607.893 137.089 -26.405  1.00  0.00           H  
ATOM    230  CG2 VAL    15     606.577 139.248 -26.004  1.00  0.00           C  
ATOM    231 HG21 VAL    15     605.714 138.584 -25.966  1.00  0.00           H  
ATOM    232 HG22 VAL    15     606.898 139.523 -27.009  1.00  0.00           H  
ATOM    233 HG23 VAL    15     606.078 140.105 -25.551  1.00  0.00           H  
ATOM    234  C   VAL    15     608.933 137.906 -23.107  1.00  0.00           C  
ATOM    235  O   VAL    15     609.473 136.793 -23.183  1.00  0.00           O  
ATOM    236  N   VAL    16     609.275 138.673 -22.078  1.00  0.00           N  
ATOM    237  H   VAL    16     608.714 139.512 -22.040  1.00  0.00           H  
ATOM    238  CA  VAL    16     610.357 138.436 -21.110  1.00  0.00           C  
ATOM    239  HA  VAL    16     611.095 137.907 -21.714  1.00  0.00           H  
ATOM    240  CB  VAL    16     611.092 139.757 -20.553  1.00  0.00           C  
ATOM    241  HB  VAL    16     611.993 139.532 -19.983  1.00  0.00           H  
ATOM    242  CG1 VAL    16     611.580 140.510 -21.828  1.00  0.00           C  
ATOM    243 HG11 VAL    16     612.115 141.412 -21.530  1.00  0.00           H  
ATOM    244 HG12 VAL    16     610.811 140.866 -22.514  1.00  0.00           H  
ATOM    245 HG13 VAL    16     612.259 139.807 -22.310  1.00  0.00           H  
ATOM    246  CG2 VAL    16     610.156 140.595 -19.694  1.00  0.00           C  
ATOM    247 HG21 VAL    16     610.745 141.457 -19.381  1.00  0.00           H  
ATOM    248 HG22 VAL    16     609.747 140.011 -18.869  1.00  0.00           H  
ATOM    249 HG23 VAL    16     609.352 140.879 -20.374  1.00  0.00           H  
ATOM    250  C   VAL    16     609.931 137.440 -20.023  1.00  0.00           C  
ATOM    251  O   VAL    16     610.761 136.752 -19.367  1.00  0.00           O  
ATOM    252  N   ALA    17     608.594 137.223 -19.914  1.00  0.00           N  
ATOM    253  H   ALA    17     607.949 137.725 -20.508  1.00  0.00           H  
ATOM    254  CA  ALA    17     607.929 136.247 -18.953  1.00  0.00           C  
ATOM    255  HA  ALA    17     608.818 135.795 -18.513  1.00  0.00           H  
ATOM    256  CB  ALA    17     607.131 137.108 -17.995  1.00  0.00           C  
ATOM    257  HB1 ALA    17     606.523 137.875 -18.472  1.00  0.00           H  
ATOM    258  HB2 ALA    17     607.804 137.747 -17.423  1.00  0.00           H  
ATOM    259  HB3 ALA    17     606.407 136.524 -17.427  1.00  0.00           H  
ATOM    260  C   ALA    17     607.151 135.155 -19.643  1.00  0.00           C  
ATOM    261  O   ALA    17     606.223 134.592 -19.177  1.00  0.00           O  
ATOM    262  N   ALA    18     607.647 134.778 -20.820  1.00  0.00           N  
ATOM    263  H   ALA    18     608.144 135.474 -21.358  1.00  0.00           H  
ATOM    264  CA  ALA    18     607.283 133.642 -21.636  1.00  0.00           C  
ATOM    265  HA  ALA    18     606.253 133.461 -21.329  1.00  0.00           H  
ATOM    266  CB  ALA    18     607.077 134.165 -23.007  1.00  0.00           C  
ATOM    267  HB1 ALA    18     608.015 134.569 -23.387  1.00  0.00           H  
ATOM    268  HB2 ALA    18     606.210 134.825 -22.985  1.00  0.00           H  
ATOM    269  HB3 ALA    18     606.861 133.298 -23.632  1.00  0.00           H  
ATOM    270  C   ALA    18     608.097 132.366 -21.662  1.00  0.00           C  
ATOM    271  O   ALA    18     609.261 132.347 -21.338  1.00  0.00           O  
ATOM    272  N   ALA    19     607.386 131.292 -21.992  1.00  0.00           N  
ATOM    273  H   ALA    19     606.584 131.360 -22.602  1.00  0.00           H  
ATOM    274  CA  ALA    19     607.973 129.968 -21.953  1.00  0.00           C  
ATOM    275  HA  ALA    19     608.643 130.021 -21.094  1.00  0.00           H  
ATOM    276  CB  ALA    19     606.810 128.956 -21.800  1.00  0.00           C  
ATOM    277  HB1 ALA    19     606.398 128.780 -22.793  1.00  0.00           H  
ATOM    278  HB2 ALA    19     606.029 129.443 -21.216  1.00  0.00           H  
ATOM    279  HB3 ALA    19     607.224 128.012 -21.446  1.00  0.00           H  
ATOM    280  C   ALA    19     608.875 129.701 -23.179  1.00  0.00           C  
ATOM    281  O   ALA    19     608.723 130.321 -24.237  1.00  0.00           O  
ATOM    282  N   GLU    20     609.844 128.844 -22.945  1.00  0.00           N  
ATOM    283  H   GLU    20     610.025 128.544 -21.997  1.00  0.00           H  
ATOM    284  CA  GLU    20     610.759 128.296 -23.928  1.00  0.00           C  
ATOM    285  HA  GLU    20     611.417 127.736 -23.263  1.00  0.00           H  
ATOM    286  CB  GLU    20     610.047 127.304 -24.885  1.00  0.00           C  
ATOM    287  HB2 GLU    20     609.234 127.781 -25.434  1.00  0.00           H  
ATOM    288  HB3 GLU    20     610.776 127.038 -25.650  1.00  0.00           H  
ATOM    289  CG  GLU    20     609.546 126.088 -24.147  1.00  0.00           C  
ATOM    290  HG2 GLU    20     608.865 126.363 -23.342  1.00  0.00           H  
ATOM    291  HG3 GLU    20     608.821 125.778 -24.900  1.00  0.00           H  
ATOM    292  CD  GLU    20     610.580 125.037 -23.700  1.00  0.00           C  
ATOM    293  OE1 GLU    20     611.779 125.352 -23.557  1.00  0.00           O  
ATOM    294  OE2 GLU    20     610.136 123.869 -23.490  1.00  0.00           O  
ATOM    295  C   GLU    20     611.694 129.150 -24.671  1.00  0.00           C  
ATOM    296  O   GLU    20     612.944 128.968 -24.490  1.00  0.00           O  
ATOM    297  N   LYS    21     611.187 130.090 -25.487  1.00  0.00           N  
ATOM    298  H   LYS    21     610.182 130.185 -25.469  1.00  0.00           H  
ATOM    299  CA  LYS    21     611.984 130.755 -26.584  1.00  0.00           C  
ATOM    300  HA  LYS    21     612.609 129.900 -26.842  1.00  0.00           H  
ATOM    301  CB  LYS    21     611.026 131.068 -27.807  1.00  0.00           C  
ATOM    302  HB2 LYS    21     610.620 132.076 -27.724  1.00  0.00           H  
ATOM    303  HB3 LYS    21     611.673 131.102 -28.683  1.00  0.00           H  
ATOM    304  CG  LYS    21     609.853 130.072 -28.031  1.00  0.00           C  
ATOM    305  HG2 LYS    21     610.240 129.059 -28.141  1.00  0.00           H  
ATOM    306  HG3 LYS    21     609.292 130.015 -27.098  1.00  0.00           H  
ATOM    307  CD  LYS    21     608.941 130.474 -29.230  1.00  0.00           C  
ATOM    308  HD2 LYS    21     608.114 131.137 -28.974  1.00  0.00           H  
ATOM    309  HD3 LYS    21     609.653 130.929 -29.918  1.00  0.00           H  
ATOM    310  CE  LYS    21     608.319 129.139 -29.659  1.00  0.00           C  
ATOM    311  HE2 LYS    21     609.100 128.423 -29.914  1.00  0.00           H  
ATOM    312  HE3 LYS    21     607.829 128.562 -28.876  1.00  0.00           H  
ATOM    313  NZ  LYS    21     607.430 129.329 -30.809  1.00  0.00           N  
ATOM    314  HZ1 LYS    21     607.325 128.454 -31.301  1.00  0.00           H  
ATOM    315  HZ2 LYS    21     607.863 129.961 -31.468  1.00  0.00           H  
ATOM    316  HZ3 LYS    21     606.482 129.630 -30.635  1.00  0.00           H  
ATOM    317  C   LYS    21     612.819 131.925 -26.297  1.00  0.00           C  
ATOM    318  O   LYS    21     613.481 132.511 -27.120  1.00  0.00           O  
ATOM    319  N   THR    22     612.837 132.352 -25.036  1.00  0.00           N  
ATOM    320  H   THR    22     612.336 131.725 -24.423  1.00  0.00           H  
ATOM    321  CA  THR    22     613.770 133.426 -24.460  1.00  0.00           C  
ATOM    322  HA  THR    22     613.972 134.130 -25.267  1.00  0.00           H  
ATOM    323  CB  THR    22     613.202 134.095 -23.180  1.00  0.00           C  
ATOM    324  HB  THR    22     613.787 134.897 -22.729  1.00  0.00           H  
ATOM    325  CG2 THR    22     611.836 134.683 -23.437  1.00  0.00           C  
ATOM    326 HG21 THR    22     611.524 135.262 -22.567  1.00  0.00           H  
ATOM    327 HG22 THR    22     611.108 133.905 -23.667  1.00  0.00           H  
ATOM    328 HG23 THR    22     611.798 135.354 -24.295  1.00  0.00           H  
ATOM    329  OG1 THR    22     612.942 133.248 -22.162  1.00  0.00           O  
ATOM    330  HG1 THR    22     612.622 133.745 -21.405  1.00  0.00           H  
ATOM    331  C   THR    22     615.119 132.789 -24.049  1.00  0.00           C  
ATOM    332  O   THR    22     616.038 133.525 -23.727  1.00  0.00           O  
ATOM    333  N   LYS    23     615.341 131.513 -24.297  1.00  0.00           N  
ATOM    334  H   LYS    23     614.710 130.887 -24.777  1.00  0.00           H  
ATOM    335  CA  LYS    23     616.673 130.885 -24.119  1.00  0.00           C  
ATOM    336  HA  LYS    23     617.333 131.470 -23.480  1.00  0.00           H  
ATOM    337  CB  LYS    23     616.442 129.473 -23.548  1.00  0.00           C  
ATOM    338  HB2 LYS    23     615.820 128.878 -24.217  1.00  0.00           H  
ATOM    339  HB3 LYS    23     617.391 128.964 -23.379  1.00  0.00           H  
ATOM    340  CG  LYS    23     615.731 129.490 -22.184  1.00  0.00           C  
ATOM    341  HG2 LYS    23     616.428 130.045 -21.554  1.00  0.00           H  
ATOM    342  HG3 LYS    23     614.772 130.001 -22.265  1.00  0.00           H  
ATOM    343  CD  LYS    23     615.675 128.073 -21.596  1.00  0.00           C  
ATOM    344  HD2 LYS    23     615.173 127.432 -22.321  1.00  0.00           H  
ATOM    345  HD3 LYS    23     616.649 127.621 -21.409  1.00  0.00           H  
ATOM    346  CE  LYS    23     614.853 128.029 -20.281  1.00  0.00           C  
ATOM    347  HE2 LYS    23     615.079 128.901 -19.666  1.00  0.00           H  
ATOM    348  HE3 LYS    23     613.796 127.962 -20.541  1.00  0.00           H  
ATOM    349  NZ  LYS    23     615.152 126.712 -19.616  1.00  0.00           N  
ATOM    350  HZ1 LYS    23     614.674 126.545 -18.742  1.00  0.00           H  
ATOM    351  HZ2 LYS    23     616.128 126.765 -19.361  1.00  0.00           H  
ATOM    352  HZ3 LYS    23     614.971 125.843 -20.097  1.00  0.00           H  
ATOM    353  C   LYS    23     617.355 130.904 -25.537  1.00  0.00           C  
ATOM    354  O   LYS    23     616.683 130.774 -26.560  1.00  0.00           O  
ATOM    355  N   GLN    24     618.700 131.017 -25.593  1.00  0.00           N  
ATOM    356  H   GLN    24     619.198 131.280 -24.755  1.00  0.00           H  
ATOM    357  CA  GLN    24     619.493 131.160 -26.835  1.00  0.00           C  
ATOM    358  HA  GLN    24     618.992 130.434 -27.475  1.00  0.00           H  
ATOM    359  CB  GLN    24     619.462 132.636 -27.417  1.00  0.00           C  
ATOM    360  HB2 GLN    24     620.014 132.540 -28.351  1.00  0.00           H  
ATOM    361  HB3 GLN    24     618.469 132.959 -27.729  1.00  0.00           H  
ATOM    362  CG  GLN    24     620.096 133.643 -26.488  1.00  0.00           C  
ATOM    363  HG2 GLN    24     619.599 133.735 -25.522  1.00  0.00           H  
ATOM    364  HG3 GLN    24     621.098 133.255 -26.306  1.00  0.00           H  
ATOM    365  CD  GLN    24     620.231 135.082 -26.988  1.00  0.00           C  
ATOM    366  OE1 GLN    24     619.612 135.413 -28.022  1.00  0.00           O  
ATOM    367  NE2 GLN    24     620.857 136.012 -26.314  1.00  0.00           N  
ATOM    368 HE21 GLN    24     621.379 135.863 -25.462  1.00  0.00           H  
ATOM    369 HE22 GLN    24     620.769 136.985 -26.571  1.00  0.00           H  
ATOM    370  C   GLN    24     620.884 130.603 -26.725  1.00  0.00           C  
ATOM    371  O   GLN    24     621.380 130.488 -25.595  1.00  0.00           O  
ATOM    372  N   GLY    25     621.570 130.409 -27.856  1.00  0.00           N  
ATOM    373  H   GLY    25     621.128 130.605 -28.742  1.00  0.00           H  
ATOM    374  CA  GLY    25     622.922 129.930 -27.760  1.00  0.00           C  
ATOM    375  HA2 GLY    25     622.895 129.136 -27.014  1.00  0.00           H  
ATOM    376  HA3 GLY    25     623.122 129.540 -28.758  1.00  0.00           H  
ATOM    377  C   GLY    25     623.954 130.992 -27.395  1.00  0.00           C  
ATOM    378  O   GLY    25     623.612 132.137 -27.103  1.00  0.00           O  
ATOM    379  N   VAL    26     625.229 130.493 -27.293  1.00  0.00           N  
ATOM    380  H   VAL    26     625.283 129.509 -27.513  1.00  0.00           H  
ATOM    381  CA  VAL    26     626.408 131.280 -26.906  1.00  0.00           C  
ATOM    382  HA  VAL    26     626.255 132.345 -27.082  1.00  0.00           H  
ATOM    383  CB  VAL    26     626.702 131.020 -25.457  1.00  0.00           C  
ATOM    384  HB  VAL    26     626.979 129.972 -25.340  1.00  0.00           H  
ATOM    385  CG1 VAL    26     627.997 131.786 -24.917  1.00  0.00           C  
ATOM    386 HG11 VAL    26     628.836 131.351 -25.459  1.00  0.00           H  
ATOM    387 HG12 VAL    26     628.156 131.550 -23.864  1.00  0.00           H  
ATOM    388 HG13 VAL    26     627.869 132.861 -25.047  1.00  0.00           H  
ATOM    389  CG2 VAL    26     625.518 131.455 -24.488  1.00  0.00           C  
ATOM    390 HG21 VAL    26     624.725 130.782 -24.815  1.00  0.00           H  
ATOM    391 HG22 VAL    26     625.241 132.498 -24.639  1.00  0.00           H  
ATOM    392 HG23 VAL    26     625.817 131.177 -23.478  1.00  0.00           H  
ATOM    393  C   VAL    26     627.539 130.868 -27.874  1.00  0.00           C  
ATOM    394  O   VAL    26     628.257 131.757 -28.304  1.00  0.00           O  
ATOM    395  N   ALA    27     627.700 129.574 -28.154  1.00  0.00           N  
ATOM    396  H   ALA    27     627.067 128.813 -27.955  1.00  0.00           H  
ATOM    397  CA  ALA    27     628.797 129.072 -28.945  1.00  0.00           C  
ATOM    398  HA  ALA    27     629.758 129.330 -28.499  1.00  0.00           H  
ATOM    399  CB  ALA    27     628.626 127.510 -28.889  1.00  0.00           C  
ATOM    400  HB1 ALA    27     627.561 127.332 -29.038  1.00  0.00           H  
ATOM    401  HB2 ALA    27     628.999 127.175 -27.920  1.00  0.00           H  
ATOM    402  HB3 ALA    27     629.042 126.930 -29.713  1.00  0.00           H  
ATOM    403  C   ALA    27     628.906 129.565 -30.423  1.00  0.00           C  
ATOM    404  O   ALA    27     627.990 130.276 -30.877  1.00  0.00           O  
ATOM    405  N   GLU    28     630.074 129.323 -31.041  1.00  0.00           N  
ATOM    406  H   GLU    28     630.780 128.774 -30.570  1.00  0.00           H  
ATOM    407  CA  GLU    28     630.471 129.764 -32.378  1.00  0.00           C  
ATOM    408  HA  GLU    28     629.617 129.775 -33.055  1.00  0.00           H  
ATOM    409  CB  GLU    28     631.007 131.223 -32.262  1.00  0.00           C  
ATOM    410  HB2 GLU    28     630.227 131.792 -31.757  1.00  0.00           H  
ATOM    411  HB3 GLU    28     631.873 131.161 -31.603  1.00  0.00           H  
ATOM    412  CG  GLU    28     631.229 132.142 -33.484  1.00  0.00           C  
ATOM    413  HG2 GLU    28     631.372 133.171 -33.154  1.00  0.00           H  
ATOM    414  HG3 GLU    28     632.190 131.888 -33.931  1.00  0.00           H  
ATOM    415  CD  GLU    28     630.096 131.840 -34.587  1.00  0.00           C  
ATOM    416  OE1 GLU    28     629.270 132.718 -34.975  1.00  0.00           O  
ATOM    417  OE2 GLU    28     629.979 130.777 -35.174  1.00  0.00           O  
ATOM    418  C   GLU    28     631.569 128.800 -32.954  1.00  0.00           C  
ATOM    419  O   GLU    28     632.306 128.242 -32.173  1.00  0.00           O  
ATOM    420  N   ALA    29     631.704 128.841 -34.283  1.00  0.00           N  
ATOM    421  H   ALA    29     631.208 129.597 -34.733  1.00  0.00           H  
ATOM    422  CA  ALA    29     632.621 128.037 -35.087  1.00  0.00           C  
ATOM    423  HA  ALA    29     632.528 127.046 -34.641  1.00  0.00           H  
ATOM    424  CB  ALA    29     632.036 128.022 -36.498  1.00  0.00           C  
ATOM    425  HB1 ALA    29     632.163 129.041 -36.863  1.00  0.00           H  
ATOM    426  HB2 ALA    29     631.004 127.688 -36.601  1.00  0.00           H  
ATOM    427  HB3 ALA    29     632.743 127.330 -36.956  1.00  0.00           H  
ATOM    428  C   ALA    29     634.096 128.581 -35.104  1.00  0.00           C  
ATOM    429  O   ALA    29     634.413 129.814 -34.967  1.00  0.00           O  
ATOM    430  N   ALA    30     635.047 127.704 -35.271  1.00  0.00           N  
ATOM    431  H   ALA    30     634.900 126.714 -35.405  1.00  0.00           H  
ATOM    432  CA  ALA    30     636.553 127.793 -35.261  1.00  0.00           C  
ATOM    433  HA  ALA    30     636.801 128.851 -35.172  1.00  0.00           H  
ATOM    434  CB  ALA    30     637.086 127.091 -33.943  1.00  0.00           C  
ATOM    435  HB1 ALA    30     636.855 127.753 -33.109  1.00  0.00           H  
ATOM    436  HB2 ALA    30     638.167 126.950 -33.952  1.00  0.00           H  
ATOM    437  HB3 ALA    30     636.635 126.101 -33.883  1.00  0.00           H  
ATOM    438  C   ALA    30     637.183 127.220 -36.525  1.00  0.00           C  
ATOM    439  O   ALA    30     636.654 126.289 -37.132  1.00  0.00           O  
ATOM    440  N   GLY    31     638.330 127.782 -36.900  1.00  0.00           N  
ATOM    441  H   GLY    31     638.580 128.583 -36.338  1.00  0.00           H  
ATOM    442  CA  GLY    31     639.039 127.492 -38.171  1.00  0.00           C  
ATOM    443  HA2 GLY    31     638.346 126.958 -38.820  1.00  0.00           H  
ATOM    444  HA3 GLY    31     639.308 128.335 -38.807  1.00  0.00           H  
ATOM    445  C   GLY    31     640.228 126.580 -38.040  1.00  0.00           C  
ATOM    446  O   GLY    31     640.567 125.998 -36.994  1.00  0.00           O  
ATOM    447  N   LYS    32     640.950 126.506 -39.214  1.00  0.00           N  
ATOM    448  H   LYS    32     640.629 127.053 -40.000  1.00  0.00           H  
ATOM    449  CA  LYS    32     642.301 125.793 -39.316  1.00  0.00           C  
ATOM    450  HA  LYS    32     642.670 125.803 -38.291  1.00  0.00           H  
ATOM    451  CB  LYS    32     642.006 124.435 -40.001  1.00  0.00           C  
ATOM    452  HB2 LYS    32     641.439 124.636 -40.910  1.00  0.00           H  
ATOM    453  HB3 LYS    32     642.930 123.897 -40.214  1.00  0.00           H  
ATOM    454  CG  LYS    32     641.083 123.420 -39.280  1.00  0.00           C  
ATOM    455  HG2 LYS    32     641.529 123.252 -38.300  1.00  0.00           H  
ATOM    456  HG3 LYS    32     640.101 123.863 -39.117  1.00  0.00           H  
ATOM    457  CD  LYS    32     640.883 122.035 -40.023  1.00  0.00           C  
ATOM    458  HD2 LYS    32     640.570 122.216 -41.052  1.00  0.00           H  
ATOM    459  HD3 LYS    32     641.771 121.426 -39.856  1.00  0.00           H  
ATOM    460  CE  LYS    32     639.833 121.258 -39.239  1.00  0.00           C  
ATOM    461  HE2 LYS    32     639.804 120.289 -39.737  1.00  0.00           H  
ATOM    462  HE3 LYS    32     640.223 121.174 -38.224  1.00  0.00           H  
ATOM    463  NZ  LYS    32     638.509 121.928 -39.152  1.00  0.00           N  
ATOM    464  HZ1 LYS    32     638.496 122.668 -38.465  1.00  0.00           H  
ATOM    465  HZ2 LYS    32     637.914 121.274 -38.664  1.00  0.00           H  
ATOM    466  HZ3 LYS    32     638.165 122.201 -40.062  1.00  0.00           H  
ATOM    467  C   LYS    32     643.321 126.564 -40.183  1.00  0.00           C  
ATOM    468  O   LYS    32     643.016 127.558 -40.850  1.00  0.00           O  
ATOM    469  N   THR    33     644.628 126.219 -40.103  1.00  0.00           N  
ATOM    470  H   THR    33     644.950 125.474 -39.501  1.00  0.00           H  
ATOM    471  CA  THR    33     645.756 126.821 -40.885  1.00  0.00           C  
ATOM    472  HA  THR    33     645.411 127.246 -41.828  1.00  0.00           H  
ATOM    473  CB  THR    33     646.550 127.819 -40.040  1.00  0.00           C  
ATOM    474  HB  THR    33     645.821 128.396 -39.472  1.00  0.00           H  
ATOM    475  CG2 THR    33     647.490 127.304 -38.915  1.00  0.00           C  
ATOM    476 HG21 THR    33     648.421 126.822 -39.213  1.00  0.00           H  
ATOM    477 HG22 THR    33     646.959 126.540 -38.348  1.00  0.00           H  
ATOM    478 HG23 THR    33     647.676 128.144 -38.245  1.00  0.00           H  
ATOM    479  OG1 THR    33     647.368 128.690 -40.897  1.00  0.00           O  
ATOM    480  HG1 THR    33     646.840 129.087 -41.594  1.00  0.00           H  
ATOM    481  C   THR    33     646.688 125.706 -41.376  1.00  0.00           C  
ATOM    482  O   THR    33     646.699 124.614 -40.804  1.00  0.00           O  
ATOM    483  N   LYS    34     647.201 125.867 -42.648  1.00  0.00           N  
ATOM    484  H   LYS    34     646.974 126.766 -43.049  1.00  0.00           H  
ATOM    485  CA  LYS    34     648.192 124.993 -43.306  1.00  0.00           C  
ATOM    486  HA  LYS    34     648.312 124.132 -42.648  1.00  0.00           H  
ATOM    487  CB  LYS    34     647.812 124.368 -44.677  1.00  0.00           C  
ATOM    488  HB2 LYS    34     647.447 125.064 -45.432  1.00  0.00           H  
ATOM    489  HB3 LYS    34     648.669 123.783 -45.009  1.00  0.00           H  
ATOM    490  CG  LYS    34     646.735 123.241 -44.616  1.00  0.00           C  
ATOM    491  HG2 LYS    34     647.155 122.562 -43.875  1.00  0.00           H  
ATOM    492  HG3 LYS    34     645.844 123.673 -44.160  1.00  0.00           H  
ATOM    493  CD  LYS    34     646.475 122.429 -45.981  1.00  0.00           C  
ATOM    494  HD2 LYS    34     646.194 123.031 -46.845  1.00  0.00           H  
ATOM    495  HD3 LYS    34     647.304 121.768 -46.230  1.00  0.00           H  
ATOM    496  CE  LYS    34     645.256 121.573 -45.750  1.00  0.00           C  
ATOM    497  HE2 LYS    34     645.336 121.200 -44.728  1.00  0.00           H  
ATOM    498  HE3 LYS    34     644.305 122.105 -45.727  1.00  0.00           H  
ATOM    499  NZ  LYS    34     645.098 120.414 -46.701  1.00  0.00           N  
ATOM    500  HZ1 LYS    34     644.315 119.841 -46.418  1.00  0.00           H  
ATOM    501  HZ2 LYS    34     645.896 119.797 -46.657  1.00  0.00           H  
ATOM    502  HZ3 LYS    34     644.906 120.781 -47.622  1.00  0.00           H  
ATOM    503  C   LYS    34     649.461 125.804 -43.388  1.00  0.00           C  
ATOM    504  O   LYS    34     649.521 126.806 -44.120  1.00  0.00           O  
ATOM    505  N   GLU    35     650.581 125.404 -42.725  1.00  0.00           N  
ATOM    506  H   GLU    35     650.443 124.584 -42.151  1.00  0.00           H  
ATOM    507  CA  GLU    35     651.915 126.022 -42.771  1.00  0.00           C  
ATOM    508  HA  GLU    35     652.398 125.509 -41.939  1.00  0.00           H  
ATOM    509  CB  GLU    35     652.719 125.618 -44.122  1.00  0.00           C  
ATOM    510  HB2 GLU    35     652.311 126.038 -45.041  1.00  0.00           H  
ATOM    511  HB3 GLU    35     653.732 125.997 -43.991  1.00  0.00           H  
ATOM    512  CG  GLU    35     652.889 124.049 -44.281  1.00  0.00           C  
ATOM    513  HG2 GLU    35     653.832 123.930 -44.815  1.00  0.00           H  
ATOM    514  HG3 GLU    35     652.964 123.593 -43.294  1.00  0.00           H  
ATOM    515  CD  GLU    35     651.818 123.421 -45.118  1.00  0.00           C  
ATOM    516  OE1 GLU    35     651.827 123.668 -46.391  1.00  0.00           O  
ATOM    517  OE2 GLU    35     650.962 122.668 -44.633  1.00  0.00           O  
ATOM    518  C   GLU    35     651.894 127.506 -42.241  1.00  0.00           C  
ATOM    519  O   GLU    35     652.748 128.295 -42.543  1.00  0.00           O  
ATOM    520  N   GLY    36     650.824 127.973 -41.616  1.00  0.00           N  
ATOM    521  H   GLY    36     649.970 127.437 -41.561  1.00  0.00           H  
ATOM    522  CA  GLY    36     650.696 129.425 -41.324  1.00  0.00           C  
ATOM    523  HA2 GLY    36     649.829 129.576 -40.681  1.00  0.00           H  
ATOM    524  HA3 GLY    36     651.572 129.685 -40.730  1.00  0.00           H  
ATOM    525  C   GLY    36     650.472 130.322 -42.540  1.00  0.00           C  
ATOM    526  O   GLY    36     650.109 131.459 -42.362  1.00  0.00           O  
ATOM    527  N   VAL    37     650.570 129.868 -43.795  1.00  0.00           N  
ATOM    528  H   VAL    37     650.943 128.936 -43.908  1.00  0.00           H  
ATOM    529  CA  VAL    37     650.580 130.708 -44.978  1.00  0.00           C  
ATOM    530  HA  VAL    37     650.867 131.689 -44.598  1.00  0.00           H  
ATOM    531  CB  VAL    37     651.636 130.344 -45.992  1.00  0.00           C  
ATOM    532  HB  VAL    37     652.559 130.405 -45.415  1.00  0.00           H  
ATOM    533  CG1 VAL    37     651.536 128.866 -46.542  1.00  0.00           C  
ATOM    534 HG11 VAL    37     650.592 128.774 -47.080  1.00  0.00           H  
ATOM    535 HG12 VAL    37     651.464 128.059 -45.813  1.00  0.00           H  
ATOM    536 HG13 VAL    37     652.326 128.682 -47.270  1.00  0.00           H  
ATOM    537  CG2 VAL    37     651.918 131.336 -47.084  1.00  0.00           C  
ATOM    538 HG21 VAL    37     651.652 132.337 -46.744  1.00  0.00           H  
ATOM    539 HG22 VAL    37     651.291 131.187 -47.963  1.00  0.00           H  
ATOM    540 HG23 VAL    37     652.991 131.192 -47.210  1.00  0.00           H  
ATOM    541  C   VAL    37     649.193 130.940 -45.656  1.00  0.00           C  
ATOM    542  O   VAL    37     648.854 132.016 -46.087  1.00  0.00           O  
ATOM    543  N   LEU    38     648.318 129.890 -45.455  1.00  0.00           N  
ATOM    544  H   LEU    38     648.703 129.035 -45.081  1.00  0.00           H  
ATOM    545  CA  LEU    38     646.888 129.823 -45.830  1.00  0.00           C  
ATOM    546  HA  LEU    38     646.538 130.829 -46.062  1.00  0.00           H  
ATOM    547  CB  LEU    38     646.758 128.865 -47.143  1.00  0.00           C  
ATOM    548  HB2 LEU    38     647.261 127.909 -47.004  1.00  0.00           H  
ATOM    549  HB3 LEU    38     645.727 128.596 -47.374  1.00  0.00           H  
ATOM    550  CG  LEU    38     647.336 129.545 -48.370  1.00  0.00           C  
ATOM    551  HG  LEU    38     648.368 129.847 -48.192  1.00  0.00           H  
ATOM    552  CD1 LEU    38     647.319 128.631 -49.591  1.00  0.00           C  
ATOM    553 HD11 LEU    38     646.409 128.614 -50.192  1.00  0.00           H  
ATOM    554 HD12 LEU    38     647.433 127.579 -49.329  1.00  0.00           H  
ATOM    555 HD13 LEU    38     648.169 128.913 -50.212  1.00  0.00           H  
ATOM    556  CD2 LEU    38     646.622 130.866 -48.710  1.00  0.00           C  
ATOM    557 HD21 LEU    38     645.541 130.841 -48.569  1.00  0.00           H  
ATOM    558 HD22 LEU    38     646.869 131.035 -49.758  1.00  0.00           H  
ATOM    559 HD23 LEU    38     647.159 131.636 -48.156  1.00  0.00           H  
ATOM    560  C   LEU    38     645.901 129.448 -44.635  1.00  0.00           C  
ATOM    561  O   LEU    38     646.357 128.674 -43.762  1.00  0.00           O  
ATOM    562  N   TYR    39     644.691 129.962 -44.537  1.00  0.00           N  
ATOM    563  H   TYR    39     644.405 130.602 -45.263  1.00  0.00           H  
ATOM    564  CA  TYR    39     643.791 129.690 -43.465  1.00  0.00           C  
ATOM    565  HA  TYR    39     644.190 128.878 -42.857  1.00  0.00           H  
ATOM    566  CB  TYR    39     643.669 130.919 -42.683  1.00  0.00           C  
ATOM    567  HB2 TYR    39     643.478 131.728 -43.389  1.00  0.00           H  
ATOM    568  HB3 TYR    39     642.869 130.849 -41.945  1.00  0.00           H  
ATOM    569  CG  TYR    39     644.880 131.435 -41.841  1.00  0.00           C  
ATOM    570  CD1 TYR    39     645.756 132.286 -42.543  1.00  0.00           C  
ATOM    571  HD1 TYR    39     645.574 132.481 -43.590  1.00  0.00           H  
ATOM    572  CE1 TYR    39     646.914 132.777 -41.916  1.00  0.00           C  
ATOM    573  HE1 TYR    39     647.660 133.408 -42.376  1.00  0.00           H  
ATOM    574  CZ  TYR    39     647.160 132.433 -40.553  1.00  0.00           C  
ATOM    575  OH  TYR    39     648.392 132.816 -40.109  1.00  0.00           O  
ATOM    576  HH  TYR    39     649.074 132.787 -40.784  1.00  0.00           H  
ATOM    577  CE2 TYR    39     646.257 131.566 -39.859  1.00  0.00           C  
ATOM    578  HE2 TYR    39     646.334 131.259 -38.826  1.00  0.00           H  
ATOM    579  CD2 TYR    39     645.125 131.112 -40.524  1.00  0.00           C  
ATOM    580  HD2 TYR    39     644.551 130.421 -39.924  1.00  0.00           H  
ATOM    581  C   TYR    39     642.454 129.246 -44.119  1.00  0.00           C  
ATOM    582  O   TYR    39     641.917 129.964 -45.016  1.00  0.00           O  
ATOM    583  N   VAL    40     641.829 128.236 -43.493  1.00  0.00           N  
ATOM    584  H   VAL    40     642.254 127.965 -42.618  1.00  0.00           H  
ATOM    585  CA  VAL    40     640.441 127.788 -43.927  1.00  0.00           C  
ATOM    586  HA  VAL    40     639.961 128.535 -44.559  1.00  0.00           H  
ATOM    587  CB  VAL    40     640.433 126.564 -44.933  1.00  0.00           C  
ATOM    588  HB  VAL    40     640.894 126.990 -45.823  1.00  0.00           H  
ATOM    589  CG1 VAL    40     641.375 125.399 -44.592  1.00  0.00           C  
ATOM    590 HG11 VAL    40     641.095 124.972 -43.629  1.00  0.00           H  
ATOM    591 HG12 VAL    40     642.435 125.627 -44.477  1.00  0.00           H  
ATOM    592 HG13 VAL    40     641.409 124.601 -45.334  1.00  0.00           H  
ATOM    593  CG2 VAL    40     639.031 126.035 -45.318  1.00  0.00           C  
ATOM    594 HG21 VAL    40     638.517 125.636 -44.444  1.00  0.00           H  
ATOM    595 HG22 VAL    40     639.109 125.186 -45.998  1.00  0.00           H  
ATOM    596 HG23 VAL    40     638.488 126.876 -45.751  1.00  0.00           H  
ATOM    597  C   VAL    40     639.579 127.651 -42.650  1.00  0.00           C  
ATOM    598  O   VAL    40     639.950 127.059 -41.647  1.00  0.00           O  
ATOM    599  N   GLY    41     638.349 128.227 -42.716  1.00  0.00           N  
ATOM    600  H   GLY    41     638.039 128.640 -43.584  1.00  0.00           H  
ATOM    601  CA  GLY    41     637.195 128.166 -41.806  1.00  0.00           C  
ATOM    602  HA2 GLY    41     637.200 127.124 -41.484  1.00  0.00           H  
ATOM    603  HA3 GLY    41     637.311 128.772 -40.907  1.00  0.00           H  
ATOM    604  C   GLY    41     635.799 128.510 -42.495  1.00  0.00           C  
ATOM    605  O   GLY    41     635.608 128.334 -43.692  1.00  0.00           O  
ATOM    606  N   SER    42     634.814 129.069 -41.787  1.00  0.00           N  
ATOM    607  H   SER    42     635.055 129.286 -40.831  1.00  0.00           H  
ATOM    608  CA  SER    42     633.397 129.354 -42.103  1.00  0.00           C  
ATOM    609  HA  SER    42     633.328 129.744 -43.119  1.00  0.00           H  
ATOM    610  CB  SER    42     632.532 128.021 -41.906  1.00  0.00           C  
ATOM    611  HB2 SER    42     632.984 127.326 -42.614  1.00  0.00           H  
ATOM    612  HB3 SER    42     632.547 127.640 -40.884  1.00  0.00           H  
ATOM    613  OG  SER    42     631.204 128.070 -42.385  1.00  0.00           O  
ATOM    614  HG  SER    42     630.913 127.206 -42.685  1.00  0.00           H  
ATOM    615  C   SER    42     632.822 130.447 -41.100  1.00  0.00           C  
ATOM    616  O   SER    42     633.387 130.650 -39.984  1.00  0.00           O  
ATOM    617  N   LYS    43     631.678 131.018 -41.429  1.00  0.00           N  
ATOM    618  H   LYS    43     631.181 130.802 -42.281  1.00  0.00           H  
ATOM    619  CA  LYS    43     630.965 132.085 -40.663  1.00  0.00           C  
ATOM    620  HA  LYS    43     631.332 132.115 -39.637  1.00  0.00           H  
ATOM    621  CB  LYS    43     631.195 133.377 -41.510  1.00  0.00           C  
ATOM    622  HB2 LYS    43     631.331 133.225 -42.581  1.00  0.00           H  
ATOM    623  HB3 LYS    43     630.463 134.128 -41.212  1.00  0.00           H  
ATOM    624  CG  LYS    43     632.572 133.888 -40.934  1.00  0.00           C  
ATOM    625  HG2 LYS    43     632.485 134.071 -39.863  1.00  0.00           H  
ATOM    626  HG3 LYS    43     633.465 133.333 -41.221  1.00  0.00           H  
ATOM    627  CD  LYS    43     632.888 135.262 -41.630  1.00  0.00           C  
ATOM    628  HD2 LYS    43     632.907 135.071 -42.703  1.00  0.00           H  
ATOM    629  HD3 LYS    43     632.117 135.989 -41.374  1.00  0.00           H  
ATOM    630  CE  LYS    43     634.282 135.726 -41.033  1.00  0.00           C  
ATOM    631  HE2 LYS    43     634.159 135.821 -39.954  1.00  0.00           H  
ATOM    632  HE3 LYS    43     635.045 134.981 -41.255  1.00  0.00           H  
ATOM    633  NZ  LYS    43     634.645 137.037 -41.668  1.00  0.00           N  
ATOM    634  HZ1 LYS    43     635.109 137.038 -42.565  1.00  0.00           H  
ATOM    635  HZ2 LYS    43     635.259 137.566 -41.066  1.00  0.00           H  
ATOM    636  HZ3 LYS    43     633.893 137.696 -41.809  1.00  0.00           H  
ATOM    637  C   LYS    43     629.475 131.705 -40.402  1.00  0.00           C  
ATOM    638  O   LYS    43     628.682 132.586 -40.211  1.00  0.00           O  
ATOM    639  N   THR    44     629.141 130.451 -40.097  1.00  0.00           N  
ATOM    640  H   THR    44     629.861 129.748 -40.184  1.00  0.00           H  
ATOM    641  CA  THR    44     627.815 129.934 -39.715  1.00  0.00           C  
ATOM    642  HA  THR    44     627.297 130.754 -39.217  1.00  0.00           H  
ATOM    643  CB  THR    44     627.102 129.611 -41.013  1.00  0.00           C  
ATOM    644  HB  THR    44     627.368 130.425 -41.688  1.00  0.00           H  
ATOM    645  CG2 THR    44     627.476 128.233 -41.696  1.00  0.00           C  
ATOM    646 HG21 THR    44     627.539 127.462 -40.928  1.00  0.00           H  
ATOM    647 HG22 THR    44     628.531 128.317 -41.953  1.00  0.00           H  
ATOM    648 HG23 THR    44     626.756 127.915 -42.450  1.00  0.00           H  
ATOM    649  OG1 THR    44     625.674 129.508 -40.767  1.00  0.00           O  
ATOM    650  HG1 THR    44     625.162 128.873 -41.273  1.00  0.00           H  
ATOM    651  C   THR    44     627.808 128.812 -38.715  1.00  0.00           C  
ATOM    652  O   THR    44     628.856 128.270 -38.352  1.00  0.00           O  
ATOM    653  N   LYS    45     626.571 128.348 -38.372  1.00  0.00           N  
ATOM    654  H   LYS    45     625.844 128.652 -39.003  1.00  0.00           H  
ATOM    655  CA  LYS    45     626.399 127.185 -37.534  1.00  0.00           C  
ATOM    656  HA  LYS    45     627.354 126.669 -37.634  1.00  0.00           H  
ATOM    657  CB  LYS    45     626.341 127.747 -36.048  1.00  0.00           C  
ATOM    658  HB2 LYS    45     626.320 127.032 -35.225  1.00  0.00           H  
ATOM    659  HB3 LYS    45     627.223 128.308 -35.740  1.00  0.00           H  
ATOM    660  CG  LYS    45     625.051 128.617 -35.829  1.00  0.00           C  
ATOM    661  HG2 LYS    45     625.085 129.581 -36.337  1.00  0.00           H  
ATOM    662  HG3 LYS    45     624.159 128.068 -36.132  1.00  0.00           H  
ATOM    663  CD  LYS    45     624.812 129.052 -34.385  1.00  0.00           C  
ATOM    664  HD2 LYS    45     623.959 129.720 -34.261  1.00  0.00           H  
ATOM    665  HD3 LYS    45     624.556 128.144 -33.839  1.00  0.00           H  
ATOM    666  CE  LYS    45     625.953 129.818 -33.593  1.00  0.00           C  
ATOM    667  HE2 LYS    45     626.782 129.157 -33.339  1.00  0.00           H  
ATOM    668  HE3 LYS    45     626.443 130.642 -34.111  1.00  0.00           H  
ATOM    669  NZ  LYS    45     625.411 130.281 -32.248  1.00  0.00           N  
ATOM    670  HZ1 LYS    45     624.702 130.997 -32.301  1.00  0.00           H  
ATOM    671  HZ2 LYS    45     626.208 130.444 -31.648  1.00  0.00           H  
ATOM    672  HZ3 LYS    45     624.937 129.460 -31.900  1.00  0.00           H  
ATOM    673  C   LYS    45     625.204 126.280 -37.819  1.00  0.00           C  
ATOM    674  O   LYS    45     624.411 126.552 -38.731  1.00  0.00           O  
ATOM    675  N   GLU    46     625.165 125.129 -37.132  1.00  0.00           N  
ATOM    676  H   GLU    46     625.883 124.998 -36.434  1.00  0.00           H  
ATOM    677  CA  GLU    46     624.200 124.042 -37.342  1.00  0.00           C  
ATOM    678  HA  GLU    46     623.369 124.488 -37.888  1.00  0.00           H  
ATOM    679  CB  GLU    46     624.837 122.963 -38.198  1.00  0.00           C  
ATOM    680  HB2 GLU    46     624.125 122.143 -38.285  1.00  0.00           H  
ATOM    681  HB3 GLU    46     624.920 123.357 -39.211  1.00  0.00           H  
ATOM    682  CG  GLU    46     626.077 122.371 -37.592  1.00  0.00           C  
ATOM    683  HG2 GLU    46     626.854 123.092 -37.843  1.00  0.00           H  
ATOM    684  HG3 GLU    46     625.953 122.432 -36.510  1.00  0.00           H  
ATOM    685  CD  GLU    46     626.522 120.994 -38.115  1.00  0.00           C  
ATOM    686  OE1 GLU    46     627.310 120.286 -37.452  1.00  0.00           O  
ATOM    687  OE2 GLU    46     626.343 120.700 -39.292  1.00  0.00           O  
ATOM    688  C   GLU    46     623.461 123.528 -36.079  1.00  0.00           C  
ATOM    689  O   GLU    46     623.984 123.672 -34.975  1.00  0.00           O  
ATOM    690  N   GLY    47     622.350 122.775 -36.296  1.00  0.00           N  
ATOM    691  H   GLY    47     622.038 122.710 -37.254  1.00  0.00           H  
ATOM    692  CA  GLY    47     621.696 121.842 -35.363  1.00  0.00           C  
ATOM    693  HA2 GLY    47     621.154 121.053 -35.883  1.00  0.00           H  
ATOM    694  HA3 GLY    47     622.471 121.339 -34.785  1.00  0.00           H  
ATOM    695  C   GLY    47     620.798 122.424 -34.297  1.00  0.00           C  
ATOM    696  O   GLY    47     620.591 123.618 -34.193  1.00  0.00           O  
ATOM    697  N   VAL    48     620.144 121.505 -33.482  1.00  0.00           N  
ATOM    698  H   VAL    48     620.272 120.506 -33.567  1.00  0.00           H  
ATOM    699  CA  VAL    48     619.222 121.818 -32.379  1.00  0.00           C  
ATOM    700  HA  VAL    48     618.498 122.503 -32.819  1.00  0.00           H  
ATOM    701  CB  VAL    48     618.507 120.562 -31.783  1.00  0.00           C  
ATOM    702  HB  VAL    48     619.152 119.703 -31.596  1.00  0.00           H  
ATOM    703  CG1 VAL    48     618.037 120.797 -30.367  1.00  0.00           C  
ATOM    704 HG11 VAL    48     617.363 121.651 -30.307  1.00  0.00           H  
ATOM    705 HG12 VAL    48     618.869 120.835 -29.663  1.00  0.00           H  
ATOM    706 HG13 VAL    48     617.375 119.975 -30.096  1.00  0.00           H  
ATOM    707  CG2 VAL    48     617.272 120.142 -32.654  1.00  0.00           C  
ATOM    708 HG21 VAL    48     616.723 121.040 -32.937  1.00  0.00           H  
ATOM    709 HG22 VAL    48     616.633 119.370 -32.225  1.00  0.00           H  
ATOM    710 HG23 VAL    48     617.649 119.728 -33.589  1.00  0.00           H  
ATOM    711  C   VAL    48     620.012 122.555 -31.313  1.00  0.00           C  
ATOM    712  O   VAL    48     621.066 122.118 -30.904  1.00  0.00           O  
ATOM    713  N   VAL    49     619.331 123.595 -30.758  1.00  0.00           N  
ATOM    714  H   VAL    49     618.337 123.599 -30.940  1.00  0.00           H  
ATOM    715  CA  VAL    49     619.653 124.400 -29.575  1.00  0.00           C  
ATOM    716  HA  VAL    49     620.015 123.689 -28.832  1.00  0.00           H  
ATOM    717  CB  VAL    49     620.663 125.576 -29.809  1.00  0.00           C  
ATOM    718  HB  VAL    49     621.396 125.366 -30.588  1.00  0.00           H  
ATOM    719  CG1 VAL    49     620.071 126.894 -30.281  1.00  0.00           C  
ATOM    720 HG11 VAL    49     619.469 127.351 -29.496  1.00  0.00           H  
ATOM    721 HG12 VAL    49     619.354 126.675 -31.073  1.00  0.00           H  
ATOM    722 HG13 VAL    49     620.872 127.554 -30.612  1.00  0.00           H  
ATOM    723  CG2 VAL    49     621.379 125.895 -28.506  1.00  0.00           C  
ATOM    724 HG21 VAL    49     621.532 124.988 -27.921  1.00  0.00           H  
ATOM    725 HG22 VAL    49     620.832 126.701 -28.018  1.00  0.00           H  
ATOM    726 HG23 VAL    49     622.391 126.272 -28.658  1.00  0.00           H  
ATOM    727  C   VAL    49     618.335 124.721 -28.812  1.00  0.00           C  
ATOM    728  O   VAL    49     617.227 124.613 -29.390  1.00  0.00           O  
ATOM    729  N   HIE    50     618.361 125.013 -27.507  1.00  0.00           N  
ATOM    730  H   HIE    50     619.153 124.776 -26.927  1.00  0.00           H  
ATOM    731  CA  HIE    50     617.102 125.394 -26.844  1.00  0.00           C  
ATOM    732  HA  HIE    50     616.302 124.672 -27.008  1.00  0.00           H  
ATOM    733  CB  HIE    50     617.278 125.473 -25.313  1.00  0.00           C  
ATOM    734  HB2 HIE    50     617.771 126.420 -25.096  1.00  0.00           H  
ATOM    735  HB3 HIE    50     616.312 125.565 -24.816  1.00  0.00           H  
ATOM    736  CG  HIE    50     617.914 124.253 -24.605  1.00  0.00           C  
ATOM    737  ND1 HIE    50     618.924 124.268 -23.694  1.00  0.00           N  
ATOM    738  CE1 HIE    50     619.129 122.973 -23.336  1.00  0.00           C  
ATOM    739  HE1 HIE    50     619.770 122.573 -22.564  1.00  0.00           H  
ATOM    740  NE2 HIE    50     618.253 122.176 -24.015  1.00  0.00           N  
ATOM    741  HE2 HIE    50     618.255 121.168 -23.956  1.00  0.00           H  
ATOM    742  CD2 HIE    50     617.534 122.959 -24.840  1.00  0.00           C  
ATOM    743  HD2 HIE    50     616.627 122.565 -25.275  1.00  0.00           H  
ATOM    744  C   HIE    50     616.604 126.730 -27.331  1.00  0.00           C  
ATOM    745  O   HIE    50     617.317 127.465 -27.995  1.00  0.00           O  
ATOM    746  N   GLY    51     615.282 126.894 -27.124  1.00  0.00           N  
ATOM    747  H   GLY    51     614.799 126.184 -26.592  1.00  0.00           H  
ATOM    748  CA  GLY    51     614.574 128.021 -27.665  1.00  0.00           C  
ATOM    749  HA2 GLY    51     613.746 128.245 -26.993  1.00  0.00           H  
ATOM    750  HA3 GLY    51     615.156 128.943 -27.662  1.00  0.00           H  
ATOM    751  C   GLY    51     613.899 127.777 -29.035  1.00  0.00           C  
ATOM    752  O   GLY    51     613.342 128.622 -29.618  1.00  0.00           O  
ATOM    753  N   VAL    52     614.138 126.604 -29.550  1.00  0.00           N  
ATOM    754  H   VAL    52     614.865 126.019 -29.164  1.00  0.00           H  
ATOM    755  CA  VAL    52     613.363 125.953 -30.597  1.00  0.00           C  
ATOM    756  HA  VAL    52     612.509 126.598 -30.803  1.00  0.00           H  
ATOM    757  CB  VAL    52     614.147 125.710 -31.873  1.00  0.00           C  
ATOM    758  HB  VAL    52     615.023 125.121 -31.602  1.00  0.00           H  
ATOM    759  CG1 VAL    52     613.251 125.144 -32.984  1.00  0.00           C  
ATOM    760 HG11 VAL    52     612.450 125.811 -33.301  1.00  0.00           H  
ATOM    761 HG12 VAL    52     612.799 124.189 -32.718  1.00  0.00           H  
ATOM    762 HG13 VAL    52     613.819 124.954 -33.895  1.00  0.00           H  
ATOM    763  CG2 VAL    52     614.884 127.006 -32.244  1.00  0.00           C  
ATOM    764 HG21 VAL    52     615.286 126.923 -33.254  1.00  0.00           H  
ATOM    765 HG22 VAL    52     615.764 127.183 -31.626  1.00  0.00           H  
ATOM    766 HG23 VAL    52     614.120 127.772 -32.375  1.00  0.00           H  
ATOM    767  C   VAL    52     612.734 124.689 -29.927  1.00  0.00           C  
ATOM    768  O   VAL    52     613.221 124.294 -28.838  1.00  0.00           O  
ATOM    769  N   ALA    53     611.525 124.151 -30.385  1.00  0.00           N  
ATOM    770  H   ALA    53     611.129 124.454 -31.263  1.00  0.00           H  
ATOM    771  CA  ALA    53     610.885 122.967 -29.754  1.00  0.00           C  
ATOM    772  HA  ALA    53     611.579 122.266 -29.290  1.00  0.00           H  
ATOM    773  CB  ALA    53     610.125 123.508 -28.533  1.00  0.00           C  
ATOM    774  HB1 ALA    53     609.229 124.097 -28.731  1.00  0.00           H  
ATOM    775  HB2 ALA    53     610.767 124.192 -27.978  1.00  0.00           H  
ATOM    776  HB3 ALA    53     609.899 122.632 -27.926  1.00  0.00           H  
ATOM    777  C   ALA    53     610.001 122.074 -30.689  1.00  0.00           C  
ATOM    778  O   ALA    53     609.829 122.376 -31.913  1.00  0.00           O  
ATOM    779  N   THR    54     609.422 121.015 -30.223  1.00  0.00           N  
ATOM    780  H   THR    54     609.611 120.735 -29.271  1.00  0.00           H  
ATOM    781  CA  THR    54     608.597 120.029 -30.981  1.00  0.00           C  
ATOM    782  HA  THR    54     608.391 120.514 -31.935  1.00  0.00           H  
ATOM    783  CB  THR    54     609.529 118.850 -31.241  1.00  0.00           C  
ATOM    784  HB  THR    54     610.469 119.144 -31.709  1.00  0.00           H  
ATOM    785  CG2 THR    54     609.733 118.086 -29.894  1.00  0.00           C  
ATOM    786 HG21 THR    54     610.395 117.267 -30.176  1.00  0.00           H  
ATOM    787 HG22 THR    54     608.898 117.638 -29.355  1.00  0.00           H  
ATOM    788 HG23 THR    54     610.359 118.608 -29.170  1.00  0.00           H  
ATOM    789  OG1 THR    54     608.792 118.006 -32.093  1.00  0.00           O  
ATOM    790  HG1 THR    54     609.415 117.390 -32.485  1.00  0.00           H  
ATOM    791  C   THR    54     607.211 119.671 -30.351  1.00  0.00           C  
ATOM    792  O   THR    54     606.813 120.155 -29.238  1.00  0.00           O  
ATOM    793  N   VAL    55     606.467 118.679 -30.925  1.00  0.00           N  
ATOM    794  H   VAL    55     606.781 118.209 -31.762  1.00  0.00           H  
ATOM    795  CA  VAL    55     605.252 118.160 -30.505  1.00  0.00           C  
ATOM    796  HA  VAL    55     604.743 118.888 -29.874  1.00  0.00           H  
ATOM    797  CB  VAL    55     604.386 117.871 -31.732  1.00  0.00           C  
ATOM    798  HB  VAL    55     603.450 117.480 -31.332  1.00  0.00           H  
ATOM    799  CG1 VAL    55     604.005 119.204 -32.405  1.00  0.00           C  
ATOM    800 HG11 VAL    55     604.960 119.691 -32.601  1.00  0.00           H  
ATOM    801 HG12 VAL    55     603.543 119.867 -31.674  1.00  0.00           H  
ATOM    802 HG13 VAL    55     603.332 119.090 -33.256  1.00  0.00           H  
ATOM    803  CG2 VAL    55     605.027 116.885 -32.730  1.00  0.00           C  
ATOM    804 HG21 VAL    55     605.619 116.063 -32.325  1.00  0.00           H  
ATOM    805 HG22 VAL    55     605.678 117.448 -33.398  1.00  0.00           H  
ATOM    806 HG23 VAL    55     604.213 116.468 -33.323  1.00  0.00           H  
ATOM    807  C   VAL    55     605.312 116.955 -29.540  1.00  0.00           C  
ATOM    808  O   VAL    55     604.334 116.615 -28.974  1.00  0.00           O  
ATOM    809  N   ALA    56     606.506 116.408 -29.439  1.00  0.00           N  
ATOM    810  H   ALA    56     607.266 116.908 -29.880  1.00  0.00           H  
ATOM    811  CA  ALA    56     606.724 115.058 -28.918  1.00  0.00           C  
ATOM    812  HA  ALA    56     605.866 114.387 -28.964  1.00  0.00           H  
ATOM    813  CB  ALA    56     607.775 114.411 -29.898  1.00  0.00           C  
ATOM    814  HB1 ALA    56     608.796 114.730 -29.688  1.00  0.00           H  
ATOM    815  HB2 ALA    56     607.618 114.562 -30.966  1.00  0.00           H  
ATOM    816  HB3 ALA    56     607.963 113.363 -29.667  1.00  0.00           H  
ATOM    817  C   ALA    56     607.135 115.111 -27.437  1.00  0.00           C  
ATOM    818  O   ALA    56     607.549 116.190 -26.974  1.00  0.00           O  
ATOM    819  N   GLU    57     607.059 114.015 -26.769  1.00  0.00           N  
ATOM    820  H   GLU    57     606.442 113.306 -27.138  1.00  0.00           H  
ATOM    821  CA  GLU    57     607.458 113.936 -25.344  1.00  0.00           C  
ATOM    822  HA  GLU    57     607.328 114.924 -24.901  1.00  0.00           H  
ATOM    823  CB  GLU    57     606.449 113.084 -24.472  1.00  0.00           C  
ATOM    824  HB2 GLU    57     606.686 113.236 -23.419  1.00  0.00           H  
ATOM    825  HB3 GLU    57     605.420 113.372 -24.688  1.00  0.00           H  
ATOM    826  CG  GLU    57     606.542 111.618 -24.743  1.00  0.00           C  
ATOM    827  HG2 GLU    57     607.561 111.231 -24.717  1.00  0.00           H  
ATOM    828  HG3 GLU    57     606.034 111.030 -23.978  1.00  0.00           H  
ATOM    829  CD  GLU    57     605.833 111.064 -25.971  1.00  0.00           C  
ATOM    830  OE1 GLU    57     605.436 111.866 -26.844  1.00  0.00           O  
ATOM    831  OE2 GLU    57     605.562 109.835 -26.142  1.00  0.00           O  
ATOM    832  C   GLU    57     608.991 113.669 -25.033  1.00  0.00           C  
ATOM    833  O   GLU    57     609.398 113.548 -23.891  1.00  0.00           O  
ATOM    834  N   LYS    58     609.913 113.421 -26.020  1.00  0.00           N  
ATOM    835  H   LYS    58     609.546 113.354 -26.958  1.00  0.00           H  
ATOM    836  CA  LYS    58     611.361 113.339 -25.810  1.00  0.00           C  
ATOM    837  HA  LYS    58     611.662 113.818 -24.878  1.00  0.00           H  
ATOM    838  CB  LYS    58     611.529 111.862 -25.581  1.00  0.00           C  
ATOM    839  HB2 LYS    58     610.843 111.462 -24.835  1.00  0.00           H  
ATOM    840  HB3 LYS    58     611.231 111.353 -26.497  1.00  0.00           H  
ATOM    841  CG  LYS    58     613.029 111.511 -25.389  1.00  0.00           C  
ATOM    842  HG2 LYS    58     613.585 111.848 -26.264  1.00  0.00           H  
ATOM    843  HG3 LYS    58     613.380 111.996 -24.478  1.00  0.00           H  
ATOM    844  CD  LYS    58     613.049 110.023 -25.240  1.00  0.00           C  
ATOM    845  HD2 LYS    58     612.627 109.749 -24.273  1.00  0.00           H  
ATOM    846  HD3 LYS    58     612.475 109.518 -26.018  1.00  0.00           H  
ATOM    847  CE  LYS    58     614.495 109.519 -25.367  1.00  0.00           C  
ATOM    848  HE2 LYS    58     614.872 109.684 -26.377  1.00  0.00           H  
ATOM    849  HE3 LYS    58     615.176 110.062 -24.711  1.00  0.00           H  
ATOM    850  NZ  LYS    58     614.662 108.031 -25.132  1.00  0.00           N  
ATOM    851  HZ1 LYS    58     614.281 107.484 -25.891  1.00  0.00           H  
ATOM    852  HZ2 LYS    58     614.338 107.808 -24.202  1.00  0.00           H  
ATOM    853  HZ3 LYS    58     615.654 107.882 -25.248  1.00  0.00           H  
ATOM    854  C   LYS    58     612.227 114.067 -26.825  1.00  0.00           C  
ATOM    855  O   LYS    58     612.015 114.035 -28.047  1.00  0.00           O  
ATOM    856  N   THR    59     613.350 114.579 -26.362  1.00  0.00           N  
ATOM    857  H   THR    59     613.549 114.220 -25.440  1.00  0.00           H  
ATOM    858  CA  THR    59     614.426 115.238 -27.151  1.00  0.00           C  
ATOM    859  HA  THR    59     614.590 114.731 -28.102  1.00  0.00           H  
ATOM    860  CB  THR    59     613.990 116.696 -27.555  1.00  0.00           C  
ATOM    861  HB  THR    59     612.964 116.750 -27.918  1.00  0.00           H  
ATOM    862  CG2 THR    59     614.010 117.634 -26.319  1.00  0.00           C  
ATOM    863 HG21 THR    59     613.801 118.648 -26.658  1.00  0.00           H  
ATOM    864 HG22 THR    59     614.924 117.506 -25.740  1.00  0.00           H  
ATOM    865 HG23 THR    59     613.215 117.213 -25.703  1.00  0.00           H  
ATOM    866  OG1 THR    59     614.978 117.240 -28.475  1.00  0.00           O  
ATOM    867  HG1 THR    59     614.704 118.145 -28.643  1.00  0.00           H  
ATOM    868  C   THR    59     615.771 115.095 -26.408  1.00  0.00           C  
ATOM    869  O   THR    59     615.811 114.381 -25.365  1.00  0.00           O  
ATOM    870  N   LYS    60     616.854 115.554 -27.052  1.00  0.00           N  
ATOM    871  H   LYS    60     616.638 116.161 -27.830  1.00  0.00           H  
ATOM    872  CA  LYS    60     618.232 115.330 -26.510  1.00  0.00           C  
ATOM    873  HA  LYS    60     618.197 114.901 -25.508  1.00  0.00           H  
ATOM    874  CB  LYS    60     618.872 114.143 -27.293  1.00  0.00           C  
ATOM    875  HB2 LYS    60     619.922 114.204 -27.006  1.00  0.00           H  
ATOM    876  HB3 LYS    60     618.629 113.201 -26.801  1.00  0.00           H  
ATOM    877  CG  LYS    60     618.582 114.073 -28.826  1.00  0.00           C  
ATOM    878  HG2 LYS    60     617.514 114.048 -29.042  1.00  0.00           H  
ATOM    879  HG3 LYS    60     618.973 114.985 -29.276  1.00  0.00           H  
ATOM    880  CD  LYS    60     619.279 112.897 -29.524  1.00  0.00           C  
ATOM    881  HD2 LYS    60     620.310 112.757 -29.196  1.00  0.00           H  
ATOM    882  HD3 LYS    60     618.701 112.012 -29.260  1.00  0.00           H  
ATOM    883  CE  LYS    60     619.391 112.934 -31.081  1.00  0.00           C  
ATOM    884  HE2 LYS    60     620.029 113.774 -31.353  1.00  0.00           H  
ATOM    885  HE3 LYS    60     619.836 111.973 -31.340  1.00  0.00           H  
ATOM    886  NZ  LYS    60     618.078 113.156 -31.732  1.00  0.00           N  
ATOM    887  HZ1 LYS    60     618.279 113.274 -32.715  1.00  0.00           H  
ATOM    888  HZ2 LYS    60     617.526 113.920 -31.370  1.00  0.00           H  
ATOM    889  HZ3 LYS    60     617.593 112.277 -31.624  1.00  0.00           H  
ATOM    890  C   LYS    60     618.982 116.641 -26.635  1.00  0.00           C  
ATOM    891  O   LYS    60     618.700 117.544 -27.444  1.00  0.00           O  
ATOM    892  N   GLU    61     619.910 116.810 -25.667  1.00  0.00           N  
ATOM    893  H   GLU    61     620.160 116.019 -25.091  1.00  0.00           H  
ATOM    894  CA  GLU    61     620.943 117.858 -25.635  1.00  0.00           C  
ATOM    895  HA  GLU    61     620.467 118.705 -26.129  1.00  0.00           H  
ATOM    896  CB  GLU    61     621.226 118.325 -24.228  1.00  0.00           C  
ATOM    897  HB2 GLU    61     621.819 119.239 -24.188  1.00  0.00           H  
ATOM    898  HB3 GLU    61     620.275 118.564 -23.753  1.00  0.00           H  
ATOM    899  CG  GLU    61     621.910 117.160 -23.420  1.00  0.00           C  
ATOM    900  HG2 GLU    61     621.341 116.230 -23.427  1.00  0.00           H  
ATOM    901  HG3 GLU    61     622.844 116.893 -23.913  1.00  0.00           H  
ATOM    902  CD  GLU    61     622.210 117.454 -21.924  1.00  0.00           C  
ATOM    903  OE1 GLU    61     621.258 117.912 -21.257  1.00  0.00           O  
ATOM    904  OE2 GLU    61     623.409 117.469 -21.509  1.00  0.00           O  
ATOM    905  C   GLU    61     622.233 117.357 -26.494  1.00  0.00           C  
ATOM    906  O   GLU    61     622.523 116.137 -26.517  1.00  0.00           O  
ATOM    907  N   GLN    62     623.005 118.348 -26.917  1.00  0.00           N  
ATOM    908  H   GLN    62     622.598 119.256 -26.746  1.00  0.00           H  
ATOM    909  CA  GLN    62     624.292 118.185 -27.508  1.00  0.00           C  
ATOM    910  HA  GLN    62     624.751 117.233 -27.242  1.00  0.00           H  
ATOM    911  CB  GLN    62     624.173 117.931 -28.997  1.00  0.00           C  
ATOM    912  HB2 GLN    62     623.535 117.078 -29.229  1.00  0.00           H  
ATOM    913  HB3 GLN    62     623.670 118.775 -29.469  1.00  0.00           H  
ATOM    914  CG  GLN    62     625.448 117.686 -29.745  1.00  0.00           C  
ATOM    915  HG2 GLN    62     625.266 117.872 -30.803  1.00  0.00           H  
ATOM    916  HG3 GLN    62     626.198 118.443 -29.516  1.00  0.00           H  
ATOM    917  CD  GLN    62     626.035 116.339 -29.518  1.00  0.00           C  
ATOM    918  OE1 GLN    62     627.052 116.138 -28.901  1.00  0.00           O  
ATOM    919  NE2 GLN    62     625.458 115.268 -30.099  1.00  0.00           N  
ATOM    920 HE21 GLN    62     626.070 114.481 -30.259  1.00  0.00           H  
ATOM    921 HE22 GLN    62     624.658 115.369 -30.707  1.00  0.00           H  
ATOM    922  C   GLN    62     625.275 119.309 -27.180  1.00  0.00           C  
ATOM    923  O   GLN    62     626.489 119.028 -27.046  1.00  0.00           O  
ATOM    924  N   VAL    63     624.768 120.488 -26.953  1.00  0.00           N  
ATOM    925  H   VAL    63     623.768 120.584 -27.060  1.00  0.00           H  
ATOM    926  CA  VAL    63     625.570 121.652 -26.456  1.00  0.00           C  
ATOM    927  HA  VAL    63     626.580 121.380 -26.151  1.00  0.00           H  
ATOM    928  CB  VAL    63     625.882 122.798 -27.551  1.00  0.00           C  
ATOM    929  HB  VAL    63     626.384 122.335 -28.400  1.00  0.00           H  
ATOM    930  CG1 VAL    63     624.501 123.330 -28.200  1.00  0.00           C  
ATOM    931 HG11 VAL    63     624.020 124.111 -27.611  1.00  0.00           H  
ATOM    932 HG12 VAL    63     623.891 122.458 -28.431  1.00  0.00           H  
ATOM    933 HG13 VAL    63     624.846 123.860 -29.088  1.00  0.00           H  
ATOM    934  CG2 VAL    63     626.752 123.995 -27.169  1.00  0.00           C  
ATOM    935 HG21 VAL    63     626.937 124.644 -28.025  1.00  0.00           H  
ATOM    936 HG22 VAL    63     627.663 123.523 -26.800  1.00  0.00           H  
ATOM    937 HG23 VAL    63     626.339 124.596 -26.359  1.00  0.00           H  
ATOM    938  C   VAL    63     624.986 122.323 -25.235  1.00  0.00           C  
ATOM    939  O   VAL    63     623.766 122.588 -25.234  1.00  0.00           O  
ATOM    940  N   THR    64     625.820 122.566 -24.241  1.00  0.00           N  
ATOM    941  H   THR    64     626.815 122.403 -24.305  1.00  0.00           H  
ATOM    942  CA  THR    64     625.457 123.107 -22.920  1.00  0.00           C  
ATOM    943  HA  THR    64     624.414 122.974 -22.632  1.00  0.00           H  
ATOM    944  CB  THR    64     626.375 122.518 -21.903  1.00  0.00           C  
ATOM    945  HB  THR    64     626.141 123.046 -20.978  1.00  0.00           H  
ATOM    946  CG2 THR    64     626.224 121.041 -21.636  1.00  0.00           C  
ATOM    947 HG21 THR    64     626.262 120.399 -22.516  1.00  0.00           H  
ATOM    948 HG22 THR    64     625.315 121.057 -21.034  1.00  0.00           H  
ATOM    949 HG23 THR    64     626.972 120.689 -20.925  1.00  0.00           H  
ATOM    950  OG1 THR    64     627.762 122.690 -22.160  1.00  0.00           O  
ATOM    951  HG1 THR    64     628.118 122.232 -21.395  1.00  0.00           H  
ATOM    952  C   THR    64     625.611 124.660 -22.904  1.00  0.00           C  
ATOM    953  O   THR    64     625.035 125.249 -21.949  1.00  0.00           O  
ATOM    954  N   ASN    65     626.450 125.313 -23.751  1.00  0.00           N  
ATOM    955  H   ASN    65     626.885 124.769 -24.483  1.00  0.00           H  
ATOM    956  CA  ASN    65     626.697 126.775 -23.840  1.00  0.00           C  
ATOM    957  HA  ASN    65     626.911 127.072 -22.813  1.00  0.00           H  
ATOM    958  CB  ASN    65     627.987 127.014 -24.719  1.00  0.00           C  
ATOM    959  HB2 ASN    65     627.719 126.821 -25.758  1.00  0.00           H  
ATOM    960  HB3 ASN    65     628.196 128.083 -24.738  1.00  0.00           H  
ATOM    961  CG  ASN    65     629.159 126.154 -24.242  1.00  0.00           C  
ATOM    962  OD1 ASN    65     629.246 125.036 -24.672  1.00  0.00           O  
ATOM    963  ND2 ASN    65     630.121 126.708 -23.548  1.00  0.00           N  
ATOM    964 HD21 ASN    65     630.893 126.109 -23.293  1.00  0.00           H  
ATOM    965 HD22 ASN    65     630.209 127.713 -23.594  1.00  0.00           H  
ATOM    966  C   ASN    65     625.436 127.604 -24.286  1.00  0.00           C  
ATOM    967  O   ASN    65     625.162 127.866 -25.480  1.00  0.00           O  
ATOM    968  N   VAL    66     624.639 127.992 -23.246  1.00  0.00           N  
ATOM    969  H   VAL    66     624.916 127.739 -22.309  1.00  0.00           H  
ATOM    970  CA  VAL    66     623.293 128.550 -23.407  1.00  0.00           C  
ATOM    971  HA  VAL    66     623.186 129.077 -24.355  1.00  0.00           H  
ATOM    972  CB  VAL    66     622.190 127.403 -23.407  1.00  0.00           C  
ATOM    973  HB  VAL    66     622.337 126.845 -22.482  1.00  0.00           H  
ATOM    974  CG1 VAL    66     620.803 127.904 -23.422  1.00  0.00           C  
ATOM    975 HG11 VAL    66     620.602 128.479 -22.517  1.00  0.00           H  
ATOM    976 HG12 VAL    66     620.151 127.046 -23.586  1.00  0.00           H  
ATOM    977 HG13 VAL    66     620.633 128.546 -24.286  1.00  0.00           H  
ATOM    978  CG2 VAL    66     622.388 126.433 -24.650  1.00  0.00           C  
ATOM    979 HG21 VAL    66     623.288 125.883 -24.377  1.00  0.00           H  
ATOM    980 HG22 VAL    66     622.523 126.950 -25.600  1.00  0.00           H  
ATOM    981 HG23 VAL    66     621.600 125.694 -24.792  1.00  0.00           H  
ATOM    982  C   VAL    66     623.045 129.573 -22.255  1.00  0.00           C  
ATOM    983  O   VAL    66     623.596 129.321 -21.157  1.00  0.00           O  
ATOM    984  N   GLY    67     622.375 130.707 -22.506  1.00  0.00           N  
ATOM    985  H   GLY    67     622.024 130.661 -23.452  1.00  0.00           H  
ATOM    986  CA  GLY    67     622.235 131.802 -21.552  1.00  0.00           C  
ATOM    987  HA2 GLY    67     622.648 131.505 -20.588  1.00  0.00           H  
ATOM    988  HA3 GLY    67     622.870 132.629 -21.872  1.00  0.00           H  
ATOM    989  C   GLY    67     620.887 132.441 -21.508  1.00  0.00           C  
ATOM    990  O   GLY    67     619.979 132.060 -22.239  1.00  0.00           O  
ATOM    991  N   GLY    68     620.613 133.409 -20.579  1.00  0.00           N  
ATOM    992  H   GLY    68     621.267 133.606 -19.835  1.00  0.00           H  
ATOM    993  CA  GLY    68     619.358 134.074 -20.494  1.00  0.00           C  
ATOM    994  HA2 GLY    68     619.211 134.528 -21.474  1.00  0.00           H  
ATOM    995  HA3 GLY    68     618.635 133.335 -20.149  1.00  0.00           H  
ATOM    996  C   GLY    68     619.156 135.138 -19.354  1.00  0.00           C  
ATOM    997  O   GLY    68     620.223 135.398 -18.665  1.00  0.00           O  
ATOM    998  N   ALA    69     617.931 135.727 -19.170  1.00  0.00           N  
ATOM    999  H   ALA    69     617.108 135.434 -19.675  1.00  0.00           H  
ATOM   1000  CA  ALA    69     617.689 136.658 -18.025  1.00  0.00           C  
ATOM   1001  HA  ALA    69     618.557 136.688 -17.366  1.00  0.00           H  
ATOM   1002  CB  ALA    69     617.565 138.073 -18.588  1.00  0.00           C  
ATOM   1003  HB1 ALA    69     617.327 138.721 -17.745  1.00  0.00           H  
ATOM   1004  HB2 ALA    69     616.768 138.059 -19.331  1.00  0.00           H  
ATOM   1005  HB3 ALA    69     618.414 138.435 -19.169  1.00  0.00           H  
ATOM   1006  C   ALA    69     616.405 136.143 -17.298  1.00  0.00           C  
ATOM   1007  O   ALA    69     615.514 135.590 -17.979  1.00  0.00           O  
ATOM   1008  N   VAL    70     616.310 136.425 -16.003  1.00  0.00           N  
ATOM   1009  H   VAL    70     617.030 136.974 -15.556  1.00  0.00           H  
ATOM   1010  CA  VAL    70     615.242 136.009 -15.098  1.00  0.00           C  
ATOM   1011  HA  VAL    70     614.504 135.535 -15.745  1.00  0.00           H  
ATOM   1012  CB  VAL    70     615.714 134.872 -14.212  1.00  0.00           C  
ATOM   1013  HB  VAL    70     614.887 134.637 -13.541  1.00  0.00           H  
ATOM   1014  CG1 VAL    70     616.076 133.567 -15.022  1.00  0.00           C  
ATOM   1015 HG11 VAL    70     616.918 133.683 -15.705  1.00  0.00           H  
ATOM   1016 HG12 VAL    70     615.219 133.249 -15.617  1.00  0.00           H  
ATOM   1017 HG13 VAL    70     616.259 132.733 -14.345  1.00  0.00           H  
ATOM   1018  CG2 VAL    70     617.023 135.213 -13.314  1.00  0.00           C  
ATOM   1019 HG21 VAL    70     617.658 135.820 -13.960  1.00  0.00           H  
ATOM   1020 HG22 VAL    70     617.573 134.367 -12.902  1.00  0.00           H  
ATOM   1021 HG23 VAL    70     616.535 135.769 -12.513  1.00  0.00           H  
ATOM   1022  C   VAL    70     614.709 137.150 -14.255  1.00  0.00           C  
ATOM   1023  O   VAL    70     615.469 137.923 -13.645  1.00  0.00           O  
ATOM   1024  N   VAL    71     613.346 137.374 -14.342  1.00  0.00           N  
ATOM   1025  H   VAL    71     612.789 136.719 -14.872  1.00  0.00           H  
ATOM   1026  CA  VAL    71     612.677 138.584 -13.884  1.00  0.00           C  
ATOM   1027  HA  VAL    71     613.363 139.391 -13.626  1.00  0.00           H  
ATOM   1028  CB  VAL    71     611.668 139.111 -14.954  1.00  0.00           C  
ATOM   1029  HB  VAL    71     611.102 138.272 -15.358  1.00  0.00           H  
ATOM   1030  CG1 VAL    71     610.730 140.177 -14.288  1.00  0.00           C  
ATOM   1031 HG11 VAL    71     610.050 139.680 -13.597  1.00  0.00           H  
ATOM   1032 HG12 VAL    71     610.162 140.761 -15.012  1.00  0.00           H  
ATOM   1033 HG13 VAL    71     611.406 140.876 -13.794  1.00  0.00           H  
ATOM   1034  CG2 VAL    71     612.404 139.722 -16.215  1.00  0.00           C  
ATOM   1035 HG21 VAL    71     612.882 138.929 -16.789  1.00  0.00           H  
ATOM   1036 HG22 VAL    71     613.048 140.532 -15.873  1.00  0.00           H  
ATOM   1037 HG23 VAL    71     611.634 140.166 -16.846  1.00  0.00           H  
ATOM   1038  C   VAL    71     611.898 138.220 -12.647  1.00  0.00           C  
ATOM   1039  O   VAL    71     611.203 137.234 -12.671  1.00  0.00           O  
ATOM   1040  N   THR    72     611.900 139.127 -11.641  1.00  0.00           N  
ATOM   1041  H   THR    72     612.413 139.989 -11.760  1.00  0.00           H  
ATOM   1042  CA  THR    72     611.211 138.998 -10.368  1.00  0.00           C  
ATOM   1043  HA  THR    72     610.483 138.188 -10.412  1.00  0.00           H  
ATOM   1044  CB  THR    72     612.089 138.618  -9.152  1.00  0.00           C  
ATOM   1045  HB  THR    72     611.381 138.657  -8.324  1.00  0.00           H  
ATOM   1046  CG2 THR    72     612.509 137.206  -9.122  1.00  0.00           C  
ATOM   1047 HG21 THR    72     613.120 137.036 -10.008  1.00  0.00           H  
ATOM   1048 HG22 THR    72     611.733 136.450  -9.001  1.00  0.00           H  
ATOM   1049 HG23 THR    72     613.285 137.116  -8.363  1.00  0.00           H  
ATOM   1050  OG1 THR    72     613.056 139.543  -8.872  1.00  0.00           O  
ATOM   1051  HG1 THR    72     613.435 139.831  -9.706  1.00  0.00           H  
ATOM   1052  C   THR    72     610.540 140.316 -10.011  1.00  0.00           C  
ATOM   1053  O   THR    72     610.962 141.298 -10.543  1.00  0.00           O  
ATOM   1054  N   GLY    73     609.639 140.393  -9.025  1.00  0.00           N  
ATOM   1055  H   GLY    73     609.318 139.492  -8.699  1.00  0.00           H  
ATOM   1056  CA  GLY    73     608.821 141.532  -8.666  1.00  0.00           C  
ATOM   1057  HA2 GLY    73     608.396 141.916  -9.594  1.00  0.00           H  
ATOM   1058  HA3 GLY    73     607.995 141.174  -8.053  1.00  0.00           H  
ATOM   1059  C   GLY    73     609.487 142.768  -8.097  1.00  0.00           C  
ATOM   1060  O   GLY    73     608.914 143.858  -8.165  1.00  0.00           O  
ATOM   1061  N   VAL    74     610.595 142.644  -7.390  1.00  0.00           N  
ATOM   1062  H   VAL    74     611.177 141.820  -7.431  1.00  0.00           H  
ATOM   1063  CA  VAL    74     611.206 143.826  -6.747  1.00  0.00           C  
ATOM   1064  HA  VAL    74     610.921 144.680  -7.361  1.00  0.00           H  
ATOM   1065  CB  VAL    74     610.808 144.076  -5.329  1.00  0.00           C  
ATOM   1066  HB  VAL    74     611.638 144.668  -4.943  1.00  0.00           H  
ATOM   1067  CG1 VAL    74     609.413 144.706  -5.118  1.00  0.00           C  
ATOM   1068 HG11 VAL    74     608.594 143.988  -5.162  1.00  0.00           H  
ATOM   1069 HG12 VAL    74     609.190 145.662  -5.591  1.00  0.00           H  
ATOM   1070 HG13 VAL    74     609.324 144.962  -4.062  1.00  0.00           H  
ATOM   1071  CG2 VAL    74     610.945 142.751  -4.600  1.00  0.00           C  
ATOM   1072 HG21 VAL    74     611.937 142.302  -4.560  1.00  0.00           H  
ATOM   1073 HG22 VAL    74     610.238 142.005  -4.963  1.00  0.00           H  
ATOM   1074 HG23 VAL    74     610.750 142.876  -3.535  1.00  0.00           H  
ATOM   1075  C   VAL    74     612.719 143.812  -6.963  1.00  0.00           C  
ATOM   1076  O   VAL    74     613.239 142.778  -7.282  1.00  0.00           O  
ATOM   1077  N   THR    75     613.385 144.976  -6.791  1.00  0.00           N  
ATOM   1078  H   THR    75     612.812 145.775  -6.565  1.00  0.00           H  
ATOM   1079  CA  THR    75     614.775 145.200  -7.090  1.00  0.00           C  
ATOM   1080  HA  THR    75     614.974 144.570  -7.957  1.00  0.00           H  
ATOM   1081  CB  THR    75     614.907 146.747  -7.523  1.00  0.00           C  
ATOM   1082  HB  THR    75     615.934 147.084  -7.380  1.00  0.00           H  
ATOM   1083  CG2 THR    75     614.344 147.078  -8.901  1.00  0.00           C  
ATOM   1084 HG21 THR    75     614.936 146.548  -9.647  1.00  0.00           H  
ATOM   1085 HG22 THR    75     614.438 148.108  -9.245  1.00  0.00           H  
ATOM   1086 HG23 THR    75     613.325 146.708  -8.784  1.00  0.00           H  
ATOM   1087  OG1 THR    75     614.178 147.663  -6.785  1.00  0.00           O  
ATOM   1088  HG1 THR    75     614.537 147.681  -5.895  1.00  0.00           H  
ATOM   1089  C   THR    75     615.583 144.750  -5.896  1.00  0.00           C  
ATOM   1090  O   THR    75     616.276 145.568  -5.449  1.00  0.00           O  
ATOM   1091  N   ALA    76     615.507 143.527  -5.422  1.00  0.00           N  
ATOM   1092  H   ALA    76     614.819 142.927  -5.853  1.00  0.00           H  
ATOM   1093  CA  ALA    76     616.110 143.012  -4.157  1.00  0.00           C  
ATOM   1094  HA  ALA    76     616.835 143.752  -3.817  1.00  0.00           H  
ATOM   1095  CB  ALA    76     615.064 142.972  -3.013  1.00  0.00           C  
ATOM   1096  HB1 ALA    76     615.498 142.946  -2.013  1.00  0.00           H  
ATOM   1097  HB2 ALA    76     614.310 142.231  -3.279  1.00  0.00           H  
ATOM   1098  HB3 ALA    76     614.613 143.963  -3.062  1.00  0.00           H  
ATOM   1099  C   ALA    76     616.802 141.557  -4.321  1.00  0.00           C  
ATOM   1100  O   ALA    76     616.805 140.928  -5.410  1.00  0.00           O  
ATOM   1101  N   VAL    77     617.466 141.092  -3.226  1.00  0.00           N  
ATOM   1102  H   VAL    77     617.402 141.562  -2.335  1.00  0.00           H  
ATOM   1103  CA  VAL    77     618.256 139.801  -3.236  1.00  0.00           C  
ATOM   1104  HA  VAL    77     618.851 139.769  -4.149  1.00  0.00           H  
ATOM   1105  CB  VAL    77     619.329 139.861  -2.184  1.00  0.00           C  
ATOM   1106  HB  VAL    77     618.831 139.848  -1.214  1.00  0.00           H  
ATOM   1107  CG1 VAL    77     620.311 138.671  -2.312  1.00  0.00           C  
ATOM   1108 HG11 VAL    77     619.985 137.708  -2.706  1.00  0.00           H  
ATOM   1109 HG12 VAL    77     620.940 138.534  -1.433  1.00  0.00           H  
ATOM   1110 HG13 VAL    77     621.101 138.910  -3.024  1.00  0.00           H  
ATOM   1111  CG2 VAL    77     620.221 141.113  -2.256  1.00  0.00           C  
ATOM   1112 HG21 VAL    77     620.958 141.116  -1.452  1.00  0.00           H  
ATOM   1113 HG22 VAL    77     619.576 141.991  -2.219  1.00  0.00           H  
ATOM   1114 HG23 VAL    77     620.694 141.164  -3.237  1.00  0.00           H  
ATOM   1115  C   VAL    77     617.359 138.598  -3.005  1.00  0.00           C  
ATOM   1116  O   VAL    77     616.619 138.521  -2.029  1.00  0.00           O  
ATOM   1117  N   ALA    78     617.259 137.815  -4.093  1.00  0.00           N  
ATOM   1118  H   ALA    78     617.844 138.043  -4.884  1.00  0.00           H  
ATOM   1119  CA  ALA    78     616.377 136.668  -4.208  1.00  0.00           C  
ATOM   1120  HA  ALA    78     615.313 136.892  -4.282  1.00  0.00           H  
ATOM   1121  CB  ALA    78     616.802 135.866  -5.474  1.00  0.00           C  
ATOM   1122  HB1 ALA    78     616.812 136.482  -6.373  1.00  0.00           H  
ATOM   1123  HB2 ALA    78     616.181 134.981  -5.609  1.00  0.00           H  
ATOM   1124  HB3 ALA    78     617.836 135.548  -5.341  1.00  0.00           H  
ATOM   1125  C   ALA    78     616.522 135.677  -3.075  1.00  0.00           C  
ATOM   1126  O   ALA    78     617.572 135.479  -2.423  1.00  0.00           O  
ATOM   1127  N   GLN    79     615.415 135.048  -2.622  1.00  0.00           N  
ATOM   1128  H   GLN    79     614.549 135.400  -3.006  1.00  0.00           H  
ATOM   1129  CA  GLN    79     615.353 134.090  -1.472  1.00  0.00           C  
ATOM   1130  HA  GLN    79     616.071 134.345  -0.692  1.00  0.00           H  
ATOM   1131  CB  GLN    79     613.935 133.932  -0.807  1.00  0.00           C  
ATOM   1132  HB2 GLN    79     613.374 133.240  -1.435  1.00  0.00           H  
ATOM   1133  HB3 GLN    79     614.111 133.509   0.182  1.00  0.00           H  
ATOM   1134  CG  GLN    79     613.100 135.270  -0.734  1.00  0.00           C  
ATOM   1135  HG2 GLN    79     613.376 135.843   0.151  1.00  0.00           H  
ATOM   1136  HG3 GLN    79     613.153 135.903  -1.620  1.00  0.00           H  
ATOM   1137  CD  GLN    79     611.615 134.905  -0.463  1.00  0.00           C  
ATOM   1138  OE1 GLN    79     610.771 135.737  -0.315  1.00  0.00           O  
ATOM   1139  NE2 GLN    79     611.131 133.751  -0.442  1.00  0.00           N  
ATOM   1140 HE21 GLN    79     610.145 133.642  -0.253  1.00  0.00           H  
ATOM   1141 HE22 GLN    79     611.812 133.018  -0.300  1.00  0.00           H  
ATOM   1142  C   GLN    79     615.818 132.689  -1.975  1.00  0.00           C  
ATOM   1143  O   GLN    79     616.149 131.848  -1.116  1.00  0.00           O  
ATOM   1144  N   LYS    80     615.654 132.362  -3.256  1.00  0.00           N  
ATOM   1145  H   LYS    80     615.312 133.126  -3.820  1.00  0.00           H  
ATOM   1146  CA  LYS    80     615.993 131.081  -3.860  1.00  0.00           C  
ATOM   1147  HA  LYS    80     615.904 130.234  -3.179  1.00  0.00           H  
ATOM   1148  CB  LYS    80     615.000 130.841  -5.054  1.00  0.00           C  
ATOM   1149  HB2 LYS    80     614.013 130.669  -4.625  1.00  0.00           H  
ATOM   1150  HB3 LYS    80     614.850 131.757  -5.624  1.00  0.00           H  
ATOM   1151  CG  LYS    80     615.324 129.818  -6.186  1.00  0.00           C  
ATOM   1152  HG2 LYS    80     614.568 130.000  -6.950  1.00  0.00           H  
ATOM   1153  HG3 LYS    80     616.203 130.243  -6.672  1.00  0.00           H  
ATOM   1154  CD  LYS    80     615.455 128.304  -5.873  1.00  0.00           C  
ATOM   1155  HD2 LYS    80     616.218 128.157  -5.109  1.00  0.00           H  
ATOM   1156  HD3 LYS    80     614.495 127.953  -5.497  1.00  0.00           H  
ATOM   1157  CE  LYS    80     616.068 127.478  -7.027  1.00  0.00           C  
ATOM   1158  HE2 LYS    80     615.541 127.579  -7.977  1.00  0.00           H  
ATOM   1159  HE3 LYS    80     617.043 127.886  -7.292  1.00  0.00           H  
ATOM   1160  NZ  LYS    80     616.429 126.133  -6.673  1.00  0.00           N  
ATOM   1161  HZ1 LYS    80     615.678 125.523  -6.384  1.00  0.00           H  
ATOM   1162  HZ2 LYS    80     616.914 126.067  -5.790  1.00  0.00           H  
ATOM   1163  HZ3 LYS    80     616.903 125.723  -7.466  1.00  0.00           H  
ATOM   1164  C   LYS    80     617.377 130.999  -4.475  1.00  0.00           C  
ATOM   1165  O   LYS    80     617.839 131.901  -5.174  1.00  0.00           O  
ATOM   1166  N   THR    81     618.113 129.938  -4.149  1.00  0.00           N  
ATOM   1167  H   THR    81     617.666 129.246  -3.564  1.00  0.00           H  
ATOM   1168  CA  THR    81     619.540 129.828  -4.529  1.00  0.00           C  
ATOM   1169  HA  THR    81     619.812 130.480  -5.359  1.00  0.00           H  
ATOM   1170  CB  THR    81     620.366 130.305  -3.261  1.00  0.00           C  
ATOM   1171  HB  THR    81     619.914 131.195  -2.823  1.00  0.00           H  
ATOM   1172  CG2 THR    81     620.389 129.228  -2.201  1.00  0.00           C  
ATOM   1173 HG21 THR    81     620.751 128.284  -2.608  1.00  0.00           H  
ATOM   1174 HG22 THR    81     619.440 128.892  -1.782  1.00  0.00           H  
ATOM   1175 HG23 THR    81     621.036 129.580  -1.398  1.00  0.00           H  
ATOM   1176  OG1 THR    81     621.723 130.516  -3.683  1.00  0.00           O  
ATOM   1177  HG1 THR    81     621.832 131.412  -4.012  1.00  0.00           H  
ATOM   1178  C   THR    81     619.972 128.458  -5.101  1.00  0.00           C  
ATOM   1179  O   THR    81     619.175 127.513  -5.076  1.00  0.00           O  
ATOM   1180  N   VAL    82     621.245 128.290  -5.497  1.00  0.00           N  
ATOM   1181  H   VAL    82     621.833 129.111  -5.476  1.00  0.00           H  
ATOM   1182  CA  VAL    82     621.841 126.978  -5.886  1.00  0.00           C  
ATOM   1183  HA  VAL    82     621.226 126.597  -6.701  1.00  0.00           H  
ATOM   1184  CB  VAL    82     623.310 127.239  -6.511  1.00  0.00           C  
ATOM   1185  HB  VAL    82     623.839 126.287  -6.526  1.00  0.00           H  
ATOM   1186  CG1 VAL    82     623.291 127.649  -7.988  1.00  0.00           C  
ATOM   1187 HG11 VAL    82     623.061 126.704  -8.482  1.00  0.00           H  
ATOM   1188 HG12 VAL    82     624.297 128.043  -8.129  1.00  0.00           H  
ATOM   1189 HG13 VAL    82     622.506 128.388  -8.149  1.00  0.00           H  
ATOM   1190  CG2 VAL    82     624.178 128.275  -5.750  1.00  0.00           C  
ATOM   1191 HG21 VAL    82     625.206 128.347  -6.106  1.00  0.00           H  
ATOM   1192 HG22 VAL    82     624.143 128.010  -4.693  1.00  0.00           H  
ATOM   1193 HG23 VAL    82     623.636 129.217  -5.832  1.00  0.00           H  
ATOM   1194  C   VAL    82     621.912 125.880  -4.899  1.00  0.00           C  
ATOM   1195  O   VAL    82     622.326 126.136  -3.758  1.00  0.00           O  
ATOM   1196  N   GLU    83     621.543 124.604  -5.175  1.00  0.00           N  
ATOM   1197  H   GLU    83     621.336 124.373  -6.136  1.00  0.00           H  
ATOM   1198  CA  GLU    83     621.444 123.514  -4.184  1.00  0.00           C  
ATOM   1199  HA  GLU    83     620.989 122.801  -4.871  1.00  0.00           H  
ATOM   1200  CB  GLU    83     622.854 122.997  -3.753  1.00  0.00           C  
ATOM   1201  HB2 GLU    83     623.411 123.737  -3.179  1.00  0.00           H  
ATOM   1202  HB3 GLU    83     622.716 122.143  -3.089  1.00  0.00           H  
ATOM   1203  CG  GLU    83     623.747 122.501  -4.973  1.00  0.00           C  
ATOM   1204  HG2 GLU    83     623.071 121.757  -5.394  1.00  0.00           H  
ATOM   1205  HG3 GLU    83     623.945 123.366  -5.607  1.00  0.00           H  
ATOM   1206  CD  GLU    83     624.950 121.785  -4.459  1.00  0.00           C  
ATOM   1207  OE1 GLU    83     625.116 120.591  -4.767  1.00  0.00           O  
ATOM   1208  OE2 GLU    83     625.745 122.391  -3.689  1.00  0.00           O  
ATOM   1209  C   GLU    83     620.604 123.899  -2.925  1.00  0.00           C  
ATOM   1210  O   GLU    83     620.822 123.551  -1.782  1.00  0.00           O  
ATOM   1211  N   GLY    84     619.432 124.511  -3.248  1.00  0.00           N  
ATOM   1212  H   GLY    84     619.208 124.421  -4.229  1.00  0.00           H  
ATOM   1213  CA  GLY    84     618.335 124.870  -2.351  1.00  0.00           C  
ATOM   1214  HA2 GLY    84     618.447 124.489  -1.336  1.00  0.00           H  
ATOM   1215  HA3 GLY    84     618.263 125.955  -2.267  1.00  0.00           H  
ATOM   1216  C   GLY    84     616.963 124.595  -2.980  1.00  0.00           C  
ATOM   1217  O   GLY    84     616.790 124.803  -4.188  1.00  0.00           O  
ATOM   1218  N   ALA    85     616.016 124.138  -2.218  1.00  0.00           N  
ATOM   1219  H   ALA    85     616.271 124.064  -1.244  1.00  0.00           H  
ATOM   1220  CA  ALA    85     614.791 123.626  -2.685  1.00  0.00           C  
ATOM   1221  HA  ALA    85     614.716 123.793  -3.760  1.00  0.00           H  
ATOM   1222  CB  ALA    85     614.878 122.152  -2.556  1.00  0.00           C  
ATOM   1223  HB1 ALA    85     615.852 121.915  -2.985  1.00  0.00           H  
ATOM   1224  HB2 ALA    85     614.109 121.675  -3.164  1.00  0.00           H  
ATOM   1225  HB3 ALA    85     614.815 121.835  -1.515  1.00  0.00           H  
ATOM   1226  C   ALA    85     613.536 124.134  -1.956  1.00  0.00           C  
ATOM   1227  O   ALA    85     613.586 124.312  -0.715  1.00  0.00           O  
ATOM   1228  N   GLY    86     612.457 124.408  -2.678  1.00  0.00           N  
ATOM   1229  H   GLY    86     612.468 124.181  -3.662  1.00  0.00           H  
ATOM   1230  CA  GLY    86     611.322 125.135  -2.234  1.00  0.00           C  
ATOM   1231  HA2 GLY    86     610.544 125.254  -2.988  1.00  0.00           H  
ATOM   1232  HA3 GLY    86     610.799 124.619  -1.429  1.00  0.00           H  
ATOM   1233  C   GLY    86     611.533 126.528  -1.691  1.00  0.00           C  
ATOM   1234  O   GLY    86     612.231 127.366  -2.322  1.00  0.00           O  
ATOM   1235  N   SER    87     611.105 126.766  -0.425  1.00  0.00           N  
ATOM   1236  H   SER    87     610.793 125.994   0.147  1.00  0.00           H  
ATOM   1237  CA  SER    87     611.150 128.161   0.342  1.00  0.00           C  
ATOM   1238  HA  SER    87     612.025 128.672  -0.058  1.00  0.00           H  
ATOM   1239  CB  SER    87     609.877 128.979   0.038  1.00  0.00           C  
ATOM   1240  HB2 SER    87     610.051 129.248  -1.004  1.00  0.00           H  
ATOM   1241  HB3 SER    87     609.070 128.287   0.279  1.00  0.00           H  
ATOM   1242  OG  SER    87     609.680 130.131   0.724  1.00  0.00           O  
ATOM   1243  HG  SER    87     608.750 130.211   0.951  1.00  0.00           H  
ATOM   1244  C   SER    87     611.251 127.926   1.824  1.00  0.00           C  
ATOM   1245  O   SER    87     610.274 127.812   2.532  1.00  0.00           O  
ATOM   1246  N   ILE    88     612.515 127.792   2.335  1.00  0.00           N  
ATOM   1247  H   ILE    88     613.244 127.817   1.636  1.00  0.00           H  
ATOM   1248  CA  ILE    88     612.780 127.603   3.728  1.00  0.00           C  
ATOM   1249  HA  ILE    88     612.045 126.837   3.974  1.00  0.00           H  
ATOM   1250  CB  ILE    88     614.250 126.970   3.922  1.00  0.00           C  
ATOM   1251  HB  ILE    88     614.916 127.443   3.200  1.00  0.00           H  
ATOM   1252  CG2 ILE    88     614.817 127.261   5.322  1.00  0.00           C  
ATOM   1253 HG21 ILE    88     614.116 126.805   6.021  1.00  0.00           H  
ATOM   1254 HG22 ILE    88     614.933 128.332   5.491  1.00  0.00           H  
ATOM   1255 HG23 ILE    88     615.766 126.728   5.374  1.00  0.00           H  
ATOM   1256  CG1 ILE    88     614.254 125.496   3.534  1.00  0.00           C  
ATOM   1257 HG12 ILE    88     613.584 125.048   4.269  1.00  0.00           H  
ATOM   1258 HG13 ILE    88     613.772 125.297   2.577  1.00  0.00           H  
ATOM   1259  CD1 ILE    88     615.528 124.634   3.728  1.00  0.00           C  
ATOM   1260 HD11 ILE    88     616.466 125.174   3.597  1.00  0.00           H  
ATOM   1261 HD12 ILE    88     615.611 123.795   3.037  1.00  0.00           H  
ATOM   1262 HD13 ILE    88     615.555 124.151   4.704  1.00  0.00           H  
ATOM   1263  C   ILE    88     612.412 128.859   4.600  1.00  0.00           C  
ATOM   1264  O   ILE    88     612.788 129.969   4.288  1.00  0.00           O  
ATOM   1265  N   ALA    89     611.749 128.602   5.724  1.00  0.00           N  
ATOM   1266  H   ALA    89     611.559 127.623   5.885  1.00  0.00           H  
ATOM   1267  CA  ALA    89     611.347 129.651   6.799  1.00  0.00           C  
ATOM   1268  HA  ALA    89     612.166 130.369   6.776  1.00  0.00           H  
ATOM   1269  CB  ALA    89     610.010 130.248   6.373  1.00  0.00           C  
ATOM   1270  HB1 ALA    89     609.421 129.486   5.863  1.00  0.00           H  
ATOM   1271  HB2 ALA    89     610.260 131.042   5.670  1.00  0.00           H  
ATOM   1272  HB3 ALA    89     609.538 130.650   7.270  1.00  0.00           H  
ATOM   1273  C   ALA    89     611.261 128.964   8.191  1.00  0.00           C  
ATOM   1274  O   ALA    89     610.925 127.733   8.253  1.00  0.00           O  
ATOM   1275  N   ALA    90     611.495 129.649   9.323  1.00  0.00           N  
ATOM   1276  H   ALA    90     611.585 130.645   9.186  1.00  0.00           H  
ATOM   1277  CA  ALA    90     611.399 129.136  10.737  1.00  0.00           C  
ATOM   1278  HA  ALA    90     611.827 128.135  10.689  1.00  0.00           H  
ATOM   1279  CB  ALA    90     612.209 129.989  11.683  1.00  0.00           C  
ATOM   1280  HB1 ALA    90     611.733 130.969  11.707  1.00  0.00           H  
ATOM   1281  HB2 ALA    90     613.258 129.993  11.387  1.00  0.00           H  
ATOM   1282  HB3 ALA    90     612.283 129.651  12.717  1.00  0.00           H  
ATOM   1283  C   ALA    90     609.947 129.130  11.225  1.00  0.00           C  
ATOM   1284  O   ALA    90     609.496 128.190  11.954  1.00  0.00           O  
ATOM   1285  N   ALA    91     609.092 130.023  10.714  1.00  0.00           N  
ATOM   1286  H   ALA    91     609.568 130.794  10.268  1.00  0.00           H  
ATOM   1287  CA  ALA    91     607.675 130.030  10.930  1.00  0.00           C  
ATOM   1288  HA  ALA    91     607.349 129.105  11.406  1.00  0.00           H  
ATOM   1289  CB  ALA    91     607.400 131.166  11.926  1.00  0.00           C  
ATOM   1290  HB1 ALA    91     606.322 131.061  12.046  1.00  0.00           H  
ATOM   1291  HB2 ALA    91     607.556 132.103  11.390  1.00  0.00           H  
ATOM   1292  HB3 ALA    91     607.929 131.037  12.870  1.00  0.00           H  
ATOM   1293  C   ALA    91     606.996 130.088   9.549  1.00  0.00           C  
ATOM   1294  O   ALA    91     607.003 131.075   8.825  1.00  0.00           O  
ATOM   1295  N   THR    92     606.369 128.950   9.206  1.00  0.00           N  
ATOM   1296  H   THR    92     606.348 128.205   9.888  1.00  0.00           H  
ATOM   1297  CA  THR    92     605.830 128.814   7.858  1.00  0.00           C  
ATOM   1298  HA  THR    92     606.527 129.392   7.252  1.00  0.00           H  
ATOM   1299  CB  THR    92     605.695 127.284   7.407  1.00  0.00           C  
ATOM   1300  HB  THR    92     605.321 127.228   6.385  1.00  0.00           H  
ATOM   1301  CG2 THR    92     607.040 126.600   7.461  1.00  0.00           C  
ATOM   1302 HG21 THR    92     607.639 127.108   6.706  1.00  0.00           H  
ATOM   1303 HG22 THR    92     607.070 125.517   7.344  1.00  0.00           H  
ATOM   1304 HG23 THR    92     607.434 126.751   8.466  1.00  0.00           H  
ATOM   1305  OG1 THR    92     604.873 126.537   8.320  1.00  0.00           O  
ATOM   1306  HG1 THR    92     603.999 126.932   8.284  1.00  0.00           H  
ATOM   1307  C   THR    92     604.483 129.609   7.732  1.00  0.00           C  
ATOM   1308  O   THR    92     603.576 129.568   8.612  1.00  0.00           O  
ATOM   1309  N   GLY    93     604.147 130.161   6.525  1.00  0.00           N  
ATOM   1310  H   GLY    93     604.758 130.034   5.731  1.00  0.00           H  
ATOM   1311  CA  GLY    93     602.820 130.715   6.203  1.00  0.00           C  
ATOM   1312  HA2 GLY    93     602.107 130.106   6.759  1.00  0.00           H  
ATOM   1313  HA3 GLY    93     602.754 131.733   6.586  1.00  0.00           H  
ATOM   1314  C   GLY    93     602.577 130.605   4.667  1.00  0.00           C  
ATOM   1315  O   GLY    93     603.503 130.335   3.948  1.00  0.00           O  
ATOM   1316  N   PHE    94     601.263 130.625   4.301  1.00  0.00           N  
ATOM   1317  H   PHE    94     600.597 130.730   5.053  1.00  0.00           H  
ATOM   1318  CA  PHE    94     600.691 130.487   2.993  1.00  0.00           C  
ATOM   1319  HA  PHE    94     601.362 129.850   2.417  1.00  0.00           H  
ATOM   1320  CB  PHE    94     599.351 129.641   3.090  1.00  0.00           C  
ATOM   1321  HB2 PHE    94     598.528 130.251   3.464  1.00  0.00           H  
ATOM   1322  HB3 PHE    94     599.005 129.231   2.142  1.00  0.00           H  
ATOM   1323  CG  PHE    94     599.318 128.503   4.193  1.00  0.00           C  
ATOM   1324  CD1 PHE    94     600.443 127.669   4.353  1.00  0.00           C  
ATOM   1325  HD1 PHE    94     601.303 127.692   3.700  1.00  0.00           H  
ATOM   1326  CE1 PHE    94     600.406 126.639   5.336  1.00  0.00           C  
ATOM   1327  HE1 PHE    94     601.272 126.018   5.511  1.00  0.00           H  
ATOM   1328  CZ  PHE    94     599.284 126.444   6.245  1.00  0.00           C  
ATOM   1329  HZ  PHE    94     599.185 125.698   7.020  1.00  0.00           H  
ATOM   1330  CE2 PHE    94     598.188 127.300   6.009  1.00  0.00           C  
ATOM   1331  HE2 PHE    94     597.362 127.171   6.693  1.00  0.00           H  
ATOM   1332  CD2 PHE    94     598.198 128.328   5.026  1.00  0.00           C  
ATOM   1333  HD2 PHE    94     597.321 128.957   4.968  1.00  0.00           H  
ATOM   1334  C   PHE    94     600.643 131.728   2.194  1.00  0.00           C  
ATOM   1335  O   PHE    94     600.780 131.603   0.973  1.00  0.00           O  
ATOM   1336  N   VAL    95     600.316 132.839   2.919  1.00  0.00           N  
ATOM   1337  H   VAL    95     600.320 132.778   3.927  1.00  0.00           H  
ATOM   1338  CA  VAL    95     600.032 134.249   2.431  1.00  0.00           C  
ATOM   1339  HA  VAL    95     600.127 134.213   1.346  1.00  0.00           H  
ATOM   1340  CB  VAL    95     598.688 134.679   2.924  1.00  0.00           C  
ATOM   1341  HB  VAL    95     598.795 134.715   4.008  1.00  0.00           H  
ATOM   1342  CG1 VAL    95     598.361 136.121   2.466  1.00  0.00           C  
ATOM   1343 HG11 VAL    95     598.873 136.889   3.046  1.00  0.00           H  
ATOM   1344 HG12 VAL    95     597.293 136.251   2.642  1.00  0.00           H  
ATOM   1345 HG13 VAL    95     598.684 136.231   1.430  1.00  0.00           H  
ATOM   1346  CG2 VAL    95     597.469 133.813   2.619  1.00  0.00           C  
ATOM   1347 HG21 VAL    95     597.255 133.691   1.557  1.00  0.00           H  
ATOM   1348 HG22 VAL    95     596.585 134.178   3.140  1.00  0.00           H  
ATOM   1349 HG23 VAL    95     597.557 132.790   2.986  1.00  0.00           H  
ATOM   1350  C   VAL    95     601.122 135.264   2.849  1.00  0.00           C  
ATOM   1351  O   VAL    95     601.569 135.341   4.022  1.00  0.00           O  
ATOM   1352  N   LYS    96     601.586 136.036   1.844  1.00  0.00           N  
ATOM   1353  H   LYS    96     601.060 136.193   0.996  1.00  0.00           H  
ATOM   1354  CA  LYS    96     602.568 137.086   2.188  1.00  0.00           C  
ATOM   1355  HA  LYS    96     603.262 136.687   2.927  1.00  0.00           H  
ATOM   1356  CB  LYS    96     603.540 137.210   0.977  1.00  0.00           C  
ATOM   1357  HB2 LYS    96     603.753 136.223   0.568  1.00  0.00           H  
ATOM   1358  HB3 LYS    96     603.049 137.730   0.154  1.00  0.00           H  
ATOM   1359  CG  LYS    96     604.951 137.694   1.316  1.00  0.00           C  
ATOM   1360  HG2 LYS    96     604.917 138.737   1.632  1.00  0.00           H  
ATOM   1361  HG3 LYS    96     605.323 137.092   2.145  1.00  0.00           H  
ATOM   1362  CD  LYS    96     605.851 137.612   0.037  1.00  0.00           C  
ATOM   1363  HD2 LYS    96     605.941 136.558  -0.226  1.00  0.00           H  
ATOM   1364  HD3 LYS    96     605.460 138.183  -0.805  1.00  0.00           H  
ATOM   1365  CE  LYS    96     607.169 138.219   0.574  1.00  0.00           C  
ATOM   1366  HE2 LYS    96     606.960 139.274   0.756  1.00  0.00           H  
ATOM   1367  HE3 LYS    96     607.529 137.691   1.457  1.00  0.00           H  
ATOM   1368  NZ  LYS    96     608.289 138.001  -0.475  1.00  0.00           N  
ATOM   1369  HZ1 LYS    96     608.429 137.040  -0.752  1.00  0.00           H  
ATOM   1370  HZ2 LYS    96     609.220 138.192  -0.132  1.00  0.00           H  
ATOM   1371  HZ3 LYS    96     608.076 138.724  -1.148  1.00  0.00           H  
ATOM   1372  C   LYS    96     601.766 138.348   2.687  1.00  0.00           C  
ATOM   1373  O   LYS    96     600.616 138.578   2.315  1.00  0.00           O  
ATOM   1374  N   LYS    97     602.413 139.075   3.614  1.00  0.00           N  
ATOM   1375  H   LYS    97     603.359 138.810   3.848  1.00  0.00           H  
ATOM   1376  CA  LYS    97     601.911 140.334   3.998  1.00  0.00           C  
ATOM   1377  HA  LYS    97     600.863 140.203   4.267  1.00  0.00           H  
ATOM   1378  CB  LYS    97     602.592 140.861   5.240  1.00  0.00           C  
ATOM   1379  HB2 LYS    97     603.680 140.796   5.235  1.00  0.00           H  
ATOM   1380  HB3 LYS    97     602.422 141.933   5.344  1.00  0.00           H  
ATOM   1381  CG  LYS    97     602.017 140.149   6.540  1.00  0.00           C  
ATOM   1382  HG2 LYS    97     600.933 140.252   6.500  1.00  0.00           H  
ATOM   1383  HG3 LYS    97     602.381 139.122   6.560  1.00  0.00           H  
ATOM   1384  CD  LYS    97     602.482 140.984   7.733  1.00  0.00           C  
ATOM   1385  HD2 LYS    97     603.480 141.412   7.650  1.00  0.00           H  
ATOM   1386  HD3 LYS    97     601.803 141.829   7.845  1.00  0.00           H  
ATOM   1387  CE  LYS    97     602.352 140.093   8.972  1.00  0.00           C  
ATOM   1388  HE2 LYS    97     601.284 139.935   9.117  1.00  0.00           H  
ATOM   1389  HE3 LYS    97     602.672 139.072   8.761  1.00  0.00           H  
ATOM   1390  NZ  LYS    97     602.945 140.767  10.176  1.00  0.00           N  
ATOM   1391  HZ1 LYS    97     602.755 140.191  10.983  1.00  0.00           H  
ATOM   1392  HZ2 LYS    97     602.499 141.672  10.237  1.00  0.00           H  
ATOM   1393  HZ3 LYS    97     603.917 140.978  10.000  1.00  0.00           H  
ATOM   1394  C   LYS    97     601.925 141.347   2.850  1.00  0.00           C  
ATOM   1395  O   LYS    97     602.533 141.061   1.871  1.00  0.00           O  
ATOM   1396  N   ASP    98     601.192 142.537   3.049  1.00  0.00           N  
ATOM   1397  H   ASP    98     600.654 142.597   3.902  1.00  0.00           H  
ATOM   1398  CA  ASP    98     600.876 143.415   1.866  1.00  0.00           C  
ATOM   1399  HA  ASP    98     600.554 142.886   0.969  1.00  0.00           H  
ATOM   1400  CB  ASP    98     599.770 144.432   2.317  1.00  0.00           C  
ATOM   1401  HB2 ASP    98     600.210 144.984   3.147  1.00  0.00           H  
ATOM   1402  HB3 ASP    98     599.722 145.217   1.562  1.00  0.00           H  
ATOM   1403  CG  ASP    98     598.381 143.808   2.581  1.00  0.00           C  
ATOM   1404  OD1 ASP    98     598.327 142.559   2.470  1.00  0.00           O  
ATOM   1405  OD2 ASP    98     597.460 144.511   3.006  1.00  0.00           O  
ATOM   1406  C   ASP    98     602.040 144.253   1.369  1.00  0.00           C  
ATOM   1407  O   ASP    98     602.211 144.480   0.203  1.00  0.00           O  
ATOM   1408  N   GLN    99     602.929 144.603   2.277  1.00  0.00           N  
ATOM   1409  H   GLN    99     602.886 144.092   3.147  1.00  0.00           H  
ATOM   1410  CA  GLN    99     604.129 145.457   2.046  1.00  0.00           C  
ATOM   1411  HA  GLN    99     604.471 145.453   1.011  1.00  0.00           H  
ATOM   1412  CB  GLN    99     603.918 146.920   2.587  1.00  0.00           C  
ATOM   1413  HB2 GLN    99     603.548 146.867   3.611  1.00  0.00           H  
ATOM   1414  HB3 GLN    99     604.827 147.519   2.632  1.00  0.00           H  
ATOM   1415  CG  GLN    99     602.805 147.511   1.751  1.00  0.00           C  
ATOM   1416  HG2 GLN    99     601.950 146.908   1.443  1.00  0.00           H  
ATOM   1417  HG3 GLN    99     602.476 148.374   2.330  1.00  0.00           H  
ATOM   1418  CD  GLN    99     603.462 148.069   0.461  1.00  0.00           C  
ATOM   1419  OE1 GLN    99     603.943 149.178   0.455  1.00  0.00           O  
ATOM   1420  NE2 GLN    99     603.518 147.295  -0.654  1.00  0.00           N  
ATOM   1421 HE21 GLN    99     603.255 146.329  -0.523  1.00  0.00           H  
ATOM   1422 HE22 GLN    99     603.697 147.634  -1.589  1.00  0.00           H  
ATOM   1423  C   GLN    99     605.398 144.836   2.748  1.00  0.00           C  
ATOM   1424  O   GLN    99     605.216 144.067   3.676  1.00  0.00           O  
ATOM   1425  N   LEU   100     606.631 145.089   2.244  1.00  0.00           N  
ATOM   1426  H   LEU   100     606.781 145.875   1.628  1.00  0.00           H  
ATOM   1427  CA  LEU   100     607.771 144.269   2.791  1.00  0.00           C  
ATOM   1428  HA  LEU   100     607.397 143.247   2.722  1.00  0.00           H  
ATOM   1429  CB  LEU   100     608.912 144.279   1.653  1.00  0.00           C  
ATOM   1430  HB2 LEU   100     609.307 145.277   1.463  1.00  0.00           H  
ATOM   1431  HB3 LEU   100     609.783 143.744   2.031  1.00  0.00           H  
ATOM   1432  CG  LEU   100     608.544 143.723   0.264  1.00  0.00           C  
ATOM   1433  HG  LEU   100     607.775 144.330  -0.212  1.00  0.00           H  
ATOM   1434  CD1 LEU   100     609.828 143.537  -0.605  1.00  0.00           C  
ATOM   1435 HD11 LEU   100     609.587 143.505  -1.668  1.00  0.00           H  
ATOM   1436 HD12 LEU   100     610.337 142.598  -0.386  1.00  0.00           H  
ATOM   1437 HD13 LEU   100     610.416 144.449  -0.503  1.00  0.00           H  
ATOM   1438  CD2 LEU   100     607.940 142.296   0.400  1.00  0.00           C  
ATOM   1439 HD21 LEU   100     606.898 142.274   0.721  1.00  0.00           H  
ATOM   1440 HD22 LEU   100     608.603 141.625   0.947  1.00  0.00           H  
ATOM   1441 HD23 LEU   100     607.864 141.890  -0.609  1.00  0.00           H  
ATOM   1442  C   LEU   100     608.324 144.644   4.170  1.00  0.00           C  
ATOM   1443  O   LEU   100     608.724 143.794   4.991  1.00  0.00           O  
ATOM   1444  N   GLY   101     608.477 146.015   4.541  1.00  0.00           N  
ATOM   1445  H   GLY   101     608.138 146.710   3.892  1.00  0.00           H  
ATOM   1446  CA  GLY   101     609.169 146.605   5.750  1.00  0.00           C  
ATOM   1447  HA2 GLY   101     608.512 146.509   6.614  1.00  0.00           H  
ATOM   1448  HA3 GLY   101     610.099 146.067   5.936  1.00  0.00           H  
ATOM   1449  C   GLY   101     609.567 148.071   5.539  1.00  0.00           C  
ATOM   1450  O   GLY   101     609.238 148.615   4.504  1.00  0.00           O  
ATOM   1451  N   LYS   102     610.367 148.674   6.478  1.00  0.00           N  
ATOM   1452  H   LYS   102     610.791 148.192   7.258  1.00  0.00           H  
ATOM   1453  CA  LYS   102     610.964 150.020   6.243  1.00  0.00           C  
ATOM   1454  HA  LYS   102     610.691 150.342   5.238  1.00  0.00           H  
ATOM   1455  CB  LYS   102     610.374 151.013   7.202  1.00  0.00           C  
ATOM   1456  HB2 LYS   102     610.430 150.796   8.269  1.00  0.00           H  
ATOM   1457  HB3 LYS   102     610.846 151.995   7.160  1.00  0.00           H  
ATOM   1458  CG  LYS   102     608.914 151.540   6.895  1.00  0.00           C  
ATOM   1459  HG2 LYS   102     608.934 152.208   6.034  1.00  0.00           H  
ATOM   1460  HG3 LYS   102     608.150 150.769   6.794  1.00  0.00           H  
ATOM   1461  CD  LYS   102     608.476 152.533   8.112  1.00  0.00           C  
ATOM   1462  HD2 LYS   102     608.496 151.983   9.053  1.00  0.00           H  
ATOM   1463  HD3 LYS   102     609.251 153.297   8.177  1.00  0.00           H  
ATOM   1464  CE  LYS   102     607.067 153.081   7.893  1.00  0.00           C  
ATOM   1465  HE2 LYS   102     607.078 153.513   6.893  1.00  0.00           H  
ATOM   1466  HE3 LYS   102     606.326 152.284   7.948  1.00  0.00           H  
ATOM   1467  NZ  LYS   102     606.873 154.259   8.815  1.00  0.00           N  
ATOM   1468  HZ1 LYS   102     607.641 154.886   8.621  1.00  0.00           H  
ATOM   1469  HZ2 LYS   102     606.854 153.891   9.755  1.00  0.00           H  
ATOM   1470  HZ3 LYS   102     606.078 154.860   8.648  1.00  0.00           H  
ATOM   1471  C   LYS   102     612.426 149.849   6.034  1.00  0.00           C  
ATOM   1472  O   LYS   102     612.924 149.436   5.006  1.00  0.00           O  
ATOM   1473  N   ASN   103     613.190 149.937   7.105  1.00  0.00           N  
ATOM   1474  H   ASN   103     612.690 150.363   7.872  1.00  0.00           H  
ATOM   1475  CA  ASN   103     614.646 149.732   7.234  1.00  0.00           C  
ATOM   1476  HA  ASN   103     614.968 149.524   6.214  1.00  0.00           H  
ATOM   1477  CB  ASN   103     615.302 151.080   7.549  1.00  0.00           C  
ATOM   1478  HB2 ASN   103     615.215 151.268   8.619  1.00  0.00           H  
ATOM   1479  HB3 ASN   103     616.371 150.919   7.411  1.00  0.00           H  
ATOM   1480  CG  ASN   103     614.637 152.291   6.948  1.00  0.00           C  
ATOM   1481  OD1 ASN   103     613.776 152.980   7.433  1.00  0.00           O  
ATOM   1482  ND2 ASN   103     614.922 152.656   5.747  1.00  0.00           N  
ATOM   1483 HD21 ASN   103     615.650 152.153   5.261  1.00  0.00           H  
ATOM   1484 HD22 ASN   103     614.567 153.585   5.571  1.00  0.00           H  
ATOM   1485  C   ASN   103     615.036 148.566   8.150  1.00  0.00           C  
ATOM   1486  O   ASN   103     615.963 148.622   8.986  1.00  0.00           O  
ATOM   1487  N   GLU   104     614.190 147.521   8.342  1.00  0.00           N  
ATOM   1488  H   GLU   104     613.298 147.501   7.870  1.00  0.00           H  
ATOM   1489  CA  GLU   104     614.552 146.310   9.090  1.00  0.00           C  
ATOM   1490  HA  GLU   104     614.741 146.594  10.126  1.00  0.00           H  
ATOM   1491  CB  GLU   104     613.417 145.323   9.155  1.00  0.00           C  
ATOM   1492  HB2 GLU   104     612.971 145.456   8.170  1.00  0.00           H  
ATOM   1493  HB3 GLU   104     613.730 144.312   9.416  1.00  0.00           H  
ATOM   1494  CG  GLU   104     612.317 145.752  10.146  1.00  0.00           C  
ATOM   1495  HG2 GLU   104     611.545 144.987  10.064  1.00  0.00           H  
ATOM   1496  HG3 GLU   104     612.664 145.725  11.179  1.00  0.00           H  
ATOM   1497  CD  GLU   104     611.534 147.069   9.941  1.00  0.00           C  
ATOM   1498  OE1 GLU   104     611.346 147.337   8.762  1.00  0.00           O  
ATOM   1499  OE2 GLU   104     611.304 147.873  10.868  1.00  0.00           O  
ATOM   1500  C   GLU   104     615.789 145.570   8.553  1.00  0.00           C  
ATOM   1501  O   GLU   104     616.875 145.612   9.124  1.00  0.00           O  
ATOM   1502  N   GLU   105     615.671 144.881   7.369  1.00  0.00           N  
ATOM   1503  H   GLU   105     614.775 144.871   6.902  1.00  0.00           H  
ATOM   1504  CA  GLU   105     616.806 144.258   6.706  1.00  0.00           C  
ATOM   1505  HA  GLU   105     617.732 144.774   6.962  1.00  0.00           H  
ATOM   1506  CB  GLU   105     616.929 142.747   7.093  1.00  0.00           C  
ATOM   1507  HB2 GLU   105     615.978 142.296   6.810  1.00  0.00           H  
ATOM   1508  HB3 GLU   105     617.776 142.281   6.591  1.00  0.00           H  
ATOM   1509  CG  GLU   105     617.183 142.534   8.608  1.00  0.00           C  
ATOM   1510  HG2 GLU   105     618.087 143.089   8.859  1.00  0.00           H  
ATOM   1511  HG3 GLU   105     616.285 142.902   9.104  1.00  0.00           H  
ATOM   1512  CD  GLU   105     617.376 141.096   8.953  1.00  0.00           C  
ATOM   1513  OE1 GLU   105     616.901 140.524   9.987  1.00  0.00           O  
ATOM   1514  OE2 GLU   105     618.111 140.461   8.144  1.00  0.00           O  
ATOM   1515  C   GLU   105     616.773 144.422   5.191  1.00  0.00           C  
ATOM   1516  O   GLU   105     615.705 144.551   4.515  1.00  0.00           O  
ATOM   1517  N   GLY   106     617.901 144.269   4.489  1.00  0.00           N  
ATOM   1518  H   GLY   106     618.807 144.245   4.933  1.00  0.00           H  
ATOM   1519  CA  GLY   106     618.037 144.451   3.046  1.00  0.00           C  
ATOM   1520  HA2 GLY   106     617.389 145.321   2.934  1.00  0.00           H  
ATOM   1521  HA3 GLY   106     619.064 144.637   2.731  1.00  0.00           H  
ATOM   1522  C   GLY   106     617.526 143.237   2.255  1.00  0.00           C  
ATOM   1523  O   GLY   106     617.586 143.160   0.992  1.00  0.00           O  
ATOM   1524  N   ALA   107     617.016 142.180   2.957  1.00  0.00           N  
ATOM   1525  H   ALA   107     617.042 142.295   3.960  1.00  0.00           H  
ATOM   1526  CA  ALA   107     616.544 140.918   2.438  1.00  0.00           C  
ATOM   1527  HA  ALA   107     616.202 141.166   1.434  1.00  0.00           H  
ATOM   1528  CB  ALA   107     617.628 139.858   2.361  1.00  0.00           C  
ATOM   1529  HB1 ALA   107     617.216 138.890   2.076  1.00  0.00           H  
ATOM   1530  HB2 ALA   107     618.129 139.763   3.325  1.00  0.00           H  
ATOM   1531  HB3 ALA   107     618.449 140.195   1.729  1.00  0.00           H  
ATOM   1532  C   ALA   107     615.377 140.524   3.349  1.00  0.00           C  
ATOM   1533  O   ALA   107     615.419 140.814   4.569  1.00  0.00           O  
ATOM   1534  N   PRO   108     614.295 139.933   2.837  1.00  0.00           N  
ATOM   1535  CD  PRO   108     614.000 139.530   1.537  1.00  0.00           C  
ATOM   1536  HD2 PRO   108     614.826 139.006   1.056  1.00  0.00           H  
ATOM   1537  HD3 PRO   108     613.783 140.460   1.011  1.00  0.00           H  
ATOM   1538  CG  PRO   108     612.813 138.575   1.516  1.00  0.00           C  
ATOM   1539  HG2 PRO   108     613.110 137.540   1.687  1.00  0.00           H  
ATOM   1540  HG3 PRO   108     612.243 138.691   0.595  1.00  0.00           H  
ATOM   1541  CB  PRO   108     612.122 138.998   2.793  1.00  0.00           C  
ATOM   1542  HB2 PRO   108     611.684 138.077   3.177  1.00  0.00           H  
ATOM   1543  HB3 PRO   108     611.401 139.782   2.560  1.00  0.00           H  
ATOM   1544  CA  PRO   108     613.164 139.537   3.703  1.00  0.00           C  
ATOM   1545  HA  PRO   108     612.786 140.478   4.103  1.00  0.00           H  
ATOM   1546  C   PRO   108     613.461 138.503   4.763  1.00  0.00           C  
ATOM   1547  O   PRO   108     614.347 137.684   4.711  1.00  0.00           O  
ATOM   1548  N   GLN   109     612.652 138.514   5.797  1.00  0.00           N  
ATOM   1549  H   GLN   109     611.809 139.064   5.708  1.00  0.00           H  
ATOM   1550  CA  GLN   109     612.608 137.564   6.972  1.00  0.00           C  
ATOM   1551  HA  GLN   109     613.159 136.651   6.748  1.00  0.00           H  
ATOM   1552  CB  GLN   109     613.257 138.238   8.221  1.00  0.00           C  
ATOM   1553  HB2 GLN   109     613.387 137.454   8.967  1.00  0.00           H  
ATOM   1554  HB3 GLN   109     614.274 138.560   7.997  1.00  0.00           H  
ATOM   1555  CG  GLN   109     612.266 139.423   8.787  1.00  0.00           C  
ATOM   1556  HG2 GLN   109     612.454 140.301   8.168  1.00  0.00           H  
ATOM   1557  HG3 GLN   109     611.256 139.061   8.596  1.00  0.00           H  
ATOM   1558  CD  GLN   109     612.497 139.675  10.259  1.00  0.00           C  
ATOM   1559  OE1 GLN   109     612.925 138.809  11.066  1.00  0.00           O  
ATOM   1560  NE2 GLN   109     612.211 140.833  10.678  1.00  0.00           N  
ATOM   1561 HE21 GLN   109     611.865 141.613  10.138  1.00  0.00           H  
ATOM   1562 HE22 GLN   109     612.498 141.060  11.619  1.00  0.00           H  
ATOM   1563  C   GLN   109     611.167 136.874   7.213  1.00  0.00           C  
ATOM   1564  O   GLN   109     610.133 137.310   6.722  1.00  0.00           O  
ATOM   1565  N   GLU   110     610.983 135.796   8.040  1.00  0.00           N  
ATOM   1566  H   GLU   110     611.678 135.367   8.634  1.00  0.00           H  
ATOM   1567  CA  GLU   110     609.634 135.034   8.146  1.00  0.00           C  
ATOM   1568  HA  GLU   110     609.314 134.826   7.125  1.00  0.00           H  
ATOM   1569  CB  GLU   110     609.862 133.747   8.859  1.00  0.00           C  
ATOM   1570  HB2 GLU   110     608.880 133.281   8.944  1.00  0.00           H  
ATOM   1571  HB3 GLU   110     610.493 133.148   8.203  1.00  0.00           H  
ATOM   1572  CG  GLU   110     610.532 133.848  10.248  1.00  0.00           C  
ATOM   1573  HG2 GLU   110     610.260 134.769  10.764  1.00  0.00           H  
ATOM   1574  HG3 GLU   110     610.104 133.029  10.825  1.00  0.00           H  
ATOM   1575  CD  GLU   110     612.025 133.788  10.044  1.00  0.00           C  
ATOM   1576  OE1 GLU   110     612.742 134.721   9.941  1.00  0.00           O  
ATOM   1577  OE2 GLU   110     612.618 132.644   9.901  1.00  0.00           O  
ATOM   1578  C   GLU   110     608.592 135.910   8.787  1.00  0.00           C  
ATOM   1579  O   GLU   110     607.447 135.441   9.000  1.00  0.00           O  
ATOM   1580  N   GLY   111     608.904 137.107   9.329  1.00  0.00           N  
ATOM   1581  H   GLY   111     609.856 137.442   9.289  1.00  0.00           H  
ATOM   1582  CA  GLY   111     607.913 137.924  10.029  1.00  0.00           C  
ATOM   1583  HA2 GLY   111     607.392 137.318  10.770  1.00  0.00           H  
ATOM   1584  HA3 GLY   111     608.314 138.617  10.770  1.00  0.00           H  
ATOM   1585  C   GLY   111     606.808 138.643   9.246  1.00  0.00           C  
ATOM   1586  O   GLY   111     605.961 139.326   9.812  1.00  0.00           O  
ATOM   1587  N   ILE   112     606.766 138.328   7.956  1.00  0.00           N  
ATOM   1588  H   ILE   112     607.526 137.771   7.591  1.00  0.00           H  
ATOM   1589  CA  ILE   112     605.828 138.724   6.892  1.00  0.00           C  
ATOM   1590  HA  ILE   112     605.075 139.301   7.428  1.00  0.00           H  
ATOM   1591  CB  ILE   112     606.474 139.704   5.926  1.00  0.00           C  
ATOM   1592  HB  ILE   112     605.704 140.071   5.247  1.00  0.00           H  
ATOM   1593  CG2 ILE   112     606.903 141.025   6.638  1.00  0.00           C  
ATOM   1594 HG21 ILE   112     607.138 141.881   6.005  1.00  0.00           H  
ATOM   1595 HG22 ILE   112     607.868 140.946   7.137  1.00  0.00           H  
ATOM   1596 HG23 ILE   112     606.095 141.425   7.252  1.00  0.00           H  
ATOM   1597  CG1 ILE   112     607.694 139.168   5.216  1.00  0.00           C  
ATOM   1598 HG12 ILE   112     608.326 138.674   5.954  1.00  0.00           H  
ATOM   1599 HG13 ILE   112     607.330 138.305   4.658  1.00  0.00           H  
ATOM   1600  CD1 ILE   112     608.384 140.149   4.288  1.00  0.00           C  
ATOM   1601 HD11 ILE   112     608.976 140.894   4.820  1.00  0.00           H  
ATOM   1602 HD12 ILE   112     607.562 140.608   3.739  1.00  0.00           H  
ATOM   1603 HD13 ILE   112     608.994 139.597   3.573  1.00  0.00           H  
ATOM   1604  C   ILE   112     605.197 137.506   6.161  1.00  0.00           C  
ATOM   1605  O   ILE   112     604.818 137.629   4.995  1.00  0.00           O  
ATOM   1606  N   LEU   113     604.936 136.382   6.868  1.00  0.00           N  
ATOM   1607  H   LEU   113     605.427 136.289   7.745  1.00  0.00           H  
ATOM   1608  CA  LEU   113     604.171 135.190   6.486  1.00  0.00           C  
ATOM   1609  HA  LEU   113     603.847 135.400   5.466  1.00  0.00           H  
ATOM   1610  CB  LEU   113     605.101 133.958   6.350  1.00  0.00           C  
ATOM   1611  HB2 LEU   113     605.635 133.865   7.295  1.00  0.00           H  
ATOM   1612  HB3 LEU   113     604.493 133.055   6.306  1.00  0.00           H  
ATOM   1613  CG  LEU   113     606.166 133.803   5.182  1.00  0.00           C  
ATOM   1614  HG  LEU   113     606.765 134.712   5.115  1.00  0.00           H  
ATOM   1615  CD1 LEU   113     607.143 132.661   5.406  1.00  0.00           C  
ATOM   1616 HD11 LEU   113     607.417 132.647   6.461  1.00  0.00           H  
ATOM   1617 HD12 LEU   113     608.025 132.678   4.766  1.00  0.00           H  
ATOM   1618 HD13 LEU   113     606.697 131.674   5.282  1.00  0.00           H  
ATOM   1619  CD2 LEU   113     605.324 133.540   3.941  1.00  0.00           C  
ATOM   1620 HD21 LEU   113     604.649 134.376   3.757  1.00  0.00           H  
ATOM   1621 HD22 LEU   113     604.739 132.621   3.900  1.00  0.00           H  
ATOM   1622 HD23 LEU   113     605.985 133.583   3.075  1.00  0.00           H  
ATOM   1623  C   LEU   113     602.961 134.995   7.358  1.00  0.00           C  
ATOM   1624  O   LEU   113     602.948 135.132   8.584  1.00  0.00           O  
ATOM   1625  N   GLU   114     601.811 134.761   6.741  1.00  0.00           N  
ATOM   1626  H   GLU   114     601.745 134.863   5.739  1.00  0.00           H  
ATOM   1627  CA  GLU   114     600.536 134.458   7.348  1.00  0.00           C  
ATOM   1628  HA  GLU   114     600.628 134.301   8.422  1.00  0.00           H  
ATOM   1629  CB  GLU   114     599.640 135.675   7.118  1.00  0.00           C  
ATOM   1630  HB2 GLU   114     600.202 136.507   7.542  1.00  0.00           H  
ATOM   1631  HB3 GLU   114     599.598 135.829   6.040  1.00  0.00           H  
ATOM   1632  CG  GLU   114     598.187 135.694   7.651  1.00  0.00           C  
ATOM   1633  HG2 GLU   114     597.513 135.076   7.058  1.00  0.00           H  
ATOM   1634  HG3 GLU   114     598.267 135.077   8.546  1.00  0.00           H  
ATOM   1635  CD  GLU   114     597.630 137.092   7.952  1.00  0.00           C  
ATOM   1636  OE1 GLU   114     597.720 138.063   7.175  1.00  0.00           O  
ATOM   1637  OE2 GLU   114     597.154 137.282   9.084  1.00  0.00           O  
ATOM   1638  C   GLU   114     599.892 133.125   6.899  1.00  0.00           C  
ATOM   1639  O   GLU   114     599.932 132.690   5.747  1.00  0.00           O  
ATOM   1640  N   ASP   115     599.229 132.386   7.824  1.00  0.00           N  
ATOM   1641  H   ASP   115     599.073 132.814   8.726  1.00  0.00           H  
ATOM   1642  CA  ASP   115     598.788 130.971   7.767  1.00  0.00           C  
ATOM   1643  HA  ASP   115     599.144 130.514   6.843  1.00  0.00           H  
ATOM   1644  CB  ASP   115     599.461 130.195   8.903  1.00  0.00           C  
ATOM   1645  HB2 ASP   115     599.545 129.125   8.713  1.00  0.00           H  
ATOM   1646  HB3 ASP   115     600.497 130.519   8.999  1.00  0.00           H  
ATOM   1647  CG  ASP   115     598.726 130.333  10.257  1.00  0.00           C  
ATOM   1648  OD1 ASP   115     597.869 131.215  10.445  1.00  0.00           O  
ATOM   1649  OD2 ASP   115     599.240 129.740  11.213  1.00  0.00           O  
ATOM   1650  C   ASP   115     597.320 130.660   7.573  1.00  0.00           C  
ATOM   1651  O   ASP   115     596.925 129.508   7.474  1.00  0.00           O  
ATOM   1652  N   MET   116     596.427 131.722   7.451  1.00  0.00           N  
ATOM   1653  H   MET   116     596.774 132.667   7.531  1.00  0.00           H  
ATOM   1654  CA  MET   116     595.043 131.629   7.110  1.00  0.00           C  
ATOM   1655  HA  MET   116     594.628 130.684   7.460  1.00  0.00           H  
ATOM   1656  CB  MET   116     594.165 132.657   7.765  1.00  0.00           C  
ATOM   1657  HB2 MET   116     594.605 133.639   7.593  1.00  0.00           H  
ATOM   1658  HB3 MET   116     593.121 132.569   7.463  1.00  0.00           H  
ATOM   1659  CG  MET   116     594.151 132.589   9.281  1.00  0.00           C  
ATOM   1660  HG2 MET   116     593.872 131.576   9.569  1.00  0.00           H  
ATOM   1661  HG3 MET   116     595.201 132.812   9.474  1.00  0.00           H  
ATOM   1662  SD  MET   116     593.036 133.874  10.010  1.00  0.00           S  
ATOM   1663  CE  MET   116     591.395 133.111   9.834  1.00  0.00           C  
ATOM   1664  HE1 MET   116     591.275 132.284   9.134  1.00  0.00           H  
ATOM   1665  HE2 MET   116     590.645 133.858   9.572  1.00  0.00           H  
ATOM   1666  HE3 MET   116     591.214 132.880  10.884  1.00  0.00           H  
ATOM   1667  C   MET   116     594.872 131.779   5.585  1.00  0.00           C  
ATOM   1668  O   MET   116     595.252 132.824   5.021  1.00  0.00           O  
ATOM   1669  N   PRO   117     594.256 130.811   4.936  1.00  0.00           N  
ATOM   1670  CD  PRO   117     593.698 129.529   5.518  1.00  0.00           C  
ATOM   1671  HD2 PRO   117     593.072 129.732   6.387  1.00  0.00           H  
ATOM   1672  HD3 PRO   117     594.509 128.887   5.862  1.00  0.00           H  
ATOM   1673  CG  PRO   117     592.971 128.920   4.355  1.00  0.00           C  
ATOM   1674  HG2 PRO   117     591.955 129.266   4.165  1.00  0.00           H  
ATOM   1675  HG3 PRO   117     593.016 127.834   4.442  1.00  0.00           H  
ATOM   1676  CB  PRO   117     593.876 129.318   3.163  1.00  0.00           C  
ATOM   1677  HB2 PRO   117     593.442 129.101   2.187  1.00  0.00           H  
ATOM   1678  HB3 PRO   117     594.783 128.716   3.225  1.00  0.00           H  
ATOM   1679  CA  PRO   117     594.270 130.730   3.426  1.00  0.00           C  
ATOM   1680  HA  PRO   117     595.276 130.871   3.031  1.00  0.00           H  
ATOM   1681  C   PRO   117     593.597 131.858   2.706  1.00  0.00           C  
ATOM   1682  O   PRO   117     592.474 132.291   3.050  1.00  0.00           O  
ATOM   1683  N   VAL   118     594.199 132.263   1.565  1.00  0.00           N  
ATOM   1684  H   VAL   118     595.039 131.795   1.257  1.00  0.00           H  
ATOM   1685  CA  VAL   118     593.683 133.275   0.547  1.00  0.00           C  
ATOM   1686  HA  VAL   118     592.593 133.277   0.556  1.00  0.00           H  
ATOM   1687  CB  VAL   118     594.150 134.670   0.714  1.00  0.00           C  
ATOM   1688  HB  VAL   118     595.229 134.560   0.606  1.00  0.00           H  
ATOM   1689  CG1 VAL   118     593.642 135.642  -0.389  1.00  0.00           C  
ATOM   1690 HG11 VAL   118     594.358 136.454  -0.256  1.00  0.00           H  
ATOM   1691 HG12 VAL   118     592.664 136.119  -0.320  1.00  0.00           H  
ATOM   1692 HG13 VAL   118     593.821 135.158  -1.349  1.00  0.00           H  
ATOM   1693  CG2 VAL   118     593.963 135.238   2.112  1.00  0.00           C  
ATOM   1694 HG21 VAL   118     594.013 134.446   2.859  1.00  0.00           H  
ATOM   1695 HG22 VAL   118     592.929 135.564   2.221  1.00  0.00           H  
ATOM   1696 HG23 VAL   118     594.661 136.036   2.366  1.00  0.00           H  
ATOM   1697  C   VAL   118     594.226 132.583  -0.724  1.00  0.00           C  
ATOM   1698  O   VAL   118     595.384 132.241  -0.839  1.00  0.00           O  
ATOM   1699  N   ASP   119     593.292 132.365  -1.641  1.00  0.00           N  
ATOM   1700  H   ASP   119     592.431 132.889  -1.574  1.00  0.00           H  
ATOM   1701  CA  ASP   119     593.754 131.788  -2.949  1.00  0.00           C  
ATOM   1702  HA  ASP   119     594.496 131.048  -2.651  1.00  0.00           H  
ATOM   1703  CB  ASP   119     592.705 130.906  -3.601  1.00  0.00           C  
ATOM   1704  HB2 ASP   119     591.986 131.511  -4.155  1.00  0.00           H  
ATOM   1705  HB3 ASP   119     593.219 130.454  -4.450  1.00  0.00           H  
ATOM   1706  CG  ASP   119     592.106 129.872  -2.733  1.00  0.00           C  
ATOM   1707  OD1 ASP   119     592.523 129.432  -1.618  1.00  0.00           O  
ATOM   1708  OD2 ASP   119     591.219 129.193  -3.318  1.00  0.00           O  
ATOM   1709  C   ASP   119     594.379 132.917  -3.898  1.00  0.00           C  
ATOM   1710  O   ASP   119     594.054 134.057  -3.855  1.00  0.00           O  
ATOM   1711  N   PRO   120     595.388 132.599  -4.695  1.00  0.00           N  
ATOM   1712  CD  PRO   120     596.100 131.275  -4.578  1.00  0.00           C  
ATOM   1713  HD2 PRO   120     595.527 130.500  -5.086  1.00  0.00           H  
ATOM   1714  HD3 PRO   120     596.294 131.140  -3.514  1.00  0.00           H  
ATOM   1715  CG  PRO   120     597.428 131.443  -5.389  1.00  0.00           C  
ATOM   1716  HG2 PRO   120     597.272 131.181  -6.435  1.00  0.00           H  
ATOM   1717  HG3 PRO   120     598.265 130.997  -4.852  1.00  0.00           H  
ATOM   1718  CB  PRO   120     597.594 132.912  -5.420  1.00  0.00           C  
ATOM   1719  HB2 PRO   120     598.189 133.202  -6.286  1.00  0.00           H  
ATOM   1720  HB3 PRO   120     598.029 133.290  -4.494  1.00  0.00           H  
ATOM   1721  CA  PRO   120     596.160 133.507  -5.557  1.00  0.00           C  
ATOM   1722  HA  PRO   120     596.117 134.521  -5.160  1.00  0.00           H  
ATOM   1723  C   PRO   120     595.603 133.600  -6.973  1.00  0.00           C  
ATOM   1724  O   PRO   120     596.121 134.368  -7.753  1.00  0.00           O  
ATOM   1725  N   ASP   121     594.559 132.892  -7.239  1.00  0.00           N  
ATOM   1726  H   ASP   121     594.091 132.492  -6.438  1.00  0.00           H  
ATOM   1727  CA  ASP   121     593.900 132.806  -8.531  1.00  0.00           C  
ATOM   1728  HA  ASP   121     594.703 132.926  -9.258  1.00  0.00           H  
ATOM   1729  CB  ASP   121     593.233 131.456  -8.758  1.00  0.00           C  
ATOM   1730  HB2 ASP   121     592.858 131.317  -9.772  1.00  0.00           H  
ATOM   1731  HB3 ASP   121     593.960 130.655  -8.621  1.00  0.00           H  
ATOM   1732  CG  ASP   121     592.012 131.168  -7.913  1.00  0.00           C  
ATOM   1733  OD1 ASP   121     591.501 130.072  -7.914  1.00  0.00           O  
ATOM   1734  OD2 ASP   121     591.499 132.077  -7.169  1.00  0.00           O  
ATOM   1735  C   ASP   121     592.927 133.912  -8.915  1.00  0.00           C  
ATOM   1736  O   ASP   121     592.227 133.814  -9.924  1.00  0.00           O  
ATOM   1737  N   ASN   122     592.869 135.124  -8.256  1.00  0.00           N  
ATOM   1738  H   ASN   122     593.407 135.272  -7.415  1.00  0.00           H  
ATOM   1739  CA  ASN   122     592.118 136.281  -8.775  1.00  0.00           C  
ATOM   1740  HA  ASN   122     591.146 135.906  -9.095  1.00  0.00           H  
ATOM   1741  CB  ASN   122     592.211 137.235  -7.558  1.00  0.00           C  
ATOM   1742  HB2 ASN   122     592.008 136.573  -6.716  1.00  0.00           H  
ATOM   1743  HB3 ASN   122     593.211 137.668  -7.521  1.00  0.00           H  
ATOM   1744  CG  ASN   122     591.145 138.307  -7.505  1.00  0.00           C  
ATOM   1745  OD1 ASN   122     590.217 138.407  -8.320  1.00  0.00           O  
ATOM   1746  ND2 ASN   122     591.284 139.224  -6.615  1.00  0.00           N  
ATOM   1747 HD21 ASN   122     592.000 139.016  -5.933  1.00  0.00           H  
ATOM   1748 HD22 ASN   122     590.507 139.822  -6.371  1.00  0.00           H  
ATOM   1749  C   ASN   122     592.774 136.882 -10.039  1.00  0.00           C  
ATOM   1750  O   ASN   122     592.174 137.740 -10.759  1.00  0.00           O  
ATOM   1751  N   GLU   123     593.993 136.411 -10.454  1.00  0.00           N  
ATOM   1752  H   GLU   123     594.482 135.918  -9.721  1.00  0.00           H  
ATOM   1753  CA  GLU   123     594.521 136.750 -11.752  1.00  0.00           C  
ATOM   1754  HA  GLU   123     594.407 137.823 -11.906  1.00  0.00           H  
ATOM   1755  CB  GLU   123     596.079 136.532 -11.795  1.00  0.00           C  
ATOM   1756  HB2 GLU   123     596.180 135.461 -11.619  1.00  0.00           H  
ATOM   1757  HB3 GLU   123     596.392 136.714 -12.823  1.00  0.00           H  
ATOM   1758  CG  GLU   123     596.810 137.489 -10.957  1.00  0.00           C  
ATOM   1759  HG2 GLU   123     596.306 138.456 -10.934  1.00  0.00           H  
ATOM   1760  HG3 GLU   123     596.671 137.121  -9.940  1.00  0.00           H  
ATOM   1761  CD  GLU   123     598.292 137.624 -11.198  1.00  0.00           C  
ATOM   1762  OE1 GLU   123     598.980 136.728 -11.824  1.00  0.00           O  
ATOM   1763  OE2 GLU   123     598.850 138.615 -10.835  1.00  0.00           O  
ATOM   1764  C   GLU   123     593.760 136.105 -12.921  1.00  0.00           C  
ATOM   1765  O   GLU   123     594.010 136.463 -14.103  1.00  0.00           O  
ATOM   1766  N   ALA   124     592.814 135.160 -12.616  1.00  0.00           N  
ATOM   1767  H   ALA   124     592.605 134.945 -11.651  1.00  0.00           H  
ATOM   1768  CA  ALA   124     592.245 134.267 -13.678  1.00  0.00           C  
ATOM   1769  HA  ALA   124     593.040 133.965 -14.360  1.00  0.00           H  
ATOM   1770  CB  ALA   124     591.805 132.911 -13.078  1.00  0.00           C  
ATOM   1771  HB1 ALA   124     591.387 132.265 -13.851  1.00  0.00           H  
ATOM   1772  HB2 ALA   124     591.002 133.141 -12.378  1.00  0.00           H  
ATOM   1773  HB3 ALA   124     592.629 132.484 -12.508  1.00  0.00           H  
ATOM   1774  C   ALA   124     591.189 134.984 -14.502  1.00  0.00           C  
ATOM   1775  O   ALA   124     590.060 134.541 -14.417  1.00  0.00           O  
ATOM   1776  N   TYR   125     591.540 136.037 -15.297  1.00  0.00           N  
ATOM   1777  H   TYR   125     592.520 136.279 -15.274  1.00  0.00           H  
ATOM   1778  CA  TYR   125     590.736 136.837 -16.114  1.00  0.00           C  
ATOM   1779  HA  TYR   125     589.706 136.719 -15.778  1.00  0.00           H  
ATOM   1780  CB  TYR   125     591.095 138.293 -15.932  1.00  0.00           C  
ATOM   1781  HB2 TYR   125     592.121 138.378 -15.574  1.00  0.00           H  
ATOM   1782  HB3 TYR   125     590.960 138.818 -16.878  1.00  0.00           H  
ATOM   1783  CG  TYR   125     590.161 138.985 -15.023  1.00  0.00           C  
ATOM   1784  CD1 TYR   125     588.969 139.584 -15.528  1.00  0.00           C  
ATOM   1785  HD1 TYR   125     588.649 139.347 -16.532  1.00  0.00           H  
ATOM   1786  CE1 TYR   125     587.981 140.199 -14.768  1.00  0.00           C  
ATOM   1787  HE1 TYR   125     587.119 140.509 -15.341  1.00  0.00           H  
ATOM   1788  CZ  TYR   125     588.127 140.122 -13.373  1.00  0.00           C  
ATOM   1789  OH  TYR   125     587.135 140.532 -12.540  1.00  0.00           O  
ATOM   1790  HH  TYR   125     586.276 140.273 -12.882  1.00  0.00           H  
ATOM   1791  CE2 TYR   125     589.439 139.811 -12.908  1.00  0.00           C  
ATOM   1792  HE2 TYR   125     589.696 139.927 -11.865  1.00  0.00           H  
ATOM   1793  CD2 TYR   125     590.476 139.249 -13.699  1.00  0.00           C  
ATOM   1794  HD2 TYR   125     591.398 138.854 -13.299  1.00  0.00           H  
ATOM   1795  C   TYR   125     590.879 136.275 -17.579  1.00  0.00           C  
ATOM   1796  O   TYR   125     591.930 135.774 -18.012  1.00  0.00           O  
ATOM   1797  N   GLU   126     589.830 136.363 -18.406  1.00  0.00           N  
ATOM   1798  H   GLU   126     589.000 136.708 -17.945  1.00  0.00           H  
ATOM   1799  CA  GLU   126     589.702 135.838 -19.849  1.00  0.00           C  
ATOM   1800  HA  GLU   126     590.417 135.045 -20.067  1.00  0.00           H  
ATOM   1801  CB  GLU   126     588.243 135.249 -20.040  1.00  0.00           C  
ATOM   1802  HB2 GLU   126     587.457 135.880 -19.626  1.00  0.00           H  
ATOM   1803  HB3 GLU   126     588.054 135.194 -21.112  1.00  0.00           H  
ATOM   1804  CG  GLU   126     588.171 133.903 -19.265  1.00  0.00           C  
ATOM   1805  HG2 GLU   126     588.210 134.100 -18.194  1.00  0.00           H  
ATOM   1806  HG3 GLU   126     587.148 133.533 -19.329  1.00  0.00           H  
ATOM   1807  CD  GLU   126     588.977 132.687 -19.741  1.00  0.00           C  
ATOM   1808  OE1 GLU   126     589.272 131.737 -18.929  1.00  0.00           O  
ATOM   1809  OE2 GLU   126     589.240 132.535 -20.975  1.00  0.00           O  
ATOM   1810  C   GLU   126     589.734 136.942 -20.932  1.00  0.00           C  
ATOM   1811  O   GLU   126     588.922 137.897 -20.880  1.00  0.00           O  
ATOM   1812  N   MET   127     590.665 136.782 -21.888  1.00  0.00           N  
ATOM   1813  H   MET   127     591.248 135.959 -21.928  1.00  0.00           H  
ATOM   1814  CA  MET   127     590.740 137.626 -23.044  1.00  0.00           C  
ATOM   1815  HA  MET   127     590.376 138.607 -22.739  1.00  0.00           H  
ATOM   1816  CB  MET   127     592.281 137.836 -23.259  1.00  0.00           C  
ATOM   1817  HB2 MET   127     592.686 136.840 -23.080  1.00  0.00           H  
ATOM   1818  HB3 MET   127     592.684 138.190 -24.208  1.00  0.00           H  
ATOM   1819  CG  MET   127     592.949 138.678 -22.174  1.00  0.00           C  
ATOM   1820  HG2 MET   127     592.661 139.723 -22.289  1.00  0.00           H  
ATOM   1821  HG3 MET   127     592.540 138.310 -21.233  1.00  0.00           H  
ATOM   1822  SD  MET   127     594.756 138.752 -22.318  1.00  0.00           S  
ATOM   1823  CE  MET   127     595.347 137.064 -21.724  1.00  0.00           C  
ATOM   1824  HE1 MET   127     595.058 136.835 -20.698  1.00  0.00           H  
ATOM   1825  HE2 MET   127     596.425 137.093 -21.566  1.00  0.00           H  
ATOM   1826  HE3 MET   127     594.982 136.348 -22.461  1.00  0.00           H  
ATOM   1827  C   MET   127     590.053 137.082 -24.349  1.00  0.00           C  
ATOM   1828  O   MET   127     589.636 135.890 -24.395  1.00  0.00           O  
ATOM   1829  N   PRO   128     589.801 137.940 -25.330  1.00  0.00           N  
ATOM   1830  CD  PRO   128     590.062 139.376 -25.379  1.00  0.00           C  
ATOM   1831  HD2 PRO   128     591.090 139.616 -25.108  1.00  0.00           H  
ATOM   1832  HD3 PRO   128     589.484 139.939 -24.647  1.00  0.00           H  
ATOM   1833  CG  PRO   128     589.833 139.800 -26.829  1.00  0.00           C  
ATOM   1834  HG2 PRO   128     590.581 139.484 -27.556  1.00  0.00           H  
ATOM   1835  HG3 PRO   128     589.653 140.874 -26.859  1.00  0.00           H  
ATOM   1836  CB  PRO   128     588.619 138.958 -27.235  1.00  0.00           C  
ATOM   1837  HB2 PRO   128     588.637 138.768 -28.308  1.00  0.00           H  
ATOM   1838  HB3 PRO   128     587.634 139.231 -26.857  1.00  0.00           H  
ATOM   1839  CA  PRO   128     588.942 137.634 -26.505  1.00  0.00           C  
ATOM   1840  HA  PRO   128     588.013 137.189 -26.148  1.00  0.00           H  
ATOM   1841  C   PRO   128     589.586 136.662 -27.541  1.00  0.00           C  
ATOM   1842  O   PRO   128     590.819 136.439 -27.510  1.00  0.00           O  
ATOM   1843  N   SER   129     588.745 135.977 -28.313  1.00  0.00           N  
ATOM   1844  H   SER   129     587.754 136.166 -28.267  1.00  0.00           H  
ATOM   1845  CA  SER   129     589.208 135.000 -29.267  1.00  0.00           C  
ATOM   1846  HA  SER   129     590.270 134.819 -29.105  1.00  0.00           H  
ATOM   1847  CB  SER   129     588.441 133.674 -29.057  1.00  0.00           C  
ATOM   1848  HB2 SER   129     587.378 133.877 -29.188  1.00  0.00           H  
ATOM   1849  HB3 SER   129     588.758 132.996 -29.849  1.00  0.00           H  
ATOM   1850  OG  SER   129     588.477 133.094 -27.773  1.00  0.00           O  
ATOM   1851  HG  SER   129     589.132 132.393 -27.803  1.00  0.00           H  
ATOM   1852  C   SER   129     588.928 135.482 -30.667  1.00  0.00           C  
ATOM   1853  O   SER   129     588.294 136.557 -30.889  1.00  0.00           O  
ATOM   1854  N   GLU   130     589.361 134.759 -31.650  1.00  0.00           N  
ATOM   1855  H   GLU   130     590.062 134.104 -31.334  1.00  0.00           H  
ATOM   1856  CA  GLU   130     589.150 134.876 -33.235  1.00  0.00           C  
ATOM   1857  HA  GLU   130     589.034 135.952 -33.362  1.00  0.00           H  
ATOM   1858  CB  GLU   130     590.510 134.334 -33.748  1.00  0.00           C  
ATOM   1859  HB2 GLU   130     590.538 133.247 -33.667  1.00  0.00           H  
ATOM   1860  HB3 GLU   130     590.466 134.635 -34.795  1.00  0.00           H  
ATOM   1861  CG  GLU   130     591.794 135.071 -33.099  1.00  0.00           C  
ATOM   1862  HG2 GLU   130     591.755 135.143 -32.012  1.00  0.00           H  
ATOM   1863  HG3 GLU   130     592.628 134.409 -33.332  1.00  0.00           H  
ATOM   1864  CD  GLU   130     592.004 136.470 -33.633  1.00  0.00           C  
ATOM   1865  OE1 GLU   130     591.341 137.469 -33.104  1.00  0.00           O  
ATOM   1866  OE2 GLU   130     592.848 136.671 -34.504  1.00  0.00           O  
ATOM   1867  C   GLU   130     587.934 134.277 -33.909  1.00  0.00           C  
ATOM   1868  O   GLU   130     587.609 134.734 -35.051  1.00  0.00           O  
ATOM   1869  N   GLU   131     587.380 133.155 -33.297  1.00  0.00           N  
ATOM   1870  H   GLU   131     587.652 132.920 -32.353  1.00  0.00           H  
ATOM   1871  CA  GLU   131     586.297 132.448 -33.880  1.00  0.00           C  
ATOM   1872  HA  GLU   131     586.395 132.394 -34.964  1.00  0.00           H  
ATOM   1873  CB  GLU   131     586.484 130.916 -33.446  1.00  0.00           C  
ATOM   1874  HB2 GLU   131     587.538 130.764 -33.211  1.00  0.00           H  
ATOM   1875  HB3 GLU   131     585.976 130.886 -32.482  1.00  0.00           H  
ATOM   1876  CG  GLU   131     585.888 129.880 -34.479  1.00  0.00           C  
ATOM   1877  HG2 GLU   131     584.804 129.993 -34.478  1.00  0.00           H  
ATOM   1878  HG3 GLU   131     586.330 130.067 -35.458  1.00  0.00           H  
ATOM   1879  CD  GLU   131     586.129 128.365 -34.219  1.00  0.00           C  
ATOM   1880  OE1 GLU   131     587.313 127.945 -34.384  1.00  0.00           O  
ATOM   1881  OE2 GLU   131     585.214 127.663 -33.768  1.00  0.00           O  
ATOM   1882  C   GLU   131     584.969 133.121 -33.496  1.00  0.00           C  
ATOM   1883  O   GLU   131     584.939 133.982 -32.674  1.00  0.00           O  
ATOM   1884  N   GLY   132     583.804 132.808 -34.137  1.00  0.00           N  
ATOM   1885  H   GLY   132     583.862 132.163 -34.913  1.00  0.00           H  
ATOM   1886  CA  GLY   132     582.468 133.368 -33.731  1.00  0.00           C  
ATOM   1887  HA2 GLY   132     581.808 132.526 -33.939  1.00  0.00           H  
ATOM   1888  HA3 GLY   132     582.526 133.705 -32.696  1.00  0.00           H  
ATOM   1889  C   GLY   132     581.818 134.436 -34.664  1.00  0.00           C  
ATOM   1890  O   GLY   132     582.475 134.876 -35.674  1.00  0.00           O  
ATOM   1891  N   TYR   133     580.521 134.681 -34.321  1.00  0.00           N  
ATOM   1892  H   TYR   133     580.114 134.182 -33.543  1.00  0.00           H  
ATOM   1893  CA  TYR   133     579.700 135.653 -35.059  1.00  0.00           C  
ATOM   1894  HA  TYR   133     578.735 135.514 -34.571  1.00  0.00           H  
ATOM   1895  CB  TYR   133     580.054 137.044 -34.611  1.00  0.00           C  
ATOM   1896  HB2 TYR   133     580.811 137.480 -35.262  1.00  0.00           H  
ATOM   1897  HB3 TYR   133     579.141 137.526 -34.961  1.00  0.00           H  
ATOM   1898  CG  TYR   133     580.320 137.261 -33.104  1.00  0.00           C  
ATOM   1899  CD1 TYR   133     581.497 137.956 -32.716  1.00  0.00           C  
ATOM   1900  HD1 TYR   133     582.168 138.343 -33.469  1.00  0.00           H  
ATOM   1901  CE1 TYR   133     581.717 138.274 -31.313  1.00  0.00           C  
ATOM   1902  HE1 TYR   133     582.648 138.684 -30.950  1.00  0.00           H  
ATOM   1903  CZ  TYR   133     580.794 137.778 -30.382  1.00  0.00           C  
ATOM   1904  OH  TYR   133     581.097 137.894 -29.000  1.00  0.00           O  
ATOM   1905  HH  TYR   133     582.021 138.139 -28.912  1.00  0.00           H  
ATOM   1906  CE2 TYR   133     579.614 137.064 -30.791  1.00  0.00           C  
ATOM   1907  HE2 TYR   133     578.899 136.768 -30.038  1.00  0.00           H  
ATOM   1908  CD2 TYR   133     579.368 136.765 -32.142  1.00  0.00           C  
ATOM   1909  HD2 TYR   133     578.465 136.250 -32.433  1.00  0.00           H  
ATOM   1910  C   TYR   133     579.408 135.397 -36.570  1.00  0.00           C  
ATOM   1911  O   TYR   133     579.185 136.292 -37.357  1.00  0.00           O  
ATOM   1912  N   GLN   134     579.405 134.083 -36.903  1.00  0.00           N  
ATOM   1913  H   GLN   134     579.656 133.393 -36.209  1.00  0.00           H  
ATOM   1914  CA  GLN   134     578.974 133.640 -38.249  1.00  0.00           C  
ATOM   1915  HA  GLN   134     579.154 134.418 -38.991  1.00  0.00           H  
ATOM   1916  CB  GLN   134     579.757 132.379 -38.717  1.00  0.00           C  
ATOM   1917  HB2 GLN   134     579.373 131.549 -38.124  1.00  0.00           H  
ATOM   1918  HB3 GLN   134     579.650 132.241 -39.793  1.00  0.00           H  
ATOM   1919  CG  GLN   134     581.312 132.457 -38.508  1.00  0.00           C  
ATOM   1920  HG2 GLN   134     581.558 133.441 -38.908  1.00  0.00           H  
ATOM   1921  HG3 GLN   134     581.553 132.481 -37.446  1.00  0.00           H  
ATOM   1922  CD  GLN   134     582.140 131.519 -39.296  1.00  0.00           C  
ATOM   1923  OE1 GLN   134     581.717 130.564 -39.929  1.00  0.00           O  
ATOM   1924  NE2 GLN   134     583.430 131.623 -39.270  1.00  0.00           N  
ATOM   1925 HE21 GLN   134     583.895 131.016 -39.930  1.00  0.00           H  
ATOM   1926 HE22 GLN   134     583.929 132.404 -38.871  1.00  0.00           H  
ATOM   1927  C   GLN   134     577.430 133.448 -38.342  1.00  0.00           C  
ATOM   1928  O   GLN   134     576.705 133.358 -37.338  1.00  0.00           O  
ATOM   1929  N   ASP   135     576.879 133.678 -39.568  1.00  0.00           N  
ATOM   1930  H   ASP   135     577.509 133.883 -40.331  1.00  0.00           H  
ATOM   1931  CA  ASP   135     575.417 133.633 -39.809  1.00  0.00           C  
ATOM   1932  HA  ASP   135     575.052 132.808 -39.198  1.00  0.00           H  
ATOM   1933  CB  ASP   135     574.858 134.957 -39.254  1.00  0.00           C  
ATOM   1934  HB2 ASP   135     575.557 135.331 -38.506  1.00  0.00           H  
ATOM   1935  HB3 ASP   135     574.980 135.734 -40.008  1.00  0.00           H  
ATOM   1936  CG  ASP   135     573.399 134.900 -38.674  1.00  0.00           C  
ATOM   1937  OD1 ASP   135     572.533 134.229 -39.290  1.00  0.00           O  
ATOM   1938  OD2 ASP   135     573.135 135.540 -37.673  1.00  0.00           O  
ATOM   1939  C   ASP   135     575.101 133.223 -41.265  1.00  0.00           C  
ATOM   1940  O   ASP   135     576.008 133.182 -42.038  1.00  0.00           O  
ATOM   1941  N   TYR   136     573.819 133.065 -41.650  1.00  0.00           N  
ATOM   1942  H   TYR   136     573.126 133.510 -41.064  1.00  0.00           H  
ATOM   1943  CA  TYR   136     573.320 132.509 -42.927  1.00  0.00           C  
ATOM   1944  HA  TYR   136     574.148 132.391 -43.626  1.00  0.00           H  
ATOM   1945  CB  TYR   136     572.823 131.045 -42.709  1.00  0.00           C  
ATOM   1946  HB2 TYR   136     571.956 131.056 -42.048  1.00  0.00           H  
ATOM   1947  HB3 TYR   136     572.408 130.525 -43.571  1.00  0.00           H  
ATOM   1948  CG  TYR   136     573.806 130.089 -42.049  1.00  0.00           C  
ATOM   1949  CD1 TYR   136     574.600 129.303 -42.850  1.00  0.00           C  
ATOM   1950  HD1 TYR   136     574.367 129.180 -43.898  1.00  0.00           H  
ATOM   1951  CE1 TYR   136     575.643 128.547 -42.310  1.00  0.00           C  
ATOM   1952  HE1 TYR   136     576.339 127.952 -42.882  1.00  0.00           H  
ATOM   1953  CZ  TYR   136     575.844 128.581 -40.935  1.00  0.00           C  
ATOM   1954  OH  TYR   136     576.742 127.832 -40.158  1.00  0.00           O  
ATOM   1955  HH  TYR   136     577.384 127.453 -40.762  1.00  0.00           H  
ATOM   1956  CE2 TYR   136     574.855 129.185 -40.097  1.00  0.00           C  
ATOM   1957  HE2 TYR   136     574.992 129.051 -39.034  1.00  0.00           H  
ATOM   1958  CD2 TYR   136     573.899 130.031 -40.621  1.00  0.00           C  
ATOM   1959  HD2 TYR   136     573.220 130.607 -40.009  1.00  0.00           H  
ATOM   1960  C   TYR   136     572.209 133.406 -43.641  1.00  0.00           C  
ATOM   1961  O   TYR   136     571.606 134.245 -42.944  1.00  0.00           O  
ATOM   1962  N   GLU   137     572.115 133.421 -45.000  1.00  0.00           N  
ATOM   1963  H   GLU   137     572.798 132.907 -45.538  1.00  0.00           H  
ATOM   1964  CA  GLU   137     571.252 134.224 -45.884  1.00  0.00           C  
ATOM   1965  HA  GLU   137     571.410 135.273 -45.633  1.00  0.00           H  
ATOM   1966  CB  GLU   137     571.630 134.026 -47.339  1.00  0.00           C  
ATOM   1967  HB2 GLU   137     571.118 134.778 -47.939  1.00  0.00           H  
ATOM   1968  HB3 GLU   137     572.685 134.300 -47.356  1.00  0.00           H  
ATOM   1969  CG  GLU   137     571.565 132.725 -48.102  1.00  0.00           C  
ATOM   1970  HG2 GLU   137     570.552 132.325 -48.119  1.00  0.00           H  
ATOM   1971  HG3 GLU   137     571.750 132.977 -49.146  1.00  0.00           H  
ATOM   1972  CD  GLU   137     572.540 131.633 -47.775  1.00  0.00           C  
ATOM   1973  OE1 GLU   137     572.506 130.515 -48.389  1.00  0.00           O  
ATOM   1974  OE2 GLU   137     573.489 131.893 -47.008  1.00  0.00           O  
ATOM   1975  C   GLU   137     569.692 133.914 -45.688  1.00  0.00           C  
ATOM   1976  O   GLU   137     569.386 132.737 -45.593  1.00  0.00           O  
ATOM   1977  N   PRO   138     568.826 134.895 -45.526  1.00  0.00           N  
ATOM   1978  CD  PRO   138     569.230 136.354 -45.542  1.00  0.00           C  
ATOM   1979  HD2 PRO   138     569.766 136.556 -46.470  1.00  0.00           H  
ATOM   1980  HD3 PRO   138     569.875 136.617 -44.703  1.00  0.00           H  
ATOM   1981  CG  PRO   138     567.909 137.152 -45.437  1.00  0.00           C  
ATOM   1982  HG2 PRO   138     567.441 137.416 -46.386  1.00  0.00           H  
ATOM   1983  HG3 PRO   138     567.928 138.109 -44.917  1.00  0.00           H  
ATOM   1984  CB  PRO   138     566.987 136.174 -44.799  1.00  0.00           C  
ATOM   1985  HB2 PRO   138     565.932 136.409 -44.943  1.00  0.00           H  
ATOM   1986  HB3 PRO   138     567.071 136.107 -43.714  1.00  0.00           H  
ATOM   1987  CA  PRO   138     567.433 134.796 -45.303  1.00  0.00           C  
ATOM   1988  HA  PRO   138     567.280 134.066 -44.508  1.00  0.00           H  
ATOM   1989  C   PRO   138     566.562 134.338 -46.555  1.00  0.00           C  
ATOM   1990  O   PRO   138     565.361 134.262 -46.460  1.00  0.00           O  
ATOM   1991  N   GLU   139     567.238 134.083 -47.680  1.00  0.00           N  
ATOM   1992  H   GLU   139     568.223 134.303 -47.721  1.00  0.00           H  
ATOM   1993  CA  GLU   139     566.540 133.695 -48.906  1.00  0.00           C  
ATOM   1994  HA  GLU   139     565.641 134.307 -48.986  1.00  0.00           H  
ATOM   1995  CB  GLU   139     567.443 134.079 -50.095  1.00  0.00           C  
ATOM   1996  HB2 GLU   139     567.739 135.115 -49.928  1.00  0.00           H  
ATOM   1997  HB3 GLU   139     568.379 133.519 -50.091  1.00  0.00           H  
ATOM   1998  CG  GLU   139     566.834 133.938 -51.534  1.00  0.00           C  
ATOM   1999  HG2 GLU   139     566.736 132.883 -51.790  1.00  0.00           H  
ATOM   2000  HG3 GLU   139     565.814 134.322 -51.567  1.00  0.00           H  
ATOM   2001  CD  GLU   139     567.724 134.759 -52.533  1.00  0.00           C  
ATOM   2002  OE1 GLU   139     568.890 135.046 -52.164  1.00  0.00           O  
ATOM   2003  OE2 GLU   139     567.239 135.063 -53.638  1.00  0.00           O  
ATOM   2004  C   GLU   139     566.085 132.190 -48.980  1.00  0.00           C  
ATOM   2005  O   GLU   139     566.819 131.227 -48.649  1.00  0.00           O  
ATOM   2006  N   ALA   140     564.863 132.048 -49.485  1.00  0.00           N  
ATOM   2007  H   ALA   140     564.376 132.917 -49.651  1.00  0.00           H  
ATOM   2008  CA  ALA   140     564.053 130.835 -49.479  1.00  0.00           C  
ATOM   2009  HA  ALA   140     564.716 129.970 -49.475  1.00  0.00           H  
ATOM   2010  CB  ALA   140     563.279 130.962 -48.207  1.00  0.00           C  
ATOM   2011  HB1 ALA   140     562.461 131.678 -48.296  1.00  0.00           H  
ATOM   2012  HB2 ALA   140     563.955 131.255 -47.404  1.00  0.00           H  
ATOM   2013  HB3 ALA   140     562.995 129.990 -47.804  1.00  0.00           H  
ATOM   2014  C   ALA   140     563.252 130.667 -50.844  1.00  0.00           C  
ATOM   2015  O   ALA   140     563.220 131.589 -51.721  1.00  0.00           O  
ATOM   2016  OXT ALA   140     562.653 129.607 -51.015  1.00  0.00           O  
TER    2017      ALA   140 
END   
