# Supplementary material for: Exploring Structural Insights of Aβ42 and α-Synuclein Monomers and Heterodimer: A Comparative Study Using Implicit and Explicit Solvent Simulations
Source: J Phys Chem B. 2024 May 3;128(19):4655–69. doi: 10.1021/acs.jpcb.4c00503 (PMC11103699; doi:10.1021/acs.jpcb.4c00503)
Supplement: Supplementary file 3 — jp4c00503_si_003.zip [file jp4c00503_si_003.zip › rep/2_asyn_FINAL20.pdb]

ATOM      1  N   MET     1    -278.672-191.975-195.047  1.00  0.00           N  
ATOM      2  H1  MET     1    -279.067-191.144-195.463  1.00  0.00           H  
ATOM      3  H2  MET     1    -277.753-191.726-194.709  1.00  0.00           H  
ATOM      4  H3  MET     1    -279.220-192.188-194.226  1.00  0.00           H  
ATOM      5  CA  MET     1    -278.516-193.097-195.995  1.00  0.00           C  
ATOM      6  HA  MET     1    -278.094-193.950-195.465  1.00  0.00           H  
ATOM      7  CB  MET     1    -279.928-193.479-196.517  1.00  0.00           C  
ATOM      8  HB2 MET     1    -280.036-194.562-196.577  1.00  0.00           H  
ATOM      9  HB3 MET     1    -280.514-193.213-195.637  1.00  0.00           H  
ATOM     10  CG  MET     1    -280.515-192.774-197.738  1.00  0.00           C  
ATOM     11  HG2 MET     1    -280.535-191.764-197.329  1.00  0.00           H  
ATOM     12  HG3 MET     1    -279.860-193.037-198.569  1.00  0.00           H  
ATOM     13  SD  MET     1    -282.170-193.452-198.177  1.00  0.00           S  
ATOM     14  CE  MET     1    -282.987-193.164-196.649  1.00  0.00           C  
ATOM     15  HE1 MET     1    -283.028-192.111-196.367  1.00  0.00           H  
ATOM     16  HE2 MET     1    -282.441-193.649-195.840  1.00  0.00           H  
ATOM     17  HE3 MET     1    -283.996-193.554-196.785  1.00  0.00           H  
ATOM     18  C   MET     1    -277.550-192.622-197.185  1.00  0.00           C  
ATOM     19  O   MET     1    -277.137-191.450-197.207  1.00  0.00           O  
ATOM     20  N   ASP     2    -277.114-193.522-197.997  1.00  0.00           N  
ATOM     21  H   ASP     2    -277.670-194.363-198.073  1.00  0.00           H  
ATOM     22  CA  ASP     2    -276.391-193.257-199.278  1.00  0.00           C  
ATOM     23  HA  ASP     2    -275.605-192.550-199.011  1.00  0.00           H  
ATOM     24  CB  ASP     2    -275.706-194.538-199.769  1.00  0.00           C  
ATOM     25  HB2 ASP     2    -275.250-194.306-200.731  1.00  0.00           H  
ATOM     26  HB3 ASP     2    -274.853-194.795-199.141  1.00  0.00           H  
ATOM     27  CG  ASP     2    -276.713-195.777-199.989  1.00  0.00           C  
ATOM     28  OD1 ASP     2    -277.845-195.679-199.590  1.00  0.00           O  
ATOM     29  OD2 ASP     2    -276.276-196.765-200.650  1.00  0.00           O  
ATOM     30  C   ASP     2    -277.173-192.571-200.451  1.00  0.00           C  
ATOM     31  O   ASP     2    -278.425-192.447-200.430  1.00  0.00           O  
ATOM     32  N   VAL     3    -276.420-192.031-201.503  1.00  0.00           N  
ATOM     33  H   VAL     3    -275.412-191.969-201.476  1.00  0.00           H  
ATOM     34  CA  VAL     3    -277.117-191.343-202.629  1.00  0.00           C  
ATOM     35  HA  VAL     3    -277.778-190.619-202.152  1.00  0.00           H  
ATOM     36  CB  VAL     3    -276.248-190.408-203.487  1.00  0.00           C  
ATOM     37  HB  VAL     3    -276.915-189.855-204.148  1.00  0.00           H  
ATOM     38  CG1 VAL     3    -275.792-189.332-202.504  1.00  0.00           C  
ATOM     39 HG11 VAL     3    -275.109-188.692-203.063  1.00  0.00           H  
ATOM     40 HG12 VAL     3    -275.261-189.844-201.701  1.00  0.00           H  
ATOM     41 HG13 VAL     3    -276.593-188.701-202.120  1.00  0.00           H  
ATOM     42  CG2 VAL     3    -275.034-191.083-204.223  1.00  0.00           C  
ATOM     43 HG21 VAL     3    -275.525-191.575-205.063  1.00  0.00           H  
ATOM     44 HG22 VAL     3    -274.362-191.737-203.668  1.00  0.00           H  
ATOM     45 HG23 VAL     3    -274.389-190.260-204.531  1.00  0.00           H  
ATOM     46  C   VAL     3    -278.075-192.194-203.592  1.00  0.00           C  
ATOM     47  O   VAL     3    -277.792-193.343-203.945  1.00  0.00           O  
ATOM     48  N   PHE     4    -279.235-191.659-204.055  1.00  0.00           N  
ATOM     49  H   PHE     4    -279.310-190.688-203.786  1.00  0.00           H  
ATOM     50  CA  PHE     4    -280.266-192.456-204.737  1.00  0.00           C  
ATOM     51  HA  PHE     4    -280.236-193.454-204.299  1.00  0.00           H  
ATOM     52  CB  PHE     4    -281.673-191.853-204.426  1.00  0.00           C  
ATOM     53  HB2 PHE     4    -281.660-191.719-203.345  1.00  0.00           H  
ATOM     54  HB3 PHE     4    -281.738-190.855-204.860  1.00  0.00           H  
ATOM     55  CG  PHE     4    -282.865-192.671-204.755  1.00  0.00           C  
ATOM     56  CD1 PHE     4    -283.619-192.251-205.795  1.00  0.00           C  
ATOM     57  HD1 PHE     4    -283.404-191.278-206.211  1.00  0.00           H  
ATOM     58  CE1 PHE     4    -284.789-192.859-206.108  1.00  0.00           C  
ATOM     59  HE1 PHE     4    -285.533-192.378-206.726  1.00  0.00           H  
ATOM     60  CZ  PHE     4    -285.106-194.121-205.555  1.00  0.00           C  
ATOM     61  HZ  PHE     4    -285.945-194.699-205.914  1.00  0.00           H  
ATOM     62  CE2 PHE     4    -284.308-194.655-204.590  1.00  0.00           C  
ATOM     63  HE2 PHE     4    -284.504-195.604-204.112  1.00  0.00           H  
ATOM     64  CD2 PHE     4    -283.226-193.893-204.142  1.00  0.00           C  
ATOM     65  HD2 PHE     4    -282.726-194.219-203.242  1.00  0.00           H  
ATOM     66  C   PHE     4    -279.955-192.655-206.230  1.00  0.00           C  
ATOM     67  O   PHE     4    -279.747-191.729-207.020  1.00  0.00           O  
ATOM     68  N   MET     5    -279.991-193.843-206.672  1.00  0.00           N  
ATOM     69  H   MET     5    -280.231-194.613-206.064  1.00  0.00           H  
ATOM     70  CA  MET     5    -279.913-194.378-208.057  1.00  0.00           C  
ATOM     71  HA  MET     5    -280.032-193.505-208.700  1.00  0.00           H  
ATOM     72  CB  MET     5    -278.447-194.830-208.361  1.00  0.00           C  
ATOM     73  HB2 MET     5    -278.193-195.581-207.613  1.00  0.00           H  
ATOM     74  HB3 MET     5    -278.445-195.282-209.353  1.00  0.00           H  
ATOM     75  CG  MET     5    -277.310-193.804-208.342  1.00  0.00           C  
ATOM     76  HG2 MET     5    -277.642-192.829-208.699  1.00  0.00           H  
ATOM     77  HG3 MET     5    -276.952-193.600-207.333  1.00  0.00           H  
ATOM     78  SD  MET     5    -275.807-194.176-209.351  1.00  0.00           S  
ATOM     79  CE  MET     5    -275.083-195.372-208.399  1.00  0.00           C  
ATOM     80  HE1 MET     5    -275.803-195.937-207.807  1.00  0.00           H  
ATOM     81  HE2 MET     5    -274.230-194.919-207.893  1.00  0.00           H  
ATOM     82  HE3 MET     5    -274.641-196.244-208.881  1.00  0.00           H  
ATOM     83  C   MET     5    -280.789-195.553-208.514  1.00  0.00           C  
ATOM     84  O   MET     5    -281.297-196.277-207.684  1.00  0.00           O  
ATOM     85  N   LYS     6    -280.899-195.629-209.874  1.00  0.00           N  
ATOM     86  H   LYS     6    -280.331-194.927-210.327  1.00  0.00           H  
ATOM     87  CA  LYS     6    -281.433-196.740-210.630  1.00  0.00           C  
ATOM     88  HA  LYS     6    -280.996-197.676-210.281  1.00  0.00           H  
ATOM     89  CB  LYS     6    -282.938-196.749-210.281  1.00  0.00           C  
ATOM     90  HB2 LYS     6    -283.321-197.703-210.644  1.00  0.00           H  
ATOM     91  HB3 LYS     6    -283.010-196.863-209.200  1.00  0.00           H  
ATOM     92  CG  LYS     6    -283.802-195.549-210.692  1.00  0.00           C  
ATOM     93  HG2 LYS     6    -283.331-194.593-210.463  1.00  0.00           H  
ATOM     94  HG3 LYS     6    -283.955-195.538-211.771  1.00  0.00           H  
ATOM     95  CD  LYS     6    -285.232-195.541-210.263  1.00  0.00           C  
ATOM     96  HD2 LYS     6    -285.785-194.886-210.936  1.00  0.00           H  
ATOM     97  HD3 LYS     6    -285.673-196.518-210.459  1.00  0.00           H  
ATOM     98  CE  LYS     6    -285.481-195.147-208.765  1.00  0.00           C  
ATOM     99  HE2 LYS     6    -285.086-195.883-208.065  1.00  0.00           H  
ATOM    100  HE3 LYS     6    -285.026-194.198-208.480  1.00  0.00           H  
ATOM    101  NZ  LYS     6    -286.959-195.108-208.613  1.00  0.00           N  
ATOM    102  HZ1 LYS     6    -287.136-194.849-207.653  1.00  0.00           H  
ATOM    103  HZ2 LYS     6    -287.384-195.996-208.840  1.00  0.00           H  
ATOM    104  HZ3 LYS     6    -287.359-194.322-209.105  1.00  0.00           H  
ATOM    105  C   LYS     6    -281.236-196.578-212.099  1.00  0.00           C  
ATOM    106  O   LYS     6    -280.802-195.472-212.540  1.00  0.00           O  
ATOM    107  N   GLY     7    -281.532-197.609-212.902  1.00  0.00           N  
ATOM    108  H   GLY     7    -281.916-198.418-212.435  1.00  0.00           H  
ATOM    109  CA  GLY     7    -281.625-197.593-214.430  1.00  0.00           C  
ATOM    110  HA2 GLY     7    -280.956-196.903-214.945  1.00  0.00           H  
ATOM    111  HA3 GLY     7    -281.439-198.629-214.713  1.00  0.00           H  
ATOM    112  C   GLY     7    -283.005-197.275-214.881  1.00  0.00           C  
ATOM    113  O   GLY     7    -283.915-197.190-214.041  1.00  0.00           O  
ATOM    114  N   LEU     8    -283.135-196.985-216.113  1.00  0.00           N  
ATOM    115  H   LEU     8    -282.363-197.102-216.754  1.00  0.00           H  
ATOM    116  CA  LEU     8    -284.459-196.822-216.635  1.00  0.00           C  
ATOM    117  HA  LEU     8    -285.013-197.517-216.004  1.00  0.00           H  
ATOM    118  CB  LEU     8    -285.056-195.385-216.384  1.00  0.00           C  
ATOM    119  HB2 LEU     8    -284.978-195.090-215.338  1.00  0.00           H  
ATOM    120  HB3 LEU     8    -284.507-194.680-217.010  1.00  0.00           H  
ATOM    121  CG  LEU     8    -286.477-195.241-216.891  1.00  0.00           C  
ATOM    122  HG  LEU     8    -286.452-195.466-217.957  1.00  0.00           H  
ATOM    123  CD1 LEU     8    -287.641-196.001-216.249  1.00  0.00           C  
ATOM    124 HD11 LEU     8    -287.953-195.641-215.269  1.00  0.00           H  
ATOM    125 HD12 LEU     8    -287.097-196.931-216.088  1.00  0.00           H  
ATOM    126 HD13 LEU     8    -288.524-196.153-216.869  1.00  0.00           H  
ATOM    127  CD2 LEU     8    -286.953-193.768-216.831  1.00  0.00           C  
ATOM    128 HD21 LEU     8    -286.180-193.157-217.297  1.00  0.00           H  
ATOM    129 HD22 LEU     8    -287.072-193.438-215.799  1.00  0.00           H  
ATOM    130 HD23 LEU     8    -287.943-193.638-217.269  1.00  0.00           H  
ATOM    131  C   LEU     8    -284.449-197.213-218.112  1.00  0.00           C  
ATOM    132  O   LEU     8    -283.422-197.020-218.847  1.00  0.00           O  
ATOM    133  N   SER     9    -285.546-197.895-218.592  1.00  0.00           N  
ATOM    134  H   SER     9    -286.282-198.166-217.955  1.00  0.00           H  
ATOM    135  CA  SER     9    -285.674-198.355-219.948  1.00  0.00           C  
ATOM    136  HA  SER     9    -284.961-197.811-220.567  1.00  0.00           H  
ATOM    137  CB  SER     9    -285.286-199.870-219.983  1.00  0.00           C  
ATOM    138  HB2 SER     9    -284.329-200.022-219.482  1.00  0.00           H  
ATOM    139  HB3 SER     9    -286.060-200.369-219.400  1.00  0.00           H  
ATOM    140  OG  SER     9    -285.215-200.340-221.306  1.00  0.00           O  
ATOM    141  HG  SER     9    -284.996-201.272-221.231  1.00  0.00           H  
ATOM    142  C   SER     9    -287.079-198.224-220.590  1.00  0.00           C  
ATOM    143  O   SER     9    -288.105-198.451-219.882  1.00  0.00           O  
ATOM    144  N   LYS    10    -287.259-197.826-221.879  1.00  0.00           N  
ATOM    145  H   LYS    10    -286.427-197.589-222.401  1.00  0.00           H  
ATOM    146  CA  LYS    10    -288.537-198.020-222.566  1.00  0.00           C  
ATOM    147  HA  LYS    10    -289.073-198.882-222.169  1.00  0.00           H  
ATOM    148  CB  LYS    10    -289.487-196.783-222.320  1.00  0.00           C  
ATOM    149  HB2 LYS    10    -289.145-196.083-221.559  1.00  0.00           H  
ATOM    150  HB3 LYS    10    -289.477-196.256-223.274  1.00  0.00           H  
ATOM    151  CG  LYS    10    -290.935-197.129-222.069  1.00  0.00           C  
ATOM    152  HG2 LYS    10    -291.060-198.069-222.607  1.00  0.00           H  
ATOM    153  HG3 LYS    10    -291.063-197.497-221.051  1.00  0.00           H  
ATOM    154  CD  LYS    10    -291.845-195.900-222.408  1.00  0.00           C  
ATOM    155  HD2 LYS    10    -291.486-195.026-221.863  1.00  0.00           H  
ATOM    156  HD3 LYS    10    -291.815-195.824-223.495  1.00  0.00           H  
ATOM    157  CE  LYS    10    -293.254-196.299-221.979  1.00  0.00           C  
ATOM    158  HE2 LYS    10    -293.587-197.085-222.657  1.00  0.00           H  
ATOM    159  HE3 LYS    10    -293.217-196.736-220.982  1.00  0.00           H  
ATOM    160  NZ  LYS    10    -294.205-195.172-222.003  1.00  0.00           N  
ATOM    161  HZ1 LYS    10    -293.925-194.405-221.408  1.00  0.00           H  
ATOM    162  HZ2 LYS    10    -295.125-195.339-221.620  1.00  0.00           H  
ATOM    163  HZ3 LYS    10    -294.172-194.723-222.907  1.00  0.00           H  
ATOM    164  C   LYS    10    -288.352-198.317-224.027  1.00  0.00           C  
ATOM    165  O   LYS    10    -287.611-197.672-224.770  1.00  0.00           O  
ATOM    166  N   ALA    11    -289.094-199.298-224.554  1.00  0.00           N  
ATOM    167  H   ALA    11    -289.700-199.622-223.814  1.00  0.00           H  
ATOM    168  CA  ALA    11    -288.976-200.111-225.830  1.00  0.00           C  
ATOM    169  HA  ALA    11    -287.917-200.339-225.954  1.00  0.00           H  
ATOM    170  CB  ALA    11    -289.784-201.481-225.645  1.00  0.00           C  
ATOM    171  HB1 ALA    11    -289.213-202.150-225.001  1.00  0.00           H  
ATOM    172  HB2 ALA    11    -289.782-202.020-226.592  1.00  0.00           H  
ATOM    173  HB3 ALA    11    -290.776-201.393-225.201  1.00  0.00           H  
ATOM    174  C   ALA    11    -289.488-199.388-227.129  1.00  0.00           C  
ATOM    175  O   ALA    11    -288.941-199.696-228.167  1.00  0.00           O  
ATOM    176  N   LYS    12    -290.472-198.502-227.072  1.00  0.00           N  
ATOM    177  H   LYS    12    -290.855-198.469-226.137  1.00  0.00           H  
ATOM    178  CA  LYS    12    -291.016-197.503-228.131  1.00  0.00           C  
ATOM    179  HA  LYS    12    -290.687-197.963-229.063  1.00  0.00           H  
ATOM    180  CB  LYS    12    -292.485-197.465-227.971  1.00  0.00           C  
ATOM    181  HB2 LYS    12    -292.869-198.484-228.007  1.00  0.00           H  
ATOM    182  HB3 LYS    12    -292.611-197.108-226.949  1.00  0.00           H  
ATOM    183  CG  LYS    12    -293.181-196.453-228.895  1.00  0.00           C  
ATOM    184  HG2 LYS    12    -292.615-195.529-228.780  1.00  0.00           H  
ATOM    185  HG3 LYS    12    -293.111-196.807-229.923  1.00  0.00           H  
ATOM    186  CD  LYS    12    -294.693-196.330-228.641  1.00  0.00           C  
ATOM    187  HD2 LYS    12    -295.194-197.200-229.065  1.00  0.00           H  
ATOM    188  HD3 LYS    12    -294.874-196.174-227.577  1.00  0.00           H  
ATOM    189  CE  LYS    12    -295.240-195.046-229.350  1.00  0.00           C  
ATOM    190  HE2 LYS    12    -296.130-194.805-228.768  1.00  0.00           H  
ATOM    191  HE3 LYS    12    -294.736-194.088-229.218  1.00  0.00           H  
ATOM    192  NZ  LYS    12    -295.590-195.370-230.829  1.00  0.00           N  
ATOM    193  HZ1 LYS    12    -296.123-196.222-230.935  1.00  0.00           H  
ATOM    194  HZ2 LYS    12    -294.793-195.584-231.411  1.00  0.00           H  
ATOM    195  HZ3 LYS    12    -296.146-194.712-231.357  1.00  0.00           H  
ATOM    196  C   LYS    12    -290.339-196.158-228.023  1.00  0.00           C  
ATOM    197  O   LYS    12    -290.492-195.412-227.041  1.00  0.00           O  
ATOM    198  N   GLU    13    -289.545-195.775-228.994  1.00  0.00           N  
ATOM    199  H   GLU    13    -289.365-196.390-229.774  1.00  0.00           H  
ATOM    200  CA  GLU    13    -288.935-194.437-229.195  1.00  0.00           C  
ATOM    201  HA  GLU    13    -289.118-193.826-228.310  1.00  0.00           H  
ATOM    202  CB  GLU    13    -287.378-194.583-229.180  1.00  0.00           C  
ATOM    203  HB2 GLU    13    -287.202-194.938-228.165  1.00  0.00           H  
ATOM    204  HB3 GLU    13    -287.002-195.390-229.809  1.00  0.00           H  
ATOM    205  CG  GLU    13    -286.556-193.380-229.603  1.00  0.00           C  
ATOM    206  HG2 GLU    13    -285.578-193.813-229.811  1.00  0.00           H  
ATOM    207  HG3 GLU    13    -286.791-193.028-230.608  1.00  0.00           H  
ATOM    208  CD  GLU    13    -286.289-192.302-228.602  1.00  0.00           C  
ATOM    209  OE1 GLU    13    -285.384-191.552-228.929  1.00  0.00           O  
ATOM    210  OE2 GLU    13    -286.952-192.122-227.569  1.00  0.00           O  
ATOM    211  C   GLU    13    -289.376-193.852-230.541  1.00  0.00           C  
ATOM    212  O   GLU    13    -289.168-194.431-231.607  1.00  0.00           O  
ATOM    213  N   GLY    14    -290.060-192.690-230.428  1.00  0.00           N  
ATOM    214  H   GLY    14    -290.139-192.229-229.533  1.00  0.00           H  
ATOM    215  CA  GLY    14    -290.724-191.887-231.515  1.00  0.00           C  
ATOM    216  HA2 GLY    14    -289.971-191.412-232.145  1.00  0.00           H  
ATOM    217  HA3 GLY    14    -291.183-192.591-232.209  1.00  0.00           H  
ATOM    218  C   GLY    14    -291.641-190.854-231.004  1.00  0.00           C  
ATOM    219  O   GLY    14    -291.533-190.446-229.900  1.00  0.00           O  
ATOM    220  N   VAL    15    -292.396-190.277-231.939  1.00  0.00           N  
ATOM    221  H   VAL    15    -292.352-190.752-232.829  1.00  0.00           H  
ATOM    222  CA  VAL    15    -293.273-189.114-232.034  1.00  0.00           C  
ATOM    223  HA  VAL    15    -293.518-188.995-233.089  1.00  0.00           H  
ATOM    224  CB  VAL    15    -294.554-189.242-231.326  1.00  0.00           C  
ATOM    225  HB  VAL    15    -294.315-189.445-230.282  1.00  0.00           H  
ATOM    226  CG1 VAL    15    -295.530-188.030-231.351  1.00  0.00           C  
ATOM    227 HG11 VAL    15    -296.492-188.332-230.937  1.00  0.00           H  
ATOM    228 HG12 VAL    15    -295.709-187.628-232.348  1.00  0.00           H  
ATOM    229 HG13 VAL    15    -295.155-187.212-230.735  1.00  0.00           H  
ATOM    230  CG2 VAL    15    -295.409-190.355-231.906  1.00  0.00           C  
ATOM    231 HG21 VAL    15    -294.877-191.255-232.214  1.00  0.00           H  
ATOM    232 HG22 VAL    15    -295.773-189.897-232.825  1.00  0.00           H  
ATOM    233 HG23 VAL    15    -296.332-190.618-231.388  1.00  0.00           H  
ATOM    234  C   VAL    15    -292.485-187.803-231.805  1.00  0.00           C  
ATOM    235  O   VAL    15    -293.000-186.735-232.263  1.00  0.00           O  
ATOM    236  N   VAL    16    -291.336-187.779-231.135  1.00  0.00           N  
ATOM    237  H   VAL    16    -291.134-188.733-230.872  1.00  0.00           H  
ATOM    238  CA  VAL    16    -290.294-186.737-231.116  1.00  0.00           C  
ATOM    239  HA  VAL    16    -290.675-185.922-231.731  1.00  0.00           H  
ATOM    240  CB  VAL    16    -290.130-186.174-229.635  1.00  0.00           C  
ATOM    241  HB  VAL    16    -289.838-186.858-228.839  1.00  0.00           H  
ATOM    242  CG1 VAL    16    -289.165-185.046-229.738  1.00  0.00           C  
ATOM    243 HG11 VAL    16    -288.134-185.396-229.679  1.00  0.00           H  
ATOM    244 HG12 VAL    16    -289.228-184.298-228.949  1.00  0.00           H  
ATOM    245 HG13 VAL    16    -289.414-184.326-230.517  1.00  0.00           H  
ATOM    246  CG2 VAL    16    -291.440-185.571-229.200  1.00  0.00           C  
ATOM    247 HG21 VAL    16    -292.103-186.435-229.190  1.00  0.00           H  
ATOM    248 HG22 VAL    16    -291.955-184.954-229.937  1.00  0.00           H  
ATOM    249 HG23 VAL    16    -291.357-185.186-228.184  1.00  0.00           H  
ATOM    250  C   VAL    16    -288.990-187.268-231.637  1.00  0.00           C  
ATOM    251  O   VAL    16    -288.409-188.070-230.971  1.00  0.00           O  
ATOM    252  N   ALA    17    -288.593-186.908-232.877  1.00  0.00           N  
ATOM    253  H   ALA    17    -289.197-186.239-233.334  1.00  0.00           H  
ATOM    254  CA  ALA    17    -287.424-187.351-233.573  1.00  0.00           C  
ATOM    255  HA  ALA    17    -287.366-188.427-233.409  1.00  0.00           H  
ATOM    256  CB  ALA    17    -287.450-187.176-235.060  1.00  0.00           C  
ATOM    257  HB1 ALA    17    -286.469-187.485-235.421  1.00  0.00           H  
ATOM    258  HB2 ALA    17    -287.787-186.236-235.496  1.00  0.00           H  
ATOM    259  HB3 ALA    17    -288.235-187.795-235.495  1.00  0.00           H  
ATOM    260  C   ALA    17    -286.102-186.778-232.818  1.00  0.00           C  
ATOM    261  O   ALA    17    -286.017-185.573-232.741  1.00  0.00           O  
ATOM    262  N   ALA    18    -285.207-187.645-232.374  1.00  0.00           N  
ATOM    263  H   ALA    18    -285.338-188.626-232.577  1.00  0.00           H  
ATOM    264  CA  ALA    18    -283.922-187.234-231.760  1.00  0.00           C  
ATOM    265  HA  ALA    18    -284.062-186.663-230.842  1.00  0.00           H  
ATOM    266  CB  ALA    18    -283.287-188.578-231.343  1.00  0.00           C  
ATOM    267  HB1 ALA    18    -282.310-188.388-230.900  1.00  0.00           H  
ATOM    268  HB2 ALA    18    -283.116-189.123-232.272  1.00  0.00           H  
ATOM    269  HB3 ALA    18    -284.002-189.101-230.708  1.00  0.00           H  
ATOM    270  C   ALA    18    -282.921-186.434-232.627  1.00  0.00           C  
ATOM    271  O   ALA    18    -283.068-186.393-233.825  1.00  0.00           O  
ATOM    272  N   ALA    19    -281.938-185.837-231.960  1.00  0.00           N  
ATOM    273  H   ALA    19    -281.828-186.125-230.998  1.00  0.00           H  
ATOM    274  CA  ALA    19    -280.873-184.997-232.559  1.00  0.00           C  
ATOM    275  HA  ALA    19    -281.456-184.249-233.096  1.00  0.00           H  
ATOM    276  CB  ALA    19    -280.119-184.159-231.568  1.00  0.00           C  
ATOM    277  HB1 ALA    19    -280.737-183.626-230.846  1.00  0.00           H  
ATOM    278  HB2 ALA    19    -279.487-183.462-232.119  1.00  0.00           H  
ATOM    279  HB3 ALA    19    -279.494-184.776-230.923  1.00  0.00           H  
ATOM    280  C   ALA    19    -280.098-185.686-233.557  1.00  0.00           C  
ATOM    281  O   ALA    19    -279.941-186.887-233.483  1.00  0.00           O  
ATOM    282  N   GLU    20    -279.353-184.893-234.395  1.00  0.00           N  
ATOM    283  H   GLU    20    -279.578-183.911-234.459  1.00  0.00           H  
ATOM    284  CA  GLU    20    -278.444-185.397-235.408  1.00  0.00           C  
ATOM    285  HA  GLU    20    -278.793-186.369-235.754  1.00  0.00           H  
ATOM    286  CB  GLU    20    -278.424-184.470-236.629  1.00  0.00           C  
ATOM    287  HB2 GLU    20    -277.599-184.730-237.292  1.00  0.00           H  
ATOM    288  HB3 GLU    20    -279.350-184.623-237.184  1.00  0.00           H  
ATOM    289  CG  GLU    20    -278.316-183.065-236.146  1.00  0.00           C  
ATOM    290  HG2 GLU    20    -279.255-182.645-235.786  1.00  0.00           H  
ATOM    291  HG3 GLU    20    -277.509-183.019-235.414  1.00  0.00           H  
ATOM    292  CD  GLU    20    -278.068-182.111-237.378  1.00  0.00           C  
ATOM    293  OE1 GLU    20    -277.784-182.604-238.514  1.00  0.00           O  
ATOM    294  OE2 GLU    20    -277.976-180.862-237.213  1.00  0.00           O  
ATOM    295  C   GLU    20    -277.002-185.758-234.924  1.00  0.00           C  
ATOM    296  O   GLU    20    -276.494-186.754-235.404  1.00  0.00           O  
ATOM    297  N   LYS    21    -276.444-185.134-233.928  1.00  0.00           N  
ATOM    298  H   LYS    21    -276.778-184.214-233.679  1.00  0.00           H  
ATOM    299  CA  LYS    21    -275.188-185.490-233.345  1.00  0.00           C  
ATOM    300  HA  LYS    21    -274.490-185.578-234.178  1.00  0.00           H  
ATOM    301  CB  LYS    21    -274.691-184.358-232.376  1.00  0.00           C  
ATOM    302  HB2 LYS    21    -275.522-183.659-232.280  1.00  0.00           H  
ATOM    303  HB3 LYS    21    -274.393-184.829-231.439  1.00  0.00           H  
ATOM    304  CG  LYS    21    -273.557-183.541-233.071  1.00  0.00           C  
ATOM    305  HG2 LYS    21    -272.693-184.202-233.133  1.00  0.00           H  
ATOM    306  HG3 LYS    21    -273.970-183.398-234.069  1.00  0.00           H  
ATOM    307  CD  LYS    21    -273.248-182.276-232.291  1.00  0.00           C  
ATOM    308  HD2 LYS    21    -274.177-181.714-232.198  1.00  0.00           H  
ATOM    309  HD3 LYS    21    -272.678-182.482-231.385  1.00  0.00           H  
ATOM    310  CE  LYS    21    -272.287-181.429-233.052  1.00  0.00           C  
ATOM    311  HE2 LYS    21    -271.524-182.047-233.527  1.00  0.00           H  
ATOM    312  HE3 LYS    21    -272.907-181.038-233.859  1.00  0.00           H  
ATOM    313  NZ  LYS    21    -271.869-180.162-232.283  1.00  0.00           N  
ATOM    314  HZ1 LYS    21    -271.433-179.492-232.900  1.00  0.00           H  
ATOM    315  HZ2 LYS    21    -271.278-180.409-231.503  1.00  0.00           H  
ATOM    316  HZ3 LYS    21    -272.675-179.671-231.924  1.00  0.00           H  
ATOM    317  C   LYS    21    -274.976-186.798-232.561  1.00  0.00           C  
ATOM    318  O   LYS    21    -273.909-187.425-232.650  1.00  0.00           O  
ATOM    319  N   THR    22    -276.022-187.148-231.862  1.00  0.00           N  
ATOM    320  H   THR    22    -276.803-186.509-231.894  1.00  0.00           H  
ATOM    321  CA  THR    22    -276.251-188.334-230.957  1.00  0.00           C  
ATOM    322  HA  THR    22    -275.264-188.509-230.528  1.00  0.00           H  
ATOM    323  CB  THR    22    -277.309-188.223-229.796  1.00  0.00           C  
ATOM    324  HB  THR    22    -277.382-189.120-229.183  1.00  0.00           H  
ATOM    325  CG2 THR    22    -276.901-187.025-229.032  1.00  0.00           C  
ATOM    326 HG21 THR    22    -275.838-186.875-229.225  1.00  0.00           H  
ATOM    327 HG22 THR    22    -277.141-187.277-227.999  1.00  0.00           H  
ATOM    328 HG23 THR    22    -277.401-186.068-229.179  1.00  0.00           H  
ATOM    329  OG1 THR    22    -278.627-187.953-230.126  1.00  0.00           O  
ATOM    330  HG1 THR    22    -279.217-188.627-229.782  1.00  0.00           H  
ATOM    331  C   THR    22    -276.494-189.650-231.710  1.00  0.00           C  
ATOM    332  O   THR    22    -276.848-190.656-231.122  1.00  0.00           O  
ATOM    333  N   LYS    23    -276.134-189.756-232.991  1.00  0.00           N  
ATOM    334  H   LYS    23    -275.976-188.876-233.459  1.00  0.00           H  
ATOM    335  CA  LYS    23    -276.370-190.942-233.855  1.00  0.00           C  
ATOM    336  HA  LYS    23    -277.314-191.371-233.521  1.00  0.00           H  
ATOM    337  CB  LYS    23    -276.523-190.496-235.347  1.00  0.00           C  
ATOM    338  HB2 LYS    23    -277.267-189.701-235.383  1.00  0.00           H  
ATOM    339  HB3 LYS    23    -275.561-190.182-235.752  1.00  0.00           H  
ATOM    340  CG  LYS    23    -277.133-191.581-236.271  1.00  0.00           C  
ATOM    341  HG2 LYS    23    -277.106-191.284-237.319  1.00  0.00           H  
ATOM    342  HG3 LYS    23    -276.466-192.442-236.246  1.00  0.00           H  
ATOM    343  CD  LYS    23    -278.579-191.962-235.996  1.00  0.00           C  
ATOM    344  HD2 LYS    23    -278.824-192.043-234.937  1.00  0.00           H  
ATOM    345  HD3 LYS    23    -279.259-191.232-236.435  1.00  0.00           H  
ATOM    346  CE  LYS    23    -279.048-193.378-236.436  1.00  0.00           C  
ATOM    347  HE2 LYS    23    -278.676-193.611-237.434  1.00  0.00           H  
ATOM    348  HE3 LYS    23    -278.632-194.215-235.875  1.00  0.00           H  
ATOM    349  NZ  LYS    23    -280.431-193.785-236.246  1.00  0.00           N  
ATOM    350  HZ1 LYS    23    -281.028-192.975-236.336  1.00  0.00           H  
ATOM    351  HZ2 LYS    23    -280.528-194.192-235.327  1.00  0.00           H  
ATOM    352  HZ3 LYS    23    -280.671-194.445-236.972  1.00  0.00           H  
ATOM    353  C   LYS    23    -275.205-192.039-233.648  1.00  0.00           C  
ATOM    354  O   LYS    23    -275.383-193.232-233.996  1.00  0.00           O  
ATOM    355  N   GLN    24    -274.072-191.712-232.934  1.00  0.00           N  
ATOM    356  H   GLN    24    -274.047-190.764-232.586  1.00  0.00           H  
ATOM    357  CA  GLN    24    -272.989-192.553-232.716  1.00  0.00           C  
ATOM    358  HA  GLN    24    -273.228-193.564-233.046  1.00  0.00           H  
ATOM    359  CB  GLN    24    -271.721-192.074-233.521  1.00  0.00           C  
ATOM    360  HB2 GLN    24    -272.089-191.567-234.413  1.00  0.00           H  
ATOM    361  HB3 GLN    24    -271.023-191.411-233.011  1.00  0.00           H  
ATOM    362  CG  GLN    24    -270.939-193.344-234.085  1.00  0.00           C  
ATOM    363  HG2 GLN    24    -269.911-193.021-234.252  1.00  0.00           H  
ATOM    364  HG3 GLN    24    -271.004-194.105-233.308  1.00  0.00           H  
ATOM    365  CD  GLN    24    -271.368-193.876-235.426  1.00  0.00           C  
ATOM    366  OE1 GLN    24    -270.727-193.798-236.387  1.00  0.00           O  
ATOM    367  NE2 GLN    24    -272.525-194.520-235.514  1.00  0.00           N  
ATOM    368 HE21 GLN    24    -273.294-194.279-234.905  1.00  0.00           H  
ATOM    369 HE22 GLN    24    -272.844-194.909-236.390  1.00  0.00           H  
ATOM    370  C   GLN    24    -272.679-192.786-231.209  1.00  0.00           C  
ATOM    371  O   GLN    24    -273.079-191.901-230.393  1.00  0.00           O  
ATOM    372  N   GLY    25    -271.966-193.885-230.842  1.00  0.00           N  
ATOM    373  H   GLY    25    -272.017-194.641-231.510  1.00  0.00           H  
ATOM    374  CA  GLY    25    -271.662-194.252-229.393  1.00  0.00           C  
ATOM    375  HA2 GLY    25    -272.548-194.209-228.759  1.00  0.00           H  
ATOM    376  HA3 GLY    25    -271.308-195.283-229.382  1.00  0.00           H  
ATOM    377  C   GLY    25    -270.561-193.384-228.774  1.00  0.00           C  
ATOM    378  O   GLY    25    -269.876-192.773-229.543  1.00  0.00           O  
ATOM    379  N   VAL    26    -270.487-193.356-227.426  1.00  0.00           N  
ATOM    380  H   VAL    26    -271.190-193.811-226.862  1.00  0.00           H  
ATOM    381  CA  VAL    26    -269.641-192.426-226.581  1.00  0.00           C  
ATOM    382  HA  VAL    26    -269.686-191.379-226.883  1.00  0.00           H  
ATOM    383  CB  VAL    26    -269.961-192.587-225.049  1.00  0.00           C  
ATOM    384  HB  VAL    26    -270.991-192.258-224.909  1.00  0.00           H  
ATOM    385  CG1 VAL    26    -269.899-194.063-224.481  1.00  0.00           C  
ATOM    386 HG11 VAL    26    -270.584-194.025-223.634  1.00  0.00           H  
ATOM    387 HG12 VAL    26    -268.838-194.136-224.244  1.00  0.00           H  
ATOM    388 HG13 VAL    26    -270.363-194.678-225.253  1.00  0.00           H  
ATOM    389  CG2 VAL    26    -269.138-191.792-224.107  1.00  0.00           C  
ATOM    390 HG21 VAL    26    -269.404-190.735-224.128  1.00  0.00           H  
ATOM    391 HG22 VAL    26    -268.078-192.003-224.247  1.00  0.00           H  
ATOM    392 HG23 VAL    26    -269.312-192.129-223.086  1.00  0.00           H  
ATOM    393  C   VAL    26    -268.140-192.833-226.797  1.00  0.00           C  
ATOM    394  O   VAL    26    -267.424-191.899-227.073  1.00  0.00           O  
ATOM    395  N   ALA    27    -267.726-194.084-226.823  1.00  0.00           N  
ATOM    396  H   ALA    27    -268.441-194.770-226.627  1.00  0.00           H  
ATOM    397  CA  ALA    27    -266.341-194.401-227.128  1.00  0.00           C  
ATOM    398  HA  ALA    27    -265.992-193.550-227.713  1.00  0.00           H  
ATOM    399  CB  ALA    27    -265.578-194.490-225.850  1.00  0.00           C  
ATOM    400  HB1 ALA    27    -264.706-195.131-225.979  1.00  0.00           H  
ATOM    401  HB2 ALA    27    -266.211-194.857-225.042  1.00  0.00           H  
ATOM    402  HB3 ALA    27    -265.256-193.491-225.553  1.00  0.00           H  
ATOM    403  C   ALA    27    -266.248-195.664-227.969  1.00  0.00           C  
ATOM    404  O   ALA    27    -265.210-195.751-228.663  1.00  0.00           O  
ATOM    405  N   GLU    28    -267.354-196.451-228.084  1.00  0.00           N  
ATOM    406  H   GLU    28    -268.142-196.137-227.537  1.00  0.00           H  
ATOM    407  CA  GLU    28    -267.349-197.812-228.677  1.00  0.00           C  
ATOM    408  HA  GLU    28    -266.358-198.236-228.513  1.00  0.00           H  
ATOM    409  CB  GLU    28    -268.305-198.743-227.979  1.00  0.00           C  
ATOM    410  HB2 GLU    28    -268.630-198.331-227.024  1.00  0.00           H  
ATOM    411  HB3 GLU    28    -269.225-198.789-228.563  1.00  0.00           H  
ATOM    412  CG  GLU    28    -267.887-200.212-227.686  1.00  0.00           C  
ATOM    413  HG2 GLU    28    -268.764-200.781-227.377  1.00  0.00           H  
ATOM    414  HG3 GLU    28    -267.575-200.680-228.620  1.00  0.00           H  
ATOM    415  CD  GLU    28    -266.846-200.296-226.672  1.00  0.00           C  
ATOM    416  OE1 GLU    28    -266.977-199.624-225.595  1.00  0.00           O  
ATOM    417  OE2 GLU    28    -265.823-200.940-226.904  1.00  0.00           O  
ATOM    418  C   GLU    28    -267.385-197.878-230.245  1.00  0.00           C  
ATOM    419  O   GLU    28    -267.238-199.038-230.643  1.00  0.00           O  
ATOM    420  N   ALA    29    -267.274-196.798-231.043  1.00  0.00           N  
ATOM    421  H   ALA    29    -267.332-195.863-230.667  1.00  0.00           H  
ATOM    422  CA  ALA    29    -267.271-196.836-232.457  1.00  0.00           C  
ATOM    423  HA  ALA    29    -268.099-197.502-232.701  1.00  0.00           H  
ATOM    424  CB  ALA    29    -267.582-195.430-232.855  1.00  0.00           C  
ATOM    425  HB1 ALA    29    -268.640-195.200-232.732  1.00  0.00           H  
ATOM    426  HB2 ALA    29    -267.330-195.234-233.897  1.00  0.00           H  
ATOM    427  HB3 ALA    29    -267.040-194.693-232.261  1.00  0.00           H  
ATOM    428  C   ALA    29    -265.948-197.329-233.123  1.00  0.00           C  
ATOM    429  O   ALA    29    -266.016-197.792-234.272  1.00  0.00           O  
ATOM    430  N   ALA    30    -264.801-197.110-232.582  1.00  0.00           N  
ATOM    431  H   ALA    30    -264.669-196.490-231.795  1.00  0.00           H  
ATOM    432  CA  ALA    30    -263.469-197.543-232.994  1.00  0.00           C  
ATOM    433  HA  ALA    30    -263.589-198.043-233.955  1.00  0.00           H  
ATOM    434  CB  ALA    30    -262.707-196.245-233.244  1.00  0.00           C  
ATOM    435  HB1 ALA    30    -263.090-195.595-234.030  1.00  0.00           H  
ATOM    436  HB2 ALA    30    -261.733-196.520-233.649  1.00  0.00           H  
ATOM    437  HB3 ALA    30    -262.521-195.715-232.309  1.00  0.00           H  
ATOM    438  C   ALA    30    -262.940-198.595-231.951  1.00  0.00           C  
ATOM    439  O   ALA    30    -261.808-198.526-231.650  1.00  0.00           O  
ATOM    440  N   GLY    31    -263.630-199.721-231.591  1.00  0.00           N  
ATOM    441  H   GLY    31    -264.553-199.805-231.991  1.00  0.00           H  
ATOM    442  CA  GLY    31    -263.273-200.689-230.669  1.00  0.00           C  
ATOM    443  HA2 GLY    31    -262.225-200.530-230.411  1.00  0.00           H  
ATOM    444  HA3 GLY    31    -263.848-200.604-229.748  1.00  0.00           H  
ATOM    445  C   GLY    31    -263.392-202.031-231.330  1.00  0.00           C  
ATOM    446  O   GLY    31    -263.504-203.010-230.562  1.00  0.00           O  
ATOM    447  N   LYS    32    -263.384-202.132-232.741  1.00  0.00           N  
ATOM    448  H   LYS    32    -263.523-201.258-233.228  1.00  0.00           H  
ATOM    449  CA  LYS    32    -263.695-203.431-233.436  1.00  0.00           C  
ATOM    450  HA  LYS    32    -263.254-204.154-232.749  1.00  0.00           H  
ATOM    451  CB  LYS    32    -265.190-203.801-233.597  1.00  0.00           C  
ATOM    452  HB2 LYS    32    -265.373-204.837-233.882  1.00  0.00           H  
ATOM    453  HB3 LYS    32    -265.718-203.705-232.648  1.00  0.00           H  
ATOM    454  CG  LYS    32    -266.007-203.111-234.659  1.00  0.00           C  
ATOM    455  HG2 LYS    32    -265.504-202.236-235.070  1.00  0.00           H  
ATOM    456  HG3 LYS    32    -266.135-203.761-235.525  1.00  0.00           H  
ATOM    457  CD  LYS    32    -267.379-202.640-234.193  1.00  0.00           C  
ATOM    458  HD2 LYS    32    -267.871-203.441-233.641  1.00  0.00           H  
ATOM    459  HD3 LYS    32    -267.250-201.800-233.511  1.00  0.00           H  
ATOM    460  CE  LYS    32    -268.373-202.096-235.284  1.00  0.00           C  
ATOM    461  HE2 LYS    32    -267.821-201.386-235.899  1.00  0.00           H  
ATOM    462  HE3 LYS    32    -268.644-202.904-235.963  1.00  0.00           H  
ATOM    463  NZ  LYS    32    -269.590-201.455-234.733  1.00  0.00           N  
ATOM    464  HZ1 LYS    32    -270.325-201.276-235.403  1.00  0.00           H  
ATOM    465  HZ2 LYS    32    -269.347-200.659-234.161  1.00  0.00           H  
ATOM    466  HZ3 LYS    32    -269.927-202.152-234.084  1.00  0.00           H  
ATOM    467  C   LYS    32    -262.950-203.615-234.752  1.00  0.00           C  
ATOM    468  O   LYS    32    -262.553-202.752-235.484  1.00  0.00           O  
ATOM    469  N   THR    33    -262.820-204.906-235.139  1.00  0.00           N  
ATOM    470  H   THR    33    -263.084-205.509-234.373  1.00  0.00           H  
ATOM    471  CA  THR    33    -262.366-205.410-236.439  1.00  0.00           C  
ATOM    472  HA  THR    33    -262.045-204.524-236.987  1.00  0.00           H  
ATOM    473  CB  THR    33    -261.051-206.305-236.463  1.00  0.00           C  
ATOM    474  HB  THR    33    -260.873-206.904-237.356  1.00  0.00           H  
ATOM    475  CG2 THR    33    -259.830-205.333-236.249  1.00  0.00           C  
ATOM    476 HG21 THR    33    -258.883-205.855-236.385  1.00  0.00           H  
ATOM    477 HG22 THR    33    -259.722-205.094-235.191  1.00  0.00           H  
ATOM    478 HG23 THR    33    -259.977-204.474-236.904  1.00  0.00           H  
ATOM    479  OG1 THR    33    -260.913-207.217-235.485  1.00  0.00           O  
ATOM    480  HG1 THR    33    -259.954-207.257-235.440  1.00  0.00           H  
ATOM    481  C   THR    33    -263.567-206.167-237.084  1.00  0.00           C  
ATOM    482  O   THR    33    -264.472-206.600-236.302  1.00  0.00           O  
ATOM    483  N   LYS    34    -263.658-206.304-238.404  1.00  0.00           N  
ATOM    484  H   LYS    34    -262.914-205.821-238.888  1.00  0.00           H  
ATOM    485  CA  LYS    34    -264.679-206.899-239.221  1.00  0.00           C  
ATOM    486  HA  LYS    34    -265.635-206.475-238.912  1.00  0.00           H  
ATOM    487  CB  LYS    34    -264.500-206.570-240.747  1.00  0.00           C  
ATOM    488  HB2 LYS    34    -265.111-207.187-241.405  1.00  0.00           H  
ATOM    489  HB3 LYS    34    -264.997-205.613-240.900  1.00  0.00           H  
ATOM    490  CG  LYS    34    -263.144-206.532-241.403  1.00  0.00           C  
ATOM    491  HG2 LYS    34    -262.525-205.790-240.899  1.00  0.00           H  
ATOM    492  HG3 LYS    34    -262.891-207.582-241.263  1.00  0.00           H  
ATOM    493  CD  LYS    34    -262.939-206.080-242.905  1.00  0.00           C  
ATOM    494  HD2 LYS    34    -263.413-206.717-243.651  1.00  0.00           H  
ATOM    495  HD3 LYS    34    -263.265-205.040-242.863  1.00  0.00           H  
ATOM    496  CE  LYS    34    -261.537-205.949-243.343  1.00  0.00           C  
ATOM    497  HE2 LYS    34    -260.954-205.702-242.456  1.00  0.00           H  
ATOM    498  HE3 LYS    34    -261.193-206.916-243.708  1.00  0.00           H  
ATOM    499  NZ  LYS    34    -261.277-205.018-244.413  1.00  0.00           N  
ATOM    500  HZ1 LYS    34    -261.256-204.104-243.984  1.00  0.00           H  
ATOM    501  HZ2 LYS    34    -262.123-205.005-244.965  1.00  0.00           H  
ATOM    502  HZ3 LYS    34    -260.533-205.368-245.000  1.00  0.00           H  
ATOM    503  C   LYS    34    -264.894-208.438-239.022  1.00  0.00           C  
ATOM    504  O   LYS    34    -265.919-208.992-239.562  1.00  0.00           O  
ATOM    505  N   GLU    35    -264.123-209.206-238.272  1.00  0.00           N  
ATOM    506  H   GLU    35    -263.357-208.685-237.871  1.00  0.00           H  
ATOM    507  CA  GLU    35    -264.411-210.611-238.017  1.00  0.00           C  
ATOM    508  HA  GLU    35    -264.982-210.941-238.884  1.00  0.00           H  
ATOM    509  CB  GLU    35    -263.071-211.495-238.073  1.00  0.00           C  
ATOM    510  HB2 GLU    35    -262.578-211.289-239.023  1.00  0.00           H  
ATOM    511  HB3 GLU    35    -262.481-211.165-237.218  1.00  0.00           H  
ATOM    512  CG  GLU    35    -263.344-212.993-238.020  1.00  0.00           C  
ATOM    513  HG2 GLU    35    -264.047-213.162-237.205  1.00  0.00           H  
ATOM    514  HG3 GLU    35    -263.889-213.139-238.953  1.00  0.00           H  
ATOM    515  CD  GLU    35    -262.122-213.872-237.977  1.00  0.00           C  
ATOM    516  OE1 GLU    35    -261.770-214.534-236.983  1.00  0.00           O  
ATOM    517  OE2 GLU    35    -261.513-214.063-239.063  1.00  0.00           O  
ATOM    518  C   GLU    35    -265.387-210.771-236.736  1.00  0.00           C  
ATOM    519  O   GLU    35    -265.037-211.155-235.660  1.00  0.00           O  
ATOM    520  N   GLY    36    -266.621-210.393-237.021  1.00  0.00           N  
ATOM    521  H   GLY    36    -266.794-209.977-237.924  1.00  0.00           H  
ATOM    522  CA  GLY    36    -267.733-210.441-236.093  1.00  0.00           C  
ATOM    523  HA2 GLY    36    -267.326-210.247-235.101  1.00  0.00           H  
ATOM    524  HA3 GLY    36    -268.427-209.622-236.280  1.00  0.00           H  
ATOM    525  C   GLY    36    -268.544-211.704-236.007  1.00  0.00           C  
ATOM    526  O   GLY    36    -268.115-212.716-236.611  1.00  0.00           O  
ATOM    527  N   VAL    37    -269.753-211.618-235.478  1.00  0.00           N  
ATOM    528  H   VAL    37    -270.004-210.763-235.001  1.00  0.00           H  
ATOM    529  CA  VAL    37    -270.797-212.661-235.574  1.00  0.00           C  
ATOM    530  HA  VAL    37    -270.451-213.686-235.440  1.00  0.00           H  
ATOM    531  CB  VAL    37    -271.889-212.525-234.427  1.00  0.00           C  
ATOM    532  HB  VAL    37    -272.568-213.376-234.467  1.00  0.00           H  
ATOM    533  CG1 VAL    37    -271.443-212.757-233.031  1.00  0.00           C  
ATOM    534 HG11 VAL    37    -271.032-211.847-232.591  1.00  0.00           H  
ATOM    535 HG12 VAL    37    -270.786-213.609-232.858  1.00  0.00           H  
ATOM    536 HG13 VAL    37    -272.309-212.969-232.404  1.00  0.00           H  
ATOM    537  CG2 VAL    37    -272.848-211.352-234.599  1.00  0.00           C  
ATOM    538 HG21 VAL    37    -272.199-210.516-234.863  1.00  0.00           H  
ATOM    539 HG22 VAL    37    -273.371-210.988-233.714  1.00  0.00           H  
ATOM    540 HG23 VAL    37    -273.643-211.619-235.294  1.00  0.00           H  
ATOM    541  C   VAL    37    -271.427-212.627-237.052  1.00  0.00           C  
ATOM    542  O   VAL    37    -271.440-211.573-237.631  1.00  0.00           O  
ATOM    543  N   LEU    38    -272.151-213.731-237.499  1.00  0.00           N  
ATOM    544  H   LEU    38    -272.239-214.589-236.973  1.00  0.00           H  
ATOM    545  CA  LEU    38    -272.826-213.801-238.740  1.00  0.00           C  
ATOM    546  HA  LEU    38    -272.597-212.872-239.262  1.00  0.00           H  
ATOM    547  CB  LEU    38    -272.446-214.915-239.673  1.00  0.00           C  
ATOM    548  HB2 LEU    38    -272.810-215.866-239.283  1.00  0.00           H  
ATOM    549  HB3 LEU    38    -273.079-214.858-240.558  1.00  0.00           H  
ATOM    550  CG  LEU    38    -270.929-214.983-239.940  1.00  0.00           C  
ATOM    551  HG  LEU    38    -270.424-214.284-239.272  1.00  0.00           H  
ATOM    552  CD1 LEU    38    -270.345-216.454-239.941  1.00  0.00           C  
ATOM    553 HD11 LEU    38    -271.063-217.111-240.432  1.00  0.00           H  
ATOM    554 HD12 LEU    38    -270.344-216.883-238.939  1.00  0.00           H  
ATOM    555 HD13 LEU    38    -269.352-216.405-240.387  1.00  0.00           H  
ATOM    556  CD2 LEU    38    -270.487-214.359-241.264  1.00  0.00           C  
ATOM    557 HD21 LEU    38    -270.534-213.274-241.174  1.00  0.00           H  
ATOM    558 HD22 LEU    38    -271.033-214.788-242.104  1.00  0.00           H  
ATOM    559 HD23 LEU    38    -269.469-214.651-241.522  1.00  0.00           H  
ATOM    560  C   LEU    38    -274.355-213.820-238.512  1.00  0.00           C  
ATOM    561  O   LEU    38    -274.871-214.427-237.633  1.00  0.00           O  
ATOM    562  N   TYR    39    -275.157-213.444-239.576  1.00  0.00           N  
ATOM    563  H   TYR    39    -274.702-212.934-240.320  1.00  0.00           H  
ATOM    564  CA  TYR    39    -276.583-213.548-239.796  1.00  0.00           C  
ATOM    565  HA  TYR    39    -277.134-213.530-238.855  1.00  0.00           H  
ATOM    566  CB  TYR    39    -277.183-212.249-240.494  1.00  0.00           C  
ATOM    567  HB2 TYR    39    -276.917-211.356-239.928  1.00  0.00           H  
ATOM    568  HB3 TYR    39    -276.634-212.340-241.431  1.00  0.00           H  
ATOM    569  CG  TYR    39    -278.690-211.935-240.740  1.00  0.00           C  
ATOM    570  CD1 TYR    39    -279.670-212.154-239.761  1.00  0.00           C  
ATOM    571  HD1 TYR    39    -279.348-212.490-238.787  1.00  0.00           H  
ATOM    572  CE1 TYR    39    -281.053-211.870-240.042  1.00  0.00           C  
ATOM    573  HE1 TYR    39    -281.852-211.948-239.320  1.00  0.00           H  
ATOM    574  CZ  TYR    39    -281.414-211.492-241.351  1.00  0.00           C  
ATOM    575  OH  TYR    39    -282.774-211.366-241.606  1.00  0.00           O  
ATOM    576  HH  TYR    39    -282.972-210.994-242.468  1.00  0.00           H  
ATOM    577  CE2 TYR    39    -280.442-211.110-242.316  1.00  0.00           C  
ATOM    578  HE2 TYR    39    -280.678-210.676-243.277  1.00  0.00           H  
ATOM    579  CD2 TYR    39    -279.036-211.294-242.018  1.00  0.00           C  
ATOM    580  HD2 TYR    39    -278.224-210.836-242.563  1.00  0.00           H  
ATOM    581  C   TYR    39    -276.933-214.869-240.484  1.00  0.00           C  
ATOM    582  O   TYR    39    -275.947-215.441-240.940  1.00  0.00           O  
ATOM    583  N   VAL    40    -278.241-215.118-240.648  1.00  0.00           N  
ATOM    584  H   VAL    40    -278.979-214.522-240.301  1.00  0.00           H  
ATOM    585  CA  VAL    40    -278.813-216.350-241.198  1.00  0.00           C  
ATOM    586  HA  VAL    40    -278.067-216.852-241.814  1.00  0.00           H  
ATOM    587  CB  VAL    40    -279.214-217.322-240.062  1.00  0.00           C  
ATOM    588  HB  VAL    40    -280.181-216.910-239.773  1.00  0.00           H  
ATOM    589  CG1 VAL    40    -279.638-218.533-240.851  1.00  0.00           C  
ATOM    590 HG11 VAL    40    -278.748-218.908-241.356  1.00  0.00           H  
ATOM    591 HG12 VAL    40    -280.525-218.397-241.470  1.00  0.00           H  
ATOM    592 HG13 VAL    40    -280.030-219.267-240.148  1.00  0.00           H  
ATOM    593  CG2 VAL    40    -278.146-217.474-239.007  1.00  0.00           C  
ATOM    594 HG21 VAL    40    -278.367-218.218-238.241  1.00  0.00           H  
ATOM    595 HG22 VAL    40    -278.006-216.494-238.552  1.00  0.00           H  
ATOM    596 HG23 VAL    40    -277.291-217.731-239.632  1.00  0.00           H  
ATOM    597  C   VAL    40    -279.952-215.966-242.171  1.00  0.00           C  
ATOM    598  O   VAL    40    -280.956-215.347-241.766  1.00  0.00           O  
ATOM    599  N   GLY    41    -279.991-216.646-243.317  1.00  0.00           N  
ATOM    600  H   GLY    41    -279.324-217.405-243.304  1.00  0.00           H  
ATOM    601  CA  GLY    41    -280.955-216.695-244.425  1.00  0.00           C  
ATOM    602  HA2 GLY    41    -281.765-216.019-244.151  1.00  0.00           H  
ATOM    603  HA3 GLY    41    -280.541-216.376-245.382  1.00  0.00           H  
ATOM    604  C   GLY    41    -281.582-218.040-244.537  1.00  0.00           C  
ATOM    605  O   GLY    41    -281.499-218.837-243.671  1.00  0.00           O  
ATOM    606  N   SER    42    -282.407-218.225-245.602  1.00  0.00           N  
ATOM    607  H   SER    42    -282.440-217.444-246.242  1.00  0.00           H  
ATOM    608  CA  SER    42    -283.161-219.499-245.857  1.00  0.00           C  
ATOM    609  HA  SER    42    -282.491-220.310-245.572  1.00  0.00           H  
ATOM    610  CB  SER    42    -284.447-219.639-244.943  1.00  0.00           C  
ATOM    611  HB2 SER    42    -284.778-220.675-245.023  1.00  0.00           H  
ATOM    612  HB3 SER    42    -284.208-219.599-243.880  1.00  0.00           H  
ATOM    613  OG  SER    42    -285.559-218.745-245.280  1.00  0.00           O  
ATOM    614  HG  SER    42    -285.687-218.041-244.640  1.00  0.00           H  
ATOM    615  C   SER    42    -283.488-219.759-247.339  1.00  0.00           C  
ATOM    616  O   SER    42    -282.960-219.111-248.262  1.00  0.00           O  
ATOM    617  N   LYS    43    -284.277-220.773-247.601  1.00  0.00           N  
ATOM    618  H   LYS    43    -284.730-221.156-246.784  1.00  0.00           H  
ATOM    619  CA  LYS    43    -284.520-221.379-248.977  1.00  0.00           C  
ATOM    620  HA  LYS    43    -283.596-221.238-249.536  1.00  0.00           H  
ATOM    621  CB  LYS    43    -284.797-222.899-248.842  1.00  0.00           C  
ATOM    622  HB2 LYS    43    -284.007-223.253-248.180  1.00  0.00           H  
ATOM    623  HB3 LYS    43    -285.730-223.250-248.403  1.00  0.00           H  
ATOM    624  CG  LYS    43    -284.750-223.621-250.310  1.00  0.00           C  
ATOM    625  HG2 LYS    43    -285.746-223.808-250.712  1.00  0.00           H  
ATOM    626  HG3 LYS    43    -284.094-223.015-250.934  1.00  0.00           H  
ATOM    627  CD  LYS    43    -284.131-225.028-250.129  1.00  0.00           C  
ATOM    628  HD2 LYS    43    -283.080-225.010-249.838  1.00  0.00           H  
ATOM    629  HD3 LYS    43    -284.585-225.494-249.254  1.00  0.00           H  
ATOM    630  CE  LYS    43    -284.344-226.040-251.335  1.00  0.00           C  
ATOM    631  HE2 LYS    43    -284.010-225.727-252.324  1.00  0.00           H  
ATOM    632  HE3 LYS    43    -283.749-226.904-251.037  1.00  0.00           H  
ATOM    633  NZ  LYS    43    -285.720-226.494-251.398  1.00  0.00           N  
ATOM    634  HZ1 LYS    43    -286.344-225.755-251.686  1.00  0.00           H  
ATOM    635  HZ2 LYS    43    -285.988-226.754-250.460  1.00  0.00           H  
ATOM    636  HZ3 LYS    43    -285.803-227.238-252.077  1.00  0.00           H  
ATOM    637  C   LYS    43    -285.679-220.725-249.831  1.00  0.00           C  
ATOM    638  O   LYS    43    -285.658-220.769-251.085  1.00  0.00           O  
ATOM    639  N   THR    44    -286.674-220.117-249.164  1.00  0.00           N  
ATOM    640  H   THR    44    -286.716-220.133-248.155  1.00  0.00           H  
ATOM    641  CA  THR    44    -287.912-219.613-249.750  1.00  0.00           C  
ATOM    642  HA  THR    44    -287.754-219.281-250.776  1.00  0.00           H  
ATOM    643  CB  THR    44    -289.006-220.730-249.882  1.00  0.00           C  
ATOM    644  HB  THR    44    -288.975-221.249-250.840  1.00  0.00           H  
ATOM    645  CG2 THR    44    -289.181-221.785-248.744  1.00  0.00           C  
ATOM    646 HG21 THR    44    -289.411-221.255-247.820  1.00  0.00           H  
ATOM    647 HG22 THR    44    -288.308-222.431-248.655  1.00  0.00           H  
ATOM    648 HG23 THR    44    -289.996-222.464-248.998  1.00  0.00           H  
ATOM    649  OG1 THR    44    -290.193-220.078-250.087  1.00  0.00           O  
ATOM    650  HG1 THR    44    -290.931-220.692-250.091  1.00  0.00           H  
ATOM    651  C   THR    44    -288.384-218.449-248.843  1.00  0.00           C  
ATOM    652  O   THR    44    -287.872-218.407-247.741  1.00  0.00           O  
ATOM    653  N   LYS    45    -289.306-217.595-249.350  1.00  0.00           N  
ATOM    654  H   LYS    45    -289.679-217.873-250.246  1.00  0.00           H  
ATOM    655  CA  LYS    45    -289.882-216.484-248.622  1.00  0.00           C  
ATOM    656  HA  LYS    45    -289.234-216.350-247.755  1.00  0.00           H  
ATOM    657  CB  LYS    45    -289.898-215.227-249.537  1.00  0.00           C  
ATOM    658  HB2 LYS    45    -290.711-215.329-250.255  1.00  0.00           H  
ATOM    659  HB3 LYS    45    -290.114-214.396-248.865  1.00  0.00           H  
ATOM    660  CG  LYS    45    -288.716-215.150-250.364  1.00  0.00           C  
ATOM    661  HG2 LYS    45    -287.794-215.274-249.797  1.00  0.00           H  
ATOM    662  HG3 LYS    45    -288.614-215.785-251.244  1.00  0.00           H  
ATOM    663  CD  LYS    45    -288.731-213.739-251.087  1.00  0.00           C  
ATOM    664  HD2 LYS    45    -288.254-213.887-252.056  1.00  0.00           H  
ATOM    665  HD3 LYS    45    -289.782-213.543-251.301  1.00  0.00           H  
ATOM    666  CE  LYS    45    -288.028-212.706-250.184  1.00  0.00           C  
ATOM    667  HE2 LYS    45    -288.742-212.474-249.394  1.00  0.00           H  
ATOM    668  HE3 LYS    45    -287.171-213.187-249.713  1.00  0.00           H  
ATOM    669  NZ  LYS    45    -287.613-211.558-250.961  1.00  0.00           N  
ATOM    670  HZ1 LYS    45    -287.089-210.976-250.324  1.00  0.00           H  
ATOM    671  HZ2 LYS    45    -288.370-210.991-251.316  1.00  0.00           H  
ATOM    672  HZ3 LYS    45    -286.980-211.830-251.700  1.00  0.00           H  
ATOM    673  C   LYS    45    -291.267-216.952-247.954  1.00  0.00           C  
ATOM    674  O   LYS    45    -292.298-217.113-248.553  1.00  0.00           O  
ATOM    675  N   GLU    46    -291.152-217.382-246.659  1.00  0.00           N  
ATOM    676  H   GLU    46    -290.217-217.313-246.281  1.00  0.00           H  
ATOM    677  CA  GLU    46    -292.190-218.007-245.869  1.00  0.00           C  
ATOM    678  HA  GLU    46    -292.378-218.898-246.468  1.00  0.00           H  
ATOM    679  CB  GLU    46    -291.507-218.483-244.538  1.00  0.00           C  
ATOM    680  HB2 GLU    46    -291.173-217.642-243.930  1.00  0.00           H  
ATOM    681  HB3 GLU    46    -292.351-218.965-244.046  1.00  0.00           H  
ATOM    682  CG  GLU    46    -290.366-219.547-244.649  1.00  0.00           C  
ATOM    683  HG2 GLU    46    -290.538-220.229-245.481  1.00  0.00           H  
ATOM    684  HG3 GLU    46    -289.424-219.073-244.923  1.00  0.00           H  
ATOM    685  CD  GLU    46    -290.212-220.279-243.213  1.00  0.00           C  
ATOM    686  OE1 GLU    46    -291.250-220.743-242.706  1.00  0.00           O  
ATOM    687  OE2 GLU    46    -289.109-220.424-242.725  1.00  0.00           O  
ATOM    688  C   GLU    46    -293.457-217.155-245.684  1.00  0.00           C  
ATOM    689  O   GLU    46    -293.304-215.979-245.535  1.00  0.00           O  
ATOM    690  N   GLY    47    -294.642-217.773-245.614  1.00  0.00           N  
ATOM    691  H   GLY    47    -294.628-218.731-245.932  1.00  0.00           H  
ATOM    692  CA  GLY    47    -295.939-217.156-245.403  1.00  0.00           C  
ATOM    693  HA2 GLY    47    -295.845-216.593-244.474  1.00  0.00           H  
ATOM    694  HA3 GLY    47    -296.209-216.485-246.218  1.00  0.00           H  
ATOM    695  C   GLY    47    -297.061-218.112-245.209  1.00  0.00           C  
ATOM    696  O   GLY    47    -297.230-218.636-244.053  1.00  0.00           O  
ATOM    697  N   VAL    48    -297.855-218.404-246.254  1.00  0.00           N  
ATOM    698  H   VAL    48    -297.801-217.752-247.024  1.00  0.00           H  
ATOM    699  CA  VAL    48    -299.029-219.361-246.244  1.00  0.00           C  
ATOM    700  HA  VAL    48    -299.062-219.922-245.310  1.00  0.00           H  
ATOM    701  CB  VAL    48    -300.385-218.567-246.660  1.00  0.00           C  
ATOM    702  HB  VAL    48    -300.356-218.243-247.700  1.00  0.00           H  
ATOM    703  CG1 VAL    48    -301.487-219.623-246.239  1.00  0.00           C  
ATOM    704 HG11 VAL    48    -301.300-220.606-246.670  1.00  0.00           H  
ATOM    705 HG12 VAL    48    -302.480-219.284-246.535  1.00  0.00           H  
ATOM    706 HG13 VAL    48    -301.534-219.756-245.158  1.00  0.00           H  
ATOM    707  CG2 VAL    48    -300.608-217.376-245.669  1.00  0.00           C  
ATOM    708 HG21 VAL    48    -301.657-217.080-245.664  1.00  0.00           H  
ATOM    709 HG22 VAL    48    -299.928-216.605-246.032  1.00  0.00           H  
ATOM    710 HG23 VAL    48    -300.362-217.641-244.641  1.00  0.00           H  
ATOM    711  C   VAL    48    -298.575-220.400-247.298  1.00  0.00           C  
ATOM    712  O   VAL    48    -297.903-220.043-248.311  1.00  0.00           O  
ATOM    713  N   VAL    49    -298.864-221.725-247.164  1.00  0.00           N  
ATOM    714  H   VAL    49    -299.451-221.935-246.370  1.00  0.00           H  
ATOM    715  CA  VAL    49    -298.402-222.758-248.140  1.00  0.00           C  
ATOM    716  HA  VAL    49    -298.092-222.234-249.044  1.00  0.00           H  
ATOM    717  CB  VAL    49    -297.243-223.536-247.415  1.00  0.00           C  
ATOM    718  HB  VAL    49    -297.609-224.107-246.562  1.00  0.00           H  
ATOM    719  CG1 VAL    49    -296.648-224.652-248.327  1.00  0.00           C  
ATOM    720 HG11 VAL    49    -295.592-224.663-248.055  1.00  0.00           H  
ATOM    721 HG12 VAL    49    -296.609-224.353-249.374  1.00  0.00           H  
ATOM    722 HG13 VAL    49    -297.148-225.597-248.113  1.00  0.00           H  
ATOM    723  CG2 VAL    49    -296.136-222.644-246.952  1.00  0.00           C  
ATOM    724 HG21 VAL    49    -295.760-221.981-247.731  1.00  0.00           H  
ATOM    725 HG22 VAL    49    -295.305-223.140-246.450  1.00  0.00           H  
ATOM    726 HG23 VAL    49    -296.522-222.023-246.143  1.00  0.00           H  
ATOM    727  C   VAL    49    -299.527-223.632-248.701  1.00  0.00           C  
ATOM    728  O   VAL    49    -299.627-223.999-249.859  1.00  0.00           O  
ATOM    729  N   HIE    50    -300.564-223.677-247.866  1.00  0.00           N  
ATOM    730  H   HIE    50    -300.428-223.312-246.935  1.00  0.00           H  
ATOM    731  CA  HIE    50    -301.864-224.390-247.971  1.00  0.00           C  
ATOM    732  HA  HIE    50    -301.565-225.250-248.570  1.00  0.00           H  
ATOM    733  CB  HIE    50    -302.349-224.827-246.552  1.00  0.00           C  
ATOM    734  HB2 HIE    50    -303.295-225.337-246.734  1.00  0.00           H  
ATOM    735  HB3 HIE    50    -301.513-225.436-246.210  1.00  0.00           H  
ATOM    736  CG  HIE    50    -302.587-223.824-245.528  1.00  0.00           C  
ATOM    737  ND1 HIE    50    -301.591-222.967-245.010  1.00  0.00           N  
ATOM    738  CE1 HIE    50    -302.230-222.442-243.886  1.00  0.00           C  
ATOM    739  HE1 HIE    50    -301.772-221.746-243.199  1.00  0.00           H  
ATOM    740  NE2 HIE    50    -303.553-222.762-243.827  1.00  0.00           N  
ATOM    741  HE2 HIE    50    -304.314-222.524-243.207  1.00  0.00           H  
ATOM    742  CD2 HIE    50    -303.730-223.652-244.929  1.00  0.00           C  
ATOM    743  HD2 HIE    50    -304.650-224.124-245.240  1.00  0.00           H  
ATOM    744  C   HIE    50    -302.908-223.747-248.835  1.00  0.00           C  
ATOM    745  O   HIE    50    -303.048-222.478-248.755  1.00  0.00           O  
ATOM    746  N   GLY    51    -303.827-224.552-249.426  1.00  0.00           N  
ATOM    747  H   GLY    51    -303.617-225.539-249.467  1.00  0.00           H  
ATOM    748  CA  GLY    51    -304.981-224.037-250.070  1.00  0.00           C  
ATOM    749  HA2 GLY    51    -305.671-224.880-250.102  1.00  0.00           H  
ATOM    750  HA3 GLY    51    -305.433-223.216-249.513  1.00  0.00           H  
ATOM    751  C   GLY    51    -304.923-223.514-251.470  1.00  0.00           C  
ATOM    752  O   GLY    51    -304.656-224.256-252.400  1.00  0.00           O  
ATOM    753  N   VAL    52    -305.287-222.253-251.743  1.00  0.00           N  
ATOM    754  H   VAL    52    -305.697-221.788-250.946  1.00  0.00           H  
ATOM    755  CA  VAL    52    -305.227-221.586-253.095  1.00  0.00           C  
ATOM    756  HA  VAL    52    -305.979-222.065-253.723  1.00  0.00           H  
ATOM    757  CB  VAL    52    -305.284-219.994-252.786  1.00  0.00           C  
ATOM    758  HB  VAL    52    -306.237-219.810-252.290  1.00  0.00           H  
ATOM    759  CG1 VAL    52    -304.233-219.444-251.715  1.00  0.00           C  
ATOM    760 HG11 VAL    52    -303.732-220.213-251.127  1.00  0.00           H  
ATOM    761 HG12 VAL    52    -304.752-218.763-251.040  1.00  0.00           H  
ATOM    762 HG13 VAL    52    -303.466-218.886-252.252  1.00  0.00           H  
ATOM    763  CG2 VAL    52    -305.295-219.131-253.965  1.00  0.00           C  
ATOM    764 HG21 VAL    52    -304.369-219.031-254.532  1.00  0.00           H  
ATOM    765 HG22 VAL    52    -305.625-218.148-253.630  1.00  0.00           H  
ATOM    766 HG23 VAL    52    -305.981-219.452-254.748  1.00  0.00           H  
ATOM    767  C   VAL    52    -303.873-221.845-253.678  1.00  0.00           C  
ATOM    768  O   VAL    52    -302.775-221.880-253.151  1.00  0.00           O  
ATOM    769  N   ALA    53    -303.921-221.861-254.989  1.00  0.00           N  
ATOM    770  H   ALA    53    -304.863-221.838-255.352  1.00  0.00           H  
ATOM    771  CA  ALA    53    -302.629-222.054-255.771  1.00  0.00           C  
ATOM    772  HA  ALA    53    -301.934-222.749-255.299  1.00  0.00           H  
ATOM    773  CB  ALA    53    -302.883-222.658-257.120  1.00  0.00           C  
ATOM    774  HB1 ALA    53    -303.328-223.621-256.871  1.00  0.00           H  
ATOM    775  HB2 ALA    53    -301.998-222.956-257.681  1.00  0.00           H  
ATOM    776  HB3 ALA    53    -303.492-222.068-257.806  1.00  0.00           H  
ATOM    777  C   ALA    53    -301.747-220.795-255.929  1.00  0.00           C  
ATOM    778  O   ALA    53    -302.232-219.656-256.241  1.00  0.00           O  
ATOM    779  N   THR    54    -300.448-220.983-255.788  1.00  0.00           N  
ATOM    780  H   THR    54    -300.066-221.898-255.592  1.00  0.00           H  
ATOM    781  CA  THR    54    -299.580-219.845-256.041  1.00  0.00           C  
ATOM    782  HA  THR    54    -300.126-218.912-256.184  1.00  0.00           H  
ATOM    783  CB  THR    54    -298.662-219.620-254.747  1.00  0.00           C  
ATOM    784  HB  THR    54    -298.269-218.604-254.802  1.00  0.00           H  
ATOM    785  CG2 THR    54    -299.275-219.657-253.313  1.00  0.00           C  
ATOM    786 HG21 THR    54    -299.452-220.711-253.100  1.00  0.00           H  
ATOM    787 HG22 THR    54    -300.184-219.063-253.215  1.00  0.00           H  
ATOM    788 HG23 THR    54    -298.566-219.267-252.582  1.00  0.00           H  
ATOM    789  OG1 THR    54    -297.544-220.505-254.735  1.00  0.00           O  
ATOM    790  HG1 THR    54    -297.078-220.404-255.568  1.00  0.00           H  
ATOM    791  C   THR    54    -298.617-219.941-257.314  1.00  0.00           C  
ATOM    792  O   THR    54    -298.310-221.033-257.702  1.00  0.00           O  
ATOM    793  N   VAL    55    -297.967-218.852-257.722  1.00  0.00           N  
ATOM    794  H   VAL    55    -298.483-218.038-257.419  1.00  0.00           H  
ATOM    795  CA  VAL    55    -297.052-218.670-258.848  1.00  0.00           C  
ATOM    796  HA  VAL    55    -296.447-219.575-258.786  1.00  0.00           H  
ATOM    797  CB  VAL    55    -297.714-218.323-260.164  1.00  0.00           C  
ATOM    798  HB  VAL    55    -296.974-217.923-260.857  1.00  0.00           H  
ATOM    799  CG1 VAL    55    -298.190-219.599-260.951  1.00  0.00           C  
ATOM    800 HG11 VAL    55    -298.512-219.434-261.979  1.00  0.00           H  
ATOM    801 HG12 VAL    55    -298.907-220.049-260.263  1.00  0.00           H  
ATOM    802 HG13 VAL    55    -297.497-220.432-260.827  1.00  0.00           H  
ATOM    803  CG2 VAL    55    -299.051-217.502-260.041  1.00  0.00           C  
ATOM    804 HG21 VAL    55    -299.643-217.317-260.937  1.00  0.00           H  
ATOM    805 HG22 VAL    55    -298.713-216.509-259.745  1.00  0.00           H  
ATOM    806 HG23 VAL    55    -299.729-217.954-259.317  1.00  0.00           H  
ATOM    807  C   VAL    55    -296.122-217.483-258.548  1.00  0.00           C  
ATOM    808  O   VAL    55    -296.643-216.519-258.060  1.00  0.00           O  
ATOM    809  N   ALA    56    -294.789-217.593-258.691  1.00  0.00           N  
ATOM    810  H   ALA    56    -294.423-218.522-258.841  1.00  0.00           H  
ATOM    811  CA  ALA    56    -293.868-216.422-258.346  1.00  0.00           C  
ATOM    812  HA  ALA    56    -294.505-215.556-258.167  1.00  0.00           H  
ATOM    813  CB  ALA    56    -293.125-216.746-257.046  1.00  0.00           C  
ATOM    814  HB1 ALA    56    -293.934-216.638-256.324  1.00  0.00           H  
ATOM    815  HB2 ALA    56    -292.380-215.955-256.965  1.00  0.00           H  
ATOM    816  HB3 ALA    56    -292.669-217.732-257.138  1.00  0.00           H  
ATOM    817  C   ALA    56    -292.913-216.216-259.540  1.00  0.00           C  
ATOM    818  O   ALA    56    -292.581-217.155-260.247  1.00  0.00           O  
ATOM    819  N   GLU    57    -292.362-215.042-259.659  1.00  0.00           N  
ATOM    820  H   GLU    57    -292.797-214.319-259.103  1.00  0.00           H  
ATOM    821  CA  GLU    57    -291.623-214.600-260.792  1.00  0.00           C  
ATOM    822  HA  GLU    57    -292.055-215.179-261.608  1.00  0.00           H  
ATOM    823  CB  GLU    57    -292.098-213.097-261.171  1.00  0.00           C  
ATOM    824  HB2 GLU    57    -293.182-213.058-261.058  1.00  0.00           H  
ATOM    825  HB3 GLU    57    -291.804-212.593-260.251  1.00  0.00           H  
ATOM    826  CG  GLU    57    -291.488-212.508-262.507  1.00  0.00           C  
ATOM    827  HG2 GLU    57    -291.189-211.465-262.406  1.00  0.00           H  
ATOM    828  HG3 GLU    57    -290.503-212.936-262.694  1.00  0.00           H  
ATOM    829  CD  GLU    57    -292.511-212.868-263.735  1.00  0.00           C  
ATOM    830  OE1 GLU    57    -293.740-212.698-263.595  1.00  0.00           O  
ATOM    831  OE2 GLU    57    -292.070-213.397-264.743  1.00  0.00           O  
ATOM    832  C   GLU    57    -290.047-214.846-260.699  1.00  0.00           C  
ATOM    833  O   GLU    57    -289.449-214.019-259.996  1.00  0.00           O  
ATOM    834  N   LYS    58    -289.554-215.951-261.296  1.00  0.00           N  
ATOM    835  H   LYS    58    -290.236-216.484-261.815  1.00  0.00           H  
ATOM    836  CA  LYS    58    -288.166-216.194-261.617  1.00  0.00           C  
ATOM    837  HA  LYS    58    -287.544-216.018-260.739  1.00  0.00           H  
ATOM    838  CB  LYS    58    -287.949-217.640-262.067  1.00  0.00           C  
ATOM    839  HB2 LYS    58    -288.898-217.920-262.524  1.00  0.00           H  
ATOM    840  HB3 LYS    58    -287.194-217.652-262.852  1.00  0.00           H  
ATOM    841  CG  LYS    58    -287.585-218.633-260.905  1.00  0.00           C  
ATOM    842  HG2 LYS    58    -286.756-218.379-260.244  1.00  0.00           H  
ATOM    843  HG3 LYS    58    -288.523-218.912-260.424  1.00  0.00           H  
ATOM    844  CD  LYS    58    -287.243-220.018-261.496  1.00  0.00           C  
ATOM    845  HD2 LYS    58    -286.389-219.961-262.171  1.00  0.00           H  
ATOM    846  HD3 LYS    58    -286.809-220.571-260.663  1.00  0.00           H  
ATOM    847  CE  LYS    58    -288.518-220.641-262.137  1.00  0.00           C  
ATOM    848  HE2 LYS    58    -289.317-220.684-261.397  1.00  0.00           H  
ATOM    849  HE3 LYS    58    -288.709-219.933-262.944  1.00  0.00           H  
ATOM    850  NZ  LYS    58    -288.256-221.952-262.824  1.00  0.00           N  
ATOM    851  HZ1 LYS    58    -287.883-222.691-262.246  1.00  0.00           H  
ATOM    852  HZ2 LYS    58    -287.616-221.891-263.603  1.00  0.00           H  
ATOM    853  HZ3 LYS    58    -289.167-222.309-263.075  1.00  0.00           H  
ATOM    854  C   LYS    58    -287.844-215.214-262.727  1.00  0.00           C  
ATOM    855  O   LYS    58    -288.503-215.168-263.804  1.00  0.00           O  
ATOM    856  N   THR    59    -286.911-214.319-262.435  1.00  0.00           N  
ATOM    857  H   THR    59    -286.353-214.459-261.605  1.00  0.00           H  
ATOM    858  CA  THR    59    -286.515-213.183-263.336  1.00  0.00           C  
ATOM    859  HA  THR    59    -287.417-212.927-263.893  1.00  0.00           H  
ATOM    860  CB  THR    59    -286.214-211.964-262.501  1.00  0.00           C  
ATOM    861  HB  THR    59    -285.828-211.181-263.154  1.00  0.00           H  
ATOM    862  CG2 THR    59    -287.326-211.244-261.701  1.00  0.00           C  
ATOM    863 HG21 THR    59    -288.153-211.217-262.412  1.00  0.00           H  
ATOM    864 HG22 THR    59    -287.097-210.184-261.593  1.00  0.00           H  
ATOM    865 HG23 THR    59    -287.758-211.811-260.877  1.00  0.00           H  
ATOM    866  OG1 THR    59    -285.248-212.324-261.490  1.00  0.00           O  
ATOM    867  HG1 THR    59    -285.390-211.702-260.773  1.00  0.00           H  
ATOM    868  C   THR    59    -285.431-213.652-264.223  1.00  0.00           C  
ATOM    869  O   THR    59    -285.639-213.865-265.440  1.00  0.00           O  
ATOM    870  N   LYS    60    -284.219-213.900-263.653  1.00  0.00           N  
ATOM    871  H   LYS    60    -284.065-213.727-262.669  1.00  0.00           H  
ATOM    872  CA  LYS    60    -282.976-214.058-264.498  1.00  0.00           C  
ATOM    873  HA  LYS    60    -283.150-213.188-265.132  1.00  0.00           H  
ATOM    874  CB  LYS    60    -281.608-213.926-263.738  1.00  0.00           C  
ATOM    875  HB2 LYS    60    -281.161-214.880-263.459  1.00  0.00           H  
ATOM    876  HB3 LYS    60    -280.891-213.467-264.418  1.00  0.00           H  
ATOM    877  CG  LYS    60    -281.519-212.875-262.582  1.00  0.00           C  
ATOM    878  HG2 LYS    60    -281.873-211.897-262.907  1.00  0.00           H  
ATOM    879  HG3 LYS    60    -282.274-213.154-261.847  1.00  0.00           H  
ATOM    880  CD  LYS    60    -280.048-212.953-262.003  1.00  0.00           C  
ATOM    881  HD2 LYS    60    -279.699-213.973-261.842  1.00  0.00           H  
ATOM    882  HD3 LYS    60    -279.477-212.528-262.828  1.00  0.00           H  
ATOM    883  CE  LYS    60    -279.836-212.095-260.778  1.00  0.00           C  
ATOM    884  HE2 LYS    60    -280.118-211.068-261.012  1.00  0.00           H  
ATOM    885  HE3 LYS    60    -280.444-212.457-259.950  1.00  0.00           H  
ATOM    886  NZ  LYS    60    -278.396-212.119-260.280  1.00  0.00           N  
ATOM    887  HZ1 LYS    60    -277.782-212.611-260.913  1.00  0.00           H  
ATOM    888  HZ2 LYS    60    -278.396-212.504-259.347  1.00  0.00           H  
ATOM    889  HZ3 LYS    60    -278.050-211.175-260.178  1.00  0.00           H  
ATOM    890  C   LYS    60    -283.025-215.347-265.472  1.00  0.00           C  
ATOM    891  O   LYS    60    -283.765-216.358-265.360  1.00  0.00           O  
ATOM    892  N   GLU    61    -282.120-215.300-266.515  1.00  0.00           N  
ATOM    893  H   GLU    61    -281.248-214.834-266.304  1.00  0.00           H  
ATOM    894  CA  GLU    61    -282.111-216.284-267.629  1.00  0.00           C  
ATOM    895  HA  GLU    61    -283.131-216.638-267.780  1.00  0.00           H  
ATOM    896  CB  GLU    61    -281.738-215.540-268.907  1.00  0.00           C  
ATOM    897  HB2 GLU    61    -281.892-216.207-269.756  1.00  0.00           H  
ATOM    898  HB3 GLU    61    -282.543-214.806-268.869  1.00  0.00           H  
ATOM    899  CG  GLU    61    -280.410-214.798-269.077  1.00  0.00           C  
ATOM    900  HG2 GLU    61    -280.732-213.884-269.577  1.00  0.00           H  
ATOM    901  HG3 GLU    61    -280.207-214.653-268.016  1.00  0.00           H  
ATOM    902  CD  GLU    61    -279.397-215.669-269.777  1.00  0.00           C  
ATOM    903  OE1 GLU    61    -279.145-215.423-270.970  1.00  0.00           O  
ATOM    904  OE2 GLU    61    -278.944-216.665-269.144  1.00  0.00           O  
ATOM    905  C   GLU    61    -281.297-217.549-267.194  1.00  0.00           C  
ATOM    906  O   GLU    61    -280.960-218.523-267.900  1.00  0.00           O  
ATOM    907  N   GLN    62    -280.862-217.655-265.872  1.00  0.00           N  
ATOM    908  H   GLN    62    -280.832-216.805-265.327  1.00  0.00           H  
ATOM    909  CA  GLN    62    -280.244-218.833-265.240  1.00  0.00           C  
ATOM    910  HA  GLN    62    -280.145-219.568-266.038  1.00  0.00           H  
ATOM    911  CB  GLN    62    -278.822-218.460-264.714  1.00  0.00           C  
ATOM    912  HB2 GLN    62    -278.949-217.575-264.090  1.00  0.00           H  
ATOM    913  HB3 GLN    62    -278.387-219.278-264.140  1.00  0.00           H  
ATOM    914  CG  GLN    62    -277.929-218.078-265.979  1.00  0.00           C  
ATOM    915  HG2 GLN    62    -278.325-217.194-266.480  1.00  0.00           H  
ATOM    916  HG3 GLN    62    -276.941-217.868-265.569  1.00  0.00           H  
ATOM    917  CD  GLN    62    -277.651-219.306-266.877  1.00  0.00           C  
ATOM    918  OE1 GLN    62    -277.206-220.409-266.495  1.00  0.00           O  
ATOM    919  NE2 GLN    62    -277.927-219.170-268.164  1.00  0.00           N  
ATOM    920 HE21 GLN    62    -277.872-219.992-268.748  1.00  0.00           H  
ATOM    921 HE22 GLN    62    -278.565-218.396-268.286  1.00  0.00           H  
ATOM    922  C   GLN    62    -281.168-219.436-264.127  1.00  0.00           C  
ATOM    923  O   GLN    62    -282.155-218.822-263.752  1.00  0.00           O  
ATOM    924  N   VAL    63    -280.879-220.739-263.856  1.00  0.00           N  
ATOM    925  H   VAL    63    -280.006-221.161-264.138  1.00  0.00           H  
ATOM    926  CA  VAL    63    -281.711-221.666-262.982  1.00  0.00           C  
ATOM    927  HA  VAL    63    -282.583-221.181-262.542  1.00  0.00           H  
ATOM    928  CB  VAL    63    -282.153-222.946-263.723  1.00  0.00           C  
ATOM    929  HB  VAL    63    -282.425-223.770-263.063  1.00  0.00           H  
ATOM    930  CG1 VAL    63    -283.407-222.547-264.447  1.00  0.00           C  
ATOM    931 HG11 VAL    63    -283.283-221.880-265.300  1.00  0.00           H  
ATOM    932 HG12 VAL    63    -284.193-222.225-263.764  1.00  0.00           H  
ATOM    933 HG13 VAL    63    -283.876-223.417-264.908  1.00  0.00           H  
ATOM    934  CG2 VAL    63    -281.150-223.523-264.732  1.00  0.00           C  
ATOM    935 HG21 VAL    63    -281.588-224.206-265.460  1.00  0.00           H  
ATOM    936 HG22 VAL    63    -280.381-224.027-264.147  1.00  0.00           H  
ATOM    937 HG23 VAL    63    -280.633-222.737-265.283  1.00  0.00           H  
ATOM    938  C   VAL    63    -280.859-222.107-261.786  1.00  0.00           C  
ATOM    939  O   VAL    63    -279.719-222.557-261.993  1.00  0.00           O  
ATOM    940  N   THR    64    -281.367-221.916-260.572  1.00  0.00           N  
ATOM    941  H   THR    64    -282.238-221.413-260.479  1.00  0.00           H  
ATOM    942  CA  THR    64    -280.696-222.426-259.388  1.00  0.00           C  
ATOM    943  HA  THR    64    -279.697-222.724-259.707  1.00  0.00           H  
ATOM    944  CB  THR    64    -280.256-221.406-258.268  1.00  0.00           C  
ATOM    945  HB  THR    64    -279.930-222.030-257.436  1.00  0.00           H  
ATOM    946  CG2 THR    64    -279.083-220.504-258.939  1.00  0.00           C  
ATOM    947 HG21 THR    64    -279.544-220.007-259.793  1.00  0.00           H  
ATOM    948 HG22 THR    64    -278.272-221.147-259.279  1.00  0.00           H  
ATOM    949 HG23 THR    64    -278.566-219.700-258.415  1.00  0.00           H  
ATOM    950  OG1 THR    64    -281.247-220.481-257.841  1.00  0.00           O  
ATOM    951  HG1 THR    64    -280.689-219.914-257.304  1.00  0.00           H  
ATOM    952  C   THR    64    -281.417-223.688-258.824  1.00  0.00           C  
ATOM    953  O   THR    64    -281.037-224.261-257.826  1.00  0.00           O  
ATOM    954  N   ASN    65    -282.548-224.037-259.381  1.00  0.00           N  
ATOM    955  H   ASN    65    -282.815-223.841-260.335  1.00  0.00           H  
ATOM    956  CA  ASN    65    -283.437-225.043-258.651  1.00  0.00           C  
ATOM    957  HA  ASN    65    -282.726-225.554-258.001  1.00  0.00           H  
ATOM    958  CB  ASN    65    -284.584-224.337-257.846  1.00  0.00           C  
ATOM    959  HB2 ASN    65    -284.709-223.367-258.328  1.00  0.00           H  
ATOM    960  HB3 ASN    65    -285.560-224.806-257.970  1.00  0.00           H  
ATOM    961  CG  ASN    65    -284.290-224.189-256.372  1.00  0.00           C  
ATOM    962  OD1 ASN    65    -283.517-224.976-255.807  1.00  0.00           O  
ATOM    963  ND2 ASN    65    -284.708-223.104-255.679  1.00  0.00           N  
ATOM    964 HD21 ASN    65    -284.539-223.219-254.690  1.00  0.00           H  
ATOM    965 HD22 ASN    65    -285.489-222.544-255.989  1.00  0.00           H  
ATOM    966  C   ASN    65    -283.964-226.085-259.739  1.00  0.00           C  
ATOM    967  O   ASN    65    -284.367-225.667-260.842  1.00  0.00           O  
ATOM    968  N   VAL    66    -283.920-227.353-259.457  1.00  0.00           N  
ATOM    969  H   VAL    66    -283.604-227.670-258.551  1.00  0.00           H  
ATOM    970  CA  VAL    66    -284.351-228.529-260.266  1.00  0.00           C  
ATOM    971  HA  VAL    66    -284.910-228.097-261.097  1.00  0.00           H  
ATOM    972  CB  VAL    66    -283.230-229.260-261.052  1.00  0.00           C  
ATOM    973  HB  VAL    66    -282.502-229.500-260.277  1.00  0.00           H  
ATOM    974  CG1 VAL    66    -283.816-230.434-261.799  1.00  0.00           C  
ATOM    975 HG11 VAL    66    -284.142-231.317-261.250  1.00  0.00           H  
ATOM    976 HG12 VAL    66    -283.075-230.902-262.448  1.00  0.00           H  
ATOM    977 HG13 VAL    66    -284.442-230.124-262.636  1.00  0.00           H  
ATOM    978  CG2 VAL    66    -282.520-228.319-262.030  1.00  0.00           C  
ATOM    979 HG21 VAL    66    -283.220-227.950-262.779  1.00  0.00           H  
ATOM    980 HG22 VAL    66    -281.640-228.801-262.457  1.00  0.00           H  
ATOM    981 HG23 VAL    66    -282.037-227.447-261.589  1.00  0.00           H  
ATOM    982  C   VAL    66    -285.244-229.524-259.554  1.00  0.00           C  
ATOM    983  O   VAL    66    -284.968-229.994-258.457  1.00  0.00           O  
ATOM    984  N   GLY    67    -286.478-229.543-260.117  1.00  0.00           N  
ATOM    985  H   GLY    67    -286.636-228.764-260.741  1.00  0.00           H  
ATOM    986  CA  GLY    67    -287.670-230.434-260.053  1.00  0.00           C  
ATOM    987  HA2 GLY    67    -287.499-231.307-260.682  1.00  0.00           H  
ATOM    988  HA3 GLY    67    -287.557-230.722-259.008  1.00  0.00           H  
ATOM    989  C   GLY    67    -288.977-229.649-260.252  1.00  0.00           C  
ATOM    990  O   GLY    67    -288.838-228.501-260.700  1.00  0.00           O  
ATOM    991  N   GLY    68    -290.082-230.082-259.611  1.00  0.00           N  
ATOM    992  H   GLY    68    -290.025-230.990-259.172  1.00  0.00           H  
ATOM    993  CA  GLY    68    -291.362-229.459-259.741  1.00  0.00           C  
ATOM    994  HA2 GLY    68    -291.084-228.408-259.827  1.00  0.00           H  
ATOM    995  HA3 GLY    68    -291.790-229.852-260.663  1.00  0.00           H  
ATOM    996  C   GLY    68    -292.256-229.664-258.528  1.00  0.00           C  
ATOM    997  O   GLY    68    -291.905-230.444-257.685  1.00  0.00           O  
ATOM    998  N   ALA    69    -293.305-228.857-258.370  1.00  0.00           N  
ATOM    999  H   ALA    69    -293.431-228.316-259.214  1.00  0.00           H  
ATOM   1000  CA  ALA    69    -294.299-228.656-257.203  1.00  0.00           C  
ATOM   1001  HA  ALA    69    -293.718-228.678-256.281  1.00  0.00           H  
ATOM   1002  CB  ALA    69    -294.913-227.259-257.332  1.00  0.00           C  
ATOM   1003  HB1 ALA    69    -294.002-226.663-257.281  1.00  0.00           H  
ATOM   1004  HB2 ALA    69    -295.510-227.105-256.433  1.00  0.00           H  
ATOM   1005  HB3 ALA    69    -295.510-227.198-258.242  1.00  0.00           H  
ATOM   1006  C   ALA    69    -295.306-229.776-257.005  1.00  0.00           C  
ATOM   1007  O   ALA    69    -296.099-229.820-256.109  1.00  0.00           O  
ATOM   1008  N   VAL    70    -295.230-230.643-258.017  1.00  0.00           N  
ATOM   1009  H   VAL    70    -294.382-230.556-258.558  1.00  0.00           H  
ATOM   1010  CA  VAL    70    -295.953-231.928-258.178  1.00  0.00           C  
ATOM   1011  HA  VAL    70    -296.938-231.684-257.780  1.00  0.00           H  
ATOM   1012  CB  VAL    70    -296.056-232.332-259.666  1.00  0.00           C  
ATOM   1013  HB  VAL    70    -296.342-231.442-260.226  1.00  0.00           H  
ATOM   1014  CG1 VAL    70    -294.759-232.760-260.279  1.00  0.00           C  
ATOM   1015 HG11 VAL    70    -294.405-233.604-259.687  1.00  0.00           H  
ATOM   1016 HG12 VAL    70    -293.926-232.073-260.131  1.00  0.00           H  
ATOM   1017 HG13 VAL    70    -294.914-233.065-261.314  1.00  0.00           H  
ATOM   1018  CG2 VAL    70    -296.995-233.475-260.021  1.00  0.00           C  
ATOM   1019 HG21 VAL    70    -297.045-233.476-261.110  1.00  0.00           H  
ATOM   1020 HG22 VAL    70    -298.001-233.451-259.602  1.00  0.00           H  
ATOM   1021 HG23 VAL    70    -296.434-234.380-259.790  1.00  0.00           H  
ATOM   1022  C   VAL    70    -295.498-232.961-257.191  1.00  0.00           C  
ATOM   1023  O   VAL    70    -294.333-233.446-257.261  1.00  0.00           O  
ATOM   1024  N   VAL    71    -296.423-233.293-256.275  1.00  0.00           N  
ATOM   1025  H   VAL    71    -297.337-232.863-256.266  1.00  0.00           H  
ATOM   1026  CA  VAL    71    -296.083-233.999-254.980  1.00  0.00           C  
ATOM   1027  HA  VAL    71    -295.101-233.684-254.626  1.00  0.00           H  
ATOM   1028  CB  VAL    71    -297.015-233.642-253.772  1.00  0.00           C  
ATOM   1029  HB  VAL    71    -296.655-234.203-252.910  1.00  0.00           H  
ATOM   1030  CG1 VAL    71    -296.868-232.148-253.348  1.00  0.00           C  
ATOM   1031 HG11 VAL    71    -297.637-231.861-252.630  1.00  0.00           H  
ATOM   1032 HG12 VAL    71    -296.925-231.467-254.197  1.00  0.00           H  
ATOM   1033 HG13 VAL    71    -295.869-232.145-252.911  1.00  0.00           H  
ATOM   1034  CG2 VAL    71    -298.457-234.098-253.816  1.00  0.00           C  
ATOM   1035 HG21 VAL    71    -299.005-233.351-254.390  1.00  0.00           H  
ATOM   1036 HG22 VAL    71    -298.855-233.978-252.808  1.00  0.00           H  
ATOM   1037 HG23 VAL    71    -298.658-235.056-254.295  1.00  0.00           H  
ATOM   1038  C   VAL    71    -295.775-235.515-255.040  1.00  0.00           C  
ATOM   1039  O   VAL    71    -295.189-236.102-254.109  1.00  0.00           O  
ATOM   1040  N   THR    72    -296.085-236.229-256.234  1.00  0.00           N  
ATOM   1041  H   THR    72    -296.733-235.854-256.912  1.00  0.00           H  
ATOM   1042  CA  THR    72    -295.758-237.588-256.533  1.00  0.00           C  
ATOM   1043  HA  THR    72    -295.825-238.105-255.576  1.00  0.00           H  
ATOM   1044  CB  THR    72    -296.842-238.124-257.548  1.00  0.00           C  
ATOM   1045  HB  THR    72    -296.597-239.129-257.890  1.00  0.00           H  
ATOM   1046  CG2 THR    72    -298.119-238.319-256.749  1.00  0.00           C  
ATOM   1047 HG21 THR    72    -297.956-238.770-255.770  1.00  0.00           H  
ATOM   1048 HG22 THR    72    -298.771-239.074-257.189  1.00  0.00           H  
ATOM   1049 HG23 THR    72    -298.614-237.359-256.605  1.00  0.00           H  
ATOM   1050  OG1 THR    72    -297.113-237.167-258.580  1.00  0.00           O  
ATOM   1051  HG1 THR    72    -296.237-237.004-258.937  1.00  0.00           H  
ATOM   1052  C   THR    72    -294.375-237.611-257.177  1.00  0.00           C  
ATOM   1053  O   THR    72    -294.259-237.107-258.266  1.00  0.00           O  
ATOM   1054  N   GLY    73    -293.291-238.024-256.351  1.00  0.00           N  
ATOM   1055  H   GLY    73    -293.468-238.171-255.367  1.00  0.00           H  
ATOM   1056  CA  GLY    73    -291.956-238.203-256.858  1.00  0.00           C  
ATOM   1057  HA2 GLY    73    -291.978-238.972-257.629  1.00  0.00           H  
ATOM   1058  HA3 GLY    73    -291.711-237.204-257.221  1.00  0.00           H  
ATOM   1059  C   GLY    73    -290.817-238.535-255.874  1.00  0.00           C  
ATOM   1060  O   GLY    73    -291.285-238.628-254.704  1.00  0.00           O  
ATOM   1061  N   VAL    74    -289.532-238.642-256.265  1.00  0.00           N  
ATOM   1062  H   VAL    74    -289.369-238.201-257.159  1.00  0.00           H  
ATOM   1063  CA  VAL    74    -288.422-238.927-255.347  1.00  0.00           C  
ATOM   1064  HA  VAL    74    -287.636-239.274-256.017  1.00  0.00           H  
ATOM   1065  CB  VAL    74    -288.040-237.661-254.608  1.00  0.00           C  
ATOM   1066  HB  VAL    74    -288.834-237.566-253.867  1.00  0.00           H  
ATOM   1067  CG1 VAL    74    -286.607-237.766-254.051  1.00  0.00           C  
ATOM   1068 HG11 VAL    74    -285.884-237.835-254.864  1.00  0.00           H  
ATOM   1069 HG12 VAL    74    -286.645-238.637-253.397  1.00  0.00           H  
ATOM   1070 HG13 VAL    74    -286.377-236.946-253.371  1.00  0.00           H  
ATOM   1071  CG2 VAL    74    -288.087-236.456-255.577  1.00  0.00           C  
ATOM   1072 HG21 VAL    74    -287.592-235.672-255.004  1.00  0.00           H  
ATOM   1073 HG22 VAL    74    -289.111-236.149-255.790  1.00  0.00           H  
ATOM   1074 HG23 VAL    74    -287.570-236.775-256.482  1.00  0.00           H  
ATOM   1075  C   VAL    74    -288.402-240.225-254.500  1.00  0.00           C  
ATOM   1076  O   VAL    74    -287.724-241.231-254.676  1.00  0.00           O  
ATOM   1077  N   THR    75    -289.177-240.281-253.415  1.00  0.00           N  
ATOM   1078  H   THR    75    -289.680-239.421-253.247  1.00  0.00           H  
ATOM   1079  CA  THR    75    -289.449-241.489-252.658  1.00  0.00           C  
ATOM   1080  HA  THR    75    -288.536-242.058-252.481  1.00  0.00           H  
ATOM   1081  CB  THR    75    -290.045-241.221-251.244  1.00  0.00           C  
ATOM   1082  HB  THR    75    -290.379-242.151-250.784  1.00  0.00           H  
ATOM   1083  CG2 THR    75    -288.939-240.614-250.312  1.00  0.00           C  
ATOM   1084 HG21 THR    75    -288.010-241.167-250.450  1.00  0.00           H  
ATOM   1085 HG22 THR    75    -289.248-240.644-249.267  1.00  0.00           H  
ATOM   1086 HG23 THR    75    -288.722-239.590-250.617  1.00  0.00           H  
ATOM   1087  OG1 THR    75    -291.078-240.305-251.337  1.00  0.00           O  
ATOM   1088  HG1 THR    75    -290.954-239.518-250.801  1.00  0.00           H  
ATOM   1089  C   THR    75    -290.597-242.344-253.245  1.00  0.00           C  
ATOM   1090  O   THR    75    -290.518-243.562-253.177  1.00  0.00           O  
ATOM   1091  N   ALA    76    -291.670-241.706-253.721  1.00  0.00           N  
ATOM   1092  H   ALA    76    -291.724-240.704-253.608  1.00  0.00           H  
ATOM   1093  CA  ALA    76    -292.804-242.281-254.463  1.00  0.00           C  
ATOM   1094  HA  ALA    76    -293.390-242.919-253.801  1.00  0.00           H  
ATOM   1095  CB  ALA    76    -293.651-241.158-254.999  1.00  0.00           C  
ATOM   1096  HB1 ALA    76    -293.052-240.609-255.725  1.00  0.00           H  
ATOM   1097  HB2 ALA    76    -294.063-240.619-254.146  1.00  0.00           H  
ATOM   1098  HB3 ALA    76    -294.498-241.641-255.485  1.00  0.00           H  
ATOM   1099  C   ALA    76    -292.427-243.114-255.708  1.00  0.00           C  
ATOM   1100  O   ALA    76    -293.276-243.874-256.211  1.00  0.00           O  
ATOM   1101  N   VAL    77    -291.134-243.002-256.161  1.00  0.00           N  
ATOM   1102  H   VAL    77    -290.588-242.233-255.800  1.00  0.00           H  
ATOM   1103  CA  VAL    77    -290.648-243.804-257.362  1.00  0.00           C  
ATOM   1104  HA  VAL    77    -291.598-244.086-257.816  1.00  0.00           H  
ATOM   1105  CB  VAL    77    -289.980-242.949-258.533  1.00  0.00           C  
ATOM   1106  HB  VAL    77    -290.108-243.532-259.445  1.00  0.00           H  
ATOM   1107  CG1 VAL    77    -290.650-241.624-258.724  1.00  0.00           C  
ATOM   1108 HG11 VAL    77    -290.712-241.011-257.825  1.00  0.00           H  
ATOM   1109 HG12 VAL    77    -291.649-241.737-259.144  1.00  0.00           H  
ATOM   1110 HG13 VAL    77    -290.082-241.101-259.494  1.00  0.00           H  
ATOM   1111  CG2 VAL    77    -288.464-242.813-258.335  1.00  0.00           C  
ATOM   1112 HG21 VAL    77    -288.046-243.800-258.139  1.00  0.00           H  
ATOM   1113 HG22 VAL    77    -288.360-242.237-257.416  1.00  0.00           H  
ATOM   1114 HG23 VAL    77    -287.981-242.296-259.165  1.00  0.00           H  
ATOM   1115  C   VAL    77    -289.857-245.135-257.032  1.00  0.00           C  
ATOM   1116  O   VAL    77    -289.604-246.043-257.889  1.00  0.00           O  
ATOM   1117  N   ALA    78    -289.393-245.252-255.734  1.00  0.00           N  
ATOM   1118  H   ALA    78    -289.550-244.478-255.105  1.00  0.00           H  
ATOM   1119  CA  ALA    78    -289.009-246.506-255.088  1.00  0.00           C  
ATOM   1120  HA  ALA    78    -288.654-247.194-255.855  1.00  0.00           H  
ATOM   1121  CB  ALA    78    -287.709-246.272-254.347  1.00  0.00           C  
ATOM   1122  HB1 ALA    78    -287.829-245.473-253.615  1.00  0.00           H  
ATOM   1123  HB2 ALA    78    -286.954-245.993-255.082  1.00  0.00           H  
ATOM   1124  HB3 ALA    78    -287.267-247.169-253.913  1.00  0.00           H  
ATOM   1125  C   ALA    78    -290.026-247.238-254.110  1.00  0.00           C  
ATOM   1126  O   ALA    78    -290.075-248.452-254.044  1.00  0.00           O  
ATOM   1127  N   GLN    79    -290.882-246.499-253.366  1.00  0.00           N  
ATOM   1128  H   GLN    79    -290.776-245.495-253.345  1.00  0.00           H  
ATOM   1129  CA  GLN    79    -291.760-247.134-252.351  1.00  0.00           C  
ATOM   1130  HA  GLN    79    -291.762-248.224-252.396  1.00  0.00           H  
ATOM   1131  CB  GLN    79    -291.115-246.666-250.990  1.00  0.00           C  
ATOM   1132  HB2 GLN    79    -290.043-246.534-251.138  1.00  0.00           H  
ATOM   1133  HB3 GLN    79    -291.605-245.737-250.698  1.00  0.00           H  
ATOM   1134  CG  GLN    79    -291.378-247.641-249.888  1.00  0.00           C  
ATOM   1135  HG2 GLN    79    -292.387-247.510-249.499  1.00  0.00           H  
ATOM   1136  HG3 GLN    79    -291.290-248.703-250.115  1.00  0.00           H  
ATOM   1137  CD  GLN    79    -290.430-247.334-248.795  1.00  0.00           C  
ATOM   1138  OE1 GLN    79    -289.437-248.062-248.626  1.00  0.00           O  
ATOM   1139  NE2 GLN    79    -290.773-246.479-247.831  1.00  0.00           N  
ATOM   1140 HE21 GLN    79    -290.225-246.535-246.984  1.00  0.00           H  
ATOM   1141 HE22 GLN    79    -291.595-245.895-247.878  1.00  0.00           H  
ATOM   1142  C   GLN    79    -293.210-246.709-252.415  1.00  0.00           C  
ATOM   1143  O   GLN    79    -293.523-245.652-252.928  1.00  0.00           O  
ATOM   1144  N   LYS    80    -294.164-247.428-251.822  1.00  0.00           N  
ATOM   1145  H   LYS    80    -293.904-248.223-251.257  1.00  0.00           H  
ATOM   1146  CA  LYS    80    -295.655-247.287-251.639  1.00  0.00           C  
ATOM   1147  HA  LYS    80    -295.948-248.312-251.412  1.00  0.00           H  
ATOM   1148  CB  LYS    80    -295.947-246.547-250.295  1.00  0.00           C  
ATOM   1149  HB2 LYS    80    -295.128-246.942-249.692  1.00  0.00           H  
ATOM   1150  HB3 LYS    80    -295.709-245.484-250.334  1.00  0.00           H  
ATOM   1151  CG  LYS    80    -297.281-246.670-249.625  1.00  0.00           C  
ATOM   1152  HG2 LYS    80    -297.264-245.843-248.916  1.00  0.00           H  
ATOM   1153  HG3 LYS    80    -298.079-246.363-250.301  1.00  0.00           H  
ATOM   1154  CD  LYS    80    -297.567-248.107-249.141  1.00  0.00           C  
ATOM   1155  HD2 LYS    80    -296.726-248.799-249.189  1.00  0.00           H  
ATOM   1156  HD3 LYS    80    -297.734-247.880-248.088  1.00  0.00           H  
ATOM   1157  CE  LYS    80    -298.807-248.743-249.766  1.00  0.00           C  
ATOM   1158  HE2 LYS    80    -299.562-247.956-249.781  1.00  0.00           H  
ATOM   1159  HE3 LYS    80    -298.704-248.991-250.822  1.00  0.00           H  
ATOM   1160  NZ  LYS    80    -299.350-249.929-248.906  1.00  0.00           N  
ATOM   1161  HZ1 LYS    80    -300.138-250.327-249.397  1.00  0.00           H  
ATOM   1162  HZ2 LYS    80    -299.433-249.497-247.997  1.00  0.00           H  
ATOM   1163  HZ3 LYS    80    -298.697-250.699-248.882  1.00  0.00           H  
ATOM   1164  C   LYS    80    -296.471-246.834-252.825  1.00  0.00           C  
ATOM   1165  O   LYS    80    -297.332-246.003-252.818  1.00  0.00           O  
ATOM   1166  N   THR    81    -296.151-247.461-253.964  1.00  0.00           N  
ATOM   1167  H   THR    81    -295.393-248.127-253.989  1.00  0.00           H  
ATOM   1168  CA  THR    81    -297.108-247.418-255.156  1.00  0.00           C  
ATOM   1169  HA  THR    81    -297.004-246.438-255.623  1.00  0.00           H  
ATOM   1170  CB  THR    81    -296.672-248.419-256.323  1.00  0.00           C  
ATOM   1171  HB  THR    81    -297.468-248.490-257.064  1.00  0.00           H  
ATOM   1172  CG2 THR    81    -295.334-248.062-257.023  1.00  0.00           C  
ATOM   1173 HG21 THR    81    -294.506-248.187-256.325  1.00  0.00           H  
ATOM   1174 HG22 THR    81    -295.257-247.037-257.388  1.00  0.00           H  
ATOM   1175 HG23 THR    81    -295.194-248.726-257.876  1.00  0.00           H  
ATOM   1176  OG1 THR    81    -296.507-249.701-255.713  1.00  0.00           O  
ATOM   1177  HG1 THR    81    -297.250-249.795-255.113  1.00  0.00           H  
ATOM   1178  C   THR    81    -298.538-247.897-254.857  1.00  0.00           C  
ATOM   1179  O   THR    81    -298.660-248.998-254.222  1.00  0.00           O  
ATOM   1180  N   VAL    82    -299.413-247.063-255.365  1.00  0.00           N  
ATOM   1181  H   VAL    82    -298.994-246.508-256.098  1.00  0.00           H  
ATOM   1182  CA  VAL    82    -300.851-247.092-255.336  1.00  0.00           C  
ATOM   1183  HA  VAL    82    -301.187-246.909-254.316  1.00  0.00           H  
ATOM   1184  CB  VAL    82    -301.611-246.057-256.170  1.00  0.00           C  
ATOM   1185  HB  VAL    82    -302.643-246.342-256.373  1.00  0.00           H  
ATOM   1186  CG1 VAL    82    -301.543-244.777-255.340  1.00  0.00           C  
ATOM   1187 HG11 VAL    82    -300.580-244.546-254.885  1.00  0.00           H  
ATOM   1188 HG12 VAL    82    -302.256-244.782-254.516  1.00  0.00           H  
ATOM   1189 HG13 VAL    82    -301.880-243.995-256.020  1.00  0.00           H  
ATOM   1190  CG2 VAL    82    -300.761-245.841-257.500  1.00  0.00           C  
ATOM   1191 HG21 VAL    82    -301.421-245.229-258.115  1.00  0.00           H  
ATOM   1192 HG22 VAL    82    -300.546-246.678-258.164  1.00  0.00           H  
ATOM   1193 HG23 VAL    82    -299.814-245.334-257.314  1.00  0.00           H  
ATOM   1194  C   VAL    82    -301.529-248.494-255.555  1.00  0.00           C  
ATOM   1195  O   VAL    82    -300.979-249.228-256.367  1.00  0.00           O  
ATOM   1196  N   GLU    83    -302.583-248.811-254.810  1.00  0.00           N  
ATOM   1197  H   GLU    83    -303.003-248.003-254.373  1.00  0.00           H  
ATOM   1198  CA  GLU    83    -303.425-250.006-254.992  1.00  0.00           C  
ATOM   1199  HA  GLU    83    -302.904-250.953-254.852  1.00  0.00           H  
ATOM   1200  CB  GLU    83    -304.701-249.877-254.165  1.00  0.00           C  
ATOM   1201  HB2 GLU    83    -305.348-249.039-254.425  1.00  0.00           H  
ATOM   1202  HB3 GLU    83    -305.314-250.729-254.459  1.00  0.00           H  
ATOM   1203  CG  GLU    83    -304.478-249.710-252.607  1.00  0.00           C  
ATOM   1204  HG2 GLU    83    -305.451-249.739-252.117  1.00  0.00           H  
ATOM   1205  HG3 GLU    83    -303.959-250.609-252.275  1.00  0.00           H  
ATOM   1206  CD  GLU    83    -303.755-248.348-252.267  1.00  0.00           C  
ATOM   1207  OE1 GLU    83    -304.129-247.305-252.846  1.00  0.00           O  
ATOM   1208  OE2 GLU    83    -303.046-248.314-251.233  1.00  0.00           O  
ATOM   1209  C   GLU    83    -303.976-250.060-256.463  1.00  0.00           C  
ATOM   1210  O   GLU    83    -304.696-249.171-256.866  1.00  0.00           O  
ATOM   1211  N   GLY    84    -303.761-251.075-257.254  1.00  0.00           N  
ATOM   1212  H   GLY    84    -303.155-251.835-256.979  1.00  0.00           H  
ATOM   1213  CA  GLY    84    -304.261-251.144-258.591  1.00  0.00           C  
ATOM   1214  HA2 GLY    84    -303.726-250.461-259.251  1.00  0.00           H  
ATOM   1215  HA3 GLY    84    -303.994-252.132-258.967  1.00  0.00           H  
ATOM   1216  C   GLY    84    -305.707-250.991-258.841  1.00  0.00           C  
ATOM   1217  O   GLY    84    -306.601-251.147-257.996  1.00  0.00           O  
ATOM   1218  N   ALA    85    -306.161-250.621-260.092  1.00  0.00           N  
ATOM   1219  H   ALA    85    -305.454-250.511-260.805  1.00  0.00           H  
ATOM   1220  CA  ALA    85    -307.563-250.280-260.505  1.00  0.00           C  
ATOM   1221  HA  ALA    85    -308.201-250.261-259.621  1.00  0.00           H  
ATOM   1222  CB  ALA    85    -307.553-248.848-261.070  1.00  0.00           C  
ATOM   1223  HB1 ALA    85    -308.458-248.437-261.515  1.00  0.00           H  
ATOM   1224  HB2 ALA    85    -306.784-248.800-261.841  1.00  0.00           H  
ATOM   1225  HB3 ALA    85    -307.398-248.223-260.190  1.00  0.00           H  
ATOM   1226  C   ALA    85    -308.169-251.416-261.409  1.00  0.00           C  
ATOM   1227  O   ALA    85    -308.702-251.121-262.496  1.00  0.00           O  
ATOM   1228  N   GLY    86    -307.883-252.752-261.200  1.00  0.00           N  
ATOM   1229  H   GLY    86    -307.448-253.030-260.331  1.00  0.00           H  
ATOM   1230  CA  GLY    86    -308.217-253.908-262.013  1.00  0.00           C  
ATOM   1231  HA2 GLY    86    -307.918-254.871-261.597  1.00  0.00           H  
ATOM   1232  HA3 GLY    86    -309.293-253.969-262.171  1.00  0.00           H  
ATOM   1233  C   GLY    86    -307.419-253.811-263.362  1.00  0.00           C  
ATOM   1234  O   GLY    86    -306.390-253.154-263.460  1.00  0.00           O  
ATOM   1235  N   SER    87    -307.882-254.465-264.438  1.00  0.00           N  
ATOM   1236  H   SER    87    -308.752-254.966-264.327  1.00  0.00           H  
ATOM   1237  CA  SER    87    -307.245-254.272-265.779  1.00  0.00           C  
ATOM   1238  HA  SER    87    -306.158-254.205-265.815  1.00  0.00           H  
ATOM   1239  CB  SER    87    -307.555-255.486-266.654  1.00  0.00           C  
ATOM   1240  HB2 SER    87    -308.612-255.493-266.919  1.00  0.00           H  
ATOM   1241  HB3 SER    87    -307.002-255.404-267.589  1.00  0.00           H  
ATOM   1242  OG  SER    87    -307.279-256.703-266.059  1.00  0.00           O  
ATOM   1243  HG  SER    87    -308.044-256.986-265.552  1.00  0.00           H  
ATOM   1244  C   SER    87    -307.871-253.096-266.488  1.00  0.00           C  
ATOM   1245  O   SER    87    -308.834-252.566-266.097  1.00  0.00           O  
ATOM   1246  N   ILE    88    -307.316-252.541-267.606  1.00  0.00           N  
ATOM   1247  H   ILE    88    -306.733-253.137-268.175  1.00  0.00           H  
ATOM   1248  CA  ILE    88    -307.869-251.399-268.285  1.00  0.00           C  
ATOM   1249  HA  ILE    88    -308.124-250.634-267.551  1.00  0.00           H  
ATOM   1250  CB  ILE    88    -306.688-250.723-269.016  1.00  0.00           C  
ATOM   1251  HB  ILE    88    -305.996-250.348-268.262  1.00  0.00           H  
ATOM   1252  CG2 ILE    88    -305.781-251.449-270.021  1.00  0.00           C  
ATOM   1253 HG21 ILE    88    -306.390-251.717-270.885  1.00  0.00           H  
ATOM   1254 HG22 ILE    88    -305.326-252.343-269.594  1.00  0.00           H  
ATOM   1255 HG23 ILE    88    -304.955-250.796-270.302  1.00  0.00           H  
ATOM   1256  CG1 ILE    88    -307.181-249.452-269.794  1.00  0.00           C  
ATOM   1257 HG12 ILE    88    -306.390-248.935-270.336  1.00  0.00           H  
ATOM   1258 HG13 ILE    88    -307.979-249.793-270.452  1.00  0.00           H  
ATOM   1259  CD1 ILE    88    -307.686-248.388-268.751  1.00  0.00           C  
ATOM   1260 HD11 ILE    88    -308.253-248.775-267.905  1.00  0.00           H  
ATOM   1261 HD12 ILE    88    -308.434-247.697-269.140  1.00  0.00           H  
ATOM   1262 HD13 ILE    88    -306.888-247.737-268.394  1.00  0.00           H  
ATOM   1263  C   ILE    88    -309.171-251.734-269.057  1.00  0.00           C  
ATOM   1264  O   ILE    88    -309.101-252.225-270.137  1.00  0.00           O  
ATOM   1265  N   ALA    89    -310.325-251.340-268.508  1.00  0.00           N  
ATOM   1266  H   ALA    89    -310.379-251.179-267.512  1.00  0.00           H  
ATOM   1267  CA  ALA    89    -311.587-251.325-269.121  1.00  0.00           C  
ATOM   1268  HA  ALA    89    -311.836-252.368-269.316  1.00  0.00           H  
ATOM   1269  CB  ALA    89    -312.623-250.644-268.157  1.00  0.00           C  
ATOM   1270  HB1 ALA    89    -312.862-251.201-267.251  1.00  0.00           H  
ATOM   1271  HB2 ALA    89    -313.532-250.678-268.757  1.00  0.00           H  
ATOM   1272  HB3 ALA    89    -312.394-249.586-268.030  1.00  0.00           H  
ATOM   1273  C   ALA    89    -311.456-250.609-270.495  1.00  0.00           C  
ATOM   1274  O   ALA    89    -311.362-249.351-270.462  1.00  0.00           O  
ATOM   1275  N   ALA    90    -311.527-251.447-271.578  1.00  0.00           N  
ATOM   1276  H   ALA    90    -311.869-252.396-271.519  1.00  0.00           H  
ATOM   1277  CA  ALA    90    -311.789-250.781-272.830  1.00  0.00           C  
ATOM   1278  HA  ALA    90    -312.156-249.797-272.537  1.00  0.00           H  
ATOM   1279  CB  ALA    90    -310.441-250.542-273.569  1.00  0.00           C  
ATOM   1280  HB1 ALA    90    -309.749-251.329-273.269  1.00  0.00           H  
ATOM   1281  HB2 ALA    90    -309.951-249.628-273.233  1.00  0.00           H  
ATOM   1282  HB3 ALA    90    -310.575-250.453-274.647  1.00  0.00           H  
ATOM   1283  C   ALA    90    -312.894-251.445-273.702  1.00  0.00           C  
ATOM   1284  O   ALA    90    -313.243-252.528-273.379  1.00  0.00           O  
ATOM   1285  N   ALA    91    -313.378-250.793-274.760  1.00  0.00           N  
ATOM   1286  H   ALA    91    -312.880-249.954-275.021  1.00  0.00           H  
ATOM   1287  CA  ALA    91    -314.166-251.436-275.781  1.00  0.00           C  
ATOM   1288  HA  ALA    91    -313.963-252.505-275.852  1.00  0.00           H  
ATOM   1289  CB  ALA    91    -315.632-251.356-275.171  1.00  0.00           C  
ATOM   1290  HB1 ALA    91    -316.002-250.338-275.048  1.00  0.00           H  
ATOM   1291  HB2 ALA    91    -315.723-251.883-274.222  1.00  0.00           H  
ATOM   1292  HB3 ALA    91    -316.317-251.819-275.881  1.00  0.00           H  
ATOM   1293  C   ALA    91    -314.092-250.715-277.057  1.00  0.00           C  
ATOM   1294  O   ALA    91    -313.501-249.595-277.197  1.00  0.00           O  
ATOM   1295  N   THR    92    -314.661-251.290-278.016  1.00  0.00           N  
ATOM   1296  H   THR    92    -315.120-252.155-277.768  1.00  0.00           H  
ATOM   1297  CA  THR    92    -314.642-250.789-279.399  1.00  0.00           C  
ATOM   1298  HA  THR    92    -314.453-249.718-279.468  1.00  0.00           H  
ATOM   1299  CB  THR    92    -313.404-251.245-280.151  1.00  0.00           C  
ATOM   1300  HB  THR    92    -312.557-251.140-279.474  1.00  0.00           H  
ATOM   1301  CG2 THR    92    -313.370-252.685-280.611  1.00  0.00           C  
ATOM   1302 HG21 THR    92    -312.626-252.905-281.377  1.00  0.00           H  
ATOM   1303 HG22 THR    92    -314.361-253.062-280.862  1.00  0.00           H  
ATOM   1304 HG23 THR    92    -313.147-253.206-279.680  1.00  0.00           H  
ATOM   1305  OG1 THR    92    -313.038-250.445-281.215  1.00  0.00           O  
ATOM   1306  HG1 THR    92    -312.115-250.677-281.343  1.00  0.00           H  
ATOM   1307  C   THR    92    -315.959-251.201-280.124  1.00  0.00           C  
ATOM   1308  O   THR    92    -316.790-251.901-279.624  1.00  0.00           O  
ATOM   1309  N   GLY    93    -316.157-250.690-281.365  1.00  0.00           N  
ATOM   1310  H   GLY    93    -315.554-249.945-281.686  1.00  0.00           H  
ATOM   1311  CA  GLY    93    -317.232-251.206-282.293  1.00  0.00           C  
ATOM   1312  HA2 GLY    93    -317.156-252.279-282.468  1.00  0.00           H  
ATOM   1313  HA3 GLY    93    -318.107-250.812-281.775  1.00  0.00           H  
ATOM   1314  C   GLY    93    -317.098-250.524-283.703  1.00  0.00           C  
ATOM   1315  O   GLY    93    -316.224-249.730-284.106  1.00  0.00           O  
ATOM   1316  N   PHE    94    -318.051-251.038-284.522  1.00  0.00           N  
ATOM   1317  H   PHE    94    -318.706-251.732-284.191  1.00  0.00           H  
ATOM   1318  CA  PHE    94    -318.241-250.532-285.878  1.00  0.00           C  
ATOM   1319  HA  PHE    94    -317.424-249.861-286.140  1.00  0.00           H  
ATOM   1320  CB  PHE    94    -318.235-251.611-286.855  1.00  0.00           C  
ATOM   1321  HB2 PHE    94    -317.636-252.438-286.475  1.00  0.00           H  
ATOM   1322  HB3 PHE    94    -319.289-251.890-286.843  1.00  0.00           H  
ATOM   1323  CG  PHE    94    -317.744-251.369-288.287  1.00  0.00           C  
ATOM   1324  CD1 PHE    94    -316.513-250.778-288.421  1.00  0.00           C  
ATOM   1325  HD1 PHE    94    -315.939-250.562-287.532  1.00  0.00           H  
ATOM   1326  CE1 PHE    94    -315.971-250.540-289.694  1.00  0.00           C  
ATOM   1327  HE1 PHE    94    -314.955-250.181-289.770  1.00  0.00           H  
ATOM   1328  CZ  PHE    94    -316.712-250.834-290.865  1.00  0.00           C  
ATOM   1329  HZ  PHE    94    -316.264-250.611-291.822  1.00  0.00           H  
ATOM   1330  CE2 PHE    94    -317.972-251.474-290.690  1.00  0.00           C  
ATOM   1331  HE2 PHE    94    -318.564-251.595-291.585  1.00  0.00           H  
ATOM   1332  CD2 PHE    94    -318.522-251.730-289.406  1.00  0.00           C  
ATOM   1333  HD2 PHE    94    -319.431-252.288-289.233  1.00  0.00           H  
ATOM   1334  C   PHE    94    -319.507-249.569-285.937  1.00  0.00           C  
ATOM   1335  O   PHE    94    -320.618-250.015-285.594  1.00  0.00           O  
ATOM   1336  N   VAL    95    -319.361-248.365-286.482  1.00  0.00           N  
ATOM   1337  H   VAL    95    -318.391-248.138-286.649  1.00  0.00           H  
ATOM   1338  CA  VAL    95    -320.374-247.256-286.505  1.00  0.00           C  
ATOM   1339  HA  VAL    95    -321.362-247.650-286.267  1.00  0.00           H  
ATOM   1340  CB  VAL    95    -320.070-246.381-285.205  1.00  0.00           C  
ATOM   1341  HB  VAL    95    -319.020-246.464-284.923  1.00  0.00           H  
ATOM   1342  CG1 VAL    95    -320.528-245.001-285.416  1.00  0.00           C  
ATOM   1343 HG11 VAL    95    -319.793-244.593-286.110  1.00  0.00           H  
ATOM   1344 HG12 VAL    95    -320.341-244.422-284.512  1.00  0.00           H  
ATOM   1345 HG13 VAL    95    -321.546-244.854-285.778  1.00  0.00           H  
ATOM   1346  CG2 VAL    95    -320.875-246.898-284.015  1.00  0.00           C  
ATOM   1347 HG21 VAL    95    -321.886-247.189-284.302  1.00  0.00           H  
ATOM   1348 HG22 VAL    95    -320.799-246.244-283.146  1.00  0.00           H  
ATOM   1349 HG23 VAL    95    -320.513-247.834-283.588  1.00  0.00           H  
ATOM   1350  C   VAL    95    -320.478-246.570-287.825  1.00  0.00           C  
ATOM   1351  O   VAL    95    -319.472-246.408-288.528  1.00  0.00           O  
ATOM   1352  N   LYS    96    -321.763-246.385-288.250  1.00  0.00           N  
ATOM   1353  H   LYS    96    -322.468-246.688-287.593  1.00  0.00           H  
ATOM   1354  CA  LYS    96    -322.211-245.774-289.471  1.00  0.00           C  
ATOM   1355  HA  LYS    96    -321.657-246.204-290.306  1.00  0.00           H  
ATOM   1356  CB  LYS    96    -323.669-246.075-289.647  1.00  0.00           C  
ATOM   1357  HB2 LYS    96    -324.284-245.599-288.884  1.00  0.00           H  
ATOM   1358  HB3 LYS    96    -324.044-245.637-290.572  1.00  0.00           H  
ATOM   1359  CG  LYS    96    -324.041-247.579-289.854  1.00  0.00           C  
ATOM   1360  HG2 LYS    96    -323.552-247.858-290.787  1.00  0.00           H  
ATOM   1361  HG3 LYS    96    -323.658-248.047-288.947  1.00  0.00           H  
ATOM   1362  CD  LYS    96    -325.565-247.722-290.214  1.00  0.00           C  
ATOM   1363  HD2 LYS    96    -326.227-247.521-289.371  1.00  0.00           H  
ATOM   1364  HD3 LYS    96    -325.817-247.046-291.031  1.00  0.00           H  
ATOM   1365  CE  LYS    96    -325.812-249.271-290.506  1.00  0.00           C  
ATOM   1366  HE2 LYS    96    -324.912-249.647-290.992  1.00  0.00           H  
ATOM   1367  HE3 LYS    96    -325.960-249.803-289.566  1.00  0.00           H  
ATOM   1368  NZ  LYS    96    -326.920-249.431-291.477  1.00  0.00           N  
ATOM   1369  HZ1 LYS    96    -326.816-250.261-292.042  1.00  0.00           H  
ATOM   1370  HZ2 LYS    96    -327.023-248.638-292.094  1.00  0.00           H  
ATOM   1371  HZ3 LYS    96    -327.806-249.606-291.024  1.00  0.00           H  
ATOM   1372  C   LYS    96    -321.945-244.228-289.449  1.00  0.00           C  
ATOM   1373  O   LYS    96    -322.507-243.558-288.587  1.00  0.00           O  
ATOM   1374  N   LYS    97    -320.957-243.694-290.218  1.00  0.00           N  
ATOM   1375  H   LYS    97    -320.889-244.162-291.111  1.00  0.00           H  
ATOM   1376  CA  LYS    97    -320.665-242.250-290.315  1.00  0.00           C  
ATOM   1377  HA  LYS    97    -320.195-241.966-289.373  1.00  0.00           H  
ATOM   1378  CB  LYS    97    -319.678-242.176-291.512  1.00  0.00           C  
ATOM   1379  HB2 LYS    97    -320.079-242.719-292.368  1.00  0.00           H  
ATOM   1380  HB3 LYS    97    -319.511-241.116-291.704  1.00  0.00           H  
ATOM   1381  CG  LYS    97    -318.280-242.882-291.150  1.00  0.00           C  
ATOM   1382  HG2 LYS    97    -318.003-242.609-290.132  1.00  0.00           H  
ATOM   1383  HG3 LYS    97    -318.467-243.953-291.225  1.00  0.00           H  
ATOM   1384  CD  LYS    97    -317.104-242.389-292.158  1.00  0.00           C  
ATOM   1385  HD2 LYS    97    -317.418-242.688-293.158  1.00  0.00           H  
ATOM   1386  HD3 LYS    97    -317.001-241.304-292.189  1.00  0.00           H  
ATOM   1387  CE  LYS    97    -315.858-242.995-291.840  1.00  0.00           C  
ATOM   1388  HE2 LYS    97    -315.834-242.971-290.750  1.00  0.00           H  
ATOM   1389  HE3 LYS    97    -315.890-244.049-292.117  1.00  0.00           H  
ATOM   1390  NZ  LYS    97    -314.731-242.333-292.480  1.00  0.00           N  
ATOM   1391  HZ1 LYS    97    -314.682-241.367-292.190  1.00  0.00           H  
ATOM   1392  HZ2 LYS    97    -314.716-242.396-293.488  1.00  0.00           H  
ATOM   1393  HZ3 LYS    97    -313.963-242.873-292.107  1.00  0.00           H  
ATOM   1394  C   LYS    97    -321.902-241.254-290.414  1.00  0.00           C  
ATOM   1395  O   LYS    97    -323.081-241.553-290.692  1.00  0.00           O  
ATOM   1396  N   ASP    98    -321.472-240.007-290.466  1.00  0.00           N  
ATOM   1397  H   ASP    98    -320.500-239.937-290.199  1.00  0.00           H  
ATOM   1398  CA  ASP    98    -322.312-238.787-290.398  1.00  0.00           C  
ATOM   1399  HA  ASP    98    -323.365-239.034-290.260  1.00  0.00           H  
ATOM   1400  CB  ASP    98    -321.864-237.804-289.262  1.00  0.00           C  
ATOM   1401  HB2 ASP    98    -322.499-236.918-289.232  1.00  0.00           H  
ATOM   1402  HB3 ASP    98    -322.187-238.284-288.339  1.00  0.00           H  
ATOM   1403  CG  ASP    98    -320.392-237.338-289.206  1.00  0.00           C  
ATOM   1404  OD1 ASP    98    -319.479-238.015-289.721  1.00  0.00           O  
ATOM   1405  OD2 ASP    98    -320.105-236.224-288.748  1.00  0.00           O  
ATOM   1406  C   ASP    98    -322.388-237.870-291.676  1.00  0.00           C  
ATOM   1407  O   ASP    98    -323.142-236.923-291.672  1.00  0.00           O  
ATOM   1408  N   GLN    99    -321.736-238.183-292.750  1.00  0.00           N  
ATOM   1409  H   GLN    99    -321.159-239.005-292.860  1.00  0.00           H  
ATOM   1410  CA  GLN    99    -321.517-237.341-293.924  1.00  0.00           C  
ATOM   1411  HA  GLN    99    -322.346-236.648-294.069  1.00  0.00           H  
ATOM   1412  CB  GLN    99    -320.236-236.350-293.894  1.00  0.00           C  
ATOM   1413  HB2 GLN    99    -320.313-235.482-294.549  1.00  0.00           H  
ATOM   1414  HB3 GLN    99    -320.425-235.960-292.894  1.00  0.00           H  
ATOM   1415  CG  GLN    99    -318.855-237.018-293.843  1.00  0.00           C  
ATOM   1416  HG2 GLN    99    -318.870-237.935-293.256  1.00  0.00           H  
ATOM   1417  HG3 GLN    99    -318.661-237.236-294.894  1.00  0.00           H  
ATOM   1418  CD  GLN    99    -317.776-236.190-293.165  1.00  0.00           C  
ATOM   1419  OE1 GLN    99    -317.856-235.833-292.028  1.00  0.00           O  
ATOM   1420  NE2 GLN    99    -316.620-235.961-293.715  1.00  0.00           N  
ATOM   1421 HE21 GLN    99    -316.027-235.453-293.074  1.00  0.00           H  
ATOM   1422 HE22 GLN    99    -316.463-236.105-294.702  1.00  0.00           H  
ATOM   1423  C   GLN    99    -321.496-238.189-295.254  1.00  0.00           C  
ATOM   1424  O   GLN    99    -321.211-239.377-295.136  1.00  0.00           O  
ATOM   1425  N   LEU   100    -321.775-237.656-296.411  1.00  0.00           N  
ATOM   1426  H   LEU   100    -322.169-236.728-296.452  1.00  0.00           H  
ATOM   1427  CA  LEU   100    -321.722-238.434-297.684  1.00  0.00           C  
ATOM   1428  HA  LEU   100    -322.006-239.461-297.456  1.00  0.00           H  
ATOM   1429  CB  LEU   100    -322.715-237.844-298.690  1.00  0.00           C  
ATOM   1430  HB2 LEU   100    -322.396-236.804-298.760  1.00  0.00           H  
ATOM   1431  HB3 LEU   100    -322.589-238.336-299.654  1.00  0.00           H  
ATOM   1432  CG  LEU   100    -324.201-237.757-298.473  1.00  0.00           C  
ATOM   1433  HG  LEU   100    -324.254-237.236-297.518  1.00  0.00           H  
ATOM   1434  CD1 LEU   100    -325.025-237.154-299.632  1.00  0.00           C  
ATOM   1435 HD11 LEU   100    -324.852-236.078-299.602  1.00  0.00           H  
ATOM   1436 HD12 LEU   100    -326.030-237.412-299.299  1.00  0.00           H  
ATOM   1437 HD13 LEU   100    -324.776-237.541-300.620  1.00  0.00           H  
ATOM   1438  CD2 LEU   100    -324.776-239.207-298.230  1.00  0.00           C  
ATOM   1439 HD21 LEU   100    -324.218-239.846-297.545  1.00  0.00           H  
ATOM   1440 HD22 LEU   100    -324.782-239.693-299.206  1.00  0.00           H  
ATOM   1441 HD23 LEU   100    -325.804-239.138-297.874  1.00  0.00           H  
ATOM   1442  C   LEU   100    -320.300-238.550-298.171  1.00  0.00           C  
ATOM   1443  O   LEU   100    -319.372-237.959-297.620  1.00  0.00           O  
ATOM   1444  N   GLY   101    -320.169-239.372-299.228  1.00  0.00           N  
ATOM   1445  H   GLY   101    -321.005-239.680-299.704  1.00  0.00           H  
ATOM   1446  CA  GLY   101    -318.917-239.749-299.918  1.00  0.00           C  
ATOM   1447  HA2 GLY   101    -318.023-239.609-299.310  1.00  0.00           H  
ATOM   1448  HA3 GLY   101    -318.944-240.838-299.966  1.00  0.00           H  
ATOM   1449  C   GLY   101    -318.683-238.947-301.183  1.00  0.00           C  
ATOM   1450  O   GLY   101    -317.646-239.044-301.892  1.00  0.00           O  
ATOM   1451  N   LYS   102    -319.624-238.003-301.682  1.00  0.00           N  
ATOM   1452  H   LYS   102    -320.157-237.550-300.954  1.00  0.00           H  
ATOM   1453  CA  LYS   102    -319.736-237.370-303.007  1.00  0.00           C  
ATOM   1454  HA  LYS   102    -319.247-238.002-303.748  1.00  0.00           H  
ATOM   1455  CB  LYS   102    -321.210-237.153-303.356  1.00  0.00           C  
ATOM   1456  HB2 LYS   102    -321.653-238.148-303.409  1.00  0.00           H  
ATOM   1457  HB3 LYS   102    -321.579-236.689-302.442  1.00  0.00           H  
ATOM   1458  CG  LYS   102    -321.720-236.314-304.556  1.00  0.00           C  
ATOM   1459  HG2 LYS   102    -322.785-236.158-304.384  1.00  0.00           H  
ATOM   1460  HG3 LYS   102    -321.137-235.393-304.579  1.00  0.00           H  
ATOM   1461  CD  LYS   102    -321.623-237.070-305.950  1.00  0.00           C  
ATOM   1462  HD2 LYS   102    -320.601-237.095-306.327  1.00  0.00           H  
ATOM   1463  HD3 LYS   102    -321.950-238.095-305.776  1.00  0.00           H  
ATOM   1464  CE  LYS   102    -322.583-236.299-306.885  1.00  0.00           C  
ATOM   1465  HE2 LYS   102    -323.585-236.325-306.455  1.00  0.00           H  
ATOM   1466  HE3 LYS   102    -322.354-235.233-306.870  1.00  0.00           H  
ATOM   1467  NZ  LYS   102    -322.446-236.879-308.243  1.00  0.00           N  
ATOM   1468  HZ1 LYS   102    -322.751-237.824-308.428  1.00  0.00           H  
ATOM   1469  HZ2 LYS   102    -321.604-236.531-308.679  1.00  0.00           H  
ATOM   1470  HZ3 LYS   102    -323.184-236.525-308.834  1.00  0.00           H  
ATOM   1471  C   LYS   102    -318.880-236.079-303.017  1.00  0.00           C  
ATOM   1472  O   LYS   102    -317.999-235.894-303.859  1.00  0.00           O  
ATOM   1473  N   ASN   103    -318.999-235.213-302.089  1.00  0.00           N  
ATOM   1474  H   ASN   103    -319.285-235.522-301.171  1.00  0.00           H  
ATOM   1475  CA  ASN   103    -318.479-233.900-301.994  1.00  0.00           C  
ATOM   1476  HA  ASN   103    -317.555-233.847-302.569  1.00  0.00           H  
ATOM   1477  CB  ASN   103    -319.473-232.762-302.395  1.00  0.00           C  
ATOM   1478  HB2 ASN   103    -319.007-231.782-302.287  1.00  0.00           H  
ATOM   1479  HB3 ASN   103    -319.770-233.034-303.408  1.00  0.00           H  
ATOM   1480  CG  ASN   103    -320.684-232.675-301.463  1.00  0.00           C  
ATOM   1481  OD1 ASN   103    -321.278-233.591-300.835  1.00  0.00           O  
ATOM   1482  ND2 ASN   103    -321.356-231.548-301.486  1.00  0.00           N  
ATOM   1483 HD21 ASN   103    -321.748-231.320-300.584  1.00  0.00           H  
ATOM   1484 HD22 ASN   103    -320.811-230.793-301.878  1.00  0.00           H  
ATOM   1485  C   ASN   103    -317.975-233.683-300.554  1.00  0.00           C  
ATOM   1486  O   ASN   103    -318.530-234.108-299.540  1.00  0.00           O  
ATOM   1487  N   GLU   104    -316.870-232.906-300.356  1.00  0.00           N  
ATOM   1488  H   GLU   104    -316.540-232.409-301.171  1.00  0.00           H  
ATOM   1489  CA  GLU   104    -316.231-232.625-299.071  1.00  0.00           C  
ATOM   1490  HA  GLU   104    -316.484-233.394-298.342  1.00  0.00           H  
ATOM   1491  CB  GLU   104    -314.733-232.680-299.107  1.00  0.00           C  
ATOM   1492  HB2 GLU   104    -314.196-231.981-299.749  1.00  0.00           H  
ATOM   1493  HB3 GLU   104    -314.190-232.341-298.225  1.00  0.00           H  
ATOM   1494  CG  GLU   104    -314.122-234.075-299.546  1.00  0.00           C  
ATOM   1495  HG2 GLU   104    -314.031-233.944-300.624  1.00  0.00           H  
ATOM   1496  HG3 GLU   104    -313.114-234.206-299.151  1.00  0.00           H  
ATOM   1497  CD  GLU   104    -315.047-235.274-299.075  1.00  0.00           C  
ATOM   1498  OE1 GLU   104    -315.137-235.679-297.836  1.00  0.00           O  
ATOM   1499  OE2 GLU   104    -315.690-235.882-299.995  1.00  0.00           O  
ATOM   1500  C   GLU   104    -316.777-231.185-298.660  1.00  0.00           C  
ATOM   1501  O   GLU   104    -317.305-230.465-299.506  1.00  0.00           O  
ATOM   1502  N   GLU   105    -316.517-230.623-297.521  1.00  0.00           N  
ATOM   1503  H   GLU   105    -315.865-231.124-296.934  1.00  0.00           H  
ATOM   1504  CA  GLU   105    -316.880-229.307-296.964  1.00  0.00           C  
ATOM   1505  HA  GLU   105    -316.999-228.635-297.813  1.00  0.00           H  
ATOM   1506  CB  GLU   105    -318.018-229.383-295.939  1.00  0.00           C  
ATOM   1507  HB2 GLU   105    -317.599-229.649-294.969  1.00  0.00           H  
ATOM   1508  HB3 GLU   105    -318.214-228.313-295.869  1.00  0.00           H  
ATOM   1509  CG  GLU   105    -319.301-230.139-296.038  1.00  0.00           C  
ATOM   1510  HG2 GLU   105    -320.048-229.477-296.475  1.00  0.00           H  
ATOM   1511  HG3 GLU   105    -319.142-230.989-296.701  1.00  0.00           H  
ATOM   1512  CD  GLU   105    -319.783-230.624-294.609  1.00  0.00           C  
ATOM   1513  OE1 GLU   105    -319.911-231.850-294.365  1.00  0.00           O  
ATOM   1514  OE2 GLU   105    -320.235-229.743-293.862  1.00  0.00           O  
ATOM   1515  C   GLU   105    -315.726-228.518-296.155  1.00  0.00           C  
ATOM   1516  O   GLU   105    -315.873-227.331-295.843  1.00  0.00           O  
ATOM   1517  N   GLY   106    -314.716-229.264-295.759  1.00  0.00           N  
ATOM   1518  H   GLY   106    -314.641-230.240-296.011  1.00  0.00           H  
ATOM   1519  CA  GLY   106    -313.498-228.756-295.166  1.00  0.00           C  
ATOM   1520  HA2 GLY   106    -313.254-227.763-295.543  1.00  0.00           H  
ATOM   1521  HA3 GLY   106    -313.689-228.489-294.127  1.00  0.00           H  
ATOM   1522  C   GLY   106    -312.280-229.767-295.263  1.00  0.00           C  
ATOM   1523  O   GLY   106    -312.646-230.938-295.423  1.00  0.00           O  
ATOM   1524  N   ALA   107    -310.987-229.277-295.328  1.00  0.00           N  
ATOM   1525  H   ALA   107    -310.890-228.286-295.159  1.00  0.00           H  
ATOM   1526  CA  ALA   107    -309.714-229.985-295.545  1.00  0.00           C  
ATOM   1527  HA  ALA   107    -309.754-230.706-296.361  1.00  0.00           H  
ATOM   1528  CB  ALA   107    -308.665-228.950-295.794  1.00  0.00           C  
ATOM   1529  HB1 ALA   107    -308.980-228.477-296.725  1.00  0.00           H  
ATOM   1530  HB2 ALA   107    -307.726-229.489-295.921  1.00  0.00           H  
ATOM   1531  HB3 ALA   107    -308.509-228.186-295.033  1.00  0.00           H  
ATOM   1532  C   ALA   107    -309.279-230.731-294.280  1.00  0.00           C  
ATOM   1533  O   ALA   107    -309.716-230.377-293.179  1.00  0.00           O  
ATOM   1534  N   PRO   108    -308.490-231.820-294.290  1.00  0.00           N  
ATOM   1535  CD  PRO   108    -307.895-232.444-295.491  1.00  0.00           C  
ATOM   1536  HD2 PRO   108    -306.875-232.195-295.782  1.00  0.00           H  
ATOM   1537  HD3 PRO   108    -308.650-232.360-296.273  1.00  0.00           H  
ATOM   1538  CG  PRO   108    -307.882-233.934-295.120  1.00  0.00           C  
ATOM   1539  HG2 PRO   108    -307.057-234.364-295.687  1.00  0.00           H  
ATOM   1540  HG3 PRO   108    -308.855-234.371-295.345  1.00  0.00           H  
ATOM   1541  CB  PRO   108    -307.567-233.853-293.572  1.00  0.00           C  
ATOM   1542  HB2 PRO   108    -306.504-233.887-293.335  1.00  0.00           H  
ATOM   1543  HB3 PRO   108    -307.894-234.739-293.027  1.00  0.00           H  
ATOM   1544  CA  PRO   108    -308.262-232.599-293.042  1.00  0.00           C  
ATOM   1545  HA  PRO   108    -309.211-232.807-292.546  1.00  0.00           H  
ATOM   1546  C   PRO   108    -307.425-231.703-292.051  1.00  0.00           C  
ATOM   1547  O   PRO   108    -306.619-230.833-292.507  1.00  0.00           O  
ATOM   1548  N   GLN   109    -307.421-232.067-290.774  1.00  0.00           N  
ATOM   1549  H   GLN   109    -308.004-232.809-290.415  1.00  0.00           H  
ATOM   1550  CA  GLN   109    -306.671-231.457-289.796  1.00  0.00           C  
ATOM   1551  HA  GLN   109    -305.690-231.205-290.199  1.00  0.00           H  
ATOM   1552  CB  GLN   109    -307.303-230.148-289.320  1.00  0.00           C  
ATOM   1553  HB2 GLN   109    -307.495-229.446-290.131  1.00  0.00           H  
ATOM   1554  HB3 GLN   109    -308.204-230.269-288.717  1.00  0.00           H  
ATOM   1555  CG  GLN   109    -306.384-229.373-288.305  1.00  0.00           C  
ATOM   1556  HG2 GLN   109    -306.869-228.443-288.010  1.00  0.00           H  
ATOM   1557  HG3 GLN   109    -306.204-229.931-287.386  1.00  0.00           H  
ATOM   1558  CD  GLN   109    -305.204-228.948-288.988  1.00  0.00           C  
ATOM   1559  OE1 GLN   109    -305.113-227.910-289.647  1.00  0.00           O  
ATOM   1560  NE2 GLN   109    -304.090-229.536-288.825  1.00  0.00           N  
ATOM   1561 HE21 GLN   109    -303.346-229.144-289.384  1.00  0.00           H  
ATOM   1562 HE22 GLN   109    -304.022-230.219-288.084  1.00  0.00           H  
ATOM   1563  C   GLN   109    -306.516-232.412-288.685  1.00  0.00           C  
ATOM   1564  O   GLN   109    -307.476-233.062-288.258  1.00  0.00           O  
ATOM   1565  N   GLU   110    -305.214-232.418-288.197  1.00  0.00           N  
ATOM   1566  H   GLU   110    -304.584-231.861-288.758  1.00  0.00           H  
ATOM   1567  CA  GLU   110    -304.848-233.171-286.992  1.00  0.00           C  
ATOM   1568  HA  GLU   110    -305.619-233.939-286.941  1.00  0.00           H  
ATOM   1569  CB  GLU   110    -303.419-233.849-287.024  1.00  0.00           C  
ATOM   1570  HB2 GLU   110    -302.652-233.097-287.209  1.00  0.00           H  
ATOM   1571  HB3 GLU   110    -303.271-234.321-286.053  1.00  0.00           H  
ATOM   1572  CG  GLU   110    -303.169-235.049-288.017  1.00  0.00           C  
ATOM   1573  HG2 GLU   110    -303.249-234.588-289.001  1.00  0.00           H  
ATOM   1574  HG3 GLU   110    -302.136-235.395-288.050  1.00  0.00           H  
ATOM   1575  CD  GLU   110    -304.025-236.261-287.963  1.00  0.00           C  
ATOM   1576  OE1 GLU   110    -303.720-237.282-288.647  1.00  0.00           O  
ATOM   1577  OE2 GLU   110    -304.998-236.276-287.183  1.00  0.00           O  
ATOM   1578  C   GLU   110    -304.909-232.320-285.700  1.00  0.00           C  
ATOM   1579  O   GLU   110    -304.433-231.184-285.785  1.00  0.00           O  
ATOM   1580  N   GLY   111    -305.298-232.838-284.568  1.00  0.00           N  
ATOM   1581  H   GLY   111    -305.726-233.750-284.495  1.00  0.00           H  
ATOM   1582  CA  GLY   111    -305.237-232.211-283.273  1.00  0.00           C  
ATOM   1583  HA2 GLY   111    -305.954-231.391-283.290  1.00  0.00           H  
ATOM   1584  HA3 GLY   111    -305.571-232.988-282.585  1.00  0.00           H  
ATOM   1585  C   GLY   111    -303.920-231.718-282.807  1.00  0.00           C  
ATOM   1586  O   GLY   111    -303.947-230.739-282.048  1.00  0.00           O  
ATOM   1587  N   ILE   112    -302.685-232.172-283.373  1.00  0.00           N  
ATOM   1588  H   ILE   112    -302.738-232.889-284.082  1.00  0.00           H  
ATOM   1589  CA  ILE   112    -301.312-231.932-282.769  1.00  0.00           C  
ATOM   1590  HA  ILE   112    -301.511-231.711-281.721  1.00  0.00           H  
ATOM   1591  CB  ILE   112    -300.497-233.207-282.733  1.00  0.00           C  
ATOM   1592  HB  ILE   112    -299.461-232.877-282.648  1.00  0.00           H  
ATOM   1593  CG2 ILE   112    -300.812-233.971-281.401  1.00  0.00           C  
ATOM   1594 HG21 ILE   112    -300.096-234.789-281.325  1.00  0.00           H  
ATOM   1595 HG22 ILE   112    -301.886-234.146-281.342  1.00  0.00           H  
ATOM   1596 HG23 ILE   112    -300.675-233.298-280.554  1.00  0.00           H  
ATOM   1597  CG1 ILE   112    -300.612-233.976-284.096  1.00  0.00           C  
ATOM   1598 HG12 ILE   112    -301.263-234.842-283.975  1.00  0.00           H  
ATOM   1599 HG13 ILE   112    -300.972-233.284-284.857  1.00  0.00           H  
ATOM   1600  CD1 ILE   112    -299.211-234.341-284.548  1.00  0.00           C  
ATOM   1601 HD11 ILE   112    -299.295-234.887-285.487  1.00  0.00           H  
ATOM   1602 HD12 ILE   112    -298.623-234.910-283.828  1.00  0.00           H  
ATOM   1603 HD13 ILE   112    -298.676-233.402-284.688  1.00  0.00           H  
ATOM   1604  C   ILE   112    -300.608-230.679-283.049  1.00  0.00           C  
ATOM   1605  O   ILE   112    -299.565-230.343-282.402  1.00  0.00           O  
ATOM   1606  N   LEU   113    -301.038-229.870-284.012  1.00  0.00           N  
ATOM   1607  H   LEU   113    -301.881-230.212-284.452  1.00  0.00           H  
ATOM   1608  CA  LEU   113    -300.433-228.505-284.365  1.00  0.00           C  
ATOM   1609  HA  LEU   113    -301.132-228.170-285.131  1.00  0.00           H  
ATOM   1610  CB  LEU   113    -300.590-227.456-283.205  1.00  0.00           C  
ATOM   1611  HB2 LEU   113    -300.019-227.889-282.384  1.00  0.00           H  
ATOM   1612  HB3 LEU   113    -300.219-226.442-283.348  1.00  0.00           H  
ATOM   1613  CG  LEU   113    -302.063-227.227-282.669  1.00  0.00           C  
ATOM   1614  HG  LEU   113    -302.424-228.211-282.368  1.00  0.00           H  
ATOM   1615  CD1 LEU   113    -302.190-226.383-281.377  1.00  0.00           C  
ATOM   1616 HD11 LEU   113    -301.792-225.395-281.610  1.00  0.00           H  
ATOM   1617 HD12 LEU   113    -301.487-226.763-280.636  1.00  0.00           H  
ATOM   1618 HD13 LEU   113    -303.149-226.185-280.898  1.00  0.00           H  
ATOM   1619  CD2 LEU   113    -302.995-226.541-283.723  1.00  0.00           C  
ATOM   1620 HD21 LEU   113    -302.491-225.743-284.270  1.00  0.00           H  
ATOM   1621 HD22 LEU   113    -304.016-226.426-283.361  1.00  0.00           H  
ATOM   1622 HD23 LEU   113    -303.240-227.267-284.498  1.00  0.00           H  
ATOM   1623  C   LEU   113    -299.076-228.628-285.083  1.00  0.00           C  
ATOM   1624  O   LEU   113    -298.377-227.584-285.076  1.00  0.00           O  
ATOM   1625  N   GLU   114    -298.755-229.711-285.791  1.00  0.00           N  
ATOM   1626  H   GLU   114    -299.421-230.460-285.916  1.00  0.00           H  
ATOM   1627  CA  GLU   114    -297.515-229.937-286.512  1.00  0.00           C  
ATOM   1628  HA  GLU   114    -297.079-229.040-286.952  1.00  0.00           H  
ATOM   1629  CB  GLU   114    -296.417-230.491-285.587  1.00  0.00           C  
ATOM   1630  HB2 GLU   114    -295.983-229.591-285.151  1.00  0.00           H  
ATOM   1631  HB3 GLU   114    -296.831-231.121-284.800  1.00  0.00           H  
ATOM   1632  CG  GLU   114    -295.239-231.227-286.202  1.00  0.00           C  
ATOM   1633  HG2 GLU   114    -295.495-232.175-286.676  1.00  0.00           H  
ATOM   1634  HG3 GLU   114    -294.765-230.740-287.054  1.00  0.00           H  
ATOM   1635  CD  GLU   114    -294.053-231.517-285.216  1.00  0.00           C  
ATOM   1636  OE1 GLU   114    -293.996-230.871-284.139  1.00  0.00           O  
ATOM   1637  OE2 GLU   114    -293.256-232.492-285.451  1.00  0.00           O  
ATOM   1638  C   GLU   114    -297.715-230.790-287.854  1.00  0.00           C  
ATOM   1639  O   GLU   114    -298.761-231.491-287.981  1.00  0.00           O  
ATOM   1640  N   ASP   115    -296.808-230.633-288.806  1.00  0.00           N  
ATOM   1641  H   ASP   115    -296.031-230.002-288.673  1.00  0.00           H  
ATOM   1642  CA  ASP   115    -296.947-231.182-290.207  1.00  0.00           C  
ATOM   1643  HA  ASP   115    -298.016-231.227-290.413  1.00  0.00           H  
ATOM   1644  CB  ASP   115    -296.295-230.229-291.226  1.00  0.00           C  
ATOM   1645  HB2 ASP   115    -295.296-229.957-290.886  1.00  0.00           H  
ATOM   1646  HB3 ASP   115    -296.276-230.648-292.232  1.00  0.00           H  
ATOM   1647  CG  ASP   115    -297.001-228.885-291.339  1.00  0.00           C  
ATOM   1648  OD1 ASP   115    -297.990-228.542-290.644  1.00  0.00           O  
ATOM   1649  OD2 ASP   115    -296.637-228.032-292.183  1.00  0.00           O  
ATOM   1650  C   ASP   115    -296.211-232.563-290.383  1.00  0.00           C  
ATOM   1651  O   ASP   115    -296.096-233.061-291.546  1.00  0.00           O  
ATOM   1652  N   MET   116    -295.796-233.247-289.312  1.00  0.00           N  
ATOM   1653  H   MET   116    -295.870-232.799-288.410  1.00  0.00           H  
ATOM   1654  CA  MET   116    -295.254-234.598-289.405  1.00  0.00           C  
ATOM   1655  HA  MET   116    -295.382-234.970-290.421  1.00  0.00           H  
ATOM   1656  CB  MET   116    -293.749-234.516-289.106  1.00  0.00           C  
ATOM   1657  HB2 MET   116    -293.627-233.759-288.332  1.00  0.00           H  
ATOM   1658  HB3 MET   116    -293.418-235.359-288.498  1.00  0.00           H  
ATOM   1659  CG  MET   116    -292.746-234.495-290.246  1.00  0.00           C  
ATOM   1660  HG2 MET   116    -291.713-234.599-289.913  1.00  0.00           H  
ATOM   1661  HG3 MET   116    -293.153-235.334-290.809  1.00  0.00           H  
ATOM   1662  SD  MET   116    -292.907-232.935-291.103  1.00  0.00           S  
ATOM   1663  CE  MET   116    -292.276-231.569-289.933  1.00  0.00           C  
ATOM   1664  HE1 MET   116    -291.571-231.864-289.157  1.00  0.00           H  
ATOM   1665  HE2 MET   116    -293.126-231.199-289.360  1.00  0.00           H  
ATOM   1666  HE3 MET   116    -291.859-230.745-290.513  1.00  0.00           H  
ATOM   1667  C   MET   116    -296.082-235.452-288.398  1.00  0.00           C  
ATOM   1668  O   MET   116    -295.879-235.273-287.181  1.00  0.00           O  
ATOM   1669  N   PRO   117    -296.882-236.411-288.798  1.00  0.00           N  
ATOM   1670  CD  PRO   117    -297.327-236.774-290.179  1.00  0.00           C  
ATOM   1671  HD2 PRO   117    -296.532-237.116-290.843  1.00  0.00           H  
ATOM   1672  HD3 PRO   117    -297.768-235.862-290.581  1.00  0.00           H  
ATOM   1673  CG  PRO   117    -298.520-237.706-289.984  1.00  0.00           C  
ATOM   1674  HG2 PRO   117    -298.277-238.759-290.128  1.00  0.00           H  
ATOM   1675  HG3 PRO   117    -299.200-237.487-290.808  1.00  0.00           H  
ATOM   1676  CB  PRO   117    -299.057-237.444-288.561  1.00  0.00           C  
ATOM   1677  HB2 PRO   117    -299.505-238.332-288.115  1.00  0.00           H  
ATOM   1678  HB3 PRO   117    -299.783-236.634-288.486  1.00  0.00           H  
ATOM   1679  CA  PRO   117    -297.752-237.105-287.817  1.00  0.00           C  
ATOM   1680  HA  PRO   117    -298.032-236.443-286.997  1.00  0.00           H  
ATOM   1681  C   PRO   117    -297.217-238.410-287.070  1.00  0.00           C  
ATOM   1682  O   PRO   117    -297.801-239.010-286.156  1.00  0.00           O  
ATOM   1683  N   VAL   118    -296.033-238.879-287.549  1.00  0.00           N  
ATOM   1684  H   VAL   118    -295.530-238.453-288.314  1.00  0.00           H  
ATOM   1685  CA  VAL   118    -295.362-240.065-287.029  1.00  0.00           C  
ATOM   1686  HA  VAL   118    -296.079-240.875-286.895  1.00  0.00           H  
ATOM   1687  CB  VAL   118    -294.408-240.678-288.084  1.00  0.00           C  
ATOM   1688  HB  VAL   118    -294.937-240.687-289.037  1.00  0.00           H  
ATOM   1689  CG1 VAL   118    -293.087-239.839-288.335  1.00  0.00           C  
ATOM   1690 HG11 VAL   118    -292.479-240.093-289.204  1.00  0.00           H  
ATOM   1691 HG12 VAL   118    -292.456-240.067-287.476  1.00  0.00           H  
ATOM   1692 HG13 VAL   118    -293.319-238.778-288.430  1.00  0.00           H  
ATOM   1693  CG2 VAL   118    -293.960-242.103-287.811  1.00  0.00           C  
ATOM   1694 HG21 VAL   118    -294.870-242.679-287.643  1.00  0.00           H  
ATOM   1695 HG22 VAL   118    -293.364-242.216-286.906  1.00  0.00           H  
ATOM   1696 HG23 VAL   118    -293.495-242.494-288.716  1.00  0.00           H  
ATOM   1697  C   VAL   118    -294.651-239.789-285.671  1.00  0.00           C  
ATOM   1698  O   VAL   118    -294.118-238.689-285.440  1.00  0.00           O  
ATOM   1699  N   ASP   119    -294.493-240.803-284.788  1.00  0.00           N  
ATOM   1700  H   ASP   119    -295.015-241.619-285.075  1.00  0.00           H  
ATOM   1701  CA  ASP   119    -293.672-240.804-283.495  1.00  0.00           C  
ATOM   1702  HA  ASP   119    -293.611-239.749-283.228  1.00  0.00           H  
ATOM   1703  CB  ASP   119    -294.351-241.556-282.354  1.00  0.00           C  
ATOM   1704  HB2 ASP   119    -294.525-242.580-282.685  1.00  0.00           H  
ATOM   1705  HB3 ASP   119    -293.726-241.531-281.461  1.00  0.00           H  
ATOM   1706  CG  ASP   119    -295.726-240.903-282.035  1.00  0.00           C  
ATOM   1707  OD1 ASP   119    -295.983-239.802-282.590  1.00  0.00           O  
ATOM   1708  OD2 ASP   119    -296.479-241.480-281.209  1.00  0.00           O  
ATOM   1709  C   ASP   119    -292.210-241.260-283.656  1.00  0.00           C  
ATOM   1710  O   ASP   119    -291.928-241.849-284.690  1.00  0.00           O  
ATOM   1711  N   PRO   120    -291.312-240.945-282.761  1.00  0.00           N  
ATOM   1712  CD  PRO   120    -291.404-240.009-281.601  1.00  0.00           C  
ATOM   1713  HD2 PRO   120    -291.603-240.463-280.631  1.00  0.00           H  
ATOM   1714  HD3 PRO   120    -292.133-239.199-281.635  1.00  0.00           H  
ATOM   1715  CG  PRO   120    -290.032-239.335-281.536  1.00  0.00           C  
ATOM   1716  HG2 PRO   120    -289.687-239.301-280.502  1.00  0.00           H  
ATOM   1717  HG3 PRO   120    -289.925-238.298-281.854  1.00  0.00           H  
ATOM   1718  CB  PRO   120    -288.986-240.257-282.335  1.00  0.00           C  
ATOM   1719  HB2 PRO   120    -288.255-240.791-281.729  1.00  0.00           H  
ATOM   1720  HB3 PRO   120    -288.400-239.616-282.994  1.00  0.00           H  
ATOM   1721  CA  PRO   120    -289.912-241.188-283.111  1.00  0.00           C  
ATOM   1722  HA  PRO   120    -289.635-240.901-284.126  1.00  0.00           H  
ATOM   1723  C   PRO   120    -289.591-242.648-282.879  1.00  0.00           C  
ATOM   1724  O   PRO   120    -290.174-243.291-282.016  1.00  0.00           O  
ATOM   1725  N   ASP   121    -288.576-243.186-283.540  1.00  0.00           N  
ATOM   1726  H   ASP   121    -288.124-242.472-284.093  1.00  0.00           H  
ATOM   1727  CA  ASP   121    -287.858-244.444-283.337  1.00  0.00           C  
ATOM   1728  HA  ASP   121    -288.417-245.011-282.593  1.00  0.00           H  
ATOM   1729  CB  ASP   121    -287.940-245.365-284.629  1.00  0.00           C  
ATOM   1730  HB2 ASP   121    -287.286-246.237-284.625  1.00  0.00           H  
ATOM   1731  HB3 ASP   121    -288.963-245.743-284.640  1.00  0.00           H  
ATOM   1732  CG  ASP   121    -287.660-244.748-286.014  1.00  0.00           C  
ATOM   1733  OD1 ASP   121    -287.542-245.515-286.986  1.00  0.00           O  
ATOM   1734  OD2 ASP   121    -287.228-243.594-286.046  1.00  0.00           O  
ATOM   1735  C   ASP   121    -286.506-244.262-282.695  1.00  0.00           C  
ATOM   1736  O   ASP   121    -285.744-243.304-283.117  1.00  0.00           O  
ATOM   1737  N   ASN   122    -286.287-245.007-281.605  1.00  0.00           N  
ATOM   1738  H   ASN   122    -286.876-245.777-281.323  1.00  0.00           H  
ATOM   1739  CA  ASN   122    -285.068-245.060-280.789  1.00  0.00           C  
ATOM   1740  HA  ASN   122    -284.362-244.335-281.196  1.00  0.00           H  
ATOM   1741  CB  ASN   122    -285.224-244.823-279.313  1.00  0.00           C  
ATOM   1742  HB2 ASN   122    -285.921-243.990-279.231  1.00  0.00           H  
ATOM   1743  HB3 ASN   122    -285.581-245.751-278.866  1.00  0.00           H  
ATOM   1744  CG  ASN   122    -284.024-244.553-278.474  1.00  0.00           C  
ATOM   1745  OD1 ASN   122    -282.906-244.833-278.766  1.00  0.00           O  
ATOM   1746  ND2 ASN   122    -284.154-243.711-277.392  1.00  0.00           N  
ATOM   1747 HD21 ASN   122    -285.059-243.424-277.047  1.00  0.00           H  
ATOM   1748 HD22 ASN   122    -283.275-243.655-276.898  1.00  0.00           H  
ATOM   1749  C   ASN   122    -284.444-246.466-280.976  1.00  0.00           C  
ATOM   1750  O   ASN   122    -285.173-247.464-281.035  1.00  0.00           O  
ATOM   1751  N   GLU   123    -283.179-246.551-280.986  1.00  0.00           N  
ATOM   1752  H   GLU   123    -282.621-245.739-280.761  1.00  0.00           H  
ATOM   1753  CA  GLU   123    -282.448-247.807-281.398  1.00  0.00           C  
ATOM   1754  HA  GLU   123    -283.118-248.612-281.699  1.00  0.00           H  
ATOM   1755  CB  GLU   123    -281.440-247.578-282.510  1.00  0.00           C  
ATOM   1756  HB2 GLU   123    -280.526-247.076-282.194  1.00  0.00           H  
ATOM   1757  HB3 GLU   123    -281.176-248.544-282.942  1.00  0.00           H  
ATOM   1758  CG  GLU   123    -282.042-246.858-283.769  1.00  0.00           C  
ATOM   1759  HG2 GLU   123    -282.734-247.348-284.454  1.00  0.00           H  
ATOM   1760  HG3 GLU   123    -282.594-245.965-283.475  1.00  0.00           H  
ATOM   1761  CD  GLU   123    -280.949-246.466-284.760  1.00  0.00           C  
ATOM   1762  OE1 GLU   123    -279.998-245.734-284.450  1.00  0.00           O  
ATOM   1763  OE2 GLU   123    -281.035-246.720-286.001  1.00  0.00           O  
ATOM   1764  C   GLU   123    -281.716-248.459-280.227  1.00  0.00           C  
ATOM   1765  O   GLU   123    -281.156-249.558-280.394  1.00  0.00           O  
ATOM   1766  N   ALA   124    -281.593-247.694-279.102  1.00  0.00           N  
ATOM   1767  H   ALA   124    -282.161-246.861-279.056  1.00  0.00           H  
ATOM   1768  CA  ALA   124    -280.916-248.160-277.868  1.00  0.00           C  
ATOM   1769  HA  ALA   124    -280.610-249.205-277.931  1.00  0.00           H  
ATOM   1770  CB  ALA   124    -279.656-247.326-277.806  1.00  0.00           C  
ATOM   1771  HB1 ALA   124    -279.084-247.333-278.734  1.00  0.00           H  
ATOM   1772  HB2 ALA   124    -279.085-247.672-276.945  1.00  0.00           H  
ATOM   1773  HB3 ALA   124    -279.800-246.292-277.491  1.00  0.00           H  
ATOM   1774  C   ALA   124    -281.699-248.189-276.513  1.00  0.00           C  
ATOM   1775  O   ALA   124    -281.897-247.177-275.944  1.00  0.00           O  
ATOM   1776  N   TYR   125    -282.105-249.423-276.099  1.00  0.00           N  
ATOM   1777  H   TYR   125    -281.947-250.209-276.713  1.00  0.00           H  
ATOM   1778  CA  TYR   125    -282.715-249.810-274.839  1.00  0.00           C  
ATOM   1779  HA  TYR   125    -282.582-249.090-274.031  1.00  0.00           H  
ATOM   1780  CB  TYR   125    -284.158-249.944-275.057  1.00  0.00           C  
ATOM   1781  HB2 TYR   125    -284.568-250.276-274.103  1.00  0.00           H  
ATOM   1782  HB3 TYR   125    -284.616-248.962-275.177  1.00  0.00           H  
ATOM   1783  CG  TYR   125    -284.653-250.960-276.141  1.00  0.00           C  
ATOM   1784  CD1 TYR   125    -284.555-252.377-275.841  1.00  0.00           C  
ATOM   1785  HD1 TYR   125    -284.249-252.694-274.856  1.00  0.00           H  
ATOM   1786  CE1 TYR   125    -284.934-253.364-276.791  1.00  0.00           C  
ATOM   1787  HE1 TYR   125    -284.623-254.357-276.501  1.00  0.00           H  
ATOM   1788  CZ  TYR   125    -285.486-252.937-278.003  1.00  0.00           C  
ATOM   1789  OH  TYR   125    -285.747-253.794-279.052  1.00  0.00           O  
ATOM   1790  HH  TYR   125    -285.540-254.646-278.659  1.00  0.00           H  
ATOM   1791  CE2 TYR   125    -285.862-251.577-278.110  1.00  0.00           C  
ATOM   1792  HE2 TYR   125    -286.278-251.228-279.043  1.00  0.00           H  
ATOM   1793  CD2 TYR   125    -285.349-250.557-277.289  1.00  0.00           C  
ATOM   1794  HD2 TYR   125    -285.574-249.514-277.460  1.00  0.00           H  
ATOM   1795  C   TYR   125    -282.126-250.955-274.130  1.00  0.00           C  
ATOM   1796  O   TYR   125    -281.200-251.640-274.612  1.00  0.00           O  
ATOM   1797  N   GLU   126    -282.587-251.259-272.878  1.00  0.00           N  
ATOM   1798  H   GLU   126    -283.471-250.839-272.628  1.00  0.00           H  
ATOM   1799  CA  GLU   126    -282.249-252.459-272.097  1.00  0.00           C  
ATOM   1800  HA  GLU   126    -282.233-253.320-272.766  1.00  0.00           H  
ATOM   1801  CB  GLU   126    -280.874-252.259-271.397  1.00  0.00           C  
ATOM   1802  HB2 GLU   126    -280.059-252.129-272.109  1.00  0.00           H  
ATOM   1803  HB3 GLU   126    -280.850-251.411-270.713  1.00  0.00           H  
ATOM   1804  CG  GLU   126    -280.433-253.445-270.555  1.00  0.00           C  
ATOM   1805  HG2 GLU   126    -279.622-253.036-269.953  1.00  0.00           H  
ATOM   1806  HG3 GLU   126    -281.111-253.753-269.759  1.00  0.00           H  
ATOM   1807  CD  GLU   126    -280.032-254.713-271.338  1.00  0.00           C  
ATOM   1808  OE1 GLU   126    -280.672-254.971-272.358  1.00  0.00           O  
ATOM   1809  OE2 GLU   126    -279.012-255.362-270.893  1.00  0.00           O  
ATOM   1810  C   GLU   126    -283.402-252.850-271.200  1.00  0.00           C  
ATOM   1811  O   GLU   126    -284.215-252.051-270.963  1.00  0.00           O  
ATOM   1812  N   MET   127    -283.616-254.098-270.883  1.00  0.00           N  
ATOM   1813  H   MET   127    -282.892-254.776-271.076  1.00  0.00           H  
ATOM   1814  CA  MET   127    -284.739-254.519-270.061  1.00  0.00           C  
ATOM   1815  HA  MET   127    -285.541-253.782-270.021  1.00  0.00           H  
ATOM   1816  CB  MET   127    -285.442-255.725-270.664  1.00  0.00           C  
ATOM   1817  HB2 MET   127    -284.681-256.398-271.058  1.00  0.00           H  
ATOM   1818  HB3 MET   127    -286.058-256.319-269.988  1.00  0.00           H  
ATOM   1819  CG  MET   127    -286.300-255.194-271.825  1.00  0.00           C  
ATOM   1820  HG2 MET   127    -287.285-254.827-271.538  1.00  0.00           H  
ATOM   1821  HG3 MET   127    -285.903-254.316-272.335  1.00  0.00           H  
ATOM   1822  SD  MET   127    -286.675-256.423-273.126  1.00  0.00           S  
ATOM   1823  CE  MET   127    -285.379-256.068-274.299  1.00  0.00           C  
ATOM   1824  HE1 MET   127    -285.473-255.060-274.703  1.00  0.00           H  
ATOM   1825  HE2 MET   127    -285.476-256.834-275.068  1.00  0.00           H  
ATOM   1826  HE3 MET   127    -284.388-256.308-273.915  1.00  0.00           H  
ATOM   1827  C   MET   127    -284.312-254.864-268.595  1.00  0.00           C  
ATOM   1828  O   MET   127    -283.271-255.520-268.510  1.00  0.00           O  
ATOM   1829  N   PRO   128    -285.049-254.527-267.505  1.00  0.00           N  
ATOM   1830  CD  PRO   128    -286.111-253.535-267.410  1.00  0.00           C  
ATOM   1831  HD2 PRO   128    -287.113-253.794-267.751  1.00  0.00           H  
ATOM   1832  HD3 PRO   128    -285.826-252.814-268.176  1.00  0.00           H  
ATOM   1833  CG  PRO   128    -286.037-253.129-265.961  1.00  0.00           C  
ATOM   1834  HG2 PRO   128    -287.036-252.773-265.713  1.00  0.00           H  
ATOM   1835  HG3 PRO   128    -285.373-252.282-265.787  1.00  0.00           H  
ATOM   1836  CB  PRO   128    -285.602-254.357-265.173  1.00  0.00           C  
ATOM   1837  HB2 PRO   128    -286.547-254.821-264.889  1.00  0.00           H  
ATOM   1838  HB3 PRO   128    -284.987-254.205-264.287  1.00  0.00           H  
ATOM   1839  CA  PRO   128    -284.808-255.128-266.154  1.00  0.00           C  
ATOM   1840  HA  PRO   128    -283.765-255.176-265.839  1.00  0.00           H  
ATOM   1841  C   PRO   128    -285.381-256.580-266.147  1.00  0.00           C  
ATOM   1842  O   PRO   128    -286.372-256.905-266.814  1.00  0.00           O  
ATOM   1843  N   SER   129    -284.684-257.338-265.303  1.00  0.00           N  
ATOM   1844  H   SER   129    -283.950-256.885-264.778  1.00  0.00           H  
ATOM   1845  CA  SER   129    -284.772-258.822-265.397  1.00  0.00           C  
ATOM   1846  HA  SER   129    -285.136-259.085-266.390  1.00  0.00           H  
ATOM   1847  CB  SER   129    -283.446-259.430-265.263  1.00  0.00           C  
ATOM   1848  HB2 SER   129    -282.658-258.842-265.732  1.00  0.00           H  
ATOM   1849  HB3 SER   129    -283.117-259.507-264.226  1.00  0.00           H  
ATOM   1850  OG  SER   129    -283.473-260.596-265.988  1.00  0.00           O  
ATOM   1851  HG  SER   129    -283.552-260.402-266.925  1.00  0.00           H  
ATOM   1852  C   SER   129    -285.980-259.410-264.549  1.00  0.00           C  
ATOM   1853  O   SER   129    -286.055-259.156-263.365  1.00  0.00           O  
ATOM   1854  N   GLU   130    -286.852-260.148-265.160  1.00  0.00           N  
ATOM   1855  H   GLU   130    -286.688-260.235-266.153  1.00  0.00           H  
ATOM   1856  CA  GLU   130    -288.135-260.669-264.482  1.00  0.00           C  
ATOM   1857  HA  GLU   130    -288.600-259.870-263.904  1.00  0.00           H  
ATOM   1858  CB  GLU   130    -288.978-261.305-265.586  1.00  0.00           C  
ATOM   1859  HB2 GLU   130    -289.527-260.571-266.177  1.00  0.00           H  
ATOM   1860  HB3 GLU   130    -288.310-261.772-266.310  1.00  0.00           H  
ATOM   1861  CG  GLU   130    -289.980-262.349-265.087  1.00  0.00           C  
ATOM   1862  HG2 GLU   130    -289.539-263.285-264.743  1.00  0.00           H  
ATOM   1863  HG3 GLU   130    -290.397-261.925-264.173  1.00  0.00           H  
ATOM   1864  CD  GLU   130    -291.103-262.759-266.018  1.00  0.00           C  
ATOM   1865  OE1 GLU   130    -292.265-262.832-265.628  1.00  0.00           O  
ATOM   1866  OE2 GLU   130    -290.854-262.970-267.235  1.00  0.00           O  
ATOM   1867  C   GLU   130    -287.865-261.689-263.322  1.00  0.00           C  
ATOM   1868  O   GLU   130    -288.608-261.616-262.304  1.00  0.00           O  
ATOM   1869  N   GLU   131    -286.845-262.593-263.410  1.00  0.00           N  
ATOM   1870  H   GLU   131    -286.381-262.831-264.275  1.00  0.00           H  
ATOM   1871  CA  GLU   131    -286.573-263.609-262.375  1.00  0.00           C  
ATOM   1872  HA  GLU   131    -287.474-264.160-262.107  1.00  0.00           H  
ATOM   1873  CB  GLU   131    -285.681-264.586-263.096  1.00  0.00           C  
ATOM   1874  HB2 GLU   131    -286.324-264.969-263.888  1.00  0.00           H  
ATOM   1875  HB3 GLU   131    -284.744-264.067-263.298  1.00  0.00           H  
ATOM   1876  CG  GLU   131    -285.183-265.838-262.311  1.00  0.00           C  
ATOM   1877  HG2 GLU   131    -284.500-265.522-261.522  1.00  0.00           H  
ATOM   1878  HG3 GLU   131    -285.994-266.427-261.882  1.00  0.00           H  
ATOM   1879  CD  GLU   131    -284.389-266.638-263.479  1.00  0.00           C  
ATOM   1880  OE1 GLU   131    -283.186-266.414-263.635  1.00  0.00           O  
ATOM   1881  OE2 GLU   131    -284.874-267.604-264.101  1.00  0.00           O  
ATOM   1882  C   GLU   131    -286.061-263.040-261.066  1.00  0.00           C  
ATOM   1883  O   GLU   131    -286.088-263.780-260.047  1.00  0.00           O  
ATOM   1884  N   GLY   132    -285.641-261.761-261.009  1.00  0.00           N  
ATOM   1885  H   GLY   132    -285.599-261.088-261.760  1.00  0.00           H  
ATOM   1886  CA  GLY   132    -285.094-261.200-259.760  1.00  0.00           C  
ATOM   1887  HA2 GLY   132    -284.395-261.877-259.269  1.00  0.00           H  
ATOM   1888  HA3 GLY   132    -284.395-260.420-260.061  1.00  0.00           H  
ATOM   1889  C   GLY   132    -285.987-260.632-258.730  1.00  0.00           C  
ATOM   1890  O   GLY   132    -287.200-260.755-258.726  1.00  0.00           O  
ATOM   1891  N   TYR   133    -285.253-259.889-257.825  1.00  0.00           N  
ATOM   1892  H   TYR   133    -284.323-259.738-258.188  1.00  0.00           H  
ATOM   1893  CA  TYR   133    -285.791-258.992-256.775  1.00  0.00           C  
ATOM   1894  HA  TYR   133    -286.876-259.073-256.827  1.00  0.00           H  
ATOM   1895  CB  TYR   133    -285.386-259.517-255.373  1.00  0.00           C  
ATOM   1896  HB2 TYR   133    -284.308-259.616-255.250  1.00  0.00           H  
ATOM   1897  HB3 TYR   133    -285.758-258.826-254.617  1.00  0.00           H  
ATOM   1898  CG  TYR   133    -285.885-261.013-254.963  1.00  0.00           C  
ATOM   1899  CD1 TYR   133    -287.112-261.201-254.347  1.00  0.00           C  
ATOM   1900  HD1 TYR   133    -287.739-260.338-254.173  1.00  0.00           H  
ATOM   1901  CE1 TYR   133    -287.347-262.415-253.631  1.00  0.00           C  
ATOM   1902  HE1 TYR   133    -288.133-262.458-252.892  1.00  0.00           H  
ATOM   1903  CZ  TYR   133    -286.387-263.503-253.640  1.00  0.00           C  
ATOM   1904  OH  TYR   133    -286.673-264.743-253.110  1.00  0.00           O  
ATOM   1905  HH  TYR   133    -287.624-264.792-253.226  1.00  0.00           H  
ATOM   1906  CE2 TYR   133    -285.275-263.330-254.465  1.00  0.00           C  
ATOM   1907  HE2 TYR   133    -284.551-264.114-254.629  1.00  0.00           H  
ATOM   1908  CD2 TYR   133    -284.955-262.081-255.000  1.00  0.00           C  
ATOM   1909  HD2 TYR   133    -284.105-262.021-255.663  1.00  0.00           H  
ATOM   1910  C   TYR   133    -285.501-257.549-256.963  1.00  0.00           C  
ATOM   1911  O   TYR   133    -284.466-257.180-257.453  1.00  0.00           O  
ATOM   1912  N   GLN   134    -286.484-256.639-256.614  1.00  0.00           N  
ATOM   1913  H   GLN   134    -287.400-256.946-256.318  1.00  0.00           H  
ATOM   1914  CA  GLN   134    -286.289-255.262-256.541  1.00  0.00           C  
ATOM   1915  HA  GLN   134    -285.452-254.921-257.150  1.00  0.00           H  
ATOM   1916  CB  GLN   134    -287.590-254.470-257.020  1.00  0.00           C  
ATOM   1917  HB2 GLN   134    -288.463-254.554-256.372  1.00  0.00           H  
ATOM   1918  HB3 GLN   134    -287.237-253.442-256.937  1.00  0.00           H  
ATOM   1919  CG  GLN   134    -287.909-254.521-258.557  1.00  0.00           C  
ATOM   1920  HG2 GLN   134    -288.653-253.745-258.735  1.00  0.00           H  
ATOM   1921  HG3 GLN   134    -287.081-254.115-259.139  1.00  0.00           H  
ATOM   1922  CD  GLN   134    -288.632-255.745-259.067  1.00  0.00           C  
ATOM   1923  OE1 GLN   134    -289.603-256.221-258.527  1.00  0.00           O  
ATOM   1924  NE2 GLN   134    -288.245-256.294-260.197  1.00  0.00           N  
ATOM   1925 HE21 GLN   134    -288.741-257.130-260.472  1.00  0.00           H  
ATOM   1926 HE22 GLN   134    -287.571-255.828-260.788  1.00  0.00           H  
ATOM   1927  C   GLN   134    -285.929-254.780-255.118  1.00  0.00           C  
ATOM   1928  O   GLN   134    -286.065-255.615-254.258  1.00  0.00           O  
ATOM   1929  N   ASP   135    -285.453-253.562-254.924  1.00  0.00           N  
ATOM   1930  H   ASP   135    -285.302-252.932-255.699  1.00  0.00           H  
ATOM   1931  CA  ASP   135    -284.837-253.241-253.597  1.00  0.00           C  
ATOM   1932  HA  ASP   135    -284.221-254.079-253.267  1.00  0.00           H  
ATOM   1933  CB  ASP   135    -283.835-252.047-253.868  1.00  0.00           C  
ATOM   1934  HB2 ASP   135    -283.452-252.111-254.887  1.00  0.00           H  
ATOM   1935  HB3 ASP   135    -284.400-251.118-253.789  1.00  0.00           H  
ATOM   1936  CG  ASP   135    -282.662-252.033-252.836  1.00  0.00           C  
ATOM   1937  OD1 ASP   135    -281.561-251.457-253.150  1.00  0.00           O  
ATOM   1938  OD2 ASP   135    -282.838-252.634-251.772  1.00  0.00           O  
ATOM   1939  C   ASP   135    -285.970-252.979-252.482  1.00  0.00           C  
ATOM   1940  O   ASP   135    -287.103-252.841-252.743  1.00  0.00           O  
ATOM   1941  N   TYR   136    -285.541-253.064-251.219  1.00  0.00           N  
ATOM   1942  H   TYR   136    -284.564-253.249-251.040  1.00  0.00           H  
ATOM   1943  CA  TYR   136    -286.459-253.149-250.100  1.00  0.00           C  
ATOM   1944  HA  TYR   136    -287.314-252.515-250.334  1.00  0.00           H  
ATOM   1945  CB  TYR   136    -286.866-254.680-250.152  1.00  0.00           C  
ATOM   1946  HB2 TYR   136    -287.113-254.885-251.193  1.00  0.00           H  
ATOM   1947  HB3 TYR   136    -285.958-255.261-249.990  1.00  0.00           H  
ATOM   1948  CG  TYR   136    -288.093-255.027-249.371  1.00  0.00           C  
ATOM   1949  CD1 TYR   136    -287.938-255.714-248.109  1.00  0.00           C  
ATOM   1950  HD1 TYR   136    -286.944-255.955-247.761  1.00  0.00           H  
ATOM   1951  CE1 TYR   136    -289.070-256.298-247.506  1.00  0.00           C  
ATOM   1952  HE1 TYR   136    -289.060-257.078-246.758  1.00  0.00           H  
ATOM   1953  CZ  TYR   136    -290.346-256.031-248.049  1.00  0.00           C  
ATOM   1954  OH  TYR   136    -291.458-256.623-247.376  1.00  0.00           O  
ATOM   1955  HH  TYR   136    -292.322-256.271-247.601  1.00  0.00           H  
ATOM   1956  CE2 TYR   136    -290.501-255.311-249.203  1.00  0.00           C  
ATOM   1957  HE2 TYR   136    -291.487-255.226-249.635  1.00  0.00           H  
ATOM   1958  CD2 TYR   136    -289.375-254.810-249.889  1.00  0.00           C  
ATOM   1959  HD2 TYR   136    -289.633-254.484-250.885  1.00  0.00           H  
ATOM   1960  C   TYR   136    -285.932-252.709-248.695  1.00  0.00           C  
ATOM   1961  O   TYR   136    -284.754-253.019-248.350  1.00  0.00           O  
ATOM   1962  N   GLU   137    -286.879-252.125-247.853  1.00  0.00           N  
ATOM   1963  H   GLU   137    -287.829-252.093-248.196  1.00  0.00           H  
ATOM   1964  CA  GLU   137    -286.640-251.870-246.365  1.00  0.00           C  
ATOM   1965  HA  GLU   137    -285.636-252.112-246.016  1.00  0.00           H  
ATOM   1966  CB  GLU   137    -286.527-250.348-246.128  1.00  0.00           C  
ATOM   1967  HB2 GLU   137    -287.506-249.869-246.139  1.00  0.00           H  
ATOM   1968  HB3 GLU   137    -286.183-250.299-245.095  1.00  0.00           H  
ATOM   1969  CG  GLU   137    -285.600-249.632-247.135  1.00  0.00           C  
ATOM   1970  HG2 GLU   137    -284.898-250.337-247.580  1.00  0.00           H  
ATOM   1971  HG3 GLU   137    -286.241-249.212-247.910  1.00  0.00           H  
ATOM   1972  CD  GLU   137    -284.639-248.679-246.531  1.00  0.00           C  
ATOM   1973  OE1 GLU   137    -283.413-249.094-246.399  1.00  0.00           O  
ATOM   1974  OE2 GLU   137    -285.048-247.689-245.939  1.00  0.00           O  
ATOM   1975  C   GLU   137    -287.664-252.479-245.445  1.00  0.00           C  
ATOM   1976  O   GLU   137    -288.893-252.356-245.733  1.00  0.00           O  
ATOM   1977  N   PRO   138    -287.293-253.217-244.389  1.00  0.00           N  
ATOM   1978  CD  PRO   138    -286.058-254.061-244.459  1.00  0.00           C  
ATOM   1979  HD2 PRO   138    -285.261-253.467-244.013  1.00  0.00           H  
ATOM   1980  HD3 PRO   138    -285.780-254.356-245.471  1.00  0.00           H  
ATOM   1981  CG  PRO   138    -286.377-255.363-243.598  1.00  0.00           C  
ATOM   1982  HG2 PRO   138    -285.802-255.216-242.683  1.00  0.00           H  
ATOM   1983  HG3 PRO   138    -286.284-256.346-244.059  1.00  0.00           H  
ATOM   1984  CB  PRO   138    -287.894-255.270-243.321  1.00  0.00           C  
ATOM   1985  HB2 PRO   138    -288.080-255.687-242.331  1.00  0.00           H  
ATOM   1986  HB3 PRO   138    -288.542-255.789-244.028  1.00  0.00           H  
ATOM   1987  CA  PRO   138    -288.128-253.752-243.383  1.00  0.00           C  
ATOM   1988  HA  PRO   138    -289.092-253.664-243.882  1.00  0.00           H  
ATOM   1989  C   PRO   138    -288.285-252.999-241.998  1.00  0.00           C  
ATOM   1990  O   PRO   138    -289.197-253.408-241.277  1.00  0.00           O  
ATOM   1991  N   GLU   139    -287.359-252.118-241.630  1.00  0.00           N  
ATOM   1992  H   GLU   139    -286.538-251.981-242.202  1.00  0.00           H  
ATOM   1993  CA  GLU   139    -287.320-251.319-240.438  1.00  0.00           C  
ATOM   1994  HA  GLU   139    -287.091-251.789-239.481  1.00  0.00           H  
ATOM   1995  CB  GLU   139    -286.000-250.484-240.505  1.00  0.00           C  
ATOM   1996  HB2 GLU   139    -285.171-251.184-240.605  1.00  0.00           H  
ATOM   1997  HB3 GLU   139    -286.178-249.859-241.380  1.00  0.00           H  
ATOM   1998  CG  GLU   139    -285.787-249.504-239.208  1.00  0.00           C  
ATOM   1999  HG2 GLU   139    -286.534-248.710-239.201  1.00  0.00           H  
ATOM   2000  HG3 GLU   139    -285.776-250.156-238.334  1.00  0.00           H  
ATOM   2001  CD  GLU   139    -284.448-248.741-239.433  1.00  0.00           C  
ATOM   2002  OE1 GLU   139    -283.418-249.203-238.818  1.00  0.00           O  
ATOM   2003  OE2 GLU   139    -284.355-247.656-239.987  1.00  0.00           O  
ATOM   2004  C   GLU   139    -288.642-250.472-240.207  1.00  0.00           C  
ATOM   2005  O   GLU   139    -288.687-249.417-240.783  1.00  0.00           O  
ATOM   2006  N   ALA   140    -289.638-251.076-239.555  1.00  0.00           N  
ATOM   2007  H   ALA   140    -289.578-252.049-239.288  1.00  0.00           H  
ATOM   2008  CA  ALA   140    -290.917-250.554-239.309  1.00  0.00           C  
ATOM   2009  HA  ALA   140    -291.065-249.706-239.977  1.00  0.00           H  
ATOM   2010  CB  ALA   140    -291.995-251.590-239.616  1.00  0.00           C  
ATOM   2011  HB1 ALA   140    -292.846-251.502-238.941  1.00  0.00           H  
ATOM   2012  HB2 ALA   140    -291.586-252.600-239.646  1.00  0.00           H  
ATOM   2013  HB3 ALA   140    -292.468-251.366-240.572  1.00  0.00           H  
ATOM   2014  C   ALA   140    -291.125-249.961-237.880  1.00  0.00           C  
ATOM   2015  O   ALA   140    -291.291-250.761-236.903  1.00  0.00           O  
ATOM   2016  OXT ALA   140    -291.041-248.739-237.711  1.00  0.00           O  
TER    2017      ALA   140 
END   
