# Supplementary material for: Exploring Structural Insights of Aβ42 and α-Synuclein Monomers and Heterodimer: A Comparative Study Using Implicit and Explicit Solvent Simulations
Source: J Phys Chem B. 2024 May 3;128(19):4655–69. doi: 10.1021/acs.jpcb.4c00503 (PMC11103699; doi:10.1021/acs.jpcb.4c00503)
Supplement: Supplementary file 3 — jp4c00503_si_003.zip [file jp4c00503_si_003.zip › rep/3_ab42_asyn_FINAL01.pdb]

ATOM      1  N   MET     1     230.188  26.914  14.647  1.00  0.00           N  
ATOM      2  H1  MET     1     229.217  27.108  14.845  1.00  0.00           H  
ATOM      3  H2  MET     1     230.480  26.374  15.448  1.00  0.00           H  
ATOM      4  H3  MET     1     230.098  26.290  13.857  1.00  0.00           H  
ATOM      5  CA  MET     1     230.945  28.162  14.431  1.00  0.00           C  
ATOM      6  HA  MET     1     230.507  28.604  13.536  1.00  0.00           H  
ATOM      7  CB  MET     1     230.791  29.159  15.611  1.00  0.00           C  
ATOM      8  HB2 MET     1     229.736  29.421  15.689  1.00  0.00           H  
ATOM      9  HB3 MET     1     231.127  28.718  16.549  1.00  0.00           H  
ATOM     10  CG  MET     1     231.547  30.470  15.337  1.00  0.00           C  
ATOM     11  HG2 MET     1     231.134  31.259  15.966  1.00  0.00           H  
ATOM     12  HG3 MET     1     232.601  30.280  15.543  1.00  0.00           H  
ATOM     13  SD  MET     1     231.200  31.082  13.640  1.00  0.00           S  
ATOM     14  CE  MET     1     229.983  32.408  13.984  1.00  0.00           C  
ATOM     15  HE1 MET     1     230.137  32.843  14.972  1.00  0.00           H  
ATOM     16  HE2 MET     1     230.115  33.227  13.277  1.00  0.00           H  
ATOM     17  HE3 MET     1     228.964  32.022  13.961  1.00  0.00           H  
ATOM     18  C   MET     1     232.390  27.871  14.058  1.00  0.00           C  
ATOM     19  O   MET     1     233.139  27.397  14.935  1.00  0.00           O  
ATOM     20  N   ASP     2     232.782  28.183  12.820  1.00  0.00           N  
ATOM     21  H   ASP     2     232.091  28.462  12.138  1.00  0.00           H  
ATOM     22  CA  ASP     2     234.178  28.147  12.317  1.00  0.00           C  
ATOM     23  HA  ASP     2     234.975  28.330  13.038  1.00  0.00           H  
ATOM     24  CB  ASP     2     234.399  26.777  11.641  1.00  0.00           C  
ATOM     25  HB2 ASP     2     233.859  25.982  12.156  1.00  0.00           H  
ATOM     26  HB3 ASP     2     234.027  26.782  10.616  1.00  0.00           H  
ATOM     27  CG  ASP     2     235.873  26.418  11.566  1.00  0.00           C  
ATOM     28  OD1 ASP     2     236.613  26.872  12.496  1.00  0.00           O  
ATOM     29  OD2 ASP     2     236.390  25.830  10.664  1.00  0.00           O  
ATOM     30  C   ASP     2     234.553  29.316  11.329  1.00  0.00           C  
ATOM     31  O   ASP     2     233.650  29.804  10.710  1.00  0.00           O  
ATOM     32  N   VAL     3     235.885  29.485  11.074  1.00  0.00           N  
ATOM     33  H   VAL     3     236.577  28.904  11.525  1.00  0.00           H  
ATOM     34  CA  VAL     3     236.362  30.549  10.299  1.00  0.00           C  
ATOM     35  HA  VAL     3     236.534  31.416  10.937  1.00  0.00           H  
ATOM     36  CB  VAL     3     237.846  30.230   9.833  1.00  0.00           C  
ATOM     37  HB  VAL     3     238.082  31.039   9.143  1.00  0.00           H  
ATOM     38  CG1 VAL     3     238.753  30.347  11.076  1.00  0.00           C  
ATOM     39 HG11 VAL     3     238.645  29.446  11.680  1.00  0.00           H  
ATOM     40 HG12 VAL     3     238.470  31.196  11.699  1.00  0.00           H  
ATOM     41 HG13 VAL     3     239.746  30.373  10.629  1.00  0.00           H  
ATOM     42  CG2 VAL     3     238.111  28.928   9.196  1.00  0.00           C  
ATOM     43 HG21 VAL     3     239.190  28.777   9.214  1.00  0.00           H  
ATOM     44 HG22 VAL     3     237.664  28.972   8.202  1.00  0.00           H  
ATOM     45 HG23 VAL     3     237.673  28.156   9.829  1.00  0.00           H  
ATOM     46  C   VAL     3     235.612  30.952   9.002  1.00  0.00           C  
ATOM     47  O   VAL     3     235.469  32.140   8.778  1.00  0.00           O  
ATOM     48  N   PHE     4     235.137  30.040   8.223  1.00  0.00           N  
ATOM     49  H   PHE     4     235.253  29.090   8.544  1.00  0.00           H  
ATOM     50  CA  PHE     4     234.321  30.276   7.053  1.00  0.00           C  
ATOM     51  HA  PHE     4     234.988  30.849   6.409  1.00  0.00           H  
ATOM     52  CB  PHE     4     233.940  29.002   6.348  1.00  0.00           C  
ATOM     53  HB2 PHE     4     234.557  28.248   6.837  1.00  0.00           H  
ATOM     54  HB3 PHE     4     232.894  28.797   6.574  1.00  0.00           H  
ATOM     55  CG  PHE     4     234.146  28.962   4.827  1.00  0.00           C  
ATOM     56  CD1 PHE     4     233.127  29.351   3.845  1.00  0.00           C  
ATOM     57  HD1 PHE     4     232.223  29.744   4.286  1.00  0.00           H  
ATOM     58  CE1 PHE     4     233.397  29.446   2.480  1.00  0.00           C  
ATOM     59  HE1 PHE     4     232.650  29.652   1.726  1.00  0.00           H  
ATOM     60  CZ  PHE     4     234.690  29.138   2.020  1.00  0.00           C  
ATOM     61  HZ  PHE     4     234.953  29.155   0.973  1.00  0.00           H  
ATOM     62  CE2 PHE     4     235.675  28.726   2.948  1.00  0.00           C  
ATOM     63  HE2 PHE     4     236.689  28.520   2.637  1.00  0.00           H  
ATOM     64  CD2 PHE     4     235.415  28.679   4.331  1.00  0.00           C  
ATOM     65  HD2 PHE     4     236.188  28.466   5.054  1.00  0.00           H  
ATOM     66  C   PHE     4     233.064  31.161   7.355  1.00  0.00           C  
ATOM     67  O   PHE     4     232.692  31.906   6.463  1.00  0.00           O  
ATOM     68  N   MET     5     232.388  31.211   8.514  1.00  0.00           N  
ATOM     69  H   MET     5     232.794  30.743   9.312  1.00  0.00           H  
ATOM     70  CA  MET     5     231.162  31.881   8.728  1.00  0.00           C  
ATOM     71  HA  MET     5     230.559  31.678   7.843  1.00  0.00           H  
ATOM     72  CB  MET     5     230.511  31.358  10.035  1.00  0.00           C  
ATOM     73  HB2 MET     5     231.122  31.372  10.938  1.00  0.00           H  
ATOM     74  HB3 MET     5     229.684  32.022  10.284  1.00  0.00           H  
ATOM     75  CG  MET     5     230.012  29.942   9.754  1.00  0.00           C  
ATOM     76  HG2 MET     5     229.246  30.009   8.981  1.00  0.00           H  
ATOM     77  HG3 MET     5     230.853  29.277   9.556  1.00  0.00           H  
ATOM     78  SD  MET     5     229.221  29.275  11.272  1.00  0.00           S  
ATOM     79  CE  MET     5     227.519  29.842  10.999  1.00  0.00           C  
ATOM     80  HE1 MET     5     227.503  30.877  11.340  1.00  0.00           H  
ATOM     81  HE2 MET     5     227.238  29.714   9.953  1.00  0.00           H  
ATOM     82  HE3 MET     5     226.874  29.185  11.582  1.00  0.00           H  
ATOM     83  C   MET     5     231.315  33.425   8.795  1.00  0.00           C  
ATOM     84  O   MET     5     230.508  34.155   8.192  1.00  0.00           O  
ATOM     85  N   LYS     6     232.303  33.930   9.466  1.00  0.00           N  
ATOM     86  H   LYS     6     232.978  33.226   9.728  1.00  0.00           H  
ATOM     87  CA  LYS     6     232.764  35.331   9.690  1.00  0.00           C  
ATOM     88  HA  LYS     6     231.948  36.011   9.934  1.00  0.00           H  
ATOM     89  CB  LYS     6     233.520  35.373  10.979  1.00  0.00           C  
ATOM     90  HB2 LYS     6     234.303  34.618  10.920  1.00  0.00           H  
ATOM     91  HB3 LYS     6     233.999  36.351  10.932  1.00  0.00           H  
ATOM     92  CG  LYS     6     232.446  35.179  12.174  1.00  0.00           C  
ATOM     93  HG2 LYS     6     231.733  35.997  12.074  1.00  0.00           H  
ATOM     94  HG3 LYS     6     231.826  34.283  12.139  1.00  0.00           H  
ATOM     95  CD  LYS     6     233.033  35.231  13.589  1.00  0.00           C  
ATOM     96  HD2 LYS     6     233.586  36.166  13.682  1.00  0.00           H  
ATOM     97  HD3 LYS     6     232.177  35.223  14.263  1.00  0.00           H  
ATOM     98  CE  LYS     6     234.126  34.118  13.918  1.00  0.00           C  
ATOM     99  HE2 LYS     6     233.892  33.185  13.403  1.00  0.00           H  
ATOM    100  HE3 LYS     6     235.049  34.518  13.499  1.00  0.00           H  
ATOM    101  NZ  LYS     6     234.154  33.953  15.382  1.00  0.00           N  
ATOM    102  HZ1 LYS     6     234.338  34.870  15.764  1.00  0.00           H  
ATOM    103  HZ2 LYS     6     233.364  33.478  15.795  1.00  0.00           H  
ATOM    104  HZ3 LYS     6     234.937  33.364  15.627  1.00  0.00           H  
ATOM    105  C   LYS     6     233.586  35.902   8.601  1.00  0.00           C  
ATOM    106  O   LYS     6     233.765  37.134   8.525  1.00  0.00           O  
ATOM    107  N   GLY     7     234.159  35.044   7.815  1.00  0.00           N  
ATOM    108  H   GLY     7     233.928  34.076   7.987  1.00  0.00           H  
ATOM    109  CA  GLY     7     234.998  35.301   6.665  1.00  0.00           C  
ATOM    110  HA2 GLY     7     234.954  34.454   5.981  1.00  0.00           H  
ATOM    111  HA3 GLY     7     234.557  36.143   6.132  1.00  0.00           H  
ATOM    112  C   GLY     7     236.428  35.611   7.063  1.00  0.00           C  
ATOM    113  O   GLY     7     236.901  36.674   6.650  1.00  0.00           O  
ATOM    114  N   LEU     8     236.997  34.680   7.795  1.00  0.00           N  
ATOM    115  H   LEU     8     236.498  33.880   8.158  1.00  0.00           H  
ATOM    116  CA  LEU     8     238.319  34.813   8.359  1.00  0.00           C  
ATOM    117  HA  LEU     8     238.708  35.826   8.257  1.00  0.00           H  
ATOM    118  CB  LEU     8     238.267  34.540   9.880  1.00  0.00           C  
ATOM    119  HB2 LEU     8     237.908  33.547  10.150  1.00  0.00           H  
ATOM    120  HB3 LEU     8     239.264  34.580  10.320  1.00  0.00           H  
ATOM    121  CG  LEU     8     237.533  35.610  10.679  1.00  0.00           C  
ATOM    122  HG  LEU     8     236.533  35.447  10.276  1.00  0.00           H  
ATOM    123  CD1 LEU     8     238.046  37.027  10.443  1.00  0.00           C  
ATOM    124 HD11 LEU     8     237.650  37.399   9.498  1.00  0.00           H  
ATOM    125 HD12 LEU     8     239.121  37.190  10.516  1.00  0.00           H  
ATOM    126 HD13 LEU     8     237.641  37.499  11.338  1.00  0.00           H  
ATOM    127  CD2 LEU     8     237.590  35.214  12.252  1.00  0.00           C  
ATOM    128 HD21 LEU     8     237.051  35.944  12.856  1.00  0.00           H  
ATOM    129 HD22 LEU     8     238.640  35.103  12.523  1.00  0.00           H  
ATOM    130 HD23 LEU     8     237.051  34.269  12.324  1.00  0.00           H  
ATOM    131  C   LEU     8     239.410  33.852   7.786  1.00  0.00           C  
ATOM    132  O   LEU     8     240.600  33.811   8.245  1.00  0.00           O  
ATOM    133  N   SER     9     239.005  33.103   6.758  1.00  0.00           N  
ATOM    134  H   SER     9     238.077  33.217   6.374  1.00  0.00           H  
ATOM    135  CA  SER     9     239.916  32.314   5.928  1.00  0.00           C  
ATOM    136  HA  SER     9     240.964  32.556   6.104  1.00  0.00           H  
ATOM    137  CB  SER     9     239.697  30.850   6.266  1.00  0.00           C  
ATOM    138  HB2 SER     9     239.560  30.813   7.347  1.00  0.00           H  
ATOM    139  HB3 SER     9     238.777  30.544   5.767  1.00  0.00           H  
ATOM    140  OG  SER     9     240.797  30.021   5.853  1.00  0.00           O  
ATOM    141  HG  SER     9     241.252  29.839   6.679  1.00  0.00           H  
ATOM    142  C   SER     9     239.750  32.561   4.411  1.00  0.00           C  
ATOM    143  O   SER     9     238.881  33.384   4.094  1.00  0.00           O  
ATOM    144  N   LYS    10     240.513  31.826   3.610  1.00  0.00           N  
ATOM    145  H   LYS    10     241.141  31.207   4.103  1.00  0.00           H  
ATOM    146  CA  LYS    10     240.479  31.808   2.089  1.00  0.00           C  
ATOM    147  HA  LYS    10     240.660  32.795   1.662  1.00  0.00           H  
ATOM    148  CB  LYS    10     241.678  30.980   1.599  1.00  0.00           C  
ATOM    149  HB2 LYS    10     241.574  30.012   2.091  1.00  0.00           H  
ATOM    150  HB3 LYS    10     241.583  30.767   0.534  1.00  0.00           H  
ATOM    151  CG  LYS    10     243.088  31.445   1.959  1.00  0.00           C  
ATOM    152  HG2 LYS    10     243.143  31.606   3.036  1.00  0.00           H  
ATOM    153  HG3 LYS    10     243.772  30.648   1.669  1.00  0.00           H  
ATOM    154  CD  LYS    10     243.411  32.797   1.261  1.00  0.00           C  
ATOM    155  HD2 LYS    10     243.386  32.801   0.171  1.00  0.00           H  
ATOM    156  HD3 LYS    10     242.615  33.478   1.559  1.00  0.00           H  
ATOM    157  CE  LYS    10     244.739  33.332   1.770  1.00  0.00           C  
ATOM    158  HE2 LYS    10     244.804  34.348   1.380  1.00  0.00           H  
ATOM    159  HE3 LYS    10     244.601  33.382   2.850  1.00  0.00           H  
ATOM    160  NZ  LYS    10     245.853  32.391   1.483  1.00  0.00           N  
ATOM    161  HZ1 LYS    10     245.459  31.475   1.647  1.00  0.00           H  
ATOM    162  HZ2 LYS    10     246.418  32.556   0.663  1.00  0.00           H  
ATOM    163  HZ3 LYS    10     246.509  32.676   2.197  1.00  0.00           H  
ATOM    164  C   LYS    10     239.136  31.311   1.506  1.00  0.00           C  
ATOM    165  O   LYS    10     238.266  30.890   2.248  1.00  0.00           O  
ATOM    166  N   ALA    11     239.056  31.309   0.142  1.00  0.00           N  
ATOM    167  H   ALA    11     239.751  31.885  -0.311  1.00  0.00           H  
ATOM    168  CA  ALA    11     237.854  30.859  -0.658  1.00  0.00           C  
ATOM    169  HA  ALA    11     237.163  30.538   0.121  1.00  0.00           H  
ATOM    170  CB  ALA    11     237.208  32.028  -1.300  1.00  0.00           C  
ATOM    171  HB1 ALA    11     236.340  31.604  -1.805  1.00  0.00           H  
ATOM    172  HB2 ALA    11     236.908  32.662  -0.467  1.00  0.00           H  
ATOM    173  HB3 ALA    11     237.844  32.556  -2.010  1.00  0.00           H  
ATOM    174  C   ALA    11     238.106  29.660  -1.646  1.00  0.00           C  
ATOM    175  O   ALA    11     239.216  29.479  -2.136  1.00  0.00           O  
ATOM    176  N   LYS    12     237.031  28.911  -1.947  1.00  0.00           N  
ATOM    177  H   LYS    12     236.105  28.984  -1.550  1.00  0.00           H  
ATOM    178  CA  LYS    12     237.152  27.668  -2.704  1.00  0.00           C  
ATOM    179  HA  LYS    12     237.964  27.082  -2.272  1.00  0.00           H  
ATOM    180  CB  LYS    12     235.794  26.848  -2.592  1.00  0.00           C  
ATOM    181  HB2 LYS    12     235.576  26.531  -1.572  1.00  0.00           H  
ATOM    182  HB3 LYS    12     234.981  27.505  -2.902  1.00  0.00           H  
ATOM    183  CG  LYS    12     235.798  25.663  -3.545  1.00  0.00           C  
ATOM    184  HG2 LYS    12     235.594  25.954  -4.575  1.00  0.00           H  
ATOM    185  HG3 LYS    12     236.777  25.182  -3.541  1.00  0.00           H  
ATOM    186  CD  LYS    12     234.748  24.628  -3.102  1.00  0.00           C  
ATOM    187  HD2 LYS    12     234.943  24.279  -2.088  1.00  0.00           H  
ATOM    188  HD3 LYS    12     233.840  25.226  -3.022  1.00  0.00           H  
ATOM    189  CE  LYS    12     234.565  23.481  -4.135  1.00  0.00           C  
ATOM    190  HE2 LYS    12     234.543  23.957  -5.116  1.00  0.00           H  
ATOM    191  HE3 LYS    12     235.451  22.877  -3.944  1.00  0.00           H  
ATOM    192  NZ  LYS    12     233.260  22.813  -3.890  1.00  0.00           N  
ATOM    193  HZ1 LYS    12     233.159  21.972  -4.441  1.00  0.00           H  
ATOM    194  HZ2 LYS    12     233.176  22.466  -2.945  1.00  0.00           H  
ATOM    195  HZ3 LYS    12     232.450  23.403  -4.013  1.00  0.00           H  
ATOM    196  C   LYS    12     237.644  27.830  -4.117  1.00  0.00           C  
ATOM    197  O   LYS    12     238.536  27.077  -4.540  1.00  0.00           O  
ATOM    198  N   GLU    13     237.264  28.939  -4.783  1.00  0.00           N  
ATOM    199  H   GLU    13     236.512  29.501  -4.410  1.00  0.00           H  
ATOM    200  CA  GLU    13     237.769  29.407  -6.072  1.00  0.00           C  
ATOM    201  HA  GLU    13     238.606  28.791  -6.401  1.00  0.00           H  
ATOM    202  CB  GLU    13     236.652  29.127  -7.172  1.00  0.00           C  
ATOM    203  HB2 GLU    13     236.284  28.101  -7.179  1.00  0.00           H  
ATOM    204  HB3 GLU    13     235.771  29.742  -6.986  1.00  0.00           H  
ATOM    205  CG  GLU    13     237.021  29.364  -8.673  1.00  0.00           C  
ATOM    206  HG2 GLU    13     236.204  28.988  -9.288  1.00  0.00           H  
ATOM    207  HG3 GLU    13     237.117  30.425  -8.903  1.00  0.00           H  
ATOM    208  CD  GLU    13     238.321  28.552  -9.094  1.00  0.00           C  
ATOM    209  OE1 GLU    13     238.550  27.356  -8.675  1.00  0.00           O  
ATOM    210  OE2 GLU    13     239.067  28.995 -10.001  1.00  0.00           O  
ATOM    211  C   GLU    13     238.275  30.864  -6.141  1.00  0.00           C  
ATOM    212  O   GLU    13     239.145  31.248  -6.941  1.00  0.00           O  
ATOM    213  N   GLY    14     237.643  31.692  -5.280  1.00  0.00           N  
ATOM    214  H   GLY    14     236.875  31.238  -4.806  1.00  0.00           H  
ATOM    215  CA  GLY    14     237.881  33.033  -4.848  1.00  0.00           C  
ATOM    216  HA2 GLY    14     237.122  33.315  -4.118  1.00  0.00           H  
ATOM    217  HA3 GLY    14     238.860  33.131  -4.379  1.00  0.00           H  
ATOM    218  C   GLY    14     237.633  34.132  -5.893  1.00  0.00           C  
ATOM    219  O   GLY    14     237.015  35.166  -5.565  1.00  0.00           O  
ATOM    220  N   VAL    15     238.081  33.895  -7.107  1.00  0.00           N  
ATOM    221  H   VAL    15     238.735  33.133  -7.209  1.00  0.00           H  
ATOM    222  CA  VAL    15     237.736  34.762  -8.251  1.00  0.00           C  
ATOM    223  HA  VAL    15     236.750  35.176  -8.038  1.00  0.00           H  
ATOM    224  CB  VAL    15     238.697  35.926  -8.589  1.00  0.00           C  
ATOM    225  HB  VAL    15     239.706  35.556  -8.773  1.00  0.00           H  
ATOM    226  CG1 VAL    15     238.271  36.713  -9.852  1.00  0.00           C  
ATOM    227 HG11 VAL    15     239.086  37.420 -10.006  1.00  0.00           H  
ATOM    228 HG12 VAL    15     237.319  37.206  -9.655  1.00  0.00           H  
ATOM    229 HG13 VAL    15     238.212  36.053 -10.718  1.00  0.00           H  
ATOM    230  CG2 VAL    15     238.977  36.902  -7.468  1.00  0.00           C  
ATOM    231 HG21 VAL    15     239.551  36.386  -6.697  1.00  0.00           H  
ATOM    232 HG22 VAL    15     238.020  37.210  -7.047  1.00  0.00           H  
ATOM    233 HG23 VAL    15     239.640  37.741  -7.677  1.00  0.00           H  
ATOM    234  C   VAL    15     237.647  33.872  -9.497  1.00  0.00           C  
ATOM    235  O   VAL    15     238.704  33.672 -10.069  1.00  0.00           O  
ATOM    236  N   VAL    16     236.477  33.306  -9.817  1.00  0.00           N  
ATOM    237  H   VAL    16     235.634  33.524  -9.305  1.00  0.00           H  
ATOM    238  CA  VAL    16     236.452  32.407 -10.906  1.00  0.00           C  
ATOM    239  HA  VAL    16     237.236  31.674 -10.716  1.00  0.00           H  
ATOM    240  CB  VAL    16     235.002  31.654 -11.051  1.00  0.00           C  
ATOM    241  HB  VAL    16     234.852  31.210 -10.067  1.00  0.00           H  
ATOM    242  CG1 VAL    16     234.785  30.562 -12.091  1.00  0.00           C  
ATOM    243 HG11 VAL    16     235.747  30.156 -12.401  1.00  0.00           H  
ATOM    244 HG12 VAL    16     234.244  30.869 -12.986  1.00  0.00           H  
ATOM    245 HG13 VAL    16     234.310  29.697 -11.629  1.00  0.00           H  
ATOM    246  CG2 VAL    16     233.854  32.624 -11.305  1.00  0.00           C  
ATOM    247 HG21 VAL    16     234.019  33.403 -12.049  1.00  0.00           H  
ATOM    248 HG22 VAL    16     233.592  33.096 -10.358  1.00  0.00           H  
ATOM    249 HG23 VAL    16     232.981  32.007 -11.517  1.00  0.00           H  
ATOM    250  C   VAL    16     236.822  33.066 -12.275  1.00  0.00           C  
ATOM    251  O   VAL    16     237.088  32.289 -13.160  1.00  0.00           O  
ATOM    252  N   ALA    17     236.790  34.414 -12.554  1.00  0.00           N  
ATOM    253  H   ALA    17     236.472  35.050 -11.838  1.00  0.00           H  
ATOM    254  CA  ALA    17     237.277  35.133 -13.737  1.00  0.00           C  
ATOM    255  HA  ALA    17     237.009  34.533 -14.607  1.00  0.00           H  
ATOM    256  CB  ALA    17     236.397  36.453 -13.712  1.00  0.00           C  
ATOM    257  HB1 ALA    17     235.348  36.231 -13.517  1.00  0.00           H  
ATOM    258  HB2 ALA    17     236.841  37.206 -13.061  1.00  0.00           H  
ATOM    259  HB3 ALA    17     236.640  36.944 -14.654  1.00  0.00           H  
ATOM    260  C   ALA    17     238.806  35.473 -13.864  1.00  0.00           C  
ATOM    261  O   ALA    17     239.349  36.184 -14.743  1.00  0.00           O  
ATOM    262  N   ALA    18     239.596  35.052 -12.828  1.00  0.00           N  
ATOM    263  H   ALA    18     239.268  34.541 -12.021  1.00  0.00           H  
ATOM    264  CA  ALA    18     241.089  35.169 -12.850  1.00  0.00           C  
ATOM    265  HA  ALA    18     241.369  35.841 -13.662  1.00  0.00           H  
ATOM    266  CB  ALA    18     241.471  35.927 -11.572  1.00  0.00           C  
ATOM    267  HB1 ALA    18     241.237  36.986 -11.469  1.00  0.00           H  
ATOM    268  HB2 ALA    18     240.985  35.485 -10.702  1.00  0.00           H  
ATOM    269  HB3 ALA    18     242.529  35.919 -11.308  1.00  0.00           H  
ATOM    270  C   ALA    18     241.935  33.908 -12.936  1.00  0.00           C  
ATOM    271  O   ALA    18     241.470  32.745 -12.626  1.00  0.00           O  
ATOM    272  N   ALA    19     243.180  34.047 -13.290  1.00  0.00           N  
ATOM    273  H   ALA    19     243.587  34.948 -13.494  1.00  0.00           H  
ATOM    274  CA  ALA    19     244.184  32.960 -13.273  1.00  0.00           C  
ATOM    275  HA  ALA    19     243.793  32.074 -13.773  1.00  0.00           H  
ATOM    276  CB  ALA    19     245.433  33.348 -13.993  1.00  0.00           C  
ATOM    277  HB1 ALA    19     246.132  32.538 -14.203  1.00  0.00           H  
ATOM    278  HB2 ALA    19     245.129  33.823 -14.926  1.00  0.00           H  
ATOM    279  HB3 ALA    19     246.001  34.125 -13.480  1.00  0.00           H  
ATOM    280  C   ALA    19     244.613  32.632 -11.867  1.00  0.00           C  
ATOM    281  O   ALA    19     244.295  33.337 -10.884  1.00  0.00           O  
ATOM    282  N   GLU    20     245.310  31.525 -11.733  1.00  0.00           N  
ATOM    283  H   GLU    20     245.391  30.988 -12.585  1.00  0.00           H  
ATOM    284  CA  GLU    20     245.441  30.969 -10.359  1.00  0.00           C  
ATOM    285  HA  GLU    20     244.492  31.086  -9.836  1.00  0.00           H  
ATOM    286  CB  GLU    20     245.582  29.416 -10.305  1.00  0.00           C  
ATOM    287  HB2 GLU    20     245.557  29.101  -9.263  1.00  0.00           H  
ATOM    288  HB3 GLU    20     244.661  29.000 -10.712  1.00  0.00           H  
ATOM    289  CG  GLU    20     246.781  28.829 -11.008  1.00  0.00           C  
ATOM    290  HG2 GLU    20     246.832  29.232 -12.019  1.00  0.00           H  
ATOM    291  HG3 GLU    20     247.739  29.194 -10.637  1.00  0.00           H  
ATOM    292  CD  GLU    20     246.814  27.284 -11.114  1.00  0.00           C  
ATOM    293  OE1 GLU    20     246.583  26.603 -10.118  1.00  0.00           O  
ATOM    294  OE2 GLU    20     247.339  26.873 -12.186  1.00  0.00           O  
ATOM    295  C   GLU    20     246.566  31.640  -9.609  1.00  0.00           C  
ATOM    296  O   GLU    20     246.508  31.651  -8.358  1.00  0.00           O  
ATOM    297  N   LYS    21     247.481  32.240 -10.405  1.00  0.00           N  
ATOM    298  H   LYS    21     247.306  32.206 -11.399  1.00  0.00           H  
ATOM    299  CA  LYS    21     248.674  32.979  -9.940  1.00  0.00           C  
ATOM    300  HA  LYS    21     249.082  32.419  -9.098  1.00  0.00           H  
ATOM    301  CB  LYS    21     249.704  33.120 -11.119  1.00  0.00           C  
ATOM    302  HB2 LYS    21     249.208  33.394 -12.050  1.00  0.00           H  
ATOM    303  HB3 LYS    21     250.463  33.883 -10.945  1.00  0.00           H  
ATOM    304  CG  LYS    21     250.326  31.859 -11.489  1.00  0.00           C  
ATOM    305  HG2 LYS    21     251.227  31.757 -10.883  1.00  0.00           H  
ATOM    306  HG3 LYS    21     249.615  31.035 -11.437  1.00  0.00           H  
ATOM    307  CD  LYS    21     250.906  31.911 -12.880  1.00  0.00           C  
ATOM    308  HD2 LYS    21     250.158  31.858 -13.671  1.00  0.00           H  
ATOM    309  HD3 LYS    21     251.537  32.793 -12.990  1.00  0.00           H  
ATOM    310  CE  LYS    21     251.875  30.769 -13.178  1.00  0.00           C  
ATOM    311  HE2 LYS    21     252.396  30.951 -14.118  1.00  0.00           H  
ATOM    312  HE3 LYS    21     252.570  30.653 -12.347  1.00  0.00           H  
ATOM    313  NZ  LYS    21     251.154  29.444 -13.383  1.00  0.00           N  
ATOM    314  HZ1 LYS    21     251.807  28.674 -13.372  1.00  0.00           H  
ATOM    315  HZ2 LYS    21     250.550  29.168 -12.623  1.00  0.00           H  
ATOM    316  HZ3 LYS    21     250.757  29.438 -14.312  1.00  0.00           H  
ATOM    317  C   LYS    21     248.230  34.394  -9.424  1.00  0.00           C  
ATOM    318  O   LYS    21     248.605  34.856  -8.312  1.00  0.00           O  
ATOM    319  N   THR    22     247.254  35.094 -10.092  1.00  0.00           N  
ATOM    320  H   THR    22     246.765  34.610 -10.831  1.00  0.00           H  
ATOM    321  CA  THR    22     246.720  36.436  -9.703  1.00  0.00           C  
ATOM    322  HA  THR    22     247.592  37.077  -9.570  1.00  0.00           H  
ATOM    323  CB  THR    22     245.894  37.049 -10.882  1.00  0.00           C  
ATOM    324  HB  THR    22     245.101  36.365 -11.182  1.00  0.00           H  
ATOM    325  CG2 THR    22     245.089  38.275 -10.599  1.00  0.00           C  
ATOM    326 HG21 THR    22     244.417  38.476 -11.433  1.00  0.00           H  
ATOM    327 HG22 THR    22     245.705  39.146 -10.378  1.00  0.00           H  
ATOM    328 HG23 THR    22     244.343  38.024  -9.845  1.00  0.00           H  
ATOM    329  OG1 THR    22     246.734  37.268 -11.906  1.00  0.00           O  
ATOM    330  HG1 THR    22     247.501  37.652 -11.474  1.00  0.00           H  
ATOM    331  C   THR    22     245.931  36.430  -8.404  1.00  0.00           C  
ATOM    332  O   THR    22     245.693  37.474  -7.833  1.00  0.00           O  
ATOM    333  N   LYS    23     245.441  35.296  -7.844  1.00  0.00           N  
ATOM    334  H   LYS    23     245.645  34.390  -8.241  1.00  0.00           H  
ATOM    335  CA  LYS    23     244.516  35.295  -6.701  1.00  0.00           C  
ATOM    336  HA  LYS    23     244.375  36.322  -6.365  1.00  0.00           H  
ATOM    337  CB  LYS    23     243.136  34.784  -7.226  1.00  0.00           C  
ATOM    338  HB2 LYS    23     242.429  34.941  -6.412  1.00  0.00           H  
ATOM    339  HB3 LYS    23     242.809  35.365  -8.088  1.00  0.00           H  
ATOM    340  CG  LYS    23     243.137  33.383  -7.793  1.00  0.00           C  
ATOM    341  HG2 LYS    23     243.942  33.238  -8.514  1.00  0.00           H  
ATOM    342  HG3 LYS    23     243.272  32.690  -6.962  1.00  0.00           H  
ATOM    343  CD  LYS    23     241.763  33.050  -8.472  1.00  0.00           C  
ATOM    344  HD2 LYS    23     240.987  32.997  -7.708  1.00  0.00           H  
ATOM    345  HD3 LYS    23     241.649  33.858  -9.194  1.00  0.00           H  
ATOM    346  CE  LYS    23     241.815  31.695  -9.232  1.00  0.00           C  
ATOM    347  HE2 LYS    23     242.439  31.857 -10.110  1.00  0.00           H  
ATOM    348  HE3 LYS    23     242.287  30.966  -8.573  1.00  0.00           H  
ATOM    349  NZ  LYS    23     240.435  31.267  -9.508  1.00  0.00           N  
ATOM    350  HZ1 LYS    23     240.058  31.109  -8.584  1.00  0.00           H  
ATOM    351  HZ2 LYS    23     239.933  31.960 -10.044  1.00  0.00           H  
ATOM    352  HZ3 LYS    23     240.352  30.380  -9.983  1.00  0.00           H  
ATOM    353  C   LYS    23     244.909  34.466  -5.461  1.00  0.00           C  
ATOM    354  O   LYS    23     244.113  34.176  -4.625  1.00  0.00           O  
ATOM    355  N   GLN    24     246.190  34.106  -5.318  1.00  0.00           N  
ATOM    356  H   GLN    24     246.789  34.564  -5.990  1.00  0.00           H  
ATOM    357  CA  GLN    24     246.762  33.366  -4.146  1.00  0.00           C  
ATOM    358  HA  GLN    24     246.292  32.394  -3.995  1.00  0.00           H  
ATOM    359  CB  GLN    24     248.295  33.026  -4.460  1.00  0.00           C  
ATOM    360  HB2 GLN    24     248.772  33.997  -4.595  1.00  0.00           H  
ATOM    361  HB3 GLN    24     248.668  32.586  -3.535  1.00  0.00           H  
ATOM    362  CG  GLN    24     248.489  32.209  -5.736  1.00  0.00           C  
ATOM    363  HG2 GLN    24     247.957  32.660  -6.574  1.00  0.00           H  
ATOM    364  HG3 GLN    24     249.555  32.087  -5.929  1.00  0.00           H  
ATOM    365  CD  GLN    24     247.986  30.749  -5.459  1.00  0.00           C  
ATOM    366  OE1 GLN    24     248.432  30.156  -4.479  1.00  0.00           O  
ATOM    367  NE2 GLN    24     246.981  30.222  -6.074  1.00  0.00           N  
ATOM    368 HE21 GLN    24     246.677  30.673  -6.925  1.00  0.00           H  
ATOM    369 HE22 GLN    24     246.580  29.319  -5.863  1.00  0.00           H  
ATOM    370  C   GLN    24     246.625  34.064  -2.781  1.00  0.00           C  
ATOM    371  O   GLN    24     246.829  33.435  -1.726  1.00  0.00           O  
ATOM    372  N   GLY    25     246.140  35.307  -2.816  1.00  0.00           N  
ATOM    373  H   GLY    25     245.944  35.763  -3.695  1.00  0.00           H  
ATOM    374  CA  GLY    25     245.802  36.108  -1.647  1.00  0.00           C  
ATOM    375  HA2 GLY    25     246.530  35.922  -0.858  1.00  0.00           H  
ATOM    376  HA3 GLY    25     245.874  37.180  -1.830  1.00  0.00           H  
ATOM    377  C   GLY    25     244.318  35.839  -1.206  1.00  0.00           C  
ATOM    378  O   GLY    25     243.974  36.200  -0.054  1.00  0.00           O  
ATOM    379  N   VAL    26     243.461  35.270  -2.022  1.00  0.00           N  
ATOM    380  H   VAL    26     243.798  35.018  -2.940  1.00  0.00           H  
ATOM    381  CA  VAL    26     241.990  35.037  -1.730  1.00  0.00           C  
ATOM    382  HA  VAL    26     241.983  35.140  -0.645  1.00  0.00           H  
ATOM    383  CB  VAL    26     241.066  36.119  -2.427  1.00  0.00           C  
ATOM    384  HB  VAL    26     241.618  37.054  -2.337  1.00  0.00           H  
ATOM    385  CG1 VAL    26     240.997  35.895  -3.997  1.00  0.00           C  
ATOM    386 HG11 VAL    26     241.964  35.728  -4.473  1.00  0.00           H  
ATOM    387 HG12 VAL    26     240.530  36.735  -4.511  1.00  0.00           H  
ATOM    388 HG13 VAL    26     240.330  35.054  -4.185  1.00  0.00           H  
ATOM    389  CG2 VAL    26     239.649  36.218  -1.773  1.00  0.00           C  
ATOM    390 HG21 VAL    26     239.241  35.275  -1.410  1.00  0.00           H  
ATOM    391 HG22 VAL    26     238.928  36.669  -2.455  1.00  0.00           H  
ATOM    392 HG23 VAL    26     239.794  36.876  -0.915  1.00  0.00           H  
ATOM    393  C   VAL    26     241.531  33.625  -1.974  1.00  0.00           C  
ATOM    394  O   VAL    26     240.638  33.115  -1.373  1.00  0.00           O  
ATOM    395  N   ALA    27     242.164  32.939  -2.950  1.00  0.00           N  
ATOM    396  H   ALA    27     242.988  33.341  -3.374  1.00  0.00           H  
ATOM    397  CA  ALA    27     241.951  31.517  -3.241  1.00  0.00           C  
ATOM    398  HA  ALA    27     240.971  31.261  -2.839  1.00  0.00           H  
ATOM    399  CB  ALA    27     241.862  31.469  -4.784  1.00  0.00           C  
ATOM    400  HB1 ALA    27     240.962  31.988  -5.114  1.00  0.00           H  
ATOM    401  HB2 ALA    27     242.747  32.038  -5.070  1.00  0.00           H  
ATOM    402  HB3 ALA    27     241.982  30.482  -5.230  1.00  0.00           H  
ATOM    403  C   ALA    27     243.115  30.544  -2.803  1.00  0.00           C  
ATOM    404  O   ALA    27     244.268  30.765  -2.970  1.00  0.00           O  
ATOM    405  N   GLU    28     242.726  29.384  -2.264  1.00  0.00           N  
ATOM    406  H   GLU    28     241.726  29.241  -2.293  1.00  0.00           H  
ATOM    407  CA  GLU    28     243.486  28.220  -1.761  1.00  0.00           C  
ATOM    408  HA  GLU    28     244.109  28.524  -0.920  1.00  0.00           H  
ATOM    409  CB  GLU    28     242.588  27.083  -1.183  1.00  0.00           C  
ATOM    410  HB2 GLU    28     241.953  27.474  -0.388  1.00  0.00           H  
ATOM    411  HB3 GLU    28     241.819  26.871  -1.925  1.00  0.00           H  
ATOM    412  CG  GLU    28     243.215  25.794  -0.655  1.00  0.00           C  
ATOM    413  HG2 GLU    28     243.432  25.242  -1.569  1.00  0.00           H  
ATOM    414  HG3 GLU    28     244.152  26.056  -0.164  1.00  0.00           H  
ATOM    415  CD  GLU    28     242.282  24.916   0.133  1.00  0.00           C  
ATOM    416  OE1 GLU    28     241.103  25.199   0.424  1.00  0.00           O  
ATOM    417  OE2 GLU    28     242.736  23.760   0.375  1.00  0.00           O  
ATOM    418  C   GLU    28     244.408  27.651  -2.886  1.00  0.00           C  
ATOM    419  O   GLU    28     244.001  27.782  -3.995  1.00  0.00           O  
ATOM    420  N   ALA    29     245.486  27.020  -2.549  1.00  0.00           N  
ATOM    421  H   ALA    29     245.652  26.774  -1.584  1.00  0.00           H  
ATOM    422  CA  ALA    29     246.461  26.466  -3.545  1.00  0.00           C  
ATOM    423  HA  ALA    29     246.653  27.259  -4.268  1.00  0.00           H  
ATOM    424  CB  ALA    29     247.757  25.923  -2.933  1.00  0.00           C  
ATOM    425  HB1 ALA    29     248.593  25.838  -3.627  1.00  0.00           H  
ATOM    426  HB2 ALA    29     248.045  26.593  -2.123  1.00  0.00           H  
ATOM    427  HB3 ALA    29     247.586  24.957  -2.458  1.00  0.00           H  
ATOM    428  C   ALA    29     245.883  25.153  -4.274  1.00  0.00           C  
ATOM    429  O   ALA    29     246.646  24.464  -4.957  1.00  0.00           O  
ATOM    430  N   ALA    30     244.604  24.850  -4.148  1.00  0.00           N  
ATOM    431  H   ALA    30     244.028  25.570  -3.737  1.00  0.00           H  
ATOM    432  CA  ALA    30     243.829  23.720  -4.671  1.00  0.00           C  
ATOM    433  HA  ALA    30     244.165  23.652  -5.706  1.00  0.00           H  
ATOM    434  CB  ALA    30     244.105  22.491  -3.817  1.00  0.00           C  
ATOM    435  HB1 ALA    30     243.807  22.693  -2.789  1.00  0.00           H  
ATOM    436  HB2 ALA    30     243.592  21.619  -4.224  1.00  0.00           H  
ATOM    437  HB3 ALA    30     245.173  22.277  -3.760  1.00  0.00           H  
ATOM    438  C   ALA    30     242.313  23.949  -4.737  1.00  0.00           C  
ATOM    439  O   ALA    30     241.695  24.445  -3.764  1.00  0.00           O  
ATOM    440  N   GLY    31     241.748  23.631  -5.858  1.00  0.00           N  
ATOM    441  H   GLY    31     242.381  23.330  -6.585  1.00  0.00           H  
ATOM    442  CA  GLY    31     240.288  23.615  -6.078  1.00  0.00           C  
ATOM    443  HA2 GLY    31     239.903  23.104  -5.196  1.00  0.00           H  
ATOM    444  HA3 GLY    31     240.017  24.667  -6.167  1.00  0.00           H  
ATOM    445  C   GLY    31     239.854  22.825  -7.297  1.00  0.00           C  
ATOM    446  O   GLY    31     240.673  22.450  -8.145  1.00  0.00           O  
ATOM    447  N   LYS    32     238.598  22.525  -7.253  1.00  0.00           N  
ATOM    448  H   LYS    32     238.137  22.859  -6.419  1.00  0.00           H  
ATOM    449  CA  LYS    32     237.757  21.982  -8.315  1.00  0.00           C  
ATOM    450  HA  LYS    32     238.247  22.250  -9.251  1.00  0.00           H  
ATOM    451  CB  LYS    32     237.679  20.483  -8.088  1.00  0.00           C  
ATOM    452  HB2 LYS    32     237.324  20.284  -7.077  1.00  0.00           H  
ATOM    453  HB3 LYS    32     236.898  20.111  -8.751  1.00  0.00           H  
ATOM    454  CG  LYS    32     238.989  19.655  -8.321  1.00  0.00           C  
ATOM    455  HG2 LYS    32     239.412  19.764  -9.320  1.00  0.00           H  
ATOM    456  HG3 LYS    32     239.824  19.890  -7.661  1.00  0.00           H  
ATOM    457  CD  LYS    32     238.734  18.167  -8.267  1.00  0.00           C  
ATOM    458  HD2 LYS    32     237.929  17.857  -8.933  1.00  0.00           H  
ATOM    459  HD3 LYS    32     239.651  17.652  -8.553  1.00  0.00           H  
ATOM    460  CE  LYS    32     238.377  17.602  -6.865  1.00  0.00           C  
ATOM    461  HE2 LYS    32     239.242  17.801  -6.232  1.00  0.00           H  
ATOM    462  HE3 LYS    32     237.595  18.213  -6.415  1.00  0.00           H  
ATOM    463  NZ  LYS    32     237.926  16.153  -6.752  1.00  0.00           N  
ATOM    464  HZ1 LYS    32     238.648  15.473  -6.941  1.00  0.00           H  
ATOM    465  HZ2 LYS    32     237.592  15.953  -5.820  1.00  0.00           H  
ATOM    466  HZ3 LYS    32     237.080  15.950  -7.264  1.00  0.00           H  
ATOM    467  C   LYS    32     236.323  22.581  -8.404  1.00  0.00           C  
ATOM    468  O   LYS    32     235.678  22.683  -7.382  1.00  0.00           O  
ATOM    469  N   THR    33     235.936  22.968  -9.616  1.00  0.00           N  
ATOM    470  H   THR    33     236.687  23.030 -10.289  1.00  0.00           H  
ATOM    471  CA  THR    33     234.689  23.666  -9.931  1.00  0.00           C  
ATOM    472  HA  THR    33     234.030  23.471  -9.085  1.00  0.00           H  
ATOM    473  CB  THR    33     235.033  25.150 -10.172  1.00  0.00           C  
ATOM    474  HB  THR    33     235.877  24.999 -10.845  1.00  0.00           H  
ATOM    475  CG2 THR    33     235.483  25.764  -8.851  1.00  0.00           C  
ATOM    476 HG21 THR    33     235.831  26.775  -9.061  1.00  0.00           H  
ATOM    477 HG22 THR    33     236.383  25.316  -8.430  1.00  0.00           H  
ATOM    478 HG23 THR    33     234.697  25.763  -8.097  1.00  0.00           H  
ATOM    479  OG1 THR    33     233.981  25.918 -10.726  1.00  0.00           O  
ATOM    480  HG1 THR    33     233.754  25.506 -11.563  1.00  0.00           H  
ATOM    481  C   THR    33     234.044  22.967 -11.083  1.00  0.00           C  
ATOM    482  O   THR    33     234.786  22.374 -11.877  1.00  0.00           O  
ATOM    483  N   LYS    34     232.756  23.163 -11.222  1.00  0.00           N  
ATOM    484  H   LYS    34     232.377  23.779 -10.518  1.00  0.00           H  
ATOM    485  CA  LYS    34     231.917  22.646 -12.318  1.00  0.00           C  
ATOM    486  HA  LYS    34     232.519  21.804 -12.658  1.00  0.00           H  
ATOM    487  CB  LYS    34     230.525  22.139 -11.797  1.00  0.00           C  
ATOM    488  HB2 LYS    34     230.787  21.717 -10.827  1.00  0.00           H  
ATOM    489  HB3 LYS    34     229.928  22.983 -11.453  1.00  0.00           H  
ATOM    490  CG  LYS    34     229.765  21.146 -12.713  1.00  0.00           C  
ATOM    491  HG2 LYS    34     229.308  21.651 -13.564  1.00  0.00           H  
ATOM    492  HG3 LYS    34     230.480  20.352 -12.931  1.00  0.00           H  
ATOM    493  CD  LYS    34     228.620  20.441 -11.902  1.00  0.00           C  
ATOM    494  HD2 LYS    34     229.098  19.916 -11.075  1.00  0.00           H  
ATOM    495  HD3 LYS    34     227.971  21.252 -11.572  1.00  0.00           H  
ATOM    496  CE  LYS    34     227.820  19.345 -12.663  1.00  0.00           C  
ATOM    497  HE2 LYS    34     226.996  18.970 -12.058  1.00  0.00           H  
ATOM    498  HE3 LYS    34     227.368  19.743 -13.572  1.00  0.00           H  
ATOM    499  NZ  LYS    34     228.616  18.163 -13.074  1.00  0.00           N  
ATOM    500  HZ1 LYS    34     229.532  18.295 -13.477  1.00  0.00           H  
ATOM    501  HZ2 LYS    34     228.741  17.702 -12.184  1.00  0.00           H  
ATOM    502  HZ3 LYS    34     228.012  17.566 -13.622  1.00  0.00           H  
ATOM    503  C   LYS    34     231.850  23.693 -13.513  1.00  0.00           C  
ATOM    504  O   LYS    34     232.221  24.816 -13.326  1.00  0.00           O  
ATOM    505  N   GLU    35     231.412  23.318 -14.730  1.00  0.00           N  
ATOM    506  H   GLU    35     231.430  22.313 -14.825  1.00  0.00           H  
ATOM    507  CA  GLU    35     231.119  24.045 -15.947  1.00  0.00           C  
ATOM    508  HA  GLU    35     231.904  24.794 -16.053  1.00  0.00           H  
ATOM    509  CB  GLU    35     231.117  23.049 -17.161  1.00  0.00           C  
ATOM    510  HB2 GLU    35     230.254  22.388 -17.082  1.00  0.00           H  
ATOM    511  HB3 GLU    35     230.906  23.592 -18.083  1.00  0.00           H  
ATOM    512  CG  GLU    35     232.517  22.339 -17.311  1.00  0.00           C  
ATOM    513  HG2 GLU    35     232.823  22.376 -18.357  1.00  0.00           H  
ATOM    514  HG3 GLU    35     233.344  22.904 -16.881  1.00  0.00           H  
ATOM    515  CD  GLU    35     232.593  20.986 -16.693  1.00  0.00           C  
ATOM    516  OE1 GLU    35     231.958  20.774 -15.644  1.00  0.00           O  
ATOM    517  OE2 GLU    35     233.467  20.204 -17.074  1.00  0.00           O  
ATOM    518  C   GLU    35     229.784  24.834 -15.822  1.00  0.00           C  
ATOM    519  O   GLU    35     229.626  25.825 -16.517  1.00  0.00           O  
ATOM    520  N   GLY    36     228.813  24.375 -14.929  1.00  0.00           N  
ATOM    521  H   GLY    36     228.790  23.386 -14.726  1.00  0.00           H  
ATOM    522  CA  GLY    36     227.552  25.119 -14.616  1.00  0.00           C  
ATOM    523  HA2 GLY    36     227.155  25.432 -15.582  1.00  0.00           H  
ATOM    524  HA3 GLY    36     226.892  24.353 -14.209  1.00  0.00           H  
ATOM    525  C   GLY    36     227.687  26.431 -13.870  1.00  0.00           C  
ATOM    526  O   GLY    36     226.733  26.738 -13.162  1.00  0.00           O  
ATOM    527  N   VAL    37     228.839  27.111 -13.927  1.00  0.00           N  
ATOM    528  H   VAL    37     229.490  26.806 -14.636  1.00  0.00           H  
ATOM    529  CA  VAL    37     228.989  28.370 -13.181  1.00  0.00           C  
ATOM    530  HA  VAL    37     228.109  28.537 -12.560  1.00  0.00           H  
ATOM    531  CB  VAL    37     230.264  28.417 -12.259  1.00  0.00           C  
ATOM    532  HB  VAL    37     230.240  27.527 -11.630  1.00  0.00           H  
ATOM    533  CG1 VAL    37     230.131  29.536 -11.148  1.00  0.00           C  
ATOM    534 HG11 VAL    37     230.467  30.424 -11.683  1.00  0.00           H  
ATOM    535 HG12 VAL    37     230.757  29.253 -10.302  1.00  0.00           H  
ATOM    536 HG13 VAL    37     229.101  29.581 -10.795  1.00  0.00           H  
ATOM    537  CG2 VAL    37     231.607  28.618 -12.913  1.00  0.00           C  
ATOM    538 HG21 VAL    37     231.641  28.029 -13.829  1.00  0.00           H  
ATOM    539 HG22 VAL    37     232.376  28.199 -12.263  1.00  0.00           H  
ATOM    540 HG23 VAL    37     231.756  29.656 -13.210  1.00  0.00           H  
ATOM    541  C   VAL    37     228.671  29.526 -14.132  1.00  0.00           C  
ATOM    542  O   VAL    37     228.475  30.653 -13.643  1.00  0.00           O  
ATOM    543  N   LEU    38     228.636  29.368 -15.443  1.00  0.00           N  
ATOM    544  H   LEU    38     228.732  28.426 -15.795  1.00  0.00           H  
ATOM    545  CA  LEU    38     228.548  30.439 -16.432  1.00  0.00           C  
ATOM    546  HA  LEU    38     228.428  31.397 -15.926  1.00  0.00           H  
ATOM    547  CB  LEU    38     229.863  30.738 -17.171  1.00  0.00           C  
ATOM    548  HB2 LEU    38     229.892  29.979 -17.952  1.00  0.00           H  
ATOM    549  HB3 LEU    38     229.925  31.746 -17.582  1.00  0.00           H  
ATOM    550  CG  LEU    38     231.189  30.732 -16.331  1.00  0.00           C  
ATOM    551  HG  LEU    38     231.209  29.788 -15.787  1.00  0.00           H  
ATOM    552  CD1 LEU    38     231.428  31.969 -15.319  1.00  0.00           C  
ATOM    553 HD11 LEU    38     230.877  31.839 -14.388  1.00  0.00           H  
ATOM    554 HD12 LEU    38     231.063  32.847 -15.851  1.00  0.00           H  
ATOM    555 HD13 LEU    38     232.469  32.068 -15.012  1.00  0.00           H  
ATOM    556  CD2 LEU    38     232.376  30.830 -17.356  1.00  0.00           C  
ATOM    557 HD21 LEU    38     232.370  29.862 -17.856  1.00  0.00           H  
ATOM    558 HD22 LEU    38     233.332  30.959 -16.847  1.00  0.00           H  
ATOM    559 HD23 LEU    38     232.149  31.560 -18.132  1.00  0.00           H  
ATOM    560  C   LEU    38     227.389  30.388 -17.505  1.00  0.00           C  
ATOM    561  O   LEU    38     226.834  29.323 -17.832  1.00  0.00           O  
ATOM    562  N   TYR    39     226.982  31.621 -17.884  1.00  0.00           N  
ATOM    563  H   TYR    39     227.583  32.372 -17.575  1.00  0.00           H  
ATOM    564  CA  TYR    39     225.762  31.977 -18.749  1.00  0.00           C  
ATOM    565  HA  TYR    39     225.461  30.990 -19.102  1.00  0.00           H  
ATOM    566  CB  TYR    39     224.629  32.623 -17.927  1.00  0.00           C  
ATOM    567  HB2 TYR    39     224.324  31.941 -17.133  1.00  0.00           H  
ATOM    568  HB3 TYR    39     224.944  33.486 -17.340  1.00  0.00           H  
ATOM    569  CG  TYR    39     223.334  32.892 -18.703  1.00  0.00           C  
ATOM    570  CD1 TYR    39     223.082  34.210 -19.271  1.00  0.00           C  
ATOM    571  HD1 TYR    39     223.691  35.047 -18.964  1.00  0.00           H  
ATOM    572  CE1 TYR    39     222.117  34.373 -20.324  1.00  0.00           C  
ATOM    573  HE1 TYR    39     221.809  35.362 -20.629  1.00  0.00           H  
ATOM    574  CZ  TYR    39     221.406  33.228 -20.827  1.00  0.00           C  
ATOM    575  OH  TYR    39     220.515  33.203 -21.836  1.00  0.00           O  
ATOM    576  HH  TYR    39     220.364  32.299 -22.122  1.00  0.00           H  
ATOM    577  CE2 TYR    39     221.738  31.914 -20.362  1.00  0.00           C  
ATOM    578  HE2 TYR    39     221.275  31.019 -20.751  1.00  0.00           H  
ATOM    579  CD2 TYR    39     222.613  31.804 -19.274  1.00  0.00           C  
ATOM    580  HD2 TYR    39     222.919  30.804 -19.005  1.00  0.00           H  
ATOM    581  C   TYR    39     226.091  32.895 -19.970  1.00  0.00           C  
ATOM    582  O   TYR    39     226.981  33.699 -19.952  1.00  0.00           O  
ATOM    583  N   VAL    40     225.280  32.805 -21.034  1.00  0.00           N  
ATOM    584  H   VAL    40     224.661  32.020 -20.887  1.00  0.00           H  
ATOM    585  CA  VAL    40     225.531  33.380 -22.433  1.00  0.00           C  
ATOM    586  HA  VAL    40     226.614  33.365 -22.554  1.00  0.00           H  
ATOM    587  CB  VAL    40     224.909  32.585 -23.623  1.00  0.00           C  
ATOM    588  HB  VAL    40     223.879  32.495 -23.277  1.00  0.00           H  
ATOM    589  CG1 VAL    40     225.270  31.118 -23.738  1.00  0.00           C  
ATOM    590 HG11 VAL    40     226.344  30.945 -23.806  1.00  0.00           H  
ATOM    591 HG12 VAL    40     224.962  30.675 -24.685  1.00  0.00           H  
ATOM    592 HG13 VAL    40     224.916  30.522 -22.896  1.00  0.00           H  
ATOM    593  CG2 VAL    40     225.104  33.202 -25.059  1.00  0.00           C  
ATOM    594 HG21 VAL    40     226.173  33.300 -25.249  1.00  0.00           H  
ATOM    595 HG22 VAL    40     224.607  34.159 -25.212  1.00  0.00           H  
ATOM    596 HG23 VAL    40     224.687  32.582 -25.853  1.00  0.00           H  
ATOM    597  C   VAL    40     225.203  34.873 -22.517  1.00  0.00           C  
ATOM    598  O   VAL    40     226.179  35.660 -22.513  1.00  0.00           O  
ATOM    599  N   GLY    41     223.990  35.306 -22.736  1.00  0.00           N  
ATOM    600  H   GLY    41     223.256  34.625 -22.867  1.00  0.00           H  
ATOM    601  CA  GLY    41     223.548  36.689 -22.750  1.00  0.00           C  
ATOM    602  HA2 GLY    41     222.882  36.840 -21.900  1.00  0.00           H  
ATOM    603  HA3 GLY    41     224.408  37.318 -22.520  1.00  0.00           H  
ATOM    604  C   GLY    41     223.099  37.023 -24.147  1.00  0.00           C  
ATOM    605  O   GLY    41     223.949  37.045 -25.070  1.00  0.00           O  
ATOM    606  N   SER    42     221.732  37.312 -24.289  1.00  0.00           N  
ATOM    607  H   SER    42     221.097  37.296 -23.503  1.00  0.00           H  
ATOM    608  CA  SER    42     221.065  37.703 -25.500  1.00  0.00           C  
ATOM    609  HA  SER    42     220.985  36.839 -26.161  1.00  0.00           H  
ATOM    610  CB  SER    42     219.616  38.117 -25.123  1.00  0.00           C  
ATOM    611  HB2 SER    42     219.127  37.372 -24.496  1.00  0.00           H  
ATOM    612  HB3 SER    42     219.780  39.030 -24.549  1.00  0.00           H  
ATOM    613  OG  SER    42     218.808  38.320 -26.268  1.00  0.00           O  
ATOM    614  HG  SER    42     219.143  37.722 -26.940  1.00  0.00           H  
ATOM    615  C   SER    42     221.822  38.760 -26.269  1.00  0.00           C  
ATOM    616  O   SER    42     222.001  38.570 -27.448  1.00  0.00           O  
ATOM    617  N   LYS    43     222.348  39.786 -25.651  1.00  0.00           N  
ATOM    618  H   LYS    43     222.295  39.912 -24.651  1.00  0.00           H  
ATOM    619  CA  LYS    43     223.013  40.968 -26.271  1.00  0.00           C  
ATOM    620  HA  LYS    43     222.362  41.375 -27.045  1.00  0.00           H  
ATOM    621  CB  LYS    43     223.129  42.074 -25.243  1.00  0.00           C  
ATOM    622  HB2 LYS    43     223.824  41.802 -24.448  1.00  0.00           H  
ATOM    623  HB3 LYS    43     223.666  42.918 -25.677  1.00  0.00           H  
ATOM    624  CG  LYS    43     221.933  42.698 -24.584  1.00  0.00           C  
ATOM    625  HG2 LYS    43     221.291  41.931 -24.150  1.00  0.00           H  
ATOM    626  HG3 LYS    43     222.367  43.363 -23.837  1.00  0.00           H  
ATOM    627  CD  LYS    43     221.014  43.527 -25.485  1.00  0.00           C  
ATOM    628  HD2 LYS    43     221.634  44.211 -26.064  1.00  0.00           H  
ATOM    629  HD3 LYS    43     220.465  42.866 -26.155  1.00  0.00           H  
ATOM    630  CE  LYS    43     220.079  44.394 -24.703  1.00  0.00           C  
ATOM    631  HE2 LYS    43     219.513  43.774 -24.008  1.00  0.00           H  
ATOM    632  HE3 LYS    43     220.612  45.190 -24.184  1.00  0.00           H  
ATOM    633  NZ  LYS    43     219.109  45.079 -25.586  1.00  0.00           N  
ATOM    634  HZ1 LYS    43     218.472  45.754 -25.188  1.00  0.00           H  
ATOM    635  HZ2 LYS    43     219.576  45.629 -26.293  1.00  0.00           H  
ATOM    636  HZ3 LYS    43     218.587  44.417 -26.143  1.00  0.00           H  
ATOM    637  C   LYS    43     224.369  40.590 -26.954  1.00  0.00           C  
ATOM    638  O   LYS    43     224.933  41.460 -27.591  1.00  0.00           O  
ATOM    639  N   THR    44     224.858  39.359 -26.774  1.00  0.00           N  
ATOM    640  H   THR    44     224.373  38.765 -26.116  1.00  0.00           H  
ATOM    641  CA  THR    44     226.020  38.783 -27.534  1.00  0.00           C  
ATOM    642  HA  THR    44     226.820  39.514 -27.652  1.00  0.00           H  
ATOM    643  CB  THR    44     226.757  37.601 -26.785  1.00  0.00           C  
ATOM    644  HB  THR    44     227.021  38.006 -25.808  1.00  0.00           H  
ATOM    645  CG2 THR    44     228.059  37.118 -27.480  1.00  0.00           C  
ATOM    646 HG21 THR    44     227.929  36.435 -28.320  1.00  0.00           H  
ATOM    647 HG22 THR    44     228.485  36.548 -26.654  1.00  0.00           H  
ATOM    648 HG23 THR    44     228.691  37.952 -27.783  1.00  0.00           H  
ATOM    649  OG1 THR    44     225.990  36.431 -26.675  1.00  0.00           O  
ATOM    650  HG1 THR    44     225.355  36.483 -25.958  1.00  0.00           H  
ATOM    651  C   THR    44     225.506  38.376 -28.943  1.00  0.00           C  
ATOM    652  O   THR    44     226.146  38.817 -29.904  1.00  0.00           O  
ATOM    653  N   LYS    45     224.429  37.630 -29.058  1.00  0.00           N  
ATOM    654  H   LYS    45     223.932  37.346 -28.226  1.00  0.00           H  
ATOM    655  CA  LYS    45     223.863  37.241 -30.276  1.00  0.00           C  
ATOM    656  HA  LYS    45     224.600  36.711 -30.878  1.00  0.00           H  
ATOM    657  CB  LYS    45     222.685  36.278 -30.056  1.00  0.00           C  
ATOM    658  HB2 LYS    45     221.989  36.814 -29.411  1.00  0.00           H  
ATOM    659  HB3 LYS    45     222.207  36.145 -31.027  1.00  0.00           H  
ATOM    660  CG  LYS    45     223.164  34.923 -29.399  1.00  0.00           C  
ATOM    661  HG2 LYS    45     223.903  34.462 -30.054  1.00  0.00           H  
ATOM    662  HG3 LYS    45     223.513  35.172 -28.397  1.00  0.00           H  
ATOM    663  CD  LYS    45     221.862  34.050 -29.316  1.00  0.00           C  
ATOM    664  HD2 LYS    45     221.149  34.428 -28.583  1.00  0.00           H  
ATOM    665  HD3 LYS    45     221.577  33.960 -30.364  1.00  0.00           H  
ATOM    666  CE  LYS    45     222.243  32.609 -28.824  1.00  0.00           C  
ATOM    667  HE2 LYS    45     222.825  32.228 -29.664  1.00  0.00           H  
ATOM    668  HE3 LYS    45     222.955  32.655 -28.001  1.00  0.00           H  
ATOM    669  NZ  LYS    45     221.121  31.747 -28.459  1.00  0.00           N  
ATOM    670  HZ1 LYS    45     221.379  31.079 -27.748  1.00  0.00           H  
ATOM    671  HZ2 LYS    45     220.362  32.276 -28.054  1.00  0.00           H  
ATOM    672  HZ3 LYS    45     220.653  31.330 -29.251  1.00  0.00           H  
ATOM    673  C   LYS    45     223.391  38.423 -31.159  1.00  0.00           C  
ATOM    674  O   LYS    45     223.335  38.370 -32.345  1.00  0.00           O  
ATOM    675  N   GLU    46     223.106  39.517 -30.552  1.00  0.00           N  
ATOM    676  H   GLU    46     222.929  39.483 -29.558  1.00  0.00           H  
ATOM    677  CA  GLU    46     222.815  40.765 -31.237  1.00  0.00           C  
ATOM    678  HA  GLU    46     222.480  40.567 -32.256  1.00  0.00           H  
ATOM    679  CB  GLU    46     221.693  41.563 -30.562  1.00  0.00           C  
ATOM    680  HB2 GLU    46     221.771  41.472 -29.478  1.00  0.00           H  
ATOM    681  HB3 GLU    46     221.680  42.626 -30.802  1.00  0.00           H  
ATOM    682  CG  GLU    46     220.295  40.963 -31.026  1.00  0.00           C  
ATOM    683  HG2 GLU    46     220.360  40.687 -32.078  1.00  0.00           H  
ATOM    684  HG3 GLU    46     220.091  40.113 -30.375  1.00  0.00           H  
ATOM    685  CD  GLU    46     219.134  41.985 -30.777  1.00  0.00           C  
ATOM    686  OE1 GLU    46     219.180  42.779 -29.760  1.00  0.00           O  
ATOM    687  OE2 GLU    46     218.158  42.004 -31.522  1.00  0.00           O  
ATOM    688  C   GLU    46     224.013  41.618 -31.529  1.00  0.00           C  
ATOM    689  O   GLU    46     223.996  42.526 -32.379  1.00  0.00           O  
ATOM    690  N   GLY    47     225.194  41.222 -30.993  1.00  0.00           N  
ATOM    691  H   GLY    47     225.244  40.354 -30.480  1.00  0.00           H  
ATOM    692  CA  GLY    47     226.495  41.817 -31.378  1.00  0.00           C  
ATOM    693  HA2 GLY    47     227.232  41.111 -30.996  1.00  0.00           H  
ATOM    694  HA3 GLY    47     226.594  41.918 -32.459  1.00  0.00           H  
ATOM    695  C   GLY    47     226.811  43.177 -30.871  1.00  0.00           C  
ATOM    696  O   GLY    47     227.652  43.854 -31.540  1.00  0.00           O  
ATOM    697  N   VAL    48     226.212  43.622 -29.752  1.00  0.00           N  
ATOM    698  H   VAL    48     225.611  42.949 -29.298  1.00  0.00           H  
ATOM    699  CA  VAL    48     226.508  44.873 -29.050  1.00  0.00           C  
ATOM    700  HA  VAL    48     227.234  45.414 -29.656  1.00  0.00           H  
ATOM    701  CB  VAL    48     225.189  45.776 -28.925  1.00  0.00           C  
ATOM    702  HB  VAL    48     225.654  46.698 -28.574  1.00  0.00           H  
ATOM    703  CG1 VAL    48     224.171  45.258 -27.905  1.00  0.00           C  
ATOM    704 HG11 VAL    48     223.942  44.217 -28.134  1.00  0.00           H  
ATOM    705 HG12 VAL    48     223.252  45.830 -28.033  1.00  0.00           H  
ATOM    706 HG13 VAL    48     224.524  45.344 -26.877  1.00  0.00           H  
ATOM    707  CG2 VAL    48     224.588  46.010 -30.325  1.00  0.00           C  
ATOM    708 HG21 VAL    48     223.554  46.342 -30.236  1.00  0.00           H  
ATOM    709 HG22 VAL    48     224.449  45.031 -30.784  1.00  0.00           H  
ATOM    710 HG23 VAL    48     225.206  46.751 -30.832  1.00  0.00           H  
ATOM    711  C   VAL    48     227.128  44.777 -27.688  1.00  0.00           C  
ATOM    712  O   VAL    48     227.758  45.690 -27.224  1.00  0.00           O  
ATOM    713  N   VAL    49     227.210  43.546 -27.115  1.00  0.00           N  
ATOM    714  H   VAL    49     226.737  42.763 -27.545  1.00  0.00           H  
ATOM    715  CA  VAL    49     228.022  43.115 -25.933  1.00  0.00           C  
ATOM    716  HA  VAL    49     228.619  43.928 -25.519  1.00  0.00           H  
ATOM    717  CB  VAL    49     227.014  42.665 -24.815  1.00  0.00           C  
ATOM    718  HB  VAL    49     226.368  41.882 -25.212  1.00  0.00           H  
ATOM    719  CG1 VAL    49     226.296  43.940 -24.267  1.00  0.00           C  
ATOM    720 HG11 VAL    49     225.823  43.782 -23.298  1.00  0.00           H  
ATOM    721 HG12 VAL    49     225.498  44.141 -24.982  1.00  0.00           H  
ATOM    722 HG13 VAL    49     226.998  44.762 -24.127  1.00  0.00           H  
ATOM    723  CG2 VAL    49     227.762  42.107 -23.555  1.00  0.00           C  
ATOM    724 HG21 VAL    49     227.095  41.954 -22.707  1.00  0.00           H  
ATOM    725 HG22 VAL    49     228.432  42.818 -23.072  1.00  0.00           H  
ATOM    726 HG23 VAL    49     228.283  41.172 -23.760  1.00  0.00           H  
ATOM    727  C   VAL    49     228.938  42.006 -26.366  1.00  0.00           C  
ATOM    728  O   VAL    49     228.515  41.259 -27.250  1.00  0.00           O  
ATOM    729  N   HIE    50     230.204  41.986 -25.891  1.00  0.00           N  
ATOM    730  H   HIE    50     230.393  42.671 -25.172  1.00  0.00           H  
ATOM    731  CA  HIE    50     231.159  40.779 -25.948  1.00  0.00           C  
ATOM    732  HA  HIE    50     230.550  39.972 -26.355  1.00  0.00           H  
ATOM    733  CB  HIE    50     232.494  41.105 -26.650  1.00  0.00           C  
ATOM    734  HB2 HIE    50     232.923  42.084 -26.437  1.00  0.00           H  
ATOM    735  HB3 HIE    50     233.371  40.507 -26.400  1.00  0.00           H  
ATOM    736  CG  HIE    50     232.191  41.017 -28.169  1.00  0.00           C  
ATOM    737  ND1 HIE    50     231.734  42.014 -28.998  1.00  0.00           N  
ATOM    738  CE1 HIE    50     231.571  41.407 -30.198  1.00  0.00           C  
ATOM    739  HE1 HIE    50     231.252  41.843 -31.133  1.00  0.00           H  
ATOM    740  NE2 HIE    50     231.931  40.111 -30.135  1.00  0.00           N  
ATOM    741  HE2 HIE    50     231.897  39.405 -30.857  1.00  0.00           H  
ATOM    742  CD2 HIE    50     232.346  39.793 -28.821  1.00  0.00           C  
ATOM    743  HD2 HIE    50     232.560  38.871 -28.301  1.00  0.00           H  
ATOM    744  C   HIE    50     231.473  40.486 -24.413  1.00  0.00           C  
ATOM    745  O   HIE    50     231.629  41.394 -23.581  1.00  0.00           O  
ATOM    746  N   GLY    51     231.567  39.206 -24.089  1.00  0.00           N  
ATOM    747  H   GLY    51     231.181  38.607 -24.805  1.00  0.00           H  
ATOM    748  CA  GLY    51     231.766  38.727 -22.739  1.00  0.00           C  
ATOM    749  HA2 GLY    51     232.845  38.615 -22.635  1.00  0.00           H  
ATOM    750  HA3 GLY    51     231.641  39.557 -22.044  1.00  0.00           H  
ATOM    751  C   GLY    51     230.969  37.483 -22.323  1.00  0.00           C  
ATOM    752  O   GLY    51     230.338  36.807 -23.158  1.00  0.00           O  
ATOM    753  N   VAL    52     231.037  37.154 -21.017  1.00  0.00           N  
ATOM    754  H   VAL    52     231.665  37.610 -20.371  1.00  0.00           H  
ATOM    755  CA  VAL    52     230.234  36.037 -20.403  1.00  0.00           C  
ATOM    756  HA  VAL    52     229.314  35.962 -20.983  1.00  0.00           H  
ATOM    757  CB  VAL    52     230.966  34.705 -20.606  1.00  0.00           C  
ATOM    758  HB  VAL    52     231.111  34.568 -21.678  1.00  0.00           H  
ATOM    759  CG1 VAL    52     230.252  33.482 -20.056  1.00  0.00           C  
ATOM    760 HG11 VAL    52     230.900  32.655 -20.345  1.00  0.00           H  
ATOM    761 HG12 VAL    52     229.275  33.330 -20.515  1.00  0.00           H  
ATOM    762 HG13 VAL    52     230.241  33.500 -18.966  1.00  0.00           H  
ATOM    763  CG2 VAL    52     232.371  34.733 -19.854  1.00  0.00           C  
ATOM    764 HG21 VAL    52     232.825  33.783 -20.135  1.00  0.00           H  
ATOM    765 HG22 VAL    52     232.248  34.804 -18.773  1.00  0.00           H  
ATOM    766 HG23 VAL    52     232.993  35.586 -20.124  1.00  0.00           H  
ATOM    767  C   VAL    52     229.824  36.518 -19.047  1.00  0.00           C  
ATOM    768  O   VAL    52     230.455  37.314 -18.394  1.00  0.00           O  
ATOM    769  N   ALA    53     228.828  35.784 -18.432  1.00  0.00           N  
ATOM    770  H   ALA    53     228.420  35.071 -19.019  1.00  0.00           H  
ATOM    771  CA  ALA    53     228.315  36.063 -17.129  1.00  0.00           C  
ATOM    772  HA  ALA    53     228.824  36.906 -16.662  1.00  0.00           H  
ATOM    773  CB  ALA    53     226.852  36.548 -17.308  1.00  0.00           C  
ATOM    774  HB1 ALA    53     226.918  37.336 -18.059  1.00  0.00           H  
ATOM    775  HB2 ALA    53     226.145  35.747 -17.525  1.00  0.00           H  
ATOM    776  HB3 ALA    53     226.502  37.022 -16.391  1.00  0.00           H  
ATOM    777  C   ALA    53     228.417  34.926 -16.140  1.00  0.00           C  
ATOM    778  O   ALA    53     228.450  33.736 -16.474  1.00  0.00           O  
ATOM    779  N   THR    54     228.320  35.237 -14.864  1.00  0.00           N  
ATOM    780  H   THR    54     228.127  36.215 -14.703  1.00  0.00           H  
ATOM    781  CA  THR    54     228.485  34.290 -13.717  1.00  0.00           C  
ATOM    782  HA  THR    54     228.648  33.275 -14.078  1.00  0.00           H  
ATOM    783  CB  THR    54     229.739  34.691 -12.922  1.00  0.00           C  
ATOM    784  HB  THR    54     229.429  35.595 -12.398  1.00  0.00           H  
ATOM    785  CG2 THR    54     230.041  33.753 -11.739  1.00  0.00           C  
ATOM    786 HG21 THR    54     229.466  34.079 -10.872  1.00  0.00           H  
ATOM    787 HG22 THR    54     231.016  34.078 -11.375  1.00  0.00           H  
ATOM    788 HG23 THR    54     230.043  32.709 -12.051  1.00  0.00           H  
ATOM    789  OG1 THR    54     230.874  34.910 -13.805  1.00  0.00           O  
ATOM    790  HG1 THR    54     230.668  35.762 -14.196  1.00  0.00           H  
ATOM    791  C   THR    54     227.097  34.254 -13.039  1.00  0.00           C  
ATOM    792  O   THR    54     226.529  35.283 -12.715  1.00  0.00           O  
ATOM    793  N   VAL    55     226.627  33.084 -12.657  1.00  0.00           N  
ATOM    794  H   VAL    55     227.171  32.298 -12.983  1.00  0.00           H  
ATOM    795  CA  VAL    55     225.368  32.808 -11.930  1.00  0.00           C  
ATOM    796  HA  VAL    55     224.765  33.711 -12.031  1.00  0.00           H  
ATOM    797  CB  VAL    55     224.625  31.572 -12.378  1.00  0.00           C  
ATOM    798  HB  VAL    55     225.313  30.751 -12.176  1.00  0.00           H  
ATOM    799  CG1 VAL    55     224.320  31.648 -13.897  1.00  0.00           C  
ATOM    800 HG11 VAL    55     223.847  32.556 -14.274  1.00  0.00           H  
ATOM    801 HG12 VAL    55     223.789  30.770 -14.264  1.00  0.00           H  
ATOM    802 HG13 VAL    55     225.234  31.664 -14.489  1.00  0.00           H  
ATOM    803  CG2 VAL    55     223.274  31.413 -11.630  1.00  0.00           C  
ATOM    804 HG21 VAL    55     222.739  30.524 -11.966  1.00  0.00           H  
ATOM    805 HG22 VAL    55     222.707  32.330 -11.791  1.00  0.00           H  
ATOM    806 HG23 VAL    55     223.490  31.298 -10.568  1.00  0.00           H  
ATOM    807  C   VAL    55     225.708  32.874 -10.451  1.00  0.00           C  
ATOM    808  O   VAL    55     226.579  32.134 -10.047  1.00  0.00           O  
ATOM    809  N   ALA    56     224.977  33.648  -9.634  1.00  0.00           N  
ATOM    810  H   ALA    56     224.257  34.213 -10.061  1.00  0.00           H  
ATOM    811  CA  ALA    56     225.152  33.881  -8.171  1.00  0.00           C  
ATOM    812  HA  ALA    56     226.204  34.061  -7.949  1.00  0.00           H  
ATOM    813  CB  ALA    56     224.309  35.101  -7.764  1.00  0.00           C  
ATOM    814  HB1 ALA    56     224.633  35.895  -8.438  1.00  0.00           H  
ATOM    815  HB2 ALA    56     223.228  35.095  -7.903  1.00  0.00           H  
ATOM    816  HB3 ALA    56     224.449  35.388  -6.722  1.00  0.00           H  
ATOM    817  C   ALA    56     224.864  32.683  -7.228  1.00  0.00           C  
ATOM    818  O   ALA    56     224.261  31.670  -7.695  1.00  0.00           O  
ATOM    819  N   GLU    57     225.334  32.801  -6.036  1.00  0.00           N  
ATOM    820  H   GLU    57     225.936  33.538  -5.696  1.00  0.00           H  
ATOM    821  CA  GLU    57     225.047  31.707  -5.002  1.00  0.00           C  
ATOM    822  HA  GLU    57     225.326  30.781  -5.506  1.00  0.00           H  
ATOM    823  CB  GLU    57     225.879  31.917  -3.736  1.00  0.00           C  
ATOM    824  HB2 GLU    57     226.944  31.872  -3.964  1.00  0.00           H  
ATOM    825  HB3 GLU    57     225.757  32.976  -3.511  1.00  0.00           H  
ATOM    826  CG  GLU    57     225.599  31.169  -2.476  1.00  0.00           C  
ATOM    827  HG2 GLU    57     226.221  31.608  -1.696  1.00  0.00           H  
ATOM    828  HG3 GLU    57     224.559  31.181  -2.150  1.00  0.00           H  
ATOM    829  CD  GLU    57     225.809  29.718  -2.693  1.00  0.00           C  
ATOM    830  OE1 GLU    57     226.940  29.258  -2.471  1.00  0.00           O  
ATOM    831  OE2 GLU    57     224.850  28.945  -3.002  1.00  0.00           O  
ATOM    832  C   GLU    57     223.527  31.728  -4.666  1.00  0.00           C  
ATOM    833  O   GLU    57     222.936  32.806  -4.890  1.00  0.00           O  
ATOM    834  N   LYS    58     222.943  30.698  -4.042  1.00  0.00           N  
ATOM    835  H   LYS    58     223.498  29.894  -3.786  1.00  0.00           H  
ATOM    836  CA  LYS    58     221.537  30.564  -3.806  1.00  0.00           C  
ATOM    837  HA  LYS    58     220.949  31.093  -4.556  1.00  0.00           H  
ATOM    838  CB  LYS    58     221.129  29.124  -3.958  1.00  0.00           C  
ATOM    839  HB2 LYS    58     221.736  28.567  -3.244  1.00  0.00           H  
ATOM    840  HB3 LYS    58     220.131  29.011  -3.535  1.00  0.00           H  
ATOM    841  CG  LYS    58     221.374  28.528  -5.335  1.00  0.00           C  
ATOM    842  HG2 LYS    58     221.117  29.212  -6.144  1.00  0.00           H  
ATOM    843  HG3 LYS    58     222.433  28.399  -5.559  1.00  0.00           H  
ATOM    844  CD  LYS    58     220.566  27.316  -5.656  1.00  0.00           C  
ATOM    845  HD2 LYS    58     220.523  26.684  -4.768  1.00  0.00           H  
ATOM    846  HD3 LYS    58     219.532  27.585  -5.873  1.00  0.00           H  
ATOM    847  CE  LYS    58     221.027  26.489  -6.843  1.00  0.00           C  
ATOM    848  HE2 LYS    58     220.256  25.793  -7.175  1.00  0.00           H  
ATOM    849  HE3 LYS    58     221.025  27.123  -7.730  1.00  0.00           H  
ATOM    850  NZ  LYS    58     222.320  25.741  -6.722  1.00  0.00           N  
ATOM    851  HZ1 LYS    58     223.104  26.377  -6.729  1.00  0.00           H  
ATOM    852  HZ2 LYS    58     222.412  25.240  -5.849  1.00  0.00           H  
ATOM    853  HZ3 LYS    58     222.469  25.062  -7.455  1.00  0.00           H  
ATOM    854  C   LYS    58     221.109  31.098  -2.446  1.00  0.00           C  
ATOM    855  O   LYS    58     220.005  30.843  -2.024  1.00  0.00           O  
ATOM    856  N   THR    59     221.907  31.944  -1.716  1.00  0.00           N  
ATOM    857  H   THR    59     222.802  32.204  -2.105  1.00  0.00           H  
ATOM    858  CA  THR    59     221.504  32.671  -0.435  1.00  0.00           C  
ATOM    859  HA  THR    59     220.423  32.807  -0.433  1.00  0.00           H  
ATOM    860  CB  THR    59     221.943  31.878   0.805  1.00  0.00           C  
ATOM    861  HB  THR    59     223.022  31.759   0.708  1.00  0.00           H  
ATOM    862  CG2 THR    59     221.291  30.519   0.982  1.00  0.00           C  
ATOM    863 HG21 THR    59     221.797  29.753   0.397  1.00  0.00           H  
ATOM    864 HG22 THR    59     220.219  30.406   0.816  1.00  0.00           H  
ATOM    865 HG23 THR    59     221.427  30.356   2.052  1.00  0.00           H  
ATOM    866  OG1 THR    59     221.837  32.654   2.040  1.00  0.00           O  
ATOM    867  HG1 THR    59     222.261  32.099   2.699  1.00  0.00           H  
ATOM    868  C   THR    59     222.083  34.137  -0.409  1.00  0.00           C  
ATOM    869  O   THR    59     223.300  34.293  -0.620  1.00  0.00           O  
ATOM    870  N   LYS    60     221.376  35.133   0.163  1.00  0.00           N  
ATOM    871  H   LYS    60     220.519  34.883   0.635  1.00  0.00           H  
ATOM    872  CA  LYS    60     222.015  36.469   0.358  1.00  0.00           C  
ATOM    873  HA  LYS    60     222.376  36.859  -0.594  1.00  0.00           H  
ATOM    874  CB  LYS    60     220.879  37.500   0.692  1.00  0.00           C  
ATOM    875  HB2 LYS    60     220.240  37.266   1.544  1.00  0.00           H  
ATOM    876  HB3 LYS    60     221.460  38.406   0.867  1.00  0.00           H  
ATOM    877  CG  LYS    60     220.108  37.712  -0.684  1.00  0.00           C  
ATOM    878  HG2 LYS    60     220.807  37.862  -1.507  1.00  0.00           H  
ATOM    879  HG3 LYS    60     219.488  36.818  -0.731  1.00  0.00           H  
ATOM    880  CD  LYS    60     219.143  38.846  -0.704  1.00  0.00           C  
ATOM    881  HD2 LYS    60     218.513  38.752   0.181  1.00  0.00           H  
ATOM    882  HD3 LYS    60     219.618  39.825  -0.770  1.00  0.00           H  
ATOM    883  CE  LYS    60     218.264  38.762  -1.900  1.00  0.00           C  
ATOM    884  HE2 LYS    60     218.844  38.776  -2.823  1.00  0.00           H  
ATOM    885  HE3 LYS    60     217.600  37.898  -1.927  1.00  0.00           H  
ATOM    886  NZ  LYS    60     217.301  39.876  -2.063  1.00  0.00           N  
ATOM    887  HZ1 LYS    60     216.829  39.965  -1.175  1.00  0.00           H  
ATOM    888  HZ2 LYS    60     217.710  40.785  -2.224  1.00  0.00           H  
ATOM    889  HZ3 LYS    60     216.611  39.597  -2.746  1.00  0.00           H  
ATOM    890  C   LYS    60     223.239  36.451   1.317  1.00  0.00           C  
ATOM    891  O   LYS    60     224.225  37.152   1.075  1.00  0.00           O  
ATOM    892  N   GLU    61     223.222  35.673   2.311  1.00  0.00           N  
ATOM    893  H   GLU    61     222.354  35.165   2.404  1.00  0.00           H  
ATOM    894  CA  GLU    61     224.196  35.643   3.344  1.00  0.00           C  
ATOM    895  HA  GLU    61     224.173  36.625   3.814  1.00  0.00           H  
ATOM    896  CB  GLU    61     223.857  34.614   4.378  1.00  0.00           C  
ATOM    897  HB2 GLU    61     222.893  34.851   4.827  1.00  0.00           H  
ATOM    898  HB3 GLU    61     223.663  33.597   4.035  1.00  0.00           H  
ATOM    899  CG  GLU    61     224.887  34.457   5.517  1.00  0.00           C  
ATOM    900  HG2 GLU    61     225.852  34.052   5.215  1.00  0.00           H  
ATOM    901  HG3 GLU    61     225.040  35.400   6.041  1.00  0.00           H  
ATOM    902  CD  GLU    61     224.241  33.483   6.534  1.00  0.00           C  
ATOM    903  OE1 GLU    61     223.493  33.948   7.389  1.00  0.00           O  
ATOM    904  OE2 GLU    61     224.562  32.276   6.526  1.00  0.00           O  
ATOM    905  C   GLU    61     225.539  35.405   2.792  1.00  0.00           C  
ATOM    906  O   GLU    61     226.553  35.872   3.333  1.00  0.00           O  
ATOM    907  N   GLN    62     225.663  34.481   1.749  1.00  0.00           N  
ATOM    908  H   GLN    62     224.869  33.946   1.429  1.00  0.00           H  
ATOM    909  CA  GLN    62     226.905  33.937   1.167  1.00  0.00           C  
ATOM    910  HA  GLN    62     227.727  34.051   1.875  1.00  0.00           H  
ATOM    911  CB  GLN    62     226.869  32.404   0.915  1.00  0.00           C  
ATOM    912  HB2 GLN    62     225.875  32.059   0.633  1.00  0.00           H  
ATOM    913  HB3 GLN    62     227.652  32.181   0.190  1.00  0.00           H  
ATOM    914  CG  GLN    62     227.293  31.631   2.139  1.00  0.00           C  
ATOM    915  HG2 GLN    62     227.467  30.593   1.855  1.00  0.00           H  
ATOM    916  HG3 GLN    62     228.228  32.025   2.537  1.00  0.00           H  
ATOM    917  CD  GLN    62     226.349  31.616   3.254  1.00  0.00           C  
ATOM    918  OE1 GLN    62     225.150  31.832   3.100  1.00  0.00           O  
ATOM    919  NE2 GLN    62     226.774  31.359   4.495  1.00  0.00           N  
ATOM    920 HE21 GLN    62     227.742  31.132   4.671  1.00  0.00           H  
ATOM    921 HE22 GLN    62     226.050  31.351   5.198  1.00  0.00           H  
ATOM    922  C   GLN    62     227.369  34.768  -0.064  1.00  0.00           C  
ATOM    923  O   GLN    62     228.594  34.946  -0.217  1.00  0.00           O  
ATOM    924  N   VAL    63     226.481  35.496  -0.699  1.00  0.00           N  
ATOM    925  H   VAL    63     225.496  35.415  -0.490  1.00  0.00           H  
ATOM    926  CA  VAL    63     226.836  36.530  -1.683  1.00  0.00           C  
ATOM    927  HA  VAL    63     227.535  36.137  -2.421  1.00  0.00           H  
ATOM    928  CB  VAL    63     225.466  37.007  -2.343  1.00  0.00           C  
ATOM    929  HB  VAL    63     224.661  37.244  -1.647  1.00  0.00           H  
ATOM    930  CG1 VAL    63     225.644  38.236  -3.216  1.00  0.00           C  
ATOM    931 HG11 VAL    63     226.353  38.980  -2.853  1.00  0.00           H  
ATOM    932 HG12 VAL    63     224.685  38.742  -3.328  1.00  0.00           H  
ATOM    933 HG13 VAL    63     226.019  38.007  -4.214  1.00  0.00           H  
ATOM    934  CG2 VAL    63     224.850  35.981  -3.275  1.00  0.00           C  
ATOM    935 HG21 VAL    63     224.551  35.173  -2.607  1.00  0.00           H  
ATOM    936 HG22 VAL    63     225.469  35.573  -4.075  1.00  0.00           H  
ATOM    937 HG23 VAL    63     223.920  36.392  -3.668  1.00  0.00           H  
ATOM    938  C   VAL    63     227.538  37.674  -1.058  1.00  0.00           C  
ATOM    939  O   VAL    63     228.456  38.333  -1.626  1.00  0.00           O  
ATOM    940  N   THR    64     227.163  37.949   0.161  1.00  0.00           N  
ATOM    941  H   THR    64     226.452  37.387   0.608  1.00  0.00           H  
ATOM    942  CA  THR    64     227.592  39.160   0.897  1.00  0.00           C  
ATOM    943  HA  THR    64     227.795  39.928   0.151  1.00  0.00           H  
ATOM    944  CB  THR    64     226.453  39.749   1.724  1.00  0.00           C  
ATOM    945  HB  THR    64     225.607  39.676   1.040  1.00  0.00           H  
ATOM    946  CG2 THR    64     226.591  41.210   2.153  1.00  0.00           C  
ATOM    947 HG21 THR    64     227.224  41.319   3.034  1.00  0.00           H  
ATOM    948 HG22 THR    64     225.602  41.596   2.398  1.00  0.00           H  
ATOM    949 HG23 THR    64     226.989  41.824   1.345  1.00  0.00           H  
ATOM    950  OG1 THR    64     226.140  38.940   2.905  1.00  0.00           O  
ATOM    951  HG1 THR    64     225.592  38.182   2.690  1.00  0.00           H  
ATOM    952  C   THR    64     228.798  38.899   1.801  1.00  0.00           C  
ATOM    953  O   THR    64     229.678  39.797   1.855  1.00  0.00           O  
ATOM    954  N   ASN    65     228.819  37.741   2.532  1.00  0.00           N  
ATOM    955  H   ASN    65     227.951  37.234   2.630  1.00  0.00           H  
ATOM    956  CA  ASN    65     229.938  37.423   3.424  1.00  0.00           C  
ATOM    957  HA  ASN    65     230.402  38.363   3.726  1.00  0.00           H  
ATOM    958  CB  ASN    65     229.355  36.790   4.714  1.00  0.00           C  
ATOM    959  HB2 ASN    65     228.729  35.933   4.467  1.00  0.00           H  
ATOM    960  HB3 ASN    65     230.110  36.301   5.329  1.00  0.00           H  
ATOM    961  CG  ASN    65     228.454  37.730   5.514  1.00  0.00           C  
ATOM    962  OD1 ASN    65     228.957  38.768   6.021  1.00  0.00           O  
ATOM    963  ND2 ASN    65     227.156  37.518   5.697  1.00  0.00           N  
ATOM    964 HD21 ASN    65     226.832  36.785   5.083  1.00  0.00           H  
ATOM    965 HD22 ASN    65     226.527  38.093   6.239  1.00  0.00           H  
ATOM    966  C   ASN    65     231.029  36.686   2.803  1.00  0.00           C  
ATOM    967  O   ASN    65     232.141  36.672   3.328  1.00  0.00           O  
ATOM    968  N   VAL    66     230.847  36.022   1.701  1.00  0.00           N  
ATOM    969  H   VAL    66     229.953  35.947   1.238  1.00  0.00           H  
ATOM    970  CA  VAL    66     231.895  35.226   1.112  1.00  0.00           C  
ATOM    971  HA  VAL    66     232.840  35.738   1.297  1.00  0.00           H  
ATOM    972  CB  VAL    66     232.113  33.793   1.706  1.00  0.00           C  
ATOM    973  HB  VAL    66     231.667  33.061   1.033  1.00  0.00           H  
ATOM    974  CG1 VAL    66     231.412  33.508   3.081  1.00  0.00           C  
ATOM    975 HG11 VAL    66     230.328  33.498   2.964  1.00  0.00           H  
ATOM    976 HG12 VAL    66     231.756  34.291   3.757  1.00  0.00           H  
ATOM    977 HG13 VAL    66     231.636  32.517   3.475  1.00  0.00           H  
ATOM    978  CG2 VAL    66     233.632  33.284   1.821  1.00  0.00           C  
ATOM    979 HG21 VAL    66     234.184  34.131   2.227  1.00  0.00           H  
ATOM    980 HG22 VAL    66     234.002  33.230   0.797  1.00  0.00           H  
ATOM    981 HG23 VAL    66     233.759  32.361   2.387  1.00  0.00           H  
ATOM    982  C   VAL    66     231.921  35.217  -0.417  1.00  0.00           C  
ATOM    983  O   VAL    66     232.620  34.381  -0.927  1.00  0.00           O  
ATOM    984  N   GLY    67     231.185  36.117  -1.106  1.00  0.00           N  
ATOM    985  H   GLY    67     230.588  36.749  -0.592  1.00  0.00           H  
ATOM    986  CA  GLY    67     231.128  36.146  -2.515  1.00  0.00           C  
ATOM    987  HA2 GLY    67     230.322  36.803  -2.841  1.00  0.00           H  
ATOM    988  HA3 GLY    67     232.034  36.455  -3.037  1.00  0.00           H  
ATOM    989  C   GLY    67     230.870  34.766  -3.036  1.00  0.00           C  
ATOM    990  O   GLY    67     231.495  34.337  -4.035  1.00  0.00           O  
ATOM    991  N   GLY    68     230.040  34.025  -2.428  1.00  0.00           N  
ATOM    992  H   GLY    68     229.461  34.444  -1.715  1.00  0.00           H  
ATOM    993  CA  GLY    68     229.691  32.683  -2.903  1.00  0.00           C  
ATOM    994  HA2 GLY    68     229.084  32.272  -2.096  1.00  0.00           H  
ATOM    995  HA3 GLY    68     229.125  32.798  -3.827  1.00  0.00           H  
ATOM    996  C   GLY    68     230.900  31.684  -3.062  1.00  0.00           C  
ATOM    997  O   GLY    68     230.783  30.680  -3.762  1.00  0.00           O  
ATOM    998  N   ALA    69     232.033  31.996  -2.393  1.00  0.00           N  
ATOM    999  H   ALA    69     231.988  32.776  -1.753  1.00  0.00           H  
ATOM   1000  CA  ALA    69     233.321  31.425  -2.521  1.00  0.00           C  
ATOM   1001  HA  ALA    69     234.037  32.065  -2.006  1.00  0.00           H  
ATOM   1002  CB  ALA    69     233.263  30.123  -1.713  1.00  0.00           C  
ATOM   1003  HB1 ALA    69     232.753  29.411  -2.363  1.00  0.00           H  
ATOM   1004  HB2 ALA    69     234.279  29.746  -1.605  1.00  0.00           H  
ATOM   1005  HB3 ALA    69     232.721  30.248  -0.775  1.00  0.00           H  
ATOM   1006  C   ALA    69     233.873  31.345  -3.977  1.00  0.00           C  
ATOM   1007  O   ALA    69     234.934  30.727  -4.244  1.00  0.00           O  
ATOM   1008  N   VAL    70     233.214  32.095  -4.870  1.00  0.00           N  
ATOM   1009  H   VAL    70     232.410  32.609  -4.540  1.00  0.00           H  
ATOM   1010  CA  VAL    70     233.527  31.963  -6.338  1.00  0.00           C  
ATOM   1011  HA  VAL    70     234.463  31.427  -6.496  1.00  0.00           H  
ATOM   1012  CB  VAL    70     232.446  31.285  -7.200  1.00  0.00           C  
ATOM   1013  HB  VAL    70     232.739  31.401  -8.243  1.00  0.00           H  
ATOM   1014  CG1 VAL    70     231.138  32.036  -6.999  1.00  0.00           C  
ATOM   1015 HG11 VAL    70     230.613  31.847  -6.063  1.00  0.00           H  
ATOM   1016 HG12 VAL    70     230.515  31.695  -7.826  1.00  0.00           H  
ATOM   1017 HG13 VAL    70     231.336  33.108  -7.021  1.00  0.00           H  
ATOM   1018  CG2 VAL    70     232.330  29.716  -6.956  1.00  0.00           C  
ATOM   1019 HG21 VAL    70     233.332  29.334  -7.151  1.00  0.00           H  
ATOM   1020 HG22 VAL    70     231.657  29.258  -7.679  1.00  0.00           H  
ATOM   1021 HG23 VAL    70     232.043  29.449  -5.939  1.00  0.00           H  
ATOM   1022  C   VAL    70     233.913  33.361  -6.943  1.00  0.00           C  
ATOM   1023  O   VAL    70     234.575  33.564  -7.933  1.00  0.00           O  
ATOM   1024  N   VAL    71     233.436  34.437  -6.342  1.00  0.00           N  
ATOM   1025  H   VAL    71     232.909  34.362  -5.484  1.00  0.00           H  
ATOM   1026  CA  VAL    71     233.710  35.848  -6.618  1.00  0.00           C  
ATOM   1027  HA  VAL    71     234.707  35.885  -7.058  1.00  0.00           H  
ATOM   1028  CB  VAL    71     232.675  36.543  -7.427  1.00  0.00           C  
ATOM   1029  HB  VAL    71     232.872  37.609  -7.546  1.00  0.00           H  
ATOM   1030  CG1 VAL    71     231.325  36.423  -6.840  1.00  0.00           C  
ATOM   1031 HG11 VAL    71     231.332  36.832  -5.830  1.00  0.00           H  
ATOM   1032 HG12 VAL    71     230.955  35.399  -6.877  1.00  0.00           H  
ATOM   1033 HG13 VAL    71     230.631  36.952  -7.493  1.00  0.00           H  
ATOM   1034  CG2 VAL    71     232.668  35.854  -8.808  1.00  0.00           C  
ATOM   1035 HG21 VAL    71     232.011  36.423  -9.466  1.00  0.00           H  
ATOM   1036 HG22 VAL    71     232.470  34.787  -8.709  1.00  0.00           H  
ATOM   1037 HG23 VAL    71     233.666  35.931  -9.239  1.00  0.00           H  
ATOM   1038  C   VAL    71     233.994  36.564  -5.293  1.00  0.00           C  
ATOM   1039  O   VAL    71     233.694  37.724  -5.137  1.00  0.00           O  
ATOM   1040  N   THR    72     234.600  35.856  -4.261  1.00  0.00           N  
ATOM   1041  H   THR    72     234.981  34.940  -4.447  1.00  0.00           H  
ATOM   1042  CA  THR    72     235.004  36.405  -2.966  1.00  0.00           C  
ATOM   1043  HA  THR    72     234.150  36.833  -2.440  1.00  0.00           H  
ATOM   1044  CB  THR    72     235.790  35.375  -2.124  1.00  0.00           C  
ATOM   1045  HB  THR    72     236.703  35.106  -2.655  1.00  0.00           H  
ATOM   1046  CG2 THR    72     236.083  35.971  -0.741  1.00  0.00           C  
ATOM   1047 HG21 THR    72     235.174  35.842  -0.154  1.00  0.00           H  
ATOM   1048 HG22 THR    72     236.289  37.041  -0.741  1.00  0.00           H  
ATOM   1049 HG23 THR    72     236.810  35.414  -0.150  1.00  0.00           H  
ATOM   1050  OG1 THR    72     234.987  34.206  -1.988  1.00  0.00           O  
ATOM   1051  HG1 THR    72     234.142  34.406  -1.578  1.00  0.00           H  
ATOM   1052  C   THR    72     235.894  37.669  -3.222  1.00  0.00           C  
ATOM   1053  O   THR    72     235.592  38.764  -2.794  1.00  0.00           O  
ATOM   1054  N   GLY    73     236.977  37.565  -4.013  1.00  0.00           N  
ATOM   1055  H   GLY    73     237.082  36.679  -4.488  1.00  0.00           H  
ATOM   1056  CA  GLY    73     237.895  38.654  -4.233  1.00  0.00           C  
ATOM   1057  HA2 GLY    73     237.996  39.045  -3.221  1.00  0.00           H  
ATOM   1058  HA3 GLY    73     238.812  38.224  -4.634  1.00  0.00           H  
ATOM   1059  C   GLY    73     237.403  39.766  -5.140  1.00  0.00           C  
ATOM   1060  O   GLY    73     238.154  40.633  -5.540  1.00  0.00           O  
ATOM   1061  N   VAL    74     236.178  39.735  -5.624  1.00  0.00           N  
ATOM   1062  H   VAL    74     235.654  38.873  -5.579  1.00  0.00           H  
ATOM   1063  CA  VAL    74     235.450  40.656  -6.560  1.00  0.00           C  
ATOM   1064  HA  VAL    74     236.087  41.494  -6.842  1.00  0.00           H  
ATOM   1065  CB  VAL    74     235.142  39.855  -7.889  1.00  0.00           C  
ATOM   1066  HB  VAL    74     234.924  38.801  -7.718  1.00  0.00           H  
ATOM   1067  CG1 VAL    74     234.049  40.483  -8.752  1.00  0.00           C  
ATOM   1068 HG11 VAL    74     233.107  40.305  -8.234  1.00  0.00           H  
ATOM   1069 HG12 VAL    74     234.002  39.778  -9.582  1.00  0.00           H  
ATOM   1070 HG13 VAL    74     234.285  41.486  -9.108  1.00  0.00           H  
ATOM   1071  CG2 VAL    74     236.352  40.095  -8.772  1.00  0.00           C  
ATOM   1072 HG21 VAL    74     237.285  39.818  -8.282  1.00  0.00           H  
ATOM   1073 HG22 VAL    74     236.411  41.155  -9.020  1.00  0.00           H  
ATOM   1074 HG23 VAL    74     236.361  39.490  -9.679  1.00  0.00           H  
ATOM   1075  C   VAL    74     234.121  41.173  -5.960  1.00  0.00           C  
ATOM   1076  O   VAL    74     233.706  42.203  -6.432  1.00  0.00           O  
ATOM   1077  N   THR    75     233.608  40.566  -4.865  1.00  0.00           N  
ATOM   1078  H   THR    75     234.095  39.704  -4.667  1.00  0.00           H  
ATOM   1079  CA  THR    75     232.376  41.025  -4.190  1.00  0.00           C  
ATOM   1080  HA  THR    75     232.044  42.011  -4.513  1.00  0.00           H  
ATOM   1081  CB  THR    75     231.207  40.216  -4.734  1.00  0.00           C  
ATOM   1082  HB  THR    75     231.385  40.251  -5.809  1.00  0.00           H  
ATOM   1083  CG2 THR    75     229.853  40.843  -4.399  1.00  0.00           C  
ATOM   1084 HG21 THR    75     229.102  40.251  -4.923  1.00  0.00           H  
ATOM   1085 HG22 THR    75     229.791  41.877  -4.738  1.00  0.00           H  
ATOM   1086 HG23 THR    75     229.562  40.671  -3.363  1.00  0.00           H  
ATOM   1087  OG1 THR    75     231.126  38.928  -4.237  1.00  0.00           O  
ATOM   1088  HG1 THR    75     231.707  38.324  -4.705  1.00  0.00           H  
ATOM   1089  C   THR    75     232.491  41.026  -2.634  1.00  0.00           C  
ATOM   1090  O   THR    75     232.300  42.092  -2.120  1.00  0.00           O  
ATOM   1091  N   ALA    76     233.028  39.974  -1.984  1.00  0.00           N  
ATOM   1092  H   ALA    76     233.332  39.189  -2.542  1.00  0.00           H  
ATOM   1093  CA  ALA    76     233.355  40.032  -0.604  1.00  0.00           C  
ATOM   1094  HA  ALA    76     232.430  40.444  -0.200  1.00  0.00           H  
ATOM   1095  CB  ALA    76     233.541  38.673   0.022  1.00  0.00           C  
ATOM   1096  HB1 ALA    76     232.731  37.988  -0.227  1.00  0.00           H  
ATOM   1097  HB2 ALA    76     234.478  38.341  -0.426  1.00  0.00           H  
ATOM   1098  HB3 ALA    76     233.633  38.767   1.105  1.00  0.00           H  
ATOM   1099  C   ALA    76     234.535  40.972  -0.243  1.00  0.00           C  
ATOM   1100  O   ALA    76     234.513  41.647   0.800  1.00  0.00           O  
ATOM   1101  N   VAL    77     235.440  41.152  -1.151  1.00  0.00           N  
ATOM   1102  H   VAL    77     235.417  40.541  -1.955  1.00  0.00           H  
ATOM   1103  CA  VAL    77     236.532  42.103  -0.929  1.00  0.00           C  
ATOM   1104  HA  VAL    77     236.702  42.210   0.142  1.00  0.00           H  
ATOM   1105  CB  VAL    77     237.861  41.719  -1.547  1.00  0.00           C  
ATOM   1106  HB  VAL    77     237.692  41.637  -2.621  1.00  0.00           H  
ATOM   1107  CG1 VAL    77     238.373  40.405  -0.975  1.00  0.00           C  
ATOM   1108 HG11 VAL    77     237.626  39.615  -0.892  1.00  0.00           H  
ATOM   1109 HG12 VAL    77     238.810  40.595   0.005  1.00  0.00           H  
ATOM   1110 HG13 VAL    77     239.178  39.986  -1.578  1.00  0.00           H  
ATOM   1111  CG2 VAL    77     239.026  42.701  -1.319  1.00  0.00           C  
ATOM   1112 HG21 VAL    77     239.962  42.178  -1.516  1.00  0.00           H  
ATOM   1113 HG22 VAL    77     239.070  43.108  -0.309  1.00  0.00           H  
ATOM   1114 HG23 VAL    77     239.034  43.508  -2.052  1.00  0.00           H  
ATOM   1115  C   VAL    77     236.117  43.568  -1.341  1.00  0.00           C  
ATOM   1116  O   VAL    77     236.599  44.539  -0.724  1.00  0.00           O  
ATOM   1117  N   ALA    78     235.224  43.735  -2.308  1.00  0.00           N  
ATOM   1118  H   ALA    78     234.881  42.942  -2.831  1.00  0.00           H  
ATOM   1119  CA  ALA    78     234.777  45.084  -2.681  1.00  0.00           C  
ATOM   1120  HA  ALA    78     235.643  45.744  -2.723  1.00  0.00           H  
ATOM   1121  CB  ALA    78     234.160  45.091  -4.057  1.00  0.00           C  
ATOM   1122  HB1 ALA    78     234.917  44.717  -4.746  1.00  0.00           H  
ATOM   1123  HB2 ALA    78     233.347  44.367  -3.998  1.00  0.00           H  
ATOM   1124  HB3 ALA    78     233.781  46.092  -4.261  1.00  0.00           H  
ATOM   1125  C   ALA    78     233.901  45.591  -1.572  1.00  0.00           C  
ATOM   1126  O   ALA    78     233.990  46.741  -1.071  1.00  0.00           O  
ATOM   1127  N   GLN    79     232.940  44.768  -1.130  1.00  0.00           N  
ATOM   1128  H   GLN    79     232.748  43.841  -1.482  1.00  0.00           H  
ATOM   1129  CA  GLN    79     232.135  45.082   0.081  1.00  0.00           C  
ATOM   1130  HA  GLN    79     231.661  46.060  -0.003  1.00  0.00           H  
ATOM   1131  CB  GLN    79     230.940  44.112   0.224  1.00  0.00           C  
ATOM   1132  HB2 GLN    79     231.333  43.109   0.057  1.00  0.00           H  
ATOM   1133  HB3 GLN    79     230.604  44.053   1.260  1.00  0.00           H  
ATOM   1134  CG  GLN    79     229.760  44.380  -0.726  1.00  0.00           C  
ATOM   1135  HG2 GLN    79     230.007  43.916  -1.680  1.00  0.00           H  
ATOM   1136  HG3 GLN    79     228.903  43.849  -0.311  1.00  0.00           H  
ATOM   1137  CD  GLN    79     229.354  45.908  -0.772  1.00  0.00           C  
ATOM   1138  OE1 GLN    79     229.766  46.581  -1.696  1.00  0.00           O  
ATOM   1139  NE2 GLN    79     228.503  46.421   0.026  1.00  0.00           N  
ATOM   1140 HE21 GLN    79     228.019  45.959   0.783  1.00  0.00           H  
ATOM   1141 HE22 GLN    79     228.216  47.385  -0.069  1.00  0.00           H  
ATOM   1142  C   GLN    79     232.956  45.168   1.423  1.00  0.00           C  
ATOM   1143  O   GLN    79     232.465  45.680   2.399  1.00  0.00           O  
ATOM   1144  N   LYS    80     234.208  44.687   1.405  1.00  0.00           N  
ATOM   1145  H   LYS    80     234.353  44.128   0.577  1.00  0.00           H  
ATOM   1146  CA  LYS    80     235.169  44.510   2.503  1.00  0.00           C  
ATOM   1147  HA  LYS    80     235.853  43.766   2.095  1.00  0.00           H  
ATOM   1148  CB  LYS    80     235.944  45.857   2.937  1.00  0.00           C  
ATOM   1149  HB2 LYS    80     235.154  46.426   3.428  1.00  0.00           H  
ATOM   1150  HB3 LYS    80     236.695  45.601   3.684  1.00  0.00           H  
ATOM   1151  CG  LYS    80     236.586  46.720   1.815  1.00  0.00           C  
ATOM   1152  HG2 LYS    80     237.509  46.229   1.506  1.00  0.00           H  
ATOM   1153  HG3 LYS    80     235.948  46.810   0.935  1.00  0.00           H  
ATOM   1154  CD  LYS    80     236.887  48.132   2.331  1.00  0.00           C  
ATOM   1155  HD2 LYS    80     236.001  48.447   2.882  1.00  0.00           H  
ATOM   1156  HD3 LYS    80     237.672  47.938   3.062  1.00  0.00           H  
ATOM   1157  CE  LYS    80     237.435  49.175   1.352  1.00  0.00           C  
ATOM   1158  HE2 LYS    80     238.449  48.891   1.067  1.00  0.00           H  
ATOM   1159  HE3 LYS    80     236.895  49.146   0.405  1.00  0.00           H  
ATOM   1160  NZ  LYS    80     237.539  50.505   1.976  1.00  0.00           N  
ATOM   1161  HZ1 LYS    80     237.801  51.200   1.291  1.00  0.00           H  
ATOM   1162  HZ2 LYS    80     236.594  50.675   2.291  1.00  0.00           H  
ATOM   1163  HZ3 LYS    80     238.272  50.576   2.666  1.00  0.00           H  
ATOM   1164  C   LYS    80     234.728  43.722   3.767  1.00  0.00           C  
ATOM   1165  O   LYS    80     234.938  44.171   4.879  1.00  0.00           O  
ATOM   1166  N   THR    81     233.956  42.688   3.549  1.00  0.00           N  
ATOM   1167  H   THR    81     233.941  42.290   2.621  1.00  0.00           H  
ATOM   1168  CA  THR    81     233.339  41.859   4.584  1.00  0.00           C  
ATOM   1169  HA  THR    81     233.119  42.470   5.460  1.00  0.00           H  
ATOM   1170  CB  THR    81     231.989  41.244   4.135  1.00  0.00           C  
ATOM   1171  HB  THR    81     231.628  40.678   4.993  1.00  0.00           H  
ATOM   1172  CG2 THR    81     230.951  42.291   3.937  1.00  0.00           C  
ATOM   1173 HG21 THR    81     230.993  43.076   4.692  1.00  0.00           H  
ATOM   1174 HG22 THR    81     229.996  41.776   4.039  1.00  0.00           H  
ATOM   1175 HG23 THR    81     231.137  42.598   2.908  1.00  0.00           H  
ATOM   1176  OG1 THR    81     232.221  40.453   2.996  1.00  0.00           O  
ATOM   1177  HG1 THR    81     231.367  40.236   2.615  1.00  0.00           H  
ATOM   1178  C   THR    81     234.272  40.710   5.031  1.00  0.00           C  
ATOM   1179  O   THR    81     233.890  40.064   6.054  1.00  0.00           O  
ATOM   1180  N   VAL    82     235.390  40.395   4.347  1.00  0.00           N  
ATOM   1181  H   VAL    82     235.352  40.653   3.371  1.00  0.00           H  
ATOM   1182  CA  VAL    82     236.403  39.427   4.739  1.00  0.00           C  
ATOM   1183  HA  VAL    82     236.093  38.989   5.688  1.00  0.00           H  
ATOM   1184  CB  VAL    82     236.631  38.293   3.700  1.00  0.00           C  
ATOM   1185  HB  VAL    82     237.335  37.526   4.022  1.00  0.00           H  
ATOM   1186  CG1 VAL    82     235.249  37.656   3.484  1.00  0.00           C  
ATOM   1187 HG11 VAL    82     234.630  38.409   2.996  1.00  0.00           H  
ATOM   1188 HG12 VAL    82     234.772  37.299   4.396  1.00  0.00           H  
ATOM   1189 HG13 VAL    82     235.301  36.729   2.912  1.00  0.00           H  
ATOM   1190  CG2 VAL    82     237.095  38.743   2.241  1.00  0.00           C  
ATOM   1191 HG21 VAL    82     237.023  37.924   1.526  1.00  0.00           H  
ATOM   1192 HG22 VAL    82     238.123  39.091   2.338  1.00  0.00           H  
ATOM   1193 HG23 VAL    82     236.579  39.592   1.793  1.00  0.00           H  
ATOM   1194  C   VAL    82     237.784  39.890   5.069  1.00  0.00           C  
ATOM   1195  O   VAL    82     238.434  40.706   4.375  1.00  0.00           O  
ATOM   1196  N   GLU    83     238.276  39.442   6.264  1.00  0.00           N  
ATOM   1197  H   GLU    83     237.690  38.854   6.839  1.00  0.00           H  
ATOM   1198  CA  GLU    83     239.637  39.816   6.803  1.00  0.00           C  
ATOM   1199  HA  GLU    83     240.044  40.551   6.108  1.00  0.00           H  
ATOM   1200  CB  GLU    83     239.447  40.444   8.245  1.00  0.00           C  
ATOM   1201  HB2 GLU    83     238.909  39.780   8.922  1.00  0.00           H  
ATOM   1202  HB3 GLU    83     240.450  40.651   8.616  1.00  0.00           H  
ATOM   1203  CG  GLU    83     238.740  41.779   8.303  1.00  0.00           C  
ATOM   1204  HG2 GLU    83     239.234  42.395   7.552  1.00  0.00           H  
ATOM   1205  HG3 GLU    83     237.699  41.614   8.022  1.00  0.00           H  
ATOM   1206  CD  GLU    83     238.823  42.472   9.647  1.00  0.00           C  
ATOM   1207  OE1 GLU    83     239.649  42.118  10.557  1.00  0.00           O  
ATOM   1208  OE2 GLU    83     238.026  43.417   9.965  1.00  0.00           O  
ATOM   1209  C   GLU    83     240.632  38.680   6.745  1.00  0.00           C  
ATOM   1210  O   GLU    83     241.791  38.909   7.127  1.00  0.00           O  
ATOM   1211  N   GLY    84     240.190  37.448   6.377  1.00  0.00           N  
ATOM   1212  H   GLY    84     239.203  37.348   6.189  1.00  0.00           H  
ATOM   1213  CA  GLY    84     240.946  36.299   5.987  1.00  0.00           C  
ATOM   1214  HA2 GLY    84     241.754  36.259   6.718  1.00  0.00           H  
ATOM   1215  HA3 GLY    84     240.321  35.414   6.107  1.00  0.00           H  
ATOM   1216  C   GLY    84     241.489  36.412   4.573  1.00  0.00           C  
ATOM   1217  O   GLY    84     241.899  35.383   4.062  1.00  0.00           O  
ATOM   1218  N   ALA    85     241.503  37.597   3.961  1.00  0.00           N  
ATOM   1219  H   ALA    85     241.222  38.383   4.530  1.00  0.00           H  
ATOM   1220  CA  ALA    85     242.157  37.858   2.699  1.00  0.00           C  
ATOM   1221  HA  ALA    85     242.290  36.903   2.190  1.00  0.00           H  
ATOM   1222  CB  ALA    85     241.207  38.704   1.807  1.00  0.00           C  
ATOM   1223  HB1 ALA    85     240.437  38.075   1.360  1.00  0.00           H  
ATOM   1224  HB2 ALA    85     240.952  39.672   2.237  1.00  0.00           H  
ATOM   1225  HB3 ALA    85     241.843  39.043   0.988  1.00  0.00           H  
ATOM   1226  C   ALA    85     243.603  38.537   2.793  1.00  0.00           C  
ATOM   1227  O   ALA    85     243.892  39.444   3.613  1.00  0.00           O  
ATOM   1228  N   GLY    86     244.597  38.064   1.985  1.00  0.00           N  
ATOM   1229  H   GLY    86     244.520  37.267   1.368  1.00  0.00           H  
ATOM   1230  CA  GLY    86     245.964  38.509   2.080  1.00  0.00           C  
ATOM   1231  HA2 GLY    86     246.378  38.430   3.085  1.00  0.00           H  
ATOM   1232  HA3 GLY    86     246.702  37.884   1.576  1.00  0.00           H  
ATOM   1233  C   GLY    86     246.296  39.980   1.737  1.00  0.00           C  
ATOM   1234  O   GLY    86     245.807  40.468   0.725  1.00  0.00           O  
ATOM   1235  N   SER    87     247.110  40.734   2.496  1.00  0.00           N  
ATOM   1236  H   SER    87     247.623  40.252   3.220  1.00  0.00           H  
ATOM   1237  CA  SER    87     247.432  42.183   2.193  1.00  0.00           C  
ATOM   1238  HA  SER    87     246.586  42.854   2.041  1.00  0.00           H  
ATOM   1239  CB  SER    87     248.407  42.611   3.257  1.00  0.00           C  
ATOM   1240  HB2 SER    87     248.788  43.599   2.998  1.00  0.00           H  
ATOM   1241  HB3 SER    87     247.729  42.723   4.103  1.00  0.00           H  
ATOM   1242  OG  SER    87     249.482  41.687   3.629  1.00  0.00           O  
ATOM   1243  HG  SER    87     249.883  42.095   4.401  1.00  0.00           H  
ATOM   1244  C   SER    87     248.176  42.266   0.819  1.00  0.00           C  
ATOM   1245  O   SER    87     247.943  43.344   0.141  1.00  0.00           O  
ATOM   1246  N   ILE    88     248.813  41.186   0.329  1.00  0.00           N  
ATOM   1247  H   ILE    88     248.926  40.577   1.127  1.00  0.00           H  
ATOM   1248  CA  ILE    88     249.328  40.950  -1.038  1.00  0.00           C  
ATOM   1249  HA  ILE    88     250.167  41.604  -1.273  1.00  0.00           H  
ATOM   1250  CB  ILE    88     249.912  39.481  -0.986  1.00  0.00           C  
ATOM   1251  HB  ILE    88     249.252  38.898  -0.345  1.00  0.00           H  
ATOM   1252  CG2 ILE    88     249.889  38.839  -2.356  1.00  0.00           C  
ATOM   1253 HG21 ILE    88     248.867  38.800  -2.734  1.00  0.00           H  
ATOM   1254 HG22 ILE    88     250.303  37.831  -2.334  1.00  0.00           H  
ATOM   1255 HG23 ILE    88     250.323  39.489  -3.117  1.00  0.00           H  
ATOM   1256  CG1 ILE    88     251.396  39.379  -0.518  1.00  0.00           C  
ATOM   1257 HG12 ILE    88     251.947  38.511  -0.881  1.00  0.00           H  
ATOM   1258 HG13 ILE    88     251.961  40.200  -0.958  1.00  0.00           H  
ATOM   1259  CD1 ILE    88     251.515  39.518   0.989  1.00  0.00           C  
ATOM   1260 HD11 ILE    88     251.360  40.564   1.253  1.00  0.00           H  
ATOM   1261 HD12 ILE    88     252.432  39.177   1.469  1.00  0.00           H  
ATOM   1262 HD13 ILE    88     250.735  38.880   1.406  1.00  0.00           H  
ATOM   1263  C   ILE    88     248.292  41.212  -2.147  1.00  0.00           C  
ATOM   1264  O   ILE    88     248.654  41.648  -3.251  1.00  0.00           O  
ATOM   1265  N   ALA    89     246.998  41.004  -1.960  1.00  0.00           N  
ATOM   1266  H   ALA    89     246.650  40.721  -1.055  1.00  0.00           H  
ATOM   1267  CA  ALA    89     246.008  41.003  -3.006  1.00  0.00           C  
ATOM   1268  HA  ALA    89     246.462  41.455  -3.887  1.00  0.00           H  
ATOM   1269  CB  ALA    89     245.706  39.531  -3.498  1.00  0.00           C  
ATOM   1270  HB1 ALA    89     244.995  38.970  -2.891  1.00  0.00           H  
ATOM   1271  HB2 ALA    89     245.261  39.530  -4.493  1.00  0.00           H  
ATOM   1272  HB3 ALA    89     246.580  38.895  -3.641  1.00  0.00           H  
ATOM   1273  C   ALA    89     244.792  41.785  -2.574  1.00  0.00           C  
ATOM   1274  O   ALA    89     243.659  41.550  -3.072  1.00  0.00           O  
ATOM   1275  N   ALA    90     244.911  42.689  -1.618  1.00  0.00           N  
ATOM   1276  H   ALA    90     245.840  42.842  -1.253  1.00  0.00           H  
ATOM   1277  CA  ALA    90     243.819  43.523  -1.167  1.00  0.00           C  
ATOM   1278  HA  ALA    90     243.054  42.773  -0.967  1.00  0.00           H  
ATOM   1279  CB  ALA    90     244.268  44.162   0.227  1.00  0.00           C  
ATOM   1280  HB1 ALA    90     245.338  44.369   0.202  1.00  0.00           H  
ATOM   1281  HB2 ALA    90     243.844  45.124   0.513  1.00  0.00           H  
ATOM   1282  HB3 ALA    90     244.112  43.458   1.044  1.00  0.00           H  
ATOM   1283  C   ALA    90     243.331  44.619  -2.098  1.00  0.00           C  
ATOM   1284  O   ALA    90     244.185  44.993  -2.917  1.00  0.00           O  
ATOM   1285  N   ALA    91     242.082  45.032  -2.131  1.00  0.00           N  
ATOM   1286  H   ALA    91     241.521  44.668  -1.374  1.00  0.00           H  
ATOM   1287  CA  ALA    91     241.519  45.937  -3.189  1.00  0.00           C  
ATOM   1288  HA  ALA    91     240.458  45.730  -3.052  1.00  0.00           H  
ATOM   1289  CB  ALA    91     241.745  47.387  -2.677  1.00  0.00           C  
ATOM   1290  HB1 ALA    91     242.778  47.729  -2.617  1.00  0.00           H  
ATOM   1291  HB2 ALA    91     241.277  48.152  -3.296  1.00  0.00           H  
ATOM   1292  HB3 ALA    91     241.407  47.543  -1.653  1.00  0.00           H  
ATOM   1293  C   ALA    91     241.841  45.545  -4.661  1.00  0.00           C  
ATOM   1294  O   ALA    91     242.124  46.355  -5.531  1.00  0.00           O  
ATOM   1295  N   THR    92     242.112  44.180  -4.988  1.00  0.00           N  
ATOM   1296  H   THR    92     242.029  43.453  -4.292  1.00  0.00           H  
ATOM   1297  CA  THR    92     242.452  43.593  -6.341  1.00  0.00           C  
ATOM   1298  HA  THR    92     243.369  44.091  -6.654  1.00  0.00           H  
ATOM   1299  CB  THR    92     242.814  42.103  -6.204  1.00  0.00           C  
ATOM   1300  HB  THR    92     243.706  42.115  -5.577  1.00  0.00           H  
ATOM   1301  CG2 THR    92     243.239  41.427  -7.496  1.00  0.00           C  
ATOM   1302 HG21 THR    92     242.312  41.133  -7.989  1.00  0.00           H  
ATOM   1303 HG22 THR    92     243.945  40.622  -7.291  1.00  0.00           H  
ATOM   1304 HG23 THR    92     243.793  42.148  -8.098  1.00  0.00           H  
ATOM   1305  OG1 THR    92     241.774  41.264  -5.626  1.00  0.00           O  
ATOM   1306  HG1 THR    92     241.658  41.598  -4.733  1.00  0.00           H  
ATOM   1307  C   THR    92     241.398  43.897  -7.403  1.00  0.00           C  
ATOM   1308  O   THR    92     241.533  44.777  -8.302  1.00  0.00           O  
ATOM   1309  N   GLY    93     240.207  43.362  -7.125  1.00  0.00           N  
ATOM   1310  H   GLY    93     240.158  42.721  -6.346  1.00  0.00           H  
ATOM   1311  CA  GLY    93     238.930  43.408  -7.918  1.00  0.00           C  
ATOM   1312  HA2 GLY    93     239.033  43.449  -9.002  1.00  0.00           H  
ATOM   1313  HA3 GLY    93     238.442  42.470  -7.653  1.00  0.00           H  
ATOM   1314  C   GLY    93     238.084  44.624  -7.513  1.00  0.00           C  
ATOM   1315  O   GLY    93     238.435  45.483  -6.709  1.00  0.00           O  
ATOM   1316  N   PHE    94     237.038  44.873  -8.241  1.00  0.00           N  
ATOM   1317  H   PHE    94     236.763  44.126  -8.863  1.00  0.00           H  
ATOM   1318  CA  PHE    94     236.110  46.047  -8.149  1.00  0.00           C  
ATOM   1319  HA  PHE    94     236.112  46.208  -7.071  1.00  0.00           H  
ATOM   1320  CB  PHE    94     236.727  47.290  -8.909  1.00  0.00           C  
ATOM   1321  HB2 PHE    94     236.115  48.149  -8.637  1.00  0.00           H  
ATOM   1322  HB3 PHE    94     237.722  47.636  -8.627  1.00  0.00           H  
ATOM   1323  CG  PHE    94     236.846  47.207 -10.450  1.00  0.00           C  
ATOM   1324  CD1 PHE    94     237.882  46.515 -11.055  1.00  0.00           C  
ATOM   1325  HD1 PHE    94     238.713  46.179 -10.452  1.00  0.00           H  
ATOM   1326  CE1 PHE    94     238.060  46.492 -12.458  1.00  0.00           C  
ATOM   1327  HE1 PHE    94     238.848  45.913 -12.917  1.00  0.00           H  
ATOM   1328  CZ  PHE    94     237.089  47.181 -13.215  1.00  0.00           C  
ATOM   1329  HZ  PHE    94     237.129  47.081 -14.290  1.00  0.00           H  
ATOM   1330  CE2 PHE    94     236.076  47.876 -12.557  1.00  0.00           C  
ATOM   1331  HE2 PHE    94     235.316  48.362 -13.151  1.00  0.00           H  
ATOM   1332  CD2 PHE    94     235.878  47.869 -11.187  1.00  0.00           C  
ATOM   1333  HD2 PHE    94     235.032  48.271 -10.649  1.00  0.00           H  
ATOM   1334  C   PHE    94     234.668  45.705  -8.552  1.00  0.00           C  
ATOM   1335  O   PHE    94     234.368  44.810  -9.424  1.00  0.00           O  
ATOM   1336  N   VAL    95     233.745  46.510  -8.054  1.00  0.00           N  
ATOM   1337  H   VAL    95     233.976  47.160  -7.316  1.00  0.00           H  
ATOM   1338  CA  VAL    95     232.336  46.487  -8.481  1.00  0.00           C  
ATOM   1339  HA  VAL    95     232.255  45.651  -9.176  1.00  0.00           H  
ATOM   1340  CB  VAL    95     231.358  46.141  -7.321  1.00  0.00           C  
ATOM   1341  HB  VAL    95     231.724  46.711  -6.468  1.00  0.00           H  
ATOM   1342  CG1 VAL    95     231.260  44.666  -6.947  1.00  0.00           C  
ATOM   1343 HG11 VAL    95     230.731  44.415  -6.028  1.00  0.00           H  
ATOM   1344 HG12 VAL    95     232.268  44.296  -6.761  1.00  0.00           H  
ATOM   1345 HG13 VAL    95     230.785  44.177  -7.797  1.00  0.00           H  
ATOM   1346  CG2 VAL    95     229.942  46.696  -7.577  1.00  0.00           C  
ATOM   1347 HG21 VAL    95     229.201  46.404  -6.834  1.00  0.00           H  
ATOM   1348 HG22 VAL    95     229.650  46.232  -8.519  1.00  0.00           H  
ATOM   1349 HG23 VAL    95     229.824  47.776  -7.484  1.00  0.00           H  
ATOM   1350  C   VAL    95     231.981  47.901  -9.094  1.00  0.00           C  
ATOM   1351  O   VAL    95     232.367  48.941  -8.550  1.00  0.00           O  
ATOM   1352  N   LYS    96     231.156  47.957 -10.197  1.00  0.00           N  
ATOM   1353  H   LYS    96     230.764  47.070 -10.480  1.00  0.00           H  
ATOM   1354  CA  LYS    96     230.825  49.127 -10.892  1.00  0.00           C  
ATOM   1355  HA  LYS    96     231.589  49.871 -10.664  1.00  0.00           H  
ATOM   1356  CB  LYS    96     230.798  48.979 -12.384  1.00  0.00           C  
ATOM   1357  HB2 LYS    96     230.250  48.068 -12.626  1.00  0.00           H  
ATOM   1358  HB3 LYS    96     230.394  49.882 -12.842  1.00  0.00           H  
ATOM   1359  CG  LYS    96     232.294  48.814 -12.973  1.00  0.00           C  
ATOM   1360  HG2 LYS    96     232.996  49.383 -12.363  1.00  0.00           H  
ATOM   1361  HG3 LYS    96     232.632  47.782 -12.877  1.00  0.00           H  
ATOM   1362  CD  LYS    96     232.358  49.173 -14.456  1.00  0.00           C  
ATOM   1363  HD2 LYS    96     233.293  48.764 -14.840  1.00  0.00           H  
ATOM   1364  HD3 LYS    96     231.494  48.777 -14.990  1.00  0.00           H  
ATOM   1365  CE  LYS    96     232.629  50.730 -14.618  1.00  0.00           C  
ATOM   1366  HE2 LYS    96     232.009  51.251 -13.888  1.00  0.00           H  
ATOM   1367  HE3 LYS    96     233.658  50.909 -14.306  1.00  0.00           H  
ATOM   1368  NZ  LYS    96     232.426  51.222 -16.023  1.00  0.00           N  
ATOM   1369  HZ1 LYS    96     232.940  52.083 -16.143  1.00  0.00           H  
ATOM   1370  HZ2 LYS    96     232.753  50.628 -16.771  1.00  0.00           H  
ATOM   1371  HZ3 LYS    96     231.452  51.359 -16.252  1.00  0.00           H  
ATOM   1372  C   LYS    96     229.561  49.724 -10.371  1.00  0.00           C  
ATOM   1373  O   LYS    96     229.536  50.849  -9.878  1.00  0.00           O  
ATOM   1374  N   LYS    97     228.516  48.932 -10.427  1.00  0.00           N  
ATOM   1375  H   LYS    97     228.634  48.102 -10.990  1.00  0.00           H  
ATOM   1376  CA  LYS    97     227.117  49.116 -10.013  1.00  0.00           C  
ATOM   1377  HA  LYS    97     227.213  49.870  -9.232  1.00  0.00           H  
ATOM   1378  CB  LYS    97     226.268  49.695 -11.199  1.00  0.00           C  
ATOM   1379  HB2 LYS    97     226.179  48.928 -11.968  1.00  0.00           H  
ATOM   1380  HB3 LYS    97     225.271  49.915 -10.818  1.00  0.00           H  
ATOM   1381  CG  LYS    97     226.850  50.925 -11.864  1.00  0.00           C  
ATOM   1382  HG2 LYS    97     226.895  51.769 -11.176  1.00  0.00           H  
ATOM   1383  HG3 LYS    97     227.761  50.727 -12.429  1.00  0.00           H  
ATOM   1384  CD  LYS    97     225.814  51.321 -12.939  1.00  0.00           C  
ATOM   1385  HD2 LYS    97     225.704  50.528 -13.679  1.00  0.00           H  
ATOM   1386  HD3 LYS    97     224.851  51.584 -12.501  1.00  0.00           H  
ATOM   1387  CE  LYS    97     226.253  52.543 -13.766  1.00  0.00           C  
ATOM   1388  HE2 LYS    97     226.538  53.432 -13.202  1.00  0.00           H  
ATOM   1389  HE3 LYS    97     227.125  52.256 -14.354  1.00  0.00           H  
ATOM   1390  NZ  LYS    97     225.395  53.030 -14.891  1.00  0.00           N  
ATOM   1391  HZ1 LYS    97     225.205  52.256 -15.511  1.00  0.00           H  
ATOM   1392  HZ2 LYS    97     224.484  53.311 -14.559  1.00  0.00           H  
ATOM   1393  HZ3 LYS    97     225.852  53.802 -15.355  1.00  0.00           H  
ATOM   1394  C   LYS    97     226.420  47.798  -9.521  1.00  0.00           C  
ATOM   1395  O   LYS    97     226.818  46.722  -9.871  1.00  0.00           O  
ATOM   1396  N   ASP    98     225.433  47.928  -8.602  1.00  0.00           N  
ATOM   1397  H   ASP    98     225.101  48.814  -8.249  1.00  0.00           H  
ATOM   1398  CA  ASP    98     224.607  46.787  -8.089  1.00  0.00           C  
ATOM   1399  HA  ASP    98     224.801  45.982  -8.798  1.00  0.00           H  
ATOM   1400  CB  ASP    98     224.990  46.328  -6.671  1.00  0.00           C  
ATOM   1401  HB2 ASP    98     224.262  45.580  -6.356  1.00  0.00           H  
ATOM   1402  HB3 ASP    98     225.989  45.898  -6.749  1.00  0.00           H  
ATOM   1403  CG  ASP    98     224.929  47.410  -5.605  1.00  0.00           C  
ATOM   1404  OD1 ASP    98     225.185  47.041  -4.397  1.00  0.00           O  
ATOM   1405  OD2 ASP    98     224.881  48.664  -5.935  1.00  0.00           O  
ATOM   1406  C   ASP    98     223.042  47.016  -8.182  1.00  0.00           C  
ATOM   1407  O   ASP    98     222.525  47.998  -7.616  1.00  0.00           O  
ATOM   1408  N   GLN    99     222.310  46.046  -8.715  1.00  0.00           N  
ATOM   1409  H   GLN    99     222.728  45.174  -9.006  1.00  0.00           H  
ATOM   1410  CA  GLN    99     220.861  46.126  -8.765  1.00  0.00           C  
ATOM   1411  HA  GLN    99     220.599  47.182  -8.692  1.00  0.00           H  
ATOM   1412  CB  GLN    99     220.354  45.626 -10.187  1.00  0.00           C  
ATOM   1413  HB2 GLN    99     220.740  44.609 -10.251  1.00  0.00           H  
ATOM   1414  HB3 GLN    99     219.270  45.641 -10.071  1.00  0.00           H  
ATOM   1415  CG  GLN    99     220.605  46.544 -11.379  1.00  0.00           C  
ATOM   1416  HG2 GLN    99     220.130  46.034 -12.217  1.00  0.00           H  
ATOM   1417  HG3 GLN    99     220.182  47.540 -11.252  1.00  0.00           H  
ATOM   1418  CD  GLN    99     222.096  46.701 -11.650  1.00  0.00           C  
ATOM   1419  OE1 GLN    99     222.666  47.782 -11.496  1.00  0.00           O  
ATOM   1420  NE2 GLN    99     222.790  45.609 -12.025  1.00  0.00           N  
ATOM   1421 HE21 GLN    99     222.198  44.847 -12.321  1.00  0.00           H  
ATOM   1422 HE22 GLN    99     223.742  45.683 -12.355  1.00  0.00           H  
ATOM   1423  C   GLN    99     220.191  45.464  -7.462  1.00  0.00           C  
ATOM   1424  O   GLN    99     219.122  44.880  -7.584  1.00  0.00           O  
ATOM   1425  N   LEU   100     220.895  45.545  -6.346  1.00  0.00           N  
ATOM   1426  H   LEU   100     221.770  46.034  -6.477  1.00  0.00           H  
ATOM   1427  CA  LEU   100     220.502  45.078  -4.980  1.00  0.00           C  
ATOM   1428  HA  LEU   100     219.776  44.266  -5.004  1.00  0.00           H  
ATOM   1429  CB  LEU   100     221.775  44.578  -4.348  1.00  0.00           C  
ATOM   1430  HB2 LEU   100     222.474  45.407  -4.466  1.00  0.00           H  
ATOM   1431  HB3 LEU   100     221.588  44.512  -3.277  1.00  0.00           H  
ATOM   1432  CG  LEU   100     222.530  43.254  -4.881  1.00  0.00           C  
ATOM   1433  HG  LEU   100     222.745  43.343  -5.946  1.00  0.00           H  
ATOM   1434  CD1 LEU   100     221.667  42.027  -4.580  1.00  0.00           C  
ATOM   1435 HD11 LEU   100     220.654  42.110  -4.974  1.00  0.00           H  
ATOM   1436 HD12 LEU   100     221.630  41.700  -3.541  1.00  0.00           H  
ATOM   1437 HD13 LEU   100     222.147  41.159  -5.032  1.00  0.00           H  
ATOM   1438  CD2 LEU   100     223.860  43.052  -4.112  1.00  0.00           C  
ATOM   1439 HD21 LEU   100     224.292  42.103  -4.428  1.00  0.00           H  
ATOM   1440 HD22 LEU   100     223.630  43.057  -3.047  1.00  0.00           H  
ATOM   1441 HD23 LEU   100     224.541  43.880  -4.310  1.00  0.00           H  
ATOM   1442  C   LEU   100     219.834  46.217  -4.221  1.00  0.00           C  
ATOM   1443  O   LEU   100     220.273  47.364  -4.268  1.00  0.00           O  
ATOM   1444  N   GLY   101     218.790  45.936  -3.461  1.00  0.00           N  
ATOM   1445  H   GLY   101     218.471  45.001  -3.254  1.00  0.00           H  
ATOM   1446  CA  GLY   101     218.012  46.952  -2.746  1.00  0.00           C  
ATOM   1447  HA2 GLY   101     217.532  46.543  -1.857  1.00  0.00           H  
ATOM   1448  HA3 GLY   101     218.716  47.674  -2.333  1.00  0.00           H  
ATOM   1449  C   GLY   101     216.945  47.585  -3.708  1.00  0.00           C  
ATOM   1450  O   GLY   101     216.516  46.930  -4.697  1.00  0.00           O  
ATOM   1451  N   LYS   102     216.511  48.805  -3.467  1.00  0.00           N  
ATOM   1452  H   LYS   102     217.042  49.292  -2.759  1.00  0.00           H  
ATOM   1453  CA  LYS   102     215.560  49.680  -4.223  1.00  0.00           C  
ATOM   1454  HA  LYS   102     214.661  49.122  -4.488  1.00  0.00           H  
ATOM   1455  CB  LYS   102     215.419  50.875  -3.223  1.00  0.00           C  
ATOM   1456  HB2 LYS   102     215.134  50.406  -2.281  1.00  0.00           H  
ATOM   1457  HB3 LYS   102     216.408  51.293  -3.033  1.00  0.00           H  
ATOM   1458  CG  LYS   102     214.470  51.947  -3.682  1.00  0.00           C  
ATOM   1459  HG2 LYS   102     214.914  52.429  -4.553  1.00  0.00           H  
ATOM   1460  HG3 LYS   102     213.488  51.532  -3.911  1.00  0.00           H  
ATOM   1461  CD  LYS   102     214.085  53.128  -2.691  1.00  0.00           C  
ATOM   1462  HD2 LYS   102     213.472  53.884  -3.180  1.00  0.00           H  
ATOM   1463  HD3 LYS   102     213.648  52.561  -1.869  1.00  0.00           H  
ATOM   1464  CE  LYS   102     215.408  53.808  -2.126  1.00  0.00           C  
ATOM   1465  HE2 LYS   102     216.060  52.965  -1.900  1.00  0.00           H  
ATOM   1466  HE3 LYS   102     215.986  54.333  -2.887  1.00  0.00           H  
ATOM   1467  NZ  LYS   102     215.113  54.579  -0.895  1.00  0.00           N  
ATOM   1468  HZ1 LYS   102     214.663  54.142  -0.103  1.00  0.00           H  
ATOM   1469  HZ2 LYS   102     215.977  54.940  -0.519  1.00  0.00           H  
ATOM   1470  HZ3 LYS   102     214.432  55.279  -1.152  1.00  0.00           H  
ATOM   1471  C   LYS   102     216.233  50.114  -5.579  1.00  0.00           C  
ATOM   1472  O   LYS   102     217.449  50.164  -5.544  1.00  0.00           O  
ATOM   1473  N   ASN   103     215.501  50.450  -6.577  1.00  0.00           N  
ATOM   1474  H   ASN   103     214.536  50.527  -6.291  1.00  0.00           H  
ATOM   1475  CA  ASN   103     215.958  50.813  -7.928  1.00  0.00           C  
ATOM   1476  HA  ASN   103     217.006  51.112  -7.964  1.00  0.00           H  
ATOM   1477  CB  ASN   103     215.646  49.648  -8.967  1.00  0.00           C  
ATOM   1478  HB2 ASN   103     214.635  49.244  -8.912  1.00  0.00           H  
ATOM   1479  HB3 ASN   103     215.679  50.040  -9.983  1.00  0.00           H  
ATOM   1480  CG  ASN   103     216.559  48.476  -8.724  1.00  0.00           C  
ATOM   1481  OD1 ASN   103     217.796  48.611  -8.952  1.00  0.00           O  
ATOM   1482  ND2 ASN   103     215.912  47.365  -8.419  1.00  0.00           N  
ATOM   1483 HD21 ASN   103     214.909  47.486  -8.392  1.00  0.00           H  
ATOM   1484 HD22 ASN   103     216.493  46.555  -8.259  1.00  0.00           H  
ATOM   1485  C   ASN   103     215.316  52.167  -8.433  1.00  0.00           C  
ATOM   1486  O   ASN   103     214.094  52.301  -8.585  1.00  0.00           O  
ATOM   1487  N   GLU   104     216.166  53.173  -8.649  1.00  0.00           N  
ATOM   1488  H   GLU   104     217.139  53.120  -8.381  1.00  0.00           H  
ATOM   1489  CA  GLU   104     215.708  54.459  -9.198  1.00  0.00           C  
ATOM   1490  HA  GLU   104     214.642  54.641  -9.060  1.00  0.00           H  
ATOM   1491  CB  GLU   104     216.383  55.576  -8.380  1.00  0.00           C  
ATOM   1492  HB2 GLU   104     215.989  55.597  -7.365  1.00  0.00           H  
ATOM   1493  HB3 GLU   104     217.437  55.358  -8.205  1.00  0.00           H  
ATOM   1494  CG  GLU   104     216.244  57.035  -8.908  1.00  0.00           C  
ATOM   1495  HG2 GLU   104     216.710  57.600  -8.102  1.00  0.00           H  
ATOM   1496  HG3 GLU   104     216.759  56.959  -9.866  1.00  0.00           H  
ATOM   1497  CD  GLU   104     214.834  57.653  -9.122  1.00  0.00           C  
ATOM   1498  OE1 GLU   104     214.443  58.157 -10.178  1.00  0.00           O  
ATOM   1499  OE2 GLU   104     214.010  57.534  -8.158  1.00  0.00           O  
ATOM   1500  C   GLU   104     215.782  54.524 -10.699  1.00  0.00           C  
ATOM   1501  O   GLU   104     215.027  55.167 -11.381  1.00  0.00           O  
ATOM   1502  N   GLU   105     216.823  53.726 -11.228  1.00  0.00           N  
ATOM   1503  H   GLU   105     217.447  53.267 -10.579  1.00  0.00           H  
ATOM   1504  CA  GLU   105     217.035  53.386 -12.582  1.00  0.00           C  
ATOM   1505  HA  GLU   105     216.248  53.774 -13.227  1.00  0.00           H  
ATOM   1506  CB  GLU   105     218.424  53.857 -12.961  1.00  0.00           C  
ATOM   1507  HB2 GLU   105     218.500  54.930 -12.788  1.00  0.00           H  
ATOM   1508  HB3 GLU   105     219.201  53.505 -12.283  1.00  0.00           H  
ATOM   1509  CG  GLU   105     218.723  53.690 -14.414  1.00  0.00           C  
ATOM   1510  HG2 GLU   105     219.724  54.103 -14.534  1.00  0.00           H  
ATOM   1511  HG3 GLU   105     218.817  52.637 -14.678  1.00  0.00           H  
ATOM   1512  CD  GLU   105     217.765  54.378 -15.389  1.00  0.00           C  
ATOM   1513  OE1 GLU   105     218.246  55.386 -15.963  1.00  0.00           O  
ATOM   1514  OE2 GLU   105     216.582  54.029 -15.393  1.00  0.00           O  
ATOM   1515  C   GLU   105     216.781  51.927 -12.728  1.00  0.00           C  
ATOM   1516  O   GLU   105     216.974  51.133 -11.821  1.00  0.00           O  
ATOM   1517  N   GLY   106     216.198  51.569 -13.882  1.00  0.00           N  
ATOM   1518  H   GLY   106     216.040  52.359 -14.490  1.00  0.00           H  
ATOM   1519  CA  GLY   106     215.902  50.168 -14.265  1.00  0.00           C  
ATOM   1520  HA2 GLY   106     215.344  49.743 -13.431  1.00  0.00           H  
ATOM   1521  HA3 GLY   106     215.395  50.176 -15.231  1.00  0.00           H  
ATOM   1522  C   GLY   106     217.140  49.285 -14.310  1.00  0.00           C  
ATOM   1523  O   GLY   106     218.268  49.722 -14.709  1.00  0.00           O  
ATOM   1524  N   ALA   107     216.829  47.979 -14.091  1.00  0.00           N  
ATOM   1525  H   ALA   107     215.848  47.754 -14.012  1.00  0.00           H  
ATOM   1526  CA  ALA   107     217.669  46.781 -14.182  1.00  0.00           C  
ATOM   1527  HA  ALA   107     218.716  47.085 -14.146  1.00  0.00           H  
ATOM   1528  CB  ALA   107     217.372  45.885 -12.999  1.00  0.00           C  
ATOM   1529  HB1 ALA   107     217.622  46.328 -12.035  1.00  0.00           H  
ATOM   1530  HB2 ALA   107     216.368  45.470 -13.084  1.00  0.00           H  
ATOM   1531  HB3 ALA   107     218.040  45.039 -13.160  1.00  0.00           H  
ATOM   1532  C   ALA   107     217.502  46.015 -15.509  1.00  0.00           C  
ATOM   1533  O   ALA   107     216.441  45.688 -15.927  1.00  0.00           O  
ATOM   1534  N   PRO   108     218.626  45.773 -16.225  1.00  0.00           N  
ATOM   1535  CD  PRO   108     219.987  45.992 -15.831  1.00  0.00           C  
ATOM   1536  HD2 PRO   108     220.257  45.444 -14.928  1.00  0.00           H  
ATOM   1537  HD3 PRO   108     220.190  47.036 -15.595  1.00  0.00           H  
ATOM   1538  CG  PRO   108     220.908  45.656 -17.039  1.00  0.00           C  
ATOM   1539  HG2 PRO   108     221.336  44.674 -16.834  1.00  0.00           H  
ATOM   1540  HG3 PRO   108     221.728  46.359 -17.184  1.00  0.00           H  
ATOM   1541  CB  PRO   108     219.949  45.655 -18.176  1.00  0.00           C  
ATOM   1542  HB2 PRO   108     220.182  45.004 -19.018  1.00  0.00           H  
ATOM   1543  HB3 PRO   108     219.722  46.662 -18.527  1.00  0.00           H  
ATOM   1544  CA  PRO   108     218.666  45.139 -17.520  1.00  0.00           C  
ATOM   1545  HA  PRO   108     217.843  45.529 -18.119  1.00  0.00           H  
ATOM   1546  C   PRO   108     218.537  43.627 -17.498  1.00  0.00           C  
ATOM   1547  O   PRO   108     218.946  42.932 -16.595  1.00  0.00           O  
ATOM   1548  N   GLN   109     217.908  43.081 -18.577  1.00  0.00           N  
ATOM   1549  H   GLN   109     217.508  43.754 -19.215  1.00  0.00           H  
ATOM   1550  CA  GLN   109     217.747  41.640 -18.816  1.00  0.00           C  
ATOM   1551  HA  GLN   109     217.915  41.101 -17.883  1.00  0.00           H  
ATOM   1552  CB  GLN   109     216.321  41.279 -19.244  1.00  0.00           C  
ATOM   1553  HB2 GLN   109     215.676  41.942 -18.667  1.00  0.00           H  
ATOM   1554  HB3 GLN   109     216.290  41.331 -20.332  1.00  0.00           H  
ATOM   1555  CG  GLN   109     215.994  39.823 -18.885  1.00  0.00           C  
ATOM   1556  HG2 GLN   109     216.626  39.189 -19.508  1.00  0.00           H  
ATOM   1557  HG3 GLN   109     216.166  39.650 -17.823  1.00  0.00           H  
ATOM   1558  CD  GLN   109     214.554  39.381 -19.214  1.00  0.00           C  
ATOM   1559  OE1 GLN   109     213.557  40.032 -18.877  1.00  0.00           O  
ATOM   1560  NE2 GLN   109     214.378  38.254 -19.875  1.00  0.00           N  
ATOM   1561 HE21 GLN   109     215.160  37.726 -20.237  1.00  0.00           H  
ATOM   1562 HE22 GLN   109     213.456  38.058 -20.237  1.00  0.00           H  
ATOM   1563  C   GLN   109     218.738  41.090 -19.800  1.00  0.00           C  
ATOM   1564  O   GLN   109     218.894  41.544 -20.902  1.00  0.00           O  
ATOM   1565  N   GLU   110     219.487  40.072 -19.323  1.00  0.00           N  
ATOM   1566  H   GLU   110     219.282  39.792 -18.374  1.00  0.00           H  
ATOM   1567  CA  GLU   110     220.490  39.419 -20.140  1.00  0.00           C  
ATOM   1568  HA  GLU   110     220.709  40.036 -21.012  1.00  0.00           H  
ATOM   1569  CB  GLU   110     221.736  39.039 -19.233  1.00  0.00           C  
ATOM   1570  HB2 GLU   110     221.619  38.445 -18.327  1.00  0.00           H  
ATOM   1571  HB3 GLU   110     222.476  38.459 -19.784  1.00  0.00           H  
ATOM   1572  CG  GLU   110     222.305  40.331 -18.567  1.00  0.00           C  
ATOM   1573  HG2 GLU   110     221.538  40.845 -17.987  1.00  0.00           H  
ATOM   1574  HG3 GLU   110     223.114  39.967 -17.933  1.00  0.00           H  
ATOM   1575  CD  GLU   110     223.024  41.273 -19.577  1.00  0.00           C  
ATOM   1576  OE1 GLU   110     223.227  42.474 -19.204  1.00  0.00           O  
ATOM   1577  OE2 GLU   110     223.043  41.060 -20.830  1.00  0.00           O  
ATOM   1578  C   GLU   110     220.059  38.084 -20.882  1.00  0.00           C  
ATOM   1579  O   GLU   110     220.660  37.608 -21.822  1.00  0.00           O  
ATOM   1580  N   GLY   111     219.090  37.356 -20.279  1.00  0.00           N  
ATOM   1581  H   GLY   111     218.713  37.672 -19.397  1.00  0.00           H  
ATOM   1582  CA  GLY   111     218.573  36.086 -20.948  1.00  0.00           C  
ATOM   1583  HA2 GLY   111     218.222  36.309 -21.955  1.00  0.00           H  
ATOM   1584  HA3 GLY   111     219.291  35.266 -20.996  1.00  0.00           H  
ATOM   1585  C   GLY   111     217.291  35.500 -20.400  1.00  0.00           C  
ATOM   1586  O   GLY   111     216.586  36.133 -19.579  1.00  0.00           O  
ATOM   1587  N   ILE   112     216.927  34.230 -20.865  1.00  0.00           N  
ATOM   1588  H   ILE   112     217.553  33.695 -21.450  1.00  0.00           H  
ATOM   1589  CA  ILE   112     215.940  33.346 -20.195  1.00  0.00           C  
ATOM   1590  HA  ILE   112     215.586  33.750 -19.246  1.00  0.00           H  
ATOM   1591  CB  ILE   112     214.727  33.277 -21.176  1.00  0.00           C  
ATOM   1592  HB  ILE   112     214.003  32.636 -20.672  1.00  0.00           H  
ATOM   1593  CG2 ILE   112     215.052  32.674 -22.586  1.00  0.00           C  
ATOM   1594 HG21 ILE   112     214.206  32.492 -23.249  1.00  0.00           H  
ATOM   1595 HG22 ILE   112     215.526  31.695 -22.518  1.00  0.00           H  
ATOM   1596 HG23 ILE   112     215.792  33.338 -23.034  1.00  0.00           H  
ATOM   1597  CG1 ILE   112     214.085  34.619 -21.471  1.00  0.00           C  
ATOM   1598 HG12 ILE   112     214.352  35.210 -20.595  1.00  0.00           H  
ATOM   1599 HG13 ILE   112     214.494  35.160 -22.324  1.00  0.00           H  
ATOM   1600  CD1 ILE   112     212.591  34.401 -21.464  1.00  0.00           C  
ATOM   1601 HD11 ILE   112     212.081  35.359 -21.565  1.00  0.00           H  
ATOM   1602 HD12 ILE   112     212.227  33.875 -20.581  1.00  0.00           H  
ATOM   1603 HD13 ILE   112     212.335  33.828 -22.355  1.00  0.00           H  
ATOM   1604  C   ILE   112     216.551  31.981 -20.030  1.00  0.00           C  
ATOM   1605  O   ILE   112     217.621  31.724 -20.552  1.00  0.00           O  
ATOM   1606  N   LEU   113     215.828  31.073 -19.350  1.00  0.00           N  
ATOM   1607  H   LEU   113     215.092  31.445 -18.768  1.00  0.00           H  
ATOM   1608  CA  LEU   113     216.349  29.676 -19.020  1.00  0.00           C  
ATOM   1609  HA  LEU   113     217.396  29.747 -18.726  1.00  0.00           H  
ATOM   1610  CB  LEU   113     215.591  29.015 -17.822  1.00  0.00           C  
ATOM   1611  HB2 LEU   113     214.517  29.159 -17.942  1.00  0.00           H  
ATOM   1612  HB3 LEU   113     215.817  27.950 -17.859  1.00  0.00           H  
ATOM   1613  CG  LEU   113     216.046  29.640 -16.474  1.00  0.00           C  
ATOM   1614  HG  LEU   113     215.966  30.690 -16.755  1.00  0.00           H  
ATOM   1615  CD1 LEU   113     217.459  29.215 -16.077  1.00  0.00           C  
ATOM   1616 HD11 LEU   113     217.626  29.688 -15.109  1.00  0.00           H  
ATOM   1617 HD12 LEU   113     218.179  29.570 -16.815  1.00  0.00           H  
ATOM   1618 HD13 LEU   113     217.540  28.154 -15.843  1.00  0.00           H  
ATOM   1619  CD2 LEU   113     215.203  29.511 -15.242  1.00  0.00           C  
ATOM   1620 HD21 LEU   113     214.167  29.792 -15.430  1.00  0.00           H  
ATOM   1621 HD22 LEU   113     215.524  30.041 -14.344  1.00  0.00           H  
ATOM   1622 HD23 LEU   113     215.096  28.449 -15.021  1.00  0.00           H  
ATOM   1623  C   LEU   113     216.362  28.717 -20.189  1.00  0.00           C  
ATOM   1624  O   LEU   113     217.051  27.709 -20.091  1.00  0.00           O  
ATOM   1625  N   GLU   114     215.548  28.919 -21.224  1.00  0.00           N  
ATOM   1626  H   GLU   114     214.899  29.693 -21.212  1.00  0.00           H  
ATOM   1627  CA  GLU   114     215.310  27.943 -22.343  1.00  0.00           C  
ATOM   1628  HA  GLU   114     215.306  26.925 -21.954  1.00  0.00           H  
ATOM   1629  CB  GLU   114     213.820  28.099 -22.863  1.00  0.00           C  
ATOM   1630  HB2 GLU   114     213.247  27.704 -22.024  1.00  0.00           H  
ATOM   1631  HB3 GLU   114     213.663  29.168 -23.010  1.00  0.00           H  
ATOM   1632  CG  GLU   114     213.291  27.370 -24.084  1.00  0.00           C  
ATOM   1633  HG2 GLU   114     213.848  27.854 -24.886  1.00  0.00           H  
ATOM   1634  HG3 GLU   114     213.426  26.288 -24.078  1.00  0.00           H  
ATOM   1635  CD  GLU   114     211.809  27.565 -24.241  1.00  0.00           C  
ATOM   1636  OE1 GLU   114     211.008  27.324 -23.274  1.00  0.00           O  
ATOM   1637  OE2 GLU   114     211.437  27.959 -25.441  1.00  0.00           O  
ATOM   1638  C   GLU   114     216.365  28.062 -23.492  1.00  0.00           C  
ATOM   1639  O   GLU   114     216.350  27.200 -24.381  1.00  0.00           O  
ATOM   1640  N   ASP   115     217.254  29.047 -23.380  1.00  0.00           N  
ATOM   1641  H   ASP   115     217.303  29.487 -22.472  1.00  0.00           H  
ATOM   1642  CA  ASP   115     218.188  29.494 -24.388  1.00  0.00           C  
ATOM   1643  HA  ASP   115     217.769  29.130 -25.326  1.00  0.00           H  
ATOM   1644  CB  ASP   115     218.303  31.024 -24.267  1.00  0.00           C  
ATOM   1645  HB2 ASP   115     217.374  31.461 -23.902  1.00  0.00           H  
ATOM   1646  HB3 ASP   115     219.123  31.314 -23.610  1.00  0.00           H  
ATOM   1647  CG  ASP   115     218.560  31.559 -25.657  1.00  0.00           C  
ATOM   1648  OD1 ASP   115     217.765  31.433 -26.600  1.00  0.00           O  
ATOM   1649  OD2 ASP   115     219.592  32.234 -25.822  1.00  0.00           O  
ATOM   1650  C   ASP   115     219.587  28.876 -24.292  1.00  0.00           C  
ATOM   1651  O   ASP   115     220.433  29.132 -25.140  1.00  0.00           O  
ATOM   1652  N   MET   116     219.863  28.103 -23.174  1.00  0.00           N  
ATOM   1653  H   MET   116     219.184  28.020 -22.431  1.00  0.00           H  
ATOM   1654  CA  MET   116     221.114  27.376 -23.008  1.00  0.00           C  
ATOM   1655  HA  MET   116     221.581  27.275 -23.988  1.00  0.00           H  
ATOM   1656  CB  MET   116     221.969  28.168 -22.016  1.00  0.00           C  
ATOM   1657  HB2 MET   116     222.118  29.193 -22.356  1.00  0.00           H  
ATOM   1658  HB3 MET   116     221.346  28.363 -21.143  1.00  0.00           H  
ATOM   1659  CG  MET   116     223.267  27.449 -21.614  1.00  0.00           C  
ATOM   1660  HG2 MET   116     223.047  26.415 -21.350  1.00  0.00           H  
ATOM   1661  HG3 MET   116     224.051  27.440 -22.371  1.00  0.00           H  
ATOM   1662  SD  MET   116     224.080  28.283 -20.219  1.00  0.00           S  
ATOM   1663  CE  MET   116     225.360  27.096 -19.893  1.00  0.00           C  
ATOM   1664  HE1 MET   116     225.451  27.086 -18.807  1.00  0.00           H  
ATOM   1665  HE2 MET   116     225.085  26.120 -20.295  1.00  0.00           H  
ATOM   1666  HE3 MET   116     226.207  27.537 -20.418  1.00  0.00           H  
ATOM   1667  C   MET   116     220.716  25.984 -22.348  1.00  0.00           C  
ATOM   1668  O   MET   116     220.022  26.018 -21.303  1.00  0.00           O  
ATOM   1669  N   PRO   117     221.072  24.883 -22.947  1.00  0.00           N  
ATOM   1670  CD  PRO   117     222.017  24.716 -24.013  1.00  0.00           C  
ATOM   1671  HD2 PRO   117     222.955  25.212 -23.764  1.00  0.00           H  
ATOM   1672  HD3 PRO   117     221.617  25.248 -24.876  1.00  0.00           H  
ATOM   1673  CG  PRO   117     222.087  23.183 -24.314  1.00  0.00           C  
ATOM   1674  HG2 PRO   117     222.990  22.728 -23.908  1.00  0.00           H  
ATOM   1675  HG3 PRO   117     221.899  22.958 -25.363  1.00  0.00           H  
ATOM   1676  CB  PRO   117     220.952  22.538 -23.522  1.00  0.00           C  
ATOM   1677  HB2 PRO   117     221.355  21.654 -23.028  1.00  0.00           H  
ATOM   1678  HB3 PRO   117     220.106  22.267 -24.154  1.00  0.00           H  
ATOM   1679  CA  PRO   117     220.565  23.614 -22.446  1.00  0.00           C  
ATOM   1680  HA  PRO   117     219.480  23.670 -22.369  1.00  0.00           H  
ATOM   1681  C   PRO   117     221.163  23.258 -21.071  1.00  0.00           C  
ATOM   1682  O   PRO   117     222.309  23.610 -20.746  1.00  0.00           O  
ATOM   1683  N   VAL   118     220.317  22.593 -20.180  1.00  0.00           N  
ATOM   1684  H   VAL   118     219.447  22.212 -20.524  1.00  0.00           H  
ATOM   1685  CA  VAL   118     220.675  22.155 -18.817  1.00  0.00           C  
ATOM   1686  HA  VAL   118     221.764  22.161 -18.860  1.00  0.00           H  
ATOM   1687  CB  VAL   118     220.089  23.209 -17.818  1.00  0.00           C  
ATOM   1688  HB  VAL   118     220.569  24.113 -18.194  1.00  0.00           H  
ATOM   1689  CG1 VAL   118     220.348  23.017 -16.360  1.00  0.00           C  
ATOM   1690 HG11 VAL   118     221.352  22.617 -16.225  1.00  0.00           H  
ATOM   1691 HG12 VAL   118     219.535  22.420 -15.948  1.00  0.00           H  
ATOM   1692 HG13 VAL   118     220.152  23.949 -15.831  1.00  0.00           H  
ATOM   1693  CG2 VAL   118     218.565  23.567 -17.894  1.00  0.00           C  
ATOM   1694 HG21 VAL   118     218.308  24.566 -17.542  1.00  0.00           H  
ATOM   1695 HG22 VAL   118     217.871  22.845 -17.464  1.00  0.00           H  
ATOM   1696 HG23 VAL   118     218.309  23.784 -18.931  1.00  0.00           H  
ATOM   1697  C   VAL   118     220.104  20.800 -18.620  1.00  0.00           C  
ATOM   1698  O   VAL   118     219.123  20.492 -19.261  1.00  0.00           O  
ATOM   1699  N   ASP   119     220.546  20.062 -17.614  1.00  0.00           N  
ATOM   1700  H   ASP   119     221.191  20.506 -16.976  1.00  0.00           H  
ATOM   1701  CA  ASP   119     219.980  18.721 -17.241  1.00  0.00           C  
ATOM   1702  HA  ASP   119     219.161  18.486 -17.920  1.00  0.00           H  
ATOM   1703  CB  ASP   119     220.942  17.469 -17.388  1.00  0.00           C  
ATOM   1704  HB2 ASP   119     221.643  17.619 -16.567  1.00  0.00           H  
ATOM   1705  HB3 ASP   119     220.398  16.536 -17.245  1.00  0.00           H  
ATOM   1706  CG  ASP   119     221.699  17.451 -18.766  1.00  0.00           C  
ATOM   1707  OD1 ASP   119     221.064  17.511 -19.826  1.00  0.00           O  
ATOM   1708  OD2 ASP   119     222.925  17.195 -18.884  1.00  0.00           O  
ATOM   1709  C   ASP   119     219.538  18.691 -15.774  1.00  0.00           C  
ATOM   1710  O   ASP   119     220.280  19.257 -14.896  1.00  0.00           O  
ATOM   1711  N   PRO   120     218.251  18.258 -15.489  1.00  0.00           N  
ATOM   1712  CD  PRO   120     217.373  17.651 -16.414  1.00  0.00           C  
ATOM   1713  HD2 PRO   120     217.716  17.018 -17.233  1.00  0.00           H  
ATOM   1714  HD3 PRO   120     216.836  18.523 -16.788  1.00  0.00           H  
ATOM   1715  CG  PRO   120     216.360  16.843 -15.574  1.00  0.00           C  
ATOM   1716  HG2 PRO   120     216.674  15.830 -15.322  1.00  0.00           H  
ATOM   1717  HG3 PRO   120     215.391  16.722 -16.057  1.00  0.00           H  
ATOM   1718  CB  PRO   120     216.244  17.692 -14.280  1.00  0.00           C  
ATOM   1719  HB2 PRO   120     215.875  17.131 -13.421  1.00  0.00           H  
ATOM   1720  HB3 PRO   120     215.644  18.534 -14.626  1.00  0.00           H  
ATOM   1721  CA  PRO   120     217.739  18.121 -14.147  1.00  0.00           C  
ATOM   1722  HA  PRO   120     217.727  19.070 -13.611  1.00  0.00           H  
ATOM   1723  C   PRO   120     218.543  17.079 -13.237  1.00  0.00           C  
ATOM   1724  O   PRO   120     219.004  16.067 -13.790  1.00  0.00           O  
ATOM   1725  N   ASP   121     218.629  17.244 -11.875  1.00  0.00           N  
ATOM   1726  H   ASP   121     218.053  17.952 -11.441  1.00  0.00           H  
ATOM   1727  CA  ASP   121     219.300  16.460 -10.867  1.00  0.00           C  
ATOM   1728  HA  ASP   121     220.250  16.101 -11.265  1.00  0.00           H  
ATOM   1729  CB  ASP   121     219.448  17.399  -9.649  1.00  0.00           C  
ATOM   1730  HB2 ASP   121     219.580  18.441  -9.939  1.00  0.00           H  
ATOM   1731  HB3 ASP   121     218.458  17.426  -9.194  1.00  0.00           H  
ATOM   1732  CG  ASP   121     220.513  16.954  -8.636  1.00  0.00           C  
ATOM   1733  OD1 ASP   121     220.763  17.719  -7.738  1.00  0.00           O  
ATOM   1734  OD2 ASP   121     221.100  15.880  -8.912  1.00  0.00           O  
ATOM   1735  C   ASP   121     218.515  15.110 -10.633  1.00  0.00           C  
ATOM   1736  O   ASP   121     218.752  14.394  -9.562  1.00  0.00           O  
ATOM   1737  N   ASN   122     217.595  14.713 -11.479  1.00  0.00           N  
ATOM   1738  H   ASN   122     217.583  15.257 -12.330  1.00  0.00           H  
ATOM   1739  CA  ASN   122     216.663  13.565 -11.425  1.00  0.00           C  
ATOM   1740  HA  ASN   122     216.115  13.606 -10.484  1.00  0.00           H  
ATOM   1741  CB  ASN   122     215.630  13.771 -12.555  1.00  0.00           C  
ATOM   1742  HB2 ASN   122     215.121  14.725 -12.412  1.00  0.00           H  
ATOM   1743  HB3 ASN   122     216.034  13.728 -13.567  1.00  0.00           H  
ATOM   1744  CG  ASN   122     214.568  12.672 -12.687  1.00  0.00           C  
ATOM   1745  OD1 ASN   122     214.249  11.964 -11.809  1.00  0.00           O  
ATOM   1746  ND2 ASN   122     213.884  12.576 -13.827  1.00  0.00           N  
ATOM   1747 HD21 ASN   122     214.061  13.034 -14.710  1.00  0.00           H  
ATOM   1748 HD22 ASN   122     213.236  11.803 -13.869  1.00  0.00           H  
ATOM   1749  C   ASN   122     217.377  12.154 -11.418  1.00  0.00           C  
ATOM   1750  O   ASN   122     218.519  12.020 -11.865  1.00  0.00           O  
ATOM   1751  N   GLU   123     216.694  11.268 -10.749  1.00  0.00           N  
ATOM   1752  H   GLU   123     215.860  11.596 -10.285  1.00  0.00           H  
ATOM   1753  CA  GLU   123     217.003   9.874 -10.669  1.00  0.00           C  
ATOM   1754  HA  GLU   123     217.521   9.600 -11.587  1.00  0.00           H  
ATOM   1755  CB  GLU   123     218.022   9.668  -9.556  1.00  0.00           C  
ATOM   1756  HB2 GLU   123     218.992  10.016  -9.912  1.00  0.00           H  
ATOM   1757  HB3 GLU   123     217.752  10.292  -8.704  1.00  0.00           H  
ATOM   1758  CG  GLU   123     218.244   8.218  -9.054  1.00  0.00           C  
ATOM   1759  HG2 GLU   123     217.350   7.795  -8.596  1.00  0.00           H  
ATOM   1760  HG3 GLU   123     218.497   7.736  -9.998  1.00  0.00           H  
ATOM   1761  CD  GLU   123     219.415   8.223  -8.127  1.00  0.00           C  
ATOM   1762  OE1 GLU   123     219.317   8.724  -6.962  1.00  0.00           O  
ATOM   1763  OE2 GLU   123     220.387   7.473  -8.302  1.00  0.00           O  
ATOM   1764  C   GLU   123     215.712   9.087 -10.407  1.00  0.00           C  
ATOM   1765  O   GLU   123     214.935   9.420  -9.505  1.00  0.00           O  
ATOM   1766  N   ALA   124     215.502   7.950 -11.126  1.00  0.00           N  
ATOM   1767  H   ALA   124     216.023   7.778 -11.974  1.00  0.00           H  
ATOM   1768  CA  ALA   124     214.457   6.957 -10.813  1.00  0.00           C  
ATOM   1769  HA  ALA   124     213.727   7.487 -10.201  1.00  0.00           H  
ATOM   1770  CB  ALA   124     213.751   6.444 -12.101  1.00  0.00           C  
ATOM   1771  HB1 ALA   124     212.749   6.073 -11.886  1.00  0.00           H  
ATOM   1772  HB2 ALA   124     213.618   7.159 -12.914  1.00  0.00           H  
ATOM   1773  HB3 ALA   124     214.359   5.656 -12.547  1.00  0.00           H  
ATOM   1774  C   ALA   124     214.965   5.886  -9.854  1.00  0.00           C  
ATOM   1775  O   ALA   124     215.951   5.269 -10.216  1.00  0.00           O  
ATOM   1776  N   TYR   125     214.250   5.543  -8.792  1.00  0.00           N  
ATOM   1777  H   TYR   125     213.385   6.057  -8.714  1.00  0.00           H  
ATOM   1778  CA  TYR   125     214.483   4.440  -7.832  1.00  0.00           C  
ATOM   1779  HA  TYR   125     215.510   4.081  -7.914  1.00  0.00           H  
ATOM   1780  CB  TYR   125     214.190   4.809  -6.377  1.00  0.00           C  
ATOM   1781  HB2 TYR   125     213.118   4.624  -6.300  1.00  0.00           H  
ATOM   1782  HB3 TYR   125     214.827   4.113  -5.831  1.00  0.00           H  
ATOM   1783  CG  TYR   125     214.449   6.262  -5.978  1.00  0.00           C  
ATOM   1784  CD1 TYR   125     213.450   7.277  -5.992  1.00  0.00           C  
ATOM   1785  HD1 TYR   125     212.427   7.006  -6.210  1.00  0.00           H  
ATOM   1786  CE1 TYR   125     213.771   8.598  -5.668  1.00  0.00           C  
ATOM   1787  HE1 TYR   125     213.051   9.403  -5.674  1.00  0.00           H  
ATOM   1788  CZ  TYR   125     215.101   8.947  -5.275  1.00  0.00           C  
ATOM   1789  OH  TYR   125     215.383  10.241  -4.956  1.00  0.00           O  
ATOM   1790  HH  TYR   125     214.720  10.749  -5.430  1.00  0.00           H  
ATOM   1791  CE2 TYR   125     216.034   7.913  -5.134  1.00  0.00           C  
ATOM   1792  HE2 TYR   125     217.066   8.094  -4.871  1.00  0.00           H  
ATOM   1793  CD2 TYR   125     215.715   6.618  -5.470  1.00  0.00           C  
ATOM   1794  HD2 TYR   125     216.554   5.958  -5.309  1.00  0.00           H  
ATOM   1795  C   TYR   125     213.717   3.182  -8.237  1.00  0.00           C  
ATOM   1796  O   TYR   125     213.646   2.251  -7.451  1.00  0.00           O  
ATOM   1797  N   GLU   126     213.018   3.142  -9.384  1.00  0.00           N  
ATOM   1798  H   GLU   126     213.038   3.899 -10.052  1.00  0.00           H  
ATOM   1799  CA  GLU   126     212.373   1.910  -9.882  1.00  0.00           C  
ATOM   1800  HA  GLU   126     211.829   1.510  -9.026  1.00  0.00           H  
ATOM   1801  CB  GLU   126     211.463   2.114 -11.100  1.00  0.00           C  
ATOM   1802  HB2 GLU   126     211.987   2.775 -11.791  1.00  0.00           H  
ATOM   1803  HB3 GLU   126     211.219   1.139 -11.524  1.00  0.00           H  
ATOM   1804  CG  GLU   126     210.127   2.704 -10.752  1.00  0.00           C  
ATOM   1805  HG2 GLU   126     209.427   2.709 -11.587  1.00  0.00           H  
ATOM   1806  HG3 GLU   126     209.654   1.969 -10.099  1.00  0.00           H  
ATOM   1807  CD  GLU   126     210.156   4.095 -10.096  1.00  0.00           C  
ATOM   1808  OE1 GLU   126     210.891   4.967 -10.548  1.00  0.00           O  
ATOM   1809  OE2 GLU   126     209.528   4.278  -9.064  1.00  0.00           O  
ATOM   1810  C   GLU   126     213.487   1.006 -10.275  1.00  0.00           C  
ATOM   1811  O   GLU   126     214.124   1.159 -11.324  1.00  0.00           O  
ATOM   1812  N   MET   127     213.673  -0.035  -9.445  1.00  0.00           N  
ATOM   1813  H   MET   127     213.139  -0.128  -8.593  1.00  0.00           H  
ATOM   1814  CA  MET   127     214.583  -1.196  -9.707  1.00  0.00           C  
ATOM   1815  HA  MET   127     214.956  -1.048 -10.720  1.00  0.00           H  
ATOM   1816  CB  MET   127     215.809  -1.105  -8.772  1.00  0.00           C  
ATOM   1817  HB2 MET   127     215.510  -1.139  -7.725  1.00  0.00           H  
ATOM   1818  HB3 MET   127     216.472  -1.933  -9.025  1.00  0.00           H  
ATOM   1819  CG  MET   127     216.665   0.136  -9.080  1.00  0.00           C  
ATOM   1820  HG2 MET   127     217.121  -0.023 -10.057  1.00  0.00           H  
ATOM   1821  HG3 MET   127     216.066   1.046  -9.109  1.00  0.00           H  
ATOM   1822  SD  MET   127     217.983   0.409  -7.802  1.00  0.00           S  
ATOM   1823  CE  MET   127     219.018  -0.974  -8.282  1.00  0.00           C  
ATOM   1824  HE1 MET   127     219.443  -0.786  -9.268  1.00  0.00           H  
ATOM   1825  HE2 MET   127     219.867  -1.101  -7.611  1.00  0.00           H  
ATOM   1826  HE3 MET   127     218.427  -1.883  -8.391  1.00  0.00           H  
ATOM   1827  C   MET   127     213.941  -2.618  -9.542  1.00  0.00           C  
ATOM   1828  O   MET   127     212.831  -2.680  -9.047  1.00  0.00           O  
ATOM   1829  N   PRO   128     214.630  -3.678 -10.052  1.00  0.00           N  
ATOM   1830  CD  PRO   128     215.789  -3.627 -10.976  1.00  0.00           C  
ATOM   1831  HD2 PRO   128     216.720  -4.047 -10.595  1.00  0.00           H  
ATOM   1832  HD3 PRO   128     215.856  -2.661 -11.475  1.00  0.00           H  
ATOM   1833  CG  PRO   128     215.400  -4.628 -12.082  1.00  0.00           C  
ATOM   1834  HG2 PRO   128     216.263  -4.939 -12.671  1.00  0.00           H  
ATOM   1835  HG3 PRO   128     214.727  -4.149 -12.793  1.00  0.00           H  
ATOM   1836  CB  PRO   128     214.733  -5.721 -11.273  1.00  0.00           C  
ATOM   1837  HB2 PRO   128     215.483  -6.430 -10.922  1.00  0.00           H  
ATOM   1838  HB3 PRO   128     213.903  -6.182 -11.808  1.00  0.00           H  
ATOM   1839  CA  PRO   128     214.054  -5.039 -10.099  1.00  0.00           C  
ATOM   1840  HA  PRO   128     213.053  -4.953 -10.521  1.00  0.00           H  
ATOM   1841  C   PRO   128     214.076  -5.882  -8.779  1.00  0.00           C  
ATOM   1842  O   PRO   128     213.234  -6.688  -8.576  1.00  0.00           O  
ATOM   1843  N   SER   129     215.009  -5.611  -7.924  1.00  0.00           N  
ATOM   1844  H   SER   129     215.718  -4.943  -8.190  1.00  0.00           H  
ATOM   1845  CA  SER   129     215.081  -6.171  -6.498  1.00  0.00           C  
ATOM   1846  HA  SER   129     214.986  -7.256  -6.555  1.00  0.00           H  
ATOM   1847  CB  SER   129     216.385  -5.733  -5.867  1.00  0.00           C  
ATOM   1848  HB2 SER   129     216.549  -6.155  -4.875  1.00  0.00           H  
ATOM   1849  HB3 SER   129     217.262  -5.973  -6.469  1.00  0.00           H  
ATOM   1850  OG  SER   129     216.348  -4.277  -5.750  1.00  0.00           O  
ATOM   1851  HG  SER   129     217.118  -3.937  -5.289  1.00  0.00           H  
ATOM   1852  C   SER   129     213.945  -5.677  -5.711  1.00  0.00           C  
ATOM   1853  O   SER   129     213.369  -6.477  -4.992  1.00  0.00           O  
ATOM   1854  N   GLU   130     213.444  -4.460  -5.921  1.00  0.00           N  
ATOM   1855  H   GLU   130     213.853  -3.969  -6.703  1.00  0.00           H  
ATOM   1856  CA  GLU   130     212.184  -3.797  -5.330  1.00  0.00           C  
ATOM   1857  HA  GLU   130     212.097  -4.107  -4.288  1.00  0.00           H  
ATOM   1858  CB  GLU   130     212.151  -2.224  -5.340  1.00  0.00           C  
ATOM   1859  HB2 GLU   130     212.154  -1.902  -6.381  1.00  0.00           H  
ATOM   1860  HB3 GLU   130     211.236  -1.796  -4.932  1.00  0.00           H  
ATOM   1861  CG  GLU   130     213.275  -1.540  -4.586  1.00  0.00           C  
ATOM   1862  HG2 GLU   130     214.251  -1.955  -4.836  1.00  0.00           H  
ATOM   1863  HG3 GLU   130     213.203  -0.517  -4.957  1.00  0.00           H  
ATOM   1864  CD  GLU   130     213.153  -1.636  -3.079  1.00  0.00           C  
ATOM   1865  OE1 GLU   130     212.137  -2.223  -2.552  1.00  0.00           O  
ATOM   1866  OE2 GLU   130     214.031  -1.122  -2.326  1.00  0.00           O  
ATOM   1867  C   GLU   130     210.858  -4.295  -5.968  1.00  0.00           C  
ATOM   1868  O   GLU   130     209.812  -4.220  -5.367  1.00  0.00           O  
ATOM   1869  N   GLU   131     210.915  -5.030  -7.067  1.00  0.00           N  
ATOM   1870  H   GLU   131     211.854  -5.221  -7.386  1.00  0.00           H  
ATOM   1871  CA  GLU   131     209.817  -5.908  -7.608  1.00  0.00           C  
ATOM   1872  HA  GLU   131     208.802  -5.794  -7.226  1.00  0.00           H  
ATOM   1873  CB  GLU   131     209.621  -5.645  -9.075  1.00  0.00           C  
ATOM   1874  HB2 GLU   131     210.509  -5.948  -9.630  1.00  0.00           H  
ATOM   1875  HB3 GLU   131     208.844  -6.335  -9.405  1.00  0.00           H  
ATOM   1876  CG  GLU   131     209.029  -4.293  -9.551  1.00  0.00           C  
ATOM   1877  HG2 GLU   131     208.025  -4.165  -9.146  1.00  0.00           H  
ATOM   1878  HG3 GLU   131     209.592  -3.583  -8.943  1.00  0.00           H  
ATOM   1879  CD  GLU   131     209.068  -3.968 -11.104  1.00  0.00           C  
ATOM   1880  OE1 GLU   131     208.704  -4.767 -11.964  1.00  0.00           O  
ATOM   1881  OE2 GLU   131     209.421  -2.856 -11.543  1.00  0.00           O  
ATOM   1882  C   GLU   131     210.061  -7.445  -7.349  1.00  0.00           C  
ATOM   1883  O   GLU   131     209.178  -8.293  -7.608  1.00  0.00           O  
ATOM   1884  N   GLY   132     211.224  -7.844  -6.799  1.00  0.00           N  
ATOM   1885  H   GLY   132     211.892  -7.110  -6.608  1.00  0.00           H  
ATOM   1886  CA  GLY   132     211.427  -9.270  -6.527  1.00  0.00           C  
ATOM   1887  HA2 GLY   132     212.100  -9.236  -5.670  1.00  0.00           H  
ATOM   1888  HA3 GLY   132     210.511  -9.756  -6.191  1.00  0.00           H  
ATOM   1889  C   GLY   132     212.053 -10.075  -7.671  1.00  0.00           C  
ATOM   1890  O   GLY   132     211.920 -11.304  -7.754  1.00  0.00           O  
ATOM   1891  N   TYR   133     212.623  -9.381  -8.723  1.00  0.00           N  
ATOM   1892  H   TYR   133     212.830  -8.419  -8.496  1.00  0.00           H  
ATOM   1893  CA  TYR   133     213.090  -9.847 -10.031  1.00  0.00           C  
ATOM   1894  HA  TYR   133     213.247  -8.946 -10.624  1.00  0.00           H  
ATOM   1895  CB  TYR   133     214.436 -10.528  -9.911  1.00  0.00           C  
ATOM   1896  HB2 TYR   133     214.388 -11.532  -9.489  1.00  0.00           H  
ATOM   1897  HB3 TYR   133     214.834 -10.605 -10.923  1.00  0.00           H  
ATOM   1898  CG  TYR   133     215.528  -9.842  -9.159  1.00  0.00           C  
ATOM   1899  CD1 TYR   133     216.325  -8.884  -9.839  1.00  0.00           C  
ATOM   1900  HD1 TYR   133     216.128  -8.667 -10.879  1.00  0.00           H  
ATOM   1901  CE1 TYR   133     217.405  -8.326  -9.165  1.00  0.00           C  
ATOM   1902  HE1 TYR   133     218.089  -7.598  -9.574  1.00  0.00           H  
ATOM   1903  CZ  TYR   133     217.714  -8.741  -7.853  1.00  0.00           C  
ATOM   1904  OH  TYR   133     218.801  -8.260  -7.188  1.00  0.00           O  
ATOM   1905  HH  TYR   133     218.873  -8.590  -6.290  1.00  0.00           H  
ATOM   1906  CE2 TYR   133     216.934  -9.621  -7.173  1.00  0.00           C  
ATOM   1907  HE2 TYR   133     217.160  -9.853  -6.143  1.00  0.00           H  
ATOM   1908  CD2 TYR   133     215.770 -10.134  -7.766  1.00  0.00           C  
ATOM   1909  HD2 TYR   133     215.149 -10.804  -7.189  1.00  0.00           H  
ATOM   1910  C   TYR   133     212.036 -10.671 -10.757  1.00  0.00           C  
ATOM   1911  O   TYR   133     212.443 -11.628 -11.384  1.00  0.00           O  
ATOM   1912  N   GLN   134     210.744 -10.374 -10.564  1.00  0.00           N  
ATOM   1913  H   GLN   134     210.559  -9.534 -10.035  1.00  0.00           H  
ATOM   1914  CA  GLN   134     209.601 -11.255 -10.956  1.00  0.00           C  
ATOM   1915  HA  GLN   134     208.773 -10.929 -10.325  1.00  0.00           H  
ATOM   1916  CB  GLN   134     209.421 -11.052 -12.498  1.00  0.00           C  
ATOM   1917  HB2 GLN   134     209.881 -10.103 -12.774  1.00  0.00           H  
ATOM   1918  HB3 GLN   134     209.868 -11.806 -13.146  1.00  0.00           H  
ATOM   1919  CG  GLN   134     207.868 -10.978 -12.881  1.00  0.00           C  
ATOM   1920  HG2 GLN   134     207.362 -11.883 -12.545  1.00  0.00           H  
ATOM   1921  HG3 GLN   134     207.438 -10.025 -12.572  1.00  0.00           H  
ATOM   1922  CD  GLN   134     207.749 -10.950 -14.381  1.00  0.00           C  
ATOM   1923  OE1 GLN   134     208.397 -10.199 -15.061  1.00  0.00           O  
ATOM   1924  NE2 GLN   134     206.952 -11.815 -14.903  1.00  0.00           N  
ATOM   1925 HE21 GLN   134     206.513 -12.509 -14.315  1.00  0.00           H  
ATOM   1926 HE22 GLN   134     207.130 -11.931 -15.891  1.00  0.00           H  
ATOM   1927  C   GLN   134     209.736 -12.693 -10.490  1.00  0.00           C  
ATOM   1928  O   GLN   134     209.297 -13.645 -11.088  1.00  0.00           O  
ATOM   1929  N   ASP   135     210.487 -12.885  -9.402  1.00  0.00           N  
ATOM   1930  H   ASP   135     210.716 -12.111  -8.795  1.00  0.00           H  
ATOM   1931  CA  ASP   135     210.901 -14.198  -8.907  1.00  0.00           C  
ATOM   1932  HA  ASP   135     211.763 -13.973  -8.280  1.00  0.00           H  
ATOM   1933  CB  ASP   135     209.962 -14.876  -7.880  1.00  0.00           C  
ATOM   1934  HB2 ASP   135     209.640 -14.108  -7.178  1.00  0.00           H  
ATOM   1935  HB3 ASP   135     209.008 -15.183  -8.311  1.00  0.00           H  
ATOM   1936  CG  ASP   135     210.516 -15.978  -6.996  1.00  0.00           C  
ATOM   1937  OD1 ASP   135     209.632 -16.813  -6.651  1.00  0.00           O  
ATOM   1938  OD2 ASP   135     211.669 -15.888  -6.634  1.00  0.00           O  
ATOM   1939  C   ASP   135     211.461 -15.215  -9.963  1.00  0.00           C  
ATOM   1940  O   ASP   135     211.140 -16.415 -10.035  1.00  0.00           O  
ATOM   1941  N   TYR   136     212.439 -14.674 -10.700  1.00  0.00           N  
ATOM   1942  H   TYR   136     212.357 -13.668 -10.712  1.00  0.00           H  
ATOM   1943  CA  TYR   136     213.309 -15.503 -11.596  1.00  0.00           C  
ATOM   1944  HA  TYR   136     212.729 -16.255 -12.130  1.00  0.00           H  
ATOM   1945  CB  TYR   136     213.853 -14.552 -12.701  1.00  0.00           C  
ATOM   1946  HB2 TYR   136     213.019 -14.090 -13.230  1.00  0.00           H  
ATOM   1947  HB3 TYR   136     214.377 -13.804 -12.107  1.00  0.00           H  
ATOM   1948  CG  TYR   136     214.862 -15.120 -13.726  1.00  0.00           C  
ATOM   1949  CD1 TYR   136     216.271 -14.793 -13.573  1.00  0.00           C  
ATOM   1950  HD1 TYR   136     216.593 -14.118 -12.794  1.00  0.00           H  
ATOM   1951  CE1 TYR   136     217.173 -15.259 -14.504  1.00  0.00           C  
ATOM   1952  HE1 TYR   136     218.196 -14.933 -14.388  1.00  0.00           H  
ATOM   1953  CZ  TYR   136     216.716 -16.014 -15.628  1.00  0.00           C  
ATOM   1954  OH  TYR   136     217.623 -16.416 -16.585  1.00  0.00           O  
ATOM   1955  HH  TYR   136     217.444 -17.273 -16.979  1.00  0.00           H  
ATOM   1956  CE2 TYR   136     215.355 -16.396 -15.713  1.00  0.00           C  
ATOM   1957  HE2 TYR   136     215.049 -17.117 -16.456  1.00  0.00           H  
ATOM   1958  CD2 TYR   136     214.457 -16.013 -14.682  1.00  0.00           C  
ATOM   1959  HD2 TYR   136     213.409 -16.261 -14.772  1.00  0.00           H  
ATOM   1960  C   TYR   136     214.449 -16.250 -10.937  1.00  0.00           C  
ATOM   1961  O   TYR   136     214.948 -15.769  -9.895  1.00  0.00           O  
ATOM   1962  N   GLU   137     214.892 -17.414 -11.414  1.00  0.00           N  
ATOM   1963  H   GLU   137     214.420 -17.796 -12.221  1.00  0.00           H  
ATOM   1964  CA  GLU   137     216.073 -18.132 -10.878  1.00  0.00           C  
ATOM   1965  HA  GLU   137     216.531 -17.617 -10.034  1.00  0.00           H  
ATOM   1966  CB  GLU   137     215.590 -19.611 -10.509  1.00  0.00           C  
ATOM   1967  HB2 GLU   137     214.803 -19.485  -9.765  1.00  0.00           H  
ATOM   1968  HB3 GLU   137     215.076 -20.195 -11.272  1.00  0.00           H  
ATOM   1969  CG  GLU   137     216.678 -20.436  -9.821  1.00  0.00           C  
ATOM   1970  HG2 GLU   137     217.632 -20.372 -10.345  1.00  0.00           H  
ATOM   1971  HG3 GLU   137     217.001 -20.080  -8.843  1.00  0.00           H  
ATOM   1972  CD  GLU   137     216.250 -21.885  -9.816  1.00  0.00           C  
ATOM   1973  OE1 GLU   137     216.594 -22.574  -8.797  1.00  0.00           O  
ATOM   1974  OE2 GLU   137     215.541 -22.471 -10.644  1.00  0.00           O  
ATOM   1975  C   GLU   137     217.233 -18.112 -11.879  1.00  0.00           C  
ATOM   1976  O   GLU   137     216.985 -18.646 -12.976  1.00  0.00           O  
ATOM   1977  N   PRO   138     218.374 -17.526 -11.514  1.00  0.00           N  
ATOM   1978  CD  PRO   138     218.702 -16.723 -10.316  1.00  0.00           C  
ATOM   1979  HD2 PRO   138     218.703 -17.430  -9.487  1.00  0.00           H  
ATOM   1980  HD3 PRO   138     217.862 -16.029 -10.351  1.00  0.00           H  
ATOM   1981  CG  PRO   138     220.043 -16.175 -10.487  1.00  0.00           C  
ATOM   1982  HG2 PRO   138     220.750 -16.709  -9.852  1.00  0.00           H  
ATOM   1983  HG3 PRO   138     220.054 -15.126 -10.192  1.00  0.00           H  
ATOM   1984  CB  PRO   138     220.370 -16.266 -12.005  1.00  0.00           C  
ATOM   1985  HB2 PRO   138     221.410 -16.549 -12.170  1.00  0.00           H  
ATOM   1986  HB3 PRO   138     220.170 -15.283 -12.432  1.00  0.00           H  
ATOM   1987  CA  PRO   138     219.418 -17.470 -12.477  1.00  0.00           C  
ATOM   1988  HA  PRO   138     219.002 -17.185 -13.443  1.00  0.00           H  
ATOM   1989  C   PRO   138     220.180 -18.790 -12.584  1.00  0.00           C  
ATOM   1990  O   PRO   138     219.979 -19.778 -11.916  1.00  0.00           O  
ATOM   1991  N   GLU   139     221.136 -18.720 -13.501  1.00  0.00           N  
ATOM   1992  H   GLU   139     221.423 -17.842 -13.910  1.00  0.00           H  
ATOM   1993  CA  GLU   139     221.804 -19.852 -14.063  1.00  0.00           C  
ATOM   1994  HA  GLU   139     221.495 -20.788 -13.599  1.00  0.00           H  
ATOM   1995  CB  GLU   139     221.435 -20.117 -15.574  1.00  0.00           C  
ATOM   1996  HB2 GLU   139     220.372 -20.349 -15.634  1.00  0.00           H  
ATOM   1997  HB3 GLU   139     221.608 -19.143 -16.032  1.00  0.00           H  
ATOM   1998  CG  GLU   139     222.263 -21.215 -16.379  1.00  0.00           C  
ATOM   1999  HG2 GLU   139     222.118 -20.888 -17.409  1.00  0.00           H  
ATOM   2000  HG3 GLU   139     223.342 -21.085 -16.286  1.00  0.00           H  
ATOM   2001  CD  GLU   139     221.884 -22.660 -16.050  1.00  0.00           C  
ATOM   2002  OE1 GLU   139     221.761 -23.542 -16.947  1.00  0.00           O  
ATOM   2003  OE2 GLU   139     221.758 -22.992 -14.845  1.00  0.00           O  
ATOM   2004  C   GLU   139     223.341 -19.712 -13.709  1.00  0.00           C  
ATOM   2005  O   GLU   139     223.802 -18.572 -13.521  1.00  0.00           O  
ATOM   2006  N   ALA   140     224.134 -20.828 -13.759  1.00  0.00           N  
ATOM   2007  H   ALA   140     223.725 -21.718 -14.004  1.00  0.00           H  
ATOM   2008  CA  ALA   140     225.597 -20.860 -13.586  1.00  0.00           C  
ATOM   2009  HA  ALA   140     225.925 -19.860 -13.301  1.00  0.00           H  
ATOM   2010  CB  ALA   140     225.927 -21.737 -12.369  1.00  0.00           C  
ATOM   2011  HB1 ALA   140     225.747 -22.801 -12.522  1.00  0.00           H  
ATOM   2012  HB2 ALA   140     226.857 -21.455 -11.875  1.00  0.00           H  
ATOM   2013  HB3 ALA   140     225.194 -21.462 -11.610  1.00  0.00           H  
ATOM   2014  C   ALA   140     226.358 -21.180 -14.835  1.00  0.00           C  
ATOM   2015  O   ALA   140     226.349 -22.406 -15.231  1.00  0.00           O  
ATOM   2016  OXT ALA   140     226.766 -20.337 -15.535  1.00  0.00           O  
TER    2017      ALA   140 
ATOM   2017  N   ASP   141     255.172  43.801 -22.326  1.00  0.00           N  
ATOM   2018  H1  ASP   141     254.873  43.121 -23.010  1.00  0.00           H  
ATOM   2019  H2  ASP   141     255.184  43.442 -21.382  1.00  0.00           H  
ATOM   2020  H3  ASP   141     256.177  43.885 -22.394  1.00  0.00           H  
ATOM   2021  CA  ASP   141     254.335  44.997 -22.332  1.00  0.00           C  
ATOM   2022  HA  ASP   141     254.737  45.724 -21.626  1.00  0.00           H  
ATOM   2023  CB  ASP   141     254.254  45.682 -23.736  1.00  0.00           C  
ATOM   2024  HB2 ASP   141     253.909  44.967 -24.482  1.00  0.00           H  
ATOM   2025  HB3 ASP   141     253.555  46.515 -23.651  1.00  0.00           H  
ATOM   2026  CG  ASP   141     255.645  46.146 -24.248  1.00  0.00           C  
ATOM   2027  OD1 ASP   141     255.735  46.964 -25.166  1.00  0.00           O  
ATOM   2028  OD2 ASP   141     256.677  45.875 -23.576  1.00  0.00           O  
ATOM   2029  C   ASP   141     252.917  44.650 -21.835  1.00  0.00           C  
ATOM   2030  O   ASP   141     252.482  43.533 -21.970  1.00  0.00           O  
ATOM   2031  N   ALA   142     252.202  45.689 -21.324  1.00  0.00           N  
ATOM   2032  H   ALA   142     252.602  46.616 -21.352  1.00  0.00           H  
ATOM   2033  CA  ALA   142     250.844  45.627 -20.862  1.00  0.00           C  
ATOM   2034  HA  ALA   142     250.651  44.643 -20.435  1.00  0.00           H  
ATOM   2035  CB  ALA   142     250.694  46.654 -19.736  1.00  0.00           C  
ATOM   2036  HB1 ALA   142     250.840  47.615 -20.231  1.00  0.00           H  
ATOM   2037  HB2 ALA   142     249.667  46.739 -19.381  1.00  0.00           H  
ATOM   2038  HB3 ALA   142     251.514  46.535 -19.028  1.00  0.00           H  
ATOM   2039  C   ALA   142     249.870  45.919 -21.998  1.00  0.00           C  
ATOM   2040  O   ALA   142     250.204  46.734 -22.940  1.00  0.00           O  
ATOM   2041  N   GLU   143     248.689  45.318 -21.953  1.00  0.00           N  
ATOM   2042  H   GLU   143     248.399  44.739 -21.179  1.00  0.00           H  
ATOM   2043  CA  GLU   143     247.629  45.346 -23.041  1.00  0.00           C  
ATOM   2044  HA  GLU   143     248.062  45.421 -24.039  1.00  0.00           H  
ATOM   2045  CB  GLU   143     246.753  44.062 -23.059  1.00  0.00           C  
ATOM   2046  HB2 GLU   143     247.354  43.202 -22.765  1.00  0.00           H  
ATOM   2047  HB3 GLU   143     245.920  44.223 -22.374  1.00  0.00           H  
ATOM   2048  CG  GLU   143     246.068  43.673 -24.386  1.00  0.00           C  
ATOM   2049  HG2 GLU   143     245.238  42.986 -24.217  1.00  0.00           H  
ATOM   2050  HG3 GLU   143     245.782  44.611 -24.862  1.00  0.00           H  
ATOM   2051  CD  GLU   143     247.051  43.086 -25.356  1.00  0.00           C  
ATOM   2052  OE1 GLU   143     247.020  43.513 -26.569  1.00  0.00           O  
ATOM   2053  OE2 GLU   143     247.754  42.136 -25.061  1.00  0.00           O  
ATOM   2054  C   GLU   143     246.718  46.631 -22.902  1.00  0.00           C  
ATOM   2055  O   GLU   143     245.929  46.808 -23.818  1.00  0.00           O  
ATOM   2056  N   PHE   144     246.817  47.369 -21.814  1.00  0.00           N  
ATOM   2057  H   PHE   144     247.533  47.082 -21.162  1.00  0.00           H  
ATOM   2058  CA  PHE   144     246.058  48.617 -21.612  1.00  0.00           C  
ATOM   2059  HA  PHE   144     245.918  49.081 -22.588  1.00  0.00           H  
ATOM   2060  CB  PHE   144     244.686  48.270 -20.973  1.00  0.00           C  
ATOM   2061  HB2 PHE   144     244.138  47.472 -21.473  1.00  0.00           H  
ATOM   2062  HB3 PHE   144     244.775  47.904 -19.950  1.00  0.00           H  
ATOM   2063  CG  PHE   144     243.717  49.414 -20.917  1.00  0.00           C  
ATOM   2064  CD1 PHE   144     242.932  49.592 -22.058  1.00  0.00           C  
ATOM   2065  HD1 PHE   144     242.924  48.801 -22.794  1.00  0.00           H  
ATOM   2066  CE1 PHE   144     242.187  50.759 -22.297  1.00  0.00           C  
ATOM   2067  HE1 PHE   144     241.691  50.777 -23.257  1.00  0.00           H  
ATOM   2068  CZ  PHE   144     242.114  51.701 -21.348  1.00  0.00           C  
ATOM   2069  HZ  PHE   144     241.504  52.570 -21.545  1.00  0.00           H  
ATOM   2070  CE2 PHE   144     242.883  51.633 -20.101  1.00  0.00           C  
ATOM   2071  HE2 PHE   144     242.700  52.386 -19.349  1.00  0.00           H  
ATOM   2072  CD2 PHE   144     243.691  50.416 -19.941  1.00  0.00           C  
ATOM   2073  HD2 PHE   144     244.257  50.188 -19.050  1.00  0.00           H  
ATOM   2074  C   PHE   144     246.939  49.521 -20.804  1.00  0.00           C  
ATOM   2075  O   PHE   144     247.885  49.058 -20.109  1.00  0.00           O  
ATOM   2076  N   ARG   145     246.671  50.821 -20.855  1.00  0.00           N  
ATOM   2077  H   ARG   145     245.834  51.155 -21.311  1.00  0.00           H  
ATOM   2078  CA  ARG   145     247.576  51.889 -20.197  1.00  0.00           C  
ATOM   2079  HA  ARG   145     248.534  51.369 -20.229  1.00  0.00           H  
ATOM   2080  CB  ARG   145     247.582  53.196 -21.020  1.00  0.00           C  
ATOM   2081  HB2 ARG   145     246.562  53.549 -20.861  1.00  0.00           H  
ATOM   2082  HB3 ARG   145     248.262  53.848 -20.472  1.00  0.00           H  
ATOM   2083  CG  ARG   145     247.919  53.235 -22.462  1.00  0.00           C  
ATOM   2084  HG2 ARG   145     248.831  52.656 -22.609  1.00  0.00           H  
ATOM   2085  HG3 ARG   145     247.102  52.760 -23.004  1.00  0.00           H  
ATOM   2086  CD  ARG   145     247.989  54.638 -23.188  1.00  0.00           C  
ATOM   2087  HD2 ARG   145     247.111  55.276 -23.085  1.00  0.00           H  
ATOM   2088  HD3 ARG   145     248.709  55.200 -22.592  1.00  0.00           H  
ATOM   2089  NE  ARG   145     248.369  54.548 -24.610  1.00  0.00           N  
ATOM   2090  HE  ARG   145     249.352  54.493 -24.832  1.00  0.00           H  
ATOM   2091  CZ  ARG   145     247.617  54.429 -25.658  1.00  0.00           C  
ATOM   2092  NH1 ARG   145     246.370  54.363 -25.608  1.00  0.00           N  
ATOM   2093 HH11 ARG   145     245.921  54.190 -24.720  1.00  0.00           H  
ATOM   2094 HH12 ARG   145     245.795  54.471 -26.431  1.00  0.00           H  
ATOM   2095  NH2 ARG   145     248.125  54.368 -26.863  1.00  0.00           N  
ATOM   2096 HH21 ARG   145     249.131  54.328 -26.940  1.00  0.00           H  
ATOM   2097 HH22 ARG   145     247.560  54.084 -27.651  1.00  0.00           H  
ATOM   2098  C   ARG   145     247.485  52.069 -18.707  1.00  0.00           C  
ATOM   2099  O   ARG   145     246.871  53.002 -18.220  1.00  0.00           O  
ATOM   2100  N   HIE   146     247.955  51.127 -17.867  1.00  0.00           N  
ATOM   2101  H   HIE   146     248.487  50.421 -18.356  1.00  0.00           H  
ATOM   2102  CA  HIE   146     247.627  50.919 -16.459  1.00  0.00           C  
ATOM   2103  HA  HIE   146     247.459  51.889 -15.991  1.00  0.00           H  
ATOM   2104  CB  HIE   146     246.314  50.111 -16.472  1.00  0.00           C  
ATOM   2105  HB2 HIE   146     245.493  50.749 -16.799  1.00  0.00           H  
ATOM   2106  HB3 HIE   146     246.374  49.278 -17.171  1.00  0.00           H  
ATOM   2107  CG  HIE   146     245.798  49.637 -15.094  1.00  0.00           C  
ATOM   2108  ND1 HIE   146     245.212  50.440 -14.145  1.00  0.00           N  
ATOM   2109  CE1 HIE   146     244.500  49.623 -13.374  1.00  0.00           C  
ATOM   2110  HE1 HIE   146     243.776  49.998 -12.665  1.00  0.00           H  
ATOM   2111  NE2 HIE   146     244.746  48.350 -13.715  1.00  0.00           N  
ATOM   2112  HE2 HIE   146     244.213  47.527 -13.471  1.00  0.00           H  
ATOM   2113  CD2 HIE   146     245.481  48.348 -14.827  1.00  0.00           C  
ATOM   2114  HD2 HIE   146     245.736  47.441 -15.356  1.00  0.00           H  
ATOM   2115  C   HIE   146     248.773  50.213 -15.788  1.00  0.00           C  
ATOM   2116  O   HIE   146     249.266  49.164 -16.269  1.00  0.00           O  
ATOM   2117  N   ASP   147     249.215  50.688 -14.639  1.00  0.00           N  
ATOM   2118  H   ASP   147     248.847  51.539 -14.238  1.00  0.00           H  
ATOM   2119  CA  ASP   147     250.500  50.246 -14.071  1.00  0.00           C  
ATOM   2120  HA  ASP   147     251.130  50.085 -14.946  1.00  0.00           H  
ATOM   2121  CB  ASP   147     251.297  51.325 -13.246  1.00  0.00           C  
ATOM   2122  HB2 ASP   147     250.663  51.566 -12.392  1.00  0.00           H  
ATOM   2123  HB3 ASP   147     252.246  50.830 -13.040  1.00  0.00           H  
ATOM   2124  CG  ASP   147     251.492  52.738 -13.860  1.00  0.00           C  
ATOM   2125  OD1 ASP   147     250.477  53.398 -14.263  1.00  0.00           O  
ATOM   2126  OD2 ASP   147     252.577  53.284 -13.893  1.00  0.00           O  
ATOM   2127  C   ASP   147     250.399  48.979 -13.144  1.00  0.00           C  
ATOM   2128  O   ASP   147     251.405  48.220 -12.968  1.00  0.00           O  
ATOM   2129  N   SER   148     249.178  48.695 -12.593  1.00  0.00           N  
ATOM   2130  H   SER   148     248.390  49.250 -12.893  1.00  0.00           H  
ATOM   2131  CA  SER   148     248.896  47.650 -11.521  1.00  0.00           C  
ATOM   2132  HA  SER   148     249.763  47.554 -10.867  1.00  0.00           H  
ATOM   2133  CB  SER   148     247.626  48.093 -10.709  1.00  0.00           C  
ATOM   2134  HB2 SER   148     246.756  47.953 -11.351  1.00  0.00           H  
ATOM   2135  HB3 SER   148     247.563  47.399  -9.872  1.00  0.00           H  
ATOM   2136  OG  SER   148     247.566  49.448 -10.125  1.00  0.00           O  
ATOM   2137  HG  SER   148     246.692  49.580  -9.749  1.00  0.00           H  
ATOM   2138  C   SER   148     248.763  46.279 -12.138  1.00  0.00           C  
ATOM   2139  O   SER   148     248.918  45.382 -11.350  1.00  0.00           O  
ATOM   2140  N   GLY   149     248.627  46.117 -13.428  1.00  0.00           N  
ATOM   2141  H   GLY   149     248.809  46.912 -14.023  1.00  0.00           H  
ATOM   2142  CA  GLY   149     248.535  44.857 -14.190  1.00  0.00           C  
ATOM   2143  HA2 GLY   149     249.283  44.245 -13.686  1.00  0.00           H  
ATOM   2144  HA3 GLY   149     247.584  44.379 -13.955  1.00  0.00           H  
ATOM   2145  C   GLY   149     248.680  44.861 -15.696  1.00  0.00           C  
ATOM   2146  O   GLY   149     248.865  45.958 -16.254  1.00  0.00           O  
ATOM   2147  N   TYR   150     248.652  43.691 -16.329  1.00  0.00           N  
ATOM   2148  H   TYR   150     248.584  42.857 -15.763  1.00  0.00           H  
ATOM   2149  CA  TYR   150     248.675  43.630 -17.753  1.00  0.00           C  
ATOM   2150  HA  TYR   150     249.375  44.395 -18.088  1.00  0.00           H  
ATOM   2151  CB  TYR   150     249.373  42.303 -18.090  1.00  0.00           C  
ATOM   2152  HB2 TYR   150     248.621  41.540 -17.888  1.00  0.00           H  
ATOM   2153  HB3 TYR   150     249.453  42.208 -19.173  1.00  0.00           H  
ATOM   2154  CG  TYR   150     250.594  41.886 -17.245  1.00  0.00           C  
ATOM   2155  CD1 TYR   150     250.623  40.771 -16.412  1.00  0.00           C  
ATOM   2156  HD1 TYR   150     249.702  40.244 -16.210  1.00  0.00           H  
ATOM   2157  CE1 TYR   150     251.811  40.343 -15.784  1.00  0.00           C  
ATOM   2158  HE1 TYR   150     251.783  39.510 -15.097  1.00  0.00           H  
ATOM   2159  CZ  TYR   150     253.015  41.104 -15.837  1.00  0.00           C  
ATOM   2160  OH  TYR   150     254.018  40.704 -15.012  1.00  0.00           O  
ATOM   2161  HH  TYR   150     254.702  41.377 -14.964  1.00  0.00           H  
ATOM   2162  CE2 TYR   150     253.055  42.167 -16.655  1.00  0.00           C  
ATOM   2163  HE2 TYR   150     253.942  42.783 -16.685  1.00  0.00           H  
ATOM   2164  CD2 TYR   150     251.886  42.526 -17.407  1.00  0.00           C  
ATOM   2165  HD2 TYR   150     251.906  43.343 -18.113  1.00  0.00           H  
ATOM   2166  C   TYR   150     247.414  43.712 -18.589  1.00  0.00           C  
ATOM   2167  O   TYR   150     247.494  44.203 -19.718  1.00  0.00           O  
ATOM   2168  N   GLU   151     246.319  43.295 -17.988  1.00  0.00           N  
ATOM   2169  H   GLU   151     246.279  43.157 -16.988  1.00  0.00           H  
ATOM   2170  CA  GLU   151     244.990  43.488 -18.635  1.00  0.00           C  
ATOM   2171  HA  GLU   151     244.995  44.477 -19.092  1.00  0.00           H  
ATOM   2172  CB  GLU   151     244.730  42.261 -19.570  1.00  0.00           C  
ATOM   2173  HB2 GLU   151     245.346  42.352 -20.464  1.00  0.00           H  
ATOM   2174  HB3 GLU   151     245.157  41.391 -19.071  1.00  0.00           H  
ATOM   2175  CG  GLU   151     243.319  41.886 -20.059  1.00  0.00           C  
ATOM   2176  HG2 GLU   151     243.358  40.976 -20.657  1.00  0.00           H  
ATOM   2177  HG3 GLU   151     242.650  41.652 -19.231  1.00  0.00           H  
ATOM   2178  CD  GLU   151     242.726  42.931 -21.011  1.00  0.00           C  
ATOM   2179  OE1 GLU   151     241.691  42.540 -21.632  1.00  0.00           O  
ATOM   2180  OE2 GLU   151     243.118  44.085 -21.089  1.00  0.00           O  
ATOM   2181  C   GLU   151     243.886  43.494 -17.527  1.00  0.00           C  
ATOM   2182  O   GLU   151     244.172  43.157 -16.355  1.00  0.00           O  
ATOM   2183  N   VAL   152     242.686  44.028 -17.956  1.00  0.00           N  
ATOM   2184  H   VAL   152     242.605  44.282 -18.930  1.00  0.00           H  
ATOM   2185  CA  VAL   152     241.515  44.308 -17.076  1.00  0.00           C  
ATOM   2186  HA  VAL   152     241.628  43.785 -16.126  1.00  0.00           H  
ATOM   2187  CB  VAL   152     241.471  45.792 -16.767  1.00  0.00           C  
ATOM   2188  HB  VAL   152     241.300  46.431 -17.633  1.00  0.00           H  
ATOM   2189  CG1 VAL   152     240.244  46.125 -15.833  1.00  0.00           C  
ATOM   2190 HG11 VAL   152     239.335  46.262 -16.419  1.00  0.00           H  
ATOM   2191 HG12 VAL   152     240.133  45.342 -15.083  1.00  0.00           H  
ATOM   2192 HG13 VAL   152     240.283  46.977 -15.155  1.00  0.00           H  
ATOM   2193  CG2 VAL   152     242.617  46.167 -15.764  1.00  0.00           C  
ATOM   2194 HG21 VAL   152     242.622  47.252 -15.661  1.00  0.00           H  
ATOM   2195 HG22 VAL   152     242.455  45.560 -14.873  1.00  0.00           H  
ATOM   2196 HG23 VAL   152     243.526  45.977 -16.336  1.00  0.00           H  
ATOM   2197  C   VAL   152     240.133  43.771 -17.574  1.00  0.00           C  
ATOM   2198  O   VAL   152     239.676  44.182 -18.643  1.00  0.00           O  
ATOM   2199  N   HIE   153     239.567  42.802 -16.877  1.00  0.00           N  
ATOM   2200  H   HIE   153     239.940  42.452 -16.007  1.00  0.00           H  
ATOM   2201  CA  HIE   153     238.430  42.053 -17.321  1.00  0.00           C  
ATOM   2202  HA  HIE   153     238.362  42.195 -18.400  1.00  0.00           H  
ATOM   2203  CB  HIE   153     238.741  40.527 -17.146  1.00  0.00           C  
ATOM   2204  HB2 HIE   153     239.707  40.334 -17.613  1.00  0.00           H  
ATOM   2205  HB3 HIE   153     238.917  40.312 -16.092  1.00  0.00           H  
ATOM   2206  CG  HIE   153     237.730  39.528 -17.739  1.00  0.00           C  
ATOM   2207  ND1 HIE   153     237.299  39.518 -19.100  1.00  0.00           N  
ATOM   2208  CE1 HIE   153     236.561  38.380 -19.222  1.00  0.00           C  
ATOM   2209  HE1 HIE   153     235.833  38.312 -20.017  1.00  0.00           H  
ATOM   2210  NE2 HIE   153     236.556  37.715 -18.049  1.00  0.00           N  
ATOM   2211  HE2 HIE   153     236.214  36.780 -17.876  1.00  0.00           H  
ATOM   2212  CD2 HIE   153     237.233  38.462 -17.083  1.00  0.00           C  
ATOM   2213  HD2 HIE   153     237.580  38.113 -16.122  1.00  0.00           H  
ATOM   2214  C   HIE   153     237.128  42.415 -16.661  1.00  0.00           C  
ATOM   2215  O   HIE   153     237.127  42.594 -15.416  1.00  0.00           O  
ATOM   2216  N   HIE   154     235.993  42.629 -17.430  1.00  0.00           N  
ATOM   2217  H   HIE   154     236.147  42.585 -18.427  1.00  0.00           H  
ATOM   2218  CA  HIE   154     234.647  42.981 -16.963  1.00  0.00           C  
ATOM   2219  HA  HIE   154     234.796  43.523 -16.029  1.00  0.00           H  
ATOM   2220  CB  HIE   154     233.958  43.929 -17.954  1.00  0.00           C  
ATOM   2221  HB2 HIE   154     232.925  44.033 -17.621  1.00  0.00           H  
ATOM   2222  HB3 HIE   154     234.476  44.879 -17.828  1.00  0.00           H  
ATOM   2223  CG  HIE   154     234.046  43.577 -19.447  1.00  0.00           C  
ATOM   2224  ND1 HIE   154     235.149  43.510 -20.236  1.00  0.00           N  
ATOM   2225  CE1 HIE   154     234.775  43.342 -21.522  1.00  0.00           C  
ATOM   2226  HE1 HIE   154     235.415  43.175 -22.376  1.00  0.00           H  
ATOM   2227  NE2 HIE   154     233.445  43.197 -21.512  1.00  0.00           N  
ATOM   2228  HE2 HIE   154     232.831  42.993 -22.287  1.00  0.00           H  
ATOM   2229  CD2 HIE   154     232.934  43.350 -20.197  1.00  0.00           C  
ATOM   2230  HD2 HIE   154     231.888  43.378 -19.928  1.00  0.00           H  
ATOM   2231  C   HIE   154     233.842  41.678 -16.709  1.00  0.00           C  
ATOM   2232  O   HIE   154     233.931  40.731 -17.468  1.00  0.00           O  
ATOM   2233  N   GLN   155     232.944  41.683 -15.602  1.00  0.00           N  
ATOM   2234  H   GLN   155     232.874  42.549 -15.088  1.00  0.00           H  
ATOM   2235  CA  GLN   155     232.162  40.566 -15.026  1.00  0.00           C  
ATOM   2236  HA  GLN   155     232.171  39.646 -15.611  1.00  0.00           H  
ATOM   2237  CB  GLN   155     232.985  40.160 -13.711  1.00  0.00           C  
ATOM   2238  HB2 GLN   155     233.931  39.709 -14.009  1.00  0.00           H  
ATOM   2239  HB3 GLN   155     233.276  41.040 -13.137  1.00  0.00           H  
ATOM   2240  CG  GLN   155     232.214  39.427 -12.605  1.00  0.00           C  
ATOM   2241  HG2 GLN   155     232.918  39.297 -11.784  1.00  0.00           H  
ATOM   2242  HG3 GLN   155     231.323  39.964 -12.280  1.00  0.00           H  
ATOM   2243  CD  GLN   155     231.968  37.938 -12.995  1.00  0.00           C  
ATOM   2244  OE1 GLN   155     231.285  37.619 -13.970  1.00  0.00           O  
ATOM   2245  NE2 GLN   155     232.476  36.935 -12.303  1.00  0.00           N  
ATOM   2246 HE21 GLN   155     231.952  36.089 -12.471  1.00  0.00           H  
ATOM   2247 HE22 GLN   155     232.803  37.034 -11.352  1.00  0.00           H  
ATOM   2248  C   GLN   155     230.730  40.971 -14.652  1.00  0.00           C  
ATOM   2249  O   GLN   155     230.545  42.048 -14.101  1.00  0.00           O  
ATOM   2250  N   LYS   156     229.703  40.174 -15.001  1.00  0.00           N  
ATOM   2251  H   LYS   156     229.966  39.353 -15.527  1.00  0.00           H  
ATOM   2252  CA  LYS   156     228.315  40.242 -14.665  1.00  0.00           C  
ATOM   2253  HA  LYS   156     228.049  41.190 -14.198  1.00  0.00           H  
ATOM   2254  CB  LYS   156     227.432  40.224 -15.958  1.00  0.00           C  
ATOM   2255  HB2 LYS   156     227.549  39.339 -16.583  1.00  0.00           H  
ATOM   2256  HB3 LYS   156     226.428  40.345 -15.552  1.00  0.00           H  
ATOM   2257  CG  LYS   156     227.636  41.490 -16.816  1.00  0.00           C  
ATOM   2258  HG2 LYS   156     227.697  42.404 -16.224  1.00  0.00           H  
ATOM   2259  HG3 LYS   156     228.560  41.365 -17.380  1.00  0.00           H  
ATOM   2260  CD  LYS   156     226.505  41.628 -17.890  1.00  0.00           C  
ATOM   2261  HD2 LYS   156     226.451  40.788 -18.582  1.00  0.00           H  
ATOM   2262  HD3 LYS   156     225.540  41.743 -17.397  1.00  0.00           H  
ATOM   2263  CE  LYS   156     226.794  42.820 -18.853  1.00  0.00           C  
ATOM   2264  HE2 LYS   156     226.502  43.756 -18.376  1.00  0.00           H  
ATOM   2265  HE3 LYS   156     227.850  42.780 -19.116  1.00  0.00           H  
ATOM   2266  NZ  LYS   156     225.943  42.821 -20.046  1.00  0.00           N  
ATOM   2267  HZ1 LYS   156     226.226  43.645 -20.556  1.00  0.00           H  
ATOM   2268  HZ2 LYS   156     225.820  41.949 -20.541  1.00  0.00           H  
ATOM   2269  HZ3 LYS   156     225.072  43.129 -19.637  1.00  0.00           H  
ATOM   2270  C   LYS   156     227.919  39.038 -13.712  1.00  0.00           C  
ATOM   2271  O   LYS   156     228.415  37.916 -13.957  1.00  0.00           O  
ATOM   2272  N   LEU   157     227.130  39.383 -12.687  1.00  0.00           N  
ATOM   2273  H   LEU   157     227.049  40.366 -12.472  1.00  0.00           H  
ATOM   2274  CA  LEU   157     226.413  38.449 -11.805  1.00  0.00           C  
ATOM   2275  HA  LEU   157     226.762  37.421 -11.910  1.00  0.00           H  
ATOM   2276  CB  LEU   157     226.687  38.854 -10.345  1.00  0.00           C  
ATOM   2277  HB2 LEU   157     226.554  39.934 -10.298  1.00  0.00           H  
ATOM   2278  HB3 LEU   157     225.974  38.383  -9.668  1.00  0.00           H  
ATOM   2279  CG  LEU   157     228.115  38.565  -9.802  1.00  0.00           C  
ATOM   2280  HG  LEU   157     228.721  38.699 -10.698  1.00  0.00           H  
ATOM   2281  CD1 LEU   157     228.595  39.520  -8.696  1.00  0.00           C  
ATOM   2282 HD11 LEU   157     228.140  39.316  -7.727  1.00  0.00           H  
ATOM   2283 HD12 LEU   157     229.627  39.303  -8.419  1.00  0.00           H  
ATOM   2284 HD13 LEU   157     228.595  40.530  -9.105  1.00  0.00           H  
ATOM   2285  CD2 LEU   157     228.127  37.186  -9.213  1.00  0.00           C  
ATOM   2286 HD21 LEU   157     227.593  37.172  -8.263  1.00  0.00           H  
ATOM   2287 HD22 LEU   157     227.679  36.486  -9.918  1.00  0.00           H  
ATOM   2288 HD23 LEU   157     229.176  36.954  -9.029  1.00  0.00           H  
ATOM   2289  C   LEU   157     224.973  38.442 -12.225  1.00  0.00           C  
ATOM   2290  O   LEU   157     224.278  39.468 -12.164  1.00  0.00           O  
ATOM   2291  N   VAL   158     224.457  37.242 -12.509  1.00  0.00           N  
ATOM   2292  H   VAL   158     225.072  36.444 -12.433  1.00  0.00           H  
ATOM   2293  CA  VAL   158     223.059  37.046 -13.056  1.00  0.00           C  
ATOM   2294  HA  VAL   158     222.630  37.997 -12.740  1.00  0.00           H  
ATOM   2295  CB  VAL   158     223.054  36.714 -14.592  1.00  0.00           C  
ATOM   2296  HB  VAL   158     222.015  36.584 -14.894  1.00  0.00           H  
ATOM   2297  CG1 VAL   158     223.561  37.806 -15.508  1.00  0.00           C  
ATOM   2298 HG11 VAL   158     224.625  37.934 -15.307  1.00  0.00           H  
ATOM   2299 HG12 VAL   158     223.378  37.374 -16.492  1.00  0.00           H  
ATOM   2300 HG13 VAL   158     222.987  38.720 -15.356  1.00  0.00           H  
ATOM   2301  CG2 VAL   158     223.692  35.376 -14.895  1.00  0.00           C  
ATOM   2302 HG21 VAL   158     224.766  35.397 -15.082  1.00  0.00           H  
ATOM   2303 HG22 VAL   158     223.587  34.653 -14.086  1.00  0.00           H  
ATOM   2304 HG23 VAL   158     223.253  34.881 -15.761  1.00  0.00           H  
ATOM   2305  C   VAL   158     222.214  36.005 -12.237  1.00  0.00           C  
ATOM   2306  O   VAL   158     222.883  35.202 -11.567  1.00  0.00           O  
ATOM   2307  N   PHE   159     220.937  36.231 -12.045  1.00  0.00           N  
ATOM   2308  H   PHE   159     220.568  37.029 -12.543  1.00  0.00           H  
ATOM   2309  CA  PHE   159     220.053  35.364 -11.269  1.00  0.00           C  
ATOM   2310  HA  PHE   159     220.445  34.348 -11.310  1.00  0.00           H  
ATOM   2311  CB  PHE   159     220.183  35.838  -9.789  1.00  0.00           C  
ATOM   2312  HB2 PHE   159     221.253  36.016  -9.679  1.00  0.00           H  
ATOM   2313  HB3 PHE   159     219.648  36.780  -9.666  1.00  0.00           H  
ATOM   2314  CG  PHE   159     219.699  34.988  -8.639  1.00  0.00           C  
ATOM   2315  CD1 PHE   159     218.379  35.081  -8.129  1.00  0.00           C  
ATOM   2316  HD1 PHE   159     217.737  35.880  -8.469  1.00  0.00           H  
ATOM   2317  CE1 PHE   159     217.946  34.147  -7.243  1.00  0.00           C  
ATOM   2318  HE1 PHE   159     216.975  34.176  -6.771  1.00  0.00           H  
ATOM   2319  CZ  PHE   159     218.844  33.219  -6.667  1.00  0.00           C  
ATOM   2320  HZ  PHE   159     218.598  32.576  -5.835  1.00  0.00           H  
ATOM   2321  CE2 PHE   159     220.140  33.012  -7.232  1.00  0.00           C  
ATOM   2322  HE2 PHE   159     220.805  32.280  -6.796  1.00  0.00           H  
ATOM   2323  CD2 PHE   159     220.529  33.929  -8.253  1.00  0.00           C  
ATOM   2324  HD2 PHE   159     221.545  33.922  -8.617  1.00  0.00           H  
ATOM   2325  C   PHE   159     218.578  35.222 -11.768  1.00  0.00           C  
ATOM   2326  O   PHE   159     218.115  36.115 -12.476  1.00  0.00           O  
ATOM   2327  N   PHE   160     217.866  34.129 -11.432  1.00  0.00           N  
ATOM   2328  H   PHE   160     218.226  33.562 -10.678  1.00  0.00           H  
ATOM   2329  CA  PHE   160     216.510  33.723 -11.870  1.00  0.00           C  
ATOM   2330  HA  PHE   160     216.351  33.446 -12.913  1.00  0.00           H  
ATOM   2331  CB  PHE   160     216.148  32.351 -11.175  1.00  0.00           C  
ATOM   2332  HB2 PHE   160     215.756  32.538 -10.175  1.00  0.00           H  
ATOM   2333  HB3 PHE   160     215.372  31.924 -11.810  1.00  0.00           H  
ATOM   2334  CG  PHE   160     217.272  31.315 -11.205  1.00  0.00           C  
ATOM   2335  CD1 PHE   160     217.913  30.955 -12.437  1.00  0.00           C  
ATOM   2336  HD1 PHE   160     217.425  31.115 -13.387  1.00  0.00           H  
ATOM   2337  CE1 PHE   160     219.066  30.162 -12.481  1.00  0.00           C  
ATOM   2338  HE1 PHE   160     219.499  29.863 -13.424  1.00  0.00           H  
ATOM   2339  CZ  PHE   160     219.581  29.659 -11.275  1.00  0.00           C  
ATOM   2340  HZ  PHE   160     220.466  29.040 -11.262  1.00  0.00           H  
ATOM   2341  CE2 PHE   160     219.045  30.049 -10.017  1.00  0.00           C  
ATOM   2342  HE2 PHE   160     219.511  29.695  -9.109  1.00  0.00           H  
ATOM   2343  CD2 PHE   160     217.932  30.943  -9.991  1.00  0.00           C  
ATOM   2344  HD2 PHE   160     217.548  31.275  -9.038  1.00  0.00           H  
ATOM   2345  C   PHE   160     215.421  34.775 -11.456  1.00  0.00           C  
ATOM   2346  O   PHE   160     215.379  35.134 -10.280  1.00  0.00           O  
ATOM   2347  N   ALA   161     214.604  35.182 -12.342  1.00  0.00           N  
ATOM   2348  H   ALA   161     214.600  34.872 -13.303  1.00  0.00           H  
ATOM   2349  CA  ALA   161     213.500  36.072 -12.084  1.00  0.00           C  
ATOM   2350  HA  ALA   161     213.311  35.989 -11.014  1.00  0.00           H  
ATOM   2351  CB  ALA   161     213.884  37.437 -12.584  1.00  0.00           C  
ATOM   2352  HB1 ALA   161     213.155  38.173 -12.244  1.00  0.00           H  
ATOM   2353  HB2 ALA   161     214.849  37.806 -12.237  1.00  0.00           H  
ATOM   2354  HB3 ALA   161     213.937  37.484 -13.672  1.00  0.00           H  
ATOM   2355  C   ALA   161     212.220  35.523 -12.620  1.00  0.00           C  
ATOM   2356  O   ALA   161     212.158  34.814 -13.576  1.00  0.00           O  
ATOM   2357  N   GLU   162     211.151  35.743 -11.901  1.00  0.00           N  
ATOM   2358  H   GLU   162     211.233  36.273 -11.045  1.00  0.00           H  
ATOM   2359  CA  GLU   162     209.805  35.267 -12.182  1.00  0.00           C  
ATOM   2360  HA  GLU   162     209.887  34.551 -13.000  1.00  0.00           H  
ATOM   2361  CB  GLU   162     209.189  34.445 -10.997  1.00  0.00           C  
ATOM   2362  HB2 GLU   162     209.329  35.003 -10.071  1.00  0.00           H  
ATOM   2363  HB3 GLU   162     208.137  34.262 -11.215  1.00  0.00           H  
ATOM   2364  CG  GLU   162     209.867  33.023 -10.884  1.00  0.00           C  
ATOM   2365  HG2 GLU   162     209.890  32.588 -11.883  1.00  0.00           H  
ATOM   2366  HG3 GLU   162     210.848  33.225 -10.454  1.00  0.00           H  
ATOM   2367  CD  GLU   162     209.189  32.103  -9.862  1.00  0.00           C  
ATOM   2368  OE1 GLU   162     209.580  30.898  -9.900  1.00  0.00           O  
ATOM   2369  OE2 GLU   162     208.374  32.592  -9.061  1.00  0.00           O  
ATOM   2370  C   GLU   162     208.819  36.404 -12.725  1.00  0.00           C  
ATOM   2371  O   GLU   162     207.610  36.122 -13.020  1.00  0.00           O  
ATOM   2372  N   ASP   163     209.199  37.697 -12.730  1.00  0.00           N  
ATOM   2373  H   ASP   163     210.140  37.871 -12.406  1.00  0.00           H  
ATOM   2374  CA  ASP   163     208.424  38.878 -13.177  1.00  0.00           C  
ATOM   2375  HA  ASP   163     207.672  39.034 -12.404  1.00  0.00           H  
ATOM   2376  CB  ASP   163     209.243  40.205 -13.043  1.00  0.00           C  
ATOM   2377  HB2 ASP   163     210.009  40.149 -13.816  1.00  0.00           H  
ATOM   2378  HB3 ASP   163     208.478  40.958 -13.233  1.00  0.00           H  
ATOM   2379  CG  ASP   163     209.855  40.468 -11.605  1.00  0.00           C  
ATOM   2380  OD1 ASP   163     209.463  41.484 -11.000  1.00  0.00           O  
ATOM   2381  OD2 ASP   163     210.625  39.696 -11.065  1.00  0.00           O  
ATOM   2382  C   ASP   163     207.713  38.746 -14.538  1.00  0.00           C  
ATOM   2383  O   ASP   163     206.767  39.413 -14.716  1.00  0.00           O  
ATOM   2384  N   VAL   164     208.225  37.958 -15.427  1.00  0.00           N  
ATOM   2385  H   VAL   164     209.107  37.484 -15.289  1.00  0.00           H  
ATOM   2386  CA  VAL   164     207.675  37.737 -16.719  1.00  0.00           C  
ATOM   2387  HA  VAL   164     207.336  38.725 -17.030  1.00  0.00           H  
ATOM   2388  CB  VAL   164     208.733  37.258 -17.745  1.00  0.00           C  
ATOM   2389  HB  VAL   164     208.205  37.038 -18.673  1.00  0.00           H  
ATOM   2390  CG1 VAL   164     209.748  38.260 -18.156  1.00  0.00           C  
ATOM   2391 HG11 VAL   164     210.273  38.536 -17.241  1.00  0.00           H  
ATOM   2392 HG12 VAL   164     210.454  37.802 -18.849  1.00  0.00           H  
ATOM   2393 HG13 VAL   164     209.222  39.075 -18.654  1.00  0.00           H  
ATOM   2394  CG2 VAL   164     209.306  35.940 -17.526  1.00  0.00           C  
ATOM   2395 HG21 VAL   164     208.473  35.236 -17.510  1.00  0.00           H  
ATOM   2396 HG22 VAL   164     209.878  35.602 -18.390  1.00  0.00           H  
ATOM   2397 HG23 VAL   164     209.902  35.968 -16.614  1.00  0.00           H  
ATOM   2398  C   VAL   164     206.342  36.917 -16.746  1.00  0.00           C  
ATOM   2399  O   VAL   164     205.960  36.549 -17.844  1.00  0.00           O  
ATOM   2400  N   GLY   165     205.781  36.538 -15.553  1.00  0.00           N  
ATOM   2401  H   GLY   165     206.221  36.959 -14.747  1.00  0.00           H  
ATOM   2402  CA  GLY   165     204.524  35.789 -15.396  1.00  0.00           C  
ATOM   2403  HA2 GLY   165     204.603  35.210 -14.476  1.00  0.00           H  
ATOM   2404  HA3 GLY   165     203.763  36.568 -15.360  1.00  0.00           H  
ATOM   2405  C   GLY   165     204.144  34.732 -16.411  1.00  0.00           C  
ATOM   2406  O   GLY   165     204.382  33.567 -16.161  1.00  0.00           O  
ATOM   2407  N   SER   166     203.433  35.077 -17.459  1.00  0.00           N  
ATOM   2408  H   SER   166     202.940  35.950 -17.340  1.00  0.00           H  
ATOM   2409  CA  SER   166     202.999  34.213 -18.564  1.00  0.00           C  
ATOM   2410  HA  SER   166     202.300  33.508 -18.114  1.00  0.00           H  
ATOM   2411  CB  SER   166     201.979  34.845 -19.534  1.00  0.00           C  
ATOM   2412  HB2 SER   166     201.124  35.121 -18.917  1.00  0.00           H  
ATOM   2413  HB3 SER   166     202.475  35.680 -20.029  1.00  0.00           H  
ATOM   2414  OG  SER   166     201.572  33.920 -20.496  1.00  0.00           O  
ATOM   2415  HG  SER   166     200.878  34.402 -20.952  1.00  0.00           H  
ATOM   2416  C   SER   166     204.090  33.373 -19.198  1.00  0.00           C  
ATOM   2417  O   SER   166     203.902  32.193 -19.535  1.00  0.00           O  
ATOM   2418  N   ASN   167     205.239  34.034 -19.270  1.00  0.00           N  
ATOM   2419  H   ASN   167     205.225  35.000 -18.975  1.00  0.00           H  
ATOM   2420  CA  ASN   167     206.464  33.441 -19.944  1.00  0.00           C  
ATOM   2421  HA  ASN   167     206.127  32.826 -20.778  1.00  0.00           H  
ATOM   2422  CB  ASN   167     207.331  34.578 -20.445  1.00  0.00           C  
ATOM   2423  HB2 ASN   167     207.262  35.489 -19.851  1.00  0.00           H  
ATOM   2424  HB3 ASN   167     208.304  34.169 -20.174  1.00  0.00           H  
ATOM   2425  CG  ASN   167     207.023  34.792 -21.956  1.00  0.00           C  
ATOM   2426  OD1 ASN   167     206.899  33.907 -22.796  1.00  0.00           O  
ATOM   2427  ND2 ASN   167     206.868  35.996 -22.424  1.00  0.00           N  
ATOM   2428 HD21 ASN   167     206.771  36.186 -23.411  1.00  0.00           H  
ATOM   2429 HD22 ASN   167     206.888  36.806 -21.820  1.00  0.00           H  
ATOM   2430  C   ASN   167     207.351  32.485 -18.989  1.00  0.00           C  
ATOM   2431  O   ASN   167     207.041  32.524 -17.853  1.00  0.00           O  
ATOM   2432  N   LYS   168     208.316  31.723 -19.438  1.00  0.00           N  
ATOM   2433  H   LYS   168     208.305  31.625 -20.443  1.00  0.00           H  
ATOM   2434  CA  LYS   168     209.270  30.923 -18.610  1.00  0.00           C  
ATOM   2435  HA  LYS   168     208.724  30.434 -17.803  1.00  0.00           H  
ATOM   2436  CB  LYS   168     209.856  29.946 -19.570  1.00  0.00           C  
ATOM   2437  HB2 LYS   168     209.091  29.204 -19.796  1.00  0.00           H  
ATOM   2438  HB3 LYS   168     210.217  30.415 -20.485  1.00  0.00           H  
ATOM   2439  CG  LYS   168     210.886  29.049 -18.846  1.00  0.00           C  
ATOM   2440  HG2 LYS   168     211.873  29.512 -18.854  1.00  0.00           H  
ATOM   2441  HG3 LYS   168     210.595  28.961 -17.799  1.00  0.00           H  
ATOM   2442  CD  LYS   168     210.889  27.664 -19.551  1.00  0.00           C  
ATOM   2443  HD2 LYS   168     210.922  27.814 -20.630  1.00  0.00           H  
ATOM   2444  HD3 LYS   168     211.727  27.052 -19.218  1.00  0.00           H  
ATOM   2445  CE  LYS   168     209.730  26.706 -19.216  1.00  0.00           C  
ATOM   2446  HE2 LYS   168     209.777  26.417 -18.166  1.00  0.00           H  
ATOM   2447  HE3 LYS   168     208.753  27.156 -19.394  1.00  0.00           H  
ATOM   2448  NZ  LYS   168     209.762  25.447 -19.957  1.00  0.00           N  
ATOM   2449  HZ1 LYS   168     209.237  25.501 -20.818  1.00  0.00           H  
ATOM   2450  HZ2 LYS   168     210.696  25.172 -20.229  1.00  0.00           H  
ATOM   2451  HZ3 LYS   168     209.338  24.639 -19.524  1.00  0.00           H  
ATOM   2452  C   LYS   168     210.303  31.909 -18.037  1.00  0.00           C  
ATOM   2453  O   LYS   168     210.674  32.894 -18.716  1.00  0.00           O  
ATOM   2454  N   GLY   169     210.913  31.515 -16.938  1.00  0.00           N  
ATOM   2455  H   GLY   169     210.781  30.543 -16.700  1.00  0.00           H  
ATOM   2456  CA  GLY   169     211.818  32.237 -16.073  1.00  0.00           C  
ATOM   2457  HA2 GLY   169     211.221  32.880 -15.426  1.00  0.00           H  
ATOM   2458  HA3 GLY   169     212.317  31.557 -15.383  1.00  0.00           H  
ATOM   2459  C   GLY   169     212.933  32.981 -16.836  1.00  0.00           C  
ATOM   2460  O   GLY   169     213.455  32.487 -17.816  1.00  0.00           O  
ATOM   2461  N   ALA   170     213.177  34.150 -16.360  1.00  0.00           N  
ATOM   2462  H   ALA   170     212.796  34.387 -15.455  1.00  0.00           H  
ATOM   2463  CA  ALA   170     214.103  35.187 -16.948  1.00  0.00           C  
ATOM   2464  HA  ALA   170     214.329  34.972 -17.992  1.00  0.00           H  
ATOM   2465  CB  ALA   170     213.400  36.548 -16.971  1.00  0.00           C  
ATOM   2466  HB1 ALA   170     212.646  36.597 -17.758  1.00  0.00           H  
ATOM   2467  HB2 ALA   170     213.005  36.707 -15.968  1.00  0.00           H  
ATOM   2468  HB3 ALA   170     214.151  37.241 -17.351  1.00  0.00           H  
ATOM   2469  C   ALA   170     215.411  35.269 -16.187  1.00  0.00           C  
ATOM   2470  O   ALA   170     215.433  34.822 -15.021  1.00  0.00           O  
ATOM   2471  N   ILE   171     216.418  35.780 -16.846  1.00  0.00           N  
ATOM   2472  H   ILE   171     216.217  36.005 -17.810  1.00  0.00           H  
ATOM   2473  CA  ILE   171     217.720  36.023 -16.283  1.00  0.00           C  
ATOM   2474  HA  ILE   171     217.623  35.673 -15.255  1.00  0.00           H  
ATOM   2475  CB  ILE   171     218.766  35.107 -16.888  1.00  0.00           C  
ATOM   2476  HB  ILE   171     218.845  35.513 -17.896  1.00  0.00           H  
ATOM   2477  CG2 ILE   171     220.070  35.281 -16.202  1.00  0.00           C  
ATOM   2478 HG21 ILE   171     220.312  36.321 -15.978  1.00  0.00           H  
ATOM   2479 HG22 ILE   171     220.062  34.887 -15.186  1.00  0.00           H  
ATOM   2480 HG23 ILE   171     220.834  34.781 -16.797  1.00  0.00           H  
ATOM   2481  CG1 ILE   171     218.388  33.573 -17.045  1.00  0.00           C  
ATOM   2482 HG12 ILE   171     218.036  33.227 -16.073  1.00  0.00           H  
ATOM   2483 HG13 ILE   171     217.593  33.553 -17.791  1.00  0.00           H  
ATOM   2484  CD1 ILE   171     219.319  32.527 -17.680  1.00  0.00           C  
ATOM   2485 HD11 ILE   171     219.864  32.964 -18.517  1.00  0.00           H  
ATOM   2486 HD12 ILE   171     220.034  32.352 -16.876  1.00  0.00           H  
ATOM   2487 HD13 ILE   171     218.843  31.599 -17.994  1.00  0.00           H  
ATOM   2488  C   ILE   171     218.054  37.507 -16.238  1.00  0.00           C  
ATOM   2489  O   ILE   171     218.097  38.163 -17.306  1.00  0.00           O  
ATOM   2490  N   ILE   172     218.315  38.050 -15.057  1.00  0.00           N  
ATOM   2491  H   ILE   172     218.318  37.471 -14.230  1.00  0.00           H  
ATOM   2492  CA  ILE   172     218.639  39.496 -14.811  1.00  0.00           C  
ATOM   2493  HA  ILE   172     218.641  40.018 -15.767  1.00  0.00           H  
ATOM   2494  CB  ILE   172     217.526  40.201 -13.959  1.00  0.00           C  
ATOM   2495  HB  ILE   172     217.253  39.467 -13.200  1.00  0.00           H  
ATOM   2496  CG2 ILE   172     217.898  41.469 -13.202  1.00  0.00           C  
ATOM   2497 HG21 ILE   172     217.549  42.408 -13.632  1.00  0.00           H  
ATOM   2498 HG22 ILE   172     217.402  41.331 -12.242  1.00  0.00           H  
ATOM   2499 HG23 ILE   172     218.956  41.614 -12.985  1.00  0.00           H  
ATOM   2500  CG1 ILE   172     216.314  40.234 -14.950  1.00  0.00           C  
ATOM   2501 HG12 ILE   172     216.630  40.821 -15.812  1.00  0.00           H  
ATOM   2502 HG13 ILE   172     215.913  39.260 -15.229  1.00  0.00           H  
ATOM   2503  CD1 ILE   172     215.079  41.032 -14.469  1.00  0.00           C  
ATOM   2504 HD11 ILE   172     214.256  41.014 -15.184  1.00  0.00           H  
ATOM   2505 HD12 ILE   172     214.607  40.550 -13.612  1.00  0.00           H  
ATOM   2506 HD13 ILE   172     215.283  42.094 -14.331  1.00  0.00           H  
ATOM   2507  C   ILE   172     220.003  39.574 -14.045  1.00  0.00           C  
ATOM   2508  O   ILE   172     220.328  38.763 -13.174  1.00  0.00           O  
ATOM   2509  N   GLY   173     220.738  40.564 -14.487  1.00  0.00           N  
ATOM   2510  H   GLY   173     220.304  41.188 -15.152  1.00  0.00           H  
ATOM   2511  CA  GLY   173     222.012  41.057 -14.015  1.00  0.00           C  
ATOM   2512  HA2 GLY   173     222.554  40.168 -13.693  1.00  0.00           H  
ATOM   2513  HA3 GLY   173     222.513  41.615 -14.806  1.00  0.00           H  
ATOM   2514  C   GLY   173     221.898  41.880 -12.784  1.00  0.00           C  
ATOM   2515  O   GLY   173     221.356  43.004 -12.805  1.00  0.00           O  
ATOM   2516  N   LEU   174     222.378  41.302 -11.699  1.00  0.00           N  
ATOM   2517  H   LEU   174     222.699  40.353 -11.829  1.00  0.00           H  
ATOM   2518  CA  LEU   174     222.216  41.820 -10.291  1.00  0.00           C  
ATOM   2519  HA  LEU   174     221.332  42.455 -10.240  1.00  0.00           H  
ATOM   2520  CB  LEU   174     222.059  40.722  -9.215  1.00  0.00           C  
ATOM   2521  HB2 LEU   174     221.810  41.294  -8.322  1.00  0.00           H  
ATOM   2522  HB3 LEU   174     221.185  40.088  -9.367  1.00  0.00           H  
ATOM   2523  CG  LEU   174     223.284  39.830  -8.982  1.00  0.00           C  
ATOM   2524  HG  LEU   174     223.801  39.921  -9.937  1.00  0.00           H  
ATOM   2525  CD1 LEU   174     224.103  40.370  -7.743  1.00  0.00           C  
ATOM   2526 HD11 LEU   174     225.102  39.934  -7.719  1.00  0.00           H  
ATOM   2527 HD12 LEU   174     224.157  41.459  -7.780  1.00  0.00           H  
ATOM   2528 HD13 LEU   174     223.517  40.101  -6.864  1.00  0.00           H  
ATOM   2529  CD2 LEU   174     222.922  38.346  -8.750  1.00  0.00           C  
ATOM   2530 HD21 LEU   174     221.951  38.130  -9.195  1.00  0.00           H  
ATOM   2531 HD22 LEU   174     223.586  37.699  -9.322  1.00  0.00           H  
ATOM   2532 HD23 LEU   174     222.896  38.198  -7.670  1.00  0.00           H  
ATOM   2533  C   LEU   174     223.400  42.691  -9.891  1.00  0.00           C  
ATOM   2534  O   LEU   174     223.301  43.424  -8.899  1.00  0.00           O  
ATOM   2535  N   MET   175     224.570  42.549 -10.539  1.00  0.00           N  
ATOM   2536  H   MET   175     224.576  41.820 -11.238  1.00  0.00           H  
ATOM   2537  CA  MET   175     225.810  43.378 -10.372  1.00  0.00           C  
ATOM   2538  HA  MET   175     225.500  44.423 -10.396  1.00  0.00           H  
ATOM   2539  CB  MET   175     226.391  42.999  -9.009  1.00  0.00           C  
ATOM   2540  HB2 MET   175     225.546  43.118  -8.330  1.00  0.00           H  
ATOM   2541  HB3 MET   175     226.674  41.960  -8.841  1.00  0.00           H  
ATOM   2542  CG  MET   175     227.563  43.767  -8.526  1.00  0.00           C  
ATOM   2543  HG2 MET   175     228.330  43.885  -9.291  1.00  0.00           H  
ATOM   2544  HG3 MET   175     227.344  44.801  -8.260  1.00  0.00           H  
ATOM   2545  SD  MET   175     228.452  42.916  -7.088  1.00  0.00           S  
ATOM   2546  CE  MET   175     227.070  42.938  -5.831  1.00  0.00           C  
ATOM   2547  HE1 MET   175     227.262  43.691  -5.066  1.00  0.00           H  
ATOM   2548  HE2 MET   175     226.113  43.032  -6.345  1.00  0.00           H  
ATOM   2549  HE3 MET   175     227.018  41.963  -5.346  1.00  0.00           H  
ATOM   2550  C   MET   175     226.771  43.327 -11.502  1.00  0.00           C  
ATOM   2551  O   MET   175     226.862  42.260 -12.140  1.00  0.00           O  
ATOM   2552  N   VAL   176     227.546  44.376 -11.728  1.00  0.00           N  
ATOM   2553  H   VAL   176     227.291  45.279 -11.354  1.00  0.00           H  
ATOM   2554  CA  VAL   176     228.561  44.498 -12.776  1.00  0.00           C  
ATOM   2555  HA  VAL   176     228.664  43.492 -13.182  1.00  0.00           H  
ATOM   2556  CB  VAL   176     228.065  45.416 -13.919  1.00  0.00           C  
ATOM   2557  HB  VAL   176     228.007  46.428 -13.518  1.00  0.00           H  
ATOM   2558  CG1 VAL   176     229.038  45.461 -15.112  1.00  0.00           C  
ATOM   2559 HG11 VAL   176     228.775  44.733 -15.879  1.00  0.00           H  
ATOM   2560 HG12 VAL   176     228.879  46.473 -15.484  1.00  0.00           H  
ATOM   2561 HG13 VAL   176     230.098  45.486 -14.861  1.00  0.00           H  
ATOM   2562  CG2 VAL   176     226.680  44.940 -14.426  1.00  0.00           C  
ATOM   2563 HG21 VAL   176     226.441  45.408 -15.381  1.00  0.00           H  
ATOM   2564 HG22 VAL   176     226.651  43.851 -14.431  1.00  0.00           H  
ATOM   2565 HG23 VAL   176     225.914  45.275 -13.727  1.00  0.00           H  
ATOM   2566  C   VAL   176     229.868  44.937 -12.206  1.00  0.00           C  
ATOM   2567  O   VAL   176     229.901  45.446 -11.086  1.00  0.00           O  
ATOM   2568  N   GLY   177     231.065  44.737 -12.855  1.00  0.00           N  
ATOM   2569  H   GLY   177     231.020  44.256 -13.742  1.00  0.00           H  
ATOM   2570  CA  GLY   177     232.311  44.958 -12.197  1.00  0.00           C  
ATOM   2571  HA2 GLY   177     232.595  45.980 -11.947  1.00  0.00           H  
ATOM   2572  HA3 GLY   177     232.206  44.300 -11.334  1.00  0.00           H  
ATOM   2573  C   GLY   177     233.436  44.421 -13.005  1.00  0.00           C  
ATOM   2574  O   GLY   177     233.311  44.302 -14.194  1.00  0.00           O  
ATOM   2575  N   GLY   178     234.504  43.950 -12.341  1.00  0.00           N  
ATOM   2576  H   GLY   178     234.598  44.170 -11.360  1.00  0.00           H  
ATOM   2577  CA  GLY   178     235.650  43.337 -13.004  1.00  0.00           C  
ATOM   2578  HA2 GLY   178     235.356  42.327 -13.289  1.00  0.00           H  
ATOM   2579  HA3 GLY   178     235.782  43.967 -13.885  1.00  0.00           H  
ATOM   2580  C   GLY   178     236.967  43.201 -12.173  1.00  0.00           C  
ATOM   2581  O   GLY   178     236.945  43.494 -10.981  1.00  0.00           O  
ATOM   2582  N   VAL   179     238.125  42.750 -12.720  1.00  0.00           N  
ATOM   2583  H   VAL   179     237.942  42.358 -13.632  1.00  0.00           H  
ATOM   2584  CA  VAL   179     239.367  42.459 -11.997  1.00  0.00           C  
ATOM   2585  HA  VAL   179     239.502  43.135 -11.152  1.00  0.00           H  
ATOM   2586  CB  VAL   179     239.303  41.049 -11.385  1.00  0.00           C  
ATOM   2587  HB  VAL   179     238.377  40.915 -10.826  1.00  0.00           H  
ATOM   2588  CG1 VAL   179     239.212  39.971 -12.481  1.00  0.00           C  
ATOM   2589 HG11 VAL   179     238.353  40.171 -13.122  1.00  0.00           H  
ATOM   2590 HG12 VAL   179     240.068  40.064 -13.150  1.00  0.00           H  
ATOM   2591 HG13 VAL   179     239.169  38.937 -12.138  1.00  0.00           H  
ATOM   2592  CG2 VAL   179     240.416  40.604 -10.414  1.00  0.00           C  
ATOM   2593 HG21 VAL   179     239.995  39.711  -9.951  1.00  0.00           H  
ATOM   2594 HG22 VAL   179     241.304  40.242 -10.933  1.00  0.00           H  
ATOM   2595 HG23 VAL   179     240.620  41.341  -9.637  1.00  0.00           H  
ATOM   2596  C   VAL   179     240.481  42.673 -12.920  1.00  0.00           C  
ATOM   2597  O   VAL   179     240.384  42.573 -14.148  1.00  0.00           O  
ATOM   2598  N   VAL   180     241.677  42.866 -12.309  1.00  0.00           N  
ATOM   2599  H   VAL   180     241.720  43.154 -11.342  1.00  0.00           H  
ATOM   2600  CA  VAL   180     242.985  42.978 -12.907  1.00  0.00           C  
ATOM   2601  HA  VAL   180     242.952  43.396 -13.914  1.00  0.00           H  
ATOM   2602  CB  VAL   180     243.720  44.196 -12.432  1.00  0.00           C  
ATOM   2603  HB  VAL   180     243.153  45.068 -12.758  1.00  0.00           H  
ATOM   2604  CG1 VAL   180     243.917  44.270 -10.876  1.00  0.00           C  
ATOM   2605 HG11 VAL   180     244.520  45.152 -10.663  1.00  0.00           H  
ATOM   2606 HG12 VAL   180     242.932  44.317 -10.411  1.00  0.00           H  
ATOM   2607 HG13 VAL   180     244.448  43.347 -10.646  1.00  0.00           H  
ATOM   2608  CG2 VAL   180     245.132  44.248 -13.012  1.00  0.00           C  
ATOM   2609 HG21 VAL   180     245.892  43.625 -12.541  1.00  0.00           H  
ATOM   2610 HG22 VAL   180     245.074  44.020 -14.077  1.00  0.00           H  
ATOM   2611 HG23 VAL   180     245.583  45.241 -12.985  1.00  0.00           H  
ATOM   2612  C   VAL   180     243.816  41.696 -12.812  1.00  0.00           C  
ATOM   2613  O   VAL   180     243.899  41.081 -11.710  1.00  0.00           O  
ATOM   2614  N   ILE   181     244.481  41.367 -13.935  1.00  0.00           N  
ATOM   2615  H   ILE   181     244.451  41.864 -14.814  1.00  0.00           H  
ATOM   2616  CA  ILE   181     245.480  40.301 -14.001  1.00  0.00           C  
ATOM   2617  HA  ILE   181     245.343  39.495 -13.280  1.00  0.00           H  
ATOM   2618  CB  ILE   181     245.404  39.636 -15.394  1.00  0.00           C  
ATOM   2619  HB  ILE   181     245.572  40.399 -16.154  1.00  0.00           H  
ATOM   2620  CG2 ILE   181     246.488  38.614 -15.637  1.00  0.00           C  
ATOM   2621 HG21 ILE   181     246.511  37.808 -14.904  1.00  0.00           H  
ATOM   2622 HG22 ILE   181     246.446  38.110 -16.602  1.00  0.00           H  
ATOM   2623 HG23 ILE   181     247.466  39.075 -15.495  1.00  0.00           H  
ATOM   2624  CG1 ILE   181     244.056  39.102 -15.833  1.00  0.00           C  
ATOM   2625 HG12 ILE   181     243.763  38.329 -15.123  1.00  0.00           H  
ATOM   2626 HG13 ILE   181     243.372  39.946 -15.749  1.00  0.00           H  
ATOM   2627  CD1 ILE   181     243.935  38.626 -17.341  1.00  0.00           C  
ATOM   2628 HD11 ILE   181     244.092  39.533 -17.924  1.00  0.00           H  
ATOM   2629 HD12 ILE   181     244.619  37.799 -17.532  1.00  0.00           H  
ATOM   2630 HD13 ILE   181     242.910  38.285 -17.491  1.00  0.00           H  
ATOM   2631  C   ILE   181     246.832  40.939 -13.675  1.00  0.00           C  
ATOM   2632  O   ILE   181     247.360  41.846 -14.320  1.00  0.00           O  
ATOM   2633  N   ALA   182     247.378  40.431 -12.533  1.00  0.00           N  
ATOM   2634  H   ALA   182     246.802  39.773 -12.028  1.00  0.00           H  
ATOM   2635  CA  ALA   182     248.615  40.964 -11.953  1.00  0.00           C  
ATOM   2636  HA  ALA   182     249.231  41.558 -12.628  1.00  0.00           H  
ATOM   2637  CB  ALA   182     248.301  41.979 -10.836  1.00  0.00           C  
ATOM   2638  HB1 ALA   182     247.706  41.510 -10.052  1.00  0.00           H  
ATOM   2639  HB2 ALA   182     249.238  42.362 -10.432  1.00  0.00           H  
ATOM   2640  HB3 ALA   182     247.821  42.859 -11.263  1.00  0.00           H  
ATOM   2641  C   ALA   182     249.535  39.802 -11.367  1.00  0.00           C  
ATOM   2642  O   ALA   182     249.014  38.666 -11.174  1.00  0.00           O  
ATOM   2643  OXT ALA   182     250.787  39.993 -11.252  1.00  0.00           O  
TER    2644      ALA   182 
END   
