# Supplementary material for: Exploring Structural Insights of Aβ42 and α-Synuclein Monomers and Heterodimer: A Comparative Study Using Implicit and Explicit Solvent Simulations
Source: J Phys Chem B. 2024 May 3;128(19):4655–69. doi: 10.1021/acs.jpcb.4c00503 (PMC11103699; doi:10.1021/acs.jpcb.4c00503)
Supplement: Supplementary file 3 — jp4c00503_si_003.zip [file jp4c00503_si_003.zip › rep/3_ab42_asyn_FINAL02.pdb]

ATOM      1  N   MET     1     260.317  28.924 -43.605  1.00  0.00           N  
ATOM      2  H1  MET     1     259.634  28.187 -43.706  1.00  0.00           H  
ATOM      3  H2  MET     1     261.250  28.634 -43.861  1.00  0.00           H  
ATOM      4  H3  MET     1     260.224  29.685 -44.263  1.00  0.00           H  
ATOM      5  CA  MET     1     260.249  29.318 -42.217  1.00  0.00           C  
ATOM      6  HA  MET     1     260.577  30.357 -42.176  1.00  0.00           H  
ATOM      7  CB  MET     1     258.801  29.343 -41.694  1.00  0.00           C  
ATOM      8  HB2 MET     1     258.127  29.944 -42.304  1.00  0.00           H  
ATOM      9  HB3 MET     1     258.455  28.313 -41.779  1.00  0.00           H  
ATOM     10  CG  MET     1     258.615  29.771 -40.305  1.00  0.00           C  
ATOM     11  HG2 MET     1     257.568  29.951 -40.064  1.00  0.00           H  
ATOM     12  HG3 MET     1     258.998  29.036 -39.596  1.00  0.00           H  
ATOM     13  SD  MET     1     259.519  31.364 -40.204  1.00  0.00           S  
ATOM     14  CE  MET     1     258.286  32.515 -41.123  1.00  0.00           C  
ATOM     15  HE1 MET     1     258.726  33.420 -41.544  1.00  0.00           H  
ATOM     16  HE2 MET     1     257.864  31.844 -41.870  1.00  0.00           H  
ATOM     17  HE3 MET     1     257.615  32.989 -40.406  1.00  0.00           H  
ATOM     18  C   MET     1     261.152  28.402 -41.353  1.00  0.00           C  
ATOM     19  O   MET     1     261.630  27.339 -41.839  1.00  0.00           O  
ATOM     20  N   ASP     2     261.397  28.710 -40.026  1.00  0.00           N  
ATOM     21  H   ASP     2     260.907  29.536 -39.713  1.00  0.00           H  
ATOM     22  CA  ASP     2     261.931  27.848 -39.049  1.00  0.00           C  
ATOM     23  HA  ASP     2     262.196  26.878 -39.469  1.00  0.00           H  
ATOM     24  CB  ASP     2     263.364  28.380 -38.833  1.00  0.00           C  
ATOM     25  HB2 ASP     2     263.925  28.667 -39.722  1.00  0.00           H  
ATOM     26  HB3 ASP     2     263.140  29.290 -38.276  1.00  0.00           H  
ATOM     27  CG  ASP     2     264.264  27.514 -37.955  1.00  0.00           C  
ATOM     28  OD1 ASP     2     265.443  27.851 -37.671  1.00  0.00           O  
ATOM     29  OD2 ASP     2     263.759  26.434 -37.574  1.00  0.00           O  
ATOM     30  C   ASP     2     261.132  27.841 -37.807  1.00  0.00           C  
ATOM     31  O   ASP     2     260.755  28.925 -37.241  1.00  0.00           O  
ATOM     32  N   VAL     3     260.718  26.686 -37.347  1.00  0.00           N  
ATOM     33  H   VAL     3     261.166  25.898 -37.792  1.00  0.00           H  
ATOM     34  CA  VAL     3     259.740  26.438 -36.246  1.00  0.00           C  
ATOM     35  HA  VAL     3     258.972  27.207 -36.158  1.00  0.00           H  
ATOM     36  CB  VAL     3     258.940  25.116 -36.420  1.00  0.00           C  
ATOM     37  HB  VAL     3     259.622  24.270 -36.326  1.00  0.00           H  
ATOM     38  CG1 VAL     3     257.940  24.808 -35.370  1.00  0.00           C  
ATOM     39 HG11 VAL     3     258.325  24.150 -34.591  1.00  0.00           H  
ATOM     40 HG12 VAL     3     257.083  24.303 -35.816  1.00  0.00           H  
ATOM     41 HG13 VAL     3     257.645  25.744 -34.895  1.00  0.00           H  
ATOM     42  CG2 VAL     3     258.219  25.093 -37.799  1.00  0.00           C  
ATOM     43 HG21 VAL     3     258.964  25.321 -38.561  1.00  0.00           H  
ATOM     44 HG22 VAL     3     257.520  25.928 -37.846  1.00  0.00           H  
ATOM     45 HG23 VAL     3     257.658  24.164 -37.907  1.00  0.00           H  
ATOM     46  C   VAL     3     260.381  26.456 -34.861  1.00  0.00           C  
ATOM     47  O   VAL     3     259.776  26.979 -33.973  1.00  0.00           O  
ATOM     48  N   PHE     4     261.611  25.998 -34.763  1.00  0.00           N  
ATOM     49  H   PHE     4     262.063  25.822 -35.649  1.00  0.00           H  
ATOM     50  CA  PHE     4     262.383  25.992 -33.496  1.00  0.00           C  
ATOM     51  HA  PHE     4     262.021  25.341 -32.699  1.00  0.00           H  
ATOM     52  CB  PHE     4     263.779  25.413 -33.838  1.00  0.00           C  
ATOM     53  HB2 PHE     4     264.127  25.976 -34.705  1.00  0.00           H  
ATOM     54  HB3 PHE     4     264.442  25.698 -33.021  1.00  0.00           H  
ATOM     55  CG  PHE     4     263.853  23.948 -34.069  1.00  0.00           C  
ATOM     56  CD1 PHE     4     262.626  23.199 -34.314  1.00  0.00           C  
ATOM     57  HD1 PHE     4     261.611  23.553 -34.211  1.00  0.00           H  
ATOM     58  CE1 PHE     4     262.626  21.826 -34.345  1.00  0.00           C  
ATOM     59  HE1 PHE     4     261.698  21.274 -34.300  1.00  0.00           H  
ATOM     60  CZ  PHE     4     263.839  21.112 -34.349  1.00  0.00           C  
ATOM     61  HZ  PHE     4     263.685  20.046 -34.428  1.00  0.00           H  
ATOM     62  CE2 PHE     4     265.089  21.782 -34.225  1.00  0.00           C  
ATOM     63  HE2 PHE     4     266.042  21.367 -34.516  1.00  0.00           H  
ATOM     64  CD2 PHE     4     265.105  23.169 -34.084  1.00  0.00           C  
ATOM     65  HD2 PHE     4     266.066  23.593 -33.833  1.00  0.00           H  
ATOM     66  C   PHE     4     262.527  27.355 -32.850  1.00  0.00           C  
ATOM     67  O   PHE     4     262.833  27.481 -31.622  1.00  0.00           O  
ATOM     68  N   MET     5     262.243  28.531 -33.586  1.00  0.00           N  
ATOM     69  H   MET     5     261.939  28.399 -34.540  1.00  0.00           H  
ATOM     70  CA  MET     5     262.412  29.866 -33.114  1.00  0.00           C  
ATOM     71  HA  MET     5     263.253  29.786 -32.425  1.00  0.00           H  
ATOM     72  CB  MET     5     262.801  30.766 -34.272  1.00  0.00           C  
ATOM     73  HB2 MET     5     263.757  30.455 -34.693  1.00  0.00           H  
ATOM     74  HB3 MET     5     262.120  30.644 -35.115  1.00  0.00           H  
ATOM     75  CG  MET     5     262.854  32.239 -33.918  1.00  0.00           C  
ATOM     76  HG2 MET     5     261.899  32.493 -33.457  1.00  0.00           H  
ATOM     77  HG3 MET     5     263.635  32.316 -33.163  1.00  0.00           H  
ATOM     78  SD  MET     5     263.389  33.256 -35.411  1.00  0.00           S  
ATOM     79  CE  MET     5     262.054  33.011 -36.632  1.00  0.00           C  
ATOM     80  HE1 MET     5     261.108  33.488 -36.378  1.00  0.00           H  
ATOM     81  HE2 MET     5     262.356  33.253 -37.651  1.00  0.00           H  
ATOM     82  HE3 MET     5     261.945  31.935 -36.493  1.00  0.00           H  
ATOM     83  C   MET     5     261.214  30.252 -32.311  1.00  0.00           C  
ATOM     84  O   MET     5     261.249  31.126 -31.512  1.00  0.00           O  
ATOM     85  N   LYS     6     260.044  29.528 -32.494  1.00  0.00           N  
ATOM     86  H   LYS     6     259.949  28.806 -33.193  1.00  0.00           H  
ATOM     87  CA  LYS     6     258.709  29.805 -31.850  1.00  0.00           C  
ATOM     88  HA  LYS     6     258.587  30.700 -31.240  1.00  0.00           H  
ATOM     89  CB  LYS     6     257.610  29.660 -32.954  1.00  0.00           C  
ATOM     90  HB2 LYS     6     257.485  28.633 -33.297  1.00  0.00           H  
ATOM     91  HB3 LYS     6     256.647  29.971 -32.549  1.00  0.00           H  
ATOM     92  CG  LYS     6     257.865  30.421 -34.324  1.00  0.00           C  
ATOM     93  HG2 LYS     6     258.126  31.466 -34.156  1.00  0.00           H  
ATOM     94  HG3 LYS     6     258.760  30.008 -34.789  1.00  0.00           H  
ATOM     95  CD  LYS     6     256.620  30.309 -35.189  1.00  0.00           C  
ATOM     96  HD2 LYS     6     256.335  29.292 -35.459  1.00  0.00           H  
ATOM     97  HD3 LYS     6     255.891  30.873 -34.607  1.00  0.00           H  
ATOM     98  CE  LYS     6     257.051  31.011 -36.467  1.00  0.00           C  
ATOM     99  HE2 LYS     6     257.311  31.992 -36.068  1.00  0.00           H  
ATOM    100  HE3 LYS     6     257.952  30.518 -36.832  1.00  0.00           H  
ATOM    101  NZ  LYS     6     255.826  31.436 -37.246  1.00  0.00           N  
ATOM    102  HZ1 LYS     6     256.040  32.128 -37.950  1.00  0.00           H  
ATOM    103  HZ2 LYS     6     255.375  30.698 -37.767  1.00  0.00           H  
ATOM    104  HZ3 LYS     6     255.099  31.759 -36.624  1.00  0.00           H  
ATOM    105  C   LYS     6     258.390  28.726 -30.825  1.00  0.00           C  
ATOM    106  O   LYS     6     257.781  29.036 -29.822  1.00  0.00           O  
ATOM    107  N   GLY     7     258.555  27.429 -31.075  1.00  0.00           N  
ATOM    108  H   GLY     7     258.727  27.067 -32.002  1.00  0.00           H  
ATOM    109  CA  GLY     7     258.127  26.402 -30.152  1.00  0.00           C  
ATOM    110  HA2 GLY     7     258.243  26.727 -29.119  1.00  0.00           H  
ATOM    111  HA3 GLY     7     257.057  26.213 -30.239  1.00  0.00           H  
ATOM    112  C   GLY     7     258.901  25.031 -30.282  1.00  0.00           C  
ATOM    113  O   GLY     7     260.050  24.939 -30.695  1.00  0.00           O  
ATOM    114  N   LEU     8     258.236  23.938 -29.947  1.00  0.00           N  
ATOM    115  H   LEU     8     257.364  24.100 -29.464  1.00  0.00           H  
ATOM    116  CA  LEU     8     258.644  22.460 -30.082  1.00  0.00           C  
ATOM    117  HA  LEU     8     259.239  22.332 -30.986  1.00  0.00           H  
ATOM    118  CB  LEU     8     259.389  21.961 -28.823  1.00  0.00           C  
ATOM    119  HB2 LEU     8     259.946  21.049 -29.038  1.00  0.00           H  
ATOM    120  HB3 LEU     8     260.279  22.564 -28.643  1.00  0.00           H  
ATOM    121  CG  LEU     8     258.768  22.037 -27.381  1.00  0.00           C  
ATOM    122  HG  LEU     8     257.863  21.468 -27.598  1.00  0.00           H  
ATOM    123  CD1 LEU     8     258.296  23.379 -26.716  1.00  0.00           C  
ATOM    124 HD11 LEU     8     257.304  23.596 -27.113  1.00  0.00           H  
ATOM    125 HD12 LEU     8     258.979  24.216 -26.865  1.00  0.00           H  
ATOM    126 HD13 LEU     8     258.149  23.250 -25.644  1.00  0.00           H  
ATOM    127  CD2 LEU     8     259.392  21.164 -26.252  1.00  0.00           C  
ATOM    128 HD21 LEU     8     260.207  21.760 -25.841  1.00  0.00           H  
ATOM    129 HD22 LEU     8     259.763  20.196 -26.588  1.00  0.00           H  
ATOM    130 HD23 LEU     8     258.548  21.061 -25.570  1.00  0.00           H  
ATOM    131  C   LEU     8     257.357  21.592 -30.199  1.00  0.00           C  
ATOM    132  O   LEU     8     256.260  21.983 -29.771  1.00  0.00           O  
ATOM    133  N   SER     9     257.561  20.372 -30.818  1.00  0.00           N  
ATOM    134  H   SER     9     258.330  20.402 -31.473  1.00  0.00           H  
ATOM    135  CA  SER     9     256.585  19.335 -30.846  1.00  0.00           C  
ATOM    136  HA  SER     9     256.012  19.560 -29.947  1.00  0.00           H  
ATOM    137  CB  SER     9     255.634  19.651 -31.958  1.00  0.00           C  
ATOM    138  HB2 SER     9     254.934  18.817 -32.016  1.00  0.00           H  
ATOM    139  HB3 SER     9     255.204  20.639 -31.796  1.00  0.00           H  
ATOM    140  OG  SER     9     256.239  19.508 -33.188  1.00  0.00           O  
ATOM    141  HG  SER     9     256.052  18.631 -33.532  1.00  0.00           H  
ATOM    142  C   SER     9     257.124  17.899 -30.876  1.00  0.00           C  
ATOM    143  O   SER     9     256.366  16.982 -30.767  1.00  0.00           O  
ATOM    144  N   LYS    10     258.434  17.813 -31.098  1.00  0.00           N  
ATOM    145  H   LYS    10     258.924  18.678 -31.278  1.00  0.00           H  
ATOM    146  CA  LYS    10     259.306  16.595 -31.078  1.00  0.00           C  
ATOM    147  HA  LYS    10     258.668  15.764 -31.378  1.00  0.00           H  
ATOM    148  CB  LYS    10     260.451  16.685 -32.171  1.00  0.00           C  
ATOM    149  HB2 LYS    10     259.934  16.943 -33.095  1.00  0.00           H  
ATOM    150  HB3 LYS    10     261.079  17.465 -31.742  1.00  0.00           H  
ATOM    151  CG  LYS    10     261.138  15.395 -32.703  1.00  0.00           C  
ATOM    152  HG2 LYS    10     261.976  15.626 -33.360  1.00  0.00           H  
ATOM    153  HG3 LYS    10     261.451  14.838 -31.820  1.00  0.00           H  
ATOM    154  CD  LYS    10     260.358  14.516 -33.661  1.00  0.00           C  
ATOM    155  HD2 LYS    10     259.492  14.204 -33.078  1.00  0.00           H  
ATOM    156  HD3 LYS    10     260.178  15.107 -34.559  1.00  0.00           H  
ATOM    157  CE  LYS    10     261.146  13.320 -34.179  1.00  0.00           C  
ATOM    158  HE2 LYS    10     261.371  12.626 -33.369  1.00  0.00           H  
ATOM    159  HE3 LYS    10     260.621  12.668 -34.876  1.00  0.00           H  
ATOM    160  NZ  LYS    10     262.308  13.667 -34.994  1.00  0.00           N  
ATOM    161  HZ1 LYS    10     262.816  12.920 -35.444  1.00  0.00           H  
ATOM    162  HZ2 LYS    10     261.962  14.214 -35.769  1.00  0.00           H  
ATOM    163  HZ3 LYS    10     262.977  14.149 -34.411  1.00  0.00           H  
ATOM    164  C   LYS    10     259.807  16.309 -29.720  1.00  0.00           C  
ATOM    165  O   LYS    10     260.962  16.604 -29.450  1.00  0.00           O  
ATOM    166  N   ALA    11     258.863  15.793 -28.897  1.00  0.00           N  
ATOM    167  H   ALA    11     257.938  15.634 -29.270  1.00  0.00           H  
ATOM    168  CA  ALA    11     258.971  15.380 -27.514  1.00  0.00           C  
ATOM    169  HA  ALA    11     260.024  15.303 -27.244  1.00  0.00           H  
ATOM    170  CB  ALA    11     258.188  16.417 -26.637  1.00  0.00           C  
ATOM    171  HB1 ALA    11     257.234  16.587 -27.137  1.00  0.00           H  
ATOM    172  HB2 ALA    11     258.038  15.977 -25.651  1.00  0.00           H  
ATOM    173  HB3 ALA    11     258.908  17.235 -26.611  1.00  0.00           H  
ATOM    174  C   ALA    11     258.489  13.887 -27.316  1.00  0.00           C  
ATOM    175  O   ALA    11     257.247  13.627 -27.195  1.00  0.00           O  
ATOM    176  N   LYS    12     259.397  12.885 -27.460  1.00  0.00           N  
ATOM    177  H   LYS    12     260.312  13.204 -27.746  1.00  0.00           H  
ATOM    178  CA  LYS    12     259.077  11.458 -27.663  1.00  0.00           C  
ATOM    179  HA  LYS    12     259.910  11.131 -28.285  1.00  0.00           H  
ATOM    180  CB  LYS    12     259.175  10.794 -26.202  1.00  0.00           C  
ATOM    181  HB2 LYS    12     258.594  11.374 -25.485  1.00  0.00           H  
ATOM    182  HB3 LYS    12     258.812   9.767 -26.151  1.00  0.00           H  
ATOM    183  CG  LYS    12     260.630  10.766 -25.697  1.00  0.00           C  
ATOM    184  HG2 LYS    12     261.240  11.624 -25.977  1.00  0.00           H  
ATOM    185  HG3 LYS    12     260.538  10.830 -24.613  1.00  0.00           H  
ATOM    186  CD  LYS    12     261.399   9.446 -25.953  1.00  0.00           C  
ATOM    187  HD2 LYS    12     261.288   9.212 -27.012  1.00  0.00           H  
ATOM    188  HD3 LYS    12     262.473   9.599 -25.852  1.00  0.00           H  
ATOM    189  CE  LYS    12     260.963   8.164 -25.188  1.00  0.00           C  
ATOM    190  HE2 LYS    12     261.021   8.503 -24.154  1.00  0.00           H  
ATOM    191  HE3 LYS    12     259.930   7.897 -25.412  1.00  0.00           H  
ATOM    192  NZ  LYS    12     261.832   6.997 -25.426  1.00  0.00           N  
ATOM    193  HZ1 LYS    12     262.745   7.174 -25.031  1.00  0.00           H  
ATOM    194  HZ2 LYS    12     261.382   6.181 -25.037  1.00  0.00           H  
ATOM    195  HZ3 LYS    12     261.810   6.653 -26.376  1.00  0.00           H  
ATOM    196  C   LYS    12     257.788  11.056 -28.350  1.00  0.00           C  
ATOM    197  O   LYS    12     256.822  10.476 -27.796  1.00  0.00           O  
ATOM    198  N   GLU    13     257.734  11.359 -29.696  1.00  0.00           N  
ATOM    199  H   GLU    13     258.691  11.502 -29.985  1.00  0.00           H  
ATOM    200  CA  GLU    13     256.729  10.846 -30.694  1.00  0.00           C  
ATOM    201  HA  GLU    13     257.051  11.397 -31.578  1.00  0.00           H  
ATOM    202  CB  GLU    13     257.042   9.335 -31.237  1.00  0.00           C  
ATOM    203  HB2 GLU    13     256.852   8.523 -30.534  1.00  0.00           H  
ATOM    204  HB3 GLU    13     256.455   9.055 -32.112  1.00  0.00           H  
ATOM    205  CG  GLU    13     258.562   9.180 -31.668  1.00  0.00           C  
ATOM    206  HG2 GLU    13     259.203   9.702 -30.958  1.00  0.00           H  
ATOM    207  HG3 GLU    13     258.915   8.149 -31.641  1.00  0.00           H  
ATOM    208  CD  GLU    13     258.763   9.769 -33.106  1.00  0.00           C  
ATOM    209  OE1 GLU    13     257.944  10.627 -33.556  1.00  0.00           O  
ATOM    210  OE2 GLU    13     259.771   9.307 -33.735  1.00  0.00           O  
ATOM    211  C   GLU    13     255.270  11.151 -30.446  1.00  0.00           C  
ATOM    212  O   GLU    13     254.437  10.205 -30.691  1.00  0.00           O  
ATOM    213  N   GLY    14     254.815  12.268 -29.936  1.00  0.00           N  
ATOM    214  H   GLY    14     255.414  13.081 -29.927  1.00  0.00           H  
ATOM    215  CA  GLY    14     253.397  12.423 -29.436  1.00  0.00           C  
ATOM    216  HA2 GLY    14     252.640  11.929 -30.045  1.00  0.00           H  
ATOM    217  HA3 GLY    14     253.368  12.124 -28.388  1.00  0.00           H  
ATOM    218  C   GLY    14     252.826  13.805 -29.589  1.00  0.00           C  
ATOM    219  O   GLY    14     253.325  14.563 -30.283  1.00  0.00           O  
ATOM    220  N   VAL    15     251.675  14.049 -28.888  1.00  0.00           N  
ATOM    221  H   VAL    15     251.178  13.348 -28.357  1.00  0.00           H  
ATOM    222  CA  VAL    15     251.057  15.415 -28.957  1.00  0.00           C  
ATOM    223  HA  VAL    15     251.527  15.991 -29.754  1.00  0.00           H  
ATOM    224  CB  VAL    15     249.607  15.265 -29.261  1.00  0.00           C  
ATOM    225  HB  VAL    15     249.181  14.544 -28.563  1.00  0.00           H  
ATOM    226  CG1 VAL    15     248.738  16.559 -29.296  1.00  0.00           C  
ATOM    227 HG11 VAL    15     247.739  16.126 -29.248  1.00  0.00           H  
ATOM    228 HG12 VAL    15     248.759  17.104 -30.240  1.00  0.00           H  
ATOM    229 HG13 VAL    15     248.673  17.222 -28.434  1.00  0.00           H  
ATOM    230  CG2 VAL    15     249.467  14.755 -30.638  1.00  0.00           C  
ATOM    231 HG21 VAL    15     249.492  13.666 -30.683  1.00  0.00           H  
ATOM    232 HG22 VAL    15     250.234  15.134 -31.313  1.00  0.00           H  
ATOM    233 HG23 VAL    15     248.473  14.965 -31.034  1.00  0.00           H  
ATOM    234  C   VAL    15     251.228  16.278 -27.651  1.00  0.00           C  
ATOM    235  O   VAL    15     250.831  15.836 -26.604  1.00  0.00           O  
ATOM    236  N   VAL    16     251.900  17.416 -27.773  1.00  0.00           N  
ATOM    237  H   VAL    16     251.779  17.809 -28.696  1.00  0.00           H  
ATOM    238  CA  VAL    16     252.501  18.489 -26.894  1.00  0.00           C  
ATOM    239  HA  VAL    16     252.959  18.041 -26.013  1.00  0.00           H  
ATOM    240  CB  VAL    16     253.596  19.277 -27.628  1.00  0.00           C  
ATOM    241  HB  VAL    16     253.225  19.344 -28.650  1.00  0.00           H  
ATOM    242  CG1 VAL    16     254.885  18.465 -27.521  1.00  0.00           C  
ATOM    243 HG11 VAL    16     255.645  19.034 -28.056  1.00  0.00           H  
ATOM    244 HG12 VAL    16     254.658  17.439 -27.810  1.00  0.00           H  
ATOM    245 HG13 VAL    16     255.103  18.568 -26.458  1.00  0.00           H  
ATOM    246  CG2 VAL    16     253.934  20.698 -27.188  1.00  0.00           C  
ATOM    247 HG21 VAL    16     254.594  21.167 -27.918  1.00  0.00           H  
ATOM    248 HG22 VAL    16     254.368  20.725 -26.189  1.00  0.00           H  
ATOM    249 HG23 VAL    16     253.041  21.323 -27.206  1.00  0.00           H  
ATOM    250  C   VAL    16     251.445  19.402 -26.410  1.00  0.00           C  
ATOM    251  O   VAL    16     250.718  20.085 -27.148  1.00  0.00           O  
ATOM    252  N   ALA    17     251.315  19.598 -25.046  1.00  0.00           N  
ATOM    253  H   ALA    17     251.827  18.981 -24.432  1.00  0.00           H  
ATOM    254  CA  ALA    17     250.286  20.564 -24.470  1.00  0.00           C  
ATOM    255  HA  ALA    17     249.384  20.569 -25.082  1.00  0.00           H  
ATOM    256  CB  ALA    17     249.824  20.005 -23.206  1.00  0.00           C  
ATOM    257  HB1 ALA    17     249.097  19.195 -23.148  1.00  0.00           H  
ATOM    258  HB2 ALA    17     250.707  19.641 -22.680  1.00  0.00           H  
ATOM    259  HB3 ALA    17     249.458  20.785 -22.538  1.00  0.00           H  
ATOM    260  C   ALA    17     250.665  22.065 -24.366  1.00  0.00           C  
ATOM    261  O   ALA    17     251.585  22.446 -23.644  1.00  0.00           O  
ATOM    262  N   ALA    18     249.991  22.837 -25.209  1.00  0.00           N  
ATOM    263  H   ALA    18     249.307  22.426 -25.828  1.00  0.00           H  
ATOM    264  CA  ALA    18     250.014  24.273 -25.154  1.00  0.00           C  
ATOM    265  HA  ALA    18     250.739  24.491 -24.369  1.00  0.00           H  
ATOM    266  CB  ALA    18     250.603  24.772 -26.526  1.00  0.00           C  
ATOM    267  HB1 ALA    18     251.299  24.134 -27.070  1.00  0.00           H  
ATOM    268  HB2 ALA    18     249.767  25.054 -27.167  1.00  0.00           H  
ATOM    269  HB3 ALA    18     251.256  25.640 -26.434  1.00  0.00           H  
ATOM    270  C   ALA    18     248.723  24.853 -24.616  1.00  0.00           C  
ATOM    271  O   ALA    18     247.671  24.308 -24.921  1.00  0.00           O  
ATOM    272  N   ALA    19     248.941  25.847 -23.769  1.00  0.00           N  
ATOM    273  H   ALA    19     249.845  26.293 -23.706  1.00  0.00           H  
ATOM    274  CA  ALA    19     247.877  26.614 -23.118  1.00  0.00           C  
ATOM    275  HA  ALA    19     246.951  26.046 -23.202  1.00  0.00           H  
ATOM    276  CB  ALA    19     248.150  26.944 -21.636  1.00  0.00           C  
ATOM    277  HB1 ALA    19     247.297  27.414 -21.147  1.00  0.00           H  
ATOM    278  HB2 ALA    19     248.472  26.024 -21.150  1.00  0.00           H  
ATOM    279  HB3 ALA    19     249.018  27.603 -21.627  1.00  0.00           H  
ATOM    280  C   ALA    19     247.779  27.963 -23.796  1.00  0.00           C  
ATOM    281  O   ALA    19     248.581  28.728 -24.197  1.00  0.00           O  
ATOM    282  N   GLU    20     246.605  28.462 -23.628  1.00  0.00           N  
ATOM    283  H   GLU    20     245.970  28.024 -22.976  1.00  0.00           H  
ATOM    284  CA  GLU    20     246.111  29.620 -24.232  1.00  0.00           C  
ATOM    285  HA  GLU    20     246.569  29.969 -25.158  1.00  0.00           H  
ATOM    286  CB  GLU    20     244.711  29.605 -24.726  1.00  0.00           C  
ATOM    287  HB2 GLU    20     244.105  29.254 -23.891  1.00  0.00           H  
ATOM    288  HB3 GLU    20     244.313  30.552 -25.093  1.00  0.00           H  
ATOM    289  CG  GLU    20     244.602  28.464 -25.808  1.00  0.00           C  
ATOM    290  HG2 GLU    20     245.228  27.622 -25.513  1.00  0.00           H  
ATOM    291  HG3 GLU    20     243.566  28.130 -25.879  1.00  0.00           H  
ATOM    292  CD  GLU    20     244.926  28.952 -27.210  1.00  0.00           C  
ATOM    293  OE1 GLU    20     244.797  28.235 -28.258  1.00  0.00           O  
ATOM    294  OE2 GLU    20     245.306  30.163 -27.370  1.00  0.00           O  
ATOM    295  C   GLU    20     246.380  30.767 -23.311  1.00  0.00           C  
ATOM    296  O   GLU    20     246.154  30.777 -22.123  1.00  0.00           O  
ATOM    297  N   LYS    21     246.906  31.861 -23.966  1.00  0.00           N  
ATOM    298  H   LYS    21     247.205  31.823 -24.930  1.00  0.00           H  
ATOM    299  CA  LYS    21     247.209  33.148 -23.257  1.00  0.00           C  
ATOM    300  HA  LYS    21     247.134  33.221 -22.172  1.00  0.00           H  
ATOM    301  CB  LYS    21     248.697  33.560 -23.589  1.00  0.00           C  
ATOM    302  HB2 LYS    21     248.936  33.133 -24.563  1.00  0.00           H  
ATOM    303  HB3 LYS    21     248.872  34.635 -23.597  1.00  0.00           H  
ATOM    304  CG  LYS    21     249.689  32.865 -22.660  1.00  0.00           C  
ATOM    305  HG2 LYS    21     250.693  33.289 -22.669  1.00  0.00           H  
ATOM    306  HG3 LYS    21     249.106  33.059 -21.760  1.00  0.00           H  
ATOM    307  CD  LYS    21     249.779  31.298 -22.920  1.00  0.00           C  
ATOM    308  HD2 LYS    21     249.049  30.813 -22.271  1.00  0.00           H  
ATOM    309  HD3 LYS    21     249.665  31.111 -23.988  1.00  0.00           H  
ATOM    310  CE  LYS    21     251.040  30.615 -22.503  1.00  0.00           C  
ATOM    311  HE2 LYS    21     251.279  31.088 -21.550  1.00  0.00           H  
ATOM    312  HE3 LYS    21     250.667  29.593 -22.435  1.00  0.00           H  
ATOM    313  NZ  LYS    21     252.077  30.662 -23.582  1.00  0.00           N  
ATOM    314  HZ1 LYS    21     251.650  30.342 -24.439  1.00  0.00           H  
ATOM    315  HZ2 LYS    21     252.511  31.569 -23.683  1.00  0.00           H  
ATOM    316  HZ3 LYS    21     252.851  30.054 -23.356  1.00  0.00           H  
ATOM    317  C   LYS    21     246.233  34.210 -23.713  1.00  0.00           C  
ATOM    318  O   LYS    21     245.943  34.155 -24.908  1.00  0.00           O  
ATOM    319  N   THR    22     245.965  35.171 -22.873  1.00  0.00           N  
ATOM    320  H   THR    22     246.327  34.937 -21.959  1.00  0.00           H  
ATOM    321  CA  THR    22     245.040  36.306 -22.961  1.00  0.00           C  
ATOM    322  HA  THR    22     244.654  36.186 -23.974  1.00  0.00           H  
ATOM    323  CB  THR    22     244.103  36.244 -21.675  1.00  0.00           C  
ATOM    324  HB  THR    22     244.939  36.172 -20.979  1.00  0.00           H  
ATOM    325  CG2 THR    22     243.110  35.071 -21.619  1.00  0.00           C  
ATOM    326 HG21 THR    22     242.514  35.156 -22.528  1.00  0.00           H  
ATOM    327 HG22 THR    22     242.311  35.187 -20.887  1.00  0.00           H  
ATOM    328 HG23 THR    22     243.474  34.060 -21.436  1.00  0.00           H  
ATOM    329  OG1 THR    22     243.484  37.464 -21.378  1.00  0.00           O  
ATOM    330  HG1 THR    22     244.233  38.041 -21.217  1.00  0.00           H  
ATOM    331  C   THR    22     245.757  37.671 -22.971  1.00  0.00           C  
ATOM    332  O   THR    22     246.480  37.931 -21.982  1.00  0.00           O  
ATOM    333  N   LYS    23     245.133  38.630 -23.742  1.00  0.00           N  
ATOM    334  H   LYS    23     244.484  38.434 -24.491  1.00  0.00           H  
ATOM    335  CA  LYS    23     245.539  40.077 -23.633  1.00  0.00           C  
ATOM    336  HA  LYS    23     246.012  40.397 -22.705  1.00  0.00           H  
ATOM    337  CB  LYS    23     246.798  40.376 -24.655  1.00  0.00           C  
ATOM    338  HB2 LYS    23     247.596  39.793 -24.195  1.00  0.00           H  
ATOM    339  HB3 LYS    23     246.509  39.973 -25.625  1.00  0.00           H  
ATOM    340  CG  LYS    23     247.180  41.876 -24.728  1.00  0.00           C  
ATOM    341  HG2 LYS    23     247.644  41.980 -25.709  1.00  0.00           H  
ATOM    342  HG3 LYS    23     246.400  42.636 -24.681  1.00  0.00           H  
ATOM    343  CD  LYS    23     248.204  42.600 -23.730  1.00  0.00           C  
ATOM    344  HD2 LYS    23     247.950  42.577 -22.670  1.00  0.00           H  
ATOM    345  HD3 LYS    23     249.202  42.180 -23.852  1.00  0.00           H  
ATOM    346  CE  LYS    23     248.300  44.006 -24.170  1.00  0.00           C  
ATOM    347  HE2 LYS    23     248.548  44.029 -25.231  1.00  0.00           H  
ATOM    348  HE3 LYS    23     247.260  44.326 -24.101  1.00  0.00           H  
ATOM    349  NZ  LYS    23     249.305  44.863 -23.438  1.00  0.00           N  
ATOM    350  HZ1 LYS    23     249.279  45.727 -23.961  1.00  0.00           H  
ATOM    351  HZ2 LYS    23     249.038  44.992 -22.473  1.00  0.00           H  
ATOM    352  HZ3 LYS    23     250.230  44.565 -23.713  1.00  0.00           H  
ATOM    353  C   LYS    23     244.345  41.133 -23.789  1.00  0.00           C  
ATOM    354  O   LYS    23     243.352  40.770 -24.454  1.00  0.00           O  
ATOM    355  N   GLN    24     244.462  42.299 -23.111  1.00  0.00           N  
ATOM    356  H   GLN    24     245.398  42.409 -22.747  1.00  0.00           H  
ATOM    357  CA  GLN    24     243.475  43.377 -22.991  1.00  0.00           C  
ATOM    358  HA  GLN    24     242.692  43.155 -23.716  1.00  0.00           H  
ATOM    359  CB  GLN    24     242.542  43.248 -21.744  1.00  0.00           C  
ATOM    360  HB2 GLN    24     243.017  43.842 -20.963  1.00  0.00           H  
ATOM    361  HB3 GLN    24     241.728  43.968 -21.826  1.00  0.00           H  
ATOM    362  CG  GLN    24     242.013  41.819 -21.481  1.00  0.00           C  
ATOM    363  HG2 GLN    24     242.455  41.077 -22.147  1.00  0.00           H  
ATOM    364  HG3 GLN    24     242.253  41.618 -20.437  1.00  0.00           H  
ATOM    365  CD  GLN    24     240.531  41.627 -21.732  1.00  0.00           C  
ATOM    366  OE1 GLN    24     239.798  41.060 -20.891  1.00  0.00           O  
ATOM    367  NE2 GLN    24     239.987  42.142 -22.788  1.00  0.00           N  
ATOM    368 HE21 GLN    24     239.001  42.015 -22.969  1.00  0.00           H  
ATOM    369 HE22 GLN    24     240.571  42.644 -23.441  1.00  0.00           H  
ATOM    370  C   GLN    24     244.120  44.754 -23.121  1.00  0.00           C  
ATOM    371  O   GLN    24     245.304  44.778 -22.839  1.00  0.00           O  
ATOM    372  N   GLY    25     243.384  45.850 -23.494  1.00  0.00           N  
ATOM    373  H   GLY    25     242.526  45.523 -23.916  1.00  0.00           H  
ATOM    374  CA  GLY    25     243.777  47.204 -23.735  1.00  0.00           C  
ATOM    375  HA2 GLY    25     242.971  47.917 -23.561  1.00  0.00           H  
ATOM    376  HA3 GLY    25     244.605  47.473 -23.079  1.00  0.00           H  
ATOM    377  C   GLY    25     244.268  47.308 -25.161  1.00  0.00           C  
ATOM    378  O   GLY    25     244.308  46.294 -25.853  1.00  0.00           O  
ATOM    379  N   VAL    26     244.675  48.474 -25.602  1.00  0.00           N  
ATOM    380  H   VAL    26     244.585  49.273 -24.990  1.00  0.00           H  
ATOM    381  CA  VAL    26     245.173  48.736 -26.943  1.00  0.00           C  
ATOM    382  HA  VAL    26     244.527  48.179 -27.621  1.00  0.00           H  
ATOM    383  CB  VAL    26     245.139  50.262 -27.331  1.00  0.00           C  
ATOM    384  HB  VAL    26     245.463  50.964 -26.563  1.00  0.00           H  
ATOM    385  CG1 VAL    26     245.994  50.511 -28.622  1.00  0.00           C  
ATOM    386 HG11 VAL    26     247.001  50.824 -28.348  1.00  0.00           H  
ATOM    387 HG12 VAL    26     245.729  51.484 -29.037  1.00  0.00           H  
ATOM    388 HG13 VAL    26     245.841  49.696 -29.329  1.00  0.00           H  
ATOM    389  CG2 VAL    26     243.669  50.613 -27.739  1.00  0.00           C  
ATOM    390 HG21 VAL    26     243.667  51.701 -27.675  1.00  0.00           H  
ATOM    391 HG22 VAL    26     243.005  50.472 -26.887  1.00  0.00           H  
ATOM    392 HG23 VAL    26     243.412  50.118 -28.675  1.00  0.00           H  
ATOM    393  C   VAL    26     246.606  48.101 -27.213  1.00  0.00           C  
ATOM    394  O   VAL    26     247.523  48.275 -26.334  1.00  0.00           O  
ATOM    395  N   ALA    27     246.807  47.393 -28.344  1.00  0.00           N  
ATOM    396  H   ALA    27     245.973  47.117 -28.841  1.00  0.00           H  
ATOM    397  CA  ALA    27     248.002  46.711 -28.709  1.00  0.00           C  
ATOM    398  HA  ALA    27     248.259  46.043 -27.887  1.00  0.00           H  
ATOM    399  CB  ALA    27     247.583  45.760 -29.845  1.00  0.00           C  
ATOM    400  HB1 ALA    27     247.290  44.822 -29.374  1.00  0.00           H  
ATOM    401  HB2 ALA    27     246.696  46.130 -30.360  1.00  0.00           H  
ATOM    402  HB3 ALA    27     248.512  45.643 -30.402  1.00  0.00           H  
ATOM    403  C   ALA    27     249.117  47.812 -29.042  1.00  0.00           C  
ATOM    404  O   ALA    27     248.917  48.785 -29.891  1.00  0.00           O  
ATOM    405  N   GLU    28     250.195  47.790 -28.245  1.00  0.00           N  
ATOM    406  H   GLU    28     250.240  47.073 -27.535  1.00  0.00           H  
ATOM    407  CA  GLU    28     251.250  48.810 -28.182  1.00  0.00           C  
ATOM    408  HA  GLU    28     250.763  49.786 -28.184  1.00  0.00           H  
ATOM    409  CB  GLU    28     252.095  48.621 -26.982  1.00  0.00           C  
ATOM    410  HB2 GLU    28     252.851  49.407 -26.977  1.00  0.00           H  
ATOM    411  HB3 GLU    28     251.482  48.722 -26.087  1.00  0.00           H  
ATOM    412  CG  GLU    28     252.835  47.317 -26.957  1.00  0.00           C  
ATOM    413  HG2 GLU    28     253.596  47.369 -27.735  1.00  0.00           H  
ATOM    414  HG3 GLU    28     253.592  47.176 -26.186  1.00  0.00           H  
ATOM    415  CD  GLU    28     252.028  45.934 -26.824  1.00  0.00           C  
ATOM    416  OE1 GLU    28     252.305  44.871 -27.496  1.00  0.00           O  
ATOM    417  OE2 GLU    28     251.073  45.828 -26.039  1.00  0.00           O  
ATOM    418  C   GLU    28     252.222  48.939 -29.347  1.00  0.00           C  
ATOM    419  O   GLU    28     252.544  50.124 -29.834  1.00  0.00           O  
ATOM    420  N   ALA    29     252.625  47.835 -29.942  1.00  0.00           N  
ATOM    421  H   ALA    29     252.378  46.997 -29.436  1.00  0.00           H  
ATOM    422  CA  ALA    29     253.526  47.740 -31.054  1.00  0.00           C  
ATOM    423  HA  ALA    29     253.908  48.704 -31.389  1.00  0.00           H  
ATOM    424  CB  ALA    29     254.744  46.936 -30.530  1.00  0.00           C  
ATOM    425  HB1 ALA    29     254.385  45.991 -30.121  1.00  0.00           H  
ATOM    426  HB2 ALA    29     255.476  46.784 -31.323  1.00  0.00           H  
ATOM    427  HB3 ALA    29     255.276  47.576 -29.825  1.00  0.00           H  
ATOM    428  C   ALA    29     252.963  47.002 -32.224  1.00  0.00           C  
ATOM    429  O   ALA    29     253.615  46.658 -33.262  1.00  0.00           O  
ATOM    430  N   ALA    30     251.680  46.727 -32.310  1.00  0.00           N  
ATOM    431  H   ALA    30     251.145  46.856 -31.463  1.00  0.00           H  
ATOM    432  CA  ALA    30     250.962  45.917 -33.439  1.00  0.00           C  
ATOM    433  HA  ALA    30     251.548  45.936 -34.358  1.00  0.00           H  
ATOM    434  CB  ALA    30     250.877  44.540 -32.889  1.00  0.00           C  
ATOM    435  HB1 ALA    30     250.071  44.517 -32.155  1.00  0.00           H  
ATOM    436  HB2 ALA    30     250.724  43.781 -33.655  1.00  0.00           H  
ATOM    437  HB3 ALA    30     251.852  44.330 -32.449  1.00  0.00           H  
ATOM    438  C   ALA    30     249.597  46.375 -33.937  1.00  0.00           C  
ATOM    439  O   ALA    30     249.044  47.300 -33.367  1.00  0.00           O  
ATOM    440  N   GLY    31     249.118  45.903 -35.098  1.00  0.00           N  
ATOM    441  H   GLY    31     249.558  45.135 -35.585  1.00  0.00           H  
ATOM    442  CA  GLY    31     247.901  46.296 -35.844  1.00  0.00           C  
ATOM    443  HA2 GLY    31     247.734  47.368 -35.742  1.00  0.00           H  
ATOM    444  HA3 GLY    31     248.102  46.068 -36.891  1.00  0.00           H  
ATOM    445  C   GLY    31     246.623  45.485 -35.463  1.00  0.00           C  
ATOM    446  O   GLY    31     246.670  44.829 -34.395  1.00  0.00           O  
ATOM    447  N   LYS    32     245.495  45.970 -35.951  1.00  0.00           N  
ATOM    448  H   LYS    32     245.635  46.654 -36.680  1.00  0.00           H  
ATOM    449  CA  LYS    32     244.164  45.646 -35.588  1.00  0.00           C  
ATOM    450  HA  LYS    32     243.776  46.454 -34.968  1.00  0.00           H  
ATOM    451  CB  LYS    32     243.338  45.420 -36.848  1.00  0.00           C  
ATOM    452  HB2 LYS    32     243.502  46.214 -37.576  1.00  0.00           H  
ATOM    453  HB3 LYS    32     243.622  44.486 -37.333  1.00  0.00           H  
ATOM    454  CG  LYS    32     241.824  45.195 -36.682  1.00  0.00           C  
ATOM    455  HG2 LYS    32     241.672  44.119 -36.766  1.00  0.00           H  
ATOM    456  HG3 LYS    32     241.499  45.648 -35.746  1.00  0.00           H  
ATOM    457  CD  LYS    32     241.101  45.863 -37.912  1.00  0.00           C  
ATOM    458  HD2 LYS    32     241.658  45.570 -38.802  1.00  0.00           H  
ATOM    459  HD3 LYS    32     240.088  45.460 -37.932  1.00  0.00           H  
ATOM    460  CE  LYS    32     241.256  47.363 -37.816  1.00  0.00           C  
ATOM    461  HE2 LYS    32     240.825  47.439 -36.817  1.00  0.00           H  
ATOM    462  HE3 LYS    32     242.305  47.642 -37.715  1.00  0.00           H  
ATOM    463  NZ  LYS    32     240.381  48.211 -38.730  1.00  0.00           N  
ATOM    464  HZ1 LYS    32     240.448  47.748 -39.626  1.00  0.00           H  
ATOM    465  HZ2 LYS    32     239.490  48.405 -38.296  1.00  0.00           H  
ATOM    466  HZ3 LYS    32     240.637  49.171 -38.912  1.00  0.00           H  
ATOM    467  C   LYS    32     244.064  44.369 -34.737  1.00  0.00           C  
ATOM    468  O   LYS    32     244.663  43.359 -34.856  1.00  0.00           O  
ATOM    469  N   THR    33     243.068  44.341 -33.807  1.00  0.00           N  
ATOM    470  H   THR    33     242.489  45.166 -33.748  1.00  0.00           H  
ATOM    471  CA  THR    33     242.599  43.107 -33.080  1.00  0.00           C  
ATOM    472  HA  THR    33     242.962  42.179 -33.521  1.00  0.00           H  
ATOM    473  CB  THR    33     243.095  43.051 -31.604  1.00  0.00           C  
ATOM    474  HB  THR    33     244.180  43.142 -31.655  1.00  0.00           H  
ATOM    475  CG2 THR    33     242.440  44.097 -30.768  1.00  0.00           C  
ATOM    476 HG21 THR    33     241.391  43.798 -30.761  1.00  0.00           H  
ATOM    477 HG22 THR    33     242.581  45.133 -31.076  1.00  0.00           H  
ATOM    478 HG23 THR    33     242.816  44.154 -29.747  1.00  0.00           H  
ATOM    479  OG1 THR    33     242.767  41.764 -30.906  1.00  0.00           O  
ATOM    480  HG1 THR    33     241.986  41.816 -30.351  1.00  0.00           H  
ATOM    481  C   THR    33     241.066  42.971 -33.191  1.00  0.00           C  
ATOM    482  O   THR    33     240.331  43.860 -33.695  1.00  0.00           O  
ATOM    483  N   LYS    34     240.565  41.747 -32.734  1.00  0.00           N  
ATOM    484  H   LYS    34     241.213  41.184 -32.201  1.00  0.00           H  
ATOM    485  CA  LYS    34     239.105  41.143 -32.588  1.00  0.00           C  
ATOM    486  HA  LYS    34     238.434  41.994 -32.478  1.00  0.00           H  
ATOM    487  CB  LYS    34     238.808  40.027 -33.687  1.00  0.00           C  
ATOM    488  HB2 LYS    34     239.686  39.384 -33.627  1.00  0.00           H  
ATOM    489  HB3 LYS    34     237.893  39.453 -33.538  1.00  0.00           H  
ATOM    490  CG  LYS    34     238.864  40.815 -35.055  1.00  0.00           C  
ATOM    491  HG2 LYS    34     237.902  41.291 -35.246  1.00  0.00           H  
ATOM    492  HG3 LYS    34     239.787  41.394 -35.077  1.00  0.00           H  
ATOM    493  CD  LYS    34     239.097  39.805 -36.182  1.00  0.00           C  
ATOM    494  HD2 LYS    34     239.918  39.132 -35.936  1.00  0.00           H  
ATOM    495  HD3 LYS    34     238.238  39.141 -36.276  1.00  0.00           H  
ATOM    496  CE  LYS    34     239.077  40.653 -37.490  1.00  0.00           C  
ATOM    497  HE2 LYS    34     238.051  41.018 -37.516  1.00  0.00           H  
ATOM    498  HE3 LYS    34     239.766  41.490 -37.376  1.00  0.00           H  
ATOM    499  NZ  LYS    34     239.217  39.691 -38.650  1.00  0.00           N  
ATOM    500  HZ1 LYS    34     239.285  40.136 -39.554  1.00  0.00           H  
ATOM    501  HZ2 LYS    34     240.104  39.214 -38.577  1.00  0.00           H  
ATOM    502  HZ3 LYS    34     238.564  38.925 -38.730  1.00  0.00           H  
ATOM    503  C   LYS    34     239.145  40.692 -31.147  1.00  0.00           C  
ATOM    504  O   LYS    34     240.106  40.868 -30.415  1.00  0.00           O  
ATOM    505  N   GLU    35     238.088  39.847 -30.650  1.00  0.00           N  
ATOM    506  H   GLU    35     237.338  39.844 -31.327  1.00  0.00           H  
ATOM    507  CA  GLU    35     237.959  39.144 -29.300  1.00  0.00           C  
ATOM    508  HA  GLU    35     238.199  39.695 -28.390  1.00  0.00           H  
ATOM    509  CB  GLU    35     236.501  38.800 -29.008  1.00  0.00           C  
ATOM    510  HB2 GLU    35     236.320  37.960 -29.679  1.00  0.00           H  
ATOM    511  HB3 GLU    35     236.393  38.493 -27.968  1.00  0.00           H  
ATOM    512  CG  GLU    35     235.413  39.874 -29.330  1.00  0.00           C  
ATOM    513  HG2 GLU    35     234.719  39.841 -28.490  1.00  0.00           H  
ATOM    514  HG3 GLU    35     235.798  40.892 -29.275  1.00  0.00           H  
ATOM    515  CD  GLU    35     234.707  39.629 -30.635  1.00  0.00           C  
ATOM    516  OE1 GLU    35     233.478  39.633 -30.687  1.00  0.00           O  
ATOM    517  OE2 GLU    35     235.292  39.834 -31.720  1.00  0.00           O  
ATOM    518  C   GLU    35     238.825  37.773 -29.247  1.00  0.00           C  
ATOM    519  O   GLU    35     238.723  37.123 -28.201  1.00  0.00           O  
ATOM    520  N   GLY    36     239.377  37.370 -30.457  1.00  0.00           N  
ATOM    521  H   GLY    36     239.390  38.188 -31.049  1.00  0.00           H  
ATOM    522  CA  GLY    36     240.331  36.200 -30.696  1.00  0.00           C  
ATOM    523  HA2 GLY    36     240.988  36.326 -31.558  1.00  0.00           H  
ATOM    524  HA3 GLY    36     241.108  36.000 -29.959  1.00  0.00           H  
ATOM    525  C   GLY    36     239.608  34.865 -31.103  1.00  0.00           C  
ATOM    526  O   GLY    36     240.214  33.798 -31.050  1.00  0.00           O  
ATOM    527  N   VAL    37     238.302  34.907 -31.301  1.00  0.00           N  
ATOM    528  H   VAL    37     237.787  35.756 -31.117  1.00  0.00           H  
ATOM    529  CA  VAL    37     237.562  33.715 -31.840  1.00  0.00           C  
ATOM    530  HA  VAL    37     237.977  32.785 -31.451  1.00  0.00           H  
ATOM    531  CB  VAL    37     236.068  33.743 -31.248  1.00  0.00           C  
ATOM    532  HB  VAL    37     235.597  34.710 -31.425  1.00  0.00           H  
ATOM    533  CG1 VAL    37     235.184  32.595 -31.537  1.00  0.00           C  
ATOM    534 HG11 VAL    37     234.202  32.819 -31.122  1.00  0.00           H  
ATOM    535 HG12 VAL    37     235.634  31.688 -31.133  1.00  0.00           H  
ATOM    536 HG13 VAL    37     234.916  32.511 -32.591  1.00  0.00           H  
ATOM    537  CG2 VAL    37     236.325  33.710 -29.740  1.00  0.00           C  
ATOM    538 HG21 VAL    37     235.336  33.634 -29.288  1.00  0.00           H  
ATOM    539 HG22 VAL    37     236.665  34.724 -29.528  1.00  0.00           H  
ATOM    540 HG23 VAL    37     237.139  33.027 -29.499  1.00  0.00           H  
ATOM    541  C   VAL    37     237.564  33.673 -33.372  1.00  0.00           C  
ATOM    542  O   VAL    37     236.993  34.543 -33.990  1.00  0.00           O  
ATOM    543  N   LEU    38     238.157  32.590 -33.893  1.00  0.00           N  
ATOM    544  H   LEU    38     238.692  31.973 -33.299  1.00  0.00           H  
ATOM    545  CA  LEU    38     238.202  32.459 -35.330  1.00  0.00           C  
ATOM    546  HA  LEU    38     238.439  33.381 -35.860  1.00  0.00           H  
ATOM    547  CB  LEU    38     239.320  31.384 -35.549  1.00  0.00           C  
ATOM    548  HB2 LEU    38     239.010  30.473 -35.038  1.00  0.00           H  
ATOM    549  HB3 LEU    38     239.612  31.117 -36.565  1.00  0.00           H  
ATOM    550  CG  LEU    38     240.720  31.764 -34.862  1.00  0.00           C  
ATOM    551  HG  LEU    38     240.552  31.861 -33.789  1.00  0.00           H  
ATOM    552  CD1 LEU    38     241.391  32.926 -35.523  1.00  0.00           C  
ATOM    553 HD11 LEU    38     241.101  32.905 -36.573  1.00  0.00           H  
ATOM    554 HD12 LEU    38     242.458  32.901 -35.300  1.00  0.00           H  
ATOM    555 HD13 LEU    38     241.028  33.855 -35.083  1.00  0.00           H  
ATOM    556  CD2 LEU    38     241.640  30.540 -35.007  1.00  0.00           C  
ATOM    557 HD21 LEU    38     242.586  30.870 -34.580  1.00  0.00           H  
ATOM    558 HD22 LEU    38     241.815  30.483 -36.082  1.00  0.00           H  
ATOM    559 HD23 LEU    38     241.264  29.614 -34.572  1.00  0.00           H  
ATOM    560  C   LEU    38     236.970  32.047 -36.084  1.00  0.00           C  
ATOM    561  O   LEU    38     236.887  32.271 -37.287  1.00  0.00           O  
ATOM    562  N   TYR    39     235.939  31.319 -35.455  1.00  0.00           N  
ATOM    563  H   TYR    39     236.112  31.233 -34.464  1.00  0.00           H  
ATOM    564  CA  TYR    39     234.633  30.960 -35.978  1.00  0.00           C  
ATOM    565  HA  TYR    39     234.793  30.235 -36.776  1.00  0.00           H  
ATOM    566  CB  TYR    39     234.018  30.279 -34.750  1.00  0.00           C  
ATOM    567  HB2 TYR    39     234.037  30.851 -33.822  1.00  0.00           H  
ATOM    568  HB3 TYR    39     232.977  30.093 -35.016  1.00  0.00           H  
ATOM    569  CG  TYR    39     234.492  28.840 -34.519  1.00  0.00           C  
ATOM    570  CD1 TYR    39     235.444  28.693 -33.462  1.00  0.00           C  
ATOM    571  HD1 TYR    39     235.818  29.599 -33.008  1.00  0.00           H  
ATOM    572  CE1 TYR    39     236.207  27.393 -33.328  1.00  0.00           C  
ATOM    573  HE1 TYR    39     237.127  27.256 -32.779  1.00  0.00           H  
ATOM    574  CZ  TYR    39     235.882  26.289 -34.255  1.00  0.00           C  
ATOM    575  OH  TYR    39     236.632  25.189 -34.207  1.00  0.00           O  
ATOM    576  HH  TYR    39     236.960  24.849 -35.043  1.00  0.00           H  
ATOM    577  CE2 TYR    39     234.977  26.475 -35.337  1.00  0.00           C  
ATOM    578  HE2 TYR    39     234.941  25.720 -36.108  1.00  0.00           H  
ATOM    579  CD2 TYR    39     234.171  27.737 -35.421  1.00  0.00           C  
ATOM    580  HD2 TYR    39     233.432  27.877 -36.196  1.00  0.00           H  
ATOM    581  C   TYR    39     233.889  32.197 -36.416  1.00  0.00           C  
ATOM    582  O   TYR    39     234.167  33.348 -35.979  1.00  0.00           O  
ATOM    583  N   VAL    40     232.794  32.010 -37.223  1.00  0.00           N  
ATOM    584  H   VAL    40     232.553  31.149 -37.694  1.00  0.00           H  
ATOM    585  CA  VAL    40     232.067  33.188 -37.850  1.00  0.00           C  
ATOM    586  HA  VAL    40     232.315  34.164 -37.433  1.00  0.00           H  
ATOM    587  CB  VAL    40     232.407  33.153 -39.400  1.00  0.00           C  
ATOM    588  HB  VAL    40     232.148  32.197 -39.855  1.00  0.00           H  
ATOM    589  CG1 VAL    40     234.035  33.290 -39.539  1.00  0.00           C  
ATOM    590 HG11 VAL    40     234.363  34.103 -38.891  1.00  0.00           H  
ATOM    591 HG12 VAL    40     234.188  33.392 -40.613  1.00  0.00           H  
ATOM    592 HG13 VAL    40     234.548  32.360 -39.292  1.00  0.00           H  
ATOM    593  CG2 VAL    40     231.662  34.419 -40.089  1.00  0.00           C  
ATOM    594 HG21 VAL    40     230.604  34.553 -39.864  1.00  0.00           H  
ATOM    595 HG22 VAL    40     231.635  34.359 -41.177  1.00  0.00           H  
ATOM    596 HG23 VAL    40     232.333  35.196 -39.724  1.00  0.00           H  
ATOM    597  C   VAL    40     230.674  32.821 -37.541  1.00  0.00           C  
ATOM    598  O   VAL    40     230.128  31.701 -37.781  1.00  0.00           O  
ATOM    599  N   GLY    41     230.088  33.817 -36.836  1.00  0.00           N  
ATOM    600  H   GLY    41     230.501  34.656 -36.454  1.00  0.00           H  
ATOM    601  CA  GLY    41     228.700  33.685 -36.267  1.00  0.00           C  
ATOM    602  HA2 GLY    41     228.575  32.779 -35.674  1.00  0.00           H  
ATOM    603  HA3 GLY    41     228.520  34.500 -35.567  1.00  0.00           H  
ATOM    604  C   GLY    41     227.678  33.667 -37.372  1.00  0.00           C  
ATOM    605  O   GLY    41     226.697  32.795 -37.323  1.00  0.00           O  
ATOM    606  N   SER    42     227.787  34.508 -38.296  1.00  0.00           N  
ATOM    607  H   SER    42     228.681  34.937 -38.491  1.00  0.00           H  
ATOM    608  CA  SER    42     226.702  34.663 -39.281  1.00  0.00           C  
ATOM    609  HA  SER    42     226.236  33.678 -39.302  1.00  0.00           H  
ATOM    610  CB  SER    42     225.749  35.737 -38.990  1.00  0.00           C  
ATOM    611  HB2 SER    42     226.178  36.703 -39.256  1.00  0.00           H  
ATOM    612  HB3 SER    42     224.919  35.830 -39.691  1.00  0.00           H  
ATOM    613  OG  SER    42     225.434  35.765 -37.600  1.00  0.00           O  
ATOM    614  HG  SER    42     225.440  36.680 -37.310  1.00  0.00           H  
ATOM    615  C   SER    42     227.116  35.023 -40.704  1.00  0.00           C  
ATOM    616  O   SER    42     228.118  35.619 -40.805  1.00  0.00           O  
ATOM    617  N   LYS    43     226.294  34.879 -41.706  1.00  0.00           N  
ATOM    618  H   LYS    43     225.328  34.608 -41.592  1.00  0.00           H  
ATOM    619  CA  LYS    43     226.562  35.290 -43.136  1.00  0.00           C  
ATOM    620  HA  LYS    43     227.584  35.658 -43.229  1.00  0.00           H  
ATOM    621  CB  LYS    43     226.462  34.017 -43.952  1.00  0.00           C  
ATOM    622  HB2 LYS    43     225.719  33.295 -43.612  1.00  0.00           H  
ATOM    623  HB3 LYS    43     226.161  34.287 -44.964  1.00  0.00           H  
ATOM    624  CG  LYS    43     227.834  33.269 -44.085  1.00  0.00           C  
ATOM    625  HG2 LYS    43     228.388  33.516 -43.179  1.00  0.00           H  
ATOM    626  HG3 LYS    43     227.523  32.231 -43.968  1.00  0.00           H  
ATOM    627  CD  LYS    43     228.729  33.750 -45.211  1.00  0.00           C  
ATOM    628  HD2 LYS    43     228.174  33.642 -46.143  1.00  0.00           H  
ATOM    629  HD3 LYS    43     228.894  34.794 -44.941  1.00  0.00           H  
ATOM    630  CE  LYS    43     229.977  32.949 -45.106  1.00  0.00           C  
ATOM    631  HE2 LYS    43     230.415  32.958 -44.107  1.00  0.00           H  
ATOM    632  HE3 LYS    43     229.860  31.867 -45.164  1.00  0.00           H  
ATOM    633  NZ  LYS    43     231.002  33.331 -46.094  1.00  0.00           N  
ATOM    634  HZ1 LYS    43     230.657  33.459 -47.035  1.00  0.00           H  
ATOM    635  HZ2 LYS    43     231.582  34.060 -45.705  1.00  0.00           H  
ATOM    636  HZ3 LYS    43     231.522  32.487 -46.285  1.00  0.00           H  
ATOM    637  C   LYS    43     225.638  36.381 -43.601  1.00  0.00           C  
ATOM    638  O   LYS    43     224.583  36.512 -43.036  1.00  0.00           O  
ATOM    639  N   THR    44     226.025  37.098 -44.698  1.00  0.00           N  
ATOM    640  H   THR    44     227.034  37.128 -44.739  1.00  0.00           H  
ATOM    641  CA  THR    44     225.315  38.101 -45.399  1.00  0.00           C  
ATOM    642  HA  THR    44     224.529  38.443 -44.726  1.00  0.00           H  
ATOM    643  CB  THR    44     226.026  39.379 -45.731  1.00  0.00           C  
ATOM    644  HB  THR    44     226.242  39.817 -44.757  1.00  0.00           H  
ATOM    645  CG2 THR    44     225.309  40.546 -46.440  1.00  0.00           C  
ATOM    646 HG21 THR    44     225.785  41.480 -46.140  1.00  0.00           H  
ATOM    647 HG22 THR    44     224.249  40.708 -46.240  1.00  0.00           H  
ATOM    648 HG23 THR    44     225.418  40.385 -47.512  1.00  0.00           H  
ATOM    649  OG1 THR    44     227.171  39.091 -46.425  1.00  0.00           O  
ATOM    650  HG1 THR    44     227.891  39.603 -46.049  1.00  0.00           H  
ATOM    651  C   THR    44     224.729  37.364 -46.600  1.00  0.00           C  
ATOM    652  O   THR    44     225.412  37.009 -47.562  1.00  0.00           O  
ATOM    653  N   LYS    45     223.413  37.284 -46.631  1.00  0.00           N  
ATOM    654  H   LYS    45     222.872  37.555 -45.822  1.00  0.00           H  
ATOM    655  CA  LYS    45     222.648  36.446 -47.626  1.00  0.00           C  
ATOM    656  HA  LYS    45     223.008  35.438 -47.830  1.00  0.00           H  
ATOM    657  CB  LYS    45     221.295  36.110 -46.914  1.00  0.00           C  
ATOM    658  HB2 LYS    45     220.725  37.023 -46.748  1.00  0.00           H  
ATOM    659  HB3 LYS    45     220.738  35.457 -47.587  1.00  0.00           H  
ATOM    660  CG  LYS    45     221.528  35.348 -45.613  1.00  0.00           C  
ATOM    661  HG2 LYS    45     222.312  34.621 -45.827  1.00  0.00           H  
ATOM    662  HG3 LYS    45     222.072  35.900 -44.847  1.00  0.00           H  
ATOM    663  CD  LYS    45     220.326  34.481 -45.072  1.00  0.00           C  
ATOM    664  HD2 LYS    45     220.898  33.684 -44.596  1.00  0.00           H  
ATOM    665  HD3 LYS    45     219.771  34.975 -44.275  1.00  0.00           H  
ATOM    666  CE  LYS    45     219.549  33.699 -46.139  1.00  0.00           C  
ATOM    667  HE2 LYS    45     218.807  33.178 -45.532  1.00  0.00           H  
ATOM    668  HE3 LYS    45     218.979  34.318 -46.831  1.00  0.00           H  
ATOM    669  NZ  LYS    45     220.306  32.748 -46.968  1.00  0.00           N  
ATOM    670  HZ1 LYS    45     221.192  33.122 -47.277  1.00  0.00           H  
ATOM    671  HZ2 LYS    45     220.465  31.848 -46.537  1.00  0.00           H  
ATOM    672  HZ3 LYS    45     219.867  32.508 -47.845  1.00  0.00           H  
ATOM    673  C   LYS    45     222.625  36.951 -49.108  1.00  0.00           C  
ATOM    674  O   LYS    45     221.617  36.845 -49.770  1.00  0.00           O  
ATOM    675  N   GLU    46     223.647  37.628 -49.581  1.00  0.00           N  
ATOM    676  H   GLU    46     224.440  37.658 -48.956  1.00  0.00           H  
ATOM    677  CA  GLU    46     223.977  38.469 -50.763  1.00  0.00           C  
ATOM    678  HA  GLU    46     223.126  38.651 -51.420  1.00  0.00           H  
ATOM    679  CB  GLU    46     224.404  39.893 -50.238  1.00  0.00           C  
ATOM    680  HB2 GLU    46     223.937  39.975 -49.257  1.00  0.00           H  
ATOM    681  HB3 GLU    46     225.492  39.948 -50.217  1.00  0.00           H  
ATOM    682  CG  GLU    46     224.037  41.212 -50.914  1.00  0.00           C  
ATOM    683  HG2 GLU    46     224.941  41.796 -50.741  1.00  0.00           H  
ATOM    684  HG3 GLU    46     223.949  41.014 -51.983  1.00  0.00           H  
ATOM    685  CD  GLU    46     222.869  41.909 -50.179  1.00  0.00           C  
ATOM    686  OE1 GLU    46     223.030  42.965 -49.550  1.00  0.00           O  
ATOM    687  OE2 GLU    46     221.702  41.570 -50.403  1.00  0.00           O  
ATOM    688  C   GLU    46     225.005  37.952 -51.779  1.00  0.00           C  
ATOM    689  O   GLU    46     225.346  38.608 -52.800  1.00  0.00           O  
ATOM    690  N   GLY    47     225.430  36.740 -51.648  1.00  0.00           N  
ATOM    691  H   GLY    47     225.435  36.229 -50.777  1.00  0.00           H  
ATOM    692  CA  GLY    47     226.257  36.070 -52.638  1.00  0.00           C  
ATOM    693  HA2 GLY    47     225.750  36.359 -53.558  1.00  0.00           H  
ATOM    694  HA3 GLY    47     227.237  36.526 -52.777  1.00  0.00           H  
ATOM    695  C   GLY    47     226.258  34.569 -52.437  1.00  0.00           C  
ATOM    696  O   GLY    47     225.448  33.959 -51.744  1.00  0.00           O  
ATOM    697  N   VAL    48     227.097  33.997 -53.179  1.00  0.00           N  
ATOM    698  H   VAL    48     227.820  34.647 -53.453  1.00  0.00           H  
ATOM    699  CA  VAL    48     227.369  32.567 -53.506  1.00  0.00           C  
ATOM    700  HA  VAL    48     226.370  32.135 -53.441  1.00  0.00           H  
ATOM    701  CB  VAL    48     227.840  32.197 -54.919  1.00  0.00           C  
ATOM    702  HB  VAL    48     228.216  31.177 -54.829  1.00  0.00           H  
ATOM    703  CG1 VAL    48     229.092  32.937 -55.481  1.00  0.00           C  
ATOM    704 HG11 VAL    48     228.955  33.947 -55.869  1.00  0.00           H  
ATOM    705 HG12 VAL    48     229.190  32.423 -56.437  1.00  0.00           H  
ATOM    706 HG13 VAL    48     229.955  32.701 -54.859  1.00  0.00           H  
ATOM    707  CG2 VAL    48     226.634  32.221 -55.893  1.00  0.00           C  
ATOM    708 HG21 VAL    48     225.964  33.022 -55.582  1.00  0.00           H  
ATOM    709 HG22 VAL    48     225.945  31.376 -55.891  1.00  0.00           H  
ATOM    710 HG23 VAL    48     226.979  32.151 -56.925  1.00  0.00           H  
ATOM    711  C   VAL    48     228.175  31.728 -52.545  1.00  0.00           C  
ATOM    712  O   VAL    48     229.248  32.192 -52.119  1.00  0.00           O  
ATOM    713  N   VAL    49     227.749  30.618 -52.028  1.00  0.00           N  
ATOM    714  H   VAL    49     226.982  30.090 -52.419  1.00  0.00           H  
ATOM    715  CA  VAL    49     228.395  29.744 -51.063  1.00  0.00           C  
ATOM    716  HA  VAL    49     228.929  30.453 -50.429  1.00  0.00           H  
ATOM    717  CB  VAL    49     227.296  28.994 -50.277  1.00  0.00           C  
ATOM    718  HB  VAL    49     227.924  28.740 -49.423  1.00  0.00           H  
ATOM    719  CG1 VAL    49     226.779  27.650 -50.829  1.00  0.00           C  
ATOM    720 HG11 VAL    49     225.913  27.315 -50.257  1.00  0.00           H  
ATOM    721 HG12 VAL    49     227.543  26.893 -51.005  1.00  0.00           H  
ATOM    722 HG13 VAL    49     226.486  27.915 -51.845  1.00  0.00           H  
ATOM    723  CG2 VAL    49     226.070  29.823 -49.881  1.00  0.00           C  
ATOM    724 HG21 VAL    49     225.686  29.418 -48.945  1.00  0.00           H  
ATOM    725 HG22 VAL    49     225.349  29.694 -50.689  1.00  0.00           H  
ATOM    726 HG23 VAL    49     226.303  30.887 -49.878  1.00  0.00           H  
ATOM    727  C   VAL    49     229.417  28.813 -51.632  1.00  0.00           C  
ATOM    728  O   VAL    49     229.293  28.429 -52.790  1.00  0.00           O  
ATOM    729  N   HIE    50     230.456  28.468 -50.875  1.00  0.00           N  
ATOM    730  H   HIE    50     230.352  28.893 -49.964  1.00  0.00           H  
ATOM    731  CA  HIE    50     231.474  27.536 -51.292  1.00  0.00           C  
ATOM    732  HA  HIE    50     231.396  27.325 -52.359  1.00  0.00           H  
ATOM    733  CB  HIE    50     232.780  28.207 -51.073  1.00  0.00           C  
ATOM    734  HB2 HIE    50     232.695  28.888 -50.227  1.00  0.00           H  
ATOM    735  HB3 HIE    50     233.659  27.627 -50.794  1.00  0.00           H  
ATOM    736  CG  HIE    50     233.462  29.133 -52.125  1.00  0.00           C  
ATOM    737  ND1 HIE    50     234.541  28.728 -52.890  1.00  0.00           N  
ATOM    738  CE1 HIE    50     234.854  29.778 -53.793  1.00  0.00           C  
ATOM    739  HE1 HIE    50     235.824  29.880 -54.258  1.00  0.00           H  
ATOM    740  NE2 HIE    50     233.970  30.706 -53.610  1.00  0.00           N  
ATOM    741  HE2 HIE    50     233.997  31.595 -54.089  1.00  0.00           H  
ATOM    742  CD2 HIE    50     233.131  30.398 -52.566  1.00  0.00           C  
ATOM    743  HD2 HIE    50     232.284  31.005 -52.283  1.00  0.00           H  
ATOM    744  C   HIE    50     231.474  26.224 -50.575  1.00  0.00           C  
ATOM    745  O   HIE    50     231.789  25.147 -51.234  1.00  0.00           O  
ATOM    746  N   GLY    51     231.133  26.184 -49.286  1.00  0.00           N  
ATOM    747  H   GLY    51     230.762  27.060 -48.946  1.00  0.00           H  
ATOM    748  CA  GLY    51     231.166  25.006 -48.361  1.00  0.00           C  
ATOM    749  HA2 GLY    51     232.137  24.510 -48.361  1.00  0.00           H  
ATOM    750  HA3 GLY    51     230.953  25.434 -47.381  1.00  0.00           H  
ATOM    751  C   GLY    51     230.099  23.988 -48.718  1.00  0.00           C  
ATOM    752  O   GLY    51     229.296  24.286 -49.654  1.00  0.00           O  
ATOM    753  N   VAL    52     229.955  22.844 -48.078  1.00  0.00           N  
ATOM    754  H   VAL    52     230.743  22.691 -47.466  1.00  0.00           H  
ATOM    755  CA  VAL    52     228.955  21.880 -48.398  1.00  0.00           C  
ATOM    756  HA  VAL    52     228.132  22.366 -48.922  1.00  0.00           H  
ATOM    757  CB  VAL    52     229.608  20.819 -49.322  1.00  0.00           C  
ATOM    758  HB  VAL    52     229.923  21.388 -50.197  1.00  0.00           H  
ATOM    759  CG1 VAL    52     228.586  19.829 -49.994  1.00  0.00           C  
ATOM    760 HG11 VAL    52     227.693  20.336 -50.360  1.00  0.00           H  
ATOM    761 HG12 VAL    52     228.287  19.026 -49.321  1.00  0.00           H  
ATOM    762 HG13 VAL    52     229.043  19.350 -50.860  1.00  0.00           H  
ATOM    763  CG2 VAL    52     230.608  19.881 -48.651  1.00  0.00           C  
ATOM    764 HG21 VAL    52     230.991  19.251 -49.454  1.00  0.00           H  
ATOM    765 HG22 VAL    52     230.310  19.159 -47.890  1.00  0.00           H  
ATOM    766 HG23 VAL    52     231.336  20.523 -48.156  1.00  0.00           H  
ATOM    767  C   VAL    52     228.114  21.365 -47.292  1.00  0.00           C  
ATOM    768  O   VAL    52     227.135  20.841 -47.650  1.00  0.00           O  
ATOM    769  N   ALA    53     228.670  21.418 -46.051  1.00  0.00           N  
ATOM    770  H   ALA    53     229.634  21.712 -45.987  1.00  0.00           H  
ATOM    771  CA  ALA    53     228.003  21.079 -44.900  1.00  0.00           C  
ATOM    772  HA  ALA    53     226.959  21.021 -45.208  1.00  0.00           H  
ATOM    773  CB  ALA    53     228.744  19.882 -44.342  1.00  0.00           C  
ATOM    774  HB1 ALA    53     228.745  19.807 -43.255  1.00  0.00           H  
ATOM    775  HB2 ALA    53     228.221  19.020 -44.758  1.00  0.00           H  
ATOM    776  HB3 ALA    53     229.804  19.880 -44.597  1.00  0.00           H  
ATOM    777  C   ALA    53     228.082  22.249 -43.960  1.00  0.00           C  
ATOM    778  O   ALA    53     228.770  23.220 -44.223  1.00  0.00           O  
ATOM    779  N   THR    54     227.336  22.134 -42.820  1.00  0.00           N  
ATOM    780  H   THR    54     226.781  21.314 -42.623  1.00  0.00           H  
ATOM    781  CA  THR    54     227.131  23.139 -41.819  1.00  0.00           C  
ATOM    782  HA  THR    54     227.670  24.068 -42.007  1.00  0.00           H  
ATOM    783  CB  THR    54     225.739  23.702 -41.723  1.00  0.00           C  
ATOM    784  HB  THR    54     225.570  24.080 -42.731  1.00  0.00           H  
ATOM    785  CG2 THR    54     225.526  24.930 -40.736  1.00  0.00           C  
ATOM    786 HG21 THR    54     225.362  24.559 -39.725  1.00  0.00           H  
ATOM    787 HG22 THR    54     224.467  25.172 -40.817  1.00  0.00           H  
ATOM    788 HG23 THR    54     226.259  25.720 -40.901  1.00  0.00           H  
ATOM    789  OG1 THR    54     224.776  22.712 -41.322  1.00  0.00           O  
ATOM    790  HG1 THR    54     224.167  23.227 -40.788  1.00  0.00           H  
ATOM    791  C   THR    54     227.742  22.611 -40.476  1.00  0.00           C  
ATOM    792  O   THR    54     227.423  23.230 -39.434  1.00  0.00           O  
ATOM    793  N   VAL    55     228.599  21.562 -40.462  1.00  0.00           N  
ATOM    794  H   VAL    55     228.911  21.234 -41.365  1.00  0.00           H  
ATOM    795  CA  VAL    55     229.169  20.944 -39.260  1.00  0.00           C  
ATOM    796  HA  VAL    55     229.299  21.618 -38.414  1.00  0.00           H  
ATOM    797  CB  VAL    55     228.201  19.848 -38.704  1.00  0.00           C  
ATOM    798  HB  VAL    55     227.237  20.349 -38.617  1.00  0.00           H  
ATOM    799  CG1 VAL    55     228.536  19.245 -37.341  1.00  0.00           C  
ATOM    800 HG11 VAL    55     227.671  18.699 -36.964  1.00  0.00           H  
ATOM    801 HG12 VAL    55     228.894  19.941 -36.583  1.00  0.00           H  
ATOM    802 HG13 VAL    55     229.315  18.491 -37.450  1.00  0.00           H  
ATOM    803  CG2 VAL    55     228.129  18.738 -39.735  1.00  0.00           C  
ATOM    804 HG21 VAL    55     227.636  19.112 -40.633  1.00  0.00           H  
ATOM    805 HG22 VAL    55     227.514  17.925 -39.349  1.00  0.00           H  
ATOM    806 HG23 VAL    55     229.154  18.479 -39.999  1.00  0.00           H  
ATOM    807  C   VAL    55     230.600  20.388 -39.506  1.00  0.00           C  
ATOM    808  O   VAL    55     230.990  20.330 -40.628  1.00  0.00           O  
ATOM    809  N   ALA    56     231.339  20.131 -38.386  1.00  0.00           N  
ATOM    810  H   ALA    56     230.765  20.175 -37.556  1.00  0.00           H  
ATOM    811  CA  ALA    56     232.704  19.544 -38.482  1.00  0.00           C  
ATOM    812  HA  ALA    56     233.371  20.124 -39.120  1.00  0.00           H  
ATOM    813  CB  ALA    56     233.440  19.518 -37.038  1.00  0.00           C  
ATOM    814  HB1 ALA    56     232.832  18.868 -36.409  1.00  0.00           H  
ATOM    815  HB2 ALA    56     234.472  19.192 -37.165  1.00  0.00           H  
ATOM    816  HB3 ALA    56     233.617  20.527 -36.667  1.00  0.00           H  
ATOM    817  C   ALA    56     232.751  18.047 -39.032  1.00  0.00           C  
ATOM    818  O   ALA    56     232.301  17.180 -38.417  1.00  0.00           O  
ATOM    819  N   GLU    57     233.438  17.891 -40.124  1.00  0.00           N  
ATOM    820  H   GLU    57     233.748  18.665 -40.693  1.00  0.00           H  
ATOM    821  CA  GLU    57     233.515  16.692 -40.975  1.00  0.00           C  
ATOM    822  HA  GLU    57     232.859  15.947 -40.523  1.00  0.00           H  
ATOM    823  CB  GLU    57     232.879  16.945 -42.358  1.00  0.00           C  
ATOM    824  HB2 GLU    57     233.078  16.095 -43.010  1.00  0.00           H  
ATOM    825  HB3 GLU    57     231.803  16.931 -42.187  1.00  0.00           H  
ATOM    826  CG  GLU    57     233.106  18.383 -43.003  1.00  0.00           C  
ATOM    827  HG2 GLU    57     232.910  18.149 -44.050  1.00  0.00           H  
ATOM    828  HG3 GLU    57     232.310  19.126 -42.960  1.00  0.00           H  
ATOM    829  CD  GLU    57     234.518  18.873 -42.956  1.00  0.00           C  
ATOM    830  OE1 GLU    57     234.648  19.844 -42.179  1.00  0.00           O  
ATOM    831  OE2 GLU    57     235.409  18.370 -43.701  1.00  0.00           O  
ATOM    832  C   GLU    57     234.880  15.934 -41.059  1.00  0.00           C  
ATOM    833  O   GLU    57     234.934  14.796 -41.610  1.00  0.00           O  
ATOM    834  N   LYS    58     235.816  16.486 -40.297  1.00  0.00           N  
ATOM    835  H   LYS    58     235.619  17.219 -39.632  1.00  0.00           H  
ATOM    836  CA  LYS    58     237.093  15.812 -39.923  1.00  0.00           C  
ATOM    837  HA  LYS    58     237.650  15.443 -40.784  1.00  0.00           H  
ATOM    838  CB  LYS    58     238.168  16.787 -39.331  1.00  0.00           C  
ATOM    839  HB2 LYS    58     237.643  17.390 -38.590  1.00  0.00           H  
ATOM    840  HB3 LYS    58     238.994  16.218 -38.905  1.00  0.00           H  
ATOM    841  CG  LYS    58     238.809  17.657 -40.405  1.00  0.00           C  
ATOM    842  HG2 LYS    58     239.301  17.049 -41.164  1.00  0.00           H  
ATOM    843  HG3 LYS    58     237.990  18.071 -40.992  1.00  0.00           H  
ATOM    844  CD  LYS    58     239.769  18.816 -40.287  1.00  0.00           C  
ATOM    845  HD2 LYS    58     240.780  18.552 -39.977  1.00  0.00           H  
ATOM    846  HD3 LYS    58     239.696  19.339 -41.240  1.00  0.00           H  
ATOM    847  CE  LYS    58     239.173  19.722 -39.265  1.00  0.00           C  
ATOM    848  HE2 LYS    58     238.135  20.006 -39.435  1.00  0.00           H  
ATOM    849  HE3 LYS    58     239.187  19.129 -38.350  1.00  0.00           H  
ATOM    850  NZ  LYS    58     239.954  20.959 -39.174  1.00  0.00           N  
ATOM    851  HZ1 LYS    58     239.612  21.574 -38.450  1.00  0.00           H  
ATOM    852  HZ2 LYS    58     240.955  20.850 -39.090  1.00  0.00           H  
ATOM    853  HZ3 LYS    58     239.942  21.377 -40.094  1.00  0.00           H  
ATOM    854  C   LYS    58     236.802  14.685 -38.950  1.00  0.00           C  
ATOM    855  O   LYS    58     236.113  14.938 -37.940  1.00  0.00           O  
ATOM    856  N   THR    59     237.351  13.451 -39.114  1.00  0.00           N  
ATOM    857  H   THR    59     237.931  13.196 -39.900  1.00  0.00           H  
ATOM    858  CA  THR    59     237.106  12.240 -38.268  1.00  0.00           C  
ATOM    859  HA  THR    59     236.104  11.833 -38.402  1.00  0.00           H  
ATOM    860  CB  THR    59     238.077  11.123 -38.694  1.00  0.00           C  
ATOM    861  HB  THR    59     237.661  10.896 -39.676  1.00  0.00           H  
ATOM    862  CG2 THR    59     237.663   9.936 -37.831  1.00  0.00           C  
ATOM    863 HG21 THR    59     238.313   9.069 -37.947  1.00  0.00           H  
ATOM    864 HG22 THR    59     236.660   9.518 -37.753  1.00  0.00           H  
ATOM    865 HG23 THR    59     237.870  10.137 -36.780  1.00  0.00           H  
ATOM    866  OG1 THR    59     239.515  11.413 -38.490  1.00  0.00           O  
ATOM    867  HG1 THR    59     239.978  10.575 -38.432  1.00  0.00           H  
ATOM    868  C   THR    59     237.166  12.524 -36.686  1.00  0.00           C  
ATOM    869  O   THR    59     236.256  12.319 -35.942  1.00  0.00           O  
ATOM    870  N   LYS    60     238.344  13.007 -36.199  1.00  0.00           N  
ATOM    871  H   LYS    60     238.938  13.337 -36.945  1.00  0.00           H  
ATOM    872  CA  LYS    60     238.699  13.197 -34.753  1.00  0.00           C  
ATOM    873  HA  LYS    60     238.248  12.349 -34.239  1.00  0.00           H  
ATOM    874  CB  LYS    60     240.165  12.970 -34.330  1.00  0.00           C  
ATOM    875  HB2 LYS    60     240.575  13.977 -34.252  1.00  0.00           H  
ATOM    876  HB3 LYS    60     239.927  12.589 -33.337  1.00  0.00           H  
ATOM    877  CG  LYS    60     240.943  12.042 -35.277  1.00  0.00           C  
ATOM    878  HG2 LYS    60     240.392  11.110 -35.396  1.00  0.00           H  
ATOM    879  HG3 LYS    60     241.094  12.582 -36.212  1.00  0.00           H  
ATOM    880  CD  LYS    60     242.279  11.676 -34.551  1.00  0.00           C  
ATOM    881  HD2 LYS    60     242.969  12.519 -34.602  1.00  0.00           H  
ATOM    882  HD3 LYS    60     242.096  11.468 -33.497  1.00  0.00           H  
ATOM    883  CE  LYS    60     242.913  10.411 -35.350  1.00  0.00           C  
ATOM    884  HE2 LYS    60     242.639   9.407 -35.027  1.00  0.00           H  
ATOM    885  HE3 LYS    60     242.486  10.375 -36.353  1.00  0.00           H  
ATOM    886  NZ  LYS    60     244.401  10.565 -35.352  1.00  0.00           N  
ATOM    887  HZ1 LYS    60     244.524  10.714 -34.361  1.00  0.00           H  
ATOM    888  HZ2 LYS    60     244.878   9.740 -35.687  1.00  0.00           H  
ATOM    889  HZ3 LYS    60     244.633  11.379 -35.904  1.00  0.00           H  
ATOM    890  C   LYS    60     237.973  14.334 -34.019  1.00  0.00           C  
ATOM    891  O   LYS    60     238.408  14.724 -32.902  1.00  0.00           O  
ATOM    892  N   GLU    61     236.898  14.837 -34.598  1.00  0.00           N  
ATOM    893  H   GLU    61     236.774  14.497 -35.541  1.00  0.00           H  
ATOM    894  CA  GLU    61     235.830  15.761 -34.098  1.00  0.00           C  
ATOM    895  HA  GLU    61     236.143  16.176 -33.140  1.00  0.00           H  
ATOM    896  CB  GLU    61     235.589  16.948 -35.172  1.00  0.00           C  
ATOM    897  HB2 GLU    61     234.861  16.509 -35.854  1.00  0.00           H  
ATOM    898  HB3 GLU    61     235.069  17.733 -34.623  1.00  0.00           H  
ATOM    899  CG  GLU    61     236.666  17.630 -36.115  1.00  0.00           C  
ATOM    900  HG2 GLU    61     237.548  16.992 -36.177  1.00  0.00           H  
ATOM    901  HG3 GLU    61     236.297  17.707 -37.137  1.00  0.00           H  
ATOM    902  CD  GLU    61     237.255  18.929 -35.556  1.00  0.00           C  
ATOM    903  OE1 GLU    61     237.744  19.120 -34.361  1.00  0.00           O  
ATOM    904  OE2 GLU    61     237.423  19.784 -36.404  1.00  0.00           O  
ATOM    905  C   GLU    61     234.383  15.132 -33.826  1.00  0.00           C  
ATOM    906  O   GLU    61     233.555  15.710 -33.166  1.00  0.00           O  
ATOM    907  N   GLN    62     234.234  13.853 -34.117  1.00  0.00           N  
ATOM    908  H   GLN    62     235.086  13.517 -34.543  1.00  0.00           H  
ATOM    909  CA  GLN    62     233.019  13.056 -33.982  1.00  0.00           C  
ATOM    910  HA  GLN    62     232.227  13.651 -33.527  1.00  0.00           H  
ATOM    911  CB  GLN    62     232.343  12.918 -35.361  1.00  0.00           C  
ATOM    912  HB2 GLN    62     232.779  12.069 -35.888  1.00  0.00           H  
ATOM    913  HB3 GLN    62     231.304  12.614 -35.234  1.00  0.00           H  
ATOM    914  CG  GLN    62     232.285  14.190 -36.243  1.00  0.00           C  
ATOM    915  HG2 GLN    62     231.826  14.961 -35.624  1.00  0.00           H  
ATOM    916  HG3 GLN    62     233.255  14.543 -36.593  1.00  0.00           H  
ATOM    917  CD  GLN    62     231.490  13.868 -37.514  1.00  0.00           C  
ATOM    918  OE1 GLN    62     231.467  12.756 -38.002  1.00  0.00           O  
ATOM    919  NE2 GLN    62     230.477  14.656 -37.854  1.00  0.00           N  
ATOM    920 HE21 GLN    62     229.900  14.207 -38.551  1.00  0.00           H  
ATOM    921 HE22 GLN    62     230.559  15.647 -38.029  1.00  0.00           H  
ATOM    922  C   GLN    62     233.197  11.558 -33.546  1.00  0.00           C  
ATOM    923  O   GLN    62     232.193  10.966 -33.055  1.00  0.00           O  
ATOM    924  N   VAL    63     234.436  11.108 -33.610  1.00  0.00           N  
ATOM    925  H   VAL    63     235.112  11.695 -34.079  1.00  0.00           H  
ATOM    926  CA  VAL    63     234.887   9.876 -32.944  1.00  0.00           C  
ATOM    927  HA  VAL    63     234.308   9.551 -32.080  1.00  0.00           H  
ATOM    928  CB  VAL    63     234.854   8.692 -34.056  1.00  0.00           C  
ATOM    929  HB  VAL    63     235.417   9.147 -34.871  1.00  0.00           H  
ATOM    930  CG1 VAL    63     233.501   8.389 -34.675  1.00  0.00           C  
ATOM    931 HG11 VAL    63     232.790   8.315 -33.852  1.00  0.00           H  
ATOM    932 HG12 VAL    63     233.507   7.427 -35.186  1.00  0.00           H  
ATOM    933 HG13 VAL    63     233.286   9.211 -35.357  1.00  0.00           H  
ATOM    934  CG2 VAL    63     235.465   7.396 -33.588  1.00  0.00           C  
ATOM    935 HG21 VAL    63     235.578   6.654 -34.379  1.00  0.00           H  
ATOM    936 HG22 VAL    63     235.074   6.963 -32.667  1.00  0.00           H  
ATOM    937 HG23 VAL    63     236.516   7.680 -33.536  1.00  0.00           H  
ATOM    938  C   VAL    63     236.403   9.942 -32.451  1.00  0.00           C  
ATOM    939  O   VAL    63     237.265  10.536 -33.088  1.00  0.00           O  
ATOM    940  N   THR    64     236.703   9.477 -31.211  1.00  0.00           N  
ATOM    941  H   THR    64     235.948   9.331 -30.556  1.00  0.00           H  
ATOM    942  CA  THR    64     238.158   9.647 -30.743  1.00  0.00           C  
ATOM    943  HA  THR    64     238.805   9.995 -31.548  1.00  0.00           H  
ATOM    944  CB  THR    64     238.145  10.796 -29.646  1.00  0.00           C  
ATOM    945  HB  THR    64     237.437  10.356 -28.944  1.00  0.00           H  
ATOM    946  CG2 THR    64     237.453  12.100 -30.027  1.00  0.00           C  
ATOM    947 HG21 THR    64     237.807  12.484 -30.983  1.00  0.00           H  
ATOM    948 HG22 THR    64     237.456  12.883 -29.268  1.00  0.00           H  
ATOM    949 HG23 THR    64     236.426  11.739 -30.085  1.00  0.00           H  
ATOM    950  OG1 THR    64     239.409  11.094 -29.127  1.00  0.00           O  
ATOM    951  HG1 THR    64     239.214  11.226 -28.197  1.00  0.00           H  
ATOM    952  C   THR    64     238.986   8.423 -30.267  1.00  0.00           C  
ATOM    953  O   THR    64     239.964   7.936 -30.860  1.00  0.00           O  
ATOM    954  N   ASN    65     238.396   7.705 -29.250  1.00  0.00           N  
ATOM    955  H   ASN    65     237.437   7.961 -29.063  1.00  0.00           H  
ATOM    956  CA  ASN    65     239.038   6.630 -28.344  1.00  0.00           C  
ATOM    957  HA  ASN    65     240.090   6.858 -28.170  1.00  0.00           H  
ATOM    958  CB  ASN    65     238.206   6.676 -27.066  1.00  0.00           C  
ATOM    959  HB2 ASN    65     238.097   7.717 -26.762  1.00  0.00           H  
ATOM    960  HB3 ASN    65     237.229   6.258 -27.309  1.00  0.00           H  
ATOM    961  CG  ASN    65     238.898   6.081 -25.880  1.00  0.00           C  
ATOM    962  OD1 ASN    65     239.421   4.946 -25.884  1.00  0.00           O  
ATOM    963  ND2 ASN    65     238.964   6.867 -24.821  1.00  0.00           N  
ATOM    964 HD21 ASN    65     239.157   6.565 -23.877  1.00  0.00           H  
ATOM    965 HD22 ASN    65     238.694   7.826 -24.987  1.00  0.00           H  
ATOM    966  C   ASN    65     238.798   5.244 -29.108  1.00  0.00           C  
ATOM    967  O   ASN    65     238.579   5.206 -30.338  1.00  0.00           O  
ATOM    968  N   VAL    66     239.091   4.154 -28.439  1.00  0.00           N  
ATOM    969  H   VAL    66     239.266   4.428 -27.482  1.00  0.00           H  
ATOM    970  CA  VAL    66     238.917   2.726 -28.700  1.00  0.00           C  
ATOM    971  HA  VAL    66     238.176   2.529 -29.475  1.00  0.00           H  
ATOM    972  CB  VAL    66     240.256   2.129 -29.212  1.00  0.00           C  
ATOM    973  HB  VAL    66     240.309   2.640 -30.173  1.00  0.00           H  
ATOM    974  CG1 VAL    66     240.255   0.639 -29.599  1.00  0.00           C  
ATOM    975 HG11 VAL    66     239.410   0.452 -30.262  1.00  0.00           H  
ATOM    976 HG12 VAL    66     240.014   0.028 -28.729  1.00  0.00           H  
ATOM    977 HG13 VAL    66     241.235   0.454 -30.039  1.00  0.00           H  
ATOM    978  CG2 VAL    66     241.596   2.424 -28.504  1.00  0.00           C  
ATOM    979 HG21 VAL    66     241.773   3.489 -28.358  1.00  0.00           H  
ATOM    980 HG22 VAL    66     242.415   2.023 -29.101  1.00  0.00           H  
ATOM    981 HG23 VAL    66     241.611   1.801 -27.609  1.00  0.00           H  
ATOM    982  C   VAL    66     238.415   2.024 -27.424  1.00  0.00           C  
ATOM    983  O   VAL    66     237.262   1.619 -27.378  1.00  0.00           O  
ATOM    984  N   GLY    67     239.242   1.749 -26.458  1.00  0.00           N  
ATOM    985  H   GLY    67     240.162   2.156 -26.543  1.00  0.00           H  
ATOM    986  CA  GLY    67     238.858   0.989 -25.137  1.00  0.00           C  
ATOM    987  HA2 GLY    67     237.789   0.921 -24.935  1.00  0.00           H  
ATOM    988  HA3 GLY    67     239.111  -0.069 -25.199  1.00  0.00           H  
ATOM    989  C   GLY    67     239.629   1.272 -23.888  1.00  0.00           C  
ATOM    990  O   GLY    67     240.737   1.866 -23.950  1.00  0.00           O  
ATOM    991  N   GLY    68     239.093   0.979 -22.668  1.00  0.00           N  
ATOM    992  H   GLY    68     238.461   0.196 -22.577  1.00  0.00           H  
ATOM    993  CA  GLY    68     239.698   1.353 -21.332  1.00  0.00           C  
ATOM    994  HA2 GLY    68     240.603   0.766 -21.176  1.00  0.00           H  
ATOM    995  HA3 GLY    68     239.955   2.412 -21.337  1.00  0.00           H  
ATOM    996  C   GLY    68     238.881   1.044 -20.108  1.00  0.00           C  
ATOM    997  O   GLY    68     237.942   0.240 -20.213  1.00  0.00           O  
ATOM    998  N   ALA    69     238.916   1.857 -19.025  1.00  0.00           N  
ATOM    999  H   ALA    69     239.674   2.501 -18.847  1.00  0.00           H  
ATOM   1000  CA  ALA    69     237.958   1.571 -17.896  1.00  0.00           C  
ATOM   1001  HA  ALA    69     238.018   0.500 -17.704  1.00  0.00           H  
ATOM   1002  CB  ALA    69     238.549   2.179 -16.562  1.00  0.00           C  
ATOM   1003  HB1 ALA    69     237.826   2.098 -15.750  1.00  0.00           H  
ATOM   1004  HB2 ALA    69     239.483   1.744 -16.206  1.00  0.00           H  
ATOM   1005  HB3 ALA    69     238.793   3.229 -16.717  1.00  0.00           H  
ATOM   1006  C   ALA    69     236.514   1.849 -18.170  1.00  0.00           C  
ATOM   1007  O   ALA    69     235.679   1.130 -17.590  1.00  0.00           O  
ATOM   1008  N   VAL    70     236.204   2.933 -18.886  1.00  0.00           N  
ATOM   1009  H   VAL    70     236.995   3.561 -18.908  1.00  0.00           H  
ATOM   1010  CA  VAL    70     234.901   3.304 -19.417  1.00  0.00           C  
ATOM   1011  HA  VAL    70     234.201   3.662 -18.662  1.00  0.00           H  
ATOM   1012  CB  VAL    70     235.215   4.719 -20.144  1.00  0.00           C  
ATOM   1013  HB  VAL    70     235.774   5.283 -19.397  1.00  0.00           H  
ATOM   1014  CG1 VAL    70     233.863   5.546 -20.490  1.00  0.00           C  
ATOM   1015 HG11 VAL    70     233.188   5.686 -19.645  1.00  0.00           H  
ATOM   1016 HG12 VAL    70     233.401   4.885 -21.223  1.00  0.00           H  
ATOM   1017 HG13 VAL    70     234.194   6.447 -21.006  1.00  0.00           H  
ATOM   1018  CG2 VAL    70     236.003   4.456 -21.444  1.00  0.00           C  
ATOM   1019 HG21 VAL    70     235.289   4.685 -22.234  1.00  0.00           H  
ATOM   1020 HG22 VAL    70     236.370   3.430 -21.482  1.00  0.00           H  
ATOM   1021 HG23 VAL    70     236.750   5.221 -21.656  1.00  0.00           H  
ATOM   1022  C   VAL    70     234.156   2.160 -20.163  1.00  0.00           C  
ATOM   1023  O   VAL    70     232.908   2.277 -20.080  1.00  0.00           O  
ATOM   1024  N   VAL    71     234.924   1.162 -20.685  1.00  0.00           N  
ATOM   1025  H   VAL    71     235.906   1.330 -20.524  1.00  0.00           H  
ATOM   1026  CA  VAL    71     234.332  -0.021 -21.338  1.00  0.00           C  
ATOM   1027  HA  VAL    71     233.286   0.222 -21.524  1.00  0.00           H  
ATOM   1028  CB  VAL    71     234.763  -0.257 -22.807  1.00  0.00           C  
ATOM   1029  HB  VAL    71     235.848  -0.330 -22.744  1.00  0.00           H  
ATOM   1030  CG1 VAL    71     234.445   0.808 -23.787  1.00  0.00           C  
ATOM   1031 HG11 VAL    71     235.307   1.189 -24.335  1.00  0.00           H  
ATOM   1032 HG12 VAL    71     233.978   1.518 -23.105  1.00  0.00           H  
ATOM   1033 HG13 VAL    71     233.661   0.599 -24.515  1.00  0.00           H  
ATOM   1034  CG2 VAL    71     234.386  -1.603 -23.400  1.00  0.00           C  
ATOM   1035 HG21 VAL    71     234.426  -1.648 -24.488  1.00  0.00           H  
ATOM   1036 HG22 VAL    71     233.385  -1.764 -23.000  1.00  0.00           H  
ATOM   1037 HG23 VAL    71     234.939  -2.429 -22.953  1.00  0.00           H  
ATOM   1038  C   VAL    71     234.208  -1.117 -20.305  1.00  0.00           C  
ATOM   1039  O   VAL    71     233.053  -1.617 -20.070  1.00  0.00           O  
ATOM   1040  N   THR    72     235.367  -1.556 -19.646  1.00  0.00           N  
ATOM   1041  H   THR    72     236.292  -1.194 -19.828  1.00  0.00           H  
ATOM   1042  CA  THR    72     235.353  -2.820 -18.857  1.00  0.00           C  
ATOM   1043  HA  THR    72     236.241  -2.831 -18.226  1.00  0.00           H  
ATOM   1044  CB  THR    72     234.339  -2.682 -17.733  1.00  0.00           C  
ATOM   1045  HB  THR    72     233.306  -2.813 -18.055  1.00  0.00           H  
ATOM   1046  CG2 THR    72     234.496  -3.551 -16.517  1.00  0.00           C  
ATOM   1047 HG21 THR    72     234.953  -2.949 -15.731  1.00  0.00           H  
ATOM   1048 HG22 THR    72     235.220  -4.328 -16.760  1.00  0.00           H  
ATOM   1049 HG23 THR    72     233.530  -3.864 -16.120  1.00  0.00           H  
ATOM   1050  OG1 THR    72     234.524  -1.370 -17.277  1.00  0.00           O  
ATOM   1051  HG1 THR    72     234.418  -0.819 -18.056  1.00  0.00           H  
ATOM   1052  C   THR    72     235.131  -4.159 -19.656  1.00  0.00           C  
ATOM   1053  O   THR    72     235.992  -5.061 -19.703  1.00  0.00           O  
ATOM   1054  N   GLY    73     233.903  -4.291 -20.250  1.00  0.00           N  
ATOM   1055  H   GLY    73     233.279  -3.501 -20.172  1.00  0.00           H  
ATOM   1056  CA  GLY    73     233.287  -5.553 -20.819  1.00  0.00           C  
ATOM   1057  HA2 GLY    73     232.472  -5.343 -21.512  1.00  0.00           H  
ATOM   1058  HA3 GLY    73     234.087  -6.024 -21.391  1.00  0.00           H  
ATOM   1059  C   GLY    73     232.934  -6.511 -19.716  1.00  0.00           C  
ATOM   1060  O   GLY    73     232.775  -6.137 -18.577  1.00  0.00           O  
ATOM   1061  N   VAL    74     232.808  -7.825 -19.996  1.00  0.00           N  
ATOM   1062  H   VAL    74     233.057  -8.034 -20.952  1.00  0.00           H  
ATOM   1063  CA  VAL    74     232.434  -8.874 -19.070  1.00  0.00           C  
ATOM   1064  HA  VAL    74     232.444  -9.709 -19.770  1.00  0.00           H  
ATOM   1065  CB  VAL    74     233.652  -9.211 -18.181  1.00  0.00           C  
ATOM   1066  HB  VAL    74     233.735  -8.425 -17.431  1.00  0.00           H  
ATOM   1067  CG1 VAL    74     233.485 -10.665 -17.573  1.00  0.00           C  
ATOM   1068 HG11 VAL    74     233.736 -11.432 -18.305  1.00  0.00           H  
ATOM   1069 HG12 VAL    74     232.490 -10.848 -17.169  1.00  0.00           H  
ATOM   1070 HG13 VAL    74     234.286 -10.815 -16.848  1.00  0.00           H  
ATOM   1071  CG2 VAL    74     235.091  -9.271 -18.849  1.00  0.00           C  
ATOM   1072 HG21 VAL    74     235.015  -9.799 -19.799  1.00  0.00           H  
ATOM   1073 HG22 VAL    74     235.793  -9.726 -18.150  1.00  0.00           H  
ATOM   1074 HG23 VAL    74     235.603  -8.320 -18.995  1.00  0.00           H  
ATOM   1075  C   VAL    74     231.000  -8.888 -18.489  1.00  0.00           C  
ATOM   1076  O   VAL    74     230.792  -8.452 -17.316  1.00  0.00           O  
ATOM   1077  N   THR    75     230.031  -9.323 -19.340  1.00  0.00           N  
ATOM   1078  H   THR    75     230.274  -9.499 -20.304  1.00  0.00           H  
ATOM   1079  CA  THR    75     228.628  -9.645 -18.764  1.00  0.00           C  
ATOM   1080  HA  THR    75     228.693  -9.868 -17.699  1.00  0.00           H  
ATOM   1081  CB  THR    75     227.738  -8.466 -19.071  1.00  0.00           C  
ATOM   1082  HB  THR    75     228.431  -7.667 -18.807  1.00  0.00           H  
ATOM   1083  CG2 THR    75     226.469  -8.488 -18.210  1.00  0.00           C  
ATOM   1084 HG21 THR    75     226.154  -7.452 -18.084  1.00  0.00           H  
ATOM   1085 HG22 THR    75     226.754  -8.959 -17.269  1.00  0.00           H  
ATOM   1086 HG23 THR    75     225.872  -9.203 -18.775  1.00  0.00           H  
ATOM   1087  OG1 THR    75     227.453  -8.427 -20.425  1.00  0.00           O  
ATOM   1088  HG1 THR    75     226.577  -8.036 -20.450  1.00  0.00           H  
ATOM   1089  C   THR    75     228.053 -10.939 -19.419  1.00  0.00           C  
ATOM   1090  O   THR    75     226.909 -11.404 -19.282  1.00  0.00           O  
ATOM   1091  N   ALA    76     228.999 -11.652 -20.109  1.00  0.00           N  
ATOM   1092  H   ALA    76     229.926 -11.635 -19.708  1.00  0.00           H  
ATOM   1093  CA  ALA    76     228.632 -12.673 -21.070  1.00  0.00           C  
ATOM   1094  HA  ALA    76     227.557 -12.847 -21.037  1.00  0.00           H  
ATOM   1095  CB  ALA    76     229.194 -12.118 -22.439  1.00  0.00           C  
ATOM   1096  HB1 ALA    76     230.253 -11.861 -22.458  1.00  0.00           H  
ATOM   1097  HB2 ALA    76     228.912 -12.808 -23.235  1.00  0.00           H  
ATOM   1098  HB3 ALA    76     228.606 -11.218 -22.620  1.00  0.00           H  
ATOM   1099  C   ALA    76     229.269 -14.005 -20.706  1.00  0.00           C  
ATOM   1100  O   ALA    76     230.065 -14.561 -21.447  1.00  0.00           O  
ATOM   1101  N   VAL    77     228.835 -14.476 -19.539  1.00  0.00           N  
ATOM   1102  H   VAL    77     228.281 -13.828 -18.997  1.00  0.00           H  
ATOM   1103  CA  VAL    77     229.218 -15.762 -18.947  1.00  0.00           C  
ATOM   1104  HA  VAL    77     229.019 -16.533 -19.691  1.00  0.00           H  
ATOM   1105  CB  VAL    77     230.718 -15.820 -18.601  1.00  0.00           C  
ATOM   1106  HB  VAL    77     231.006 -15.608 -19.631  1.00  0.00           H  
ATOM   1107  CG1 VAL    77     231.348 -17.157 -18.264  1.00  0.00           C  
ATOM   1108 HG11 VAL    77     232.425 -17.058 -18.403  1.00  0.00           H  
ATOM   1109 HG12 VAL    77     231.048 -17.839 -19.060  1.00  0.00           H  
ATOM   1110 HG13 VAL    77     231.272 -17.552 -17.251  1.00  0.00           H  
ATOM   1111  CG2 VAL    77     231.161 -14.769 -17.583  1.00  0.00           C  
ATOM   1112 HG21 VAL    77     230.883 -14.971 -16.548  1.00  0.00           H  
ATOM   1113 HG22 VAL    77     230.920 -13.781 -17.974  1.00  0.00           H  
ATOM   1114 HG23 VAL    77     232.246 -14.824 -17.675  1.00  0.00           H  
ATOM   1115  C   VAL    77     228.408 -16.049 -17.637  1.00  0.00           C  
ATOM   1116  O   VAL    77     228.039 -15.173 -16.910  1.00  0.00           O  
ATOM   1117  N   ALA    78     228.299 -17.327 -17.235  1.00  0.00           N  
ATOM   1118  H   ALA    78     228.581 -18.052 -17.878  1.00  0.00           H  
ATOM   1119  CA  ALA    78     227.603 -17.786 -16.043  1.00  0.00           C  
ATOM   1120  HA  ALA    78     226.775 -17.103 -15.857  1.00  0.00           H  
ATOM   1121  CB  ALA    78     226.953 -19.118 -16.432  1.00  0.00           C  
ATOM   1122  HB1 ALA    78     226.431 -19.251 -17.380  1.00  0.00           H  
ATOM   1123  HB2 ALA    78     227.772 -19.793 -16.680  1.00  0.00           H  
ATOM   1124  HB3 ALA    78     226.429 -19.430 -15.528  1.00  0.00           H  
ATOM   1125  C   ALA    78     228.465 -17.915 -14.743  1.00  0.00           C  
ATOM   1126  O   ALA    78     228.097 -17.168 -13.880  1.00  0.00           O  
ATOM   1127  N   GLN    79     229.503 -18.780 -14.719  1.00  0.00           N  
ATOM   1128  H   GLN    79     229.715 -19.212 -15.607  1.00  0.00           H  
ATOM   1129  CA  GLN    79     230.219 -19.236 -13.547  1.00  0.00           C  
ATOM   1130  HA  GLN    79     229.376 -19.346 -12.864  1.00  0.00           H  
ATOM   1131  CB  GLN    79     230.974 -20.573 -13.815  1.00  0.00           C  
ATOM   1132  HB2 GLN    79     231.500 -20.837 -12.898  1.00  0.00           H  
ATOM   1133  HB3 GLN    79     230.266 -21.363 -14.063  1.00  0.00           H  
ATOM   1134  CG  GLN    79     232.059 -20.672 -15.014  1.00  0.00           C  
ATOM   1135  HG2 GLN    79     232.611 -19.733 -15.042  1.00  0.00           H  
ATOM   1136  HG3 GLN    79     232.624 -21.535 -14.662  1.00  0.00           H  
ATOM   1137  CD  GLN    79     231.423 -20.893 -16.403  1.00  0.00           C  
ATOM   1138  OE1 GLN    79     230.600 -20.074 -16.895  1.00  0.00           O  
ATOM   1139  NE2 GLN    79     231.899 -21.822 -17.215  1.00  0.00           N  
ATOM   1140 HE21 GLN    79     232.798 -22.232 -17.005  1.00  0.00           H  
ATOM   1141 HE22 GLN    79     231.257 -22.113 -17.939  1.00  0.00           H  
ATOM   1142  C   GLN    79     231.282 -18.235 -13.039  1.00  0.00           C  
ATOM   1143  O   GLN    79     232.023 -17.519 -13.795  1.00  0.00           O  
ATOM   1144  N   LYS    80     231.480 -18.229 -11.721  1.00  0.00           N  
ATOM   1145  H   LYS    80     230.631 -18.385 -11.197  1.00  0.00           H  
ATOM   1146  CA  LYS    80     232.578 -17.597 -11.033  1.00  0.00           C  
ATOM   1147  HA  LYS    80     232.825 -16.604 -11.408  1.00  0.00           H  
ATOM   1148  CB  LYS    80     232.421 -17.290  -9.545  1.00  0.00           C  
ATOM   1149  HB2 LYS    80     233.148 -16.568  -9.174  1.00  0.00           H  
ATOM   1150  HB3 LYS    80     231.410 -16.894  -9.451  1.00  0.00           H  
ATOM   1151  CG  LYS    80     232.498 -18.482  -8.681  1.00  0.00           C  
ATOM   1152  HG2 LYS    80     231.761 -19.152  -9.124  1.00  0.00           H  
ATOM   1153  HG3 LYS    80     233.411 -19.069  -8.786  1.00  0.00           H  
ATOM   1154  CD  LYS    80     232.268 -18.412  -7.207  1.00  0.00           C  
ATOM   1155  HD2 LYS    80     233.158 -17.871  -6.888  1.00  0.00           H  
ATOM   1156  HD3 LYS    80     231.324 -17.947  -6.920  1.00  0.00           H  
ATOM   1157  CE  LYS    80     232.522 -19.830  -6.752  1.00  0.00           C  
ATOM   1158  HE2 LYS    80     231.830 -20.509  -7.250  1.00  0.00           H  
ATOM   1159  HE3 LYS    80     233.531 -20.151  -7.014  1.00  0.00           H  
ATOM   1160  NZ  LYS    80     232.109 -20.114  -5.320  1.00  0.00           N  
ATOM   1161  HZ1 LYS    80     231.245 -19.682  -5.026  1.00  0.00           H  
ATOM   1162  HZ2 LYS    80     231.938 -21.106  -5.234  1.00  0.00           H  
ATOM   1163  HZ3 LYS    80     232.837 -19.860  -4.667  1.00  0.00           H  
ATOM   1164  C   LYS    80     233.862 -18.418 -11.393  1.00  0.00           C  
ATOM   1165  O   LYS    80     233.845 -19.664 -11.251  1.00  0.00           O  
ATOM   1166  N   THR    81     234.811 -17.642 -11.953  1.00  0.00           N  
ATOM   1167  H   THR    81     234.587 -16.724 -12.307  1.00  0.00           H  
ATOM   1168  CA  THR    81     236.230 -17.938 -12.240  1.00  0.00           C  
ATOM   1169  HA  THR    81     236.480 -18.823 -11.655  1.00  0.00           H  
ATOM   1170  CB  THR    81     236.461 -18.409 -13.667  1.00  0.00           C  
ATOM   1171  HB  THR    81     236.423 -17.584 -14.377  1.00  0.00           H  
ATOM   1172  CG2 THR    81     235.410 -19.489 -14.145  1.00  0.00           C  
ATOM   1173 HG21 THR    81     234.396 -19.111 -14.274  1.00  0.00           H  
ATOM   1174 HG22 THR    81     235.289 -20.176 -13.308  1.00  0.00           H  
ATOM   1175 HG23 THR    81     235.689 -19.888 -15.121  1.00  0.00           H  
ATOM   1176  OG1 THR    81     237.775 -19.071 -13.847  1.00  0.00           O  
ATOM   1177  HG1 THR    81     237.935 -19.553 -14.662  1.00  0.00           H  
ATOM   1178  C   THR    81     237.195 -16.825 -11.719  1.00  0.00           C  
ATOM   1179  O   THR    81     236.834 -15.670 -11.601  1.00  0.00           O  
ATOM   1180  N   VAL    82     238.420 -17.255 -11.492  1.00  0.00           N  
ATOM   1181  H   VAL    82     238.612 -18.246 -11.453  1.00  0.00           H  
ATOM   1182  CA  VAL    82     239.637 -16.263 -11.115  1.00  0.00           C  
ATOM   1183  HA  VAL    82     239.413 -15.665 -10.232  1.00  0.00           H  
ATOM   1184  CB  VAL    82     240.866 -17.170 -10.581  1.00  0.00           C  
ATOM   1185  HB  VAL    82     241.329 -17.650 -11.443  1.00  0.00           H  
ATOM   1186  CG1 VAL    82     241.909 -16.483  -9.714  1.00  0.00           C  
ATOM   1187 HG11 VAL    82     242.282 -17.158  -8.943  1.00  0.00           H  
ATOM   1188 HG12 VAL    82     241.442 -15.630  -9.222  1.00  0.00           H  
ATOM   1189 HG13 VAL    82     242.864 -16.371 -10.228  1.00  0.00           H  
ATOM   1190  CG2 VAL    82     240.240 -18.357  -9.752  1.00  0.00           C  
ATOM   1191 HG21 VAL    82     240.009 -19.214 -10.384  1.00  0.00           H  
ATOM   1192 HG22 VAL    82     239.450 -18.056  -9.064  1.00  0.00           H  
ATOM   1193 HG23 VAL    82     240.873 -18.944  -9.088  1.00  0.00           H  
ATOM   1194  C   VAL    82     240.241 -15.482 -12.377  1.00  0.00           C  
ATOM   1195  O   VAL    82     240.471 -16.005 -13.495  1.00  0.00           O  
ATOM   1196  N   GLU    83     240.680 -14.326 -11.983  1.00  0.00           N  
ATOM   1197  H   GLU    83     240.467 -14.160 -11.010  1.00  0.00           H  
ATOM   1198  CA  GLU    83     241.457 -13.204 -12.591  1.00  0.00           C  
ATOM   1199  HA  GLU    83     241.870 -13.584 -13.526  1.00  0.00           H  
ATOM   1200  CB  GLU    83     240.398 -12.169 -12.969  1.00  0.00           C  
ATOM   1201  HB2 GLU    83     239.541 -12.649 -13.441  1.00  0.00           H  
ATOM   1202  HB3 GLU    83     240.113 -11.735 -12.011  1.00  0.00           H  
ATOM   1203  CG  GLU    83     240.832 -10.904 -13.745  1.00  0.00           C  
ATOM   1204  HG2 GLU    83     239.948 -10.359 -14.076  1.00  0.00           H  
ATOM   1205  HG3 GLU    83     241.500 -10.231 -13.207  1.00  0.00           H  
ATOM   1206  CD  GLU    83     241.713 -11.085 -14.990  1.00  0.00           C  
ATOM   1207  OE1 GLU    83     242.777 -11.696 -14.889  1.00  0.00           O  
ATOM   1208  OE2 GLU    83     241.250 -10.681 -16.075  1.00  0.00           O  
ATOM   1209  C   GLU    83     242.400 -12.527 -11.735  1.00  0.00           C  
ATOM   1210  O   GLU    83     241.984 -12.099 -10.622  1.00  0.00           O  
ATOM   1211  N   GLY    84     243.672 -12.342 -12.180  1.00  0.00           N  
ATOM   1212  H   GLY    84     243.986 -12.641 -13.093  1.00  0.00           H  
ATOM   1213  CA  GLY    84     244.703 -11.957 -11.213  1.00  0.00           C  
ATOM   1214  HA2 GLY    84     245.617 -11.671 -11.735  1.00  0.00           H  
ATOM   1215  HA3 GLY    84     244.237 -11.184 -10.602  1.00  0.00           H  
ATOM   1216  C   GLY    84     245.096 -13.043 -10.213  1.00  0.00           C  
ATOM   1217  O   GLY    84     245.013 -14.228 -10.547  1.00  0.00           O  
ATOM   1218  N   ALA    85     245.624 -12.630  -8.998  1.00  0.00           N  
ATOM   1219  H   ALA    85     245.780 -11.635  -8.922  1.00  0.00           H  
ATOM   1220  CA  ALA    85     246.023 -13.505  -7.863  1.00  0.00           C  
ATOM   1221  HA  ALA    85     245.627 -14.516  -7.961  1.00  0.00           H  
ATOM   1222  CB  ALA    85     247.578 -13.568  -7.935  1.00  0.00           C  
ATOM   1223  HB1 ALA    85     248.068 -13.604  -8.908  1.00  0.00           H  
ATOM   1224  HB2 ALA    85     247.906 -12.561  -7.679  1.00  0.00           H  
ATOM   1225  HB3 ALA    85     248.027 -14.442  -7.464  1.00  0.00           H  
ATOM   1226  C   ALA    85     245.536 -12.876  -6.508  1.00  0.00           C  
ATOM   1227  O   ALA    85     245.719 -11.678  -6.244  1.00  0.00           O  
ATOM   1228  N   GLY    86     245.143 -13.702  -5.543  1.00  0.00           N  
ATOM   1229  H   GLY    86     245.008 -14.660  -5.832  1.00  0.00           H  
ATOM   1230  CA  GLY    86     244.885 -13.342  -4.191  1.00  0.00           C  
ATOM   1231  HA2 GLY    86     245.391 -14.018  -3.502  1.00  0.00           H  
ATOM   1232  HA3 GLY    86     245.380 -12.438  -3.835  1.00  0.00           H  
ATOM   1233  C   GLY    86     243.408 -13.283  -3.931  1.00  0.00           C  
ATOM   1234  O   GLY    86     242.565 -13.756  -4.732  1.00  0.00           O  
ATOM   1235  N   SER    87     243.107 -12.790  -2.663  1.00  0.00           N  
ATOM   1236  H   SER    87     243.864 -12.404  -2.118  1.00  0.00           H  
ATOM   1237  CA  SER    87     241.715 -12.625  -2.111  1.00  0.00           C  
ATOM   1238  HA  SER    87     240.996 -12.242  -2.835  1.00  0.00           H  
ATOM   1239  CB  SER    87     241.246 -13.974  -1.438  1.00  0.00           C  
ATOM   1240  HB2 SER    87     240.464 -13.788  -0.703  1.00  0.00           H  
ATOM   1241  HB3 SER    87     240.822 -14.607  -2.218  1.00  0.00           H  
ATOM   1242  OG  SER    87     242.366 -14.532  -0.762  1.00  0.00           O  
ATOM   1243  HG  SER    87     242.521 -14.049   0.054  1.00  0.00           H  
ATOM   1244  C   SER    87     241.691 -11.456  -1.031  1.00  0.00           C  
ATOM   1245  O   SER    87     242.776 -11.154  -0.554  1.00  0.00           O  
ATOM   1246  N   ILE    88     240.587 -10.848  -0.876  1.00  0.00           N  
ATOM   1247  H   ILE    88     239.744 -11.125  -1.357  1.00  0.00           H  
ATOM   1248  CA  ILE    88     240.456  -9.510  -0.252  1.00  0.00           C  
ATOM   1249  HA  ILE    88     241.139  -8.814  -0.741  1.00  0.00           H  
ATOM   1250  CB  ILE    88     238.989  -9.010  -0.686  1.00  0.00           C  
ATOM   1251  HB  ILE    88     238.274  -9.827  -0.778  1.00  0.00           H  
ATOM   1252  CG2 ILE    88     238.358  -8.188   0.409  1.00  0.00           C  
ATOM   1253 HG21 ILE    88     237.486  -7.640   0.052  1.00  0.00           H  
ATOM   1254 HG22 ILE    88     239.000  -7.311   0.497  1.00  0.00           H  
ATOM   1255 HG23 ILE    88     238.259  -8.628   1.401  1.00  0.00           H  
ATOM   1256  CG1 ILE    88     238.722  -8.376  -2.091  1.00  0.00           C  
ATOM   1257 HG12 ILE    88     239.081  -9.114  -2.808  1.00  0.00           H  
ATOM   1258 HG13 ILE    88     237.690  -8.372  -2.443  1.00  0.00           H  
ATOM   1259  CD1 ILE    88     239.412  -7.014  -2.316  1.00  0.00           C  
ATOM   1260 HD11 ILE    88     240.497  -7.067  -2.227  1.00  0.00           H  
ATOM   1261 HD12 ILE    88     239.064  -6.311  -1.560  1.00  0.00           H  
ATOM   1262 HD13 ILE    88     239.215  -6.617  -3.312  1.00  0.00           H  
ATOM   1263  C   ILE    88     240.771  -9.600   1.267  1.00  0.00           C  
ATOM   1264  O   ILE    88     240.119 -10.444   1.863  1.00  0.00           O  
ATOM   1265  N   ALA    89     241.783  -8.860   1.770  1.00  0.00           N  
ATOM   1266  H   ALA    89     242.453  -8.459   1.129  1.00  0.00           H  
ATOM   1267  CA  ALA    89     242.153  -8.984   3.159  1.00  0.00           C  
ATOM   1268  HA  ALA    89     241.933  -9.970   3.568  1.00  0.00           H  
ATOM   1269  CB  ALA    89     243.715  -8.819   3.326  1.00  0.00           C  
ATOM   1270  HB1 ALA    89     244.163  -7.826   3.287  1.00  0.00           H  
ATOM   1271  HB2 ALA    89     244.119  -9.289   4.222  1.00  0.00           H  
ATOM   1272  HB3 ALA    89     243.980  -9.595   2.608  1.00  0.00           H  
ATOM   1273  C   ALA    89     241.346  -7.967   4.008  1.00  0.00           C  
ATOM   1274  O   ALA    89     241.785  -6.832   4.296  1.00  0.00           O  
ATOM   1275  N   ALA    90     240.256  -8.321   4.591  1.00  0.00           N  
ATOM   1276  H   ALA    90     239.812  -9.207   4.393  1.00  0.00           H  
ATOM   1277  CA  ALA    90     239.547  -7.449   5.561  1.00  0.00           C  
ATOM   1278  HA  ALA    90     239.278  -6.551   5.005  1.00  0.00           H  
ATOM   1279  CB  ALA    90     238.203  -8.101   5.920  1.00  0.00           C  
ATOM   1280  HB1 ALA    90     237.425  -8.134   5.157  1.00  0.00           H  
ATOM   1281  HB2 ALA    90     238.374  -9.125   6.253  1.00  0.00           H  
ATOM   1282  HB3 ALA    90     237.802  -7.717   6.858  1.00  0.00           H  
ATOM   1283  C   ALA    90     240.285  -6.926   6.870  1.00  0.00           C  
ATOM   1284  O   ALA    90     239.739  -5.994   7.449  1.00  0.00           O  
ATOM   1285  N   ALA    91     241.413  -7.469   7.227  1.00  0.00           N  
ATOM   1286  H   ALA    91     241.819  -8.113   6.564  1.00  0.00           H  
ATOM   1287  CA  ALA    91     242.313  -7.115   8.327  1.00  0.00           C  
ATOM   1288  HA  ALA    91     241.611  -6.463   8.848  1.00  0.00           H  
ATOM   1289  CB  ALA    91     242.518  -8.326   9.369  1.00  0.00           C  
ATOM   1290  HB1 ALA    91     243.316  -8.158  10.093  1.00  0.00           H  
ATOM   1291  HB2 ALA    91     241.663  -8.637   9.970  1.00  0.00           H  
ATOM   1292  HB3 ALA    91     243.034  -9.075   8.768  1.00  0.00           H  
ATOM   1293  C   ALA    91     243.696  -6.329   7.805  1.00  0.00           C  
ATOM   1294  O   ALA    91     244.688  -6.240   8.473  1.00  0.00           O  
ATOM   1295  N   THR    92     243.735  -5.813   6.570  1.00  0.00           N  
ATOM   1296  H   THR    92     242.955  -5.860   5.930  1.00  0.00           H  
ATOM   1297  CA  THR    92     244.859  -5.025   6.059  1.00  0.00           C  
ATOM   1298  HA  THR    92     245.753  -5.435   6.529  1.00  0.00           H  
ATOM   1299  CB  THR    92     245.098  -5.062   4.463  1.00  0.00           C  
ATOM   1300  HB  THR    92     244.546  -5.967   4.207  1.00  0.00           H  
ATOM   1301  CG2 THR    92     246.608  -5.283   4.217  1.00  0.00           C  
ATOM   1302 HG21 THR    92     246.979  -6.025   4.924  1.00  0.00           H  
ATOM   1303 HG22 THR    92     247.153  -4.340   4.179  1.00  0.00           H  
ATOM   1304 HG23 THR    92     246.592  -5.840   3.280  1.00  0.00           H  
ATOM   1305  OG1 THR    92     244.648  -4.075   3.529  1.00  0.00           O  
ATOM   1306  HG1 THR    92     244.765  -3.198   3.901  1.00  0.00           H  
ATOM   1307  C   THR    92     244.969  -3.591   6.686  1.00  0.00           C  
ATOM   1308  O   THR    92     245.948  -2.860   6.338  1.00  0.00           O  
ATOM   1309  N   GLY    93     244.137  -3.217   7.663  1.00  0.00           N  
ATOM   1310  H   GLY    93     243.482  -3.847   8.103  1.00  0.00           H  
ATOM   1311  CA  GLY    93     243.985  -1.915   8.196  1.00  0.00           C  
ATOM   1312  HA2 GLY    93     243.639  -1.182   7.467  1.00  0.00           H  
ATOM   1313  HA3 GLY    93     243.213  -2.017   8.959  1.00  0.00           H  
ATOM   1314  C   GLY    93     245.249  -1.414   9.020  1.00  0.00           C  
ATOM   1315  O   GLY    93     245.390  -0.224   9.298  1.00  0.00           O  
ATOM   1316  N   PHE    94     246.123  -2.233   9.492  1.00  0.00           N  
ATOM   1317  H   PHE    94     245.913  -3.184   9.225  1.00  0.00           H  
ATOM   1318  CA  PHE    94     247.246  -2.015  10.413  1.00  0.00           C  
ATOM   1319  HA  PHE    94     247.598  -3.012  10.677  1.00  0.00           H  
ATOM   1320  CB  PHE    94     248.315  -1.316   9.529  1.00  0.00           C  
ATOM   1321  HB2 PHE    94     248.490  -2.031   8.725  1.00  0.00           H  
ATOM   1322  HB3 PHE    94     247.900  -0.378   9.159  1.00  0.00           H  
ATOM   1323  CG  PHE    94     249.659  -1.120  10.162  1.00  0.00           C  
ATOM   1324  CD1 PHE    94     250.405  -2.144  10.754  1.00  0.00           C  
ATOM   1325  HD1 PHE    94     250.016  -3.150  10.816  1.00  0.00           H  
ATOM   1326  CE1 PHE    94     251.721  -2.004  11.231  1.00  0.00           C  
ATOM   1327  HE1 PHE    94     252.208  -2.858  11.677  1.00  0.00           H  
ATOM   1328  CZ  PHE    94     252.240  -0.708  11.185  1.00  0.00           C  
ATOM   1329  HZ  PHE    94     253.170  -0.406  11.644  1.00  0.00           H  
ATOM   1330  CE2 PHE    94     251.464   0.349  10.701  1.00  0.00           C  
ATOM   1331  HE2 PHE    94     251.776   1.377  10.600  1.00  0.00           H  
ATOM   1332  CD2 PHE    94     250.164   0.163  10.164  1.00  0.00           C  
ATOM   1333  HD2 PHE    94     249.610   1.027   9.825  1.00  0.00           H  
ATOM   1334  C   PHE    94     246.842  -1.411  11.794  1.00  0.00           C  
ATOM   1335  O   PHE    94     246.775  -2.075  12.861  1.00  0.00           O  
ATOM   1336  N   VAL    95     246.460  -0.135  11.809  1.00  0.00           N  
ATOM   1337  H   VAL    95     246.375   0.275  10.890  1.00  0.00           H  
ATOM   1338  CA  VAL    95     245.962   0.788  12.844  1.00  0.00           C  
ATOM   1339  HA  VAL    95     245.515   0.189  13.637  1.00  0.00           H  
ATOM   1340  CB  VAL    95     247.015   1.639  13.499  1.00  0.00           C  
ATOM   1341  HB  VAL    95     246.452   2.484  13.896  1.00  0.00           H  
ATOM   1342  CG1 VAL    95     248.079   2.220  12.539  1.00  0.00           C  
ATOM   1343 HG11 VAL    95     248.989   1.657  12.334  1.00  0.00           H  
ATOM   1344 HG12 VAL    95     248.511   3.188  12.794  1.00  0.00           H  
ATOM   1345 HG13 VAL    95     247.581   2.255  11.570  1.00  0.00           H  
ATOM   1346  CG2 VAL    95     247.604   0.965  14.794  1.00  0.00           C  
ATOM   1347 HG21 VAL    95     246.890   0.337  15.327  1.00  0.00           H  
ATOM   1348 HG22 VAL    95     247.956   1.810  15.385  1.00  0.00           H  
ATOM   1349 HG23 VAL    95     248.548   0.442  14.640  1.00  0.00           H  
ATOM   1350  C   VAL    95     244.717   1.478  12.293  1.00  0.00           C  
ATOM   1351  O   VAL    95     244.869   2.423  11.548  1.00  0.00           O  
ATOM   1352  N   LYS    96     243.540   0.976  12.725  1.00  0.00           N  
ATOM   1353  H   LYS    96     243.647   0.157  13.307  1.00  0.00           H  
ATOM   1354  CA  LYS    96     242.176   1.386  12.194  1.00  0.00           C  
ATOM   1355  HA  LYS    96     242.206   1.454  11.106  1.00  0.00           H  
ATOM   1356  CB  LYS    96     241.155   0.211  12.537  1.00  0.00           C  
ATOM   1357  HB2 LYS    96     241.257  -0.041  13.592  1.00  0.00           H  
ATOM   1358  HB3 LYS    96     240.130   0.552  12.391  1.00  0.00           H  
ATOM   1359  CG  LYS    96     241.272  -1.003  11.700  1.00  0.00           C  
ATOM   1360  HG2 LYS    96     240.894  -0.731  10.715  1.00  0.00           H  
ATOM   1361  HG3 LYS    96     242.243  -1.453  11.489  1.00  0.00           H  
ATOM   1362  CD  LYS    96     240.330  -2.212  12.071  1.00  0.00           C  
ATOM   1363  HD2 LYS    96     239.269  -1.965  12.031  1.00  0.00           H  
ATOM   1364  HD3 LYS    96     240.489  -2.977  11.311  1.00  0.00           H  
ATOM   1365  CE  LYS    96     240.584  -2.753  13.454  1.00  0.00           C  
ATOM   1366  HE2 LYS    96     241.437  -3.425  13.359  1.00  0.00           H  
ATOM   1367  HE3 LYS    96     240.630  -1.833  14.036  1.00  0.00           H  
ATOM   1368  NZ  LYS    96     239.494  -3.658  13.910  1.00  0.00           N  
ATOM   1369  HZ1 LYS    96     239.739  -4.412  14.535  1.00  0.00           H  
ATOM   1370  HZ2 LYS    96     238.771  -3.101  14.343  1.00  0.00           H  
ATOM   1371  HZ3 LYS    96     239.089  -4.050  13.072  1.00  0.00           H  
ATOM   1372  C   LYS    96     241.670   2.682  12.839  1.00  0.00           C  
ATOM   1373  O   LYS    96     241.818   2.715  14.069  1.00  0.00           O  
ATOM   1374  N   LYS    97     241.039   3.580  12.071  1.00  0.00           N  
ATOM   1375  H   LYS    97     240.977   3.521  11.065  1.00  0.00           H  
ATOM   1376  CA  LYS    97     240.411   4.792  12.630  1.00  0.00           C  
ATOM   1377  HA  LYS    97     240.996   5.032  13.518  1.00  0.00           H  
ATOM   1378  CB  LYS    97     240.304   6.074  11.719  1.00  0.00           C  
ATOM   1379  HB2 LYS    97     239.732   5.996  10.794  1.00  0.00           H  
ATOM   1380  HB3 LYS    97     239.871   6.825  12.379  1.00  0.00           H  
ATOM   1381  CG  LYS    97     241.752   6.783  11.394  1.00  0.00           C  
ATOM   1382  HG2 LYS    97     242.440   6.614  12.222  1.00  0.00           H  
ATOM   1383  HG3 LYS    97     242.230   6.396  10.494  1.00  0.00           H  
ATOM   1384  CD  LYS    97     241.533   8.248  11.091  1.00  0.00           C  
ATOM   1385  HD2 LYS    97     242.582   8.537  11.023  1.00  0.00           H  
ATOM   1386  HD3 LYS    97     241.409   8.524  10.044  1.00  0.00           H  
ATOM   1387  CE  LYS    97     241.036   9.091  12.233  1.00  0.00           C  
ATOM   1388  HE2 LYS    97     240.537   9.982  11.853  1.00  0.00           H  
ATOM   1389  HE3 LYS    97     240.315   8.441  12.729  1.00  0.00           H  
ATOM   1390  NZ  LYS    97     242.196   9.434  13.148  1.00  0.00           N  
ATOM   1391  HZ1 LYS    97     241.849  10.021  13.892  1.00  0.00           H  
ATOM   1392  HZ2 LYS    97     242.738   8.650  13.483  1.00  0.00           H  
ATOM   1393  HZ3 LYS    97     242.923   9.886  12.612  1.00  0.00           H  
ATOM   1394  C   LYS    97     238.974   4.455  13.073  1.00  0.00           C  
ATOM   1395  O   LYS    97     238.344   3.768  12.280  1.00  0.00           O  
ATOM   1396  N   ASP    98     238.319   5.034  14.086  1.00  0.00           N  
ATOM   1397  H   ASP    98     238.792   5.612  14.766  1.00  0.00           H  
ATOM   1398  CA  ASP    98     236.892   4.754  14.278  1.00  0.00           C  
ATOM   1399  HA  ASP    98     236.552   4.059  13.510  1.00  0.00           H  
ATOM   1400  CB  ASP    98     236.541   4.159  15.673  1.00  0.00           C  
ATOM   1401  HB2 ASP    98     236.836   4.935  16.379  1.00  0.00           H  
ATOM   1402  HB3 ASP    98     235.452   4.199  15.683  1.00  0.00           H  
ATOM   1403  CG  ASP    98     237.128   2.823  16.000  1.00  0.00           C  
ATOM   1404  OD1 ASP    98     238.211   2.820  16.655  1.00  0.00           O  
ATOM   1405  OD2 ASP    98     236.720   1.781  15.415  1.00  0.00           O  
ATOM   1406  C   ASP    98     236.156   6.071  14.091  1.00  0.00           C  
ATOM   1407  O   ASP    98     236.592   7.124  14.568  1.00  0.00           O  
ATOM   1408  N   GLN    99     235.020   6.073  13.361  1.00  0.00           N  
ATOM   1409  H   GLN    99     234.704   5.236  12.891  1.00  0.00           H  
ATOM   1410  CA  GLN    99     234.130   7.256  13.215  1.00  0.00           C  
ATOM   1411  HA  GLN    99     234.780   8.123  13.332  1.00  0.00           H  
ATOM   1412  CB  GLN    99     233.535   7.321  11.798  1.00  0.00           C  
ATOM   1413  HB2 GLN    99     232.914   6.436  11.655  1.00  0.00           H  
ATOM   1414  HB3 GLN    99     232.858   8.167  11.677  1.00  0.00           H  
ATOM   1415  CG  GLN    99     234.431   7.547  10.606  1.00  0.00           C  
ATOM   1416  HG2 GLN    99     235.162   8.318  10.855  1.00  0.00           H  
ATOM   1417  HG3 GLN    99     234.940   6.597  10.445  1.00  0.00           H  
ATOM   1418  CD  GLN    99     233.611   7.922   9.382  1.00  0.00           C  
ATOM   1419  OE1 GLN    99     233.161   7.086   8.633  1.00  0.00           O  
ATOM   1420  NE2 GLN    99     233.197   9.158   9.071  1.00  0.00           N  
ATOM   1421 HE21 GLN    99     232.616   9.181   8.245  1.00  0.00           H  
ATOM   1422 HE22 GLN    99     233.333   9.883   9.761  1.00  0.00           H  
ATOM   1423  C   GLN    99     233.150   7.422  14.439  1.00  0.00           C  
ATOM   1424  O   GLN    99     232.380   8.419  14.567  1.00  0.00           O  
ATOM   1425  N   LEU   100     233.253   6.591  15.471  1.00  0.00           N  
ATOM   1426  H   LEU   100     233.946   5.873  15.312  1.00  0.00           H  
ATOM   1427  CA  LEU   100     232.591   6.613  16.759  1.00  0.00           C  
ATOM   1428  HA  LEU   100     231.607   7.075  16.677  1.00  0.00           H  
ATOM   1429  CB  LEU   100     232.263   5.217  17.255  1.00  0.00           C  
ATOM   1430  HB2 LEU   100     231.801   4.770  16.375  1.00  0.00           H  
ATOM   1431  HB3 LEU   100     233.234   4.777  17.478  1.00  0.00           H  
ATOM   1432  CG  LEU   100     231.578   5.030  18.628  1.00  0.00           C  
ATOM   1433  HG  LEU   100     231.959   5.756  19.347  1.00  0.00           H  
ATOM   1434  CD1 LEU   100     231.682   3.522  19.012  1.00  0.00           C  
ATOM   1435 HD11 LEU   100     231.102   2.914  18.318  1.00  0.00           H  
ATOM   1436 HD12 LEU   100     231.401   3.409  20.059  1.00  0.00           H  
ATOM   1437 HD13 LEU   100     232.734   3.314  18.816  1.00  0.00           H  
ATOM   1438  CD2 LEU   100     229.977   5.130  18.584  1.00  0.00           C  
ATOM   1439 HD21 LEU   100     229.744   6.122  18.196  1.00  0.00           H  
ATOM   1440 HD22 LEU   100     229.742   4.775  19.588  1.00  0.00           H  
ATOM   1441 HD23 LEU   100     229.591   4.430  17.843  1.00  0.00           H  
ATOM   1442  C   LEU   100     233.327   7.452  17.822  1.00  0.00           C  
ATOM   1443  O   LEU   100     234.369   7.009  18.374  1.00  0.00           O  
ATOM   1444  N   GLY   101     232.755   8.529  18.046  1.00  0.00           N  
ATOM   1445  H   GLY   101     231.964   8.852  17.507  1.00  0.00           H  
ATOM   1446  CA  GLY   101     233.286   9.507  19.123  1.00  0.00           C  
ATOM   1447  HA2 GLY   101     233.638   8.964  20.001  1.00  0.00           H  
ATOM   1448  HA3 GLY   101     234.171   9.986  18.705  1.00  0.00           H  
ATOM   1449  C   GLY   101     232.407  10.665  19.635  1.00  0.00           C  
ATOM   1450  O   GLY   101     231.215  10.400  19.478  1.00  0.00           O  
ATOM   1451  N   LYS   102     233.021  11.720  20.139  1.00  0.00           N  
ATOM   1452  H   LYS   102     234.011  11.623  20.314  1.00  0.00           H  
ATOM   1453  CA  LYS   102     232.217  13.028  20.389  1.00  0.00           C  
ATOM   1454  HA  LYS   102     231.458  12.667  21.083  1.00  0.00           H  
ATOM   1455  CB  LYS   102     232.899  14.192  21.209  1.00  0.00           C  
ATOM   1456  HB2 LYS   102     233.372  14.843  20.474  1.00  0.00           H  
ATOM   1457  HB3 LYS   102     232.263  14.673  21.953  1.00  0.00           H  
ATOM   1458  CG  LYS   102     234.008  13.530  22.095  1.00  0.00           C  
ATOM   1459  HG2 LYS   102     233.791  12.878  22.941  1.00  0.00           H  
ATOM   1460  HG3 LYS   102     234.792  12.964  21.593  1.00  0.00           H  
ATOM   1461  CD  LYS   102     234.773  14.645  22.894  1.00  0.00           C  
ATOM   1462  HD2 LYS   102     235.255  15.200  22.090  1.00  0.00           H  
ATOM   1463  HD3 LYS   102     234.103  15.380  23.340  1.00  0.00           H  
ATOM   1464  CE  LYS   102     235.922  14.214  23.823  1.00  0.00           C  
ATOM   1465  HE2 LYS   102     235.987  13.126  23.801  1.00  0.00           H  
ATOM   1466  HE3 LYS   102     236.931  14.603  23.692  1.00  0.00           H  
ATOM   1467  NZ  LYS   102     235.528  14.730  25.208  1.00  0.00           N  
ATOM   1468  HZ1 LYS   102     234.773  14.195  25.613  1.00  0.00           H  
ATOM   1469  HZ2 LYS   102     236.286  14.808  25.871  1.00  0.00           H  
ATOM   1470  HZ3 LYS   102     235.112  15.650  25.222  1.00  0.00           H  
ATOM   1471  C   LYS   102     231.464  13.636  19.195  1.00  0.00           C  
ATOM   1472  O   LYS   102     230.682  14.603  19.315  1.00  0.00           O  
ATOM   1473  N   ASN   103     231.656  13.064  17.978  1.00  0.00           N  
ATOM   1474  H   ASN   103     232.411  12.399  18.068  1.00  0.00           H  
ATOM   1475  CA  ASN   103     231.359  13.481  16.564  1.00  0.00           C  
ATOM   1476  HA  ASN   103     231.508  12.638  15.889  1.00  0.00           H  
ATOM   1477  CB  ASN   103     229.826  13.723  16.364  1.00  0.00           C  
ATOM   1478  HB2 ASN   103     229.325  12.828  16.733  1.00  0.00           H  
ATOM   1479  HB3 ASN   103     229.553  14.642  16.881  1.00  0.00           H  
ATOM   1480  CG  ASN   103     229.421  13.814  14.851  1.00  0.00           C  
ATOM   1481  OD1 ASN   103     229.854  13.050  13.980  1.00  0.00           O  
ATOM   1482  ND2 ASN   103     228.587  14.793  14.492  1.00  0.00           N  
ATOM   1483 HD21 ASN   103     228.123  15.495  15.050  1.00  0.00           H  
ATOM   1484 HD22 ASN   103     228.779  15.066  13.539  1.00  0.00           H  
ATOM   1485  C   ASN   103     232.137  14.674  16.057  1.00  0.00           C  
ATOM   1486  O   ASN   103     232.446  15.607  16.880  1.00  0.00           O  
ATOM   1487  N   GLU   104     232.537  14.735  14.783  1.00  0.00           N  
ATOM   1488  H   GLU   104     232.091  14.025  14.220  1.00  0.00           H  
ATOM   1489  CA  GLU   104     233.243  15.868  14.144  1.00  0.00           C  
ATOM   1490  HA  GLU   104     234.042  16.181  14.816  1.00  0.00           H  
ATOM   1491  CB  GLU   104     233.772  15.357  12.806  1.00  0.00           C  
ATOM   1492  HB2 GLU   104     232.919  15.145  12.161  1.00  0.00           H  
ATOM   1493  HB3 GLU   104     234.456  16.024  12.281  1.00  0.00           H  
ATOM   1494  CG  GLU   104     234.501  14.002  12.798  1.00  0.00           C  
ATOM   1495  HG2 GLU   104     233.697  13.266  12.805  1.00  0.00           H  
ATOM   1496  HG3 GLU   104     234.931  13.929  11.799  1.00  0.00           H  
ATOM   1497  CD  GLU   104     235.484  13.671  14.037  1.00  0.00           C  
ATOM   1498  OE1 GLU   104     235.714  12.442  14.234  1.00  0.00           O  
ATOM   1499  OE2 GLU   104     236.000  14.577  14.770  1.00  0.00           O  
ATOM   1500  C   GLU   104     232.488  17.210  13.910  1.00  0.00           C  
ATOM   1501  O   GLU   104     231.465  17.434  14.624  1.00  0.00           O  
ATOM   1502  N   GLU   105     232.913  18.130  12.939  1.00  0.00           N  
ATOM   1503  H   GLU   105     233.844  17.996  12.570  1.00  0.00           H  
ATOM   1504  CA  GLU   105     232.189  19.372  12.785  1.00  0.00           C  
ATOM   1505  HA  GLU   105     231.928  19.671  13.800  1.00  0.00           H  
ATOM   1506  CB  GLU   105     233.005  20.465  12.066  1.00  0.00           C  
ATOM   1507  HB2 GLU   105     233.949  20.408  12.608  1.00  0.00           H  
ATOM   1508  HB3 GLU   105     233.124  20.329  10.991  1.00  0.00           H  
ATOM   1509  CG  GLU   105     232.391  21.929  12.213  1.00  0.00           C  
ATOM   1510  HG2 GLU   105     233.101  22.683  11.876  1.00  0.00           H  
ATOM   1511  HG3 GLU   105     231.477  21.869  11.622  1.00  0.00           H  
ATOM   1512  CD  GLU   105     231.857  22.360  13.598  1.00  0.00           C  
ATOM   1513  OE1 GLU   105     230.618  22.382  13.869  1.00  0.00           O  
ATOM   1514  OE2 GLU   105     232.701  22.774  14.428  1.00  0.00           O  
ATOM   1515  C   GLU   105     230.831  19.040  12.015  1.00  0.00           C  
ATOM   1516  O   GLU   105     230.952  18.566  10.859  1.00  0.00           O  
ATOM   1517  N   GLY   106     229.666  19.302  12.593  1.00  0.00           N  
ATOM   1518  H   GLY   106     229.558  19.840  13.441  1.00  0.00           H  
ATOM   1519  CA  GLY   106     228.375  18.903  11.930  1.00  0.00           C  
ATOM   1520  HA2 GLY   106     228.416  18.017  11.297  1.00  0.00           H  
ATOM   1521  HA3 GLY   106     227.671  18.674  12.730  1.00  0.00           H  
ATOM   1522  C   GLY   106     227.679  19.949  11.144  1.00  0.00           C  
ATOM   1523  O   GLY   106     228.243  20.321  10.143  1.00  0.00           O  
ATOM   1524  N   ALA   107     226.443  20.324  11.513  1.00  0.00           N  
ATOM   1525  H   ALA   107     226.042  20.161  12.426  1.00  0.00           H  
ATOM   1526  CA  ALA   107     225.766  21.484  10.791  1.00  0.00           C  
ATOM   1527  HA  ALA   107     226.440  22.322  10.611  1.00  0.00           H  
ATOM   1528  CB  ALA   107     225.150  20.901   9.537  1.00  0.00           C  
ATOM   1529  HB1 ALA   107     225.704  20.351   8.776  1.00  0.00           H  
ATOM   1530  HB2 ALA   107     224.269  20.263   9.615  1.00  0.00           H  
ATOM   1531  HB3 ALA   107     224.834  21.731   8.904  1.00  0.00           H  
ATOM   1532  C   ALA   107     224.683  22.147  11.674  1.00  0.00           C  
ATOM   1533  O   ALA   107     224.430  21.648  12.821  1.00  0.00           O  
ATOM   1534  N   PRO   108     224.116  23.337  11.362  1.00  0.00           N  
ATOM   1535  CD  PRO   108     224.653  24.278  10.451  1.00  0.00           C  
ATOM   1536  HD2 PRO   108     224.892  23.778   9.512  1.00  0.00           H  
ATOM   1537  HD3 PRO   108     225.453  24.769  11.004  1.00  0.00           H  
ATOM   1538  CG  PRO   108     223.402  25.146  10.197  1.00  0.00           C  
ATOM   1539  HG2 PRO   108     222.700  24.721   9.480  1.00  0.00           H  
ATOM   1540  HG3 PRO   108     223.519  26.088   9.660  1.00  0.00           H  
ATOM   1541  CB  PRO   108     222.751  25.244  11.528  1.00  0.00           C  
ATOM   1542  HB2 PRO   108     221.688  25.434  11.382  1.00  0.00           H  
ATOM   1543  HB3 PRO   108     223.306  25.898  12.201  1.00  0.00           H  
ATOM   1544  CA  PRO   108     223.005  23.876  12.115  1.00  0.00           C  
ATOM   1545  HA  PRO   108     223.245  23.937  13.176  1.00  0.00           H  
ATOM   1546  C   PRO   108     221.654  23.147  11.941  1.00  0.00           C  
ATOM   1547  O   PRO   108     221.509  22.389  10.934  1.00  0.00           O  
ATOM   1548  N   GLN   109     220.709  23.156  12.895  1.00  0.00           N  
ATOM   1549  H   GLN   109     220.846  23.865  13.602  1.00  0.00           H  
ATOM   1550  CA  GLN   109     219.312  22.684  12.853  1.00  0.00           C  
ATOM   1551  HA  GLN   109     219.080  22.544  11.797  1.00  0.00           H  
ATOM   1552  CB  GLN   109     219.153  21.412  13.691  1.00  0.00           C  
ATOM   1553  HB2 GLN   109     220.033  21.120  14.263  1.00  0.00           H  
ATOM   1554  HB3 GLN   109     218.264  21.385  14.322  1.00  0.00           H  
ATOM   1555  CG  GLN   109     219.000  20.220  12.777  1.00  0.00           C  
ATOM   1556  HG2 GLN   109     219.881  20.358  12.151  1.00  0.00           H  
ATOM   1557  HG3 GLN   109     219.124  19.344  13.413  1.00  0.00           H  
ATOM   1558  CD  GLN   109     217.809  20.152  11.902  1.00  0.00           C  
ATOM   1559  OE1 GLN   109     216.889  19.341  12.165  1.00  0.00           O  
ATOM   1560  NE2 GLN   109     217.756  20.905  10.813  1.00  0.00           N  
ATOM   1561 HE21 GLN   109     217.213  20.607  10.015  1.00  0.00           H  
ATOM   1562 HE22 GLN   109     218.534  21.499  10.564  1.00  0.00           H  
ATOM   1563  C   GLN   109     218.410  23.845  13.379  1.00  0.00           C  
ATOM   1564  O   GLN   109     218.916  24.597  14.240  1.00  0.00           O  
ATOM   1565  N   GLU   110     217.288  24.113  12.666  1.00  0.00           N  
ATOM   1566  H   GLU   110     217.128  23.442  11.928  1.00  0.00           H  
ATOM   1567  CA  GLU   110     216.273  25.175  13.027  1.00  0.00           C  
ATOM   1568  HA  GLU   110     216.765  26.122  13.250  1.00  0.00           H  
ATOM   1569  CB  GLU   110     215.217  25.433  11.764  1.00  0.00           C  
ATOM   1570  HB2 GLU   110     214.496  24.618  11.710  1.00  0.00           H  
ATOM   1571  HB3 GLU   110     214.674  26.329  12.065  1.00  0.00           H  
ATOM   1572  CG  GLU   110     216.016  25.611  10.439  1.00  0.00           C  
ATOM   1573  HG2 GLU   110     216.488  24.711  10.046  1.00  0.00           H  
ATOM   1574  HG3 GLU   110     215.159  25.836   9.803  1.00  0.00           H  
ATOM   1575  CD  GLU   110     216.937  26.779  10.369  1.00  0.00           C  
ATOM   1576  OE1 GLU   110     217.934  26.631   9.660  1.00  0.00           O  
ATOM   1577  OE2 GLU   110     216.576  27.948  10.704  1.00  0.00           O  
ATOM   1578  C   GLU   110     215.440  24.840  14.357  1.00  0.00           C  
ATOM   1579  O   GLU   110     215.030  23.688  14.675  1.00  0.00           O  
ATOM   1580  N   GLY   111     215.277  25.811  15.202  1.00  0.00           N  
ATOM   1581  H   GLY   111     214.984  26.648  14.720  1.00  0.00           H  
ATOM   1582  CA  GLY   111     214.967  25.630  16.588  1.00  0.00           C  
ATOM   1583  HA2 GLY   111     215.558  24.797  16.969  1.00  0.00           H  
ATOM   1584  HA3 GLY   111     215.347  26.485  17.147  1.00  0.00           H  
ATOM   1585  C   GLY   111     213.463  25.447  16.930  1.00  0.00           C  
ATOM   1586  O   GLY   111     213.096  25.788  18.045  1.00  0.00           O  
ATOM   1587  N   ILE   112     212.619  24.943  15.992  1.00  0.00           N  
ATOM   1588  H   ILE   112     212.992  24.858  15.057  1.00  0.00           H  
ATOM   1589  CA  ILE   112     211.183  24.531  16.183  1.00  0.00           C  
ATOM   1590  HA  ILE   112     210.931  24.503  17.243  1.00  0.00           H  
ATOM   1591  CB  ILE   112     210.345  25.639  15.648  1.00  0.00           C  
ATOM   1592  HB  ILE   112     209.324  25.256  15.644  1.00  0.00           H  
ATOM   1593  CG2 ILE   112     210.798  26.165  14.217  1.00  0.00           C  
ATOM   1594 HG21 ILE   112     209.943  26.687  13.788  1.00  0.00           H  
ATOM   1595 HG22 ILE   112     210.956  25.342  13.521  1.00  0.00           H  
ATOM   1596 HG23 ILE   112     211.649  26.845  14.181  1.00  0.00           H  
ATOM   1597  CG1 ILE   112     210.297  26.999  16.353  1.00  0.00           C  
ATOM   1598 HG12 ILE   112     211.319  27.362  16.241  1.00  0.00           H  
ATOM   1599 HG13 ILE   112     209.649  27.683  15.804  1.00  0.00           H  
ATOM   1600  CD1 ILE   112     209.744  27.169  17.698  1.00  0.00           C  
ATOM   1601 HD11 ILE   112     210.378  26.564  18.346  1.00  0.00           H  
ATOM   1602 HD12 ILE   112     208.791  26.791  18.067  1.00  0.00           H  
ATOM   1603 HD13 ILE   112     210.172  28.059  18.159  1.00  0.00           H  
ATOM   1604  C   ILE   112     210.905  23.144  15.530  1.00  0.00           C  
ATOM   1605  O   ILE   112     209.784  22.678  15.617  1.00  0.00           O  
ATOM   1606  N   LEU   113     211.936  22.402  14.951  1.00  0.00           N  
ATOM   1607  H   LEU   113     212.901  22.696  14.931  1.00  0.00           H  
ATOM   1608  CA  LEU   113     211.730  21.277  14.068  1.00  0.00           C  
ATOM   1609  HA  LEU   113     210.666  21.302  13.834  1.00  0.00           H  
ATOM   1610  CB  LEU   113     212.437  21.542  12.765  1.00  0.00           C  
ATOM   1611  HB2 LEU   113     212.035  22.535  12.561  1.00  0.00           H  
ATOM   1612  HB3 LEU   113     213.490  21.753  12.950  1.00  0.00           H  
ATOM   1613  CG  LEU   113     212.242  20.669  11.550  1.00  0.00           C  
ATOM   1614  HG  LEU   113     212.806  19.737  11.565  1.00  0.00           H  
ATOM   1615  CD1 LEU   113     212.749  21.328  10.342  1.00  0.00           C  
ATOM   1616 HD11 LEU   113     212.026  22.001   9.881  1.00  0.00           H  
ATOM   1617 HD12 LEU   113     213.058  20.536   9.660  1.00  0.00           H  
ATOM   1618 HD13 LEU   113     213.679  21.883  10.469  1.00  0.00           H  
ATOM   1619  CD2 LEU   113     210.821  20.228  11.098  1.00  0.00           C  
ATOM   1620 HD21 LEU   113     210.106  21.044  11.201  1.00  0.00           H  
ATOM   1621 HD22 LEU   113     210.556  19.365  11.709  1.00  0.00           H  
ATOM   1622 HD23 LEU   113     210.852  19.823  10.086  1.00  0.00           H  
ATOM   1623  C   LEU   113     211.874  19.927  14.813  1.00  0.00           C  
ATOM   1624  O   LEU   113     212.920  19.243  14.713  1.00  0.00           O  
ATOM   1625  N   GLU   114     210.960  19.590  15.748  1.00  0.00           N  
ATOM   1626  H   GLU   114     210.153  20.113  16.057  1.00  0.00           H  
ATOM   1627  CA  GLU   114     211.040  18.431  16.630  1.00  0.00           C  
ATOM   1628  HA  GLU   114     212.063  18.105  16.442  1.00  0.00           H  
ATOM   1629  CB  GLU   114     211.026  18.882  18.108  1.00  0.00           C  
ATOM   1630  HB2 GLU   114     211.009  17.900  18.582  1.00  0.00           H  
ATOM   1631  HB3 GLU   114     211.918  19.478  18.301  1.00  0.00           H  
ATOM   1632  CG  GLU   114     209.857  19.696  18.521  1.00  0.00           C  
ATOM   1633  HG2 GLU   114     210.056  20.762  18.410  1.00  0.00           H  
ATOM   1634  HG3 GLU   114     209.068  19.454  17.809  1.00  0.00           H  
ATOM   1635  CD  GLU   114     209.502  19.391  19.975  1.00  0.00           C  
ATOM   1636  OE1 GLU   114     208.343  18.978  20.132  1.00  0.00           O  
ATOM   1637  OE2 GLU   114     210.232  19.442  20.978  1.00  0.00           O  
ATOM   1638  C   GLU   114     210.088  17.242  16.330  1.00  0.00           C  
ATOM   1639  O   GLU   114     210.111  16.245  17.056  1.00  0.00           O  
ATOM   1640  N   ASP   115     209.319  17.425  15.313  1.00  0.00           N  
ATOM   1641  H   ASP   115     209.258  18.370  14.959  1.00  0.00           H  
ATOM   1642  CA  ASP   115     208.515  16.414  14.552  1.00  0.00           C  
ATOM   1643  HA  ASP   115     208.103  15.764  15.324  1.00  0.00           H  
ATOM   1644  CB  ASP   115     207.389  17.155  13.829  1.00  0.00           C  
ATOM   1645  HB2 ASP   115     207.895  17.857  13.167  1.00  0.00           H  
ATOM   1646  HB3 ASP   115     206.766  16.486  13.235  1.00  0.00           H  
ATOM   1647  CG  ASP   115     206.302  17.873  14.594  1.00  0.00           C  
ATOM   1648  OD1 ASP   115     205.692  18.824  14.101  1.00  0.00           O  
ATOM   1649  OD2 ASP   115     205.944  17.514  15.751  1.00  0.00           O  
ATOM   1650  C   ASP   115     209.427  15.672  13.648  1.00  0.00           C  
ATOM   1651  O   ASP   115     209.530  16.188  12.456  1.00  0.00           O  
ATOM   1652  N   MET   116     210.026  14.520  14.094  1.00  0.00           N  
ATOM   1653  H   MET   116     210.078  14.214  15.055  1.00  0.00           H  
ATOM   1654  CA  MET   116     210.972  13.804  13.096  1.00  0.00           C  
ATOM   1655  HA  MET   116     211.625  14.564  12.667  1.00  0.00           H  
ATOM   1656  CB  MET   116     211.849  12.693  13.690  1.00  0.00           C  
ATOM   1657  HB2 MET   116     211.210  11.832  13.887  1.00  0.00           H  
ATOM   1658  HB3 MET   116     212.622  12.345  13.004  1.00  0.00           H  
ATOM   1659  CG  MET   116     212.413  13.166  14.987  1.00  0.00           C  
ATOM   1660  HG2 MET   116     211.674  13.363  15.763  1.00  0.00           H  
ATOM   1661  HG3 MET   116     213.107  12.371  15.260  1.00  0.00           H  
ATOM   1662  SD  MET   116     213.196  14.844  14.835  1.00  0.00           S  
ATOM   1663  CE  MET   116     214.989  14.457  15.047  1.00  0.00           C  
ATOM   1664  HE1 MET   116     215.388  14.294  14.046  1.00  0.00           H  
ATOM   1665  HE2 MET   116     215.636  15.300  15.287  1.00  0.00           H  
ATOM   1666  HE3 MET   116     215.296  13.639  15.699  1.00  0.00           H  
ATOM   1667  C   MET   116     210.100  13.206  11.949  1.00  0.00           C  
ATOM   1668  O   MET   116     209.030  12.640  12.266  1.00  0.00           O  
ATOM   1669  N   PRO   117     210.329  13.345  10.668  1.00  0.00           N  
ATOM   1670  CD  PRO   117     211.240  14.250  10.027  1.00  0.00           C  
ATOM   1671  HD2 PRO   117     212.046  14.139  10.753  1.00  0.00           H  
ATOM   1672  HD3 PRO   117     210.715  15.191   9.862  1.00  0.00           H  
ATOM   1673  CG  PRO   117     211.682  13.470   8.757  1.00  0.00           C  
ATOM   1674  HG2 PRO   117     212.368  12.682   9.068  1.00  0.00           H  
ATOM   1675  HG3 PRO   117     212.344  14.015   8.084  1.00  0.00           H  
ATOM   1676  CB  PRO   117     210.361  12.849   8.330  1.00  0.00           C  
ATOM   1677  HB2 PRO   117     210.384  12.035   7.605  1.00  0.00           H  
ATOM   1678  HB3 PRO   117     209.703  13.560   7.831  1.00  0.00           H  
ATOM   1679  CA  PRO   117     209.713  12.468   9.592  1.00  0.00           C  
ATOM   1680  HA  PRO   117     208.643  12.673   9.616  1.00  0.00           H  
ATOM   1681  C   PRO   117     210.109  11.046   9.934  1.00  0.00           C  
ATOM   1682  O   PRO   117     211.247  10.806  10.380  1.00  0.00           O  
ATOM   1683  N   VAL   118     209.215  10.059   9.940  1.00  0.00           N  
ATOM   1684  H   VAL   118     208.227  10.251   9.858  1.00  0.00           H  
ATOM   1685  CA  VAL   118     209.463   8.616  10.260  1.00  0.00           C  
ATOM   1686  HA  VAL   118     210.523   8.614  10.512  1.00  0.00           H  
ATOM   1687  CB  VAL   118     208.563   8.282  11.436  1.00  0.00           C  
ATOM   1688  HB  VAL   118     208.629   7.195  11.495  1.00  0.00           H  
ATOM   1689  CG1 VAL   118     207.100   8.588  11.243  1.00  0.00           C  
ATOM   1690 HG11 VAL   118     206.872   9.649  11.146  1.00  0.00           H  
ATOM   1691 HG12 VAL   118     206.554   8.196  12.101  1.00  0.00           H  
ATOM   1692 HG13 VAL   118     206.637   8.118  10.374  1.00  0.00           H  
ATOM   1693  CG2 VAL   118     209.232   8.912  12.618  1.00  0.00           C  
ATOM   1694 HG21 VAL   118     208.794   9.906  12.714  1.00  0.00           H  
ATOM   1695 HG22 VAL   118     210.308   8.757  12.695  1.00  0.00           H  
ATOM   1696 HG23 VAL   118     208.934   8.357  13.508  1.00  0.00           H  
ATOM   1697  C   VAL   118     209.385   7.767   9.058  1.00  0.00           C  
ATOM   1698  O   VAL   118     208.439   7.986   8.244  1.00  0.00           O  
ATOM   1699  N   ASP   119     210.371   6.830   8.836  1.00  0.00           N  
ATOM   1700  H   ASP   119     211.188   6.831   9.430  1.00  0.00           H  
ATOM   1701  CA  ASP   119     210.303   5.853   7.768  1.00  0.00           C  
ATOM   1702  HA  ASP   119     209.279   5.486   7.838  1.00  0.00           H  
ATOM   1703  CB  ASP   119     210.707   6.436   6.404  1.00  0.00           C  
ATOM   1704  HB2 ASP   119     210.542   5.657   5.659  1.00  0.00           H  
ATOM   1705  HB3 ASP   119     209.943   7.192   6.225  1.00  0.00           H  
ATOM   1706  CG  ASP   119     212.174   6.988   6.181  1.00  0.00           C  
ATOM   1707  OD1 ASP   119     212.739   6.578   5.149  1.00  0.00           O  
ATOM   1708  OD2 ASP   119     212.540   7.884   6.989  1.00  0.00           O  
ATOM   1709  C   ASP   119     211.149   4.533   8.098  1.00  0.00           C  
ATOM   1710  O   ASP   119     212.030   4.692   8.947  1.00  0.00           O  
ATOM   1711  N   PRO   120     210.917   3.358   7.416  1.00  0.00           N  
ATOM   1712  CD  PRO   120     209.955   3.069   6.434  1.00  0.00           C  
ATOM   1713  HD2 PRO   120     210.394   3.247   5.452  1.00  0.00           H  
ATOM   1714  HD3 PRO   120     209.032   3.572   6.723  1.00  0.00           H  
ATOM   1715  CG  PRO   120     209.654   1.527   6.775  1.00  0.00           C  
ATOM   1716  HG2 PRO   120     209.393   0.985   5.866  1.00  0.00           H  
ATOM   1717  HG3 PRO   120     208.931   1.418   7.584  1.00  0.00           H  
ATOM   1718  CB  PRO   120     211.036   0.982   7.133  1.00  0.00           C  
ATOM   1719  HB2 PRO   120     211.428   0.790   6.134  1.00  0.00           H  
ATOM   1720  HB3 PRO   120     211.073   0.101   7.774  1.00  0.00           H  
ATOM   1721  CA  PRO   120     211.756   2.183   7.723  1.00  0.00           C  
ATOM   1722  HA  PRO   120     211.793   2.310   8.805  1.00  0.00           H  
ATOM   1723  C   PRO   120     213.129   2.238   7.252  1.00  0.00           C  
ATOM   1724  O   PRO   120     213.425   2.943   6.227  1.00  0.00           O  
ATOM   1725  N   ASP   121     214.045   1.255   7.485  1.00  0.00           N  
ATOM   1726  H   ASP   121     213.794   0.623   8.232  1.00  0.00           H  
ATOM   1727  CA  ASP   121     215.432   0.871   7.035  1.00  0.00           C  
ATOM   1728  HA  ASP   121     215.976   1.761   6.721  1.00  0.00           H  
ATOM   1729  CB  ASP   121     216.344   0.162   8.058  1.00  0.00           C  
ATOM   1730  HB2 ASP   121     216.531   0.757   8.952  1.00  0.00           H  
ATOM   1731  HB3 ASP   121     215.764  -0.543   8.653  1.00  0.00           H  
ATOM   1732  CG  ASP   121     217.745  -0.373   7.585  1.00  0.00           C  
ATOM   1733  OD1 ASP   121     218.691   0.251   7.056  1.00  0.00           O  
ATOM   1734  OD2 ASP   121     218.063  -1.596   7.738  1.00  0.00           O  
ATOM   1735  C   ASP   121     215.313   0.186   5.618  1.00  0.00           C  
ATOM   1736  O   ASP   121     216.133   0.527   4.820  1.00  0.00           O  
ATOM   1737  N   ASN   122     214.226  -0.658   5.411  1.00  0.00           N  
ATOM   1738  H   ASN   122     213.790  -1.037   6.240  1.00  0.00           H  
ATOM   1739  CA  ASN   122     213.868  -1.163   4.054  1.00  0.00           C  
ATOM   1740  HA  ASN   122     213.809  -0.373   3.305  1.00  0.00           H  
ATOM   1741  CB  ASN   122     214.909  -2.227   3.660  1.00  0.00           C  
ATOM   1742  HB2 ASN   122     215.881  -1.951   4.068  1.00  0.00           H  
ATOM   1743  HB3 ASN   122     214.493  -3.212   3.873  1.00  0.00           H  
ATOM   1744  CG  ASN   122     214.941  -2.368   2.106  1.00  0.00           C  
ATOM   1745  OD1 ASN   122     214.337  -1.572   1.392  1.00  0.00           O  
ATOM   1746  ND2 ASN   122     215.758  -3.192   1.508  1.00  0.00           N  
ATOM   1747 HD21 ASN   122     216.096  -3.971   2.054  1.00  0.00           H  
ATOM   1748 HD22 ASN   122     215.759  -3.151   0.499  1.00  0.00           H  
ATOM   1749  C   ASN   122     212.466  -1.746   4.059  1.00  0.00           C  
ATOM   1750  O   ASN   122     211.995  -2.435   4.965  1.00  0.00           O  
ATOM   1751  N   GLU   123     211.765  -1.446   2.981  1.00  0.00           N  
ATOM   1752  H   GLU   123     212.222  -0.885   2.276  1.00  0.00           H  
ATOM   1753  CA  GLU   123     210.303  -1.487   2.750  1.00  0.00           C  
ATOM   1754  HA  GLU   123     209.795  -1.808   3.659  1.00  0.00           H  
ATOM   1755  CB  GLU   123     209.787  -0.029   2.426  1.00  0.00           C  
ATOM   1756  HB2 GLU   123     208.702  -0.122   2.360  1.00  0.00           H  
ATOM   1757  HB3 GLU   123     209.994   0.648   3.255  1.00  0.00           H  
ATOM   1758  CG  GLU   123     210.313   0.523   1.132  1.00  0.00           C  
ATOM   1759  HG2 GLU   123     211.057  -0.171   0.740  1.00  0.00           H  
ATOM   1760  HG3 GLU   123     209.517   0.434   0.392  1.00  0.00           H  
ATOM   1761  CD  GLU   123     211.025   1.914   1.181  1.00  0.00           C  
ATOM   1762  OE1 GLU   123     210.420   2.857   0.734  1.00  0.00           O  
ATOM   1763  OE2 GLU   123     212.030   2.061   1.926  1.00  0.00           O  
ATOM   1764  C   GLU   123     209.973  -2.639   1.647  1.00  0.00           C  
ATOM   1765  O   GLU   123     208.891  -3.291   1.720  1.00  0.00           O  
ATOM   1766  N   ALA   124     210.911  -3.095   0.804  1.00  0.00           N  
ATOM   1767  H   ALA   124     211.875  -2.852   0.979  1.00  0.00           H  
ATOM   1768  CA  ALA   124     210.471  -3.754  -0.422  1.00  0.00           C  
ATOM   1769  HA  ALA   124     209.671  -3.097  -0.762  1.00  0.00           H  
ATOM   1770  CB  ALA   124     211.543  -3.580  -1.518  1.00  0.00           C  
ATOM   1771  HB1 ALA   124     211.829  -2.568  -1.804  1.00  0.00           H  
ATOM   1772  HB2 ALA   124     212.397  -4.240  -1.366  1.00  0.00           H  
ATOM   1773  HB3 ALA   124     211.229  -4.043  -2.454  1.00  0.00           H  
ATOM   1774  C   ALA   124     209.724  -5.119  -0.296  1.00  0.00           C  
ATOM   1775  O   ALA   124     208.690  -5.333  -0.899  1.00  0.00           O  
ATOM   1776  N   TYR   125     210.271  -6.060   0.565  1.00  0.00           N  
ATOM   1777  H   TYR   125     211.086  -5.716   1.052  1.00  0.00           H  
ATOM   1778  CA  TYR   125     209.982  -7.479   0.873  1.00  0.00           C  
ATOM   1779  HA  TYR   125     209.366  -7.911   0.084  1.00  0.00           H  
ATOM   1780  CB  TYR   125     211.252  -8.286   1.138  1.00  0.00           C  
ATOM   1781  HB2 TYR   125     211.052  -9.149   1.772  1.00  0.00           H  
ATOM   1782  HB3 TYR   125     211.740  -8.593   0.213  1.00  0.00           H  
ATOM   1783  CG  TYR   125     212.342  -7.457   1.934  1.00  0.00           C  
ATOM   1784  CD1 TYR   125     213.689  -8.017   1.851  1.00  0.00           C  
ATOM   1785  HD1 TYR   125     213.976  -8.682   1.050  1.00  0.00           H  
ATOM   1786  CE1 TYR   125     214.689  -7.700   2.794  1.00  0.00           C  
ATOM   1787  HE1 TYR   125     215.726  -7.910   2.575  1.00  0.00           H  
ATOM   1788  CZ  TYR   125     214.426  -6.819   3.790  1.00  0.00           C  
ATOM   1789  OH  TYR   125     215.458  -6.494   4.614  1.00  0.00           O  
ATOM   1790  HH  TYR   125     215.239  -5.884   5.322  1.00  0.00           H  
ATOM   1791  CE2 TYR   125     213.169  -6.245   3.939  1.00  0.00           C  
ATOM   1792  HE2 TYR   125     213.018  -5.526   4.730  1.00  0.00           H  
ATOM   1793  CD2 TYR   125     212.091  -6.716   3.117  1.00  0.00           C  
ATOM   1794  HD2 TYR   125     211.078  -6.347   3.052  1.00  0.00           H  
ATOM   1795  C   TYR   125     208.939  -7.597   1.999  1.00  0.00           C  
ATOM   1796  O   TYR   125     208.868  -8.661   2.572  1.00  0.00           O  
ATOM   1797  N   GLU   126     208.249  -6.520   2.405  1.00  0.00           N  
ATOM   1798  H   GLU   126     208.472  -5.693   1.871  1.00  0.00           H  
ATOM   1799  CA  GLU   126     207.108  -6.618   3.352  1.00  0.00           C  
ATOM   1800  HA  GLU   126     207.017  -7.651   3.685  1.00  0.00           H  
ATOM   1801  CB  GLU   126     207.296  -5.797   4.564  1.00  0.00           C  
ATOM   1802  HB2 GLU   126     207.123  -4.725   4.476  1.00  0.00           H  
ATOM   1803  HB3 GLU   126     206.657  -6.191   5.355  1.00  0.00           H  
ATOM   1804  CG  GLU   126     208.633  -5.953   5.262  1.00  0.00           C  
ATOM   1805  HG2 GLU   126     209.424  -5.607   4.598  1.00  0.00           H  
ATOM   1806  HG3 GLU   126     208.471  -5.167   5.999  1.00  0.00           H  
ATOM   1807  CD  GLU   126     208.988  -7.133   6.155  1.00  0.00           C  
ATOM   1808  OE1 GLU   126     208.417  -8.210   6.075  1.00  0.00           O  
ATOM   1809  OE2 GLU   126     209.919  -6.959   6.968  1.00  0.00           O  
ATOM   1810  C   GLU   126     205.633  -6.384   2.759  1.00  0.00           C  
ATOM   1811  O   GLU   126     204.605  -6.440   3.440  1.00  0.00           O  
ATOM   1812  N   MET   127     205.472  -6.385   1.427  1.00  0.00           N  
ATOM   1813  H   MET   127     206.339  -6.287   0.918  1.00  0.00           H  
ATOM   1814  CA  MET   127     204.310  -6.462   0.487  1.00  0.00           C  
ATOM   1815  HA  MET   127     204.591  -6.149  -0.519  1.00  0.00           H  
ATOM   1816  CB  MET   127     203.799  -7.975   0.352  1.00  0.00           C  
ATOM   1817  HB2 MET   127     203.118  -8.092   1.195  1.00  0.00           H  
ATOM   1818  HB3 MET   127     203.325  -8.270  -0.584  1.00  0.00           H  
ATOM   1819  CG  MET   127     204.991  -8.910   0.681  1.00  0.00           C  
ATOM   1820  HG2 MET   127     205.217  -8.862   1.746  1.00  0.00           H  
ATOM   1821  HG3 MET   127     204.519  -9.863   0.441  1.00  0.00           H  
ATOM   1822  SD  MET   127     206.403  -8.909  -0.479  1.00  0.00           S  
ATOM   1823  CE  MET   127     206.643 -10.665  -0.830  1.00  0.00           C  
ATOM   1824  HE1 MET   127     206.750 -11.222   0.100  1.00  0.00           H  
ATOM   1825  HE2 MET   127     205.911 -11.269  -1.366  1.00  0.00           H  
ATOM   1826  HE3 MET   127     207.612 -10.721  -1.328  1.00  0.00           H  
ATOM   1827  C   MET   127     203.200  -5.368   0.819  1.00  0.00           C  
ATOM   1828  O   MET   127     202.720  -5.447   1.915  1.00  0.00           O  
ATOM   1829  N   PRO   128     202.613  -4.552  -0.053  1.00  0.00           N  
ATOM   1830  CD  PRO   128     203.010  -4.331  -1.435  1.00  0.00           C  
ATOM   1831  HD2 PRO   128     202.137  -4.643  -2.010  1.00  0.00           H  
ATOM   1832  HD3 PRO   128     203.879  -4.855  -1.834  1.00  0.00           H  
ATOM   1833  CG  PRO   128     203.162  -2.821  -1.598  1.00  0.00           C  
ATOM   1834  HG2 PRO   128     202.960  -2.526  -2.628  1.00  0.00           H  
ATOM   1835  HG3 PRO   128     204.106  -2.408  -1.243  1.00  0.00           H  
ATOM   1836  CB  PRO   128     202.014  -2.349  -0.725  1.00  0.00           C  
ATOM   1837  HB2 PRO   128     201.181  -2.196  -1.411  1.00  0.00           H  
ATOM   1838  HB3 PRO   128     202.043  -1.363  -0.261  1.00  0.00           H  
ATOM   1839  CA  PRO   128     201.566  -3.529   0.234  1.00  0.00           C  
ATOM   1840  HA  PRO   128     201.501  -3.317   1.302  1.00  0.00           H  
ATOM   1841  C   PRO   128     200.157  -3.948  -0.021  1.00  0.00           C  
ATOM   1842  O   PRO   128     199.256  -3.393   0.625  1.00  0.00           O  
ATOM   1843  N   SER   129     199.930  -5.054  -0.730  1.00  0.00           N  
ATOM   1844  H   SER   129     200.778  -5.436  -1.124  1.00  0.00           H  
ATOM   1845  CA  SER   129     198.611  -5.551  -1.152  1.00  0.00           C  
ATOM   1846  HA  SER   129     197.831  -4.864  -1.482  1.00  0.00           H  
ATOM   1847  CB  SER   129     198.828  -6.541  -2.333  1.00  0.00           C  
ATOM   1848  HB2 SER   129     199.443  -6.174  -3.155  1.00  0.00           H  
ATOM   1849  HB3 SER   129     199.287  -7.448  -1.940  1.00  0.00           H  
ATOM   1850  OG  SER   129     197.646  -6.946  -2.971  1.00  0.00           O  
ATOM   1851  HG  SER   129     197.583  -6.462  -3.797  1.00  0.00           H  
ATOM   1852  C   SER   129     197.974  -6.445  -0.088  1.00  0.00           C  
ATOM   1853  O   SER   129     198.604  -6.735   0.922  1.00  0.00           O  
ATOM   1854  N   GLU   130     196.704  -6.829  -0.263  1.00  0.00           N  
ATOM   1855  H   GLU   130     196.302  -6.468  -1.117  1.00  0.00           H  
ATOM   1856  CA  GLU   130     195.942  -7.813   0.528  1.00  0.00           C  
ATOM   1857  HA  GLU   130     196.692  -8.442   1.007  1.00  0.00           H  
ATOM   1858  CB  GLU   130     195.181  -7.089   1.736  1.00  0.00           C  
ATOM   1859  HB2 GLU   130     195.813  -6.309   2.160  1.00  0.00           H  
ATOM   1860  HB3 GLU   130     194.347  -6.590   1.242  1.00  0.00           H  
ATOM   1861  CG  GLU   130     194.715  -7.980   2.847  1.00  0.00           C  
ATOM   1862  HG2 GLU   130     194.308  -7.259   3.556  1.00  0.00           H  
ATOM   1863  HG3 GLU   130     193.968  -8.665   2.445  1.00  0.00           H  
ATOM   1864  CD  GLU   130     195.841  -8.801   3.504  1.00  0.00           C  
ATOM   1865  OE1 GLU   130     196.569  -8.234   4.296  1.00  0.00           O  
ATOM   1866  OE2 GLU   130     196.199  -9.955   3.153  1.00  0.00           O  
ATOM   1867  C   GLU   130     194.854  -8.587  -0.231  1.00  0.00           C  
ATOM   1868  O   GLU   130     194.198  -7.987  -1.145  1.00  0.00           O  
ATOM   1869  N   GLU   131     194.700  -9.939   0.039  1.00  0.00           N  
ATOM   1870  H   GLU   131     195.182 -10.175   0.895  1.00  0.00           H  
ATOM   1871  CA  GLU   131     193.748 -10.916  -0.509  1.00  0.00           C  
ATOM   1872  HA  GLU   131     192.877 -10.455  -0.974  1.00  0.00           H  
ATOM   1873  CB  GLU   131     194.398 -11.595  -1.723  1.00  0.00           C  
ATOM   1874  HB2 GLU   131     194.395 -10.863  -2.531  1.00  0.00           H  
ATOM   1875  HB3 GLU   131     195.390 -12.023  -1.578  1.00  0.00           H  
ATOM   1876  CG  GLU   131     193.588 -12.787  -2.194  1.00  0.00           C  
ATOM   1877  HG2 GLU   131     194.257 -13.283  -2.897  1.00  0.00           H  
ATOM   1878  HG3 GLU   131     193.516 -13.409  -1.302  1.00  0.00           H  
ATOM   1879  CD  GLU   131     192.218 -12.549  -2.858  1.00  0.00           C  
ATOM   1880  OE1 GLU   131     191.243 -12.039  -2.245  1.00  0.00           O  
ATOM   1881  OE2 GLU   131     191.991 -13.154  -3.925  1.00  0.00           O  
ATOM   1882  C   GLU   131     193.233 -11.797   0.630  1.00  0.00           C  
ATOM   1883  O   GLU   131     194.019 -12.289   1.529  1.00  0.00           O  
ATOM   1884  N   GLY   132     191.929 -12.139   0.745  1.00  0.00           N  
ATOM   1885  H   GLY   132     191.269 -11.718   0.106  1.00  0.00           H  
ATOM   1886  CA  GLY   132     191.334 -12.767   1.939  1.00  0.00           C  
ATOM   1887  HA2 GLY   132     191.327 -12.100   2.801  1.00  0.00           H  
ATOM   1888  HA3 GLY   132     190.265 -12.928   1.798  1.00  0.00           H  
ATOM   1889  C   GLY   132     191.826 -14.099   2.644  1.00  0.00           C  
ATOM   1890  O   GLY   132     192.513 -15.053   2.106  1.00  0.00           O  
ATOM   1891  N   TYR   133     191.621 -14.247   3.929  1.00  0.00           N  
ATOM   1892  H   TYR   133     191.448 -13.472   4.553  1.00  0.00           H  
ATOM   1893  CA  TYR   133     191.857 -15.559   4.652  1.00  0.00           C  
ATOM   1894  HA  TYR   133     192.922 -15.718   4.483  1.00  0.00           H  
ATOM   1895  CB  TYR   133     191.755 -15.367   6.126  1.00  0.00           C  
ATOM   1896  HB2 TYR   133     190.803 -14.905   6.386  1.00  0.00           H  
ATOM   1897  HB3 TYR   133     191.851 -16.390   6.487  1.00  0.00           H  
ATOM   1898  CG  TYR   133     192.965 -14.631   6.548  1.00  0.00           C  
ATOM   1899  CD1 TYR   133     192.752 -13.329   7.117  1.00  0.00           C  
ATOM   1900  HD1 TYR   133     191.791 -12.844   7.030  1.00  0.00           H  
ATOM   1901  CE1 TYR   133     193.876 -12.685   7.562  1.00  0.00           C  
ATOM   1902  HE1 TYR   133     193.786 -11.754   8.103  1.00  0.00           H  
ATOM   1903  CZ  TYR   133     195.175 -13.158   7.330  1.00  0.00           C  
ATOM   1904  OH  TYR   133     196.214 -12.384   7.662  1.00  0.00           O  
ATOM   1905  HH  TYR   133     197.012 -12.912   7.736  1.00  0.00           H  
ATOM   1906  CE2 TYR   133     195.399 -14.497   6.983  1.00  0.00           C  
ATOM   1907  HE2 TYR   133     196.400 -14.802   6.716  1.00  0.00           H  
ATOM   1908  CD2 TYR   133     194.203 -15.255   6.704  1.00  0.00           C  
ATOM   1909  HD2 TYR   133     194.306 -16.304   6.469  1.00  0.00           H  
ATOM   1910  C   TYR   133     190.952 -16.736   4.165  1.00  0.00           C  
ATOM   1911  O   TYR   133     189.738 -16.638   4.348  1.00  0.00           O  
ATOM   1912  N   GLN   134     191.591 -17.689   3.461  1.00  0.00           N  
ATOM   1913  H   GLN   134     192.557 -17.515   3.226  1.00  0.00           H  
ATOM   1914  CA  GLN   134     190.859 -18.847   2.889  1.00  0.00           C  
ATOM   1915  HA  GLN   134     190.011 -19.255   3.439  1.00  0.00           H  
ATOM   1916  CB  GLN   134     190.292 -18.339   1.458  1.00  0.00           C  
ATOM   1917  HB2 GLN   134     189.461 -17.688   1.731  1.00  0.00           H  
ATOM   1918  HB3 GLN   134     191.056 -17.820   0.879  1.00  0.00           H  
ATOM   1919  CG  GLN   134     189.688 -19.502   0.642  1.00  0.00           C  
ATOM   1920  HG2 GLN   134     190.422 -20.291   0.483  1.00  0.00           H  
ATOM   1921  HG3 GLN   134     188.835 -19.789   1.258  1.00  0.00           H  
ATOM   1922  CD  GLN   134     189.111 -18.893  -0.718  1.00  0.00           C  
ATOM   1923  OE1 GLN   134     189.688 -18.520  -1.697  1.00  0.00           O  
ATOM   1924  NE2 GLN   134     187.809 -18.595  -0.731  1.00  0.00           N  
ATOM   1925 HE21 GLN   134     187.586 -17.944  -1.469  1.00  0.00           H  
ATOM   1926 HE22 GLN   134     187.270 -18.561   0.123  1.00  0.00           H  
ATOM   1927  C   GLN   134     191.891 -19.976   2.886  1.00  0.00           C  
ATOM   1928  O   GLN   134     193.025 -19.795   2.481  1.00  0.00           O  
ATOM   1929  N   ASP   135     191.422 -21.124   3.295  1.00  0.00           N  
ATOM   1930  H   ASP   135     190.552 -21.044   3.801  1.00  0.00           H  
ATOM   1931  CA  ASP   135     192.220 -22.327   3.584  1.00  0.00           C  
ATOM   1932  HA  ASP   135     192.927 -21.877   4.281  1.00  0.00           H  
ATOM   1933  CB  ASP   135     191.404 -23.412   4.403  1.00  0.00           C  
ATOM   1934  HB2 ASP   135     190.587 -23.704   3.744  1.00  0.00           H  
ATOM   1935  HB3 ASP   135     191.967 -24.339   4.510  1.00  0.00           H  
ATOM   1936  CG  ASP   135     190.543 -23.138   5.675  1.00  0.00           C  
ATOM   1937  OD1 ASP   135     189.764 -23.972   6.046  1.00  0.00           O  
ATOM   1938  OD2 ASP   135     190.814 -22.068   6.330  1.00  0.00           O  
ATOM   1939  C   ASP   135     192.902 -23.044   2.413  1.00  0.00           C  
ATOM   1940  O   ASP   135     193.619 -23.999   2.598  1.00  0.00           O  
ATOM   1941  N   TYR   136     192.633 -22.681   1.141  1.00  0.00           N  
ATOM   1942  H   TYR   136     191.967 -21.924   1.087  1.00  0.00           H  
ATOM   1943  CA  TYR   136     193.058 -23.180  -0.167  1.00  0.00           C  
ATOM   1944  HA  TYR   136     193.209 -24.258  -0.206  1.00  0.00           H  
ATOM   1945  CB  TYR   136     191.806 -22.989  -1.148  1.00  0.00           C  
ATOM   1946  HB2 TYR   136     191.006 -22.570  -0.537  1.00  0.00           H  
ATOM   1947  HB3 TYR   136     191.919 -22.275  -1.964  1.00  0.00           H  
ATOM   1948  CG  TYR   136     191.359 -24.314  -1.857  1.00  0.00           C  
ATOM   1949  CD1 TYR   136     190.299 -25.085  -1.464  1.00  0.00           C  
ATOM   1950  HD1 TYR   136     189.647 -24.722  -0.683  1.00  0.00           H  
ATOM   1951  CE1 TYR   136     189.982 -26.416  -1.842  1.00  0.00           C  
ATOM   1952  HE1 TYR   136     189.163 -26.987  -1.428  1.00  0.00           H  
ATOM   1953  CZ  TYR   136     190.801 -26.964  -2.826  1.00  0.00           C  
ATOM   1954  OH  TYR   136     190.624 -28.241  -3.274  1.00  0.00           O  
ATOM   1955  HH  TYR   136     190.733 -28.302  -4.226  1.00  0.00           H  
ATOM   1956  CE2 TYR   136     191.955 -26.275  -3.248  1.00  0.00           C  
ATOM   1957  HE2 TYR   136     192.608 -26.684  -4.005  1.00  0.00           H  
ATOM   1958  CD2 TYR   136     192.281 -24.995  -2.600  1.00  0.00           C  
ATOM   1959  HD2 TYR   136     193.130 -24.454  -2.991  1.00  0.00           H  
ATOM   1960  C   TYR   136     194.337 -22.579  -0.763  1.00  0.00           C  
ATOM   1961  O   TYR   136     194.627 -22.622  -1.977  1.00  0.00           O  
ATOM   1962  N   GLU   137     195.131 -21.904   0.046  1.00  0.00           N  
ATOM   1963  H   GLU   137     194.831 -21.871   1.010  1.00  0.00           H  
ATOM   1964  CA  GLU   137     196.317 -21.053  -0.369  1.00  0.00           C  
ATOM   1965  HA  GLU   137     196.604 -21.314  -1.388  1.00  0.00           H  
ATOM   1966  CB  GLU   137     196.053 -19.561  -0.446  1.00  0.00           C  
ATOM   1967  HB2 GLU   137     195.059 -19.417  -0.869  1.00  0.00           H  
ATOM   1968  HB3 GLU   137     195.995 -19.162   0.567  1.00  0.00           H  
ATOM   1969  CG  GLU   137     197.267 -18.808  -1.137  1.00  0.00           C  
ATOM   1970  HG2 GLU   137     197.332 -17.848  -0.624  1.00  0.00           H  
ATOM   1971  HG3 GLU   137     198.168 -19.399  -0.973  1.00  0.00           H  
ATOM   1972  CD  GLU   137     197.023 -18.320  -2.621  1.00  0.00           C  
ATOM   1973  OE1 GLU   137     196.885 -19.109  -3.588  1.00  0.00           O  
ATOM   1974  OE2 GLU   137     196.816 -17.079  -2.884  1.00  0.00           O  
ATOM   1975  C   GLU   137     197.541 -21.591   0.457  1.00  0.00           C  
ATOM   1976  O   GLU   137     198.545 -22.104  -0.058  1.00  0.00           O  
ATOM   1977  N   PRO   138     197.484 -21.471   1.804  1.00  0.00           N  
ATOM   1978  CD  PRO   138     196.610 -20.717   2.624  1.00  0.00           C  
ATOM   1979  HD2 PRO   138     195.576 -21.059   2.680  1.00  0.00           H  
ATOM   1980  HD3 PRO   138     196.647 -19.680   2.288  1.00  0.00           H  
ATOM   1981  CG  PRO   138     197.169 -20.679   3.985  1.00  0.00           C  
ATOM   1982  HG2 PRO   138     196.401 -20.696   4.758  1.00  0.00           H  
ATOM   1983  HG3 PRO   138     197.987 -20.007   4.242  1.00  0.00           H  
ATOM   1984  CB  PRO   138     197.792 -22.080   4.093  1.00  0.00           C  
ATOM   1985  HB2 PRO   138     196.982 -22.803   4.190  1.00  0.00           H  
ATOM   1986  HB3 PRO   138     198.564 -21.939   4.849  1.00  0.00           H  
ATOM   1987  CA  PRO   138     198.417 -22.141   2.714  1.00  0.00           C  
ATOM   1988  HA  PRO   138     199.370 -21.623   2.824  1.00  0.00           H  
ATOM   1989  C   PRO   138     198.724 -23.616   2.404  1.00  0.00           C  
ATOM   1990  O   PRO   138     199.883 -24.029   2.496  1.00  0.00           O  
ATOM   1991  N   GLU   139     197.745 -24.406   2.019  1.00  0.00           N  
ATOM   1992  H   GLU   139     196.790 -24.105   1.889  1.00  0.00           H  
ATOM   1993  CA  GLU   139     197.939 -25.772   1.429  1.00  0.00           C  
ATOM   1994  HA  GLU   139     198.839 -25.841   0.818  1.00  0.00           H  
ATOM   1995  CB  GLU   139     198.288 -26.873   2.504  1.00  0.00           C  
ATOM   1996  HB2 GLU   139     199.104 -26.687   3.203  1.00  0.00           H  
ATOM   1997  HB3 GLU   139     197.343 -27.184   2.949  1.00  0.00           H  
ATOM   1998  CG  GLU   139     199.017 -28.068   1.852  1.00  0.00           C  
ATOM   1999  HG2 GLU   139     198.984 -28.949   2.494  1.00  0.00           H  
ATOM   2000  HG3 GLU   139     198.519 -28.347   0.924  1.00  0.00           H  
ATOM   2001  CD  GLU   139     200.552 -27.908   1.584  1.00  0.00           C  
ATOM   2002  OE1 GLU   139     201.426 -27.775   2.477  1.00  0.00           O  
ATOM   2003  OE2 GLU   139     200.904 -27.989   0.374  1.00  0.00           O  
ATOM   2004  C   GLU   139     196.652 -26.126   0.683  1.00  0.00           C  
ATOM   2005  O   GLU   139     195.493 -25.804   0.999  1.00  0.00           O  
ATOM   2006  N   ALA   140     196.812 -27.020  -0.333  1.00  0.00           N  
ATOM   2007  H   ALA   140     197.788 -27.184  -0.538  1.00  0.00           H  
ATOM   2008  CA  ALA   140     195.811 -27.777  -1.078  1.00  0.00           C  
ATOM   2009  HA  ALA   140     195.183 -28.015  -0.219  1.00  0.00           H  
ATOM   2010  CB  ALA   140     195.238 -26.929  -2.275  1.00  0.00           C  
ATOM   2011  HB1 ALA   140     194.450 -27.354  -2.896  1.00  0.00           H  
ATOM   2012  HB2 ALA   140     194.851 -25.985  -1.891  1.00  0.00           H  
ATOM   2013  HB3 ALA   140     195.963 -26.514  -2.975  1.00  0.00           H  
ATOM   2014  C   ALA   140     196.396 -29.097  -1.554  1.00  0.00           C  
ATOM   2015  O   ALA   140     197.206 -29.141  -2.502  1.00  0.00           O  
ATOM   2016  OXT ALA   140     195.952 -30.205  -1.233  1.00  0.00           O  
TER    2017      ALA   140 
ATOM   2017  N   ASP   141     251.873  82.837 -14.186  1.00  0.00           N  
ATOM   2018  H1  ASP   141     251.575  83.629 -13.634  1.00  0.00           H  
ATOM   2019  H2  ASP   141     251.255  82.446 -14.883  1.00  0.00           H  
ATOM   2020  H3  ASP   141     252.839  82.979 -14.445  1.00  0.00           H  
ATOM   2021  CA  ASP   141     251.738  81.758 -13.181  1.00  0.00           C  
ATOM   2022  HA  ASP   141     250.910  82.169 -12.603  1.00  0.00           H  
ATOM   2023  CB  ASP   141     251.376  80.326 -13.779  1.00  0.00           C  
ATOM   2024  HB2 ASP   141     252.130  79.624 -13.422  1.00  0.00           H  
ATOM   2025  HB3 ASP   141     250.460  80.117 -13.227  1.00  0.00           H  
ATOM   2026  CG  ASP   141     251.047  80.119 -15.271  1.00  0.00           C  
ATOM   2027  OD1 ASP   141     250.388  79.025 -15.540  1.00  0.00           O  
ATOM   2028  OD2 ASP   141     251.210  80.934 -16.187  1.00  0.00           O  
ATOM   2029  C   ASP   141     252.871  81.751 -12.142  1.00  0.00           C  
ATOM   2030  O   ASP   141     253.766  82.536 -12.404  1.00  0.00           O  
ATOM   2031  N   ALA   142     252.683  81.067 -11.086  1.00  0.00           N  
ATOM   2032  H   ALA   142     251.739  80.713 -11.034  1.00  0.00           H  
ATOM   2033  CA  ALA   142     253.718  80.794 -10.075  1.00  0.00           C  
ATOM   2034  HA  ALA   142     254.399  81.628  -9.905  1.00  0.00           H  
ATOM   2035  CB  ALA   142     252.995  80.408  -8.799  1.00  0.00           C  
ATOM   2036  HB1 ALA   142     253.604  79.809  -8.121  1.00  0.00           H  
ATOM   2037  HB2 ALA   142     252.606  81.279  -8.272  1.00  0.00           H  
ATOM   2038  HB3 ALA   142     252.118  79.801  -9.023  1.00  0.00           H  
ATOM   2039  C   ALA   142     254.687  79.636 -10.503  1.00  0.00           C  
ATOM   2040  O   ALA   142     254.663  78.950 -11.573  1.00  0.00           O  
ATOM   2041  N   GLU   143     255.603  79.288  -9.547  1.00  0.00           N  
ATOM   2042  H   GLU   143     255.491  79.874  -8.733  1.00  0.00           H  
ATOM   2043  CA  GLU   143     256.575  78.214  -9.478  1.00  0.00           C  
ATOM   2044  HA  GLU   143     257.124  78.141 -10.417  1.00  0.00           H  
ATOM   2045  CB  GLU   143     257.770  78.421  -8.454  1.00  0.00           C  
ATOM   2046  HB2 GLU   143     258.242  79.388  -8.625  1.00  0.00           H  
ATOM   2047  HB3 GLU   143     257.273  78.358  -7.486  1.00  0.00           H  
ATOM   2048  CG  GLU   143     258.796  77.322  -8.347  1.00  0.00           C  
ATOM   2049  HG2 GLU   143     259.419  77.440  -7.460  1.00  0.00           H  
ATOM   2050  HG3 GLU   143     258.205  76.408  -8.285  1.00  0.00           H  
ATOM   2051  CD  GLU   143     259.756  77.221  -9.580  1.00  0.00           C  
ATOM   2052  OE1 GLU   143     259.469  77.873 -10.613  1.00  0.00           O  
ATOM   2053  OE2 GLU   143     260.495  76.251  -9.637  1.00  0.00           O  
ATOM   2054  C   GLU   143     255.893  76.862  -9.233  1.00  0.00           C  
ATOM   2055  O   GLU   143     255.057  76.627  -8.259  1.00  0.00           O  
ATOM   2056  N   PHE   144     256.190  75.864 -10.134  1.00  0.00           N  
ATOM   2057  H   PHE   144     256.911  76.036 -10.821  1.00  0.00           H  
ATOM   2058  CA  PHE   144     255.819  74.519  -9.963  1.00  0.00           C  
ATOM   2059  HA  PHE   144     255.117  74.502  -9.129  1.00  0.00           H  
ATOM   2060  CB  PHE   144     255.166  73.920 -11.184  1.00  0.00           C  
ATOM   2061  HB2 PHE   144     255.093  72.834 -11.128  1.00  0.00           H  
ATOM   2062  HB3 PHE   144     254.141  74.280 -11.272  1.00  0.00           H  
ATOM   2063  CG  PHE   144     255.902  74.196 -12.514  1.00  0.00           C  
ATOM   2064  CD1 PHE   144     255.716  75.346 -13.302  1.00  0.00           C  
ATOM   2065  HD1 PHE   144     254.856  75.963 -13.087  1.00  0.00           H  
ATOM   2066  CE1 PHE   144     256.278  75.417 -14.640  1.00  0.00           C  
ATOM   2067  HE1 PHE   144     255.954  76.198 -15.311  1.00  0.00           H  
ATOM   2068  CZ  PHE   144     257.143  74.426 -15.063  1.00  0.00           C  
ATOM   2069  HZ  PHE   144     257.663  74.531 -16.003  1.00  0.00           H  
ATOM   2070  CE2 PHE   144     257.558  73.496 -14.079  1.00  0.00           C  
ATOM   2071  HE2 PHE   144     258.503  72.980 -14.171  1.00  0.00           H  
ATOM   2072  CD2 PHE   144     256.950  73.362 -12.804  1.00  0.00           C  
ATOM   2073  HD2 PHE   144     257.182  72.645 -12.032  1.00  0.00           H  
ATOM   2074  C   PHE   144     256.915  73.677  -9.519  1.00  0.00           C  
ATOM   2075  O   PHE   144     258.026  73.888  -9.958  1.00  0.00           O  
ATOM   2076  N   ARG   145     256.712  72.636  -8.650  1.00  0.00           N  
ATOM   2077  H   ARG   145     255.812  72.491  -8.215  1.00  0.00           H  
ATOM   2078  CA  ARG   145     257.861  71.972  -7.879  1.00  0.00           C  
ATOM   2079  HA  ARG   145     258.789  72.364  -8.298  1.00  0.00           H  
ATOM   2080  CB  ARG   145     257.877  72.312  -6.404  1.00  0.00           C  
ATOM   2081  HB2 ARG   145     256.999  72.909  -6.157  1.00  0.00           H  
ATOM   2082  HB3 ARG   145     257.973  71.382  -5.844  1.00  0.00           H  
ATOM   2083  CG  ARG   145     259.197  73.110  -6.074  1.00  0.00           C  
ATOM   2084  HG2 ARG   145     260.022  72.462  -6.370  1.00  0.00           H  
ATOM   2085  HG3 ARG   145     259.256  73.973  -6.738  1.00  0.00           H  
ATOM   2086  CD  ARG   145     259.250  73.418  -4.614  1.00  0.00           C  
ATOM   2087  HD2 ARG   145     258.270  73.377  -4.138  1.00  0.00           H  
ATOM   2088  HD3 ARG   145     259.758  72.556  -4.183  1.00  0.00           H  
ATOM   2089  NE  ARG   145     260.162  74.591  -4.275  1.00  0.00           N  
ATOM   2090  HE  ARG   145     260.994  74.585  -4.849  1.00  0.00           H  
ATOM   2091  CZ  ARG   145     259.910  75.821  -3.777  1.00  0.00           C  
ATOM   2092  NH1 ARG   145     258.756  76.111  -3.189  1.00  0.00           N  
ATOM   2093 HH11 ARG   145     257.997  75.445  -3.152  1.00  0.00           H  
ATOM   2094 HH12 ARG   145     258.552  77.005  -2.767  1.00  0.00           H  
ATOM   2095  NH2 ARG   145     260.776  76.777  -3.685  1.00  0.00           N  
ATOM   2096 HH21 ARG   145     260.621  77.608  -3.133  1.00  0.00           H  
ATOM   2097 HH22 ARG   145     261.703  76.547  -4.015  1.00  0.00           H  
ATOM   2098  C   ARG   145     257.989  70.420  -8.117  1.00  0.00           C  
ATOM   2099  O   ARG   145     258.868  69.662  -7.673  1.00  0.00           O  
ATOM   2100  N   HIE   146     256.996  69.934  -8.792  1.00  0.00           N  
ATOM   2101  H   HIE   146     256.288  70.618  -9.014  1.00  0.00           H  
ATOM   2102  CA  HIE   146     256.992  68.505  -9.274  1.00  0.00           C  
ATOM   2103  HA  HIE   146     257.901  67.957  -9.025  1.00  0.00           H  
ATOM   2104  CB  HIE   146     255.817  67.834  -8.596  1.00  0.00           C  
ATOM   2105  HB2 HIE   146     255.883  67.997  -7.521  1.00  0.00           H  
ATOM   2106  HB3 HIE   146     254.963  68.420  -8.936  1.00  0.00           H  
ATOM   2107  CG  HIE   146     255.728  66.365  -9.045  1.00  0.00           C  
ATOM   2108  ND1 HIE   146     256.652  65.341  -8.843  1.00  0.00           N  
ATOM   2109  CE1 HIE   146     256.029  64.265  -9.414  1.00  0.00           C  
ATOM   2110  HE1 HIE   146     256.362  63.250  -9.572  1.00  0.00           H  
ATOM   2111  NE2 HIE   146     254.887  64.559 -10.018  1.00  0.00           N  
ATOM   2112  HE2 HIE   146     254.248  64.092 -10.646  1.00  0.00           H  
ATOM   2113  CD2 HIE   146     254.643  65.884  -9.745  1.00  0.00           C  
ATOM   2114  HD2 HIE   146     253.664  66.288  -9.959  1.00  0.00           H  
ATOM   2115  C   HIE   146     257.010  68.496 -10.785  1.00  0.00           C  
ATOM   2116  O   HIE   146     256.441  69.428 -11.447  1.00  0.00           O  
ATOM   2117  N   ASP   147     257.565  67.400 -11.450  1.00  0.00           N  
ATOM   2118  H   ASP   147     257.931  66.625 -10.916  1.00  0.00           H  
ATOM   2119  CA  ASP   147     257.756  67.224 -12.870  1.00  0.00           C  
ATOM   2120  HA  ASP   147     257.366  68.115 -13.361  1.00  0.00           H  
ATOM   2121  CB  ASP   147     259.295  67.250 -13.215  1.00  0.00           C  
ATOM   2122  HB2 ASP   147     259.400  67.269 -14.300  1.00  0.00           H  
ATOM   2123  HB3 ASP   147     259.738  68.201 -12.920  1.00  0.00           H  
ATOM   2124  CG  ASP   147     260.115  66.146 -12.544  1.00  0.00           C  
ATOM   2125  OD1 ASP   147     260.644  65.306 -13.238  1.00  0.00           O  
ATOM   2126  OD2 ASP   147     260.088  65.997 -11.364  1.00  0.00           O  
ATOM   2127  C   ASP   147     256.827  66.060 -13.469  1.00  0.00           C  
ATOM   2128  O   ASP   147     256.021  65.546 -12.768  1.00  0.00           O  
ATOM   2129  N   SER   148     257.126  65.733 -14.742  1.00  0.00           N  
ATOM   2130  H   SER   148     257.560  66.509 -15.221  1.00  0.00           H  
ATOM   2131  CA  SER   148     256.655  64.630 -15.435  1.00  0.00           C  
ATOM   2132  HA  SER   148     256.866  63.721 -14.870  1.00  0.00           H  
ATOM   2133  CB  SER   148     255.122  64.745 -15.672  1.00  0.00           C  
ATOM   2134  HB2 SER   148     254.995  63.791 -16.185  1.00  0.00           H  
ATOM   2135  HB3 SER   148     254.613  64.736 -14.708  1.00  0.00           H  
ATOM   2136  OG  SER   148     254.691  65.813 -16.463  1.00  0.00           O  
ATOM   2137  HG  SER   148     254.803  66.643 -15.994  1.00  0.00           H  
ATOM   2138  C   SER   148     257.460  64.425 -16.700  1.00  0.00           C  
ATOM   2139  O   SER   148     257.734  65.436 -17.486  1.00  0.00           O  
ATOM   2140  N   GLY   149     257.927  63.213 -17.052  1.00  0.00           N  
ATOM   2141  H   GLY   149     257.607  62.365 -16.606  1.00  0.00           H  
ATOM   2142  CA  GLY   149     258.750  63.082 -18.285  1.00  0.00           C  
ATOM   2143  HA2 GLY   149     258.182  63.542 -19.094  1.00  0.00           H  
ATOM   2144  HA3 GLY   149     259.711  63.597 -18.271  1.00  0.00           H  
ATOM   2145  C   GLY   149     259.022  61.527 -18.598  1.00  0.00           C  
ATOM   2146  O   GLY   149     258.392  60.592 -18.140  1.00  0.00           O  
ATOM   2147  N   TYR   150     260.022  61.300 -19.463  1.00  0.00           N  
ATOM   2148  H   TYR   150     260.508  62.039 -19.949  1.00  0.00           H  
ATOM   2149  CA  TYR   150     260.486  59.924 -19.755  1.00  0.00           C  
ATOM   2150  HA  TYR   150     259.619  59.306 -19.521  1.00  0.00           H  
ATOM   2151  CB  TYR   150     260.952  59.893 -21.275  1.00  0.00           C  
ATOM   2152  HB2 TYR   150     261.140  58.837 -21.472  1.00  0.00           H  
ATOM   2153  HB3 TYR   150     260.156  60.404 -21.817  1.00  0.00           H  
ATOM   2154  CG  TYR   150     262.193  60.684 -21.552  1.00  0.00           C  
ATOM   2155  CD1 TYR   150     262.072  61.982 -22.066  1.00  0.00           C  
ATOM   2156  HD1 TYR   150     261.047  62.269 -22.246  1.00  0.00           H  
ATOM   2157  CE1 TYR   150     263.241  62.707 -22.349  1.00  0.00           C  
ATOM   2158  HE1 TYR   150     263.207  63.753 -22.616  1.00  0.00           H  
ATOM   2159  CZ  TYR   150     264.478  62.228 -21.927  1.00  0.00           C  
ATOM   2160  OH  TYR   150     265.623  62.957 -21.922  1.00  0.00           O  
ATOM   2161  HH  TYR   150     266.337  62.421 -21.569  1.00  0.00           H  
ATOM   2162  CE2 TYR   150     264.681  60.927 -21.385  1.00  0.00           C  
ATOM   2163  HE2 TYR   150     265.668  60.580 -21.117  1.00  0.00           H  
ATOM   2164  CD2 TYR   150     263.521  60.222 -21.158  1.00  0.00           C  
ATOM   2165  HD2 TYR   150     263.546  59.232 -20.728  1.00  0.00           H  
ATOM   2166  C   TYR   150     261.680  59.503 -18.821  1.00  0.00           C  
ATOM   2167  O   TYR   150     262.261  58.440 -18.968  1.00  0.00           O  
ATOM   2168  N   GLU   151     262.220  60.495 -18.152  1.00  0.00           N  
ATOM   2169  H   GLU   151     261.481  61.155 -17.956  1.00  0.00           H  
ATOM   2170  CA  GLU   151     263.325  60.441 -17.245  1.00  0.00           C  
ATOM   2171  HA  GLU   151     264.145  60.144 -17.900  1.00  0.00           H  
ATOM   2172  CB  GLU   151     263.445  61.939 -16.932  1.00  0.00           C  
ATOM   2173  HB2 GLU   151     262.972  62.663 -17.595  1.00  0.00           H  
ATOM   2174  HB3 GLU   151     262.913  62.046 -15.987  1.00  0.00           H  
ATOM   2175  CG  GLU   151     264.882  62.501 -16.656  1.00  0.00           C  
ATOM   2176  HG2 GLU   151     265.451  61.757 -16.099  1.00  0.00           H  
ATOM   2177  HG3 GLU   151     265.416  62.718 -17.582  1.00  0.00           H  
ATOM   2178  CD  GLU   151     264.651  63.783 -15.846  1.00  0.00           C  
ATOM   2179  OE1 GLU   151     263.832  64.616 -16.114  1.00  0.00           O  
ATOM   2180  OE2 GLU   151     265.441  63.959 -14.904  1.00  0.00           O  
ATOM   2181  C   GLU   151     263.438  59.577 -15.953  1.00  0.00           C  
ATOM   2182  O   GLU   151     264.557  59.427 -15.456  1.00  0.00           O  
ATOM   2183  N   VAL   152     262.383  58.951 -15.416  1.00  0.00           N  
ATOM   2184  H   VAL   152     261.498  58.992 -15.902  1.00  0.00           H  
ATOM   2185  CA  VAL   152     262.203  58.138 -14.090  1.00  0.00           C  
ATOM   2186  HA  VAL   152     263.221  57.818 -13.866  1.00  0.00           H  
ATOM   2187  CB  VAL   152     261.631  59.076 -12.866  1.00  0.00           C  
ATOM   2188  HB  VAL   152     261.536  58.619 -11.881  1.00  0.00           H  
ATOM   2189  CG1 VAL   152     262.654  60.297 -12.645  1.00  0.00           C  
ATOM   2190 HG11 VAL   152     262.290  60.764 -11.730  1.00  0.00           H  
ATOM   2191 HG12 VAL   152     263.687  59.978 -12.778  1.00  0.00           H  
ATOM   2192 HG13 VAL   152     262.405  61.019 -13.423  1.00  0.00           H  
ATOM   2193  CG2 VAL   152     260.201  59.690 -13.109  1.00  0.00           C  
ATOM   2194 HG21 VAL   152     260.083  60.686 -12.682  1.00  0.00           H  
ATOM   2195 HG22 VAL   152     259.983  59.875 -14.161  1.00  0.00           H  
ATOM   2196 HG23 VAL   152     259.456  59.056 -12.628  1.00  0.00           H  
ATOM   2197  C   VAL   152     261.497  56.785 -14.354  1.00  0.00           C  
ATOM   2198  O   VAL   152     260.598  56.635 -15.230  1.00  0.00           O  
ATOM   2199  N   HIE   153     261.715  55.823 -13.465  1.00  0.00           N  
ATOM   2200  H   HIE   153     262.476  55.945 -12.813  1.00  0.00           H  
ATOM   2201  CA  HIE   153     261.307  54.416 -13.791  1.00  0.00           C  
ATOM   2202  HA  HIE   153     260.394  54.401 -14.387  1.00  0.00           H  
ATOM   2203  CB  HIE   153     262.462  53.678 -14.498  1.00  0.00           C  
ATOM   2204  HB2 HIE   153     262.137  52.726 -14.918  1.00  0.00           H  
ATOM   2205  HB3 HIE   153     262.625  54.221 -15.429  1.00  0.00           H  
ATOM   2206  CG  HIE   153     263.802  53.387 -13.704  1.00  0.00           C  
ATOM   2207  ND1 HIE   153     264.317  52.086 -13.611  1.00  0.00           N  
ATOM   2208  CE1 HIE   153     265.338  52.251 -12.778  1.00  0.00           C  
ATOM   2209  HE1 HIE   153     265.810  51.460 -12.214  1.00  0.00           H  
ATOM   2210  NE2 HIE   153     265.592  53.545 -12.531  1.00  0.00           N  
ATOM   2211  HE2 HIE   153     266.416  53.839 -12.027  1.00  0.00           H  
ATOM   2212  CD2 HIE   153     264.747  54.290 -13.295  1.00  0.00           C  
ATOM   2213  HD2 HIE   153     264.608  55.353 -13.429  1.00  0.00           H  
ATOM   2214  C   HIE   153     260.966  53.717 -12.516  1.00  0.00           C  
ATOM   2215  O   HIE   153     261.722  53.905 -11.525  1.00  0.00           O  
ATOM   2216  N   HIE   154     260.060  52.756 -12.547  1.00  0.00           N  
ATOM   2217  H   HIE   154     259.700  52.561 -13.470  1.00  0.00           H  
ATOM   2218  CA  HIE   154     259.646  51.759 -11.538  1.00  0.00           C  
ATOM   2219  HA  HIE   154     260.620  51.536 -11.103  1.00  0.00           H  
ATOM   2220  CB  HIE   154     258.631  52.226 -10.467  1.00  0.00           C  
ATOM   2221  HB2 HIE   154     257.626  52.506 -10.784  1.00  0.00           H  
ATOM   2222  HB3 HIE   154     258.397  51.376  -9.826  1.00  0.00           H  
ATOM   2223  CG  HIE   154     259.115  53.257  -9.504  1.00  0.00           C  
ATOM   2224  ND1 HIE   154     260.171  53.175  -8.559  1.00  0.00           N  
ATOM   2225  CE1 HIE   154     260.255  54.326  -7.945  1.00  0.00           C  
ATOM   2226  HE1 HIE   154     261.076  54.634  -7.315  1.00  0.00           H  
ATOM   2227  NE2 HIE   154     259.332  55.202  -8.445  1.00  0.00           N  
ATOM   2228  HE2 HIE   154     259.220  56.179  -8.212  1.00  0.00           H  
ATOM   2229  CD2 HIE   154     258.616  54.569  -9.462  1.00  0.00           C  
ATOM   2230  HD2 HIE   154     257.922  54.879 -10.229  1.00  0.00           H  
ATOM   2231  C   HIE   154     259.136  50.517 -12.234  1.00  0.00           C  
ATOM   2232  O   HIE   154     258.020  50.592 -12.798  1.00  0.00           O  
ATOM   2233  N   GLN   155     259.910  49.426 -12.144  1.00  0.00           N  
ATOM   2234  H   GLN   155     260.758  49.435 -11.595  1.00  0.00           H  
ATOM   2235  CA  GLN   155     259.728  48.029 -12.768  1.00  0.00           C  
ATOM   2236  HA  GLN   155     259.832  48.022 -13.853  1.00  0.00           H  
ATOM   2237  CB  GLN   155     260.924  47.162 -12.439  1.00  0.00           C  
ATOM   2238  HB2 GLN   155     261.806  47.785 -12.591  1.00  0.00           H  
ATOM   2239  HB3 GLN   155     260.834  46.806 -11.413  1.00  0.00           H  
ATOM   2240  CG  GLN   155     260.951  45.872 -13.237  1.00  0.00           C  
ATOM   2241  HG2 GLN   155     261.716  45.217 -12.820  1.00  0.00           H  
ATOM   2242  HG3 GLN   155     259.997  45.350 -13.172  1.00  0.00           H  
ATOM   2243  CD  GLN   155     261.481  46.080 -14.710  1.00  0.00           C  
ATOM   2244  OE1 GLN   155     262.657  46.155 -15.099  1.00  0.00           O  
ATOM   2245  NE2 GLN   155     260.519  46.339 -15.634  1.00  0.00           N  
ATOM   2246 HE21 GLN   155     260.718  46.306 -16.624  1.00  0.00           H  
ATOM   2247 HE22 GLN   155     259.527  46.387 -15.447  1.00  0.00           H  
ATOM   2248  C   GLN   155     258.424  47.361 -12.361  1.00  0.00           C  
ATOM   2249  O   GLN   155     257.698  46.633 -13.120  1.00  0.00           O  
ATOM   2250  N   LYS   156     257.940  47.821 -11.182  1.00  0.00           N  
ATOM   2251  H   LYS   156     258.626  48.277 -10.598  1.00  0.00           H  
ATOM   2252  CA  LYS   156     256.737  47.521 -10.521  1.00  0.00           C  
ATOM   2253  HA  LYS   156     256.040  47.387 -11.348  1.00  0.00           H  
ATOM   2254  CB  LYS   156     256.837  46.291  -9.537  1.00  0.00           C  
ATOM   2255  HB2 LYS   156     257.602  45.642  -9.964  1.00  0.00           H  
ATOM   2256  HB3 LYS   156     257.276  46.689  -8.621  1.00  0.00           H  
ATOM   2257  CG  LYS   156     255.426  45.610  -9.347  1.00  0.00           C  
ATOM   2258  HG2 LYS   156     254.729  46.426  -9.158  1.00  0.00           H  
ATOM   2259  HG3 LYS   156     255.172  45.135 -10.295  1.00  0.00           H  
ATOM   2260  CD  LYS   156     255.569  44.600  -8.211  1.00  0.00           C  
ATOM   2261  HD2 LYS   156     256.075  43.704  -8.572  1.00  0.00           H  
ATOM   2262  HD3 LYS   156     256.189  45.007  -7.412  1.00  0.00           H  
ATOM   2263  CE  LYS   156     254.272  44.201  -7.588  1.00  0.00           C  
ATOM   2264  HE2 LYS   156     253.539  44.990  -7.422  1.00  0.00           H  
ATOM   2265  HE3 LYS   156     253.860  43.418  -8.225  1.00  0.00           H  
ATOM   2266  NZ  LYS   156     254.637  43.812  -6.174  1.00  0.00           N  
ATOM   2267  HZ1 LYS   156     253.789  43.798  -5.626  1.00  0.00           H  
ATOM   2268  HZ2 LYS   156     255.122  42.929  -6.236  1.00  0.00           H  
ATOM   2269  HZ3 LYS   156     255.138  44.418  -5.540  1.00  0.00           H  
ATOM   2270  C   LYS   156     256.251  48.612  -9.773  1.00  0.00           C  
ATOM   2271  O   LYS   156     256.966  49.296  -9.039  1.00  0.00           O  
ATOM   2272  N   LEU   157     255.011  49.028 -10.056  1.00  0.00           N  
ATOM   2273  H   LEU   157     254.492  48.368 -10.617  1.00  0.00           H  
ATOM   2274  CA  LEU   157     254.309  50.183  -9.472  1.00  0.00           C  
ATOM   2275  HA  LEU   157     255.077  50.676  -8.876  1.00  0.00           H  
ATOM   2276  CB  LEU   157     253.664  51.083 -10.601  1.00  0.00           C  
ATOM   2277  HB2 LEU   157     252.619  50.787 -10.696  1.00  0.00           H  
ATOM   2278  HB3 LEU   157     253.601  52.117 -10.263  1.00  0.00           H  
ATOM   2279  CG  LEU   157     254.356  51.123 -11.934  1.00  0.00           C  
ATOM   2280  HG  LEU   157     255.373  50.788 -11.728  1.00  0.00           H  
ATOM   2281  CD1 LEU   157     253.808  50.250 -13.084  1.00  0.00           C  
ATOM   2282 HD11 LEU   157     254.485  50.244 -13.938  1.00  0.00           H  
ATOM   2283 HD12 LEU   157     253.669  49.206 -12.802  1.00  0.00           H  
ATOM   2284 HD13 LEU   157     252.812  50.562 -13.398  1.00  0.00           H  
ATOM   2285  CD2 LEU   157     254.463  52.617 -12.464  1.00  0.00           C  
ATOM   2286 HD21 LEU   157     253.481  53.067 -12.612  1.00  0.00           H  
ATOM   2287 HD22 LEU   157     255.021  53.252 -11.776  1.00  0.00           H  
ATOM   2288 HD23 LEU   157     255.064  52.770 -13.360  1.00  0.00           H  
ATOM   2289  C   LEU   157     253.277  49.848  -8.393  1.00  0.00           C  
ATOM   2290  O   LEU   157     252.789  48.699  -8.187  1.00  0.00           O  
ATOM   2291  N   VAL   158     252.879  50.804  -7.541  1.00  0.00           N  
ATOM   2292  H   VAL   158     252.903  51.740  -7.921  1.00  0.00           H  
ATOM   2293  CA  VAL   158     251.891  50.697  -6.456  1.00  0.00           C  
ATOM   2294  HA  VAL   158     251.447  49.706  -6.551  1.00  0.00           H  
ATOM   2295  CB  VAL   158     252.674  50.705  -5.072  1.00  0.00           C  
ATOM   2296  HB  VAL   158     253.697  50.473  -5.369  1.00  0.00           H  
ATOM   2297  CG1 VAL   158     252.674  51.974  -4.218  1.00  0.00           C  
ATOM   2298 HG11 VAL   158     253.226  52.862  -4.528  1.00  0.00           H  
ATOM   2299 HG12 VAL   158     251.686  52.211  -3.825  1.00  0.00           H  
ATOM   2300 HG13 VAL   158     253.244  51.799  -3.305  1.00  0.00           H  
ATOM   2301  CG2 VAL   158     252.036  49.602  -4.173  1.00  0.00           C  
ATOM   2302 HG21 VAL   158     252.697  49.244  -3.384  1.00  0.00           H  
ATOM   2303 HG22 VAL   158     251.118  50.051  -3.794  1.00  0.00           H  
ATOM   2304 HG23 VAL   158     251.713  48.719  -4.723  1.00  0.00           H  
ATOM   2305  C   VAL   158     250.836  51.852  -6.531  1.00  0.00           C  
ATOM   2306  O   VAL   158     251.077  53.003  -6.921  1.00  0.00           O  
ATOM   2307  N   PHE   159     249.525  51.557  -6.167  1.00  0.00           N  
ATOM   2308  H   PHE   159     249.346  50.606  -5.876  1.00  0.00           H  
ATOM   2309  CA  PHE   159     248.465  52.654  -6.347  1.00  0.00           C  
ATOM   2310  HA  PHE   159     249.104  53.535  -6.402  1.00  0.00           H  
ATOM   2311  CB  PHE   159     247.649  52.310  -7.676  1.00  0.00           C  
ATOM   2312  HB2 PHE   159     246.647  52.036  -7.346  1.00  0.00           H  
ATOM   2313  HB3 PHE   159     247.575  53.237  -8.245  1.00  0.00           H  
ATOM   2314  CG  PHE   159     248.018  51.218  -8.709  1.00  0.00           C  
ATOM   2315  CD1 PHE   159     247.585  49.884  -8.527  1.00  0.00           C  
ATOM   2316  HD1 PHE   159     246.879  49.619  -7.754  1.00  0.00           H  
ATOM   2317  CE1 PHE   159     247.956  48.942  -9.482  1.00  0.00           C  
ATOM   2318  HE1 PHE   159     247.751  47.901  -9.283  1.00  0.00           H  
ATOM   2319  CZ  PHE   159     248.814  49.241 -10.503  1.00  0.00           C  
ATOM   2320  HZ  PHE   159     249.332  48.353 -10.837  1.00  0.00           H  
ATOM   2321  CE2 PHE   159     249.253  50.600 -10.670  1.00  0.00           C  
ATOM   2322  HE2 PHE   159     250.043  50.855 -11.360  1.00  0.00           H  
ATOM   2323  CD2 PHE   159     248.856  51.605  -9.799  1.00  0.00           C  
ATOM   2324  HD2 PHE   159     249.244  52.602  -9.649  1.00  0.00           H  
ATOM   2325  C   PHE   159     247.536  52.924  -5.209  1.00  0.00           C  
ATOM   2326  O   PHE   159     246.393  53.415  -5.328  1.00  0.00           O  
ATOM   2327  N   PHE   160     248.073  52.650  -4.068  1.00  0.00           N  
ATOM   2328  H   PHE   160     249.068  52.481  -4.101  1.00  0.00           H  
ATOM   2329  CA  PHE   160     247.393  52.825  -2.703  1.00  0.00           C  
ATOM   2330  HA  PHE   160     246.468  53.399  -2.647  1.00  0.00           H  
ATOM   2331  CB  PHE   160     246.925  51.462  -2.313  1.00  0.00           C  
ATOM   2332  HB2 PHE   160     245.964  51.428  -2.827  1.00  0.00           H  
ATOM   2333  HB3 PHE   160     247.592  50.734  -2.775  1.00  0.00           H  
ATOM   2334  CG  PHE   160     246.583  51.104  -0.859  1.00  0.00           C  
ATOM   2335  CD1 PHE   160     247.379  50.075  -0.307  1.00  0.00           C  
ATOM   2336  HD1 PHE   160     248.240  49.616  -0.770  1.00  0.00           H  
ATOM   2337  CE1 PHE   160     247.024  49.547   0.985  1.00  0.00           C  
ATOM   2338  HE1 PHE   160     247.667  48.760   1.350  1.00  0.00           H  
ATOM   2339  CZ  PHE   160     245.948  50.129   1.699  1.00  0.00           C  
ATOM   2340  HZ  PHE   160     245.679  49.838   2.704  1.00  0.00           H  
ATOM   2341  CE2 PHE   160     245.154  51.162   1.023  1.00  0.00           C  
ATOM   2342  HE2 PHE   160     244.411  51.688   1.604  1.00  0.00           H  
ATOM   2343  CD2 PHE   160     245.479  51.619  -0.144  1.00  0.00           C  
ATOM   2344  HD2 PHE   160     244.832  52.404  -0.505  1.00  0.00           H  
ATOM   2345  C   PHE   160     248.400  53.382  -1.681  1.00  0.00           C  
ATOM   2346  O   PHE   160     249.540  53.534  -2.001  1.00  0.00           O  
ATOM   2347  N   ALA   161     248.039  53.687  -0.481  1.00  0.00           N  
ATOM   2348  H   ALA   161     247.051  53.636  -0.281  1.00  0.00           H  
ATOM   2349  CA  ALA   161     248.969  54.424   0.467  1.00  0.00           C  
ATOM   2350  HA  ALA   161     249.934  53.930   0.352  1.00  0.00           H  
ATOM   2351  CB  ALA   161     249.052  55.967   0.388  1.00  0.00           C  
ATOM   2352  HB1 ALA   161     249.974  56.251   0.895  1.00  0.00           H  
ATOM   2353  HB2 ALA   161     249.304  56.107  -0.663  1.00  0.00           H  
ATOM   2354  HB3 ALA   161     248.149  56.527   0.630  1.00  0.00           H  
ATOM   2355  C   ALA   161     248.614  54.123   1.982  1.00  0.00           C  
ATOM   2356  O   ALA   161     247.422  54.027   2.280  1.00  0.00           O  
ATOM   2357  N   GLU   162     249.625  54.023   2.870  1.00  0.00           N  
ATOM   2358  H   GLU   162     250.546  54.242   2.518  1.00  0.00           H  
ATOM   2359  CA  GLU   162     249.596  53.756   4.293  1.00  0.00           C  
ATOM   2360  HA  GLU   162     249.066  52.815   4.441  1.00  0.00           H  
ATOM   2361  CB  GLU   162     251.029  53.681   4.842  1.00  0.00           C  
ATOM   2362  HB2 GLU   162     251.351  54.722   4.876  1.00  0.00           H  
ATOM   2363  HB3 GLU   162     250.958  53.470   5.909  1.00  0.00           H  
ATOM   2364  CG  GLU   162     252.089  52.773   4.156  1.00  0.00           C  
ATOM   2365  HG2 GLU   162     252.862  52.495   4.873  1.00  0.00           H  
ATOM   2366  HG3 GLU   162     251.560  51.896   3.782  1.00  0.00           H  
ATOM   2367  CD  GLU   162     252.789  53.443   2.984  1.00  0.00           C  
ATOM   2368  OE1 GLU   162     253.749  52.930   2.422  1.00  0.00           O  
ATOM   2369  OE2 GLU   162     252.504  54.666   2.669  1.00  0.00           O  
ATOM   2370  C   GLU   162     248.953  54.846   5.178  1.00  0.00           C  
ATOM   2371  O   GLU   162     248.827  55.992   4.671  1.00  0.00           O  
ATOM   2372  N   ASP   163     248.520  54.628   6.416  1.00  0.00           N  
ATOM   2373  H   ASP   163     248.841  53.731   6.752  1.00  0.00           H  
ATOM   2374  CA  ASP   163     247.833  55.497   7.377  1.00  0.00           C  
ATOM   2375  HA  ASP   163     248.211  56.464   7.044  1.00  0.00           H  
ATOM   2376  CB  ASP   163     246.292  55.402   7.181  1.00  0.00           C  
ATOM   2377  HB2 ASP   163     246.118  55.303   6.110  1.00  0.00           H  
ATOM   2378  HB3 ASP   163     245.817  54.651   7.813  1.00  0.00           H  
ATOM   2379  CG  ASP   163     245.540  56.694   7.595  1.00  0.00           C  
ATOM   2380  OD1 ASP   163     244.372  56.614   8.002  1.00  0.00           O  
ATOM   2381  OD2 ASP   163     246.153  57.831   7.598  1.00  0.00           O  
ATOM   2382  C   ASP   163     248.257  55.153   8.832  1.00  0.00           C  
ATOM   2383  O   ASP   163     247.810  54.076   9.380  1.00  0.00           O  
ATOM   2384  N   VAL   164     249.061  55.983   9.542  1.00  0.00           N  
ATOM   2385  H   VAL   164     249.285  56.827   9.034  1.00  0.00           H  
ATOM   2386  CA  VAL   164     249.599  55.776  10.916  1.00  0.00           C  
ATOM   2387  HA  VAL   164     249.689  54.693  10.836  1.00  0.00           H  
ATOM   2388  CB  VAL   164     251.031  56.303  11.175  1.00  0.00           C  
ATOM   2389  HB  VAL   164     251.389  56.288  12.205  1.00  0.00           H  
ATOM   2390  CG1 VAL   164     251.913  55.422  10.390  1.00  0.00           C  
ATOM   2391 HG11 VAL   164     251.656  54.367  10.478  1.00  0.00           H  
ATOM   2392 HG12 VAL   164     251.635  55.532   9.341  1.00  0.00           H  
ATOM   2393 HG13 VAL   164     252.971  55.472  10.650  1.00  0.00           H  
ATOM   2394  CG2 VAL   164     251.194  57.694  10.527  1.00  0.00           C  
ATOM   2395 HG21 VAL   164     250.671  58.396  11.177  1.00  0.00           H  
ATOM   2396 HG22 VAL   164     252.219  58.056  10.610  1.00  0.00           H  
ATOM   2397 HG23 VAL   164     251.086  57.562   9.451  1.00  0.00           H  
ATOM   2398  C   VAL   164     248.676  56.122  12.043  1.00  0.00           C  
ATOM   2399  O   VAL   164     249.073  56.706  13.015  1.00  0.00           O  
ATOM   2400  N   GLY   165     247.393  55.743  12.040  1.00  0.00           N  
ATOM   2401  H   GLY   165     247.122  55.169  11.254  1.00  0.00           H  
ATOM   2402  CA  GLY   165     246.314  55.939  12.936  1.00  0.00           C  
ATOM   2403  HA2 GLY   165     245.454  55.293  12.760  1.00  0.00           H  
ATOM   2404  HA3 GLY   165     246.649  55.744  13.955  1.00  0.00           H  
ATOM   2405  C   GLY   165     245.764  57.442  13.055  1.00  0.00           C  
ATOM   2406  O   GLY   165     245.908  58.132  14.092  1.00  0.00           O  
ATOM   2407  N   SER   166     245.332  57.974  11.892  1.00  0.00           N  
ATOM   2408  H   SER   166     245.109  57.337  11.141  1.00  0.00           H  
ATOM   2409  CA  SER   166     244.704  59.294  11.718  1.00  0.00           C  
ATOM   2410  HA  SER   166     245.132  60.097  12.317  1.00  0.00           H  
ATOM   2411  CB  SER   166     244.997  59.724  10.246  1.00  0.00           C  
ATOM   2412  HB2 SER   166     245.257  60.778  10.148  1.00  0.00           H  
ATOM   2413  HB3 SER   166     245.784  59.105   9.816  1.00  0.00           H  
ATOM   2414  OG  SER   166     243.916  59.372   9.308  1.00  0.00           O  
ATOM   2415  HG  SER   166     244.191  58.512   8.983  1.00  0.00           H  
ATOM   2416  C   SER   166     243.207  59.476  11.938  1.00  0.00           C  
ATOM   2417  O   SER   166     242.481  58.504  12.072  1.00  0.00           O  
ATOM   2418  N   ASN   167     242.656  60.708  12.023  1.00  0.00           N  
ATOM   2419  H   ASN   167     243.319  61.461  11.902  1.00  0.00           H  
ATOM   2420  CA  ASN   167     241.239  61.123  12.166  1.00  0.00           C  
ATOM   2421  HA  ASN   167     241.314  62.125  12.590  1.00  0.00           H  
ATOM   2422  CB  ASN   167     240.479  61.137  10.760  1.00  0.00           C  
ATOM   2423  HB2 ASN   167     240.487  60.093  10.447  1.00  0.00           H  
ATOM   2424  HB3 ASN   167     239.439  61.464  10.736  1.00  0.00           H  
ATOM   2425  CG  ASN   167     241.133  62.099   9.838  1.00  0.00           C  
ATOM   2426  OD1 ASN   167     240.738  63.237   9.768  1.00  0.00           O  
ATOM   2427  ND2 ASN   167     242.063  61.660   9.049  1.00  0.00           N  
ATOM   2428 HD21 ASN   167     242.485  62.348   8.443  1.00  0.00           H  
ATOM   2429 HD22 ASN   167     242.520  60.783   9.256  1.00  0.00           H  
ATOM   2430  C   ASN   167     240.349  60.521  13.279  1.00  0.00           C  
ATOM   2431  O   ASN   167     239.127  60.239  13.141  1.00  0.00           O  
ATOM   2432  N   LYS   168     240.906  60.571  14.532  1.00  0.00           N  
ATOM   2433  H   LYS   168     241.889  60.726  14.357  1.00  0.00           H  
ATOM   2434  CA  LYS   168     240.404  60.303  15.895  1.00  0.00           C  
ATOM   2435  HA  LYS   168     239.336  60.084  15.923  1.00  0.00           H  
ATOM   2436  CB  LYS   168     241.037  59.065  16.468  1.00  0.00           C  
ATOM   2437  HB2 LYS   168     242.112  59.215  16.366  1.00  0.00           H  
ATOM   2438  HB3 LYS   168     240.794  59.100  17.530  1.00  0.00           H  
ATOM   2439  CG  LYS   168     240.629  57.824  15.722  1.00  0.00           C  
ATOM   2440  HG2 LYS   168     239.545  57.751  15.629  1.00  0.00           H  
ATOM   2441  HG3 LYS   168     241.024  57.695  14.714  1.00  0.00           H  
ATOM   2442  CD  LYS   168     241.169  56.609  16.531  1.00  0.00           C  
ATOM   2443  HD2 LYS   168     241.807  56.056  15.843  1.00  0.00           H  
ATOM   2444  HD3 LYS   168     242.000  56.785  17.214  1.00  0.00           H  
ATOM   2445  CE  LYS   168     240.043  55.713  17.030  1.00  0.00           C  
ATOM   2446  HE2 LYS   168     239.430  56.300  17.714  1.00  0.00           H  
ATOM   2447  HE3 LYS   168     239.680  55.118  16.192  1.00  0.00           H  
ATOM   2448  NZ  LYS   168     240.648  54.621  17.881  1.00  0.00           N  
ATOM   2449  HZ1 LYS   168     239.961  54.218  18.502  1.00  0.00           H  
ATOM   2450  HZ2 LYS   168     241.200  53.911  17.422  1.00  0.00           H  
ATOM   2451  HZ3 LYS   168     241.429  54.966  18.420  1.00  0.00           H  
ATOM   2452  C   LYS   168     240.487  61.517  16.818  1.00  0.00           C  
ATOM   2453  O   LYS   168     239.585  61.708  17.609  1.00  0.00           O  
ATOM   2454  N   GLY   169     241.607  62.258  16.771  1.00  0.00           N  
ATOM   2455  H   GLY   169     241.977  62.073  15.850  1.00  0.00           H  
ATOM   2456  CA  GLY   169     241.699  63.602  17.297  1.00  0.00           C  
ATOM   2457  HA2 GLY   169     240.725  63.847  17.720  1.00  0.00           H  
ATOM   2458  HA3 GLY   169     242.436  63.744  18.087  1.00  0.00           H  
ATOM   2459  C   GLY   169     242.040  64.708  16.174  1.00  0.00           C  
ATOM   2460  O   GLY   169     242.231  64.303  15.110  1.00  0.00           O  
ATOM   2461  N   ALA   170     241.734  65.972  16.511  1.00  0.00           N  
ATOM   2462  H   ALA   170     241.376  66.226  17.421  1.00  0.00           H  
ATOM   2463  CA  ALA   170     241.869  67.109  15.580  1.00  0.00           C  
ATOM   2464  HA  ALA   170     241.501  66.667  14.654  1.00  0.00           H  
ATOM   2465  CB  ALA   170     241.080  68.337  16.040  1.00  0.00           C  
ATOM   2466  HB1 ALA   170     241.618  68.576  16.957  1.00  0.00           H  
ATOM   2467  HB2 ALA   170     241.051  69.275  15.484  1.00  0.00           H  
ATOM   2468  HB3 ALA   170     240.073  67.993  16.274  1.00  0.00           H  
ATOM   2469  C   ALA   170     243.332  67.491  15.315  1.00  0.00           C  
ATOM   2470  O   ALA   170     243.656  68.053  14.291  1.00  0.00           O  
ATOM   2471  N   ILE   171     244.132  67.342  16.335  1.00  0.00           N  
ATOM   2472  H   ILE   171     243.639  67.206  17.206  1.00  0.00           H  
ATOM   2473  CA  ILE   171     245.553  67.688  16.462  1.00  0.00           C  
ATOM   2474  HA  ILE   171     245.932  67.531  15.452  1.00  0.00           H  
ATOM   2475  CB  ILE   171     245.627  69.228  16.604  1.00  0.00           C  
ATOM   2476  HB  ILE   171     245.381  69.601  15.610  1.00  0.00           H  
ATOM   2477  CG2 ILE   171     244.713  69.916  17.653  1.00  0.00           C  
ATOM   2478 HG21 ILE   171     243.669  69.624  17.537  1.00  0.00           H  
ATOM   2479 HG22 ILE   171     244.874  69.621  18.690  1.00  0.00           H  
ATOM   2480 HG23 ILE   171     244.714  70.995  17.498  1.00  0.00           H  
ATOM   2481  CG1 ILE   171     247.099  69.651  17.015  1.00  0.00           C  
ATOM   2482 HG12 ILE   171     247.087  69.471  18.090  1.00  0.00           H  
ATOM   2483 HG13 ILE   171     247.874  69.109  16.473  1.00  0.00           H  
ATOM   2484  CD1 ILE   171     247.558  71.089  16.812  1.00  0.00           C  
ATOM   2485 HD11 ILE   171     247.324  71.425  15.802  1.00  0.00           H  
ATOM   2486 HD12 ILE   171     247.077  71.858  17.417  1.00  0.00           H  
ATOM   2487 HD13 ILE   171     248.604  71.156  17.111  1.00  0.00           H  
ATOM   2488  C   ILE   171     246.292  66.783  17.510  1.00  0.00           C  
ATOM   2489  O   ILE   171     245.554  66.523  18.431  1.00  0.00           O  
ATOM   2490  N   ILE   172     247.501  66.168  17.241  1.00  0.00           N  
ATOM   2491  H   ILE   172     247.932  66.285  16.336  1.00  0.00           H  
ATOM   2492  CA  ILE   172     248.327  65.359  18.164  1.00  0.00           C  
ATOM   2493  HA  ILE   172     247.657  64.854  18.860  1.00  0.00           H  
ATOM   2494  CB  ILE   172     249.204  64.370  17.489  1.00  0.00           C  
ATOM   2495  HB  ILE   172     249.735  63.770  18.228  1.00  0.00           H  
ATOM   2496  CG2 ILE   172     248.234  63.478  16.707  1.00  0.00           C  
ATOM   2497 HG21 ILE   172     248.735  62.600  16.299  1.00  0.00           H  
ATOM   2498 HG22 ILE   172     247.597  63.014  17.459  1.00  0.00           H  
ATOM   2499 HG23 ILE   172     247.634  63.896  15.899  1.00  0.00           H  
ATOM   2500  CG1 ILE   172     250.359  65.017  16.642  1.00  0.00           C  
ATOM   2501 HG12 ILE   172     250.087  64.893  15.594  1.00  0.00           H  
ATOM   2502 HG13 ILE   172     250.289  66.102  16.721  1.00  0.00           H  
ATOM   2503  CD1 ILE   172     251.864  64.532  16.791  1.00  0.00           C  
ATOM   2504 HD11 ILE   172     252.307  65.417  16.334  1.00  0.00           H  
ATOM   2505 HD12 ILE   172     252.196  64.418  17.823  1.00  0.00           H  
ATOM   2506 HD13 ILE   172     252.141  63.648  16.216  1.00  0.00           H  
ATOM   2507  C   ILE   172     248.976  66.242  19.241  1.00  0.00           C  
ATOM   2508  O   ILE   172     250.007  65.906  19.815  1.00  0.00           O  
ATOM   2509  N   GLY   173     248.270  67.350  19.643  1.00  0.00           N  
ATOM   2510  H   GLY   173     247.362  67.571  19.260  1.00  0.00           H  
ATOM   2511  CA  GLY   173     248.831  68.233  20.781  1.00  0.00           C  
ATOM   2512  HA2 GLY   173     247.990  68.918  20.881  1.00  0.00           H  
ATOM   2513  HA3 GLY   173     249.072  67.646  21.667  1.00  0.00           H  
ATOM   2514  C   GLY   173     249.933  69.163  20.191  1.00  0.00           C  
ATOM   2515  O   GLY   173     250.371  68.980  19.051  1.00  0.00           O  
ATOM   2516  N   LEU   174     250.481  70.145  21.042  1.00  0.00           N  
ATOM   2517  H   LEU   174     250.130  70.309  21.974  1.00  0.00           H  
ATOM   2518  CA  LEU   174     251.684  70.848  20.502  1.00  0.00           C  
ATOM   2519  HA  LEU   174     251.651  71.167  19.461  1.00  0.00           H  
ATOM   2520  CB  LEU   174     251.987  72.118  21.504  1.00  0.00           C  
ATOM   2521  HB2 LEU   174     252.072  71.547  22.428  1.00  0.00           H  
ATOM   2522  HB3 LEU   174     252.942  72.622  21.353  1.00  0.00           H  
ATOM   2523  CG  LEU   174     250.765  73.121  21.436  1.00  0.00           C  
ATOM   2524  HG  LEU   174     249.824  72.577  21.357  1.00  0.00           H  
ATOM   2525  CD1 LEU   174     250.845  73.963  22.728  1.00  0.00           C  
ATOM   2526 HD11 LEU   174     251.779  74.506  22.580  1.00  0.00           H  
ATOM   2527 HD12 LEU   174     250.014  74.665  22.790  1.00  0.00           H  
ATOM   2528 HD13 LEU   174     250.780  73.374  23.644  1.00  0.00           H  
ATOM   2529  CD2 LEU   174     250.847  74.075  20.320  1.00  0.00           C  
ATOM   2530 HD21 LEU   174     251.587  74.872  20.254  1.00  0.00           H  
ATOM   2531 HD22 LEU   174     250.908  73.630  19.327  1.00  0.00           H  
ATOM   2532 HD23 LEU   174     249.868  74.495  20.092  1.00  0.00           H  
ATOM   2533  C   LEU   174     252.840  69.953  20.416  1.00  0.00           C  
ATOM   2534  O   LEU   174     253.249  69.227  21.354  1.00  0.00           O  
ATOM   2535  N   MET   175     253.734  70.128  19.409  1.00  0.00           N  
ATOM   2536  H   MET   175     253.514  70.976  18.905  1.00  0.00           H  
ATOM   2537  CA  MET   175     255.026  69.511  19.214  1.00  0.00           C  
ATOM   2538  HA  MET   175     254.952  68.456  19.479  1.00  0.00           H  
ATOM   2539  CB  MET   175     255.324  69.532  17.715  1.00  0.00           C  
ATOM   2540  HB2 MET   175     254.390  69.156  17.298  1.00  0.00           H  
ATOM   2541  HB3 MET   175     255.582  70.566  17.486  1.00  0.00           H  
ATOM   2542  CG  MET   175     256.331  68.513  17.324  1.00  0.00           C  
ATOM   2543  HG2 MET   175     256.794  68.828  16.389  1.00  0.00           H  
ATOM   2544  HG3 MET   175     257.159  68.498  18.032  1.00  0.00           H  
ATOM   2545  SD  MET   175     255.492  66.795  17.223  1.00  0.00           S  
ATOM   2546  CE  MET   175     257.048  65.922  17.492  1.00  0.00           C  
ATOM   2547  HE1 MET   175     257.563  65.937  16.531  1.00  0.00           H  
ATOM   2548  HE2 MET   175     257.582  66.456  18.278  1.00  0.00           H  
ATOM   2549  HE3 MET   175     256.930  64.880  17.789  1.00  0.00           H  
ATOM   2550  C   MET   175     256.085  70.142  20.085  1.00  0.00           C  
ATOM   2551  O   MET   175     256.402  71.354  19.834  1.00  0.00           O  
ATOM   2552  N   VAL   176     256.737  69.331  20.930  1.00  0.00           N  
ATOM   2553  H   VAL   176     256.620  68.328  20.891  1.00  0.00           H  
ATOM   2554  CA  VAL   176     257.604  69.802  22.028  1.00  0.00           C  
ATOM   2555  HA  VAL   176     257.799  70.874  21.984  1.00  0.00           H  
ATOM   2556  CB  VAL   176     256.849  69.686  23.378  1.00  0.00           C  
ATOM   2557  HB  VAL   176     256.498  68.654  23.398  1.00  0.00           H  
ATOM   2558  CG1 VAL   176     257.610  69.917  24.649  1.00  0.00           C  
ATOM   2559 HG11 VAL   176     257.045  70.317  25.491  1.00  0.00           H  
ATOM   2560 HG12 VAL   176     258.019  68.926  24.847  1.00  0.00           H  
ATOM   2561 HG13 VAL   176     258.472  70.566  24.501  1.00  0.00           H  
ATOM   2562  CG2 VAL   176     255.602  70.641  23.371  1.00  0.00           C  
ATOM   2563 HG21 VAL   176     254.935  70.565  22.513  1.00  0.00           H  
ATOM   2564 HG22 VAL   176     255.148  70.478  24.349  1.00  0.00           H  
ATOM   2565 HG23 VAL   176     255.907  71.679  23.238  1.00  0.00           H  
ATOM   2566  C   VAL   176     258.854  69.024  22.044  1.00  0.00           C  
ATOM   2567  O   VAL   176     258.926  67.765  22.033  1.00  0.00           O  
ATOM   2568  N   GLY   177     259.927  69.825  22.211  1.00  0.00           N  
ATOM   2569  H   GLY   177     259.792  70.826  22.212  1.00  0.00           H  
ATOM   2570  CA  GLY   177     261.320  69.386  22.224  1.00  0.00           C  
ATOM   2571  HA2 GLY   177     261.427  68.448  21.679  1.00  0.00           H  
ATOM   2572  HA3 GLY   177     261.866  70.174  21.705  1.00  0.00           H  
ATOM   2573  C   GLY   177     261.747  69.023  23.667  1.00  0.00           C  
ATOM   2574  O   GLY   177     260.942  69.088  24.639  1.00  0.00           O  
ATOM   2575  N   GLY   178     262.970  68.544  23.774  1.00  0.00           N  
ATOM   2576  H   GLY   178     263.462  68.566  22.892  1.00  0.00           H  
ATOM   2577  CA  GLY   178     263.684  68.149  24.997  1.00  0.00           C  
ATOM   2578  HA2 GLY   178     263.118  67.298  25.375  1.00  0.00           H  
ATOM   2579  HA3 GLY   178     264.688  67.980  24.608  1.00  0.00           H  
ATOM   2580  C   GLY   178     263.800  69.167  26.126  1.00  0.00           C  
ATOM   2581  O   GLY   178     263.995  70.262  25.933  1.00  0.00           O  
ATOM   2582  N   VAL   179     263.675  68.680  27.323  1.00  0.00           N  
ATOM   2583  H   VAL   179     263.264  67.764  27.208  1.00  0.00           H  
ATOM   2584  CA  VAL   179     263.619  69.374  28.598  1.00  0.00           C  
ATOM   2585  HA  VAL   179     262.623  69.813  28.659  1.00  0.00           H  
ATOM   2586  CB  VAL   179     263.715  68.439  29.829  1.00  0.00           C  
ATOM   2587  HB  VAL   179     263.800  69.065  30.718  1.00  0.00           H  
ATOM   2588  CG1 VAL   179     262.436  67.601  30.037  1.00  0.00           C  
ATOM   2589 HG11 VAL   179     262.313  67.419  31.105  1.00  0.00           H  
ATOM   2590 HG12 VAL   179     261.497  68.107  29.812  1.00  0.00           H  
ATOM   2591 HG13 VAL   179     262.484  66.614  29.578  1.00  0.00           H  
ATOM   2592  CG2 VAL   179     264.934  67.458  29.976  1.00  0.00           C  
ATOM   2593 HG21 VAL   179     265.789  68.071  29.691  1.00  0.00           H  
ATOM   2594 HG22 VAL   179     265.020  67.066  30.989  1.00  0.00           H  
ATOM   2595 HG23 VAL   179     264.855  66.666  29.231  1.00  0.00           H  
ATOM   2596  C   VAL   179     264.533  70.592  28.700  1.00  0.00           C  
ATOM   2597  O   VAL   179     264.146  71.616  29.236  1.00  0.00           O  
ATOM   2598  N   VAL   180     265.695  70.336  28.074  1.00  0.00           N  
ATOM   2599  H   VAL   180     265.936  69.422  27.718  1.00  0.00           H  
ATOM   2600  CA  VAL   180     266.847  71.292  28.168  1.00  0.00           C  
ATOM   2601  HA  VAL   180     267.043  71.364  29.238  1.00  0.00           H  
ATOM   2602  CB  VAL   180     268.188  70.731  27.689  1.00  0.00           C  
ATOM   2603  HB  VAL   180     268.926  71.532  27.731  1.00  0.00           H  
ATOM   2604  CG1 VAL   180     268.540  69.594  28.570  1.00  0.00           C  
ATOM   2605 HG11 VAL   180     269.561  69.229  28.463  1.00  0.00           H  
ATOM   2606 HG12 VAL   180     268.450  69.753  29.645  1.00  0.00           H  
ATOM   2607 HG13 VAL   180     268.015  68.685  28.276  1.00  0.00           H  
ATOM   2608  CG2 VAL   180     268.145  70.191  26.224  1.00  0.00           C  
ATOM   2609 HG21 VAL   180     267.883  71.016  25.562  1.00  0.00           H  
ATOM   2610 HG22 VAL   180     269.065  69.799  25.790  1.00  0.00           H  
ATOM   2611 HG23 VAL   180     267.386  69.412  26.152  1.00  0.00           H  
ATOM   2612  C   VAL   180     266.619  72.636  27.611  1.00  0.00           C  
ATOM   2613  O   VAL   180     267.323  73.582  27.909  1.00  0.00           O  
ATOM   2614  N   ILE   181     265.615  72.815  26.766  1.00  0.00           N  
ATOM   2615  H   ILE   181     265.175  72.042  26.290  1.00  0.00           H  
ATOM   2616  CA  ILE   181     265.087  74.048  26.220  1.00  0.00           C  
ATOM   2617  HA  ILE   181     265.441  74.934  26.748  1.00  0.00           H  
ATOM   2618  CB  ILE   181     265.629  74.408  24.785  1.00  0.00           C  
ATOM   2619  HB  ILE   181     266.705  74.392  24.957  1.00  0.00           H  
ATOM   2620  CG2 ILE   181     265.361  73.425  23.647  1.00  0.00           C  
ATOM   2621 HG21 ILE   181     265.334  72.358  23.869  1.00  0.00           H  
ATOM   2622 HG22 ILE   181     264.368  73.642  23.254  1.00  0.00           H  
ATOM   2623 HG23 ILE   181     266.138  73.643  22.914  1.00  0.00           H  
ATOM   2624  CG1 ILE   181     265.248  75.888  24.331  1.00  0.00           C  
ATOM   2625 HG12 ILE   181     264.462  76.074  23.599  1.00  0.00           H  
ATOM   2626 HG13 ILE   181     265.029  76.457  25.235  1.00  0.00           H  
ATOM   2627  CD1 ILE   181     266.379  76.733  23.788  1.00  0.00           C  
ATOM   2628 HD11 ILE   181     267.097  76.724  24.608  1.00  0.00           H  
ATOM   2629 HD12 ILE   181     266.650  76.304  22.823  1.00  0.00           H  
ATOM   2630 HD13 ILE   181     265.782  77.610  23.536  1.00  0.00           H  
ATOM   2631  C   ILE   181     263.485  74.134  26.367  1.00  0.00           C  
ATOM   2632  O   ILE   181     262.938  75.187  25.950  1.00  0.00           O  
ATOM   2633  N   ALA   182     262.836  73.049  26.857  1.00  0.00           N  
ATOM   2634  H   ALA   182     263.225  72.126  26.991  1.00  0.00           H  
ATOM   2635  CA  ALA   182     261.364  73.072  26.972  1.00  0.00           C  
ATOM   2636  HA  ALA   182     260.938  73.746  26.228  1.00  0.00           H  
ATOM   2637  CB  ALA   182     260.811  71.644  26.723  1.00  0.00           C  
ATOM   2638  HB1 ALA   182     259.735  71.476  26.774  1.00  0.00           H  
ATOM   2639  HB2 ALA   182     261.074  71.414  25.690  1.00  0.00           H  
ATOM   2640  HB3 ALA   182     261.316  71.054  27.488  1.00  0.00           H  
ATOM   2641  C   ALA   182     260.789  73.780  28.307  1.00  0.00           C  
ATOM   2642  O   ALA   182     259.935  74.705  28.053  1.00  0.00           O  
ATOM   2643  OXT ALA   182     261.240  73.503  29.438  1.00  0.00           O  
TER    2644      ALA   182 
END   
