# Supplementary material for: Exploring Structural Insights of Aβ42 and α-Synuclein Monomers and Heterodimer: A Comparative Study Using Implicit and Explicit Solvent Simulations
Source: J Phys Chem B. 2024 May 3;128(19):4655–69. doi: 10.1021/acs.jpcb.4c00503 (PMC11103699; doi:10.1021/acs.jpcb.4c00503)
Supplement: Supplementary file 3 — jp4c00503_si_003.zip [file jp4c00503_si_003.zip › rep/3_ab42_asyn_FINAL03.pdb]

ATOM      1  N   MET     1     226.103  -1.774 -19.597  1.00  0.00           N  
ATOM      2  H1  MET     1     227.089  -1.860 -19.393  1.00  0.00           H  
ATOM      3  H2  MET     1     225.866  -2.674 -19.989  1.00  0.00           H  
ATOM      4  H3  MET     1     225.541  -1.750 -18.758  1.00  0.00           H  
ATOM      5  CA  MET     1     225.903  -0.730 -20.640  1.00  0.00           C  
ATOM      6  HA  MET     1     226.746  -0.700 -21.330  1.00  0.00           H  
ATOM      7  CB  MET     1     224.587  -0.976 -21.445  1.00  0.00           C  
ATOM      8  HB2 MET     1     223.694  -1.157 -20.847  1.00  0.00           H  
ATOM      9  HB3 MET     1     224.390  -0.061 -22.003  1.00  0.00           H  
ATOM     10  CG  MET     1     224.795  -2.113 -22.575  1.00  0.00           C  
ATOM     11  HG2 MET     1     225.318  -2.918 -22.058  1.00  0.00           H  
ATOM     12  HG3 MET     1     223.880  -2.461 -23.055  1.00  0.00           H  
ATOM     13  SD  MET     1     225.936  -1.523 -23.946  1.00  0.00           S  
ATOM     14  CE  MET     1     224.795  -0.417 -24.930  1.00  0.00           C  
ATOM     15  HE1 MET     1     223.929  -0.989 -25.261  1.00  0.00           H  
ATOM     16  HE2 MET     1     224.375   0.418 -24.369  1.00  0.00           H  
ATOM     17  HE3 MET     1     225.252  -0.041 -25.846  1.00  0.00           H  
ATOM     18  C   MET     1     225.953   0.658 -19.932  1.00  0.00           C  
ATOM     19  O   MET     1     224.833   1.125 -19.601  1.00  0.00           O  
ATOM     20  N   ASP     2     227.131   1.185 -19.775  1.00  0.00           N  
ATOM     21  H   ASP     2     227.954   0.819 -20.232  1.00  0.00           H  
ATOM     22  CA  ASP     2     227.313   2.476 -19.012  1.00  0.00           C  
ATOM     23  HA  ASP     2     227.219   2.048 -18.015  1.00  0.00           H  
ATOM     24  CB  ASP     2     228.793   2.951 -19.124  1.00  0.00           C  
ATOM     25  HB2 ASP     2     229.502   2.154 -18.900  1.00  0.00           H  
ATOM     26  HB3 ASP     2     228.959   3.528 -20.033  1.00  0.00           H  
ATOM     27  CG  ASP     2     229.168   4.031 -18.019  1.00  0.00           C  
ATOM     28  OD1 ASP     2     230.304   4.526 -18.099  1.00  0.00           O  
ATOM     29  OD2 ASP     2     228.320   4.376 -17.155  1.00  0.00           O  
ATOM     30  C   ASP     2     226.280   3.535 -19.317  1.00  0.00           C  
ATOM     31  O   ASP     2     225.822   3.672 -20.465  1.00  0.00           O  
ATOM     32  N   VAL     3     225.876   4.167 -18.269  1.00  0.00           N  
ATOM     33  H   VAL     3     226.366   4.072 -17.391  1.00  0.00           H  
ATOM     34  CA  VAL     3     224.813   5.246 -18.363  1.00  0.00           C  
ATOM     35  HA  VAL     3     224.122   4.972 -19.160  1.00  0.00           H  
ATOM     36  CB  VAL     3     223.836   5.339 -17.132  1.00  0.00           C  
ATOM     37  HB  VAL     3     224.363   5.849 -16.325  1.00  0.00           H  
ATOM     38  CG1 VAL     3     222.552   6.161 -17.418  1.00  0.00           C  
ATOM     39 HG11 VAL     3     222.064   5.902 -18.357  1.00  0.00           H  
ATOM     40 HG12 VAL     3     222.733   7.233 -17.336  1.00  0.00           H  
ATOM     41 HG13 VAL     3     221.841   5.910 -16.631  1.00  0.00           H  
ATOM     42  CG2 VAL     3     223.472   3.973 -16.516  1.00  0.00           C  
ATOM     43 HG21 VAL     3     224.413   3.520 -16.203  1.00  0.00           H  
ATOM     44 HG22 VAL     3     222.941   3.395 -17.272  1.00  0.00           H  
ATOM     45 HG23 VAL     3     222.883   3.937 -15.600  1.00  0.00           H  
ATOM     46  C   VAL     3     225.464   6.663 -18.619  1.00  0.00           C  
ATOM     47  O   VAL     3     224.720   7.531 -19.242  1.00  0.00           O  
ATOM     48  N   PHE     4     226.799   6.907 -18.321  1.00  0.00           N  
ATOM     49  H   PHE     4     227.409   6.177 -17.982  1.00  0.00           H  
ATOM     50  CA  PHE     4     227.455   8.223 -18.514  1.00  0.00           C  
ATOM     51  HA  PHE     4     226.888   9.154 -18.522  1.00  0.00           H  
ATOM     52  CB  PHE     4     228.433   8.513 -17.309  1.00  0.00           C  
ATOM     53  HB2 PHE     4     229.267   7.811 -17.320  1.00  0.00           H  
ATOM     54  HB3 PHE     4     228.836   9.510 -17.485  1.00  0.00           H  
ATOM     55  CG  PHE     4     227.663   8.666 -15.974  1.00  0.00           C  
ATOM     56  CD1 PHE     4     227.885   7.713 -14.950  1.00  0.00           C  
ATOM     57  HD1 PHE     4     228.287   6.751 -15.230  1.00  0.00           H  
ATOM     58  CE1 PHE     4     227.412   7.790 -13.689  1.00  0.00           C  
ATOM     59  HE1 PHE     4     227.597   7.046 -12.928  1.00  0.00           H  
ATOM     60  CZ  PHE     4     226.750   8.996 -13.332  1.00  0.00           C  
ATOM     61  HZ  PHE     4     226.467   9.110 -12.296  1.00  0.00           H  
ATOM     62  CE2 PHE     4     226.356   9.846 -14.342  1.00  0.00           C  
ATOM     63  HE2 PHE     4     225.730  10.694 -14.102  1.00  0.00           H  
ATOM     64  CD2 PHE     4     226.893   9.742 -15.592  1.00  0.00           C  
ATOM     65  HD2 PHE     4     226.841  10.571 -16.282  1.00  0.00           H  
ATOM     66  C   PHE     4     228.375   8.201 -19.793  1.00  0.00           C  
ATOM     67  O   PHE     4     229.036   7.186 -20.156  1.00  0.00           O  
ATOM     68  N   MET     5     228.371   9.318 -20.556  1.00  0.00           N  
ATOM     69  H   MET     5     227.765  10.063 -20.243  1.00  0.00           H  
ATOM     70  CA  MET     5     229.239   9.551 -21.692  1.00  0.00           C  
ATOM     71  HA  MET     5     229.887   8.725 -21.985  1.00  0.00           H  
ATOM     72  CB  MET     5     228.361   9.743 -22.892  1.00  0.00           C  
ATOM     73  HB2 MET     5     227.695  10.573 -22.657  1.00  0.00           H  
ATOM     74  HB3 MET     5     228.987   9.980 -23.752  1.00  0.00           H  
ATOM     75  CG  MET     5     227.459   8.652 -23.567  1.00  0.00           C  
ATOM     76  HG2 MET     5     227.122   9.016 -24.538  1.00  0.00           H  
ATOM     77  HG3 MET     5     228.186   7.882 -23.822  1.00  0.00           H  
ATOM     78  SD  MET     5     226.087   7.701 -22.692  1.00  0.00           S  
ATOM     79  CE  MET     5     224.636   8.802 -22.737  1.00  0.00           C  
ATOM     80  HE1 MET     5     224.751   9.789 -22.289  1.00  0.00           H  
ATOM     81  HE2 MET     5     224.231   8.894 -23.745  1.00  0.00           H  
ATOM     82  HE3 MET     5     223.920   8.398 -22.021  1.00  0.00           H  
ATOM     83  C   MET     5     230.178  10.790 -21.519  1.00  0.00           C  
ATOM     84  O   MET     5     229.783  11.887 -21.320  1.00  0.00           O  
ATOM     85  N   LYS     6     231.457  10.680 -21.792  1.00  0.00           N  
ATOM     86  H   LYS     6     231.682   9.889 -22.378  1.00  0.00           H  
ATOM     87  CA  LYS     6     232.484  11.700 -21.715  1.00  0.00           C  
ATOM     88  HA  LYS     6     232.433  12.193 -20.744  1.00  0.00           H  
ATOM     89  CB  LYS     6     233.740  10.847 -21.862  1.00  0.00           C  
ATOM     90  HB2 LYS     6     233.701  10.022 -21.151  1.00  0.00           H  
ATOM     91  HB3 LYS     6     233.658  10.403 -22.854  1.00  0.00           H  
ATOM     92  CG  LYS     6     235.044  11.629 -21.721  1.00  0.00           C  
ATOM     93  HG2 LYS     6     234.997  12.670 -22.043  1.00  0.00           H  
ATOM     94  HG3 LYS     6     235.149  11.901 -20.671  1.00  0.00           H  
ATOM     95  CD  LYS     6     236.245  10.851 -22.224  1.00  0.00           C  
ATOM     96  HD2 LYS     6     236.346   9.849 -21.809  1.00  0.00           H  
ATOM     97  HD3 LYS     6     236.169  10.580 -23.277  1.00  0.00           H  
ATOM     98  CE  LYS     6     237.564  11.670 -22.099  1.00  0.00           C  
ATOM     99  HE2 LYS     6     238.198  11.535 -22.975  1.00  0.00           H  
ATOM    100  HE3 LYS     6     237.510  12.754 -21.995  1.00  0.00           H  
ATOM    101  NZ  LYS     6     238.317  11.236 -20.966  1.00  0.00           N  
ATOM    102  HZ1 LYS     6     239.262  11.544 -21.148  1.00  0.00           H  
ATOM    103  HZ2 LYS     6     237.862  11.359 -20.073  1.00  0.00           H  
ATOM    104  HZ3 LYS     6     238.326  10.243 -21.153  1.00  0.00           H  
ATOM    105  C   LYS     6     232.335  12.804 -22.748  1.00  0.00           C  
ATOM    106  O   LYS     6     232.467  12.560 -23.983  1.00  0.00           O  
ATOM    107  N   GLY     7     231.809  13.904 -22.287  1.00  0.00           N  
ATOM    108  H   GLY     7     231.747  14.029 -21.286  1.00  0.00           H  
ATOM    109  CA  GLY     7     231.644  15.152 -23.059  1.00  0.00           C  
ATOM    110  HA2 GLY     7     231.617  14.970 -24.134  1.00  0.00           H  
ATOM    111  HA3 GLY     7     230.715  15.722 -23.025  1.00  0.00           H  
ATOM    112  C   GLY     7     232.683  16.219 -22.732  1.00  0.00           C  
ATOM    113  O   GLY     7     233.374  15.968 -21.759  1.00  0.00           O  
ATOM    114  N   LEU     8     232.974  17.251 -23.517  1.00  0.00           N  
ATOM    115  H   LEU     8     232.380  17.435 -24.313  1.00  0.00           H  
ATOM    116  CA  LEU     8     233.903  18.321 -23.180  1.00  0.00           C  
ATOM    117  HA  LEU     8     234.812  17.837 -22.823  1.00  0.00           H  
ATOM    118  CB  LEU     8     234.140  19.038 -24.503  1.00  0.00           C  
ATOM    119  HB2 LEU     8     234.131  18.432 -25.409  1.00  0.00           H  
ATOM    120  HB3 LEU     8     233.329  19.717 -24.763  1.00  0.00           H  
ATOM    121  CG  LEU     8     235.340  20.020 -24.535  1.00  0.00           C  
ATOM    122  HG  LEU     8     235.176  20.782 -23.772  1.00  0.00           H  
ATOM    123  CD1 LEU     8     235.552  20.666 -25.959  1.00  0.00           C  
ATOM    124 HD11 LEU     8     235.773  19.839 -26.634  1.00  0.00           H  
ATOM    125 HD12 LEU     8     236.270  21.478 -25.846  1.00  0.00           H  
ATOM    126 HD13 LEU     8     234.551  21.037 -26.179  1.00  0.00           H  
ATOM    127  CD2 LEU     8     236.753  19.448 -24.165  1.00  0.00           C  
ATOM    128 HD21 LEU     8     236.812  18.891 -23.230  1.00  0.00           H  
ATOM    129 HD22 LEU     8     237.444  20.281 -24.037  1.00  0.00           H  
ATOM    130 HD23 LEU     8     237.197  18.766 -24.891  1.00  0.00           H  
ATOM    131  C   LEU     8     233.533  19.213 -21.970  1.00  0.00           C  
ATOM    132  O   LEU     8     232.516  19.972 -21.962  1.00  0.00           O  
ATOM    133  N   SER     9     234.406  19.250 -20.991  1.00  0.00           N  
ATOM    134  H   SER     9     235.335  18.886 -21.151  1.00  0.00           H  
ATOM    135  CA  SER     9     234.068  20.070 -19.688  1.00  0.00           C  
ATOM    136  HA  SER     9     233.036  20.420 -19.703  1.00  0.00           H  
ATOM    137  CB  SER     9     234.140  19.277 -18.427  1.00  0.00           C  
ATOM    138  HB2 SER     9     235.053  18.693 -18.309  1.00  0.00           H  
ATOM    139  HB3 SER     9     233.940  19.930 -17.578  1.00  0.00           H  
ATOM    140  OG  SER     9     233.151  18.230 -18.633  1.00  0.00           O  
ATOM    141  HG  SER     9     233.048  17.591 -17.924  1.00  0.00           H  
ATOM    142  C   SER     9     234.983  21.276 -19.488  1.00  0.00           C  
ATOM    143  O   SER     9     236.137  21.112 -19.163  1.00  0.00           O  
ATOM    144  N   LYS    10     234.516  22.470 -19.709  1.00  0.00           N  
ATOM    145  H   LYS    10     233.618  22.469 -20.171  1.00  0.00           H  
ATOM    146  CA  LYS    10     235.178  23.756 -19.616  1.00  0.00           C  
ATOM    147  HA  LYS    10     236.253  23.600 -19.711  1.00  0.00           H  
ATOM    148  CB  LYS    10     234.799  24.817 -20.610  1.00  0.00           C  
ATOM    149  HB2 LYS    10     233.794  25.191 -20.416  1.00  0.00           H  
ATOM    150  HB3 LYS    10     235.387  25.715 -20.420  1.00  0.00           H  
ATOM    151  CG  LYS    10     234.966  24.258 -22.125  1.00  0.00           C  
ATOM    152  HG2 LYS    10     235.905  23.776 -22.398  1.00  0.00           H  
ATOM    153  HG3 LYS    10     234.142  23.576 -22.334  1.00  0.00           H  
ATOM    154  CD  LYS    10     234.841  25.339 -23.192  1.00  0.00           C  
ATOM    155  HD2 LYS    10     235.747  25.940 -23.121  1.00  0.00           H  
ATOM    156  HD3 LYS    10     234.975  24.752 -24.101  1.00  0.00           H  
ATOM    157  CE  LYS    10     233.623  26.164 -23.111  1.00  0.00           C  
ATOM    158  HE2 LYS    10     232.829  25.481 -22.808  1.00  0.00           H  
ATOM    159  HE3 LYS    10     233.649  27.007 -22.421  1.00  0.00           H  
ATOM    160  NZ  LYS    10     233.173  26.703 -24.386  1.00  0.00           N  
ATOM    161  HZ1 LYS    10     232.172  26.741 -24.261  1.00  0.00           H  
ATOM    162  HZ2 LYS    10     233.540  27.598 -24.676  1.00  0.00           H  
ATOM    163  HZ3 LYS    10     233.346  26.124 -25.196  1.00  0.00           H  
ATOM    164  C   LYS    10     235.038  24.254 -18.131  1.00  0.00           C  
ATOM    165  O   LYS    10     234.155  23.870 -17.438  1.00  0.00           O  
ATOM    166  N   ALA    11     236.024  24.988 -17.714  1.00  0.00           N  
ATOM    167  H   ALA    11     236.880  25.062 -18.245  1.00  0.00           H  
ATOM    168  CA  ALA    11     235.912  25.840 -16.501  1.00  0.00           C  
ATOM    169  HA  ALA    11     235.326  25.355 -15.720  1.00  0.00           H  
ATOM    170  CB  ALA    11     237.418  26.022 -15.950  1.00  0.00           C  
ATOM    171  HB1 ALA    11     237.881  25.035 -15.947  1.00  0.00           H  
ATOM    172  HB2 ALA    11     238.068  26.619 -16.590  1.00  0.00           H  
ATOM    173  HB3 ALA    11     237.519  26.341 -14.913  1.00  0.00           H  
ATOM    174  C   ALA    11     235.171  27.239 -16.705  1.00  0.00           C  
ATOM    175  O   ALA    11     234.715  27.898 -15.802  1.00  0.00           O  
ATOM    176  N   LYS    12     235.098  27.761 -17.883  1.00  0.00           N  
ATOM    177  H   LYS    12     235.329  27.227 -18.709  1.00  0.00           H  
ATOM    178  CA  LYS    12     234.719  29.118 -18.268  1.00  0.00           C  
ATOM    179  HA  LYS    12     234.279  29.536 -17.363  1.00  0.00           H  
ATOM    180  CB  LYS    12     235.843  29.990 -18.701  1.00  0.00           C  
ATOM    181  HB2 LYS    12     235.758  30.351 -19.726  1.00  0.00           H  
ATOM    182  HB3 LYS    12     235.630  30.933 -18.197  1.00  0.00           H  
ATOM    183  CG  LYS    12     237.258  29.591 -18.391  1.00  0.00           C  
ATOM    184  HG2 LYS    12     237.316  29.490 -17.307  1.00  0.00           H  
ATOM    185  HG3 LYS    12     237.514  28.660 -18.898  1.00  0.00           H  
ATOM    186  CD  LYS    12     238.287  30.677 -18.709  1.00  0.00           C  
ATOM    187  HD2 LYS    12     239.185  30.179 -18.343  1.00  0.00           H  
ATOM    188  HD3 LYS    12     238.302  30.930 -19.769  1.00  0.00           H  
ATOM    189  CE  LYS    12     238.265  31.893 -17.862  1.00  0.00           C  
ATOM    190  HE2 LYS    12     237.244  32.273 -17.855  1.00  0.00           H  
ATOM    191  HE3 LYS    12     238.576  31.508 -16.891  1.00  0.00           H  
ATOM    192  NZ  LYS    12     239.255  32.922 -18.356  1.00  0.00           N  
ATOM    193  HZ1 LYS    12     240.223  32.636 -18.312  1.00  0.00           H  
ATOM    194  HZ2 LYS    12     239.059  33.250 -19.291  1.00  0.00           H  
ATOM    195  HZ3 LYS    12     239.169  33.740 -17.769  1.00  0.00           H  
ATOM    196  C   LYS    12     233.496  29.147 -19.190  1.00  0.00           C  
ATOM    197  O   LYS    12     233.279  28.364 -20.070  1.00  0.00           O  
ATOM    198  N   GLU    13     232.509  30.080 -18.829  1.00  0.00           N  
ATOM    199  H   GLU    13     232.542  30.517 -17.919  1.00  0.00           H  
ATOM    200  CA  GLU    13     231.265  30.369 -19.634  1.00  0.00           C  
ATOM    201  HA  GLU    13     230.854  29.397 -19.907  1.00  0.00           H  
ATOM    202  CB  GLU    13     230.302  30.877 -18.436  1.00  0.00           C  
ATOM    203  HB2 GLU    13     230.725  31.716 -17.883  1.00  0.00           H  
ATOM    204  HB3 GLU    13     229.379  31.308 -18.824  1.00  0.00           H  
ATOM    205  CG  GLU    13     229.886  29.861 -17.341  1.00  0.00           C  
ATOM    206  HG2 GLU    13     230.757  29.297 -17.009  1.00  0.00           H  
ATOM    207  HG3 GLU    13     229.416  30.235 -16.431  1.00  0.00           H  
ATOM    208  CD  GLU    13     228.902  28.756 -17.736  1.00  0.00           C  
ATOM    209  OE1 GLU    13     228.206  28.852 -18.782  1.00  0.00           O  
ATOM    210  OE2 GLU    13     228.979  27.716 -16.953  1.00  0.00           O  
ATOM    211  C   GLU    13     231.569  31.096 -20.942  1.00  0.00           C  
ATOM    212  O   GLU    13     232.379  32.038 -20.974  1.00  0.00           O  
ATOM    213  N   GLY    14     230.736  30.874 -21.943  1.00  0.00           N  
ATOM    214  H   GLY    14     229.950  30.263 -21.770  1.00  0.00           H  
ATOM    215  CA  GLY    14     231.023  31.305 -23.278  1.00  0.00           C  
ATOM    216  HA2 GLY    14     232.063  31.302 -23.607  1.00  0.00           H  
ATOM    217  HA3 GLY    14     230.525  30.604 -23.948  1.00  0.00           H  
ATOM    218  C   GLY    14     230.347  32.674 -23.521  1.00  0.00           C  
ATOM    219  O   GLY    14     229.516  33.072 -22.642  1.00  0.00           O  
ATOM    220  N   VAL    15     230.344  33.139 -24.835  1.00  0.00           N  
ATOM    221  H   VAL    15     230.779  32.500 -25.485  1.00  0.00           H  
ATOM    222  CA  VAL    15     229.671  34.302 -25.473  1.00  0.00           C  
ATOM    223  HA  VAL    15     229.360  34.858 -24.588  1.00  0.00           H  
ATOM    224  CB  VAL    15     230.667  34.981 -26.478  1.00  0.00           C  
ATOM    225  HB  VAL    15     230.119  35.751 -27.020  1.00  0.00           H  
ATOM    226  CG1 VAL    15     231.953  35.528 -25.909  1.00  0.00           C  
ATOM    227 HG11 VAL    15     232.480  36.082 -26.687  1.00  0.00           H  
ATOM    228 HG12 VAL    15     232.577  34.702 -25.568  1.00  0.00           H  
ATOM    229 HG13 VAL    15     231.638  36.115 -25.046  1.00  0.00           H  
ATOM    230  CG2 VAL    15     231.039  33.866 -27.492  1.00  0.00           C  
ATOM    231 HG21 VAL    15     231.636  34.300 -28.294  1.00  0.00           H  
ATOM    232 HG22 VAL    15     230.176  33.475 -28.032  1.00  0.00           H  
ATOM    233 HG23 VAL    15     231.623  33.013 -27.149  1.00  0.00           H  
ATOM    234  C   VAL    15     228.362  33.886 -26.072  1.00  0.00           C  
ATOM    235  O   VAL    15     227.935  34.374 -27.095  1.00  0.00           O  
ATOM    236  N   VAL    16     227.654  32.953 -25.426  1.00  0.00           N  
ATOM    237  H   VAL    16     227.954  32.733 -24.487  1.00  0.00           H  
ATOM    238  CA  VAL    16     226.418  32.399 -25.880  1.00  0.00           C  
ATOM    239  HA  VAL    16     226.211  32.814 -26.866  1.00  0.00           H  
ATOM    240  CB  VAL    16     226.621  30.854 -25.960  1.00  0.00           C  
ATOM    241  HB  VAL    16     226.883  30.671 -24.918  1.00  0.00           H  
ATOM    242  CG1 VAL    16     227.897  30.553 -26.761  1.00  0.00           C  
ATOM    243 HG11 VAL    16     227.845  29.497 -27.026  1.00  0.00           H  
ATOM    244 HG12 VAL    16     228.820  30.846 -26.261  1.00  0.00           H  
ATOM    245 HG13 VAL    16     227.790  30.996 -27.752  1.00  0.00           H  
ATOM    246  CG2 VAL    16     225.446  29.993 -26.531  1.00  0.00           C  
ATOM    247 HG21 VAL    16     225.826  28.971 -26.543  1.00  0.00           H  
ATOM    248 HG22 VAL    16     225.119  30.208 -27.548  1.00  0.00           H  
ATOM    249 HG23 VAL    16     224.689  30.216 -25.779  1.00  0.00           H  
ATOM    250  C   VAL    16     225.305  32.736 -24.877  1.00  0.00           C  
ATOM    251  O   VAL    16     225.104  32.051 -23.956  1.00  0.00           O  
ATOM    252  N   ALA    17     224.569  33.802 -25.216  1.00  0.00           N  
ATOM    253  H   ALA    17     224.821  34.279 -26.069  1.00  0.00           H  
ATOM    254  CA  ALA    17     223.557  34.478 -24.499  1.00  0.00           C  
ATOM    255  HA  ALA    17     223.683  34.187 -23.456  1.00  0.00           H  
ATOM    256  CB  ALA    17     223.647  35.932 -24.891  1.00  0.00           C  
ATOM    257  HB1 ALA    17     223.217  36.005 -25.890  1.00  0.00           H  
ATOM    258  HB2 ALA    17     223.217  36.501 -24.067  1.00  0.00           H  
ATOM    259  HB3 ALA    17     224.705  36.186 -24.959  1.00  0.00           H  
ATOM    260  C   ALA    17     222.175  33.990 -25.063  1.00  0.00           C  
ATOM    261  O   ALA    17     221.920  33.172 -25.986  1.00  0.00           O  
ATOM    262  N   ALA    18     221.186  34.436 -24.335  1.00  0.00           N  
ATOM    263  H   ALA    18     221.390  34.967 -23.500  1.00  0.00           H  
ATOM    264  CA  ALA    18     219.815  34.261 -24.595  1.00  0.00           C  
ATOM    265  HA  ALA    18     219.616  33.206 -24.785  1.00  0.00           H  
ATOM    266  CB  ALA    18     219.005  34.766 -23.407  1.00  0.00           C  
ATOM    267  HB1 ALA    18     219.405  34.529 -22.421  1.00  0.00           H  
ATOM    268  HB2 ALA    18     218.836  35.834 -23.542  1.00  0.00           H  
ATOM    269  HB3 ALA    18     218.011  34.351 -23.577  1.00  0.00           H  
ATOM    270  C   ALA    18     219.429  34.829 -25.895  1.00  0.00           C  
ATOM    271  O   ALA    18     220.226  35.486 -26.579  1.00  0.00           O  
ATOM    272  N   ALA    19     218.185  34.629 -26.437  1.00  0.00           N  
ATOM    273  H   ALA    19     217.665  33.847 -26.065  1.00  0.00           H  
ATOM    274  CA  ALA    19     217.718  35.170 -27.769  1.00  0.00           C  
ATOM    275  HA  ALA    19     217.978  36.225 -27.860  1.00  0.00           H  
ATOM    276  CB  ALA    19     218.316  34.399 -28.942  1.00  0.00           C  
ATOM    277  HB1 ALA    19     218.019  33.351 -28.990  1.00  0.00           H  
ATOM    278  HB2 ALA    19     217.923  34.953 -29.794  1.00  0.00           H  
ATOM    279  HB3 ALA    19     219.387  34.595 -28.882  1.00  0.00           H  
ATOM    280  C   ALA    19     216.213  34.959 -27.783  1.00  0.00           C  
ATOM    281  O   ALA    19     215.749  33.806 -27.795  1.00  0.00           O  
ATOM    282  N   GLU    20     215.445  36.014 -27.607  1.00  0.00           N  
ATOM    283  H   GLU    20     215.823  36.890 -27.940  1.00  0.00           H  
ATOM    284  CA  GLU    20     214.055  35.936 -27.258  1.00  0.00           C  
ATOM    285  HA  GLU    20     213.965  34.941 -26.821  1.00  0.00           H  
ATOM    286  CB  GLU    20     213.835  36.924 -26.102  1.00  0.00           C  
ATOM    287  HB2 GLU    20     213.637  37.957 -26.388  1.00  0.00           H  
ATOM    288  HB3 GLU    20     212.911  36.645 -25.595  1.00  0.00           H  
ATOM    289  CG  GLU    20     214.859  36.724 -24.967  1.00  0.00           C  
ATOM    290  HG2 GLU    20     214.884  35.635 -24.940  1.00  0.00           H  
ATOM    291  HG3 GLU    20     215.849  37.017 -25.319  1.00  0.00           H  
ATOM    292  CD  GLU    20     214.534  37.501 -23.628  1.00  0.00           C  
ATOM    293  OE1 GLU    20     215.250  38.519 -23.448  1.00  0.00           O  
ATOM    294  OE2 GLU    20     213.689  36.977 -22.895  1.00  0.00           O  
ATOM    295  C   GLU    20     212.987  36.267 -28.326  1.00  0.00           C  
ATOM    296  O   GLU    20     211.838  36.556 -28.037  1.00  0.00           O  
ATOM    297  N   LYS    21     213.465  36.310 -29.619  1.00  0.00           N  
ATOM    298  H   LYS    21     214.472  36.332 -29.690  1.00  0.00           H  
ATOM    299  CA  LYS    21     212.703  36.892 -30.792  1.00  0.00           C  
ATOM    300  HA  LYS    21     212.163  37.655 -30.231  1.00  0.00           H  
ATOM    301  CB  LYS    21     213.653  37.400 -31.890  1.00  0.00           C  
ATOM    302  HB2 LYS    21     214.530  36.753 -31.911  1.00  0.00           H  
ATOM    303  HB3 LYS    21     213.255  37.341 -32.903  1.00  0.00           H  
ATOM    304  CG  LYS    21     214.252  38.838 -31.658  1.00  0.00           C  
ATOM    305  HG2 LYS    21     213.338  39.400 -31.846  1.00  0.00           H  
ATOM    306  HG3 LYS    21     214.460  39.022 -30.604  1.00  0.00           H  
ATOM    307  CD  LYS    21     215.451  39.268 -32.513  1.00  0.00           C  
ATOM    308  HD2 LYS    21     216.304  38.604 -32.370  1.00  0.00           H  
ATOM    309  HD3 LYS    21     215.284  38.818 -33.491  1.00  0.00           H  
ATOM    310  CE  LYS    21     215.696  40.732 -32.391  1.00  0.00           C  
ATOM    311  HE2 LYS    21     215.279  41.115 -33.322  1.00  0.00           H  
ATOM    312  HE3 LYS    21     215.096  41.184 -31.601  1.00  0.00           H  
ATOM    313  NZ  LYS    21     217.092  41.027 -32.119  1.00  0.00           N  
ATOM    314  HZ1 LYS    21     217.230  41.972 -31.790  1.00  0.00           H  
ATOM    315  HZ2 LYS    21     217.466  40.340 -31.479  1.00  0.00           H  
ATOM    316  HZ3 LYS    21     217.590  41.041 -32.997  1.00  0.00           H  
ATOM    317  C   LYS    21     211.691  35.999 -31.492  1.00  0.00           C  
ATOM    318  O   LYS    21     210.868  36.376 -32.360  1.00  0.00           O  
ATOM    319  N   THR    22     211.791  34.706 -31.243  1.00  0.00           N  
ATOM    320  H   THR    22     212.456  34.556 -30.498  1.00  0.00           H  
ATOM    321  CA  THR    22     211.158  33.560 -31.892  1.00  0.00           C  
ATOM    322  HA  THR    22     211.325  33.586 -32.969  1.00  0.00           H  
ATOM    323  CB  THR    22     211.783  32.286 -31.341  1.00  0.00           C  
ATOM    324  HB  THR    22     211.400  31.424 -31.887  1.00  0.00           H  
ATOM    325  CG2 THR    22     211.432  31.966 -29.798  1.00  0.00           C  
ATOM    326 HG21 THR    22     211.283  32.872 -29.212  1.00  0.00           H  
ATOM    327 HG22 THR    22     212.286  31.391 -29.439  1.00  0.00           H  
ATOM    328 HG23 THR    22     210.476  31.448 -29.712  1.00  0.00           H  
ATOM    329  OG1 THR    22     213.172  32.322 -31.574  1.00  0.00           O  
ATOM    330  HG1 THR    22     213.507  31.471 -31.864  1.00  0.00           H  
ATOM    331  C   THR    22     209.676  33.556 -31.732  1.00  0.00           C  
ATOM    332  O   THR    22     209.113  34.077 -30.719  1.00  0.00           O  
ATOM    333  N   LYS    23     208.974  33.205 -32.862  1.00  0.00           N  
ATOM    334  H   LYS    23     209.483  32.866 -33.666  1.00  0.00           H  
ATOM    335  CA  LYS    23     207.572  33.108 -32.916  1.00  0.00           C  
ATOM    336  HA  LYS    23     207.184  34.119 -33.046  1.00  0.00           H  
ATOM    337  CB  LYS    23     206.942  32.261 -34.130  1.00  0.00           C  
ATOM    338  HB2 LYS    23     207.416  32.454 -35.092  1.00  0.00           H  
ATOM    339  HB3 LYS    23     207.021  31.226 -33.796  1.00  0.00           H  
ATOM    340  CG  LYS    23     205.497  32.611 -34.533  1.00  0.00           C  
ATOM    341  HG2 LYS    23     204.882  32.298 -33.689  1.00  0.00           H  
ATOM    342  HG3 LYS    23     205.478  33.698 -34.610  1.00  0.00           H  
ATOM    343  CD  LYS    23     205.001  31.653 -35.700  1.00  0.00           C  
ATOM    344  HD2 LYS    23     205.657  31.811 -36.557  1.00  0.00           H  
ATOM    345  HD3 LYS    23     205.010  30.598 -35.423  1.00  0.00           H  
ATOM    346  CE  LYS    23     203.628  32.204 -36.140  1.00  0.00           C  
ATOM    347  HE2 LYS    23     203.570  33.287 -36.027  1.00  0.00           H  
ATOM    348  HE3 LYS    23     203.543  31.937 -37.193  1.00  0.00           H  
ATOM    349  NZ  LYS    23     202.433  31.632 -35.408  1.00  0.00           N  
ATOM    350  HZ1 LYS    23     202.640  31.382 -34.452  1.00  0.00           H  
ATOM    351  HZ2 LYS    23     201.600  32.205 -35.408  1.00  0.00           H  
ATOM    352  HZ3 LYS    23     202.123  30.822 -35.925  1.00  0.00           H  
ATOM    353  C   LYS    23     206.984  32.547 -31.558  1.00  0.00           C  
ATOM    354  O   LYS    23     207.459  31.580 -31.023  1.00  0.00           O  
ATOM    355  N   GLN    24     206.041  33.291 -30.951  1.00  0.00           N  
ATOM    356  H   GLN    24     206.015  34.255 -31.252  1.00  0.00           H  
ATOM    357  CA  GLN    24     205.244  32.899 -29.854  1.00  0.00           C  
ATOM    358  HA  GLN    24     205.890  32.556 -29.046  1.00  0.00           H  
ATOM    359  CB  GLN    24     204.451  34.086 -29.281  1.00  0.00           C  
ATOM    360  HB2 GLN    24     204.049  33.741 -28.328  1.00  0.00           H  
ATOM    361  HB3 GLN    24     205.124  34.869 -28.933  1.00  0.00           H  
ATOM    362  CG  GLN    24     203.440  34.782 -30.232  1.00  0.00           C  
ATOM    363  HG2 GLN    24     202.672  34.033 -30.425  1.00  0.00           H  
ATOM    364  HG3 GLN    24     203.134  35.546 -29.517  1.00  0.00           H  
ATOM    365  CD  GLN    24     203.926  35.307 -31.564  1.00  0.00           C  
ATOM    366  OE1 GLN    24     205.044  35.760 -31.696  1.00  0.00           O  
ATOM    367  NE2 GLN    24     203.118  35.247 -32.557  1.00  0.00           N  
ATOM    368 HE21 GLN    24     203.345  35.809 -33.365  1.00  0.00           H  
ATOM    369 HE22 GLN    24     202.127  35.253 -32.360  1.00  0.00           H  
ATOM    370  C   GLN    24     204.339  31.625 -30.169  1.00  0.00           C  
ATOM    371  O   GLN    24     204.113  31.059 -31.302  1.00  0.00           O  
ATOM    372  N   GLY    25     203.773  30.997 -29.062  1.00  0.00           N  
ATOM    373  H   GLY    25     203.809  31.498 -28.186  1.00  0.00           H  
ATOM    374  CA  GLY    25     203.009  29.769 -29.232  1.00  0.00           C  
ATOM    375  HA2 GLY    25     203.513  29.145 -29.970  1.00  0.00           H  
ATOM    376  HA3 GLY    25     202.836  29.209 -28.314  1.00  0.00           H  
ATOM    377  C   GLY    25     201.556  29.961 -29.750  1.00  0.00           C  
ATOM    378  O   GLY    25     201.167  31.053 -30.267  1.00  0.00           O  
ATOM    379  N   VAL    26     200.751  28.862 -29.694  1.00  0.00           N  
ATOM    380  H   VAL    26     201.251  28.025 -29.429  1.00  0.00           H  
ATOM    381  CA  VAL    26     199.410  28.801 -30.298  1.00  0.00           C  
ATOM    382  HA  VAL    26     199.488  29.561 -31.075  1.00  0.00           H  
ATOM    383  CB  VAL    26     199.160  27.456 -31.001  1.00  0.00           C  
ATOM    384  HB  VAL    26     198.129  27.300 -31.319  1.00  0.00           H  
ATOM    385  CG1 VAL    26     199.097  26.298 -29.931  1.00  0.00           C  
ATOM    386 HG11 VAL    26     198.828  25.412 -30.506  1.00  0.00           H  
ATOM    387 HG12 VAL    26     198.428  26.483 -29.090  1.00  0.00           H  
ATOM    388 HG13 VAL    26     200.068  26.081 -29.486  1.00  0.00           H  
ATOM    389  CG2 VAL    26     200.150  27.228 -32.217  1.00  0.00           C  
ATOM    390 HG21 VAL    26     201.098  26.863 -31.820  1.00  0.00           H  
ATOM    391 HG22 VAL    26     200.323  28.155 -32.763  1.00  0.00           H  
ATOM    392 HG23 VAL    26     199.770  26.493 -32.926  1.00  0.00           H  
ATOM    393  C   VAL    26     198.171  29.303 -29.450  1.00  0.00           C  
ATOM    394  O   VAL    26     197.099  29.510 -29.896  1.00  0.00           O  
ATOM    395  N   ALA    27     198.359  29.496 -28.110  1.00  0.00           N  
ATOM    396  H   ALA    27     199.168  29.124 -27.633  1.00  0.00           H  
ATOM    397  CA  ALA    27     197.312  30.081 -27.149  1.00  0.00           C  
ATOM    398  HA  ALA    27     196.558  30.541 -27.788  1.00  0.00           H  
ATOM    399  CB  ALA    27     196.614  28.967 -26.444  1.00  0.00           C  
ATOM    400  HB1 ALA    27     195.901  28.447 -27.084  1.00  0.00           H  
ATOM    401  HB2 ALA    27     197.412  28.281 -26.161  1.00  0.00           H  
ATOM    402  HB3 ALA    27     196.155  29.185 -25.480  1.00  0.00           H  
ATOM    403  C   ALA    27     197.692  31.139 -26.081  1.00  0.00           C  
ATOM    404  O   ALA    27     198.803  31.195 -25.490  1.00  0.00           O  
ATOM    405  N   GLU    28     196.689  31.877 -25.718  1.00  0.00           N  
ATOM    406  H   GLU    28     195.790  31.448 -25.889  1.00  0.00           H  
ATOM    407  CA  GLU    28     196.663  32.832 -24.609  1.00  0.00           C  
ATOM    408  HA  GLU    28     197.609  32.761 -24.072  1.00  0.00           H  
ATOM    409  CB  GLU    28     196.774  34.270 -25.176  1.00  0.00           C  
ATOM    410  HB2 GLU    28     197.414  35.016 -24.705  1.00  0.00           H  
ATOM    411  HB3 GLU    28     197.535  34.115 -25.941  1.00  0.00           H  
ATOM    412  CG  GLU    28     195.584  34.779 -26.052  1.00  0.00           C  
ATOM    413  HG2 GLU    28     195.592  34.395 -27.072  1.00  0.00           H  
ATOM    414  HG3 GLU    28     194.795  34.215 -25.555  1.00  0.00           H  
ATOM    415  CD  GLU    28     195.346  36.245 -26.014  1.00  0.00           C  
ATOM    416  OE1 GLU    28     194.214  36.701 -26.285  1.00  0.00           O  
ATOM    417  OE2 GLU    28     196.237  37.035 -25.712  1.00  0.00           O  
ATOM    418  C   GLU    28     195.406  32.740 -23.589  1.00  0.00           C  
ATOM    419  O   GLU    28     194.471  32.078 -23.830  1.00  0.00           O  
ATOM    420  N   ALA    29     195.344  33.341 -22.320  1.00  0.00           N  
ATOM    421  H   ALA    29     196.009  34.054 -22.055  1.00  0.00           H  
ATOM    422  CA  ALA    29     194.376  33.050 -21.270  1.00  0.00           C  
ATOM    423  HA  ALA    29     193.700  32.250 -21.572  1.00  0.00           H  
ATOM    424  CB  ALA    29     195.177  32.544 -20.107  1.00  0.00           C  
ATOM    425  HB1 ALA    29     195.973  33.207 -19.766  1.00  0.00           H  
ATOM    426  HB2 ALA    29     194.448  32.347 -19.321  1.00  0.00           H  
ATOM    427  HB3 ALA    29     195.729  31.614 -20.242  1.00  0.00           H  
ATOM    428  C   ALA    29     193.733  34.450 -20.961  1.00  0.00           C  
ATOM    429  O   ALA    29     194.518  35.421 -20.796  1.00  0.00           O  
ATOM    430  N   ALA    30     192.383  34.623 -20.895  1.00  0.00           N  
ATOM    431  H   ALA    30     191.817  33.787 -20.935  1.00  0.00           H  
ATOM    432  CA  ALA    30     191.734  35.722 -20.336  1.00  0.00           C  
ATOM    433  HA  ALA    30     192.309  36.640 -20.452  1.00  0.00           H  
ATOM    434  CB  ALA    30     190.425  35.923 -21.103  1.00  0.00           C  
ATOM    435  HB1 ALA    30     189.837  35.033 -20.882  1.00  0.00           H  
ATOM    436  HB2 ALA    30     189.889  36.828 -20.815  1.00  0.00           H  
ATOM    437  HB3 ALA    30     190.564  35.920 -22.184  1.00  0.00           H  
ATOM    438  C   ALA    30     191.406  35.523 -18.817  1.00  0.00           C  
ATOM    439  O   ALA    30     192.181  34.690 -18.203  1.00  0.00           O  
ATOM    440  N   GLY    31     190.429  36.312 -18.205  1.00  0.00           N  
ATOM    441  H   GLY    31     189.918  36.995 -18.746  1.00  0.00           H  
ATOM    442  CA  GLY    31     189.901  36.206 -16.822  1.00  0.00           C  
ATOM    443  HA2 GLY    31     190.705  36.031 -16.106  1.00  0.00           H  
ATOM    444  HA3 GLY    31     189.430  37.162 -16.593  1.00  0.00           H  
ATOM    445  C   GLY    31     188.866  35.109 -16.605  1.00  0.00           C  
ATOM    446  O   GLY    31     188.630  34.328 -17.519  1.00  0.00           O  
ATOM    447  N   LYS    32     188.295  35.133 -15.353  1.00  0.00           N  
ATOM    448  H   LYS    32     188.589  35.851 -14.707  1.00  0.00           H  
ATOM    449  CA  LYS    32     187.104  34.253 -15.036  1.00  0.00           C  
ATOM    450  HA  LYS    32     186.928  34.418 -13.973  1.00  0.00           H  
ATOM    451  CB  LYS    32     185.762  34.758 -15.623  1.00  0.00           C  
ATOM    452  HB2 LYS    32     185.711  34.773 -16.711  1.00  0.00           H  
ATOM    453  HB3 LYS    32     184.962  34.064 -15.369  1.00  0.00           H  
ATOM    454  CG  LYS    32     185.433  36.146 -15.344  1.00  0.00           C  
ATOM    455  HG2 LYS    32     185.644  36.426 -14.312  1.00  0.00           H  
ATOM    456  HG3 LYS    32     186.183  36.826 -15.747  1.00  0.00           H  
ATOM    457  CD  LYS    32     184.040  36.569 -15.730  1.00  0.00           C  
ATOM    458  HD2 LYS    32     183.950  36.501 -16.814  1.00  0.00           H  
ATOM    459  HD3 LYS    32     183.318  35.893 -15.273  1.00  0.00           H  
ATOM    460  CE  LYS    32     183.859  38.054 -15.653  1.00  0.00           C  
ATOM    461  HE2 LYS    32     182.791  38.273 -15.633  1.00  0.00           H  
ATOM    462  HE3 LYS    32     184.096  38.460 -14.669  1.00  0.00           H  
ATOM    463  NZ  LYS    32     184.429  38.907 -16.766  1.00  0.00           N  
ATOM    464  HZ1 LYS    32     183.990  39.790 -16.986  1.00  0.00           H  
ATOM    465  HZ2 LYS    32     185.412  39.110 -16.655  1.00  0.00           H  
ATOM    466  HZ3 LYS    32     184.450  38.384 -17.629  1.00  0.00           H  
ATOM    467  C   LYS    32     187.409  32.731 -15.114  1.00  0.00           C  
ATOM    468  O   LYS    32     186.453  32.039 -15.620  1.00  0.00           O  
ATOM    469  N   THR    33     188.602  32.184 -14.731  1.00  0.00           N  
ATOM    470  H   THR    33     189.353  32.803 -14.457  1.00  0.00           H  
ATOM    471  CA  THR    33     188.883  30.795 -14.715  1.00  0.00           C  
ATOM    472  HA  THR    33     188.247  30.405 -15.509  1.00  0.00           H  
ATOM    473  CB  THR    33     190.428  30.458 -14.858  1.00  0.00           C  
ATOM    474  HB  THR    33     190.652  31.046 -15.748  1.00  0.00           H  
ATOM    475  CG2 THR    33     190.898  28.972 -14.943  1.00  0.00           C  
ATOM    476 HG21 THR    33     190.366  28.398 -15.701  1.00  0.00           H  
ATOM    477 HG22 THR    33     190.744  28.267 -14.126  1.00  0.00           H  
ATOM    478 HG23 THR    33     191.945  28.990 -15.248  1.00  0.00           H  
ATOM    479  OG1 THR    33     191.247  31.078 -13.937  1.00  0.00           O  
ATOM    480  HG1 THR    33     190.926  30.782 -13.082  1.00  0.00           H  
ATOM    481  C   THR    33     188.386  30.029 -13.530  1.00  0.00           C  
ATOM    482  O   THR    33     189.115  29.843 -12.492  1.00  0.00           O  
ATOM    483  N   LYS    34     187.086  29.596 -13.584  1.00  0.00           N  
ATOM    484  H   LYS    34     186.605  29.893 -14.421  1.00  0.00           H  
ATOM    485  CA  LYS    34     186.466  28.659 -12.561  1.00  0.00           C  
ATOM    486  HA  LYS    34     186.992  28.879 -11.632  1.00  0.00           H  
ATOM    487  CB  LYS    34     185.065  29.167 -12.226  1.00  0.00           C  
ATOM    488  HB2 LYS    34     184.924  30.248 -12.259  1.00  0.00           H  
ATOM    489  HB3 LYS    34     184.354  28.661 -12.878  1.00  0.00           H  
ATOM    490  CG  LYS    34     184.490  28.898 -10.757  1.00  0.00           C  
ATOM    491  HG2 LYS    34     184.372  27.821 -10.643  1.00  0.00           H  
ATOM    492  HG3 LYS    34     185.196  29.065  -9.943  1.00  0.00           H  
ATOM    493  CD  LYS    34     183.318  29.787 -10.455  1.00  0.00           C  
ATOM    494  HD2 LYS    34     183.579  30.713  -9.942  1.00  0.00           H  
ATOM    495  HD3 LYS    34     182.750  30.063 -11.344  1.00  0.00           H  
ATOM    496  CE  LYS    34     182.378  28.938  -9.546  1.00  0.00           C  
ATOM    497  HE2 LYS    34     182.009  27.988  -9.932  1.00  0.00           H  
ATOM    498  HE3 LYS    34     182.967  28.711  -8.657  1.00  0.00           H  
ATOM    499  NZ  LYS    34     181.093  29.664  -9.207  1.00  0.00           N  
ATOM    500  HZ1 LYS    34     181.292  30.628  -8.982  1.00  0.00           H  
ATOM    501  HZ2 LYS    34     180.291  29.399  -9.761  1.00  0.00           H  
ATOM    502  HZ3 LYS    34     180.706  29.299  -8.349  1.00  0.00           H  
ATOM    503  C   LYS    34     186.571  27.192 -12.910  1.00  0.00           C  
ATOM    504  O   LYS    34     186.745  26.748 -14.043  1.00  0.00           O  
ATOM    505  N   GLU    35     186.395  26.409 -11.853  1.00  0.00           N  
ATOM    506  H   GLU    35     186.134  26.811 -10.964  1.00  0.00           H  
ATOM    507  CA  GLU    35     186.153  25.001 -11.992  1.00  0.00           C  
ATOM    508  HA  GLU    35     186.851  24.754 -12.792  1.00  0.00           H  
ATOM    509  CB  GLU    35     186.655  24.257 -10.708  1.00  0.00           C  
ATOM    510  HB2 GLU    35     186.239  24.860  -9.902  1.00  0.00           H  
ATOM    511  HB3 GLU    35     186.139  23.297 -10.731  1.00  0.00           H  
ATOM    512  CG  GLU    35     188.230  24.121 -10.518  1.00  0.00           C  
ATOM    513  HG2 GLU    35     188.644  25.129 -10.476  1.00  0.00           H  
ATOM    514  HG3 GLU    35     188.355  23.672  -9.532  1.00  0.00           H  
ATOM    515  CD  GLU    35     188.973  23.267 -11.546  1.00  0.00           C  
ATOM    516  OE1 GLU    35     189.462  22.106 -11.238  1.00  0.00           O  
ATOM    517  OE2 GLU    35     189.297  23.845 -12.637  1.00  0.00           O  
ATOM    518  C   GLU    35     184.636  24.601 -12.372  1.00  0.00           C  
ATOM    519  O   GLU    35     183.675  25.282 -11.918  1.00  0.00           O  
ATOM    520  N   GLY    36     184.513  23.559 -13.242  1.00  0.00           N  
ATOM    521  H   GLY    36     185.286  22.919 -13.360  1.00  0.00           H  
ATOM    522  CA  GLY    36     183.232  23.113 -13.686  1.00  0.00           C  
ATOM    523  HA2 GLY    36     182.465  23.638 -13.117  1.00  0.00           H  
ATOM    524  HA3 GLY    36     182.976  23.478 -14.681  1.00  0.00           H  
ATOM    525  C   GLY    36     182.946  21.665 -13.833  1.00  0.00           C  
ATOM    526  O   GLY    36     183.789  20.780 -13.708  1.00  0.00           O  
ATOM    527  N   VAL    37     181.733  21.356 -14.018  1.00  0.00           N  
ATOM    528  H   VAL    37     181.053  22.096 -14.123  1.00  0.00           H  
ATOM    529  CA  VAL    37     181.300  19.904 -14.020  1.00  0.00           C  
ATOM    530  HA  VAL    37     182.151  19.223 -14.048  1.00  0.00           H  
ATOM    531  CB  VAL    37     180.361  19.604 -12.785  1.00  0.00           C  
ATOM    532  HB  VAL    37     180.654  20.247 -11.955  1.00  0.00           H  
ATOM    533  CG1 VAL    37     178.840  19.954 -13.132  1.00  0.00           C  
ATOM    534 HG11 VAL    37     178.295  19.033 -13.338  1.00  0.00           H  
ATOM    535 HG12 VAL    37     178.625  20.691 -13.905  1.00  0.00           H  
ATOM    536 HG13 VAL    37     178.384  20.308 -12.207  1.00  0.00           H  
ATOM    537  CG2 VAL    37     180.382  18.172 -12.336  1.00  0.00           C  
ATOM    538 HG21 VAL    37     179.661  17.877 -11.573  1.00  0.00           H  
ATOM    539 HG22 VAL    37     181.389  17.929 -11.998  1.00  0.00           H  
ATOM    540 HG23 VAL    37     180.238  17.561 -13.226  1.00  0.00           H  
ATOM    541  C   VAL    37     180.505  19.538 -15.314  1.00  0.00           C  
ATOM    542  O   VAL    37     179.974  20.517 -15.942  1.00  0.00           O  
ATOM    543  N   LEU    38     180.537  18.329 -15.777  1.00  0.00           N  
ATOM    544  H   LEU    38     181.145  17.662 -15.324  1.00  0.00           H  
ATOM    545  CA  LEU    38     180.190  17.874 -17.188  1.00  0.00           C  
ATOM    546  HA  LEU    38     179.892  18.732 -17.791  1.00  0.00           H  
ATOM    547  CB  LEU    38     181.313  16.969 -17.708  1.00  0.00           C  
ATOM    548  HB2 LEU    38     181.790  16.579 -16.809  1.00  0.00           H  
ATOM    549  HB3 LEU    38     180.957  16.082 -18.233  1.00  0.00           H  
ATOM    550  CG  LEU    38     182.547  17.736 -18.271  1.00  0.00           C  
ATOM    551  HG  LEU    38     183.302  17.978 -17.523  1.00  0.00           H  
ATOM    552  CD1 LEU    38     182.305  18.964 -19.026  1.00  0.00           C  
ATOM    553 HD11 LEU    38     183.303  19.369 -19.193  1.00  0.00           H  
ATOM    554 HD12 LEU    38     181.883  19.713 -18.356  1.00  0.00           H  
ATOM    555 HD13 LEU    38     181.629  18.925 -19.880  1.00  0.00           H  
ATOM    556  CD2 LEU    38     183.190  16.788 -19.361  1.00  0.00           C  
ATOM    557 HD21 LEU    38     184.024  17.278 -19.863  1.00  0.00           H  
ATOM    558 HD22 LEU    38     182.484  16.542 -20.154  1.00  0.00           H  
ATOM    559 HD23 LEU    38     183.613  15.855 -18.988  1.00  0.00           H  
ATOM    560  C   LEU    38     178.890  17.040 -17.249  1.00  0.00           C  
ATOM    561  O   LEU    38     178.498  16.512 -18.345  1.00  0.00           O  
ATOM    562  N   TYR    39     178.144  16.777 -16.103  1.00  0.00           N  
ATOM    563  H   TYR    39     178.485  17.272 -15.291  1.00  0.00           H  
ATOM    564  CA  TYR    39     177.037  15.879 -15.828  1.00  0.00           C  
ATOM    565  HA  TYR    39     177.055  15.639 -14.765  1.00  0.00           H  
ATOM    566  CB  TYR    39     175.825  16.831 -15.907  1.00  0.00           C  
ATOM    567  HB2 TYR    39     176.056  17.888 -15.780  1.00  0.00           H  
ATOM    568  HB3 TYR    39     175.438  16.635 -16.907  1.00  0.00           H  
ATOM    569  CG  TYR    39     174.681  16.491 -14.923  1.00  0.00           C  
ATOM    570  CD1 TYR    39     173.673  15.524 -15.325  1.00  0.00           C  
ATOM    571  HD1 TYR    39     173.829  14.999 -16.255  1.00  0.00           H  
ATOM    572  CE1 TYR    39     172.543  15.288 -14.622  1.00  0.00           C  
ATOM    573  HE1 TYR    39     171.701  14.664 -14.882  1.00  0.00           H  
ATOM    574  CZ  TYR    39     172.414  16.068 -13.406  1.00  0.00           C  
ATOM    575  OH  TYR    39     171.289  15.879 -12.710  1.00  0.00           O  
ATOM    576  HH  TYR    39     170.683  15.478 -13.337  1.00  0.00           H  
ATOM    577  CE2 TYR    39     173.430  16.899 -12.907  1.00  0.00           C  
ATOM    578  HE2 TYR    39     173.354  17.332 -11.921  1.00  0.00           H  
ATOM    579  CD2 TYR    39     174.503  17.139 -13.754  1.00  0.00           C  
ATOM    580  HD2 TYR    39     175.168  17.931 -13.441  1.00  0.00           H  
ATOM    581  C   TYR    39     176.938  14.528 -16.640  1.00  0.00           C  
ATOM    582  O   TYR    39     176.060  14.341 -17.472  1.00  0.00           O  
ATOM    583  N   VAL    40     177.994  13.706 -16.503  1.00  0.00           N  
ATOM    584  H   VAL    40     178.540  13.861 -15.667  1.00  0.00           H  
ATOM    585  CA  VAL    40     178.362  12.453 -17.303  1.00  0.00           C  
ATOM    586  HA  VAL    40     177.496  11.917 -17.692  1.00  0.00           H  
ATOM    587  CB  VAL    40     179.284  12.916 -18.573  1.00  0.00           C  
ATOM    588  HB  VAL    40     178.653  13.707 -18.977  1.00  0.00           H  
ATOM    589  CG1 VAL    40     179.131  11.685 -19.622  1.00  0.00           C  
ATOM    590 HG11 VAL    40     179.421  12.032 -20.615  1.00  0.00           H  
ATOM    591 HG12 VAL    40     178.091  11.369 -19.693  1.00  0.00           H  
ATOM    592 HG13 VAL    40     179.810  10.887 -19.323  1.00  0.00           H  
ATOM    593  CG2 VAL    40     180.833  13.171 -18.227  1.00  0.00           C  
ATOM    594 HG21 VAL    40     181.262  13.730 -19.059  1.00  0.00           H  
ATOM    595 HG22 VAL    40     181.439  12.317 -17.925  1.00  0.00           H  
ATOM    596 HG23 VAL    40     180.895  13.886 -17.406  1.00  0.00           H  
ATOM    597  C   VAL    40     179.079  11.400 -16.417  1.00  0.00           C  
ATOM    598  O   VAL    40     179.791  11.651 -15.506  1.00  0.00           O  
ATOM    599  N   GLY    41     178.835  10.170 -16.771  1.00  0.00           N  
ATOM    600  H   GLY    41     178.218   9.821 -17.490  1.00  0.00           H  
ATOM    601  CA  GLY    41     179.325   8.988 -16.151  1.00  0.00           C  
ATOM    602  HA2 GLY    41     179.370   9.129 -15.071  1.00  0.00           H  
ATOM    603  HA3 GLY    41     178.547   8.238 -16.295  1.00  0.00           H  
ATOM    604  C   GLY    41     180.630   8.306 -16.728  1.00  0.00           C  
ATOM    605  O   GLY    41     181.196   8.719 -17.757  1.00  0.00           O  
ATOM    606  N   SER    42     181.237   7.502 -15.898  1.00  0.00           N  
ATOM    607  H   SER    42     180.810   7.420 -14.986  1.00  0.00           H  
ATOM    608  CA  SER    42     182.323   6.616 -16.303  1.00  0.00           C  
ATOM    609  HA  SER    42     182.477   6.716 -17.378  1.00  0.00           H  
ATOM    610  CB  SER    42     183.526   7.262 -15.619  1.00  0.00           C  
ATOM    611  HB2 SER    42     183.623   8.311 -15.901  1.00  0.00           H  
ATOM    612  HB3 SER    42     183.399   7.192 -14.539  1.00  0.00           H  
ATOM    613  OG  SER    42     184.574   6.523 -16.069  1.00  0.00           O  
ATOM    614  HG  SER    42     185.405   6.923 -15.802  1.00  0.00           H  
ATOM    615  C   SER    42     182.024   5.104 -16.018  1.00  0.00           C  
ATOM    616  O   SER    42     181.015   4.782 -15.457  1.00  0.00           O  
ATOM    617  N   LYS    43     183.124   4.317 -16.308  1.00  0.00           N  
ATOM    618  H   LYS    43     183.974   4.790 -16.579  1.00  0.00           H  
ATOM    619  CA  LYS    43     183.042   2.849 -16.223  1.00  0.00           C  
ATOM    620  HA  LYS    43     182.110   2.431 -16.601  1.00  0.00           H  
ATOM    621  CB  LYS    43     184.069   2.178 -17.098  1.00  0.00           C  
ATOM    622  HB2 LYS    43     183.849   1.127 -17.285  1.00  0.00           H  
ATOM    623  HB3 LYS    43     184.162   2.597 -18.100  1.00  0.00           H  
ATOM    624  CG  LYS    43     185.413   2.254 -16.492  1.00  0.00           C  
ATOM    625  HG2 LYS    43     185.645   3.230 -16.066  1.00  0.00           H  
ATOM    626  HG3 LYS    43     185.428   1.555 -15.656  1.00  0.00           H  
ATOM    627  CD  LYS    43     186.629   1.775 -17.385  1.00  0.00           C  
ATOM    628  HD2 LYS    43     187.267   1.035 -16.902  1.00  0.00           H  
ATOM    629  HD3 LYS    43     186.265   1.393 -18.338  1.00  0.00           H  
ATOM    630  CE  LYS    43     187.516   3.016 -17.798  1.00  0.00           C  
ATOM    631  HE2 LYS    43     188.243   2.670 -18.533  1.00  0.00           H  
ATOM    632  HE3 LYS    43     186.855   3.739 -18.275  1.00  0.00           H  
ATOM    633  NZ  LYS    43     188.327   3.597 -16.768  1.00  0.00           N  
ATOM    634  HZ1 LYS    43     188.907   2.848 -16.419  1.00  0.00           H  
ATOM    635  HZ2 LYS    43     188.922   4.375 -17.015  1.00  0.00           H  
ATOM    636  HZ3 LYS    43     187.766   4.039 -16.053  1.00  0.00           H  
ATOM    637  C   LYS    43     182.966   2.415 -14.740  1.00  0.00           C  
ATOM    638  O   LYS    43     183.567   2.982 -13.880  1.00  0.00           O  
ATOM    639  N   THR    44     182.124   1.424 -14.331  1.00  0.00           N  
ATOM    640  H   THR    44     181.435   1.172 -15.025  1.00  0.00           H  
ATOM    641  CA  THR    44     182.099   0.783 -13.014  1.00  0.00           C  
ATOM    642  HA  THR    44     183.079   0.831 -12.539  1.00  0.00           H  
ATOM    643  CB  THR    44     181.165   1.424 -12.074  1.00  0.00           C  
ATOM    644  HB  THR    44     181.387   2.481 -12.219  1.00  0.00           H  
ATOM    645  CG2 THR    44     181.476   0.962 -10.620  1.00  0.00           C  
ATOM    646 HG21 THR    44     182.371   1.325 -10.114  1.00  0.00           H  
ATOM    647 HG22 THR    44     181.471  -0.128 -10.620  1.00  0.00           H  
ATOM    648 HG23 THR    44     180.660   1.269  -9.965  1.00  0.00           H  
ATOM    649  OG1 THR    44     179.839   1.370 -12.458  1.00  0.00           O  
ATOM    650  HG1 THR    44     179.736   0.592 -13.011  1.00  0.00           H  
ATOM    651  C   THR    44     181.718  -0.694 -13.240  1.00  0.00           C  
ATOM    652  O   THR    44     180.614  -0.924 -13.814  1.00  0.00           O  
ATOM    653  N   LYS    45     182.568  -1.648 -12.793  1.00  0.00           N  
ATOM    654  H   LYS    45     183.476  -1.469 -12.390  1.00  0.00           H  
ATOM    655  CA  LYS    45     182.355  -3.090 -12.936  1.00  0.00           C  
ATOM    656  HA  LYS    45     181.287  -3.257 -13.077  1.00  0.00           H  
ATOM    657  CB  LYS    45     183.089  -3.532 -14.220  1.00  0.00           C  
ATOM    658  HB2 LYS    45     182.919  -4.601 -14.342  1.00  0.00           H  
ATOM    659  HB3 LYS    45     182.579  -3.103 -15.083  1.00  0.00           H  
ATOM    660  CG  LYS    45     184.593  -3.335 -14.511  1.00  0.00           C  
ATOM    661  HG2 LYS    45     184.977  -2.349 -14.249  1.00  0.00           H  
ATOM    662  HG3 LYS    45     185.108  -4.097 -13.926  1.00  0.00           H  
ATOM    663  CD  LYS    45     184.869  -3.573 -16.048  1.00  0.00           C  
ATOM    664  HD2 LYS    45     184.491  -4.545 -16.364  1.00  0.00           H  
ATOM    665  HD3 LYS    45     184.454  -2.779 -16.669  1.00  0.00           H  
ATOM    666  CE  LYS    45     186.313  -3.720 -16.264  1.00  0.00           C  
ATOM    667  HE2 LYS    45     186.772  -2.812 -15.872  1.00  0.00           H  
ATOM    668  HE3 LYS    45     186.658  -4.573 -15.680  1.00  0.00           H  
ATOM    669  NZ  LYS    45     186.641  -3.711 -17.633  1.00  0.00           N  
ATOM    670  HZ1 LYS    45     186.746  -2.793 -18.042  1.00  0.00           H  
ATOM    671  HZ2 LYS    45     187.559  -4.082 -17.829  1.00  0.00           H  
ATOM    672  HZ3 LYS    45     185.890  -4.187 -18.112  1.00  0.00           H  
ATOM    673  C   LYS    45     182.976  -3.861 -11.772  1.00  0.00           C  
ATOM    674  O   LYS    45     183.656  -3.312 -10.931  1.00  0.00           O  
ATOM    675  N   GLU    46     182.932  -5.261 -11.717  1.00  0.00           N  
ATOM    676  H   GLU    46     182.423  -5.735 -12.449  1.00  0.00           H  
ATOM    677  CA  GLU    46     183.337  -6.065 -10.593  1.00  0.00           C  
ATOM    678  HA  GLU    46     183.580  -5.324  -9.831  1.00  0.00           H  
ATOM    679  CB  GLU    46     182.274  -7.043 -10.039  1.00  0.00           C  
ATOM    680  HB2 GLU    46     181.541  -7.338 -10.790  1.00  0.00           H  
ATOM    681  HB3 GLU    46     182.862  -7.929  -9.800  1.00  0.00           H  
ATOM    682  CG  GLU    46     181.493  -6.734  -8.756  1.00  0.00           C  
ATOM    683  HG2 GLU    46     182.291  -6.586  -8.028  1.00  0.00           H  
ATOM    684  HG3 GLU    46     180.964  -5.790  -8.887  1.00  0.00           H  
ATOM    685  CD  GLU    46     180.498  -7.737  -8.226  1.00  0.00           C  
ATOM    686  OE1 GLU    46     180.249  -8.727  -8.924  1.00  0.00           O  
ATOM    687  OE2 GLU    46     179.931  -7.386  -7.173  1.00  0.00           O  
ATOM    688  C   GLU    46     184.787  -6.654 -10.679  1.00  0.00           C  
ATOM    689  O   GLU    46     185.070  -7.187 -11.747  1.00  0.00           O  
ATOM    690  N   GLY    47     185.499  -6.685  -9.604  1.00  0.00           N  
ATOM    691  H   GLY    47     184.978  -6.553  -8.749  1.00  0.00           H  
ATOM    692  CA  GLY    47     186.791  -7.429  -9.712  1.00  0.00           C  
ATOM    693  HA2 GLY    47     186.994  -7.778  -8.699  1.00  0.00           H  
ATOM    694  HA3 GLY    47     186.786  -8.242 -10.438  1.00  0.00           H  
ATOM    695  C   GLY    47     188.135  -6.637 -10.090  1.00  0.00           C  
ATOM    696  O   GLY    47     189.083  -7.288 -10.178  1.00  0.00           O  
ATOM    697  N   VAL    48     188.146  -5.328 -10.113  1.00  0.00           N  
ATOM    698  H   VAL    48     187.313  -4.790  -9.918  1.00  0.00           H  
ATOM    699  CA  VAL    48     189.326  -4.571 -10.546  1.00  0.00           C  
ATOM    700  HA  VAL    48     189.885  -5.095 -11.321  1.00  0.00           H  
ATOM    701  CB  VAL    48     188.852  -3.164 -10.774  1.00  0.00           C  
ATOM    702  HB  VAL    48     189.765  -2.655 -11.082  1.00  0.00           H  
ATOM    703  CG1 VAL    48     188.185  -2.407  -9.615  1.00  0.00           C  
ATOM    704 HG11 VAL    48     188.715  -2.680  -8.702  1.00  0.00           H  
ATOM    705 HG12 VAL    48     187.161  -2.751  -9.468  1.00  0.00           H  
ATOM    706 HG13 VAL    48     188.254  -1.339  -9.822  1.00  0.00           H  
ATOM    707  CG2 VAL    48     188.025  -3.010 -12.053  1.00  0.00           C  
ATOM    708 HG21 VAL    48     187.779  -1.957 -12.191  1.00  0.00           H  
ATOM    709 HG22 VAL    48     187.030  -3.454 -12.019  1.00  0.00           H  
ATOM    710 HG23 VAL    48     188.607  -3.361 -12.905  1.00  0.00           H  
ATOM    711  C   VAL    48     190.501  -4.453  -9.497  1.00  0.00           C  
ATOM    712  O   VAL    48     191.557  -3.785  -9.672  1.00  0.00           O  
ATOM    713  N   VAL    49     190.252  -5.097  -8.340  1.00  0.00           N  
ATOM    714  H   VAL    49     189.333  -5.480  -8.512  1.00  0.00           H  
ATOM    715  CA  VAL    49     190.933  -5.247  -7.046  1.00  0.00           C  
ATOM    716  HA  VAL    49     191.170  -4.241  -6.699  1.00  0.00           H  
ATOM    717  CB  VAL    49     189.894  -5.724  -6.076  1.00  0.00           C  
ATOM    718  HB  VAL    49     190.462  -5.682  -5.147  1.00  0.00           H  
ATOM    719  CG1 VAL    49     189.385  -7.129  -6.245  1.00  0.00           C  
ATOM    720 HG11 VAL    49     188.484  -7.276  -5.649  1.00  0.00           H  
ATOM    721 HG12 VAL    49     190.078  -7.730  -5.656  1.00  0.00           H  
ATOM    722 HG13 VAL    49     189.279  -7.537  -7.250  1.00  0.00           H  
ATOM    723  CG2 VAL    49     188.738  -4.740  -5.796  1.00  0.00           C  
ATOM    724 HG21 VAL    49     188.024  -5.182  -5.101  1.00  0.00           H  
ATOM    725 HG22 VAL    49     188.174  -4.336  -6.637  1.00  0.00           H  
ATOM    726 HG23 VAL    49     189.184  -3.810  -5.443  1.00  0.00           H  
ATOM    727  C   VAL    49     192.157  -6.181  -7.157  1.00  0.00           C  
ATOM    728  O   VAL    49     193.054  -6.061  -6.348  1.00  0.00           O  
ATOM    729  N   HIE    50     192.204  -6.888  -8.259  1.00  0.00           N  
ATOM    730  H   HIE    50     191.419  -6.984  -8.888  1.00  0.00           H  
ATOM    731  CA  HIE    50     193.375  -7.672  -8.592  1.00  0.00           C  
ATOM    732  HA  HIE    50     194.101  -7.506  -7.795  1.00  0.00           H  
ATOM    733  CB  HIE    50     193.055  -9.205  -8.763  1.00  0.00           C  
ATOM    734  HB2 HIE    50     192.248  -9.308  -9.488  1.00  0.00           H  
ATOM    735  HB3 HIE    50     193.989  -9.672  -9.074  1.00  0.00           H  
ATOM    736  CG  HIE    50     192.694  -9.783  -7.449  1.00  0.00           C  
ATOM    737  ND1 HIE    50     193.677  -9.995  -6.510  1.00  0.00           N  
ATOM    738  CE1 HIE    50     193.195 -10.655  -5.439  1.00  0.00           C  
ATOM    739  HE1 HIE    50     193.795 -11.090  -4.654  1.00  0.00           H  
ATOM    740  NE2 HIE    50     191.876 -10.930  -5.717  1.00  0.00           N  
ATOM    741  HE2 HIE    50     191.204 -11.518  -5.246  1.00  0.00           H  
ATOM    742  CD2 HIE    50     191.533 -10.314  -6.933  1.00  0.00           C  
ATOM    743  HD2 HIE    50     190.677 -10.342  -7.591  1.00  0.00           H  
ATOM    744  C   HIE    50     194.127  -7.138  -9.818  1.00  0.00           C  
ATOM    745  O   HIE    50     195.109  -7.737 -10.264  1.00  0.00           O  
ATOM    746  N   GLY    51     193.784  -5.978 -10.361  1.00  0.00           N  
ATOM    747  H   GLY    51     192.922  -5.517 -10.107  1.00  0.00           H  
ATOM    748  CA  GLY    51     194.492  -5.177 -11.423  1.00  0.00           C  
ATOM    749  HA2 GLY    51     194.098  -4.174 -11.260  1.00  0.00           H  
ATOM    750  HA3 GLY    51     195.539  -5.093 -11.132  1.00  0.00           H  
ATOM    751  C   GLY    51     194.272  -5.715 -12.830  1.00  0.00           C  
ATOM    752  O   GLY    51     193.095  -5.982 -13.137  1.00  0.00           O  
ATOM    753  N   VAL    52     195.323  -5.848 -13.613  1.00  0.00           N  
ATOM    754  H   VAL    52     196.186  -5.695 -13.111  1.00  0.00           H  
ATOM    755  CA  VAL    52     195.285  -6.313 -15.019  1.00  0.00           C  
ATOM    756  HA  VAL    52     194.235  -6.430 -15.286  1.00  0.00           H  
ATOM    757  CB  VAL    52     196.007  -5.382 -15.920  1.00  0.00           C  
ATOM    758  HB  VAL    52     195.902  -5.738 -16.945  1.00  0.00           H  
ATOM    759  CG1 VAL    52     197.539  -5.581 -15.723  1.00  0.00           C  
ATOM    760 HG11 VAL    52     198.195  -5.044 -16.408  1.00  0.00           H  
ATOM    761 HG12 VAL    52     197.665  -6.650 -15.895  1.00  0.00           H  
ATOM    762 HG13 VAL    52     197.908  -5.337 -14.727  1.00  0.00           H  
ATOM    763  CG2 VAL    52     195.591  -3.912 -15.942  1.00  0.00           C  
ATOM    764 HG21 VAL    52     195.788  -3.501 -14.952  1.00  0.00           H  
ATOM    765 HG22 VAL    52     194.558  -4.028 -16.271  1.00  0.00           H  
ATOM    766 HG23 VAL    52     196.215  -3.356 -16.642  1.00  0.00           H  
ATOM    767  C   VAL    52     195.774  -7.842 -15.164  1.00  0.00           C  
ATOM    768  O   VAL    52     196.444  -8.374 -14.300  1.00  0.00           O  
ATOM    769  N   ALA    53     195.323  -8.489 -16.336  1.00  0.00           N  
ATOM    770  H   ALA    53     194.795  -7.941 -16.999  1.00  0.00           H  
ATOM    771  CA  ALA    53     195.616  -9.923 -16.492  1.00  0.00           C  
ATOM    772  HA  ALA    53     196.578 -10.229 -16.083  1.00  0.00           H  
ATOM    773  CB  ALA    53     194.407 -10.692 -15.885  1.00  0.00           C  
ATOM    774  HB1 ALA    53     193.481 -10.440 -16.403  1.00  0.00           H  
ATOM    775  HB2 ALA    53     194.601 -11.752 -16.046  1.00  0.00           H  
ATOM    776  HB3 ALA    53     194.503 -10.479 -14.820  1.00  0.00           H  
ATOM    777  C   ALA    53     195.622 -10.278 -18.001  1.00  0.00           C  
ATOM    778  O   ALA    53     195.058  -9.529 -18.841  1.00  0.00           O  
ATOM    779  N   THR    54     196.272 -11.464 -18.345  1.00  0.00           N  
ATOM    780  H   THR    54     196.739 -11.975 -17.609  1.00  0.00           H  
ATOM    781  CA  THR    54     196.120 -12.014 -19.758  1.00  0.00           C  
ATOM    782  HA  THR    54     196.049 -11.101 -20.349  1.00  0.00           H  
ATOM    783  CB  THR    54     197.445 -12.595 -20.304  1.00  0.00           C  
ATOM    784  HB  THR    54     198.162 -11.789 -20.149  1.00  0.00           H  
ATOM    785  CG2 THR    54     197.584 -12.875 -21.807  1.00  0.00           C  
ATOM    786 HG21 THR    54     197.501 -12.057 -22.521  1.00  0.00           H  
ATOM    787 HG22 THR    54     197.084 -13.800 -22.095  1.00  0.00           H  
ATOM    788 HG23 THR    54     198.600 -13.262 -21.885  1.00  0.00           H  
ATOM    789  OG1 THR    54     197.830 -13.894 -19.688  1.00  0.00           O  
ATOM    790  HG1 THR    54     197.411 -13.881 -18.825  1.00  0.00           H  
ATOM    791  C   THR    54     194.820 -12.802 -19.951  1.00  0.00           C  
ATOM    792  O   THR    54     194.395 -13.526 -19.005  1.00  0.00           O  
ATOM    793  N   VAL    55     194.215 -12.659 -21.156  1.00  0.00           N  
ATOM    794  H   VAL    55     194.656 -12.093 -21.866  1.00  0.00           H  
ATOM    795  CA  VAL    55     192.968 -13.370 -21.430  1.00  0.00           C  
ATOM    796  HA  VAL    55     192.378 -13.506 -20.524  1.00  0.00           H  
ATOM    797  CB  VAL    55     192.153 -12.504 -22.520  1.00  0.00           C  
ATOM    798  HB  VAL    55     191.408 -13.248 -22.802  1.00  0.00           H  
ATOM    799  CG1 VAL    55     192.969 -12.154 -23.725  1.00  0.00           C  
ATOM    800 HG11 VAL    55     192.335 -11.848 -24.557  1.00  0.00           H  
ATOM    801 HG12 VAL    55     193.420 -13.090 -24.055  1.00  0.00           H  
ATOM    802 HG13 VAL    55     193.684 -11.446 -23.304  1.00  0.00           H  
ATOM    803  CG2 VAL    55     191.542 -11.176 -22.065  1.00  0.00           C  
ATOM    804 HG21 VAL    55     190.575 -11.119 -22.563  1.00  0.00           H  
ATOM    805 HG22 VAL    55     192.112 -10.270 -22.271  1.00  0.00           H  
ATOM    806 HG23 VAL    55     191.416 -11.214 -20.983  1.00  0.00           H  
ATOM    807  C   VAL    55     193.155 -14.847 -21.794  1.00  0.00           C  
ATOM    808  O   VAL    55     192.623 -15.301 -22.757  1.00  0.00           O  
ATOM    809  N   ALA    56     193.891 -15.652 -21.047  1.00  0.00           N  
ATOM    810  H   ALA    56     194.017 -15.100 -20.211  1.00  0.00           H  
ATOM    811  CA  ALA    56     194.130 -17.116 -21.089  1.00  0.00           C  
ATOM    812  HA  ALA    56     194.264 -17.397 -22.134  1.00  0.00           H  
ATOM    813  CB  ALA    56     195.393 -17.569 -20.380  1.00  0.00           C  
ATOM    814  HB1 ALA    56     196.046 -16.697 -20.405  1.00  0.00           H  
ATOM    815  HB2 ALA    56     195.264 -17.811 -19.325  1.00  0.00           H  
ATOM    816  HB3 ALA    56     195.548 -18.521 -20.888  1.00  0.00           H  
ATOM    817  C   ALA    56     192.901 -17.803 -20.506  1.00  0.00           C  
ATOM    818  O   ALA    56     192.134 -17.318 -19.670  1.00  0.00           O  
ATOM    819  N   GLU    57     192.655 -19.082 -20.829  1.00  0.00           N  
ATOM    820  H   GLU    57     193.192 -19.542 -21.551  1.00  0.00           H  
ATOM    821  CA  GLU    57     191.660 -20.017 -20.247  1.00  0.00           C  
ATOM    822  HA  GLU    57     191.807 -19.940 -19.170  1.00  0.00           H  
ATOM    823  CB  GLU    57     190.196 -19.618 -20.678  1.00  0.00           C  
ATOM    824  HB2 GLU    57     190.296 -18.943 -21.528  1.00  0.00           H  
ATOM    825  HB3 GLU    57     189.645 -20.476 -21.061  1.00  0.00           H  
ATOM    826  CG  GLU    57     189.270 -18.861 -19.682  1.00  0.00           C  
ATOM    827  HG2 GLU    57     189.591 -17.820 -19.641  1.00  0.00           H  
ATOM    828  HG3 GLU    57     188.333 -18.952 -20.231  1.00  0.00           H  
ATOM    829  CD  GLU    57     189.151 -19.493 -18.230  1.00  0.00           C  
ATOM    830  OE1 GLU    57     189.841 -20.534 -18.018  1.00  0.00           O  
ATOM    831  OE2 GLU    57     188.431 -19.050 -17.355  1.00  0.00           O  
ATOM    832  C   GLU    57     191.961 -21.416 -20.683  1.00  0.00           C  
ATOM    833  O   GLU    57     192.768 -21.664 -21.601  1.00  0.00           O  
ATOM    834  N   LYS    58     191.256 -22.265 -19.922  1.00  0.00           N  
ATOM    835  H   LYS    58     190.927 -21.832 -19.070  1.00  0.00           H  
ATOM    836  CA  LYS    58     191.440 -23.682 -19.959  1.00  0.00           C  
ATOM    837  HA  LYS    58     192.501 -23.852 -19.777  1.00  0.00           H  
ATOM    838  CB  LYS    58     190.553 -24.395 -18.998  1.00  0.00           C  
ATOM    839  HB2 LYS    58     190.487 -23.712 -18.150  1.00  0.00           H  
ATOM    840  HB3 LYS    58     189.502 -24.548 -19.244  1.00  0.00           H  
ATOM    841  CG  LYS    58     191.148 -25.645 -18.382  1.00  0.00           C  
ATOM    842  HG2 LYS    58     191.072 -26.278 -19.266  1.00  0.00           H  
ATOM    843  HG3 LYS    58     192.143 -25.575 -17.943  1.00  0.00           H  
ATOM    844  CD  LYS    58     190.510 -26.373 -17.274  1.00  0.00           C  
ATOM    845  HD2 LYS    58     190.797 -27.420 -17.177  1.00  0.00           H  
ATOM    846  HD3 LYS    58     190.766 -25.792 -16.388  1.00  0.00           H  
ATOM    847  CE  LYS    58     188.956 -26.346 -17.513  1.00  0.00           C  
ATOM    848  HE2 LYS    58     188.650 -25.300 -17.503  1.00  0.00           H  
ATOM    849  HE3 LYS    58     188.613 -26.719 -18.478  1.00  0.00           H  
ATOM    850  NZ  LYS    58     188.247 -27.091 -16.419  1.00  0.00           N  
ATOM    851  HZ1 LYS    58     188.819 -27.009 -15.591  1.00  0.00           H  
ATOM    852  HZ2 LYS    58     187.300 -26.858 -16.155  1.00  0.00           H  
ATOM    853  HZ3 LYS    58     188.380 -28.084 -16.544  1.00  0.00           H  
ATOM    854  C   LYS    58     191.316 -24.404 -21.327  1.00  0.00           C  
ATOM    855  O   LYS    58     191.841 -25.485 -21.472  1.00  0.00           O  
ATOM    856  N   THR    59     190.713 -23.798 -22.339  1.00  0.00           N  
ATOM    857  H   THR    59     190.210 -22.941 -22.158  1.00  0.00           H  
ATOM    858  CA  THR    59     190.445 -24.381 -23.666  1.00  0.00           C  
ATOM    859  HA  THR    59     190.558 -25.465 -23.677  1.00  0.00           H  
ATOM    860  CB  THR    59     188.973 -24.048 -24.180  1.00  0.00           C  
ATOM    861  HB  THR    59     188.901 -24.505 -25.167  1.00  0.00           H  
ATOM    862  CG2 THR    59     188.501 -22.576 -24.207  1.00  0.00           C  
ATOM    863 HG21 THR    59     188.721 -22.032 -23.289  1.00  0.00           H  
ATOM    864 HG22 THR    59     187.438 -22.515 -24.437  1.00  0.00           H  
ATOM    865 HG23 THR    59     189.036 -22.049 -24.997  1.00  0.00           H  
ATOM    866  OG1 THR    59     187.980 -24.779 -23.407  1.00  0.00           O  
ATOM    867  HG1 THR    59     188.536 -25.426 -22.966  1.00  0.00           H  
ATOM    868  C   THR    59     191.545 -24.125 -24.750  1.00  0.00           C  
ATOM    869  O   THR    59     191.413 -24.446 -25.891  1.00  0.00           O  
ATOM    870  N   LYS    60     192.664 -23.471 -24.342  1.00  0.00           N  
ATOM    871  H   LYS    60     192.632 -23.078 -23.411  1.00  0.00           H  
ATOM    872  CA  LYS    60     193.985 -23.255 -24.946  1.00  0.00           C  
ATOM    873  HA  LYS    60     193.795 -23.373 -26.013  1.00  0.00           H  
ATOM    874  CB  LYS    60     194.572 -21.841 -24.597  1.00  0.00           C  
ATOM    875  HB2 LYS    60     193.786 -21.093 -24.491  1.00  0.00           H  
ATOM    876  HB3 LYS    60     194.922 -21.913 -23.567  1.00  0.00           H  
ATOM    877  CG  LYS    60     195.364 -20.896 -25.565  1.00  0.00           C  
ATOM    878  HG2 LYS    60     195.375 -19.950 -25.024  1.00  0.00           H  
ATOM    879  HG3 LYS    60     196.429 -21.091 -25.692  1.00  0.00           H  
ATOM    880  CD  LYS    60     194.805 -20.734 -27.022  1.00  0.00           C  
ATOM    881  HD2 LYS    60     194.590 -21.765 -27.304  1.00  0.00           H  
ATOM    882  HD3 LYS    60     193.897 -20.145 -26.893  1.00  0.00           H  
ATOM    883  CE  LYS    60     195.649 -20.092 -28.165  1.00  0.00           C  
ATOM    884  HE2 LYS    60     196.587 -20.629 -28.303  1.00  0.00           H  
ATOM    885  HE3 LYS    60     195.065 -20.098 -29.085  1.00  0.00           H  
ATOM    886  NZ  LYS    60     195.940 -18.684 -27.871  1.00  0.00           N  
ATOM    887  HZ1 LYS    60     196.756 -18.493 -27.307  1.00  0.00           H  
ATOM    888  HZ2 LYS    60     196.373 -18.309 -28.703  1.00  0.00           H  
ATOM    889  HZ3 LYS    60     195.179 -18.052 -27.667  1.00  0.00           H  
ATOM    890  C   LYS    60     194.911 -24.401 -24.406  1.00  0.00           C  
ATOM    891  O   LYS    60     195.159 -24.627 -23.224  1.00  0.00           O  
ATOM    892  N   GLU    61     195.258 -25.132 -25.392  1.00  0.00           N  
ATOM    893  H   GLU    61     195.047 -24.829 -26.332  1.00  0.00           H  
ATOM    894  CA  GLU    61     196.105 -26.357 -25.346  1.00  0.00           C  
ATOM    895  HA  GLU    61     195.924 -26.884 -24.410  1.00  0.00           H  
ATOM    896  CB  GLU    61     195.741 -27.188 -26.568  1.00  0.00           C  
ATOM    897  HB2 GLU    61     194.656 -27.234 -26.657  1.00  0.00           H  
ATOM    898  HB3 GLU    61     196.022 -26.551 -27.406  1.00  0.00           H  
ATOM    899  CG  GLU    61     196.412 -28.577 -26.608  1.00  0.00           C  
ATOM    900  HG2 GLU    61     197.386 -28.367 -27.050  1.00  0.00           H  
ATOM    901  HG3 GLU    61     196.591 -28.814 -25.559  1.00  0.00           H  
ATOM    902  CD  GLU    61     195.537 -29.641 -27.170  1.00  0.00           C  
ATOM    903  OE1 GLU    61     195.530 -29.813 -28.394  1.00  0.00           O  
ATOM    904  OE2 GLU    61     194.640 -30.121 -26.452  1.00  0.00           O  
ATOM    905  C   GLU    61     197.541 -25.905 -25.227  1.00  0.00           C  
ATOM    906  O   GLU    61     198.033 -25.121 -26.050  1.00  0.00           O  
ATOM    907  N   GLN    62     198.251 -26.353 -24.102  1.00  0.00           N  
ATOM    908  H   GLN    62     198.007 -27.229 -23.664  1.00  0.00           H  
ATOM    909  CA  GLN    62     199.575 -25.797 -23.678  1.00  0.00           C  
ATOM    910  HA  GLN    62     199.618 -24.729 -23.462  1.00  0.00           H  
ATOM    911  CB  GLN    62     200.010 -26.592 -22.432  1.00  0.00           C  
ATOM    912  HB2 GLN    62     200.083 -27.646 -22.699  1.00  0.00           H  
ATOM    913  HB3 GLN    62     200.945 -26.115 -22.138  1.00  0.00           H  
ATOM    914  CG  GLN    62     199.054 -26.585 -21.236  1.00  0.00           C  
ATOM    915  HG2 GLN    62     198.010 -26.857 -21.391  1.00  0.00           H  
ATOM    916  HG3 GLN    62     199.335 -27.357 -20.520  1.00  0.00           H  
ATOM    917  CD  GLN    62     198.971 -25.243 -20.394  1.00  0.00           C  
ATOM    918  OE1 GLN    62     199.851 -24.363 -20.402  1.00  0.00           O  
ATOM    919  NE2 GLN    62     198.014 -25.034 -19.541  1.00  0.00           N  
ATOM    920 HE21 GLN    62     197.398 -25.827 -19.438  1.00  0.00           H  
ATOM    921 HE22 GLN    62     198.113 -24.298 -18.856  1.00  0.00           H  
ATOM    922  C   GLN    62     200.604 -26.015 -24.840  1.00  0.00           C  
ATOM    923  O   GLN    62     200.499 -27.021 -25.621  1.00  0.00           O  
ATOM    924  N   VAL    63     201.556 -25.089 -24.961  1.00  0.00           N  
ATOM    925  H   VAL    63     201.581 -24.347 -24.277  1.00  0.00           H  
ATOM    926  CA  VAL    63     202.545 -24.907 -26.063  1.00  0.00           C  
ATOM    927  HA  VAL    63     202.447 -25.595 -26.902  1.00  0.00           H  
ATOM    928  CB  VAL    63     202.332 -23.472 -26.729  1.00  0.00           C  
ATOM    929  HB  VAL    63     203.025 -23.387 -27.566  1.00  0.00           H  
ATOM    930  CG1 VAL    63     201.005 -23.234 -27.395  1.00  0.00           C  
ATOM    931 HG11 VAL    63     200.717 -24.229 -27.734  1.00  0.00           H  
ATOM    932 HG12 VAL    63     200.961 -22.494 -28.193  1.00  0.00           H  
ATOM    933 HG13 VAL    63     200.283 -23.027 -26.605  1.00  0.00           H  
ATOM    934  CG2 VAL    63     202.551 -22.315 -25.628  1.00  0.00           C  
ATOM    935 HG21 VAL    63     203.485 -22.527 -25.107  1.00  0.00           H  
ATOM    936 HG22 VAL    63     201.716 -22.284 -24.928  1.00  0.00           H  
ATOM    937 HG23 VAL    63     202.510 -21.297 -26.015  1.00  0.00           H  
ATOM    938  C   VAL    63     204.037 -25.177 -25.632  1.00  0.00           C  
ATOM    939  O   VAL    63     204.299 -25.419 -24.462  1.00  0.00           O  
ATOM    940  N   THR    64     205.120 -25.036 -26.477  1.00  0.00           N  
ATOM    941  H   THR    64     204.972 -24.811 -27.450  1.00  0.00           H  
ATOM    942  CA  THR    64     206.596 -25.196 -26.047  1.00  0.00           C  
ATOM    943  HA  THR    64     206.665 -25.827 -25.161  1.00  0.00           H  
ATOM    944  CB  THR    64     207.305 -25.702 -27.268  1.00  0.00           C  
ATOM    945  HB  THR    64     208.377 -25.590 -27.105  1.00  0.00           H  
ATOM    946  CG2 THR    64     207.008 -27.193 -27.437  1.00  0.00           C  
ATOM    947 HG21 THR    64     205.972 -27.387 -27.716  1.00  0.00           H  
ATOM    948 HG22 THR    64     207.215 -27.644 -26.467  1.00  0.00           H  
ATOM    949 HG23 THR    64     207.647 -27.540 -28.249  1.00  0.00           H  
ATOM    950  OG1 THR    64     207.122 -25.023 -28.476  1.00  0.00           O  
ATOM    951  HG1 THR    64     207.589 -25.514 -29.157  1.00  0.00           H  
ATOM    952  C   THR    64     207.364 -23.976 -25.612  1.00  0.00           C  
ATOM    953  O   THR    64     208.129 -24.038 -24.590  1.00  0.00           O  
ATOM    954  N   ASN    65     207.145 -22.811 -26.200  1.00  0.00           N  
ATOM    955  H   ASN    65     206.866 -22.697 -27.164  1.00  0.00           H  
ATOM    956  CA  ASN    65     207.709 -21.570 -25.692  1.00  0.00           C  
ATOM    957  HA  ASN    65     208.699 -21.799 -25.297  1.00  0.00           H  
ATOM    958  CB  ASN    65     207.831 -20.649 -27.002  1.00  0.00           C  
ATOM    959  HB2 ASN    65     208.246 -21.211 -27.839  1.00  0.00           H  
ATOM    960  HB3 ASN    65     206.911 -20.163 -27.327  1.00  0.00           H  
ATOM    961  CG  ASN    65     208.745 -19.412 -26.697  1.00  0.00           C  
ATOM    962  OD1 ASN    65     209.732 -19.367 -25.992  1.00  0.00           O  
ATOM    963  ND2 ASN    65     208.419 -18.216 -27.166  1.00  0.00           N  
ATOM    964 HD21 ASN    65     207.726 -18.245 -27.899  1.00  0.00           H  
ATOM    965 HD22 ASN    65     208.914 -17.402 -26.828  1.00  0.00           H  
ATOM    966  C   ASN    65     206.744 -20.865 -24.598  1.00  0.00           C  
ATOM    967  O   ASN    65     205.876 -19.994 -24.961  1.00  0.00           O  
ATOM    968  N   VAL    66     206.888 -21.336 -23.363  1.00  0.00           N  
ATOM    969  H   VAL    66     207.556 -22.056 -23.125  1.00  0.00           H  
ATOM    970  CA  VAL    66     205.973 -20.975 -22.198  1.00  0.00           C  
ATOM    971  HA  VAL    66     204.945 -20.899 -22.551  1.00  0.00           H  
ATOM    972  CB  VAL    66     206.005 -22.165 -21.087  1.00  0.00           C  
ATOM    973  HB  VAL    66     205.256 -21.836 -20.366  1.00  0.00           H  
ATOM    974  CG1 VAL    66     207.385 -22.309 -20.491  1.00  0.00           C  
ATOM    975 HG11 VAL    66     207.279 -23.007 -19.661  1.00  0.00           H  
ATOM    976 HG12 VAL    66     207.774 -21.409 -20.014  1.00  0.00           H  
ATOM    977 HG13 VAL    66     208.085 -22.671 -21.244  1.00  0.00           H  
ATOM    978  CG2 VAL    66     205.469 -23.533 -21.482  1.00  0.00           C  
ATOM    979 HG21 VAL    66     204.452 -23.416 -21.857  1.00  0.00           H  
ATOM    980 HG22 VAL    66     205.440 -24.169 -20.598  1.00  0.00           H  
ATOM    981 HG23 VAL    66     206.258 -23.918 -22.128  1.00  0.00           H  
ATOM    982  C   VAL    66     206.265 -19.593 -21.486  1.00  0.00           C  
ATOM    983  O   VAL    66     205.606 -19.410 -20.460  1.00  0.00           O  
ATOM    984  N   GLY    67     206.913 -18.608 -22.175  1.00  0.00           N  
ATOM    985  H   GLY    67     207.261 -18.713 -23.117  1.00  0.00           H  
ATOM    986  CA  GLY    67     207.099 -17.234 -21.671  1.00  0.00           C  
ATOM    987  HA2 GLY    67     206.259 -16.588 -21.929  1.00  0.00           H  
ATOM    988  HA3 GLY    67     207.238 -17.241 -20.590  1.00  0.00           H  
ATOM    989  C   GLY    67     208.364 -16.639 -22.284  1.00  0.00           C  
ATOM    990  O   GLY    67     209.118 -17.362 -22.952  1.00  0.00           O  
ATOM    991  N   GLY    68     208.798 -15.524 -21.755  1.00  0.00           N  
ATOM    992  H   GLY    68     208.373 -15.259 -20.877  1.00  0.00           H  
ATOM    993  CA  GLY    68     209.980 -14.802 -22.229  1.00  0.00           C  
ATOM    994  HA2 GLY    68     210.135 -15.006 -23.289  1.00  0.00           H  
ATOM    995  HA3 GLY    68     209.844 -13.721 -22.200  1.00  0.00           H  
ATOM    996  C   GLY    68     211.168 -15.307 -21.480  1.00  0.00           C  
ATOM    997  O   GLY    68     211.180 -15.311 -20.282  1.00  0.00           O  
ATOM    998  N   ALA    69     212.127 -15.711 -22.216  1.00  0.00           N  
ATOM    999  H   ALA    69     212.104 -15.410 -23.180  1.00  0.00           H  
ATOM   1000  CA  ALA    69     213.479 -16.183 -21.841  1.00  0.00           C  
ATOM   1001  HA  ALA    69     213.438 -16.562 -20.820  1.00  0.00           H  
ATOM   1002  CB  ALA    69     213.477 -17.577 -22.548  1.00  0.00           C  
ATOM   1003  HB1 ALA    69     214.421 -18.097 -22.383  1.00  0.00           H  
ATOM   1004  HB2 ALA    69     212.669 -18.238 -22.235  1.00  0.00           H  
ATOM   1005  HB3 ALA    69     213.338 -17.369 -23.609  1.00  0.00           H  
ATOM   1006  C   ALA    69     214.584 -15.246 -22.281  1.00  0.00           C  
ATOM   1007  O   ALA    69     214.455 -14.632 -23.348  1.00  0.00           O  
ATOM   1008  N   VAL    70     215.639 -15.066 -21.514  1.00  0.00           N  
ATOM   1009  H   VAL    70     215.547 -15.799 -20.826  1.00  0.00           H  
ATOM   1010  CA  VAL    70     216.865 -14.224 -21.846  1.00  0.00           C  
ATOM   1011  HA  VAL    70     216.700 -13.593 -22.719  1.00  0.00           H  
ATOM   1012  CB  VAL    70     217.018 -13.095 -20.813  1.00  0.00           C  
ATOM   1013  HB  VAL    70     217.817 -12.504 -21.261  1.00  0.00           H  
ATOM   1014  CG1 VAL    70     217.197 -13.554 -19.288  1.00  0.00           C  
ATOM   1015 HG11 VAL    70     217.209 -12.634 -18.704  1.00  0.00           H  
ATOM   1016 HG12 VAL    70     218.218 -13.871 -19.075  1.00  0.00           H  
ATOM   1017 HG13 VAL    70     216.462 -14.247 -18.878  1.00  0.00           H  
ATOM   1018  CG2 VAL    70     215.761 -12.120 -20.946  1.00  0.00           C  
ATOM   1019 HG21 VAL    70     216.001 -11.108 -20.619  1.00  0.00           H  
ATOM   1020 HG22 VAL    70     214.812 -12.422 -20.502  1.00  0.00           H  
ATOM   1021 HG23 VAL    70     215.501 -12.053 -22.002  1.00  0.00           H  
ATOM   1022  C   VAL    70     218.118 -15.062 -22.160  1.00  0.00           C  
ATOM   1023  O   VAL    70     218.391 -16.159 -21.746  1.00  0.00           O  
ATOM   1024  N   VAL    71     219.109 -14.500 -23.014  1.00  0.00           N  
ATOM   1025  H   VAL    71     219.001 -13.557 -23.360  1.00  0.00           H  
ATOM   1026  CA  VAL    71     220.440 -15.152 -23.181  1.00  0.00           C  
ATOM   1027  HA  VAL    71     220.304 -16.210 -23.407  1.00  0.00           H  
ATOM   1028  CB  VAL    71     221.229 -14.395 -24.337  1.00  0.00           C  
ATOM   1029  HB  VAL    71     222.125 -14.947 -24.621  1.00  0.00           H  
ATOM   1030  CG1 VAL    71     221.601 -12.938 -24.126  1.00  0.00           C  
ATOM   1031 HG11 VAL    71     220.894 -12.395 -23.499  1.00  0.00           H  
ATOM   1032 HG12 VAL    71     221.765 -12.407 -25.064  1.00  0.00           H  
ATOM   1033 HG13 VAL    71     222.612 -12.990 -23.722  1.00  0.00           H  
ATOM   1034  CG2 VAL    71     220.228 -14.352 -25.512  1.00  0.00           C  
ATOM   1035 HG21 VAL    71     219.625 -13.451 -25.626  1.00  0.00           H  
ATOM   1036 HG22 VAL    71     219.565 -15.200 -25.342  1.00  0.00           H  
ATOM   1037 HG23 VAL    71     220.834 -14.616 -26.379  1.00  0.00           H  
ATOM   1038  C   VAL    71     221.220 -14.893 -21.827  1.00  0.00           C  
ATOM   1039  O   VAL    71     220.746 -14.424 -20.778  1.00  0.00           O  
ATOM   1040  N   THR    72     222.492 -15.321 -21.892  1.00  0.00           N  
ATOM   1041  H   THR    72     222.751 -15.797 -22.745  1.00  0.00           H  
ATOM   1042  CA  THR    72     223.622 -15.134 -20.935  1.00  0.00           C  
ATOM   1043  HA  THR    72     223.139 -14.468 -20.220  1.00  0.00           H  
ATOM   1044  CB  THR    72     223.841 -16.421 -20.197  1.00  0.00           C  
ATOM   1045  HB  THR    72     222.918 -16.712 -19.695  1.00  0.00           H  
ATOM   1046  CG2 THR    72     224.258 -17.539 -21.173  1.00  0.00           C  
ATOM   1047 HG21 THR    72     223.450 -18.051 -21.697  1.00  0.00           H  
ATOM   1048 HG22 THR    72     224.705 -18.352 -20.601  1.00  0.00           H  
ATOM   1049 HG23 THR    72     225.087 -17.271 -21.828  1.00  0.00           H  
ATOM   1050  OG1 THR    72     224.780 -16.215 -19.148  1.00  0.00           O  
ATOM   1051  HG1 THR    72     224.484 -15.747 -18.364  1.00  0.00           H  
ATOM   1052  C   THR    72     224.848 -14.599 -21.633  1.00  0.00           C  
ATOM   1053  O   THR    72     225.186 -14.906 -22.800  1.00  0.00           O  
ATOM   1054  N   GLY    73     225.652 -13.853 -20.908  1.00  0.00           N  
ATOM   1055  H   GLY    73     225.360 -13.580 -19.981  1.00  0.00           H  
ATOM   1056  CA  GLY    73     226.981 -13.292 -21.381  1.00  0.00           C  
ATOM   1057  HA2 GLY    73     227.751 -13.508 -20.641  1.00  0.00           H  
ATOM   1058  HA3 GLY    73     227.333 -13.789 -22.285  1.00  0.00           H  
ATOM   1059  C   GLY    73     226.929 -11.861 -21.912  1.00  0.00           C  
ATOM   1060  O   GLY    73     225.930 -11.220 -21.756  1.00  0.00           O  
ATOM   1061  N   VAL    74     228.026 -11.179 -22.406  1.00  0.00           N  
ATOM   1062  H   VAL    74     228.930 -11.616 -22.522  1.00  0.00           H  
ATOM   1063  CA  VAL    74     228.042  -9.791 -23.041  1.00  0.00           C  
ATOM   1064  HA  VAL    74     227.402  -9.136 -22.449  1.00  0.00           H  
ATOM   1065  CB  VAL    74     229.475  -9.185 -22.815  1.00  0.00           C  
ATOM   1066  HB  VAL    74     229.932  -9.532 -23.742  1.00  0.00           H  
ATOM   1067  CG1 VAL    74     229.587  -7.694 -22.806  1.00  0.00           C  
ATOM   1068 HG11 VAL    74     230.080  -7.365 -21.892  1.00  0.00           H  
ATOM   1069 HG12 VAL    74     228.548  -7.363 -22.798  1.00  0.00           H  
ATOM   1070 HG13 VAL    74     230.176  -7.317 -23.643  1.00  0.00           H  
ATOM   1071  CG2 VAL    74     230.331  -9.703 -21.602  1.00  0.00           C  
ATOM   1072 HG21 VAL    74     229.813  -9.381 -20.698  1.00  0.00           H  
ATOM   1073 HG22 VAL    74     231.289  -9.195 -21.708  1.00  0.00           H  
ATOM   1074 HG23 VAL    74     230.609 -10.754 -21.680  1.00  0.00           H  
ATOM   1075  C   VAL    74     227.526  -9.702 -24.401  1.00  0.00           C  
ATOM   1076  O   VAL    74     227.027 -10.731 -24.923  1.00  0.00           O  
ATOM   1077  N   THR    75     227.666  -8.434 -25.012  1.00  0.00           N  
ATOM   1078  H   THR    75     227.964  -7.715 -24.369  1.00  0.00           H  
ATOM   1079  CA  THR    75     227.364  -7.973 -26.406  1.00  0.00           C  
ATOM   1080  HA  THR    75     226.433  -8.482 -26.655  1.00  0.00           H  
ATOM   1081  CB  THR    75     227.243  -6.413 -26.487  1.00  0.00           C  
ATOM   1082  HB  THR    75     226.746  -6.197 -27.433  1.00  0.00           H  
ATOM   1083  CG2 THR    75     228.516  -5.627 -26.230  1.00  0.00           C  
ATOM   1084 HG21 THR    75     229.100  -6.056 -25.415  1.00  0.00           H  
ATOM   1085 HG22 THR    75     228.270  -4.591 -25.993  1.00  0.00           H  
ATOM   1086 HG23 THR    75     229.164  -5.693 -27.104  1.00  0.00           H  
ATOM   1087  OG1 THR    75     226.439  -5.995 -25.431  1.00  0.00           O  
ATOM   1088  HG1 THR    75     225.831  -5.272 -25.601  1.00  0.00           H  
ATOM   1089  C   THR    75     228.460  -8.550 -27.364  1.00  0.00           C  
ATOM   1090  O   THR    75     229.454  -9.103 -26.847  1.00  0.00           O  
ATOM   1091  N   ALA    76     228.518  -8.309 -28.657  1.00  0.00           N  
ATOM   1092  H   ALA    76     227.749  -7.756 -29.008  1.00  0.00           H  
ATOM   1093  CA  ALA    76     229.421  -8.674 -29.698  1.00  0.00           C  
ATOM   1094  HA  ALA    76     230.468  -8.808 -29.426  1.00  0.00           H  
ATOM   1095  CB  ALA    76     228.896  -9.849 -30.451  1.00  0.00           C  
ATOM   1096  HB1 ALA    76     227.952  -9.729 -30.983  1.00  0.00           H  
ATOM   1097  HB2 ALA    76     229.519 -10.145 -31.295  1.00  0.00           H  
ATOM   1098  HB3 ALA    76     228.737 -10.655 -29.735  1.00  0.00           H  
ATOM   1099  C   ALA    76     229.518  -7.445 -30.671  1.00  0.00           C  
ATOM   1100  O   ALA    76     228.690  -6.539 -30.541  1.00  0.00           O  
ATOM   1101  N   VAL    77     230.410  -7.396 -31.668  1.00  0.00           N  
ATOM   1102  H   VAL    77     230.871  -8.281 -31.824  1.00  0.00           H  
ATOM   1103  CA  VAL    77     230.772  -6.394 -32.652  1.00  0.00           C  
ATOM   1104  HA  VAL    77     230.006  -5.639 -32.826  1.00  0.00           H  
ATOM   1105  CB  VAL    77     232.024  -5.519 -32.247  1.00  0.00           C  
ATOM   1106  HB  VAL    77     232.851  -6.204 -32.055  1.00  0.00           H  
ATOM   1107  CG1 VAL    77     231.836  -4.982 -30.840  1.00  0.00           C  
ATOM   1108 HG11 VAL    77     231.642  -5.732 -30.073  1.00  0.00           H  
ATOM   1109 HG12 VAL    77     230.992  -4.294 -30.805  1.00  0.00           H  
ATOM   1110 HG13 VAL    77     232.821  -4.564 -30.629  1.00  0.00           H  
ATOM   1111  CG2 VAL    77     232.509  -4.406 -33.220  1.00  0.00           C  
ATOM   1112 HG21 VAL    77     232.933  -4.616 -34.202  1.00  0.00           H  
ATOM   1113 HG22 VAL    77     233.239  -3.771 -32.718  1.00  0.00           H  
ATOM   1114 HG23 VAL    77     231.627  -3.789 -33.393  1.00  0.00           H  
ATOM   1115  C   VAL    77     231.016  -6.934 -34.053  1.00  0.00           C  
ATOM   1116  O   VAL    77     231.408  -8.126 -34.241  1.00  0.00           O  
ATOM   1117  N   ALA    78     230.679  -6.268 -35.076  1.00  0.00           N  
ATOM   1118  H   ALA    78     230.352  -5.314 -35.011  1.00  0.00           H  
ATOM   1119  CA  ALA    78     230.625  -6.775 -36.488  1.00  0.00           C  
ATOM   1120  HA  ALA    78     230.391  -7.839 -36.520  1.00  0.00           H  
ATOM   1121  CB  ALA    78     229.495  -6.154 -37.295  1.00  0.00           C  
ATOM   1122  HB1 ALA    78     229.795  -5.190 -37.705  1.00  0.00           H  
ATOM   1123  HB2 ALA    78     229.353  -6.727 -38.212  1.00  0.00           H  
ATOM   1124  HB3 ALA    78     228.608  -6.081 -36.666  1.00  0.00           H  
ATOM   1125  C   ALA    78     231.966  -6.693 -37.147  1.00  0.00           C  
ATOM   1126  O   ALA    78     232.831  -5.952 -36.707  1.00  0.00           O  
ATOM   1127  N   GLN    79     232.238  -7.474 -38.251  1.00  0.00           N  
ATOM   1128  H   GLN    79     231.577  -8.120 -38.659  1.00  0.00           H  
ATOM   1129  CA  GLN    79     233.587  -7.477 -38.895  1.00  0.00           C  
ATOM   1130  HA  GLN    79     234.390  -7.508 -38.158  1.00  0.00           H  
ATOM   1131  CB  GLN    79     233.614  -8.816 -39.784  1.00  0.00           C  
ATOM   1132  HB2 GLN    79     233.728  -8.536 -40.831  1.00  0.00           H  
ATOM   1133  HB3 GLN    79     234.603  -9.267 -39.701  1.00  0.00           H  
ATOM   1134  CG  GLN    79     232.786 -10.109 -39.649  1.00  0.00           C  
ATOM   1135  HG2 GLN    79     233.009 -10.736 -38.786  1.00  0.00           H  
ATOM   1136  HG3 GLN    79     231.756  -9.769 -39.553  1.00  0.00           H  
ATOM   1137  CD  GLN    79     232.849 -11.050 -40.965  1.00  0.00           C  
ATOM   1138  OE1 GLN    79     233.674 -10.838 -41.908  1.00  0.00           O  
ATOM   1139  NE2 GLN    79     232.201 -12.207 -40.956  1.00  0.00           N  
ATOM   1140 HE21 GLN    79     232.544 -12.864 -41.643  1.00  0.00           H  
ATOM   1141 HE22 GLN    79     231.534 -12.329 -40.209  1.00  0.00           H  
ATOM   1142  C   GLN    79     233.786  -6.219 -39.790  1.00  0.00           C  
ATOM   1143  O   GLN    79     232.796  -5.600 -40.120  1.00  0.00           O  
ATOM   1144  N   LYS    80     234.991  -5.899 -40.282  1.00  0.00           N  
ATOM   1145  H   LYS    80     235.712  -6.593 -40.147  1.00  0.00           H  
ATOM   1146  CA  LYS    80     235.312  -4.751 -41.147  1.00  0.00           C  
ATOM   1147  HA  LYS    80     234.616  -3.922 -41.021  1.00  0.00           H  
ATOM   1148  CB  LYS    80     236.716  -4.258 -40.855  1.00  0.00           C  
ATOM   1149  HB2 LYS    80     237.580  -4.841 -41.174  1.00  0.00           H  
ATOM   1150  HB3 LYS    80     236.895  -3.301 -41.345  1.00  0.00           H  
ATOM   1151  CG  LYS    80     236.801  -3.943 -39.347  1.00  0.00           C  
ATOM   1152  HG2 LYS    80     235.835  -3.506 -39.096  1.00  0.00           H  
ATOM   1153  HG3 LYS    80     237.021  -4.913 -38.900  1.00  0.00           H  
ATOM   1154  CD  LYS    80     237.766  -2.835 -38.959  1.00  0.00           C  
ATOM   1155  HD2 LYS    80     238.710  -3.302 -39.240  1.00  0.00           H  
ATOM   1156  HD3 LYS    80     237.467  -1.942 -39.509  1.00  0.00           H  
ATOM   1157  CE  LYS    80     237.541  -2.436 -37.484  1.00  0.00           C  
ATOM   1158  HE2 LYS    80     237.012  -1.490 -37.610  1.00  0.00           H  
ATOM   1159  HE3 LYS    80     236.901  -3.147 -36.962  1.00  0.00           H  
ATOM   1160  NZ  LYS    80     238.812  -2.368 -36.676  1.00  0.00           N  
ATOM   1161  HZ1 LYS    80     238.750  -2.150 -35.692  1.00  0.00           H  
ATOM   1162  HZ2 LYS    80     239.286  -3.259 -36.717  1.00  0.00           H  
ATOM   1163  HZ3 LYS    80     239.498  -1.742 -37.072  1.00  0.00           H  
ATOM   1164  C   LYS    80     235.219  -5.240 -42.680  1.00  0.00           C  
ATOM   1165  O   LYS    80     235.144  -6.467 -43.005  1.00  0.00           O  
ATOM   1166  N   THR    81     235.133  -4.282 -43.598  1.00  0.00           N  
ATOM   1167  H   THR    81     235.137  -3.300 -43.362  1.00  0.00           H  
ATOM   1168  CA  THR    81     235.183  -4.485 -45.044  1.00  0.00           C  
ATOM   1169  HA  THR    81     234.783  -5.416 -45.447  1.00  0.00           H  
ATOM   1170  CB  THR    81     234.102  -3.470 -45.693  1.00  0.00           C  
ATOM   1171  HB  THR    81     233.211  -3.526 -45.069  1.00  0.00           H  
ATOM   1172  CG2 THR    81     233.668  -3.826 -47.173  1.00  0.00           C  
ATOM   1173 HG21 THR    81     234.499  -3.602 -47.842  1.00  0.00           H  
ATOM   1174 HG22 THR    81     232.770  -3.343 -47.558  1.00  0.00           H  
ATOM   1175 HG23 THR    81     233.414  -4.867 -47.376  1.00  0.00           H  
ATOM   1176  OG1 THR    81     234.554  -2.184 -45.884  1.00  0.00           O  
ATOM   1177  HG1 THR    81     234.424  -1.868 -46.781  1.00  0.00           H  
ATOM   1178  C   THR    81     236.587  -4.246 -45.781  1.00  0.00           C  
ATOM   1179  O   THR    81     237.350  -3.291 -45.421  1.00  0.00           O  
ATOM   1180  N   VAL    82     237.069  -5.087 -46.681  1.00  0.00           N  
ATOM   1181  H   VAL    82     236.322  -5.648 -47.067  1.00  0.00           H  
ATOM   1182  CA  VAL    82     238.437  -5.075 -47.298  1.00  0.00           C  
ATOM   1183  HA  VAL    82     239.099  -4.499 -46.652  1.00  0.00           H  
ATOM   1184  CB  VAL    82     239.056  -6.554 -47.274  1.00  0.00           C  
ATOM   1185  HB  VAL    82     238.461  -7.325 -47.765  1.00  0.00           H  
ATOM   1186  CG1 VAL    82     240.423  -6.511 -47.733  1.00  0.00           C  
ATOM   1187 HG11 VAL    82     240.478  -6.614 -48.816  1.00  0.00           H  
ATOM   1188 HG12 VAL    82     240.915  -7.301 -47.165  1.00  0.00           H  
ATOM   1189 HG13 VAL    82     240.926  -5.578 -47.479  1.00  0.00           H  
ATOM   1190  CG2 VAL    82     239.055  -7.006 -45.822  1.00  0.00           C  
ATOM   1191 HG21 VAL    82     239.738  -6.292 -45.362  1.00  0.00           H  
ATOM   1192 HG22 VAL    82     239.587  -7.949 -45.937  1.00  0.00           H  
ATOM   1193 HG23 VAL    82     238.097  -7.065 -45.305  1.00  0.00           H  
ATOM   1194  C   VAL    82     238.451  -4.464 -48.759  1.00  0.00           C  
ATOM   1195  O   VAL    82     239.292  -3.551 -49.128  1.00  0.00           O  
ATOM   1196  N   GLU    83     237.457  -4.864 -49.555  1.00  0.00           N  
ATOM   1197  H   GLU    83     236.701  -5.451 -49.230  1.00  0.00           H  
ATOM   1198  CA  GLU    83     237.375  -4.427 -50.945  1.00  0.00           C  
ATOM   1199  HA  GLU    83     238.282  -4.681 -51.493  1.00  0.00           H  
ATOM   1200  CB  GLU    83     236.118  -5.045 -51.612  1.00  0.00           C  
ATOM   1201  HB2 GLU    83     235.344  -5.152 -50.852  1.00  0.00           H  
ATOM   1202  HB3 GLU    83     235.839  -4.350 -52.403  1.00  0.00           H  
ATOM   1203  CG  GLU    83     236.246  -6.531 -52.036  1.00  0.00           C  
ATOM   1204  HG2 GLU    83     237.159  -6.528 -52.632  1.00  0.00           H  
ATOM   1205  HG3 GLU    83     236.150  -7.176 -51.163  1.00  0.00           H  
ATOM   1206  CD  GLU    83     235.175  -6.926 -52.939  1.00  0.00           C  
ATOM   1207  OE1 GLU    83     235.204  -8.092 -53.322  1.00  0.00           O  
ATOM   1208  OE2 GLU    83     234.253  -6.280 -53.447  1.00  0.00           O  
ATOM   1209  C   GLU    83     237.157  -2.966 -51.028  1.00  0.00           C  
ATOM   1210  O   GLU    83     236.526  -2.421 -50.163  1.00  0.00           O  
ATOM   1211  N   GLY    84     237.458  -2.231 -52.083  1.00  0.00           N  
ATOM   1212  H   GLY    84     237.606  -2.785 -52.915  1.00  0.00           H  
ATOM   1213  CA  GLY    84     237.004  -0.815 -52.337  1.00  0.00           C  
ATOM   1214  HA2 GLY    84     237.439  -0.408 -53.250  1.00  0.00           H  
ATOM   1215  HA3 GLY    84     235.920  -0.928 -52.357  1.00  0.00           H  
ATOM   1216  C   GLY    84     237.392   0.180 -51.177  1.00  0.00           C  
ATOM   1217  O   GLY    84     236.839   1.267 -51.130  1.00  0.00           O  
ATOM   1218  N   ALA    85     238.259  -0.162 -50.243  1.00  0.00           N  
ATOM   1219  H   ALA    85     238.532  -1.129 -50.142  1.00  0.00           H  
ATOM   1220  CA  ALA    85     238.883   0.715 -49.279  1.00  0.00           C  
ATOM   1221  HA  ALA    85     238.819   1.691 -49.760  1.00  0.00           H  
ATOM   1222  CB  ALA    85     237.991   0.739 -48.024  1.00  0.00           C  
ATOM   1223  HB1 ALA    85     236.998   1.056 -48.343  1.00  0.00           H  
ATOM   1224  HB2 ALA    85     238.038  -0.244 -47.554  1.00  0.00           H  
ATOM   1225  HB3 ALA    85     238.291   1.567 -47.382  1.00  0.00           H  
ATOM   1226  C   ALA    85     240.336   0.385 -48.993  1.00  0.00           C  
ATOM   1227  O   ALA    85     241.137   1.262 -48.767  1.00  0.00           O  
ATOM   1228  N   GLY    86     240.708  -0.943 -48.857  1.00  0.00           N  
ATOM   1229  H   GLY    86     240.128  -1.704 -49.182  1.00  0.00           H  
ATOM   1230  CA  GLY    86     242.005  -1.390 -48.224  1.00  0.00           C  
ATOM   1231  HA2 GLY    86     242.649  -0.577 -47.888  1.00  0.00           H  
ATOM   1232  HA3 GLY    86     241.785  -1.861 -47.267  1.00  0.00           H  
ATOM   1233  C   GLY    86     242.918  -2.353 -48.900  1.00  0.00           C  
ATOM   1234  O   GLY    86     242.460  -3.124 -49.643  1.00  0.00           O  
ATOM   1235  N   SER    87     244.203  -2.246 -48.551  1.00  0.00           N  
ATOM   1236  H   SER    87     244.375  -1.371 -48.077  1.00  0.00           H  
ATOM   1237  CA  SER    87     245.405  -3.011 -48.812  1.00  0.00           C  
ATOM   1238  HA  SER    87     244.984  -3.953 -49.162  1.00  0.00           H  
ATOM   1239  CB  SER    87     246.190  -2.298 -49.977  1.00  0.00           C  
ATOM   1240  HB2 SER    87     245.571  -1.970 -50.813  1.00  0.00           H  
ATOM   1241  HB3 SER    87     246.817  -1.622 -49.397  1.00  0.00           H  
ATOM   1242  OG  SER    87     246.937  -3.259 -50.581  1.00  0.00           O  
ATOM   1243  HG  SER    87     247.696  -3.456 -50.027  1.00  0.00           H  
ATOM   1244  C   SER    87     246.211  -3.276 -47.542  1.00  0.00           C  
ATOM   1245  O   SER    87     246.181  -2.549 -46.549  1.00  0.00           O  
ATOM   1246  N   ILE    88     247.100  -4.292 -47.588  1.00  0.00           N  
ATOM   1247  H   ILE    88     246.836  -4.928 -48.327  1.00  0.00           H  
ATOM   1248  CA  ILE    88     247.780  -4.869 -46.387  1.00  0.00           C  
ATOM   1249  HA  ILE    88     247.696  -4.040 -45.685  1.00  0.00           H  
ATOM   1250  CB  ILE    88     247.046  -6.100 -45.888  1.00  0.00           C  
ATOM   1251  HB  ILE    88     246.031  -5.920 -45.533  1.00  0.00           H  
ATOM   1252  CG2 ILE    88     247.031  -7.038 -47.110  1.00  0.00           C  
ATOM   1253 HG21 ILE    88     247.996  -7.058 -47.615  1.00  0.00           H  
ATOM   1254 HG22 ILE    88     246.206  -6.835 -47.792  1.00  0.00           H  
ATOM   1255 HG23 ILE    88     246.767  -8.027 -46.735  1.00  0.00           H  
ATOM   1256  CG1 ILE    88     247.772  -6.566 -44.625  1.00  0.00           C  
ATOM   1257 HG12 ILE    88     248.706  -7.096 -44.813  1.00  0.00           H  
ATOM   1258 HG13 ILE    88     247.914  -5.668 -44.023  1.00  0.00           H  
ATOM   1259  CD1 ILE    88     246.893  -7.438 -43.764  1.00  0.00           C  
ATOM   1260 HD11 ILE    88     246.036  -6.973 -43.277  1.00  0.00           H  
ATOM   1261 HD12 ILE    88     247.464  -7.611 -42.852  1.00  0.00           H  
ATOM   1262 HD13 ILE    88     246.545  -8.349 -44.251  1.00  0.00           H  
ATOM   1263  C   ILE    88     249.275  -4.920 -46.608  1.00  0.00           C  
ATOM   1264  O   ILE    88     249.789  -5.101 -47.663  1.00  0.00           O  
ATOM   1265  N   ALA    89     250.072  -4.684 -45.573  1.00  0.00           N  
ATOM   1266  H   ALA    89     249.806  -4.483 -44.620  1.00  0.00           H  
ATOM   1267  CA  ALA    89     251.497  -4.602 -45.782  1.00  0.00           C  
ATOM   1268  HA  ALA    89     251.824  -5.059 -46.716  1.00  0.00           H  
ATOM   1269  CB  ALA    89     251.965  -3.126 -45.567  1.00  0.00           C  
ATOM   1270  HB1 ALA    89     253.054  -3.124 -45.614  1.00  0.00           H  
ATOM   1271  HB2 ALA    89     251.467  -2.285 -46.050  1.00  0.00           H  
ATOM   1272  HB3 ALA    89     251.849  -2.929 -44.501  1.00  0.00           H  
ATOM   1273  C   ALA    89     252.251  -5.563 -44.757  1.00  0.00           C  
ATOM   1274  O   ALA    89     251.646  -5.825 -43.720  1.00  0.00           O  
ATOM   1275  N   ALA    90     253.362  -6.155 -45.206  1.00  0.00           N  
ATOM   1276  H   ALA    90     253.851  -5.944 -46.065  1.00  0.00           H  
ATOM   1277  CA  ALA    90     254.128  -7.110 -44.416  1.00  0.00           C  
ATOM   1278  HA  ALA    90     253.742  -8.127 -44.481  1.00  0.00           H  
ATOM   1279  CB  ALA    90     255.471  -7.113 -45.056  1.00  0.00           C  
ATOM   1280  HB1 ALA    90     255.470  -7.358 -46.118  1.00  0.00           H  
ATOM   1281  HB2 ALA    90     255.826  -6.083 -45.029  1.00  0.00           H  
ATOM   1282  HB3 ALA    90     256.175  -7.715 -44.481  1.00  0.00           H  
ATOM   1283  C   ALA    90     254.317  -6.771 -42.881  1.00  0.00           C  
ATOM   1284  O   ALA    90     254.073  -7.718 -42.094  1.00  0.00           O  
ATOM   1285  N   ALA    91     254.528  -5.541 -42.457  1.00  0.00           N  
ATOM   1286  H   ALA    91     254.670  -4.946 -43.260  1.00  0.00           H  
ATOM   1287  CA  ALA    91     254.544  -4.983 -41.147  1.00  0.00           C  
ATOM   1288  HA  ALA    91     253.963  -5.566 -40.434  1.00  0.00           H  
ATOM   1289  CB  ALA    91     256.029  -5.269 -40.681  1.00  0.00           C  
ATOM   1290  HB1 ALA    91     256.685  -4.619 -41.261  1.00  0.00           H  
ATOM   1291  HB2 ALA    91     256.055  -4.891 -39.659  1.00  0.00           H  
ATOM   1292  HB3 ALA    91     256.254  -6.314 -40.892  1.00  0.00           H  
ATOM   1293  C   ALA    91     254.179  -3.518 -41.237  1.00  0.00           C  
ATOM   1294  O   ALA    91     253.956  -2.943 -42.266  1.00  0.00           O  
ATOM   1295  N   THR    92     254.093  -2.896 -40.046  1.00  0.00           N  
ATOM   1296  H   THR    92     254.157  -3.391 -39.168  1.00  0.00           H  
ATOM   1297  CA  THR    92     253.647  -1.540 -39.743  1.00  0.00           C  
ATOM   1298  HA  THR    92     253.305  -1.000 -40.627  1.00  0.00           H  
ATOM   1299  CB  THR    92     252.496  -1.638 -38.774  1.00  0.00           C  
ATOM   1300  HB  THR    92     252.876  -2.055 -37.842  1.00  0.00           H  
ATOM   1301  CG2 THR    92     251.204  -2.313 -39.172  1.00  0.00           C  
ATOM   1302 HG21 THR    92     250.637  -2.278 -38.241  1.00  0.00           H  
ATOM   1303 HG22 THR    92     251.269  -3.358 -39.476  1.00  0.00           H  
ATOM   1304 HG23 THR    92     250.655  -1.697 -39.885  1.00  0.00           H  
ATOM   1305  OG1 THR    92     252.029  -0.316 -38.499  1.00  0.00           O  
ATOM   1306  HG1 THR    92     251.931  -0.275 -37.545  1.00  0.00           H  
ATOM   1307  C   THR    92     254.792  -0.657 -39.337  1.00  0.00           C  
ATOM   1308  O   THR    92     255.034  -0.353 -38.131  1.00  0.00           O  
ATOM   1309  N   GLY    93     255.693  -0.477 -40.316  1.00  0.00           N  
ATOM   1310  H   GLY    93     255.418  -0.825 -41.223  1.00  0.00           H  
ATOM   1311  CA  GLY    93     257.028  -0.014 -40.156  1.00  0.00           C  
ATOM   1312  HA2 GLY    93     257.338  -0.211 -39.129  1.00  0.00           H  
ATOM   1313  HA3 GLY    93     257.647  -0.446 -40.942  1.00  0.00           H  
ATOM   1314  C   GLY    93     257.103   1.543 -40.393  1.00  0.00           C  
ATOM   1315  O   GLY    93     256.111   2.231 -40.872  1.00  0.00           O  
ATOM   1316  N   PHE    94     258.286   2.075 -40.060  1.00  0.00           N  
ATOM   1317  H   PHE    94     258.976   1.397 -39.770  1.00  0.00           H  
ATOM   1318  CA  PHE    94     258.789   3.409 -40.275  1.00  0.00           C  
ATOM   1319  HA  PHE    94     258.310   3.868 -41.140  1.00  0.00           H  
ATOM   1320  CB  PHE    94     258.308   4.190 -38.955  1.00  0.00           C  
ATOM   1321  HB2 PHE    94     258.588   5.203 -39.243  1.00  0.00           H  
ATOM   1322  HB3 PHE    94     257.246   4.141 -38.713  1.00  0.00           H  
ATOM   1323  CG  PHE    94     259.058   3.657 -37.672  1.00  0.00           C  
ATOM   1324  CD1 PHE    94     258.439   2.769 -36.682  1.00  0.00           C  
ATOM   1325  HD1 PHE    94     257.393   2.506 -36.747  1.00  0.00           H  
ATOM   1326  CE1 PHE    94     259.239   2.297 -35.575  1.00  0.00           C  
ATOM   1327  HE1 PHE    94     258.795   1.642 -34.840  1.00  0.00           H  
ATOM   1328  CZ  PHE    94     260.530   2.824 -35.314  1.00  0.00           C  
ATOM   1329  HZ  PHE    94     261.061   2.590 -34.403  1.00  0.00           H  
ATOM   1330  CE2 PHE    94     261.104   3.561 -36.391  1.00  0.00           C  
ATOM   1331  HE2 PHE    94     262.134   3.880 -36.336  1.00  0.00           H  
ATOM   1332  CD2 PHE    94     260.386   4.021 -37.473  1.00  0.00           C  
ATOM   1333  HD2 PHE    94     260.830   4.752 -38.132  1.00  0.00           H  
ATOM   1334  C   PHE    94     260.304   3.333 -40.627  1.00  0.00           C  
ATOM   1335  O   PHE    94     260.923   2.333 -40.280  1.00  0.00           O  
ATOM   1336  N   VAL    95     260.834   4.281 -41.428  1.00  0.00           N  
ATOM   1337  H   VAL    95     260.285   5.125 -41.496  1.00  0.00           H  
ATOM   1338  CA  VAL    95     262.242   4.327 -41.798  1.00  0.00           C  
ATOM   1339  HA  VAL    95     262.569   3.287 -41.775  1.00  0.00           H  
ATOM   1340  CB  VAL    95     262.225   4.725 -43.306  1.00  0.00           C  
ATOM   1341  HB  VAL    95     263.307   4.724 -43.438  1.00  0.00           H  
ATOM   1342  CG1 VAL    95     261.760   6.122 -43.554  1.00  0.00           C  
ATOM   1343 HG11 VAL    95     262.375   6.856 -43.034  1.00  0.00           H  
ATOM   1344 HG12 VAL    95     260.775   6.379 -43.164  1.00  0.00           H  
ATOM   1345 HG13 VAL    95     261.902   6.351 -44.610  1.00  0.00           H  
ATOM   1346  CG2 VAL    95     261.411   3.761 -44.229  1.00  0.00           C  
ATOM   1347 HG21 VAL    95     261.794   2.764 -44.008  1.00  0.00           H  
ATOM   1348 HG22 VAL    95     261.678   4.027 -45.251  1.00  0.00           H  
ATOM   1349 HG23 VAL    95     260.322   3.715 -44.220  1.00  0.00           H  
ATOM   1350  C   VAL    95     263.073   5.031 -40.720  1.00  0.00           C  
ATOM   1351  O   VAL    95     262.654   5.863 -39.880  1.00  0.00           O  
ATOM   1352  N   LYS    96     264.403   4.652 -40.770  1.00  0.00           N  
ATOM   1353  H   LYS    96     264.817   3.923 -41.334  1.00  0.00           H  
ATOM   1354  CA  LYS    96     265.431   5.153 -39.825  1.00  0.00           C  
ATOM   1355  HA  LYS    96     265.274   4.722 -38.837  1.00  0.00           H  
ATOM   1356  CB  LYS    96     266.788   4.622 -40.284  1.00  0.00           C  
ATOM   1357  HB2 LYS    96     266.865   3.558 -40.056  1.00  0.00           H  
ATOM   1358  HB3 LYS    96     266.897   4.576 -41.368  1.00  0.00           H  
ATOM   1359  CG  LYS    96     267.905   5.400 -39.764  1.00  0.00           C  
ATOM   1360  HG2 LYS    96     268.489   5.626 -40.656  1.00  0.00           H  
ATOM   1361  HG3 LYS    96     267.559   6.302 -39.259  1.00  0.00           H  
ATOM   1362  CD  LYS    96     268.707   4.393 -38.912  1.00  0.00           C  
ATOM   1363  HD2 LYS    96     268.258   3.800 -38.115  1.00  0.00           H  
ATOM   1364  HD3 LYS    96     269.101   3.745 -39.694  1.00  0.00           H  
ATOM   1365  CE  LYS    96     269.960   5.001 -38.276  1.00  0.00           C  
ATOM   1366  HE2 LYS    96     270.523   5.574 -39.013  1.00  0.00           H  
ATOM   1367  HE3 LYS    96     269.764   5.590 -37.380  1.00  0.00           H  
ATOM   1368  NZ  LYS    96     270.798   3.854 -37.862  1.00  0.00           N  
ATOM   1369  HZ1 LYS    96     271.766   4.099 -37.713  1.00  0.00           H  
ATOM   1370  HZ2 LYS    96     270.539   3.544 -36.936  1.00  0.00           H  
ATOM   1371  HZ3 LYS    96     270.805   3.095 -38.529  1.00  0.00           H  
ATOM   1372  C   LYS    96     265.324   6.666 -39.742  1.00  0.00           C  
ATOM   1373  O   LYS    96     265.279   7.353 -40.799  1.00  0.00           O  
ATOM   1374  N   LYS    97     265.340   7.250 -38.498  1.00  0.00           N  
ATOM   1375  H   LYS    97     265.593   6.693 -37.695  1.00  0.00           H  
ATOM   1376  CA  LYS    97     265.433   8.652 -38.183  1.00  0.00           C  
ATOM   1377  HA  LYS    97     265.162   9.194 -39.089  1.00  0.00           H  
ATOM   1378  CB  LYS    97     264.358   9.079 -37.167  1.00  0.00           C  
ATOM   1379  HB2 LYS    97     263.463   8.532 -37.462  1.00  0.00           H  
ATOM   1380  HB3 LYS    97     264.424   8.603 -36.189  1.00  0.00           H  
ATOM   1381  CG  LYS    97     264.095  10.589 -37.051  1.00  0.00           C  
ATOM   1382  HG2 LYS    97     263.265  10.793 -36.374  1.00  0.00           H  
ATOM   1383  HG3 LYS    97     265.018  11.047 -36.696  1.00  0.00           H  
ATOM   1384  CD  LYS    97     263.773  11.247 -38.449  1.00  0.00           C  
ATOM   1385  HD2 LYS    97     264.578  11.160 -39.179  1.00  0.00           H  
ATOM   1386  HD3 LYS    97     262.966  10.668 -38.897  1.00  0.00           H  
ATOM   1387  CE  LYS    97     263.637  12.765 -38.551  1.00  0.00           C  
ATOM   1388  HE2 LYS    97     263.965  12.885 -39.584  1.00  0.00           H  
ATOM   1389  HE3 LYS    97     262.644  13.157 -38.329  1.00  0.00           H  
ATOM   1390  NZ  LYS    97     264.559  13.527 -37.635  1.00  0.00           N  
ATOM   1391  HZ1 LYS    97     264.354  14.516 -37.632  1.00  0.00           H  
ATOM   1392  HZ2 LYS    97     264.557  13.216 -36.674  1.00  0.00           H  
ATOM   1393  HZ3 LYS    97     265.518  13.479 -37.947  1.00  0.00           H  
ATOM   1394  C   LYS    97     266.840   9.061 -37.816  1.00  0.00           C  
ATOM   1395  O   LYS    97     267.171   8.501 -36.751  1.00  0.00           O  
ATOM   1396  N   ASP    98     267.386  10.064 -38.494  1.00  0.00           N  
ATOM   1397  H   ASP    98     266.965  10.466 -39.320  1.00  0.00           H  
ATOM   1398  CA  ASP    98     268.680  10.654 -38.051  1.00  0.00           C  
ATOM   1399  HA  ASP    98     269.119  10.090 -37.228  1.00  0.00           H  
ATOM   1400  CB  ASP    98     269.589  10.541 -39.248  1.00  0.00           C  
ATOM   1401  HB2 ASP    98     269.648   9.487 -39.517  1.00  0.00           H  
ATOM   1402  HB3 ASP    98     269.283  11.152 -40.097  1.00  0.00           H  
ATOM   1403  CG  ASP    98     271.046  11.026 -39.048  1.00  0.00           C  
ATOM   1404  OD1 ASP    98     271.509  11.485 -40.167  1.00  0.00           O  
ATOM   1405  OD2 ASP    98     271.814  10.683 -38.099  1.00  0.00           O  
ATOM   1406  C   ASP    98     268.503  12.057 -37.411  1.00  0.00           C  
ATOM   1407  O   ASP    98     267.611  12.855 -37.815  1.00  0.00           O  
ATOM   1408  N   GLN    99     269.477  12.306 -36.510  1.00  0.00           N  
ATOM   1409  H   GLN    99     270.167  11.571 -36.435  1.00  0.00           H  
ATOM   1410  CA  GLN    99     269.696  13.615 -35.730  1.00  0.00           C  
ATOM   1411  HA  GLN    99     268.666  13.950 -35.613  1.00  0.00           H  
ATOM   1412  CB  GLN    99     270.170  13.308 -34.324  1.00  0.00           C  
ATOM   1413  HB2 GLN    99     269.918  14.206 -33.761  1.00  0.00           H  
ATOM   1414  HB3 GLN    99     269.541  12.542 -33.870  1.00  0.00           H  
ATOM   1415  CG  GLN    99     271.633  12.892 -34.134  1.00  0.00           C  
ATOM   1416  HG2 GLN    99     272.139  12.824 -35.097  1.00  0.00           H  
ATOM   1417  HG3 GLN    99     272.293  13.641 -33.698  1.00  0.00           H  
ATOM   1418  CD  GLN    99     271.883  11.720 -33.177  1.00  0.00           C  
ATOM   1419  OE1 GLN    99     271.285  11.599 -32.210  1.00  0.00           O  
ATOM   1420  NE2 GLN    99     272.747  10.808 -33.477  1.00  0.00           N  
ATOM   1421 HE21 GLN    99     273.183  10.384 -32.671  1.00  0.00           H  
ATOM   1422 HE22 GLN    99     273.347  10.777 -34.289  1.00  0.00           H  
ATOM   1423  C   GLN    99     270.585  14.719 -36.439  1.00  0.00           C  
ATOM   1424  O   GLN    99     271.715  14.321 -36.760  1.00  0.00           O  
ATOM   1425  N   LEU   100     270.081  15.911 -36.690  1.00  0.00           N  
ATOM   1426  H   LEU   100     269.094  15.978 -36.485  1.00  0.00           H  
ATOM   1427  CA  LEU   100     270.506  16.849 -37.638  1.00  0.00           C  
ATOM   1428  HA  LEU   100     271.328  16.357 -38.159  1.00  0.00           H  
ATOM   1429  CB  LEU   100     269.333  16.968 -38.652  1.00  0.00           C  
ATOM   1430  HB2 LEU   100     268.501  17.529 -38.227  1.00  0.00           H  
ATOM   1431  HB3 LEU   100     269.584  17.731 -39.389  1.00  0.00           H  
ATOM   1432  CG  LEU   100     268.801  15.927 -39.597  1.00  0.00           C  
ATOM   1433  HG  LEU   100     268.314  15.166 -38.987  1.00  0.00           H  
ATOM   1434  CD1 LEU   100     269.758  14.948 -40.372  1.00  0.00           C  
ATOM   1435 HD11 LEU   100     269.045  14.331 -40.920  1.00  0.00           H  
ATOM   1436 HD12 LEU   100     270.407  14.374 -39.711  1.00  0.00           H  
ATOM   1437 HD13 LEU   100     270.278  15.550 -41.117  1.00  0.00           H  
ATOM   1438  CD2 LEU   100     267.869  16.537 -40.693  1.00  0.00           C  
ATOM   1439 HD21 LEU   100     268.481  17.045 -41.440  1.00  0.00           H  
ATOM   1440 HD22 LEU   100     267.036  17.117 -40.298  1.00  0.00           H  
ATOM   1441 HD23 LEU   100     267.493  15.668 -41.233  1.00  0.00           H  
ATOM   1442  C   LEU   100     271.054  18.137 -36.971  1.00  0.00           C  
ATOM   1443  O   LEU   100     270.926  19.213 -37.604  1.00  0.00           O  
ATOM   1444  N   GLY   101     271.494  18.043 -35.699  1.00  0.00           N  
ATOM   1445  H   GLY   101     271.503  17.162 -35.205  1.00  0.00           H  
ATOM   1446  CA  GLY   101     271.841  19.189 -34.910  1.00  0.00           C  
ATOM   1447  HA2 GLY   101     272.705  19.021 -34.268  1.00  0.00           H  
ATOM   1448  HA3 GLY   101     272.144  19.952 -35.628  1.00  0.00           H  
ATOM   1449  C   GLY   101     270.598  19.819 -34.182  1.00  0.00           C  
ATOM   1450  O   GLY   101     269.501  19.444 -34.532  1.00  0.00           O  
ATOM   1451  N   LYS   102     270.751  20.634 -33.190  1.00  0.00           N  
ATOM   1452  H   LYS   102     271.669  20.784 -32.796  1.00  0.00           H  
ATOM   1453  CA  LYS   102     269.736  21.532 -32.668  1.00  0.00           C  
ATOM   1454  HA  LYS   102     268.837  20.924 -32.775  1.00  0.00           H  
ATOM   1455  CB  LYS   102     269.782  21.641 -31.068  1.00  0.00           C  
ATOM   1456  HB2 LYS   102     270.778  21.836 -30.671  1.00  0.00           H  
ATOM   1457  HB3 LYS   102     269.145  22.511 -30.907  1.00  0.00           H  
ATOM   1458  CG  LYS   102     269.333  20.340 -30.331  1.00  0.00           C  
ATOM   1459  HG2 LYS   102     268.420  20.085 -30.868  1.00  0.00           H  
ATOM   1460  HG3 LYS   102     270.048  19.572 -30.625  1.00  0.00           H  
ATOM   1461  CD  LYS   102     268.967  20.413 -28.869  1.00  0.00           C  
ATOM   1462  HD2 LYS   102     268.510  21.386 -28.690  1.00  0.00           H  
ATOM   1463  HD3 LYS   102     268.234  19.669 -28.559  1.00  0.00           H  
ATOM   1464  CE  LYS   102     270.316  20.201 -27.994  1.00  0.00           C  
ATOM   1465  HE2 LYS   102     271.089  19.594 -28.464  1.00  0.00           H  
ATOM   1466  HE3 LYS   102     270.709  21.188 -27.750  1.00  0.00           H  
ATOM   1467  NZ  LYS   102     270.033  19.505 -26.696  1.00  0.00           N  
ATOM   1468  HZ1 LYS   102     270.202  18.511 -26.758  1.00  0.00           H  
ATOM   1469  HZ2 LYS   102     270.613  19.940 -25.992  1.00  0.00           H  
ATOM   1470  HZ3 LYS   102     269.071  19.673 -26.437  1.00  0.00           H  
ATOM   1471  C   LYS   102     269.286  22.866 -33.391  1.00  0.00           C  
ATOM   1472  O   LYS   102     270.085  23.793 -33.630  1.00  0.00           O  
ATOM   1473  N   ASN   103     267.999  22.908 -33.654  1.00  0.00           N  
ATOM   1474  H   ASN   103     267.438  22.124 -33.352  1.00  0.00           H  
ATOM   1475  CA  ASN   103     267.258  24.036 -34.345  1.00  0.00           C  
ATOM   1476  HA  ASN   103     267.736  25.016 -34.347  1.00  0.00           H  
ATOM   1477  CB  ASN   103     267.076  23.640 -35.782  1.00  0.00           C  
ATOM   1478  HB2 ASN   103     268.081  23.492 -36.176  1.00  0.00           H  
ATOM   1479  HB3 ASN   103     266.635  22.663 -35.984  1.00  0.00           H  
ATOM   1480  CG  ASN   103     266.463  24.671 -36.623  1.00  0.00           C  
ATOM   1481  OD1 ASN   103     266.599  25.898 -36.505  1.00  0.00           O  
ATOM   1482  ND2 ASN   103     265.707  24.179 -37.580  1.00  0.00           N  
ATOM   1483 HD21 ASN   103     265.363  24.723 -38.357  1.00  0.00           H  
ATOM   1484 HD22 ASN   103     265.903  23.255 -37.937  1.00  0.00           H  
ATOM   1485  C   ASN   103     265.926  24.251 -33.610  1.00  0.00           C  
ATOM   1486  O   ASN   103     265.501  23.378 -32.823  1.00  0.00           O  
ATOM   1487  N   GLU   104     265.502  25.485 -33.634  1.00  0.00           N  
ATOM   1488  H   GLU   104     265.952  26.108 -34.289  1.00  0.00           H  
ATOM   1489  CA  GLU   104     264.266  25.946 -32.931  1.00  0.00           C  
ATOM   1490  HA  GLU   104     263.748  25.099 -32.483  1.00  0.00           H  
ATOM   1491  CB  GLU   104     264.644  26.833 -31.724  1.00  0.00           C  
ATOM   1492  HB2 GLU   104     265.085  27.764 -32.083  1.00  0.00           H  
ATOM   1493  HB3 GLU   104     263.784  26.934 -31.062  1.00  0.00           H  
ATOM   1494  CG  GLU   104     265.522  26.086 -30.762  1.00  0.00           C  
ATOM   1495  HG2 GLU   104     264.888  25.396 -30.205  1.00  0.00           H  
ATOM   1496  HG3 GLU   104     266.367  25.539 -31.181  1.00  0.00           H  
ATOM   1497  CD  GLU   104     265.995  27.126 -29.703  1.00  0.00           C  
ATOM   1498  OE1 GLU   104     267.122  27.639 -29.684  1.00  0.00           O  
ATOM   1499  OE2 GLU   104     265.227  27.419 -28.820  1.00  0.00           O  
ATOM   1500  C   GLU   104     263.241  26.809 -33.812  1.00  0.00           C  
ATOM   1501  O   GLU   104     262.664  27.765 -33.367  1.00  0.00           O  
ATOM   1502  N   GLU   105     263.219  26.495 -35.085  1.00  0.00           N  
ATOM   1503  H   GLU   105     263.534  25.557 -35.288  1.00  0.00           H  
ATOM   1504  CA  GLU   105     262.178  27.027 -36.024  1.00  0.00           C  
ATOM   1505  HA  GLU   105     261.710  27.775 -35.385  1.00  0.00           H  
ATOM   1506  CB  GLU   105     262.823  27.803 -37.122  1.00  0.00           C  
ATOM   1507  HB2 GLU   105     263.739  27.268 -37.371  1.00  0.00           H  
ATOM   1508  HB3 GLU   105     262.269  27.963 -38.047  1.00  0.00           H  
ATOM   1509  CG  GLU   105     263.229  29.198 -36.529  1.00  0.00           C  
ATOM   1510  HG2 GLU   105     263.882  28.956 -35.691  1.00  0.00           H  
ATOM   1511  HG3 GLU   105     263.902  29.621 -37.276  1.00  0.00           H  
ATOM   1512  CD  GLU   105     262.103  30.249 -36.135  1.00  0.00           C  
ATOM   1513  OE1 GLU   105     260.986  29.808 -35.960  1.00  0.00           O  
ATOM   1514  OE2 GLU   105     262.405  31.395 -35.799  1.00  0.00           O  
ATOM   1515  C   GLU   105     261.173  25.986 -36.452  1.00  0.00           C  
ATOM   1516  O   GLU   105     261.174  24.813 -36.095  1.00  0.00           O  
ATOM   1517  N   GLY   106     260.126  26.594 -37.138  1.00  0.00           N  
ATOM   1518  H   GLY   106     260.146  27.601 -37.204  1.00  0.00           H  
ATOM   1519  CA  GLY   106     259.198  25.647 -37.641  1.00  0.00           C  
ATOM   1520  HA2 GLY   106     258.801  24.992 -36.867  1.00  0.00           H  
ATOM   1521  HA3 GLY   106     258.323  26.116 -38.092  1.00  0.00           H  
ATOM   1522  C   GLY   106     259.662  24.731 -38.699  1.00  0.00           C  
ATOM   1523  O   GLY   106     260.568  25.073 -39.542  1.00  0.00           O  
ATOM   1524  N   ALA   107     259.002  23.562 -38.676  1.00  0.00           N  
ATOM   1525  H   ALA   107     258.178  23.624 -38.094  1.00  0.00           H  
ATOM   1526  CA  ALA   107     258.971  22.502 -39.720  1.00  0.00           C  
ATOM   1527  HA  ALA   107     259.653  22.697 -40.548  1.00  0.00           H  
ATOM   1528  CB  ALA   107     259.616  21.304 -39.089  1.00  0.00           C  
ATOM   1529  HB1 ALA   107     260.621  21.665 -38.873  1.00  0.00           H  
ATOM   1530  HB2 ALA   107     259.131  20.912 -38.195  1.00  0.00           H  
ATOM   1531  HB3 ALA   107     259.844  20.463 -39.744  1.00  0.00           H  
ATOM   1532  C   ALA   107     257.583  22.463 -40.395  1.00  0.00           C  
ATOM   1533  O   ALA   107     256.689  23.202 -39.922  1.00  0.00           O  
ATOM   1534  N   PRO   108     257.350  21.692 -41.443  1.00  0.00           N  
ATOM   1535  CD  PRO   108     258.214  20.637 -41.925  1.00  0.00           C  
ATOM   1536  HD2 PRO   108     258.308  19.888 -41.138  1.00  0.00           H  
ATOM   1537  HD3 PRO   108     259.277  20.849 -42.048  1.00  0.00           H  
ATOM   1538  CG  PRO   108     257.595  20.072 -43.174  1.00  0.00           C  
ATOM   1539  HG2 PRO   108     257.011  19.198 -42.885  1.00  0.00           H  
ATOM   1540  HG3 PRO   108     258.210  19.601 -43.941  1.00  0.00           H  
ATOM   1541  CB  PRO   108     256.674  21.287 -43.665  1.00  0.00           C  
ATOM   1542  HB2 PRO   108     255.883  20.975 -44.347  1.00  0.00           H  
ATOM   1543  HB3 PRO   108     257.434  21.902 -44.144  1.00  0.00           H  
ATOM   1544  CA  PRO   108     256.252  21.913 -42.391  1.00  0.00           C  
ATOM   1545  HA  PRO   108     256.086  22.988 -42.467  1.00  0.00           H  
ATOM   1546  C   PRO   108     254.962  21.257 -41.820  1.00  0.00           C  
ATOM   1547  O   PRO   108     255.116  20.382 -40.984  1.00  0.00           O  
ATOM   1548  N   GLN   109     253.731  21.563 -42.368  1.00  0.00           N  
ATOM   1549  H   GLN   109     253.852  22.249 -43.099  1.00  0.00           H  
ATOM   1550  CA  GLN   109     252.385  20.992 -42.217  1.00  0.00           C  
ATOM   1551  HA  GLN   109     252.575  20.079 -41.653  1.00  0.00           H  
ATOM   1552  CB  GLN   109     251.677  21.997 -41.282  1.00  0.00           C  
ATOM   1553  HB2 GLN   109     252.366  22.360 -40.519  1.00  0.00           H  
ATOM   1554  HB3 GLN   109     251.464  22.790 -41.998  1.00  0.00           H  
ATOM   1555  CG  GLN   109     250.348  21.474 -40.735  1.00  0.00           C  
ATOM   1556  HG2 GLN   109     249.547  21.921 -41.324  1.00  0.00           H  
ATOM   1557  HG3 GLN   109     250.424  20.404 -40.929  1.00  0.00           H  
ATOM   1558  CD  GLN   109     250.239  21.564 -39.217  1.00  0.00           C  
ATOM   1559  OE1 GLN   109     250.859  22.404 -38.564  1.00  0.00           O  
ATOM   1560  NE2 GLN   109     249.215  20.882 -38.629  1.00  0.00           N  
ATOM   1561 HE21 GLN   109     248.884  20.024 -39.047  1.00  0.00           H  
ATOM   1562 HE22 GLN   109     249.067  21.132 -37.661  1.00  0.00           H  
ATOM   1563  C   GLN   109     251.606  20.730 -43.527  1.00  0.00           C  
ATOM   1564  O   GLN   109     250.624  21.467 -43.880  1.00  0.00           O  
ATOM   1565  N   GLU   110     252.000  19.686 -44.239  1.00  0.00           N  
ATOM   1566  H   GLU   110     252.795  19.213 -43.835  1.00  0.00           H  
ATOM   1567  CA  GLU   110     251.454  19.120 -45.487  1.00  0.00           C  
ATOM   1568  HA  GLU   110     250.567  19.672 -45.798  1.00  0.00           H  
ATOM   1569  CB  GLU   110     252.426  19.417 -46.692  1.00  0.00           C  
ATOM   1570  HB2 GLU   110     251.840  19.169 -47.576  1.00  0.00           H  
ATOM   1571  HB3 GLU   110     252.682  20.474 -46.755  1.00  0.00           H  
ATOM   1572  CG  GLU   110     253.760  18.638 -46.481  1.00  0.00           C  
ATOM   1573  HG2 GLU   110     254.445  19.158 -45.812  1.00  0.00           H  
ATOM   1574  HG3 GLU   110     253.583  17.628 -46.109  1.00  0.00           H  
ATOM   1575  CD  GLU   110     254.440  18.448 -47.909  1.00  0.00           C  
ATOM   1576  OE1 GLU   110     255.637  17.961 -47.887  1.00  0.00           O  
ATOM   1577  OE2 GLU   110     253.768  18.400 -48.983  1.00  0.00           O  
ATOM   1578  C   GLU   110     251.070  17.599 -45.240  1.00  0.00           C  
ATOM   1579  O   GLU   110     251.172  16.850 -46.232  1.00  0.00           O  
ATOM   1580  N   GLY   111     250.692  17.319 -43.945  1.00  0.00           N  
ATOM   1581  H   GLY   111     250.534  18.157 -43.404  1.00  0.00           H  
ATOM   1582  CA  GLY   111     250.216  16.015 -43.418  1.00  0.00           C  
ATOM   1583  HA2 GLY   111     249.136  16.130 -43.324  1.00  0.00           H  
ATOM   1584  HA3 GLY   111     250.436  15.248 -44.160  1.00  0.00           H  
ATOM   1585  C   GLY   111     250.943  15.644 -42.136  1.00  0.00           C  
ATOM   1586  O   GLY   111     251.799  16.404 -41.778  1.00  0.00           O  
ATOM   1587  N   ILE   112     250.556  14.498 -41.463  1.00  0.00           N  
ATOM   1588  H   ILE   112     249.946  13.877 -41.974  1.00  0.00           H  
ATOM   1589  CA  ILE   112     251.291  13.842 -40.389  1.00  0.00           C  
ATOM   1590  HA  ILE   112     251.597  14.632 -39.703  1.00  0.00           H  
ATOM   1591  CB  ILE   112     250.512  12.715 -39.658  1.00  0.00           C  
ATOM   1592  HB  ILE   112     251.192  12.022 -39.163  1.00  0.00           H  
ATOM   1593  CG2 ILE   112     249.728  11.811 -40.627  1.00  0.00           C  
ATOM   1594 HG21 ILE   112     250.324  11.288 -41.375  1.00  0.00           H  
ATOM   1595 HG22 ILE   112     249.048  12.412 -41.230  1.00  0.00           H  
ATOM   1596 HG23 ILE   112     249.216  11.097 -39.981  1.00  0.00           H  
ATOM   1597  CG1 ILE   112     249.542  13.318 -38.645  1.00  0.00           C  
ATOM   1598 HG12 ILE   112     249.107  14.181 -39.150  1.00  0.00           H  
ATOM   1599 HG13 ILE   112     248.830  12.605 -38.229  1.00  0.00           H  
ATOM   1600  CD1 ILE   112     250.334  13.666 -37.384  1.00  0.00           C  
ATOM   1601 HD11 ILE   112     250.435  12.788 -36.746  1.00  0.00           H  
ATOM   1602 HD12 ILE   112     249.837  14.457 -36.823  1.00  0.00           H  
ATOM   1603 HD13 ILE   112     251.259  14.146 -37.704  1.00  0.00           H  
ATOM   1604  C   ILE   112     252.639  13.309 -40.953  1.00  0.00           C  
ATOM   1605  O   ILE   112     252.726  12.848 -42.087  1.00  0.00           O  
ATOM   1606  N   LEU   113     253.644  13.036 -40.089  1.00  0.00           N  
ATOM   1607  H   LEU   113     253.525  13.043 -39.086  1.00  0.00           H  
ATOM   1608  CA  LEU   113     254.794  12.210 -40.350  1.00  0.00           C  
ATOM   1609  HA  LEU   113     255.147  12.396 -41.365  1.00  0.00           H  
ATOM   1610  CB  LEU   113     255.948  12.572 -39.402  1.00  0.00           C  
ATOM   1611  HB2 LEU   113     255.603  12.685 -38.375  1.00  0.00           H  
ATOM   1612  HB3 LEU   113     256.642  11.731 -39.406  1.00  0.00           H  
ATOM   1613  CG  LEU   113     256.781  13.830 -39.971  1.00  0.00           C  
ATOM   1614  HG  LEU   113     256.773  13.530 -41.020  1.00  0.00           H  
ATOM   1615  CD1 LEU   113     258.148  14.110 -39.329  1.00  0.00           C  
ATOM   1616 HD11 LEU   113     257.870  14.649 -38.423  1.00  0.00           H  
ATOM   1617 HD12 LEU   113     258.665  14.868 -39.917  1.00  0.00           H  
ATOM   1618 HD13 LEU   113     258.686  13.167 -39.226  1.00  0.00           H  
ATOM   1619  CD2 LEU   113     255.956  15.157 -39.859  1.00  0.00           C  
ATOM   1620 HD21 LEU   113     255.034  15.041 -40.429  1.00  0.00           H  
ATOM   1621 HD22 LEU   113     256.512  15.906 -40.423  1.00  0.00           H  
ATOM   1622 HD23 LEU   113     255.802  15.395 -38.806  1.00  0.00           H  
ATOM   1623  C   LEU   113     254.431  10.714 -40.283  1.00  0.00           C  
ATOM   1624  O   LEU   113     253.456  10.281 -39.628  1.00  0.00           O  
ATOM   1625  N   GLU   114     255.286   9.823 -40.742  1.00  0.00           N  
ATOM   1626  H   GLU   114     256.063  10.154 -41.296  1.00  0.00           H  
ATOM   1627  CA  GLU   114     255.184   8.351 -40.546  1.00  0.00           C  
ATOM   1628  HA  GLU   114     254.140   8.055 -40.640  1.00  0.00           H  
ATOM   1629  CB  GLU   114     256.023   7.478 -41.565  1.00  0.00           C  
ATOM   1630  HB2 GLU   114     257.092   7.505 -41.356  1.00  0.00           H  
ATOM   1631  HB3 GLU   114     255.724   6.473 -41.268  1.00  0.00           H  
ATOM   1632  CG  GLU   114     255.783   7.652 -43.066  1.00  0.00           C  
ATOM   1633  HG2 GLU   114     256.136   8.594 -43.487  1.00  0.00           H  
ATOM   1634  HG3 GLU   114     256.394   6.961 -43.646  1.00  0.00           H  
ATOM   1635  CD  GLU   114     254.256   7.349 -43.293  1.00  0.00           C  
ATOM   1636  OE1 GLU   114     253.804   6.242 -43.665  1.00  0.00           O  
ATOM   1637  OE2 GLU   114     253.669   8.489 -43.277  1.00  0.00           O  
ATOM   1638  C   GLU   114     255.502   7.922 -39.115  1.00  0.00           C  
ATOM   1639  O   GLU   114     255.011   6.902 -38.562  1.00  0.00           O  
ATOM   1640  N   ASP   115     256.355   8.702 -38.359  1.00  0.00           N  
ATOM   1641  H   ASP   115     256.493   9.663 -38.638  1.00  0.00           H  
ATOM   1642  CA  ASP   115     256.947   8.356 -37.015  1.00  0.00           C  
ATOM   1643  HA  ASP   115     257.461   7.399 -37.107  1.00  0.00           H  
ATOM   1644  CB  ASP   115     258.074   9.434 -36.728  1.00  0.00           C  
ATOM   1645  HB2 ASP   115     258.776   8.954 -36.047  1.00  0.00           H  
ATOM   1646  HB3 ASP   115     258.652   9.475 -37.651  1.00  0.00           H  
ATOM   1647  CG  ASP   115     257.620  10.910 -36.250  1.00  0.00           C  
ATOM   1648  OD1 ASP   115     256.404  11.123 -35.997  1.00  0.00           O  
ATOM   1649  OD2 ASP   115     258.440  11.841 -35.892  1.00  0.00           O  
ATOM   1650  C   ASP   115     255.850   8.313 -35.876  1.00  0.00           C  
ATOM   1651  O   ASP   115     256.252   8.249 -34.695  1.00  0.00           O  
ATOM   1652  N   MET   116     254.569   8.592 -36.198  1.00  0.00           N  
ATOM   1653  H   MET   116     254.505   8.912 -37.153  1.00  0.00           H  
ATOM   1654  CA  MET   116     253.371   8.796 -35.372  1.00  0.00           C  
ATOM   1655  HA  MET   116     253.883   8.838 -34.411  1.00  0.00           H  
ATOM   1656  CB  MET   116     252.575  10.095 -35.661  1.00  0.00           C  
ATOM   1657  HB2 MET   116     253.416  10.734 -35.928  1.00  0.00           H  
ATOM   1658  HB3 MET   116     251.854  10.123 -36.478  1.00  0.00           H  
ATOM   1659  CG  MET   116     251.823  10.587 -34.458  1.00  0.00           C  
ATOM   1660  HG2 MET   116     251.284  11.496 -34.725  1.00  0.00           H  
ATOM   1661  HG3 MET   116     251.031   9.879 -34.216  1.00  0.00           H  
ATOM   1662  SD  MET   116     252.713  11.038 -32.904  1.00  0.00           S  
ATOM   1663  CE  MET   116     251.214  11.465 -32.005  1.00  0.00           C  
ATOM   1664  HE1 MET   116     251.120  11.009 -31.019  1.00  0.00           H  
ATOM   1665  HE2 MET   116     251.366  12.544 -32.024  1.00  0.00           H  
ATOM   1666  HE3 MET   116     250.336  11.157 -32.573  1.00  0.00           H  
ATOM   1667  C   MET   116     252.588   7.404 -35.396  1.00  0.00           C  
ATOM   1668  O   MET   116     252.453   6.966 -36.595  1.00  0.00           O  
ATOM   1669  N   PRO   117     252.200   6.738 -34.255  1.00  0.00           N  
ATOM   1670  CD  PRO   117     252.463   7.258 -32.817  1.00  0.00           C  
ATOM   1671  HD2 PRO   117     251.866   8.083 -32.429  1.00  0.00           H  
ATOM   1672  HD3 PRO   117     253.514   7.460 -32.609  1.00  0.00           H  
ATOM   1673  CG  PRO   117     252.183   6.000 -31.949  1.00  0.00           C  
ATOM   1674  HG2 PRO   117     251.179   6.154 -31.554  1.00  0.00           H  
ATOM   1675  HG3 PRO   117     252.809   6.015 -31.057  1.00  0.00           H  
ATOM   1676  CB  PRO   117     252.232   4.764 -32.862  1.00  0.00           C  
ATOM   1677  HB2 PRO   117     251.907   3.849 -32.369  1.00  0.00           H  
ATOM   1678  HB3 PRO   117     253.262   4.425 -32.977  1.00  0.00           H  
ATOM   1679  CA  PRO   117     251.641   5.300 -34.160  1.00  0.00           C  
ATOM   1680  HA  PRO   117     251.968   4.611 -34.938  1.00  0.00           H  
ATOM   1681  C   PRO   117     250.077   5.223 -34.292  1.00  0.00           C  
ATOM   1682  O   PRO   117     249.418   4.467 -33.721  1.00  0.00           O  
ATOM   1683  N   VAL   118     249.725   6.132 -35.295  1.00  0.00           N  
ATOM   1684  H   VAL   118     250.466   6.498 -35.876  1.00  0.00           H  
ATOM   1685  CA  VAL   118     248.339   6.312 -35.786  1.00  0.00           C  
ATOM   1686  HA  VAL   118     247.777   6.784 -34.980  1.00  0.00           H  
ATOM   1687  CB  VAL   118     248.234   7.230 -37.053  1.00  0.00           C  
ATOM   1688  HB  VAL   118     247.154   7.327 -37.168  1.00  0.00           H  
ATOM   1689  CG1 VAL   118     248.921   6.806 -38.350  1.00  0.00           C  
ATOM   1690 HG11 VAL   118     249.910   7.258 -38.425  1.00  0.00           H  
ATOM   1691 HG12 VAL   118     248.332   7.066 -39.230  1.00  0.00           H  
ATOM   1692 HG13 VAL   118     249.233   5.764 -38.281  1.00  0.00           H  
ATOM   1693  CG2 VAL   118     248.757   8.580 -36.953  1.00  0.00           C  
ATOM   1694 HG21 VAL   118     248.638   9.047 -37.931  1.00  0.00           H  
ATOM   1695 HG22 VAL   118     249.824   8.646 -36.737  1.00  0.00           H  
ATOM   1696 HG23 VAL   118     248.244   8.992 -36.084  1.00  0.00           H  
ATOM   1697  C   VAL   118     247.703   4.962 -36.060  1.00  0.00           C  
ATOM   1698  O   VAL   118     248.402   3.991 -36.341  1.00  0.00           O  
ATOM   1699  N   ASP   119     246.324   4.904 -36.262  1.00  0.00           N  
ATOM   1700  H   ASP   119     245.818   5.711 -35.927  1.00  0.00           H  
ATOM   1701  CA  ASP   119     245.536   3.592 -36.494  1.00  0.00           C  
ATOM   1702  HA  ASP   119     245.993   2.747 -35.978  1.00  0.00           H  
ATOM   1703  CB  ASP   119     244.158   3.718 -35.972  1.00  0.00           C  
ATOM   1704  HB2 ASP   119     243.357   3.825 -36.703  1.00  0.00           H  
ATOM   1705  HB3 ASP   119     243.948   2.651 -35.899  1.00  0.00           H  
ATOM   1706  CG  ASP   119     243.795   4.517 -34.691  1.00  0.00           C  
ATOM   1707  OD1 ASP   119     242.621   4.864 -34.629  1.00  0.00           O  
ATOM   1708  OD2 ASP   119     244.662   4.813 -33.916  1.00  0.00           O  
ATOM   1709  C   ASP   119     245.589   3.281 -38.011  1.00  0.00           C  
ATOM   1710  O   ASP   119     245.444   4.094 -38.933  1.00  0.00           O  
ATOM   1711  N   PRO   120     245.826   2.049 -38.375  1.00  0.00           N  
ATOM   1712  CD  PRO   120     245.963   0.836 -37.474  1.00  0.00           C  
ATOM   1713  HD2 PRO   120     245.275   0.825 -36.629  1.00  0.00           H  
ATOM   1714  HD3 PRO   120     247.011   0.671 -37.223  1.00  0.00           H  
ATOM   1715  CG  PRO   120     245.454  -0.315 -38.328  1.00  0.00           C  
ATOM   1716  HG2 PRO   120     244.365  -0.305 -38.379  1.00  0.00           H  
ATOM   1717  HG3 PRO   120     245.829  -1.273 -37.968  1.00  0.00           H  
ATOM   1718  CB  PRO   120     246.205   0.089 -39.626  1.00  0.00           C  
ATOM   1719  HB2 PRO   120     245.573  -0.386 -40.377  1.00  0.00           H  
ATOM   1720  HB3 PRO   120     247.191  -0.297 -39.885  1.00  0.00           H  
ATOM   1721  CA  PRO   120     246.089   1.626 -39.770  1.00  0.00           C  
ATOM   1722  HA  PRO   120     246.982   2.148 -40.112  1.00  0.00           H  
ATOM   1723  C   PRO   120     244.985   2.008 -40.760  1.00  0.00           C  
ATOM   1724  O   PRO   120     245.222   2.212 -41.992  1.00  0.00           O  
ATOM   1725  N   ASP   121     243.714   2.215 -40.363  1.00  0.00           N  
ATOM   1726  H   ASP   121     243.457   2.091 -39.395  1.00  0.00           H  
ATOM   1727  CA  ASP   121     242.647   2.633 -41.299  1.00  0.00           C  
ATOM   1728  HA  ASP   121     242.705   2.159 -42.279  1.00  0.00           H  
ATOM   1729  CB  ASP   121     241.341   2.130 -40.761  1.00  0.00           C  
ATOM   1730  HB2 ASP   121     241.102   2.531 -39.776  1.00  0.00           H  
ATOM   1731  HB3 ASP   121     240.586   2.272 -41.534  1.00  0.00           H  
ATOM   1732  CG  ASP   121     241.175   0.561 -40.691  1.00  0.00           C  
ATOM   1733  OD1 ASP   121     242.138  -0.222 -40.963  1.00  0.00           O  
ATOM   1734  OD2 ASP   121     240.127   0.118 -40.287  1.00  0.00           O  
ATOM   1735  C   ASP   121     242.550   4.108 -41.533  1.00  0.00           C  
ATOM   1736  O   ASP   121     241.960   4.600 -42.509  1.00  0.00           O  
ATOM   1737  N   ASN   122     242.963   5.044 -40.643  1.00  0.00           N  
ATOM   1738  H   ASN   122     243.494   4.689 -39.861  1.00  0.00           H  
ATOM   1739  CA  ASN   122     243.121   6.443 -40.928  1.00  0.00           C  
ATOM   1740  HA  ASN   122     242.327   6.681 -41.635  1.00  0.00           H  
ATOM   1741  CB  ASN   122     242.700   7.363 -39.778  1.00  0.00           C  
ATOM   1742  HB2 ASN   122     241.798   6.935 -39.340  1.00  0.00           H  
ATOM   1743  HB3 ASN   122     243.343   7.228 -38.909  1.00  0.00           H  
ATOM   1744  CG  ASN   122     242.417   8.819 -39.947  1.00  0.00           C  
ATOM   1745  OD1 ASN   122     242.429   9.372 -40.995  1.00  0.00           O  
ATOM   1746  ND2 ASN   122     241.963   9.582 -39.007  1.00  0.00           N  
ATOM   1747 HD21 ASN   122     241.681   9.271 -38.088  1.00  0.00           H  
ATOM   1748 HD22 ASN   122     242.245  10.549 -38.922  1.00  0.00           H  
ATOM   1749  C   ASN   122     244.474   6.611 -41.622  1.00  0.00           C  
ATOM   1750  O   ASN   122     245.489   6.577 -40.905  1.00  0.00           O  
ATOM   1751  N   GLU   123     244.471   6.996 -42.904  1.00  0.00           N  
ATOM   1752  H   GLU   123     243.580   7.148 -43.355  1.00  0.00           H  
ATOM   1753  CA  GLU   123     245.763   7.117 -43.673  1.00  0.00           C  
ATOM   1754  HA  GLU   123     246.665   7.012 -43.070  1.00  0.00           H  
ATOM   1755  CB  GLU   123     245.860   6.065 -44.821  1.00  0.00           C  
ATOM   1756  HB2 GLU   123     246.767   6.100 -45.426  1.00  0.00           H  
ATOM   1757  HB3 GLU   123     245.819   5.064 -44.390  1.00  0.00           H  
ATOM   1758  CG  GLU   123     244.783   6.266 -45.859  1.00  0.00           C  
ATOM   1759  HG2 GLU   123     243.803   6.379 -45.394  1.00  0.00           H  
ATOM   1760  HG3 GLU   123     244.907   7.149 -46.486  1.00  0.00           H  
ATOM   1761  CD  GLU   123     244.667   5.181 -47.048  1.00  0.00           C  
ATOM   1762  OE1 GLU   123     244.652   3.926 -46.804  1.00  0.00           O  
ATOM   1763  OE2 GLU   123     244.690   5.557 -48.242  1.00  0.00           O  
ATOM   1764  C   GLU   123     245.946   8.548 -44.165  1.00  0.00           C  
ATOM   1765  O   GLU   123     244.997   9.319 -44.170  1.00  0.00           O  
ATOM   1766  N   ALA   124     247.165   9.047 -44.377  1.00  0.00           N  
ATOM   1767  H   ALA   124     247.868   8.407 -44.720  1.00  0.00           H  
ATOM   1768  CA  ALA   124     247.670  10.345 -44.736  1.00  0.00           C  
ATOM   1769  HA  ALA   124     248.672  10.261 -44.316  1.00  0.00           H  
ATOM   1770  CB  ALA   124     247.741  10.327 -46.317  1.00  0.00           C  
ATOM   1771  HB1 ALA   124     248.559  10.984 -46.614  1.00  0.00           H  
ATOM   1772  HB2 ALA   124     247.747   9.306 -46.698  1.00  0.00           H  
ATOM   1773  HB3 ALA   124     246.789  10.747 -46.641  1.00  0.00           H  
ATOM   1774  C   ALA   124     247.102  11.721 -44.325  1.00  0.00           C  
ATOM   1775  O   ALA   124     247.838  12.668 -44.570  1.00  0.00           O  
ATOM   1776  N   TYR   125     245.852  11.885 -43.861  1.00  0.00           N  
ATOM   1777  H   TYR   125     245.326  11.032 -43.737  1.00  0.00           H  
ATOM   1778  CA  TYR   125     245.151  13.202 -43.652  1.00  0.00           C  
ATOM   1779  HA  TYR   125     245.858  13.939 -44.033  1.00  0.00           H  
ATOM   1780  CB  TYR   125     243.973  13.408 -44.629  1.00  0.00           C  
ATOM   1781  HB2 TYR   125     243.258  12.637 -44.344  1.00  0.00           H  
ATOM   1782  HB3 TYR   125     243.496  14.280 -44.181  1.00  0.00           H  
ATOM   1783  CG  TYR   125     244.049  13.633 -46.101  1.00  0.00           C  
ATOM   1784  CD1 TYR   125     244.049  12.568 -47.034  1.00  0.00           C  
ATOM   1785  HD1 TYR   125     243.983  11.544 -46.698  1.00  0.00           H  
ATOM   1786  CE1 TYR   125     244.090  12.786 -48.415  1.00  0.00           C  
ATOM   1787  HE1 TYR   125     243.998  11.948 -49.090  1.00  0.00           H  
ATOM   1788  CZ  TYR   125     244.504  14.010 -48.949  1.00  0.00           C  
ATOM   1789  OH  TYR   125     244.643  14.173 -50.302  1.00  0.00           O  
ATOM   1790  HH  TYR   125     244.850  15.046 -50.645  1.00  0.00           H  
ATOM   1791  CE2 TYR   125     244.791  15.093 -48.057  1.00  0.00           C  
ATOM   1792  HE2 TYR   125     245.110  16.003 -48.544  1.00  0.00           H  
ATOM   1793  CD2 TYR   125     244.450  14.921 -46.730  1.00  0.00           C  
ATOM   1794  HD2 TYR   125     244.552  15.767 -46.065  1.00  0.00           H  
ATOM   1795  C   TYR   125     244.877  13.385 -42.159  1.00  0.00           C  
ATOM   1796  O   TYR   125     244.590  12.535 -41.450  1.00  0.00           O  
ATOM   1797  N   GLU   126     244.858  14.646 -41.669  1.00  0.00           N  
ATOM   1798  H   GLU   126     244.907  15.389 -42.351  1.00  0.00           H  
ATOM   1799  CA  GLU   126     244.424  14.936 -40.254  1.00  0.00           C  
ATOM   1800  HA  GLU   126     243.766  14.135 -39.918  1.00  0.00           H  
ATOM   1801  CB  GLU   126     245.554  15.004 -39.222  1.00  0.00           C  
ATOM   1802  HB2 GLU   126     246.036  14.065 -38.947  1.00  0.00           H  
ATOM   1803  HB3 GLU   126     246.339  15.538 -39.758  1.00  0.00           H  
ATOM   1804  CG  GLU   126     245.193  15.757 -37.904  1.00  0.00           C  
ATOM   1805  HG2 GLU   126     245.622  16.745 -38.066  1.00  0.00           H  
ATOM   1806  HG3 GLU   126     244.142  15.799 -37.619  1.00  0.00           H  
ATOM   1807  CD  GLU   126     246.076  15.287 -36.730  1.00  0.00           C  
ATOM   1808  OE1 GLU   126     245.805  14.290 -35.955  1.00  0.00           O  
ATOM   1809  OE2 GLU   126     247.187  15.840 -36.539  1.00  0.00           O  
ATOM   1810  C   GLU   126     243.556  16.328 -40.300  1.00  0.00           C  
ATOM   1811  O   GLU   126     244.074  17.416 -40.714  1.00  0.00           O  
ATOM   1812  N   MET   127     242.303  16.185 -39.965  1.00  0.00           N  
ATOM   1813  H   MET   127     241.975  15.451 -39.353  1.00  0.00           H  
ATOM   1814  CA  MET   127     241.256  17.187 -40.017  1.00  0.00           C  
ATOM   1815  HA  MET   127     241.037  17.318 -41.077  1.00  0.00           H  
ATOM   1816  CB  MET   127     239.971  16.570 -39.441  1.00  0.00           C  
ATOM   1817  HB2 MET   127     240.271  16.072 -38.520  1.00  0.00           H  
ATOM   1818  HB3 MET   127     239.111  17.186 -39.177  1.00  0.00           H  
ATOM   1819  CG  MET   127     239.397  15.543 -40.514  1.00  0.00           C  
ATOM   1820  HG2 MET   127     238.463  15.175 -40.091  1.00  0.00           H  
ATOM   1821  HG3 MET   127     239.121  16.087 -41.418  1.00  0.00           H  
ATOM   1822  SD  MET   127     240.280  13.998 -40.881  1.00  0.00           S  
ATOM   1823  CE  MET   127     238.991  12.716 -41.110  1.00  0.00           C  
ATOM   1824  HE1 MET   127     239.382  11.729 -40.862  1.00  0.00           H  
ATOM   1825  HE2 MET   127     238.240  12.844 -40.330  1.00  0.00           H  
ATOM   1826  HE3 MET   127     238.721  12.743 -42.165  1.00  0.00           H  
ATOM   1827  C   MET   127     241.696  18.534 -39.345  1.00  0.00           C  
ATOM   1828  O   MET   127     241.696  18.455 -38.098  1.00  0.00           O  
ATOM   1829  N   PRO   128     241.746  19.729 -40.003  1.00  0.00           N  
ATOM   1830  CD  PRO   128     241.572  20.078 -41.420  1.00  0.00           C  
ATOM   1831  HD2 PRO   128     240.542  20.292 -41.705  1.00  0.00           H  
ATOM   1832  HD3 PRO   128     242.008  19.381 -42.136  1.00  0.00           H  
ATOM   1833  CG  PRO   128     242.472  21.228 -41.645  1.00  0.00           C  
ATOM   1834  HG2 PRO   128     242.099  21.693 -42.557  1.00  0.00           H  
ATOM   1835  HG3 PRO   128     243.427  20.826 -41.985  1.00  0.00           H  
ATOM   1836  CB  PRO   128     242.359  22.032 -40.299  1.00  0.00           C  
ATOM   1837  HB2 PRO   128     241.542  22.749 -40.220  1.00  0.00           H  
ATOM   1838  HB3 PRO   128     243.345  22.465 -40.131  1.00  0.00           H  
ATOM   1839  CA  PRO   128     242.050  20.981 -39.263  1.00  0.00           C  
ATOM   1840  HA  PRO   128     242.935  20.882 -38.634  1.00  0.00           H  
ATOM   1841  C   PRO   128     240.932  21.337 -38.315  1.00  0.00           C  
ATOM   1842  O   PRO   128     239.774  21.303 -38.673  1.00  0.00           O  
ATOM   1843  N   SER   129     241.383  21.782 -37.176  1.00  0.00           N  
ATOM   1844  H   SER   129     242.367  21.629 -37.009  1.00  0.00           H  
ATOM   1845  CA  SER   129     240.467  22.314 -36.081  1.00  0.00           C  
ATOM   1846  HA  SER   129     239.572  21.693 -36.118  1.00  0.00           H  
ATOM   1847  CB  SER   129     241.252  22.202 -34.905  1.00  0.00           C  
ATOM   1848  HB2 SER   129     241.635  21.226 -34.608  1.00  0.00           H  
ATOM   1849  HB3 SER   129     242.204  22.696 -35.097  1.00  0.00           H  
ATOM   1850  OG  SER   129     240.585  22.768 -33.818  1.00  0.00           O  
ATOM   1851  HG  SER   129     240.933  22.388 -33.008  1.00  0.00           H  
ATOM   1852  C   SER   129     239.897  23.735 -36.336  1.00  0.00           C  
ATOM   1853  O   SER   129     238.739  23.945 -36.081  1.00  0.00           O  
ATOM   1854  N   GLU   130     240.840  24.653 -36.639  1.00  0.00           N  
ATOM   1855  H   GLU   130     241.687  24.443 -36.129  1.00  0.00           H  
ATOM   1856  CA  GLU   130     240.536  26.097 -36.472  1.00  0.00           C  
ATOM   1857  HA  GLU   130     239.618  26.145 -35.886  1.00  0.00           H  
ATOM   1858  CB  GLU   130     241.704  26.768 -35.691  1.00  0.00           C  
ATOM   1859  HB2 GLU   130     241.423  27.820 -35.638  1.00  0.00           H  
ATOM   1860  HB3 GLU   130     241.779  26.433 -34.656  1.00  0.00           H  
ATOM   1861  CG  GLU   130     243.177  26.719 -36.189  1.00  0.00           C  
ATOM   1862  HG2 GLU   130     243.418  25.986 -36.959  1.00  0.00           H  
ATOM   1863  HG3 GLU   130     243.412  27.702 -36.599  1.00  0.00           H  
ATOM   1864  CD  GLU   130     244.226  26.702 -35.034  1.00  0.00           C  
ATOM   1865  OE1 GLU   130     245.305  27.080 -35.378  1.00  0.00           O  
ATOM   1866  OE2 GLU   130     244.075  26.193 -33.859  1.00  0.00           O  
ATOM   1867  C   GLU   130     240.158  26.880 -37.900  1.00  0.00           C  
ATOM   1868  O   GLU   130     240.191  28.094 -37.970  1.00  0.00           O  
ATOM   1869  N   GLU   131     239.684  26.076 -38.939  1.00  0.00           N  
ATOM   1870  H   GLU   131     239.680  25.066 -38.914  1.00  0.00           H  
ATOM   1871  CA  GLU   131     239.533  26.709 -40.281  1.00  0.00           C  
ATOM   1872  HA  GLU   131     239.373  27.778 -40.141  1.00  0.00           H  
ATOM   1873  CB  GLU   131     240.818  26.669 -41.010  1.00  0.00           C  
ATOM   1874  HB2 GLU   131     241.426  27.086 -40.207  1.00  0.00           H  
ATOM   1875  HB3 GLU   131     241.169  25.639 -41.061  1.00  0.00           H  
ATOM   1876  CG  GLU   131     240.990  27.321 -42.380  1.00  0.00           C  
ATOM   1877  HG2 GLU   131     240.431  26.649 -43.031  1.00  0.00           H  
ATOM   1878  HG3 GLU   131     240.417  28.233 -42.210  1.00  0.00           H  
ATOM   1879  CD  GLU   131     242.396  27.715 -42.706  1.00  0.00           C  
ATOM   1880  OE1 GLU   131     243.122  26.746 -43.028  1.00  0.00           O  
ATOM   1881  OE2 GLU   131     242.894  28.880 -42.517  1.00  0.00           O  
ATOM   1882  C   GLU   131     238.282  26.022 -41.003  1.00  0.00           C  
ATOM   1883  O   GLU   131     237.911  26.291 -42.162  1.00  0.00           O  
ATOM   1884  N   GLY   132     237.613  25.044 -40.342  1.00  0.00           N  
ATOM   1885  H   GLY   132     237.757  25.023 -39.342  1.00  0.00           H  
ATOM   1886  CA  GLY   132     236.552  24.473 -40.963  1.00  0.00           C  
ATOM   1887  HA2 GLY   132     236.797  24.339 -42.017  1.00  0.00           H  
ATOM   1888  HA3 GLY   132     236.341  23.486 -40.550  1.00  0.00           H  
ATOM   1889  C   GLY   132     235.110  25.146 -40.790  1.00  0.00           C  
ATOM   1890  O   GLY   132     234.864  25.846 -39.755  1.00  0.00           O  
ATOM   1891  N   TYR   133     234.203  25.005 -41.763  1.00  0.00           N  
ATOM   1892  H   TYR   133     234.435  24.360 -42.505  1.00  0.00           H  
ATOM   1893  CA  TYR   133     232.927  25.601 -41.835  1.00  0.00           C  
ATOM   1894  HA  TYR   133     233.051  26.677 -41.954  1.00  0.00           H  
ATOM   1895  CB  TYR   133     232.154  25.193 -43.161  1.00  0.00           C  
ATOM   1896  HB2 TYR   133     231.442  24.384 -42.998  1.00  0.00           H  
ATOM   1897  HB3 TYR   133     231.671  26.114 -43.488  1.00  0.00           H  
ATOM   1898  CG  TYR   133     233.058  24.818 -44.308  1.00  0.00           C  
ATOM   1899  CD1 TYR   133     233.982  25.767 -44.741  1.00  0.00           C  
ATOM   1900  HD1 TYR   133     233.970  26.767 -44.334  1.00  0.00           H  
ATOM   1901  CE1 TYR   133     234.843  25.432 -45.835  1.00  0.00           C  
ATOM   1902  HE1 TYR   133     235.619  26.155 -46.036  1.00  0.00           H  
ATOM   1903  CZ  TYR   133     234.849  24.178 -46.416  1.00  0.00           C  
ATOM   1904  OH  TYR   133     235.648  23.805 -47.404  1.00  0.00           O  
ATOM   1905  HH  TYR   133     235.644  22.901 -47.728  1.00  0.00           H  
ATOM   1906  CE2 TYR   133     233.953  23.210 -45.839  1.00  0.00           C  
ATOM   1907  HE2 TYR   133     233.950  22.208 -46.243  1.00  0.00           H  
ATOM   1908  CD2 TYR   133     233.086  23.503 -44.762  1.00  0.00           C  
ATOM   1909  HD2 TYR   133     232.408  22.718 -44.459  1.00  0.00           H  
ATOM   1910  C   TYR   133     231.915  25.312 -40.646  1.00  0.00           C  
ATOM   1911  O   TYR   133     231.908  24.280 -39.984  1.00  0.00           O  
ATOM   1912  N   GLN   134     231.129  26.353 -40.324  1.00  0.00           N  
ATOM   1913  H   GLN   134     231.087  27.184 -40.897  1.00  0.00           H  
ATOM   1914  CA  GLN   134     230.221  26.269 -39.155  1.00  0.00           C  
ATOM   1915  HA  GLN   134     230.565  25.675 -38.309  1.00  0.00           H  
ATOM   1916  CB  GLN   134     230.020  27.785 -38.599  1.00  0.00           C  
ATOM   1917  HB2 GLN   134     230.309  28.487 -39.381  1.00  0.00           H  
ATOM   1918  HB3 GLN   134     228.932  27.802 -38.535  1.00  0.00           H  
ATOM   1919  CG  GLN   134     230.794  28.155 -37.300  1.00  0.00           C  
ATOM   1920  HG2 GLN   134     231.834  27.910 -37.516  1.00  0.00           H  
ATOM   1921  HG3 GLN   134     230.606  29.184 -36.995  1.00  0.00           H  
ATOM   1922  CD  GLN   134     230.710  27.330 -36.001  1.00  0.00           C  
ATOM   1923  OE1 GLN   134     230.016  26.342 -36.018  1.00  0.00           O  
ATOM   1924  NE2 GLN   134     231.446  27.618 -34.969  1.00  0.00           N  
ATOM   1925 HE21 GLN   134     232.273  28.194 -35.032  1.00  0.00           H  
ATOM   1926 HE22 GLN   134     231.582  27.072 -34.130  1.00  0.00           H  
ATOM   1927  C   GLN   134     228.784  25.765 -39.440  1.00  0.00           C  
ATOM   1928  O   GLN   134     228.279  25.916 -40.538  1.00  0.00           O  
ATOM   1929  N   ASP   135     228.181  25.266 -38.428  1.00  0.00           N  
ATOM   1930  H   ASP   135     228.703  25.221 -37.565  1.00  0.00           H  
ATOM   1931  CA  ASP   135     226.697  25.080 -38.430  1.00  0.00           C  
ATOM   1932  HA  ASP   135     226.377  24.871 -39.450  1.00  0.00           H  
ATOM   1933  CB  ASP   135     226.286  23.844 -37.660  1.00  0.00           C  
ATOM   1934  HB2 ASP   135     225.198  23.777 -37.674  1.00  0.00           H  
ATOM   1935  HB3 ASP   135     226.584  23.006 -38.289  1.00  0.00           H  
ATOM   1936  CG  ASP   135     226.702  23.666 -36.158  1.00  0.00           C  
ATOM   1937  OD1 ASP   135     226.822  24.617 -35.352  1.00  0.00           O  
ATOM   1938  OD2 ASP   135     226.870  22.506 -35.773  1.00  0.00           O  
ATOM   1939  C   ASP   135     226.007  26.419 -37.866  1.00  0.00           C  
ATOM   1940  O   ASP   135     224.953  26.933 -38.352  1.00  0.00           O  
ATOM   1941  N   TYR   136     226.627  26.995 -36.828  1.00  0.00           N  
ATOM   1942  H   TYR   136     227.368  26.451 -36.409  1.00  0.00           H  
ATOM   1943  CA  TYR   136     226.145  28.218 -36.210  1.00  0.00           C  
ATOM   1944  HA  TYR   136     226.765  28.348 -35.323  1.00  0.00           H  
ATOM   1945  CB  TYR   136     226.538  29.433 -37.109  1.00  0.00           C  
ATOM   1946  HB2 TYR   136     227.560  29.272 -37.453  1.00  0.00           H  
ATOM   1947  HB3 TYR   136     226.059  29.457 -38.088  1.00  0.00           H  
ATOM   1948  CG  TYR   136     226.468  30.884 -36.606  1.00  0.00           C  
ATOM   1949  CD1 TYR   136     226.329  31.921 -37.594  1.00  0.00           C  
ATOM   1950  HD1 TYR   136     226.499  31.647 -38.625  1.00  0.00           H  
ATOM   1951  CE1 TYR   136     226.343  33.306 -37.209  1.00  0.00           C  
ATOM   1952  HE1 TYR   136     226.364  34.137 -37.898  1.00  0.00           H  
ATOM   1953  CZ  TYR   136     226.471  33.604 -35.836  1.00  0.00           C  
ATOM   1954  OH  TYR   136     226.325  34.875 -35.387  1.00  0.00           O  
ATOM   1955  HH  TYR   136     226.762  35.057 -34.552  1.00  0.00           H  
ATOM   1956  CE2 TYR   136     226.476  32.553 -34.937  1.00  0.00           C  
ATOM   1957  HE2 TYR   136     226.306  32.783 -33.896  1.00  0.00           H  
ATOM   1958  CD2 TYR   136     226.487  31.182 -35.290  1.00  0.00           C  
ATOM   1959  HD2 TYR   136     226.542  30.450 -34.499  1.00  0.00           H  
ATOM   1960  C   TYR   136     224.731  28.280 -35.684  1.00  0.00           C  
ATOM   1961  O   TYR   136     224.502  27.769 -34.588  1.00  0.00           O  
ATOM   1962  N   GLU   137     223.831  28.991 -36.334  1.00  0.00           N  
ATOM   1963  H   GLU   137     224.119  29.301 -37.251  1.00  0.00           H  
ATOM   1964  CA  GLU   137     222.322  28.988 -35.968  1.00  0.00           C  
ATOM   1965  HA  GLU   137     222.301  28.138 -35.286  1.00  0.00           H  
ATOM   1966  CB  GLU   137     221.837  30.410 -35.472  1.00  0.00           C  
ATOM   1967  HB2 GLU   137     221.798  31.101 -36.314  1.00  0.00           H  
ATOM   1968  HB3 GLU   137     220.857  30.212 -35.037  1.00  0.00           H  
ATOM   1969  CG  GLU   137     222.699  30.978 -34.334  1.00  0.00           C  
ATOM   1970  HG2 GLU   137     222.482  30.314 -33.497  1.00  0.00           H  
ATOM   1971  HG3 GLU   137     223.754  30.901 -34.598  1.00  0.00           H  
ATOM   1972  CD  GLU   137     222.215  32.285 -33.814  1.00  0.00           C  
ATOM   1973  OE1 GLU   137     221.162  32.791 -34.316  1.00  0.00           O  
ATOM   1974  OE2 GLU   137     222.735  32.791 -32.830  1.00  0.00           O  
ATOM   1975  C   GLU   137     221.351  28.339 -37.072  1.00  0.00           C  
ATOM   1976  O   GLU   137     221.736  28.394 -38.266  1.00  0.00           O  
ATOM   1977  N   PRO   138     220.214  27.704 -36.680  1.00  0.00           N  
ATOM   1978  CD  PRO   138     219.857  27.339 -35.340  1.00  0.00           C  
ATOM   1979  HD2 PRO   138     219.782  28.140 -34.605  1.00  0.00           H  
ATOM   1980  HD3 PRO   138     220.520  26.641 -34.829  1.00  0.00           H  
ATOM   1981  CG  PRO   138     218.590  26.484 -35.494  1.00  0.00           C  
ATOM   1982  HG2 PRO   138     217.645  27.016 -35.389  1.00  0.00           H  
ATOM   1983  HG3 PRO   138     218.522  25.758 -34.683  1.00  0.00           H  
ATOM   1984  CB  PRO   138     218.607  25.781 -36.857  1.00  0.00           C  
ATOM   1985  HB2 PRO   138     217.648  25.346 -37.139  1.00  0.00           H  
ATOM   1986  HB3 PRO   138     219.280  24.929 -36.954  1.00  0.00           H  
ATOM   1987  CA  PRO   138     219.166  27.019 -37.604  1.00  0.00           C  
ATOM   1988  HA  PRO   138     219.619  26.631 -38.516  1.00  0.00           H  
ATOM   1989  C   PRO   138     218.208  28.145 -37.918  1.00  0.00           C  
ATOM   1990  O   PRO   138     217.822  29.023 -37.117  1.00  0.00           O  
ATOM   1991  N   GLU   139     217.717  28.076 -39.088  1.00  0.00           N  
ATOM   1992  H   GLU   139     217.934  27.232 -39.600  1.00  0.00           H  
ATOM   1993  CA  GLU   139     217.052  29.197 -39.770  1.00  0.00           C  
ATOM   1994  HA  GLU   139     217.448  30.176 -39.498  1.00  0.00           H  
ATOM   1995  CB  GLU   139     217.538  29.061 -41.232  1.00  0.00           C  
ATOM   1996  HB2 GLU   139     217.166  28.135 -41.670  1.00  0.00           H  
ATOM   1997  HB3 GLU   139     216.962  29.761 -41.838  1.00  0.00           H  
ATOM   1998  CG  GLU   139     219.063  29.267 -41.461  1.00  0.00           C  
ATOM   1999  HG2 GLU   139     219.464  30.072 -40.847  1.00  0.00           H  
ATOM   2000  HG3 GLU   139     219.566  28.313 -41.298  1.00  0.00           H  
ATOM   2001  CD  GLU   139     219.424  29.644 -42.908  1.00  0.00           C  
ATOM   2002  OE1 GLU   139     220.012  30.737 -42.989  1.00  0.00           O  
ATOM   2003  OE2 GLU   139     219.300  28.736 -43.791  1.00  0.00           O  
ATOM   2004  C   GLU   139     215.524  29.323 -39.758  1.00  0.00           C  
ATOM   2005  O   GLU   139     214.913  30.223 -40.425  1.00  0.00           O  
ATOM   2006  N   ALA   140     214.758  28.480 -38.942  1.00  0.00           N  
ATOM   2007  H   ALA   140     215.301  27.750 -38.502  1.00  0.00           H  
ATOM   2008  CA  ALA   140     213.368  28.206 -38.862  1.00  0.00           C  
ATOM   2009  HA  ALA   140     212.876  28.718 -39.689  1.00  0.00           H  
ATOM   2010  CB  ALA   140     213.302  26.655 -39.085  1.00  0.00           C  
ATOM   2011  HB1 ALA   140     213.910  26.446 -39.965  1.00  0.00           H  
ATOM   2012  HB2 ALA   140     213.743  26.233 -38.182  1.00  0.00           H  
ATOM   2013  HB3 ALA   140     212.290  26.342 -39.345  1.00  0.00           H  
ATOM   2014  C   ALA   140     212.604  28.491 -37.527  1.00  0.00           C  
ATOM   2015  O   ALA   140     211.398  28.162 -37.484  1.00  0.00           O  
ATOM   2016  OXT ALA   140     213.216  29.087 -36.599  1.00  0.00           O  
TER    2017      ALA   140 
ATOM   2017  N   ASP   141     285.121  35.387  25.403  1.00  0.00           N  
ATOM   2018  H1  ASP   141     286.077  35.714  25.380  1.00  0.00           H  
ATOM   2019  H2  ASP   141     285.366  34.741  26.141  1.00  0.00           H  
ATOM   2020  H3  ASP   141     284.498  36.011  25.895  1.00  0.00           H  
ATOM   2021  CA  ASP   141     284.653  34.650  24.194  1.00  0.00           C  
ATOM   2022  HA  ASP   141     285.569  34.555  23.610  1.00  0.00           H  
ATOM   2023  CB  ASP   141     284.018  33.325  24.599  1.00  0.00           C  
ATOM   2024  HB2 ASP   141     283.065  33.582  25.062  1.00  0.00           H  
ATOM   2025  HB3 ASP   141     283.678  32.774  23.722  1.00  0.00           H  
ATOM   2026  CG  ASP   141     284.723  32.266  25.440  1.00  0.00           C  
ATOM   2027  OD1 ASP   141     284.539  31.067  25.194  1.00  0.00           O  
ATOM   2028  OD2 ASP   141     285.140  32.718  26.525  1.00  0.00           O  
ATOM   2029  C   ASP   141     283.636  35.452  23.286  1.00  0.00           C  
ATOM   2030  O   ASP   141     283.521  36.639  23.605  1.00  0.00           O  
ATOM   2031  N   ALA   142     282.867  34.849  22.367  1.00  0.00           N  
ATOM   2032  H   ALA   142     282.903  33.839  22.373  1.00  0.00           H  
ATOM   2033  CA  ALA   142     281.680  35.525  21.816  1.00  0.00           C  
ATOM   2034  HA  ALA   142     281.716  36.584  22.072  1.00  0.00           H  
ATOM   2035  CB  ALA   142     281.526  35.173  20.377  1.00  0.00           C  
ATOM   2036  HB1 ALA   142     282.363  35.686  19.904  1.00  0.00           H  
ATOM   2037  HB2 ALA   142     281.904  34.182  20.125  1.00  0.00           H  
ATOM   2038  HB3 ALA   142     280.627  35.429  19.815  1.00  0.00           H  
ATOM   2039  C   ALA   142     280.541  35.102  22.675  1.00  0.00           C  
ATOM   2040  O   ALA   142     280.653  34.224  23.484  1.00  0.00           O  
ATOM   2041  N   GLU   143     279.360  35.663  22.576  1.00  0.00           N  
ATOM   2042  H   GLU   143     279.333  36.494  22.002  1.00  0.00           H  
ATOM   2043  CA  GLU   143     278.204  35.219  23.348  1.00  0.00           C  
ATOM   2044  HA  GLU   143     278.427  34.214  23.706  1.00  0.00           H  
ATOM   2045  CB  GLU   143     277.991  36.225  24.434  1.00  0.00           C  
ATOM   2046  HB2 GLU   143     277.876  37.246  24.071  1.00  0.00           H  
ATOM   2047  HB3 GLU   143     277.184  35.837  25.056  1.00  0.00           H  
ATOM   2048  CG  GLU   143     279.016  36.576  25.392  1.00  0.00           C  
ATOM   2049  HG2 GLU   143     279.423  35.602  25.662  1.00  0.00           H  
ATOM   2050  HG3 GLU   143     279.668  37.284  24.880  1.00  0.00           H  
ATOM   2051  CD  GLU   143     278.418  37.317  26.540  1.00  0.00           C  
ATOM   2052  OE1 GLU   143     277.584  38.279  26.508  1.00  0.00           O  
ATOM   2053  OE2 GLU   143     278.709  36.871  27.643  1.00  0.00           O  
ATOM   2054  C   GLU   143     276.922  34.934  22.586  1.00  0.00           C  
ATOM   2055  O   GLU   143     275.915  34.431  23.166  1.00  0.00           O  
ATOM   2056  N   PHE   144     276.818  35.085  21.261  1.00  0.00           N  
ATOM   2057  H   PHE   144     277.602  35.579  20.858  1.00  0.00           H  
ATOM   2058  CA  PHE   144     275.603  34.789  20.457  1.00  0.00           C  
ATOM   2059  HA  PHE   144     274.726  34.752  21.104  1.00  0.00           H  
ATOM   2060  CB  PHE   144     275.207  35.935  19.549  1.00  0.00           C  
ATOM   2061  HB2 PHE   144     276.153  36.433  19.335  1.00  0.00           H  
ATOM   2062  HB3 PHE   144     274.732  35.547  18.649  1.00  0.00           H  
ATOM   2063  CG  PHE   144     274.165  36.940  20.095  1.00  0.00           C  
ATOM   2064  CD1 PHE   144     272.797  36.765  19.826  1.00  0.00           C  
ATOM   2065  HD1 PHE   144     272.483  35.905  19.252  1.00  0.00           H  
ATOM   2066  CE1 PHE   144     271.934  37.758  20.380  1.00  0.00           C  
ATOM   2067  HE1 PHE   144     270.857  37.704  20.310  1.00  0.00           H  
ATOM   2068  CZ  PHE   144     272.434  38.934  20.899  1.00  0.00           C  
ATOM   2069  HZ  PHE   144     271.719  39.615  21.335  1.00  0.00           H  
ATOM   2070  CE2 PHE   144     273.702  39.053  21.274  1.00  0.00           C  
ATOM   2071  HE2 PHE   144     274.137  39.992  21.584  1.00  0.00           H  
ATOM   2072  CD2 PHE   144     274.573  38.059  20.893  1.00  0.00           C  
ATOM   2073  HD2 PHE   144     275.613  38.099  21.179  1.00  0.00           H  
ATOM   2074  C   PHE   144     275.534  33.377  19.781  1.00  0.00           C  
ATOM   2075  O   PHE   144     276.298  32.938  18.844  1.00  0.00           O  
ATOM   2076  N   ARG   145     274.561  32.640  20.261  1.00  0.00           N  
ATOM   2077  H   ARG   145     274.036  33.105  20.988  1.00  0.00           H  
ATOM   2078  CA  ARG   145     274.165  31.370  19.829  1.00  0.00           C  
ATOM   2079  HA  ARG   145     274.840  31.158  19.000  1.00  0.00           H  
ATOM   2080  CB  ARG   145     274.329  30.224  20.843  1.00  0.00           C  
ATOM   2081  HB2 ARG   145     273.379  29.804  21.173  1.00  0.00           H  
ATOM   2082  HB3 ARG   145     274.711  29.332  20.347  1.00  0.00           H  
ATOM   2083  CG  ARG   145     275.232  30.462  22.001  1.00  0.00           C  
ATOM   2084  HG2 ARG   145     274.874  31.320  22.571  1.00  0.00           H  
ATOM   2085  HG3 ARG   145     275.154  29.558  22.605  1.00  0.00           H  
ATOM   2086  CD  ARG   145     276.715  30.782  21.750  1.00  0.00           C  
ATOM   2087  HD2 ARG   145     276.929  31.800  21.422  1.00  0.00           H  
ATOM   2088  HD3 ARG   145     277.233  30.720  22.707  1.00  0.00           H  
ATOM   2089  NE  ARG   145     277.308  29.857  20.912  1.00  0.00           N  
ATOM   2090  HE  ARG   145     276.754  29.045  20.681  1.00  0.00           H  
ATOM   2091  CZ  ARG   145     278.446  29.972  20.260  1.00  0.00           C  
ATOM   2092  NH1 ARG   145     278.973  28.989  19.612  1.00  0.00           N  
ATOM   2093 HH11 ARG   145     278.497  28.098  19.622  1.00  0.00           H  
ATOM   2094 HH12 ARG   145     279.920  29.103  19.279  1.00  0.00           H  
ATOM   2095  NH2 ARG   145     279.142  31.092  20.213  1.00  0.00           N  
ATOM   2096 HH21 ARG   145     279.009  31.762  20.957  1.00  0.00           H  
ATOM   2097 HH22 ARG   145     279.868  31.185  19.517  1.00  0.00           H  
ATOM   2098  C   ARG   145     272.828  31.527  19.182  1.00  0.00           C  
ATOM   2099  O   ARG   145     272.204  32.530  19.269  1.00  0.00           O  
ATOM   2100  N   HIE   146     272.264  30.506  18.598  1.00  0.00           N  
ATOM   2101  H   HIE   146     272.779  29.651  18.749  1.00  0.00           H  
ATOM   2102  CA  HIE   146     270.978  30.443  17.884  1.00  0.00           C  
ATOM   2103  HA  HIE   146     271.040  31.246  17.150  1.00  0.00           H  
ATOM   2104  CB  HIE   146     270.790  29.011  17.239  1.00  0.00           C  
ATOM   2105  HB2 HIE   146     271.625  28.858  16.555  1.00  0.00           H  
ATOM   2106  HB3 HIE   146     271.117  28.270  17.969  1.00  0.00           H  
ATOM   2107  CG  HIE   146     269.449  28.677  16.469  1.00  0.00           C  
ATOM   2108  ND1 HIE   146     269.102  29.012  15.239  1.00  0.00           N  
ATOM   2109  CE1 HIE   146     267.813  28.988  15.137  1.00  0.00           C  
ATOM   2110  HE1 HIE   146     267.274  29.102  14.207  1.00  0.00           H  
ATOM   2111  NE2 HIE   146     267.226  28.324  16.243  1.00  0.00           N  
ATOM   2112  HE2 HIE   146     266.255  28.307  16.523  1.00  0.00           H  
ATOM   2113  CD2 HIE   146     268.332  28.129  17.094  1.00  0.00           C  
ATOM   2114  HD2 HIE   146     268.339  27.706  18.087  1.00  0.00           H  
ATOM   2115  C   HIE   146     269.782  30.764  18.824  1.00  0.00           C  
ATOM   2116  O   HIE   146     269.473  30.030  19.855  1.00  0.00           O  
ATOM   2117  N   ASP   147     268.878  31.581  18.218  1.00  0.00           N  
ATOM   2118  H   ASP   147     269.189  31.923  17.320  1.00  0.00           H  
ATOM   2119  CA  ASP   147     267.582  32.050  18.735  1.00  0.00           C  
ATOM   2120  HA  ASP   147     267.491  31.692  19.761  1.00  0.00           H  
ATOM   2121  CB  ASP   147     267.605  33.593  18.811  1.00  0.00           C  
ATOM   2122  HB2 ASP   147     268.536  34.079  19.101  1.00  0.00           H  
ATOM   2123  HB3 ASP   147     267.429  33.997  17.814  1.00  0.00           H  
ATOM   2124  CG  ASP   147     266.610  34.166  19.765  1.00  0.00           C  
ATOM   2125  OD1 ASP   147     266.388  35.363  19.824  1.00  0.00           O  
ATOM   2126  OD2 ASP   147     265.877  33.317  20.440  1.00  0.00           O  
ATOM   2127  C   ASP   147     266.411  31.611  17.876  1.00  0.00           C  
ATOM   2128  O   ASP   147     266.452  31.559  16.661  1.00  0.00           O  
ATOM   2129  N   SER   148     265.275  31.172  18.585  1.00  0.00           N  
ATOM   2130  H   SER   148     265.102  31.612  19.478  1.00  0.00           H  
ATOM   2131  CA  SER   148     264.239  30.374  17.820  1.00  0.00           C  
ATOM   2132  HA  SER   148     264.719  29.583  17.244  1.00  0.00           H  
ATOM   2133  CB  SER   148     263.355  29.554  18.769  1.00  0.00           C  
ATOM   2134  HB2 SER   148     264.027  28.921  19.349  1.00  0.00           H  
ATOM   2135  HB3 SER   148     262.795  30.221  19.424  1.00  0.00           H  
ATOM   2136  OG  SER   148     262.376  28.738  18.039  1.00  0.00           O  
ATOM   2137  HG  SER   148     262.331  29.202  17.200  1.00  0.00           H  
ATOM   2138  C   SER   148     263.344  31.173  16.914  1.00  0.00           C  
ATOM   2139  O   SER   148     262.785  30.593  16.000  1.00  0.00           O  
ATOM   2140  N   GLY   149     263.369  32.500  17.011  1.00  0.00           N  
ATOM   2141  H   GLY   149     263.996  32.886  17.702  1.00  0.00           H  
ATOM   2142  CA  GLY   149     262.549  33.468  16.242  1.00  0.00           C  
ATOM   2143  HA2 GLY   149     261.539  33.100  16.063  1.00  0.00           H  
ATOM   2144  HA3 GLY   149     262.495  34.473  16.660  1.00  0.00           H  
ATOM   2145  C   GLY   149     263.226  33.760  14.849  1.00  0.00           C  
ATOM   2146  O   GLY   149     263.419  34.948  14.500  1.00  0.00           O  
ATOM   2147  N   TYR   150     263.650  32.744  14.081  1.00  0.00           N  
ATOM   2148  H   TYR   150     263.486  31.846  14.513  1.00  0.00           H  
ATOM   2149  CA  TYR   150     264.153  32.899  12.755  1.00  0.00           C  
ATOM   2150  HA  TYR   150     264.978  33.608  12.692  1.00  0.00           H  
ATOM   2151  CB  TYR   150     264.744  31.530  12.228  1.00  0.00           C  
ATOM   2152  HB2 TYR   150     265.374  31.074  12.991  1.00  0.00           H  
ATOM   2153  HB3 TYR   150     264.006  30.728  12.211  1.00  0.00           H  
ATOM   2154  CG  TYR   150     265.405  31.696  10.906  1.00  0.00           C  
ATOM   2155  CD1 TYR   150     264.626  31.650   9.737  1.00  0.00           C  
ATOM   2156  HD1 TYR   150     263.592  31.462   9.986  1.00  0.00           H  
ATOM   2157  CE1 TYR   150     265.147  31.766   8.462  1.00  0.00           C  
ATOM   2158  HE1 TYR   150     264.483  31.762   7.610  1.00  0.00           H  
ATOM   2159  CZ  TYR   150     266.532  31.952   8.253  1.00  0.00           C  
ATOM   2160  OH  TYR   150     266.916  32.165   6.958  1.00  0.00           O  
ATOM   2161  HH  TYR   150     267.834  31.900   6.864  1.00  0.00           H  
ATOM   2162  CE2 TYR   150     267.349  32.190   9.389  1.00  0.00           C  
ATOM   2163  HE2 TYR   150     268.381  32.493   9.294  1.00  0.00           H  
ATOM   2164  CD2 TYR   150     266.854  31.869  10.688  1.00  0.00           C  
ATOM   2165  HD2 TYR   150     267.551  32.001  11.502  1.00  0.00           H  
ATOM   2166  C   TYR   150     262.949  33.298  11.947  1.00  0.00           C  
ATOM   2167  O   TYR   150     261.852  32.647  11.798  1.00  0.00           O  
ATOM   2168  N   GLU   151     263.155  34.263  11.143  1.00  0.00           N  
ATOM   2169  H   GLU   151     264.155  34.385  11.074  1.00  0.00           H  
ATOM   2170  CA  GLU   151     262.407  35.096  10.146  1.00  0.00           C  
ATOM   2171  HA  GLU   151     262.979  36.022  10.095  1.00  0.00           H  
ATOM   2172  CB  GLU   151     262.517  34.300   8.811  1.00  0.00           C  
ATOM   2173  HB2 GLU   151     262.538  35.011   7.986  1.00  0.00           H  
ATOM   2174  HB3 GLU   151     263.510  33.908   8.590  1.00  0.00           H  
ATOM   2175  CG  GLU   151     261.421  33.259   8.541  1.00  0.00           C  
ATOM   2176  HG2 GLU   151     261.946  32.403   8.118  1.00  0.00           H  
ATOM   2177  HG3 GLU   151     260.963  33.097   9.517  1.00  0.00           H  
ATOM   2178  CD  GLU   151     260.338  33.658   7.571  1.00  0.00           C  
ATOM   2179  OE1 GLU   151     259.112  33.444   7.803  1.00  0.00           O  
ATOM   2180  OE2 GLU   151     260.704  34.129   6.460  1.00  0.00           O  
ATOM   2181  C   GLU   151     260.900  35.465  10.423  1.00  0.00           C  
ATOM   2182  O   GLU   151     260.145  35.785   9.545  1.00  0.00           O  
ATOM   2183  N   VAL   152     260.705  35.813  11.696  1.00  0.00           N  
ATOM   2184  H   VAL   152     261.483  35.479  12.246  1.00  0.00           H  
ATOM   2185  CA  VAL   152     259.300  36.099  12.240  1.00  0.00           C  
ATOM   2186  HA  VAL   152     258.462  35.773  11.624  1.00  0.00           H  
ATOM   2187  CB  VAL   152     258.974  35.321  13.544  1.00  0.00           C  
ATOM   2188  HB  VAL   152     259.261  34.322  13.216  1.00  0.00           H  
ATOM   2189  CG1 VAL   152     259.939  35.704  14.728  1.00  0.00           C  
ATOM   2190 HG11 VAL   152     260.952  35.495  14.385  1.00  0.00           H  
ATOM   2191 HG12 VAL   152     259.762  36.732  15.042  1.00  0.00           H  
ATOM   2192 HG13 VAL   152     259.908  35.050  15.599  1.00  0.00           H  
ATOM   2193  CG2 VAL   152     257.534  35.148  14.067  1.00  0.00           C  
ATOM   2194 HG21 VAL   152     257.406  34.215  14.615  1.00  0.00           H  
ATOM   2195 HG22 VAL   152     257.313  35.920  14.804  1.00  0.00           H  
ATOM   2196 HG23 VAL   152     256.825  35.009  13.251  1.00  0.00           H  
ATOM   2197  C   VAL   152     259.284  37.629  12.515  1.00  0.00           C  
ATOM   2198  O   VAL   152     258.203  38.242  12.404  1.00  0.00           O  
ATOM   2199  N   HIE   153     260.462  38.244  12.943  1.00  0.00           N  
ATOM   2200  H   HIE   153     261.338  37.807  13.193  1.00  0.00           H  
ATOM   2201  CA  HIE   153     260.417  39.682  13.418  1.00  0.00           C  
ATOM   2202  HA  HIE   153     259.800  39.764  14.313  1.00  0.00           H  
ATOM   2203  CB  HIE   153     261.801  40.060  13.968  1.00  0.00           C  
ATOM   2204  HB2 HIE   153     262.570  39.970  13.201  1.00  0.00           H  
ATOM   2205  HB3 HIE   153     261.889  41.089  14.317  1.00  0.00           H  
ATOM   2206  CG  HIE   153     262.283  39.256  15.102  1.00  0.00           C  
ATOM   2207  ND1 HIE   153     261.429  39.182  16.310  1.00  0.00           N  
ATOM   2208  CE1 HIE   153     262.074  38.229  17.047  1.00  0.00           C  
ATOM   2209  HE1 HIE   153     261.696  37.785  17.955  1.00  0.00           H  
ATOM   2210  NE2 HIE   153     263.290  37.840  16.489  1.00  0.00           N  
ATOM   2211  HE2 HIE   153     264.002  37.253  16.900  1.00  0.00           H  
ATOM   2212  CD2 HIE   153     263.387  38.418  15.268  1.00  0.00           C  
ATOM   2213  HD2 HIE   153     264.160  38.115  14.576  1.00  0.00           H  
ATOM   2214  C   HIE   153     259.921  40.699  12.429  1.00  0.00           C  
ATOM   2215  O   HIE   153     260.339  40.659  11.267  1.00  0.00           O  
ATOM   2216  N   HIE   154     259.218  41.741  12.884  1.00  0.00           N  
ATOM   2217  H   HIE   154     259.012  41.668  13.870  1.00  0.00           H  
ATOM   2218  CA  HIE   154     258.805  42.966  12.181  1.00  0.00           C  
ATOM   2219  HA  HIE   154     258.393  42.603  11.239  1.00  0.00           H  
ATOM   2220  CB  HIE   154     257.605  43.646  12.889  1.00  0.00           C  
ATOM   2221  HB2 HIE   154     257.577  43.507  13.970  1.00  0.00           H  
ATOM   2222  HB3 HIE   154     257.737  44.722  12.774  1.00  0.00           H  
ATOM   2223  CG  HIE   154     256.270  43.213  12.385  1.00  0.00           C  
ATOM   2224  ND1 HIE   154     255.127  44.060  12.438  1.00  0.00           N  
ATOM   2225  CE1 HIE   154     254.072  43.285  12.247  1.00  0.00           C  
ATOM   2226  HE1 HIE   154     253.054  43.645  12.206  1.00  0.00           H  
ATOM   2227  NE2 HIE   154     254.438  41.993  12.041  1.00  0.00           N  
ATOM   2228  HE2 HIE   154     253.774  41.233  11.998  1.00  0.00           H  
ATOM   2229  CD2 HIE   154     255.789  41.981  12.008  1.00  0.00           C  
ATOM   2230  HD2 HIE   154     256.516  41.195  11.865  1.00  0.00           H  
ATOM   2231  C   HIE   154     259.905  43.990  11.836  1.00  0.00           C  
ATOM   2232  O   HIE   154     260.933  44.075  12.500  1.00  0.00           O  
ATOM   2233  N   GLN   155     259.731  44.805  10.780  1.00  0.00           N  
ATOM   2234  H   GLN   155     258.839  44.746  10.309  1.00  0.00           H  
ATOM   2235  CA  GLN   155     260.703  45.754  10.192  1.00  0.00           C  
ATOM   2236  HA  GLN   155     261.705  45.391  10.423  1.00  0.00           H  
ATOM   2237  CB  GLN   155     260.470  45.915   8.663  1.00  0.00           C  
ATOM   2238  HB2 GLN   155     259.404  46.138   8.613  1.00  0.00           H  
ATOM   2239  HB3 GLN   155     261.034  46.709   8.174  1.00  0.00           H  
ATOM   2240  CG  GLN   155     260.777  44.667   7.863  1.00  0.00           C  
ATOM   2241  HG2 GLN   155     260.041  43.916   8.148  1.00  0.00           H  
ATOM   2242  HG3 GLN   155     260.579  44.857   6.808  1.00  0.00           H  
ATOM   2243  CD  GLN   155     262.246  44.209   7.859  1.00  0.00           C  
ATOM   2244  OE1 GLN   155     263.181  44.961   7.765  1.00  0.00           O  
ATOM   2245  NE2 GLN   155     262.511  42.907   8.045  1.00  0.00           N  
ATOM   2246 HE21 GLN   155     263.465  42.644   7.840  1.00  0.00           H  
ATOM   2247 HE22 GLN   155     261.778  42.228   7.900  1.00  0.00           H  
ATOM   2248  C   GLN   155     260.639  47.095  10.960  1.00  0.00           C  
ATOM   2249  O   GLN   155     259.615  47.752  10.947  1.00  0.00           O  
ATOM   2250  N   LYS   156     261.792  47.735  11.210  1.00  0.00           N  
ATOM   2251  H   LYS   156     262.568  47.159  10.915  1.00  0.00           H  
ATOM   2252  CA  LYS   156     262.280  49.060  11.666  1.00  0.00           C  
ATOM   2253  HA  LYS   156     261.427  49.710  11.862  1.00  0.00           H  
ATOM   2254  CB  LYS   156     263.193  48.850  12.888  1.00  0.00           C  
ATOM   2255  HB2 LYS   156     262.693  48.435  13.763  1.00  0.00           H  
ATOM   2256  HB3 LYS   156     263.923  48.098  12.587  1.00  0.00           H  
ATOM   2257  CG  LYS   156     263.724  50.195  13.315  1.00  0.00           C  
ATOM   2258  HG2 LYS   156     264.560  50.393  12.645  1.00  0.00           H  
ATOM   2259  HG3 LYS   156     263.013  51.021  13.344  1.00  0.00           H  
ATOM   2260  CD  LYS   156     264.469  49.966  14.650  1.00  0.00           C  
ATOM   2261  HD2 LYS   156     263.758  49.783  15.456  1.00  0.00           H  
ATOM   2262  HD3 LYS   156     265.258  49.230  14.497  1.00  0.00           H  
ATOM   2263  CE  LYS   156     265.286  51.326  15.042  1.00  0.00           C  
ATOM   2264  HE2 LYS   156     266.093  51.028  15.711  1.00  0.00           H  
ATOM   2265  HE3 LYS   156     265.480  51.904  14.138  1.00  0.00           H  
ATOM   2266  NZ  LYS   156     264.456  52.336  15.774  1.00  0.00           N  
ATOM   2267  HZ1 LYS   156     264.894  53.246  15.795  1.00  0.00           H  
ATOM   2268  HZ2 LYS   156     263.552  52.317  15.324  1.00  0.00           H  
ATOM   2269  HZ3 LYS   156     264.472  52.047  16.742  1.00  0.00           H  
ATOM   2270  C   LYS   156     262.989  49.729  10.420  1.00  0.00           C  
ATOM   2271  O   LYS   156     263.926  49.119   9.993  1.00  0.00           O  
ATOM   2272  N   LEU   157     262.501  50.789   9.813  1.00  0.00           N  
ATOM   2273  H   LEU   157     261.824  51.398  10.250  1.00  0.00           H  
ATOM   2274  CA  LEU   157     263.086  51.445   8.665  1.00  0.00           C  
ATOM   2275  HA  LEU   157     262.231  51.968   8.237  1.00  0.00           H  
ATOM   2276  CB  LEU   157     264.146  52.492   9.102  1.00  0.00           C  
ATOM   2277  HB2 LEU   157     264.998  52.025   9.597  1.00  0.00           H  
ATOM   2278  HB3 LEU   157     264.543  52.962   8.202  1.00  0.00           H  
ATOM   2279  CG  LEU   157     263.684  53.667  10.098  1.00  0.00           C  
ATOM   2280  HG  LEU   157     263.403  53.440  11.126  1.00  0.00           H  
ATOM   2281  CD1 LEU   157     264.955  54.504  10.288  1.00  0.00           C  
ATOM   2282 HD11 LEU   157     265.679  53.813  10.720  1.00  0.00           H  
ATOM   2283 HD12 LEU   157     265.342  54.788   9.309  1.00  0.00           H  
ATOM   2284 HD13 LEU   157     264.848  55.341  10.979  1.00  0.00           H  
ATOM   2285  CD2 LEU   157     262.697  54.707   9.470  1.00  0.00           C  
ATOM   2286 HD21 LEU   157     262.491  55.533  10.150  1.00  0.00           H  
ATOM   2287 HD22 LEU   157     263.158  55.273   8.660  1.00  0.00           H  
ATOM   2288 HD23 LEU   157     261.717  54.344   9.160  1.00  0.00           H  
ATOM   2289  C   LEU   157     263.437  50.618   7.400  1.00  0.00           C  
ATOM   2290  O   LEU   157     264.630  50.644   6.935  1.00  0.00           O  
ATOM   2291  N   VAL   158     262.336  50.113   6.749  1.00  0.00           N  
ATOM   2292  H   VAL   158     261.427  50.062   7.185  1.00  0.00           H  
ATOM   2293  CA  VAL   158     262.477  49.685   5.384  1.00  0.00           C  
ATOM   2294  HA  VAL   158     263.544  49.634   5.167  1.00  0.00           H  
ATOM   2295  CB  VAL   158     261.990  48.206   5.247  1.00  0.00           C  
ATOM   2296  HB  VAL   158     262.531  47.586   5.962  1.00  0.00           H  
ATOM   2297  CG1 VAL   158     260.480  47.915   5.463  1.00  0.00           C  
ATOM   2298 HG11 VAL   158     259.821  48.134   4.622  1.00  0.00           H  
ATOM   2299 HG12 VAL   158     260.519  46.856   5.721  1.00  0.00           H  
ATOM   2300 HG13 VAL   158     260.048  48.524   6.257  1.00  0.00           H  
ATOM   2301  CG2 VAL   158     262.341  47.709   3.811  1.00  0.00           C  
ATOM   2302 HG21 VAL   158     263.369  47.433   3.577  1.00  0.00           H  
ATOM   2303 HG22 VAL   158     261.990  46.679   3.743  1.00  0.00           H  
ATOM   2304 HG23 VAL   158     261.985  48.313   2.976  1.00  0.00           H  
ATOM   2305  C   VAL   158     261.877  50.627   4.328  1.00  0.00           C  
ATOM   2306  O   VAL   158     260.730  51.034   4.445  1.00  0.00           O  
ATOM   2307  N   PHE   159     262.643  51.170   3.375  1.00  0.00           N  
ATOM   2308  H   PHE   159     263.554  50.736   3.325  1.00  0.00           H  
ATOM   2309  CA  PHE   159     262.355  52.353   2.539  1.00  0.00           C  
ATOM   2310  HA  PHE   159     261.282  52.374   2.347  1.00  0.00           H  
ATOM   2311  CB  PHE   159     262.855  53.576   3.312  1.00  0.00           C  
ATOM   2312  HB2 PHE   159     262.360  53.661   4.279  1.00  0.00           H  
ATOM   2313  HB3 PHE   159     263.903  53.504   3.601  1.00  0.00           H  
ATOM   2314  CG  PHE   159     262.840  54.985   2.674  1.00  0.00           C  
ATOM   2315  CD1 PHE   159     261.642  55.646   2.356  1.00  0.00           C  
ATOM   2316  HD1 PHE   159     260.762  55.056   2.564  1.00  0.00           H  
ATOM   2317  CE1 PHE   159     261.588  56.964   2.104  1.00  0.00           C  
ATOM   2318  HE1 PHE   159     260.589  57.375   2.087  1.00  0.00           H  
ATOM   2319  CZ  PHE   159     262.762  57.677   1.954  1.00  0.00           C  
ATOM   2320  HZ  PHE   159     262.698  58.723   1.691  1.00  0.00           H  
ATOM   2321  CE2 PHE   159     263.960  57.115   2.220  1.00  0.00           C  
ATOM   2322  HE2 PHE   159     264.801  57.793   2.228  1.00  0.00           H  
ATOM   2323  CD2 PHE   159     263.991  55.767   2.613  1.00  0.00           C  
ATOM   2324  HD2 PHE   159     264.843  55.193   2.946  1.00  0.00           H  
ATOM   2325  C   PHE   159     263.090  52.253   1.160  1.00  0.00           C  
ATOM   2326  O   PHE   159     264.281  52.095   1.161  1.00  0.00           O  
ATOM   2327  N   PHE   160     262.368  52.422   0.076  1.00  0.00           N  
ATOM   2328  H   PHE   160     261.368  52.364   0.202  1.00  0.00           H  
ATOM   2329  CA  PHE   160     262.909  52.233  -1.201  1.00  0.00           C  
ATOM   2330  HA  PHE   160     263.770  51.574  -1.101  1.00  0.00           H  
ATOM   2331  CB  PHE   160     261.746  51.723  -2.130  1.00  0.00           C  
ATOM   2332  HB2 PHE   160     261.277  52.596  -2.583  1.00  0.00           H  
ATOM   2333  HB3 PHE   160     262.214  51.187  -2.956  1.00  0.00           H  
ATOM   2334  CG  PHE   160     260.645  50.953  -1.611  1.00  0.00           C  
ATOM   2335  CD1 PHE   160     259.348  51.466  -1.536  1.00  0.00           C  
ATOM   2336  HD1 PHE   160     259.178  52.522  -1.688  1.00  0.00           H  
ATOM   2337  CE1 PHE   160     258.289  50.614  -1.162  1.00  0.00           C  
ATOM   2338  HE1 PHE   160     257.323  51.080  -1.032  1.00  0.00           H  
ATOM   2339  CZ  PHE   160     258.601  49.222  -0.816  1.00  0.00           C  
ATOM   2340  HZ  PHE   160     257.831  48.558  -0.451  1.00  0.00           H  
ATOM   2341  CE2 PHE   160     259.894  48.716  -1.024  1.00  0.00           C  
ATOM   2342  HE2 PHE   160     260.124  47.677  -0.836  1.00  0.00           H  
ATOM   2343  CD2 PHE   160     260.917  49.547  -1.494  1.00  0.00           C  
ATOM   2344  HD2 PHE   160     261.902  49.117  -1.596  1.00  0.00           H  
ATOM   2345  C   PHE   160     263.501  53.550  -1.765  1.00  0.00           C  
ATOM   2346  O   PHE   160     262.894  54.355  -2.529  1.00  0.00           O  
ATOM   2347  N   ALA   161     264.763  53.768  -1.458  1.00  0.00           N  
ATOM   2348  H   ALA   161     265.225  52.975  -1.037  1.00  0.00           H  
ATOM   2349  CA  ALA   161     265.697  54.813  -1.899  1.00  0.00           C  
ATOM   2350  HA  ALA   161     265.246  55.788  -1.717  1.00  0.00           H  
ATOM   2351  CB  ALA   161     267.016  54.726  -1.017  1.00  0.00           C  
ATOM   2352  HB1 ALA   161     267.369  53.696  -1.060  1.00  0.00           H  
ATOM   2353  HB2 ALA   161     267.747  55.347  -1.534  1.00  0.00           H  
ATOM   2354  HB3 ALA   161     266.880  55.082   0.004  1.00  0.00           H  
ATOM   2355  C   ALA   161     266.063  54.939  -3.395  1.00  0.00           C  
ATOM   2356  O   ALA   161     267.056  55.576  -3.811  1.00  0.00           O  
ATOM   2357  N   GLU   162     265.416  54.061  -4.179  1.00  0.00           N  
ATOM   2358  H   GLU   162     264.550  53.747  -3.764  1.00  0.00           H  
ATOM   2359  CA  GLU   162     265.742  53.726  -5.563  1.00  0.00           C  
ATOM   2360  HA  GLU   162     266.051  54.646  -6.059  1.00  0.00           H  
ATOM   2361  CB  GLU   162     266.880  52.709  -5.571  1.00  0.00           C  
ATOM   2362  HB2 GLU   162     267.687  53.040  -4.917  1.00  0.00           H  
ATOM   2363  HB3 GLU   162     266.380  51.795  -5.251  1.00  0.00           H  
ATOM   2364  CG  GLU   162     267.533  52.402  -6.956  1.00  0.00           C  
ATOM   2365  HG2 GLU   162     268.213  51.593  -6.690  1.00  0.00           H  
ATOM   2366  HG3 GLU   162     266.751  52.121  -7.661  1.00  0.00           H  
ATOM   2367  CD  GLU   162     268.403  53.507  -7.438  1.00  0.00           C  
ATOM   2368  OE1 GLU   162     267.768  54.442  -7.932  1.00  0.00           O  
ATOM   2369  OE2 GLU   162     269.619  53.591  -7.035  1.00  0.00           O  
ATOM   2370  C   GLU   162     264.650  53.315  -6.519  1.00  0.00           C  
ATOM   2371  O   GLU   162     263.543  52.849  -6.112  1.00  0.00           O  
ATOM   2372  N   ASP   163     264.702  53.406  -7.882  1.00  0.00           N  
ATOM   2373  H   ASP   163     265.546  53.760  -8.310  1.00  0.00           H  
ATOM   2374  CA  ASP   163     263.604  53.042  -8.794  1.00  0.00           C  
ATOM   2375  HA  ASP   163     262.693  53.530  -8.446  1.00  0.00           H  
ATOM   2376  CB  ASP   163     263.880  53.560 -10.241  1.00  0.00           C  
ATOM   2377  HB2 ASP   163     264.674  52.968 -10.696  1.00  0.00           H  
ATOM   2378  HB3 ASP   163     262.988  53.428 -10.854  1.00  0.00           H  
ATOM   2379  CG  ASP   163     264.337  55.025 -10.265  1.00  0.00           C  
ATOM   2380  OD1 ASP   163     263.744  56.110 -10.089  1.00  0.00           O  
ATOM   2381  OD2 ASP   163     265.515  55.133 -10.486  1.00  0.00           O  
ATOM   2382  C   ASP   163     263.422  51.461  -8.980  1.00  0.00           C  
ATOM   2383  O   ASP   163     262.434  50.847  -9.539  1.00  0.00           O  
ATOM   2384  N   VAL   164     264.476  50.764  -8.466  1.00  0.00           N  
ATOM   2385  H   VAL   164     265.173  51.375  -8.065  1.00  0.00           H  
ATOM   2386  CA  VAL   164     264.604  49.323  -8.357  1.00  0.00           C  
ATOM   2387  HA  VAL   164     263.612  48.874  -8.302  1.00  0.00           H  
ATOM   2388  CB  VAL   164     265.263  48.912  -9.720  1.00  0.00           C  
ATOM   2389  HB  VAL   164     264.789  49.495 -10.511  1.00  0.00           H  
ATOM   2390  CG1 VAL   164     266.829  48.989  -9.758  1.00  0.00           C  
ATOM   2391 HG11 VAL   164     267.189  48.070  -9.294  1.00  0.00           H  
ATOM   2392 HG12 VAL   164     267.303  49.244 -10.705  1.00  0.00           H  
ATOM   2393 HG13 VAL   164     267.214  49.840  -9.197  1.00  0.00           H  
ATOM   2394  CG2 VAL   164     264.903  47.467 -10.000  1.00  0.00           C  
ATOM   2395 HG21 VAL   164     263.852  47.382  -9.724  1.00  0.00           H  
ATOM   2396 HG22 VAL   164     265.029  47.151 -11.036  1.00  0.00           H  
ATOM   2397 HG23 VAL   164     265.439  46.905  -9.235  1.00  0.00           H  
ATOM   2398  C   VAL   164     265.353  48.774  -7.033  1.00  0.00           C  
ATOM   2399  O   VAL   164     266.376  49.334  -6.548  1.00  0.00           O  
ATOM   2400  N   GLY   165     264.795  47.673  -6.448  1.00  0.00           N  
ATOM   2401  H   GLY   165     263.861  47.446  -6.759  1.00  0.00           H  
ATOM   2402  CA  GLY   165     265.383  47.106  -5.222  1.00  0.00           C  
ATOM   2403  HA2 GLY   165     265.365  47.917  -4.493  1.00  0.00           H  
ATOM   2404  HA3 GLY   165     264.765  46.261  -4.919  1.00  0.00           H  
ATOM   2405  C   GLY   165     266.815  46.393  -5.399  1.00  0.00           C  
ATOM   2406  O   GLY   165     267.189  45.884  -6.493  1.00  0.00           O  
ATOM   2407  N   SER   166     267.518  46.309  -4.249  1.00  0.00           N  
ATOM   2408  H   SER   166     267.170  46.894  -3.503  1.00  0.00           H  
ATOM   2409  CA  SER   166     268.756  45.567  -4.081  1.00  0.00           C  
ATOM   2410  HA  SER   166     268.817  44.958  -4.982  1.00  0.00           H  
ATOM   2411  CB  SER   166     269.998  46.519  -4.272  1.00  0.00           C  
ATOM   2412  HB2 SER   166     270.831  45.911  -3.918  1.00  0.00           H  
ATOM   2413  HB3 SER   166     270.177  46.867  -5.289  1.00  0.00           H  
ATOM   2414  OG  SER   166     269.807  47.613  -3.358  1.00  0.00           O  
ATOM   2415  HG  SER   166     270.327  48.316  -3.753  1.00  0.00           H  
ATOM   2416  C   SER   166     268.799  44.545  -2.866  1.00  0.00           C  
ATOM   2417  O   SER   166     268.120  44.721  -1.834  1.00  0.00           O  
ATOM   2418  N   ASN   167     269.647  43.556  -2.908  1.00  0.00           N  
ATOM   2419  H   ASN   167     270.336  43.559  -3.646  1.00  0.00           H  
ATOM   2420  CA  ASN   167     269.825  42.506  -2.053  1.00  0.00           C  
ATOM   2421  HA  ASN   167     268.884  42.485  -1.503  1.00  0.00           H  
ATOM   2422  CB  ASN   167     269.835  41.076  -2.784  1.00  0.00           C  
ATOM   2423  HB2 ASN   167     269.520  40.215  -2.195  1.00  0.00           H  
ATOM   2424  HB3 ASN   167     269.131  41.059  -3.616  1.00  0.00           H  
ATOM   2425  CG  ASN   167     271.242  40.699  -3.335  1.00  0.00           C  
ATOM   2426  OD1 ASN   167     271.695  41.102  -4.445  1.00  0.00           O  
ATOM   2427  ND2 ASN   167     272.056  40.000  -2.602  1.00  0.00           N  
ATOM   2428 HD21 ASN   167     271.697  39.593  -1.751  1.00  0.00           H  
ATOM   2429 HD22 ASN   167     272.916  39.606  -2.957  1.00  0.00           H  
ATOM   2430  C   ASN   167     270.933  42.694  -0.890  1.00  0.00           C  
ATOM   2431  O   ASN   167     271.238  41.700  -0.336  1.00  0.00           O  
ATOM   2432  N   LYS   168     271.381  43.857  -0.566  1.00  0.00           N  
ATOM   2433  H   LYS   168     271.071  44.625  -1.144  1.00  0.00           H  
ATOM   2434  CA  LYS   168     272.223  44.272   0.530  1.00  0.00           C  
ATOM   2435  HA  LYS   168     272.601  43.357   0.987  1.00  0.00           H  
ATOM   2436  CB  LYS   168     273.410  45.147   0.035  1.00  0.00           C  
ATOM   2437  HB2 LYS   168     272.872  45.949  -0.471  1.00  0.00           H  
ATOM   2438  HB3 LYS   168     273.951  45.624   0.853  1.00  0.00           H  
ATOM   2439  CG  LYS   168     274.411  44.668  -1.013  1.00  0.00           C  
ATOM   2440  HG2 LYS   168     273.977  44.510  -2.001  1.00  0.00           H  
ATOM   2441  HG3 LYS   168     275.196  45.409  -1.160  1.00  0.00           H  
ATOM   2442  CD  LYS   168     274.984  43.274  -0.626  1.00  0.00           C  
ATOM   2443  HD2 LYS   168     275.473  43.404   0.340  1.00  0.00           H  
ATOM   2444  HD3 LYS   168     274.147  42.577  -0.648  1.00  0.00           H  
ATOM   2445  CE  LYS   168     276.036  42.708  -1.583  1.00  0.00           C  
ATOM   2446  HE2 LYS   168     275.978  41.620  -1.591  1.00  0.00           H  
ATOM   2447  HE3 LYS   168     275.923  43.239  -2.528  1.00  0.00           H  
ATOM   2448  NZ  LYS   168     277.474  43.089  -1.191  1.00  0.00           N  
ATOM   2449  HZ1 LYS   168     277.863  42.622  -0.384  1.00  0.00           H  
ATOM   2450  HZ2 LYS   168     278.144  42.648  -1.805  1.00  0.00           H  
ATOM   2451  HZ3 LYS   168     277.518  44.096  -1.258  1.00  0.00           H  
ATOM   2452  C   LYS   168     271.368  45.027   1.642  1.00  0.00           C  
ATOM   2453  O   LYS   168     271.665  46.137   2.001  1.00  0.00           O  
ATOM   2454  N   GLY   169     270.286  44.411   2.071  1.00  0.00           N  
ATOM   2455  H   GLY   169     270.122  43.484   1.706  1.00  0.00           H  
ATOM   2456  CA  GLY   169     269.421  44.803   3.297  1.00  0.00           C  
ATOM   2457  HA2 GLY   169     268.734  43.967   3.431  1.00  0.00           H  
ATOM   2458  HA3 GLY   169     270.064  44.879   4.173  1.00  0.00           H  
ATOM   2459  C   GLY   169     268.715  46.113   3.098  1.00  0.00           C  
ATOM   2460  O   GLY   169     268.918  46.757   2.112  1.00  0.00           O  
ATOM   2461  N   ALA   170     267.948  46.549   4.143  1.00  0.00           N  
ATOM   2462  H   ALA   170     267.593  45.933   4.861  1.00  0.00           H  
ATOM   2463  CA  ALA   170     267.410  47.919   4.013  1.00  0.00           C  
ATOM   2464  HA  ALA   170     266.972  48.071   3.027  1.00  0.00           H  
ATOM   2465  CB  ALA   170     266.256  48.084   5.064  1.00  0.00           C  
ATOM   2466  HB1 ALA   170     266.452  47.671   6.054  1.00  0.00           H  
ATOM   2467  HB2 ALA   170     266.083  49.156   5.158  1.00  0.00           H  
ATOM   2468  HB3 ALA   170     265.349  47.633   4.661  1.00  0.00           H  
ATOM   2469  C   ALA   170     268.414  49.052   4.266  1.00  0.00           C  
ATOM   2470  O   ALA   170     269.174  49.014   5.256  1.00  0.00           O  
ATOM   2471  N   ILE   171     268.281  50.259   3.586  1.00  0.00           N  
ATOM   2472  H   ILE   171     267.506  50.266   2.939  1.00  0.00           H  
ATOM   2473  CA  ILE   171     269.054  51.515   3.691  1.00  0.00           C  
ATOM   2474  HA  ILE   171     269.667  51.540   4.592  1.00  0.00           H  
ATOM   2475  CB  ILE   171     270.029  51.544   2.554  1.00  0.00           C  
ATOM   2476  HB  ILE   171     270.780  52.307   2.759  1.00  0.00           H  
ATOM   2477  CG2 ILE   171     270.873  50.297   2.185  1.00  0.00           C  
ATOM   2478 HG21 ILE   171     271.791  50.606   1.685  1.00  0.00           H  
ATOM   2479 HG22 ILE   171     271.156  49.588   2.963  1.00  0.00           H  
ATOM   2480 HG23 ILE   171     270.351  49.589   1.542  1.00  0.00           H  
ATOM   2481  CG1 ILE   171     269.387  51.941   1.278  1.00  0.00           C  
ATOM   2482 HG12 ILE   171     268.547  51.280   1.062  1.00  0.00           H  
ATOM   2483 HG13 ILE   171     268.842  52.879   1.381  1.00  0.00           H  
ATOM   2484  CD1 ILE   171     270.273  52.001   0.004  1.00  0.00           C  
ATOM   2485 HD11 ILE   171     270.520  51.035  -0.437  1.00  0.00           H  
ATOM   2486 HD12 ILE   171     269.913  52.718  -0.733  1.00  0.00           H  
ATOM   2487 HD13 ILE   171     271.166  52.569   0.265  1.00  0.00           H  
ATOM   2488  C   ILE   171     268.183  52.743   3.784  1.00  0.00           C  
ATOM   2489  O   ILE   171     266.980  52.745   3.333  1.00  0.00           O  
ATOM   2490  N   ILE   172     268.788  53.815   4.269  1.00  0.00           N  
ATOM   2491  H   ILE   172     269.739  53.571   4.508  1.00  0.00           H  
ATOM   2492  CA  ILE   172     268.312  55.156   4.308  1.00  0.00           C  
ATOM   2493  HA  ILE   172     267.472  55.349   3.641  1.00  0.00           H  
ATOM   2494  CB  ILE   172     267.751  55.537   5.752  1.00  0.00           C  
ATOM   2495  HB  ILE   172     267.073  54.728   6.021  1.00  0.00           H  
ATOM   2496  CG2 ILE   172     268.861  55.580   6.841  1.00  0.00           C  
ATOM   2497 HG21 ILE   172     269.555  56.420   6.792  1.00  0.00           H  
ATOM   2498 HG22 ILE   172     268.400  55.613   7.828  1.00  0.00           H  
ATOM   2499 HG23 ILE   172     269.435  54.655   6.795  1.00  0.00           H  
ATOM   2500  CG1 ILE   172     266.881  56.811   5.886  1.00  0.00           C  
ATOM   2501 HG12 ILE   172     267.586  57.595   6.161  1.00  0.00           H  
ATOM   2502 HG13 ILE   172     266.513  57.110   4.904  1.00  0.00           H  
ATOM   2503  CD1 ILE   172     265.682  56.530   6.826  1.00  0.00           C  
ATOM   2504 HD11 ILE   172     266.269  56.312   7.718  1.00  0.00           H  
ATOM   2505 HD12 ILE   172     265.156  57.481   6.916  1.00  0.00           H  
ATOM   2506 HD13 ILE   172     264.978  55.939   6.241  1.00  0.00           H  
ATOM   2507  C   ILE   172     269.495  56.052   3.783  1.00  0.00           C  
ATOM   2508  O   ILE   172     270.686  55.617   3.837  1.00  0.00           O  
ATOM   2509  N   GLY   173     269.302  57.289   3.335  1.00  0.00           N  
ATOM   2510  H   GLY   173     268.396  57.662   3.583  1.00  0.00           H  
ATOM   2511  CA  GLY   173     270.308  58.366   3.003  1.00  0.00           C  
ATOM   2512  HA2 GLY   173     271.169  57.905   2.518  1.00  0.00           H  
ATOM   2513  HA3 GLY   173     269.896  59.151   2.369  1.00  0.00           H  
ATOM   2514  C   GLY   173     270.775  58.986   4.358  1.00  0.00           C  
ATOM   2515  O   GLY   173     271.764  58.590   4.982  1.00  0.00           O  
ATOM   2516  N   LEU   174     269.916  59.673   5.070  1.00  0.00           N  
ATOM   2517  H   LEU   174     269.161  60.091   4.546  1.00  0.00           H  
ATOM   2518  CA  LEU   174     270.174  60.144   6.460  1.00  0.00           C  
ATOM   2519  HA  LEU   174     270.608  59.353   7.072  1.00  0.00           H  
ATOM   2520  CB  LEU   174     271.067  61.381   6.364  1.00  0.00           C  
ATOM   2521  HB2 LEU   174     270.783  61.996   5.511  1.00  0.00           H  
ATOM   2522  HB3 LEU   174     270.821  62.039   7.197  1.00  0.00           H  
ATOM   2523  CG  LEU   174     272.598  61.248   6.316  1.00  0.00           C  
ATOM   2524  HG  LEU   174     272.939  60.862   5.356  1.00  0.00           H  
ATOM   2525  CD1 LEU   174     273.331  62.574   6.571  1.00  0.00           C  
ATOM   2526 HD11 LEU   174     274.405  62.390   6.596  1.00  0.00           H  
ATOM   2527 HD12 LEU   174     273.265  63.369   5.827  1.00  0.00           H  
ATOM   2528 HD13 LEU   174     272.861  63.030   7.442  1.00  0.00           H  
ATOM   2529  CD2 LEU   174     273.142  60.393   7.398  1.00  0.00           C  
ATOM   2530 HD21 LEU   174     274.212  60.575   7.500  1.00  0.00           H  
ATOM   2531 HD22 LEU   174     272.800  60.436   8.432  1.00  0.00           H  
ATOM   2532 HD23 LEU   174     273.078  59.435   6.882  1.00  0.00           H  
ATOM   2533  C   LEU   174     268.883  60.355   7.224  1.00  0.00           C  
ATOM   2534  O   LEU   174     268.056  61.141   6.787  1.00  0.00           O  
ATOM   2535  N   MET   175     268.810  59.639   8.339  1.00  0.00           N  
ATOM   2536  H   MET   175     269.589  59.251   8.853  1.00  0.00           H  
ATOM   2537  CA  MET   175     267.545  59.619   9.063  1.00  0.00           C  
ATOM   2538  HA  MET   175     266.771  59.669   8.297  1.00  0.00           H  
ATOM   2539  CB  MET   175     267.512  58.293   9.785  1.00  0.00           C  
ATOM   2540  HB2 MET   175     266.538  58.223  10.269  1.00  0.00           H  
ATOM   2541  HB3 MET   175     267.728  57.530   9.036  1.00  0.00           H  
ATOM   2542  CG  MET   175     268.543  58.070  10.932  1.00  0.00           C  
ATOM   2543  HG2 MET   175     269.555  58.117  10.529  1.00  0.00           H  
ATOM   2544  HG3 MET   175     268.493  58.960  11.560  1.00  0.00           H  
ATOM   2545  SD  MET   175     268.620  56.461  11.800  1.00  0.00           S  
ATOM   2546  CE  MET   175     269.201  55.467  10.512  1.00  0.00           C  
ATOM   2547  HE1 MET   175     270.189  55.874  10.298  1.00  0.00           H  
ATOM   2548  HE2 MET   175     269.197  54.380  10.600  1.00  0.00           H  
ATOM   2549  HE3 MET   175     268.633  55.850   9.664  1.00  0.00           H  
ATOM   2550  C   MET   175     267.365  60.852   9.974  1.00  0.00           C  
ATOM   2551  O   MET   175     268.145  61.742   9.785  1.00  0.00           O  
ATOM   2552  N   VAL   176     266.361  61.000  10.861  1.00  0.00           N  
ATOM   2553  H   VAL   176     265.800  60.161  10.903  1.00  0.00           H  
ATOM   2554  CA  VAL   176     266.113  62.119  11.755  1.00  0.00           C  
ATOM   2555  HA  VAL   176     265.943  63.053  11.221  1.00  0.00           H  
ATOM   2556  CB  VAL   176     264.773  61.760  12.520  1.00  0.00           C  
ATOM   2557  HB  VAL   176     264.668  62.585  13.224  1.00  0.00           H  
ATOM   2558  CG1 VAL   176     263.587  61.772  11.636  1.00  0.00           C  
ATOM   2559 HG11 VAL   176     263.855  61.250  10.717  1.00  0.00           H  
ATOM   2560 HG12 VAL   176     262.652  61.460  12.101  1.00  0.00           H  
ATOM   2561 HG13 VAL   176     263.586  62.829  11.369  1.00  0.00           H  
ATOM   2562  CG2 VAL   176     264.829  60.470  13.246  1.00  0.00           C  
ATOM   2563 HG21 VAL   176     263.843  60.239  13.651  1.00  0.00           H  
ATOM   2564 HG22 VAL   176     264.990  59.598  12.613  1.00  0.00           H  
ATOM   2565 HG23 VAL   176     265.678  60.525  13.928  1.00  0.00           H  
ATOM   2566  C   VAL   176     267.303  62.240  12.813  1.00  0.00           C  
ATOM   2567  O   VAL   176     268.074  61.286  13.167  1.00  0.00           O  
ATOM   2568  N   GLY   177     267.572  63.464  13.243  1.00  0.00           N  
ATOM   2569  H   GLY   177     266.976  64.189  12.871  1.00  0.00           H  
ATOM   2570  CA  GLY   177     268.415  63.738  14.363  1.00  0.00           C  
ATOM   2571  HA2 GLY   177     269.442  63.424  14.173  1.00  0.00           H  
ATOM   2572  HA3 GLY   177     268.407  64.791  14.642  1.00  0.00           H  
ATOM   2573  C   GLY   177     268.030  63.127  15.697  1.00  0.00           C  
ATOM   2574  O   GLY   177     266.944  62.719  15.963  1.00  0.00           O  
ATOM   2575  N   GLY   178     268.916  63.295  16.669  1.00  0.00           N  
ATOM   2576  H   GLY   178     269.775  63.799  16.502  1.00  0.00           H  
ATOM   2577  CA  GLY   178     268.634  63.053  18.051  1.00  0.00           C  
ATOM   2578  HA2 GLY   178     268.984  63.951  18.561  1.00  0.00           H  
ATOM   2579  HA3 GLY   178     267.571  63.034  18.290  1.00  0.00           H  
ATOM   2580  C   GLY   178     269.322  61.880  18.638  1.00  0.00           C  
ATOM   2581  O   GLY   178     270.481  61.547  18.251  1.00  0.00           O  
ATOM   2582  N   VAL   179     268.647  61.086  19.471  1.00  0.00           N  
ATOM   2583  H   VAL   179     267.722  61.316  19.805  1.00  0.00           H  
ATOM   2584  CA  VAL   179     269.157  59.905  20.168  1.00  0.00           C  
ATOM   2585  HA  VAL   179     270.148  60.157  20.544  1.00  0.00           H  
ATOM   2586  CB  VAL   179     268.148  59.382  21.245  1.00  0.00           C  
ATOM   2587  HB  VAL   179     267.268  59.438  20.605  1.00  0.00           H  
ATOM   2588  CG1 VAL   179     268.454  57.971  21.799  1.00  0.00           C  
ATOM   2589 HG11 VAL   179     268.905  57.273  21.094  1.00  0.00           H  
ATOM   2590 HG12 VAL   179     269.116  58.066  22.659  1.00  0.00           H  
ATOM   2591 HG13 VAL   179     267.671  57.281  22.112  1.00  0.00           H  
ATOM   2592  CG2 VAL   179     267.837  60.343  22.500  1.00  0.00           C  
ATOM   2593 HG21 VAL   179     266.999  59.845  22.986  1.00  0.00           H  
ATOM   2594 HG22 VAL   179     268.660  60.369  23.214  1.00  0.00           H  
ATOM   2595 HG23 VAL   179     267.503  61.337  22.203  1.00  0.00           H  
ATOM   2596  C   VAL   179     269.600  58.776  19.258  1.00  0.00           C  
ATOM   2597  O   VAL   179     270.593  58.071  19.533  1.00  0.00           O  
ATOM   2598  N   VAL   180     269.053  58.518  18.094  1.00  0.00           N  
ATOM   2599  H   VAL   180     268.401  59.229  17.794  1.00  0.00           H  
ATOM   2600  CA  VAL   180     269.364  57.425  17.174  1.00  0.00           C  
ATOM   2601  HA  VAL   180     269.586  56.608  17.861  1.00  0.00           H  
ATOM   2602  CB  VAL   180     268.159  57.029  16.333  1.00  0.00           C  
ATOM   2603  HB  VAL   180     268.600  56.307  15.645  1.00  0.00           H  
ATOM   2604  CG1 VAL   180     267.091  56.569  17.239  1.00  0.00           C  
ATOM   2605 HG11 VAL   180     267.379  55.857  18.012  1.00  0.00           H  
ATOM   2606 HG12 VAL   180     266.621  57.389  17.782  1.00  0.00           H  
ATOM   2607 HG13 VAL   180     266.305  56.236  16.561  1.00  0.00           H  
ATOM   2608  CG2 VAL   180     267.653  58.197  15.411  1.00  0.00           C  
ATOM   2609 HG21 VAL   180     267.295  58.986  16.073  1.00  0.00           H  
ATOM   2610 HG22 VAL   180     268.357  58.565  14.664  1.00  0.00           H  
ATOM   2611 HG23 VAL   180     266.827  57.829  14.802  1.00  0.00           H  
ATOM   2612  C   VAL   180     270.673  57.684  16.386  1.00  0.00           C  
ATOM   2613  O   VAL   180     271.118  56.745  15.753  1.00  0.00           O  
ATOM   2614  N   ILE   181     271.358  58.818  16.537  1.00  0.00           N  
ATOM   2615  H   ILE   181     270.856  59.470  17.122  1.00  0.00           H  
ATOM   2616  CA  ILE   181     272.631  59.309  15.906  1.00  0.00           C  
ATOM   2617  HA  ILE   181     272.734  60.296  16.356  1.00  0.00           H  
ATOM   2618  CB  ILE   181     273.851  58.352  16.370  1.00  0.00           C  
ATOM   2619  HB  ILE   181     273.386  57.427  16.713  1.00  0.00           H  
ATOM   2620  CG2 ILE   181     274.729  57.830  15.223  1.00  0.00           C  
ATOM   2621 HG21 ILE   181     275.044  56.797  15.373  1.00  0.00           H  
ATOM   2622 HG22 ILE   181     274.110  57.778  14.327  1.00  0.00           H  
ATOM   2623 HG23 ILE   181     275.487  58.610  15.278  1.00  0.00           H  
ATOM   2624  CG1 ILE   181     274.620  59.065  17.510  1.00  0.00           C  
ATOM   2625 HG12 ILE   181     275.660  58.815  17.302  1.00  0.00           H  
ATOM   2626 HG13 ILE   181     274.359  60.124  17.531  1.00  0.00           H  
ATOM   2627  CD1 ILE   181     274.203  58.562  18.922  1.00  0.00           C  
ATOM   2628 HD11 ILE   181     274.296  57.477  18.868  1.00  0.00           H  
ATOM   2629 HD12 ILE   181     274.789  58.906  19.774  1.00  0.00           H  
ATOM   2630 HD13 ILE   181     273.200  58.867  19.220  1.00  0.00           H  
ATOM   2631  C   ILE   181     272.510  59.727  14.456  1.00  0.00           C  
ATOM   2632  O   ILE   181     271.482  59.388  13.897  1.00  0.00           O  
ATOM   2633  N   ALA   182     273.429  60.490  13.898  1.00  0.00           N  
ATOM   2634  H   ALA   182     274.230  60.569  14.508  1.00  0.00           H  
ATOM   2635  CA  ALA   182     273.592  60.947  12.457  1.00  0.00           C  
ATOM   2636  HA  ALA   182     272.614  60.792  12.001  1.00  0.00           H  
ATOM   2637  CB  ALA   182     273.714  62.437  12.466  1.00  0.00           C  
ATOM   2638  HB1 ALA   182     272.724  62.715  12.827  1.00  0.00           H  
ATOM   2639  HB2 ALA   182     274.486  62.625  13.212  1.00  0.00           H  
ATOM   2640  HB3 ALA   182     273.857  62.852  11.468  1.00  0.00           H  
ATOM   2641  C   ALA   182     274.617  60.090  11.680  1.00  0.00           C  
ATOM   2642  O   ALA   182     274.494  58.868  11.888  1.00  0.00           O  
ATOM   2643  OXT ALA   182     275.419  60.590  10.770  1.00  0.00           O  
TER    2644      ALA   182 
END   
