# Supplementary material for: Exploring Structural Insights of Aβ42 and α-Synuclein Monomers and Heterodimer: A Comparative Study Using Implicit and Explicit Solvent Simulations
Source: J Phys Chem B. 2024 May 3;128(19):4655–69. doi: 10.1021/acs.jpcb.4c00503 (PMC11103699; doi:10.1021/acs.jpcb.4c00503)
Supplement: Supplementary file 3 — jp4c00503_si_003.zip [file jp4c00503_si_003.zip › rep/3_ab42_asyn_FINAL04.pdb]

ATOM      1  N   MET     1     237.228  -6.494  14.781  1.00  0.00           N  
ATOM      2  H1  MET     1     237.222  -6.018  15.672  1.00  0.00           H  
ATOM      3  H2  MET     1     237.328  -5.779  14.074  1.00  0.00           H  
ATOM      4  H3  MET     1     237.891  -7.256  14.774  1.00  0.00           H  
ATOM      5  CA  MET     1     235.859  -7.105  14.632  1.00  0.00           C  
ATOM      6  HA  MET     1     235.864  -7.711  13.726  1.00  0.00           H  
ATOM      7  CB  MET     1     235.442  -8.088  15.796  1.00  0.00           C  
ATOM      8  HB2 MET     1     235.843  -7.887  16.790  1.00  0.00           H  
ATOM      9  HB3 MET     1     234.370  -8.265  15.872  1.00  0.00           H  
ATOM     10  CG  MET     1     235.979  -9.461  15.416  1.00  0.00           C  
ATOM     11  HG2 MET     1     235.623  -9.814  14.448  1.00  0.00           H  
ATOM     12  HG3 MET     1     237.047  -9.278  15.297  1.00  0.00           H  
ATOM     13  SD  MET     1     235.489 -10.757  16.550  1.00  0.00           S  
ATOM     14  CE  MET     1     233.884 -11.521  15.806  1.00  0.00           C  
ATOM     15  HE1 MET     1     233.665 -12.352  16.476  1.00  0.00           H  
ATOM     16  HE2 MET     1     233.039 -10.833  15.796  1.00  0.00           H  
ATOM     17  HE3 MET     1     233.988 -11.986  14.826  1.00  0.00           H  
ATOM     18  C   MET     1     234.927  -5.868  14.343  1.00  0.00           C  
ATOM     19  O   MET     1     235.281  -4.715  14.541  1.00  0.00           O  
ATOM     20  N   ASP     2     233.717  -6.137  13.803  1.00  0.00           N  
ATOM     21  H   ASP     2     233.613  -7.042  13.367  1.00  0.00           H  
ATOM     22  CA  ASP     2     232.795  -5.111  13.387  1.00  0.00           C  
ATOM     23  HA  ASP     2     233.424  -4.330  12.959  1.00  0.00           H  
ATOM     24  CB  ASP     2     232.037  -5.589  12.134  1.00  0.00           C  
ATOM     25  HB2 ASP     2     232.905  -6.101  11.720  1.00  0.00           H  
ATOM     26  HB3 ASP     2     231.336  -6.355  12.464  1.00  0.00           H  
ATOM     27  CG  ASP     2     231.228  -4.614  11.225  1.00  0.00           C  
ATOM     28  OD1 ASP     2     231.944  -3.700  10.782  1.00  0.00           O  
ATOM     29  OD2 ASP     2     230.095  -4.898  10.920  1.00  0.00           O  
ATOM     30  C   ASP     2     231.816  -4.478  14.510  1.00  0.00           C  
ATOM     31  O   ASP     2     231.108  -5.271  15.219  1.00  0.00           O  
ATOM     32  N   VAL     3     231.716  -3.161  14.633  1.00  0.00           N  
ATOM     33  H   VAL     3     232.323  -2.691  13.977  1.00  0.00           H  
ATOM     34  CA  VAL     3     230.904  -2.587  15.729  1.00  0.00           C  
ATOM     35  HA  VAL     3     230.526  -3.367  16.389  1.00  0.00           H  
ATOM     36  CB  VAL     3     231.718  -1.520  16.523  1.00  0.00           C  
ATOM     37  HB  VAL     3     232.130  -0.811  15.806  1.00  0.00           H  
ATOM     38  CG1 VAL     3     230.678  -0.996  17.601  1.00  0.00           C  
ATOM     39 HG11 VAL     3     231.005  -0.235  18.310  1.00  0.00           H  
ATOM     40 HG12 VAL     3     230.068  -1.772  18.063  1.00  0.00           H  
ATOM     41 HG13 VAL     3     229.984  -0.379  17.030  1.00  0.00           H  
ATOM     42  CG2 VAL     3     232.909  -2.175  17.254  1.00  0.00           C  
ATOM     43 HG21 VAL     3     233.507  -1.572  17.937  1.00  0.00           H  
ATOM     44 HG22 VAL     3     233.653  -2.494  16.524  1.00  0.00           H  
ATOM     45 HG23 VAL     3     232.561  -3.066  17.776  1.00  0.00           H  
ATOM     46  C   VAL     3     229.704  -1.961  15.012  1.00  0.00           C  
ATOM     47  O   VAL     3     229.816  -1.305  13.960  1.00  0.00           O  
ATOM     48  N   PHE     4     228.509  -2.380  15.462  1.00  0.00           N  
ATOM     49  H   PHE     4     228.547  -3.149  16.115  1.00  0.00           H  
ATOM     50  CA  PHE     4     227.193  -1.800  15.120  1.00  0.00           C  
ATOM     51  HA  PHE     4     227.425  -0.807  14.737  1.00  0.00           H  
ATOM     52  CB  PHE     4     226.530  -2.743  14.106  1.00  0.00           C  
ATOM     53  HB2 PHE     4     227.051  -2.814  13.151  1.00  0.00           H  
ATOM     54  HB3 PHE     4     226.535  -3.742  14.543  1.00  0.00           H  
ATOM     55  CG  PHE     4     225.092  -2.367  13.816  1.00  0.00           C  
ATOM     56  CD1 PHE     4     224.796  -1.388  12.849  1.00  0.00           C  
ATOM     57  HD1 PHE     4     225.609  -0.986  12.263  1.00  0.00           H  
ATOM     58  CE1 PHE     4     223.476  -1.035  12.523  1.00  0.00           C  
ATOM     59  HE1 PHE     4     223.329  -0.186  11.872  1.00  0.00           H  
ATOM     60  CZ  PHE     4     222.454  -1.742  13.043  1.00  0.00           C  
ATOM     61  HZ  PHE     4     221.455  -1.521  12.697  1.00  0.00           H  
ATOM     62  CE2 PHE     4     222.662  -2.843  13.982  1.00  0.00           C  
ATOM     63  HE2 PHE     4     221.840  -3.356  14.458  1.00  0.00           H  
ATOM     64  CD2 PHE     4     223.972  -3.090  14.370  1.00  0.00           C  
ATOM     65  HD2 PHE     4     224.183  -3.915  15.034  1.00  0.00           H  
ATOM     66  C   PHE     4     226.243  -1.623  16.323  1.00  0.00           C  
ATOM     67  O   PHE     4     226.016  -2.613  16.979  1.00  0.00           O  
ATOM     68  N   MET     5     225.594  -0.405  16.517  1.00  0.00           N  
ATOM     69  H   MET     5     225.648   0.399  15.909  1.00  0.00           H  
ATOM     70  CA  MET     5     224.594  -0.274  17.545  1.00  0.00           C  
ATOM     71  HA  MET     5     224.283  -1.291  17.785  1.00  0.00           H  
ATOM     72  CB  MET     5     225.235   0.378  18.760  1.00  0.00           C  
ATOM     73  HB2 MET     5     225.557   1.381  18.482  1.00  0.00           H  
ATOM     74  HB3 MET     5     224.424   0.625  19.445  1.00  0.00           H  
ATOM     75  CG  MET     5     226.418  -0.336  19.395  1.00  0.00           C  
ATOM     76  HG2 MET     5     226.079  -1.337  19.663  1.00  0.00           H  
ATOM     77  HG3 MET     5     227.153  -0.448  18.597  1.00  0.00           H  
ATOM     78  SD  MET     5     227.067   0.434  20.915  1.00  0.00           S  
ATOM     79  CE  MET     5     228.733  -0.176  20.822  1.00  0.00           C  
ATOM     80  HE1 MET     5     229.198  -0.063  19.843  1.00  0.00           H  
ATOM     81  HE2 MET     5     229.351   0.469  21.447  1.00  0.00           H  
ATOM     82  HE3 MET     5     228.763  -1.252  20.991  1.00  0.00           H  
ATOM     83  C   MET     5     223.373   0.543  16.974  1.00  0.00           C  
ATOM     84  O   MET     5     223.507   1.543  16.330  1.00  0.00           O  
ATOM     85  N   LYS     6     222.166  -0.054  17.266  1.00  0.00           N  
ATOM     86  H   LYS     6     222.255  -0.871  17.854  1.00  0.00           H  
ATOM     87  CA  LYS     6     220.847   0.482  17.017  1.00  0.00           C  
ATOM     88  HA  LYS     6     221.017   1.378  16.420  1.00  0.00           H  
ATOM     89  CB  LYS     6     220.165  -0.394  15.986  1.00  0.00           C  
ATOM     90  HB2 LYS     6     220.899  -0.618  15.212  1.00  0.00           H  
ATOM     91  HB3 LYS     6     219.884  -1.368  16.385  1.00  0.00           H  
ATOM     92  CG  LYS     6     218.894   0.157  15.257  1.00  0.00           C  
ATOM     93  HG2 LYS     6     218.329  -0.622  14.746  1.00  0.00           H  
ATOM     94  HG3 LYS     6     218.319   0.544  16.099  1.00  0.00           H  
ATOM     95  CD  LYS     6     219.159   1.221  14.204  1.00  0.00           C  
ATOM     96  HD2 LYS     6     220.037   1.816  14.457  1.00  0.00           H  
ATOM     97  HD3 LYS     6     219.216   0.785  13.207  1.00  0.00           H  
ATOM     98  CE  LYS     6     217.955   2.116  13.987  1.00  0.00           C  
ATOM     99  HE2 LYS     6     217.836   2.146  12.904  1.00  0.00           H  
ATOM    100  HE3 LYS     6     217.108   1.537  14.357  1.00  0.00           H  
ATOM    101  NZ  LYS     6     218.060   3.429  14.573  1.00  0.00           N  
ATOM    102  HZ1 LYS     6     217.632   3.496  15.485  1.00  0.00           H  
ATOM    103  HZ2 LYS     6     219.027   3.719  14.542  1.00  0.00           H  
ATOM    104  HZ3 LYS     6     217.587   4.137  14.029  1.00  0.00           H  
ATOM    105  C   LYS     6     220.080   0.834  18.266  1.00  0.00           C  
ATOM    106  O   LYS     6     219.931   0.002  19.160  1.00  0.00           O  
ATOM    107  N   GLY     7     219.550   2.071  18.344  1.00  0.00           N  
ATOM    108  H   GLY     7     219.572   2.688  17.544  1.00  0.00           H  
ATOM    109  CA  GLY     7     218.798   2.645  19.469  1.00  0.00           C  
ATOM    110  HA2 GLY     7     217.982   1.986  19.763  1.00  0.00           H  
ATOM    111  HA3 GLY     7     219.489   2.887  20.277  1.00  0.00           H  
ATOM    112  C   GLY     7     218.168   4.021  19.085  1.00  0.00           C  
ATOM    113  O   GLY     7     218.183   4.381  17.890  1.00  0.00           O  
ATOM    114  N   LEU     8     217.807   4.858  20.032  1.00  0.00           N  
ATOM    115  H   LEU     8     217.849   4.517  20.982  1.00  0.00           H  
ATOM    116  CA  LEU     8     217.181   6.141  19.816  1.00  0.00           C  
ATOM    117  HA  LEU     8     216.860   6.432  18.816  1.00  0.00           H  
ATOM    118  CB  LEU     8     215.857   6.179  20.685  1.00  0.00           C  
ATOM    119  HB2 LEU     8     216.255   6.048  21.691  1.00  0.00           H  
ATOM    120  HB3 LEU     8     215.418   7.131  20.386  1.00  0.00           H  
ATOM    121  CG  LEU     8     214.760   5.131  20.302  1.00  0.00           C  
ATOM    122  HG  LEU     8     213.873   5.594  20.735  1.00  0.00           H  
ATOM    123  CD1 LEU     8     214.900   3.745  20.909  1.00  0.00           C  
ATOM    124 HD11 LEU     8     214.176   3.027  20.525  1.00  0.00           H  
ATOM    125 HD12 LEU     8     214.951   3.801  21.997  1.00  0.00           H  
ATOM    126 HD13 LEU     8     215.794   3.179  20.645  1.00  0.00           H  
ATOM    127  CD2 LEU     8     214.548   4.988  18.737  1.00  0.00           C  
ATOM    128 HD21 LEU     8     215.461   4.707  18.211  1.00  0.00           H  
ATOM    129 HD22 LEU     8     214.257   5.817  18.092  1.00  0.00           H  
ATOM    130 HD23 LEU     8     213.765   4.278  18.471  1.00  0.00           H  
ATOM    131  C   LEU     8     218.210   7.222  20.148  1.00  0.00           C  
ATOM    132  O   LEU     8     217.962   8.389  19.855  1.00  0.00           O  
ATOM    133  N   SER     9     219.197   6.844  20.980  1.00  0.00           N  
ATOM    134  H   SER     9     219.424   5.867  21.100  1.00  0.00           H  
ATOM    135  CA  SER     9     220.275   7.791  21.515  1.00  0.00           C  
ATOM    136  HA  SER     9     219.769   8.514  22.154  1.00  0.00           H  
ATOM    137  CB  SER     9     221.296   7.060  22.361  1.00  0.00           C  
ATOM    138  HB2 SER     9     222.121   7.735  22.586  1.00  0.00           H  
ATOM    139  HB3 SER     9     220.689   6.713  23.197  1.00  0.00           H  
ATOM    140  OG  SER     9     221.753   5.970  21.639  1.00  0.00           O  
ATOM    141  HG  SER     9     222.609   6.236  21.295  1.00  0.00           H  
ATOM    142  C   SER     9     221.054   8.663  20.499  1.00  0.00           C  
ATOM    143  O   SER     9     222.024   9.261  20.823  1.00  0.00           O  
ATOM    144  N   LYS    10     220.761   8.724  19.182  1.00  0.00           N  
ATOM    145  H   LYS    10     219.967   8.141  18.958  1.00  0.00           H  
ATOM    146  CA  LYS    10     221.635   9.258  18.081  1.00  0.00           C  
ATOM    147  HA  LYS    10     222.515   9.698  18.552  1.00  0.00           H  
ATOM    148  CB  LYS    10     222.291   8.199  17.220  1.00  0.00           C  
ATOM    149  HB2 LYS    10     222.933   8.737  16.522  1.00  0.00           H  
ATOM    150  HB3 LYS    10     222.940   7.525  17.779  1.00  0.00           H  
ATOM    151  CG  LYS    10     221.151   7.391  16.436  1.00  0.00           C  
ATOM    152  HG2 LYS    10     220.814   6.501  16.969  1.00  0.00           H  
ATOM    153  HG3 LYS    10     220.224   7.946  16.294  1.00  0.00           H  
ATOM    154  CD  LYS    10     221.604   6.724  15.103  1.00  0.00           C  
ATOM    155  HD2 LYS    10     220.791   6.087  14.757  1.00  0.00           H  
ATOM    156  HD3 LYS    10     221.742   7.541  14.394  1.00  0.00           H  
ATOM    157  CE  LYS    10     222.941   6.015  15.185  1.00  0.00           C  
ATOM    158  HE2 LYS    10     223.603   6.374  15.973  1.00  0.00           H  
ATOM    159  HE3 LYS    10     222.740   4.973  15.433  1.00  0.00           H  
ATOM    160  NZ  LYS    10     223.683   5.900  13.880  1.00  0.00           N  
ATOM    161  HZ1 LYS    10     223.312   5.288  13.167  1.00  0.00           H  
ATOM    162  HZ2 LYS    10     223.896   6.726  13.338  1.00  0.00           H  
ATOM    163  HZ3 LYS    10     224.527   5.407  14.133  1.00  0.00           H  
ATOM    164  C   LYS    10     221.179  10.455  17.328  1.00  0.00           C  
ATOM    165  O   LYS    10     221.866  10.900  16.389  1.00  0.00           O  
ATOM    166  N   ALA    11     220.054  11.108  17.679  1.00  0.00           N  
ATOM    167  H   ALA    11     219.440  10.771  18.407  1.00  0.00           H  
ATOM    168  CA  ALA    11     219.674  12.481  17.215  1.00  0.00           C  
ATOM    169  HA  ALA    11     219.575  12.444  16.131  1.00  0.00           H  
ATOM    170  CB  ALA    11     218.325  12.866  17.932  1.00  0.00           C  
ATOM    171  HB1 ALA    11     218.477  12.998  19.003  1.00  0.00           H  
ATOM    172  HB2 ALA    11     218.015  13.850  17.580  1.00  0.00           H  
ATOM    173  HB3 ALA    11     217.728  12.029  17.569  1.00  0.00           H  
ATOM    174  C   ALA    11     220.817  13.476  17.581  1.00  0.00           C  
ATOM    175  O   ALA    11     221.696  13.384  18.452  1.00  0.00           O  
ATOM    176  N   LYS    12     220.720  14.649  16.876  1.00  0.00           N  
ATOM    177  H   LYS    12     219.978  14.752  16.198  1.00  0.00           H  
ATOM    178  CA  LYS    12     221.613  15.750  16.954  1.00  0.00           C  
ATOM    179  HA  LYS    12     222.001  15.870  17.966  1.00  0.00           H  
ATOM    180  CB  LYS    12     222.801  15.423  16.036  1.00  0.00           C  
ATOM    181  HB2 LYS    12     223.111  14.442  16.396  1.00  0.00           H  
ATOM    182  HB3 LYS    12     222.345  15.383  15.046  1.00  0.00           H  
ATOM    183  CG  LYS    12     223.971  16.344  16.229  1.00  0.00           C  
ATOM    184  HG2 LYS    12     223.655  17.355  15.972  1.00  0.00           H  
ATOM    185  HG3 LYS    12     224.291  16.263  17.268  1.00  0.00           H  
ATOM    186  CD  LYS    12     225.090  16.034  15.210  1.00  0.00           C  
ATOM    187  HD2 LYS    12     224.861  16.286  14.175  1.00  0.00           H  
ATOM    188  HD3 LYS    12     225.877  16.619  15.687  1.00  0.00           H  
ATOM    189  CE  LYS    12     225.648  14.584  15.281  1.00  0.00           C  
ATOM    190  HE2 LYS    12     225.212  13.896  16.005  1.00  0.00           H  
ATOM    191  HE3 LYS    12     225.373  14.085  14.352  1.00  0.00           H  
ATOM    192  NZ  LYS    12     227.098  14.546  15.273  1.00  0.00           N  
ATOM    193  HZ1 LYS    12     227.425  14.771  16.202  1.00  0.00           H  
ATOM    194  HZ2 LYS    12     227.500  13.638  15.086  1.00  0.00           H  
ATOM    195  HZ3 LYS    12     227.381  15.150  14.514  1.00  0.00           H  
ATOM    196  C   LYS    12     220.915  17.081  16.696  1.00  0.00           C  
ATOM    197  O   LYS    12     220.728  17.517  15.587  1.00  0.00           O  
ATOM    198  N   GLU    13     220.369  17.702  17.729  1.00  0.00           N  
ATOM    199  H   GLU    13     220.259  17.149  18.567  1.00  0.00           H  
ATOM    200  CA  GLU    13     219.486  18.874  17.695  1.00  0.00           C  
ATOM    201  HA  GLU    13     219.291  19.055  16.638  1.00  0.00           H  
ATOM    202  CB  GLU    13     218.236  18.479  18.491  1.00  0.00           C  
ATOM    203  HB2 GLU    13     217.971  17.469  18.180  1.00  0.00           H  
ATOM    204  HB3 GLU    13     218.504  18.415  19.546  1.00  0.00           H  
ATOM    205  CG  GLU    13     216.944  19.267  18.265  1.00  0.00           C  
ATOM    206  HG2 GLU    13     216.105  18.716  18.689  1.00  0.00           H  
ATOM    207  HG3 GLU    13     217.013  20.316  18.552  1.00  0.00           H  
ATOM    208  CD  GLU    13     216.819  19.389  16.769  1.00  0.00           C  
ATOM    209  OE1 GLU    13     217.073  20.481  16.299  1.00  0.00           O  
ATOM    210  OE2 GLU    13     216.556  18.450  15.933  1.00  0.00           O  
ATOM    211  C   GLU    13     220.188  20.050  18.225  1.00  0.00           C  
ATOM    212  O   GLU    13     221.144  19.975  18.948  1.00  0.00           O  
ATOM    213  N   GLY    14     219.738  21.251  17.806  1.00  0.00           N  
ATOM    214  H   GLY    14     218.957  21.297  17.168  1.00  0.00           H  
ATOM    215  CA  GLY    14     220.310  22.603  18.167  1.00  0.00           C  
ATOM    216  HA2 GLY    14     219.480  23.272  18.396  1.00  0.00           H  
ATOM    217  HA3 GLY    14     220.831  22.460  19.114  1.00  0.00           H  
ATOM    218  C   GLY    14     221.290  23.248  17.126  1.00  0.00           C  
ATOM    219  O   GLY    14     221.711  24.375  17.220  1.00  0.00           O  
ATOM    220  N   VAL    15     221.782  22.371  16.153  1.00  0.00           N  
ATOM    221  H   VAL    15     221.593  21.391  16.311  1.00  0.00           H  
ATOM    222  CA  VAL    15     222.813  22.643  15.065  1.00  0.00           C  
ATOM    223  HA  VAL    15     223.708  22.922  15.622  1.00  0.00           H  
ATOM    224  CB  VAL    15     223.015  21.366  14.226  1.00  0.00           C  
ATOM    225  HB  VAL    15     223.596  21.752  13.388  1.00  0.00           H  
ATOM    226  CG1 VAL    15     223.965  20.318  14.937  1.00  0.00           C  
ATOM    227 HG11 VAL    15     224.782  20.930  15.319  1.00  0.00           H  
ATOM    228 HG12 VAL    15     224.401  19.605  14.237  1.00  0.00           H  
ATOM    229 HG13 VAL    15     223.471  19.815  15.769  1.00  0.00           H  
ATOM    230  CG2 VAL    15     221.738  20.774  13.667  1.00  0.00           C  
ATOM    231 HG21 VAL    15     221.219  21.461  12.998  1.00  0.00           H  
ATOM    232 HG22 VAL    15     220.957  20.730  14.426  1.00  0.00           H  
ATOM    233 HG23 VAL    15     221.914  19.772  13.275  1.00  0.00           H  
ATOM    234  C   VAL    15     222.552  23.892  14.159  1.00  0.00           C  
ATOM    235  O   VAL    15     221.440  24.446  14.205  1.00  0.00           O  
ATOM    236  N   VAL    16     223.562  24.189  13.305  1.00  0.00           N  
ATOM    237  H   VAL    16     224.488  23.797  13.401  1.00  0.00           H  
ATOM    238  CA  VAL    16     223.526  25.327  12.361  1.00  0.00           C  
ATOM    239  HA  VAL    16     222.625  25.870  12.649  1.00  0.00           H  
ATOM    240  CB  VAL    16     224.778  26.175  12.540  1.00  0.00           C  
ATOM    241  HB  VAL    16     224.576  26.933  11.784  1.00  0.00           H  
ATOM    242  CG1 VAL    16     226.169  25.537  12.220  1.00  0.00           C  
ATOM    243 HG11 VAL    16     226.195  25.273  11.163  1.00  0.00           H  
ATOM    244 HG12 VAL    16     226.441  24.668  12.820  1.00  0.00           H  
ATOM    245 HG13 VAL    16     226.872  26.333  12.463  1.00  0.00           H  
ATOM    246  CG2 VAL    16     224.910  26.898  13.978  1.00  0.00           C  
ATOM    247 HG21 VAL    16     225.657  27.688  14.056  1.00  0.00           H  
ATOM    248 HG22 VAL    16     224.923  26.180  14.798  1.00  0.00           H  
ATOM    249 HG23 VAL    16     223.990  27.469  14.101  1.00  0.00           H  
ATOM    250  C   VAL    16     223.391  25.000  10.880  1.00  0.00           C  
ATOM    251  O   VAL    16     223.079  25.860  10.056  1.00  0.00           O  
ATOM    252  N   ALA    17     223.547  23.741  10.497  1.00  0.00           N  
ATOM    253  H   ALA    17     223.880  23.097  11.199  1.00  0.00           H  
ATOM    254  CA  ALA    17     223.693  23.230   9.160  1.00  0.00           C  
ATOM    255  HA  ALA    17     224.100  24.072   8.599  1.00  0.00           H  
ATOM    256  CB  ALA    17     224.538  21.978   8.907  1.00  0.00           C  
ATOM    257  HB1 ALA    17     224.115  21.146   9.471  1.00  0.00           H  
ATOM    258  HB2 ALA    17     224.712  21.683   7.872  1.00  0.00           H  
ATOM    259  HB3 ALA    17     225.520  21.975   9.379  1.00  0.00           H  
ATOM    260  C   ALA    17     222.259  22.777   8.745  1.00  0.00           C  
ATOM    261  O   ALA    17     222.163  22.129   7.640  1.00  0.00           O  
ATOM    262  N   ALA    18     221.123  23.036   9.358  1.00  0.00           N  
ATOM    263  H   ALA    18     221.107  23.648  10.161  1.00  0.00           H  
ATOM    264  CA  ALA    18     219.775  22.384   9.180  1.00  0.00           C  
ATOM    265  HA  ALA    18     219.848  21.788   8.270  1.00  0.00           H  
ATOM    266  CB  ALA    18     219.569  21.287  10.215  1.00  0.00           C  
ATOM    267  HB1 ALA    18     218.620  20.770  10.076  1.00  0.00           H  
ATOM    268  HB2 ALA    18     220.266  20.449  10.225  1.00  0.00           H  
ATOM    269  HB3 ALA    18     219.370  21.689  11.208  1.00  0.00           H  
ATOM    270  C   ALA    18     218.573  23.451   9.015  1.00  0.00           C  
ATOM    271  O   ALA    18     218.641  24.543   9.690  1.00  0.00           O  
ATOM    272  N   ALA    19     217.533  23.080   8.203  1.00  0.00           N  
ATOM    273  H   ALA    19     217.557  22.219   7.676  1.00  0.00           H  
ATOM    274  CA  ALA    19     216.327  23.826   8.118  1.00  0.00           C  
ATOM    275  HA  ALA    19     216.361  24.656   8.824  1.00  0.00           H  
ATOM    276  CB  ALA    19     216.284  24.407   6.770  1.00  0.00           C  
ATOM    277  HB1 ALA    19     215.747  25.355   6.768  1.00  0.00           H  
ATOM    278  HB2 ALA    19     217.278  24.697   6.428  1.00  0.00           H  
ATOM    279  HB3 ALA    19     215.746  23.755   6.081  1.00  0.00           H  
ATOM    280  C   ALA    19     215.178  22.860   8.426  1.00  0.00           C  
ATOM    281  O   ALA    19     215.271  21.646   8.410  1.00  0.00           O  
ATOM    282  N   GLU    20     213.979  23.435   8.710  1.00  0.00           N  
ATOM    283  H   GLU    20     213.909  24.440   8.646  1.00  0.00           H  
ATOM    284  CA  GLU    20     212.687  22.654   8.870  1.00  0.00           C  
ATOM    285  HA  GLU    20     212.888  21.890   9.621  1.00  0.00           H  
ATOM    286  CB  GLU    20     211.680  23.477   9.720  1.00  0.00           C  
ATOM    287  HB2 GLU    20     212.066  23.977  10.609  1.00  0.00           H  
ATOM    288  HB3 GLU    20     211.376  24.289   9.060  1.00  0.00           H  
ATOM    289  CG  GLU    20     210.441  22.747  10.157  1.00  0.00           C  
ATOM    290  HG2 GLU    20     209.641  23.388  10.527  1.00  0.00           H  
ATOM    291  HG3 GLU    20     210.113  22.232   9.254  1.00  0.00           H  
ATOM    292  CD  GLU    20     210.786  21.584  11.192  1.00  0.00           C  
ATOM    293  OE1 GLU    20     210.970  21.852  12.384  1.00  0.00           O  
ATOM    294  OE2 GLU    20     210.845  20.421  10.806  1.00  0.00           O  
ATOM    295  C   GLU    20     212.039  22.222   7.417  1.00  0.00           C  
ATOM    296  O   GLU    20     212.158  22.930   6.439  1.00  0.00           O  
ATOM    297  N   LYS    21     211.355  21.065   7.404  1.00  0.00           N  
ATOM    298  H   LYS    21     211.213  20.585   8.282  1.00  0.00           H  
ATOM    299  CA  LYS    21     210.811  20.302   6.257  1.00  0.00           C  
ATOM    300  HA  LYS    21     211.391  20.680   5.415  1.00  0.00           H  
ATOM    301  CB  LYS    21     211.039  18.713   6.281  1.00  0.00           C  
ATOM    302  HB2 LYS    21     210.372  18.353   7.065  1.00  0.00           H  
ATOM    303  HB3 LYS    21     210.907  18.334   5.268  1.00  0.00           H  
ATOM    304  CG  LYS    21     212.535  18.371   6.796  1.00  0.00           C  
ATOM    305  HG2 LYS    21     213.081  18.757   5.935  1.00  0.00           H  
ATOM    306  HG3 LYS    21     212.691  18.979   7.687  1.00  0.00           H  
ATOM    307  CD  LYS    21     212.674  16.859   6.814  1.00  0.00           C  
ATOM    308  HD2 LYS    21     211.914  16.523   7.520  1.00  0.00           H  
ATOM    309  HD3 LYS    21     212.422  16.393   5.861  1.00  0.00           H  
ATOM    310  CE  LYS    21     214.026  16.533   7.335  1.00  0.00           C  
ATOM    311  HE2 LYS    21     214.697  17.316   6.981  1.00  0.00           H  
ATOM    312  HE3 LYS    21     213.834  16.812   8.371  1.00  0.00           H  
ATOM    313  NZ  LYS    21     214.335  15.025   7.078  1.00  0.00           N  
ATOM    314  HZ1 LYS    21     214.450  14.974   6.076  1.00  0.00           H  
ATOM    315  HZ2 LYS    21     215.269  14.756   7.352  1.00  0.00           H  
ATOM    316  HZ3 LYS    21     213.652  14.391   7.469  1.00  0.00           H  
ATOM    317  C   LYS    21     209.345  20.596   6.027  1.00  0.00           C  
ATOM    318  O   LYS    21     208.687  21.055   6.913  1.00  0.00           O  
ATOM    319  N   THR    22     208.820  20.161   4.897  1.00  0.00           N  
ATOM    320  H   THR    22     209.566  19.643   4.455  1.00  0.00           H  
ATOM    321  CA  THR    22     207.432  20.212   4.411  1.00  0.00           C  
ATOM    322  HA  THR    22     206.676  20.356   5.183  1.00  0.00           H  
ATOM    323  CB  THR    22     207.276  21.610   3.573  1.00  0.00           C  
ATOM    324  HB  THR    22     207.814  21.405   2.647  1.00  0.00           H  
ATOM    325  CG2 THR    22     207.541  22.935   4.265  1.00  0.00           C  
ATOM    326 HG21 THR    22     208.531  22.918   4.719  1.00  0.00           H  
ATOM    327 HG22 THR    22     206.872  23.114   5.107  1.00  0.00           H  
ATOM    328 HG23 THR    22     207.488  23.729   3.520  1.00  0.00           H  
ATOM    329  OG1 THR    22     205.953  21.691   3.170  1.00  0.00           O  
ATOM    330  HG1 THR    22     205.825  22.594   2.869  1.00  0.00           H  
ATOM    331  C   THR    22     207.222  18.907   3.650  1.00  0.00           C  
ATOM    332  O   THR    22     208.061  18.020   3.465  1.00  0.00           O  
ATOM    333  N   LYS    23     206.018  18.809   3.070  1.00  0.00           N  
ATOM    334  H   LYS    23     205.517  19.673   3.218  1.00  0.00           H  
ATOM    335  CA  LYS    23     205.332  17.815   2.211  1.00  0.00           C  
ATOM    336  HA  LYS    23     206.116  17.059   2.179  1.00  0.00           H  
ATOM    337  CB  LYS    23     204.112  17.249   2.969  1.00  0.00           C  
ATOM    338  HB2 LYS    23     204.303  17.474   4.018  1.00  0.00           H  
ATOM    339  HB3 LYS    23     203.190  17.705   2.608  1.00  0.00           H  
ATOM    340  CG  LYS    23     204.104  15.684   2.916  1.00  0.00           C  
ATOM    341  HG2 LYS    23     203.590  15.436   1.987  1.00  0.00           H  
ATOM    342  HG3 LYS    23     205.056  15.153   2.909  1.00  0.00           H  
ATOM    343  CD  LYS    23     203.270  15.071   4.036  1.00  0.00           C  
ATOM    344  HD2 LYS    23     202.484  15.776   4.308  1.00  0.00           H  
ATOM    345  HD3 LYS    23     202.946  14.145   3.562  1.00  0.00           H  
ATOM    346  CE  LYS    23     204.135  14.676   5.254  1.00  0.00           C  
ATOM    347  HE2 LYS    23     204.988  14.036   5.025  1.00  0.00           H  
ATOM    348  HE3 LYS    23     204.301  15.619   5.775  1.00  0.00           H  
ATOM    349  NZ  LYS    23     203.369  14.024   6.267  1.00  0.00           N  
ATOM    350  HZ1 LYS    23     203.042  13.206   5.774  1.00  0.00           H  
ATOM    351  HZ2 LYS    23     203.970  13.743   7.029  1.00  0.00           H  
ATOM    352  HZ3 LYS    23     202.556  14.499   6.632  1.00  0.00           H  
ATOM    353  C   LYS    23     205.086  18.182   0.656  1.00  0.00           C  
ATOM    354  O   LYS    23     204.114  17.678   0.084  1.00  0.00           O  
ATOM    355  N   GLN    24     205.997  18.974   0.072  1.00  0.00           N  
ATOM    356  H   GLN    24     206.953  19.177   0.326  1.00  0.00           H  
ATOM    357  CA  GLN    24     205.813  19.639  -1.206  1.00  0.00           C  
ATOM    358  HA  GLN    24     204.767  19.945  -1.165  1.00  0.00           H  
ATOM    359  CB  GLN    24     206.798  20.805  -1.225  1.00  0.00           C  
ATOM    360  HB2 GLN    24     206.641  21.499  -0.398  1.00  0.00           H  
ATOM    361  HB3 GLN    24     207.763  20.334  -1.407  1.00  0.00           H  
ATOM    362  CG  GLN    24     206.482  21.820  -2.394  1.00  0.00           C  
ATOM    363  HG2 GLN    24     206.367  21.296  -3.342  1.00  0.00           H  
ATOM    364  HG3 GLN    24     205.628  22.423  -2.085  1.00  0.00           H  
ATOM    365  CD  GLN    24     207.679  22.744  -2.587  1.00  0.00           C  
ATOM    366  OE1 GLN    24     207.729  23.777  -1.945  1.00  0.00           O  
ATOM    367  NE2 GLN    24     208.476  22.510  -3.619  1.00  0.00           N  
ATOM    368 HE21 GLN    24     208.264  21.651  -4.107  1.00  0.00           H  
ATOM    369 HE22 GLN    24     209.358  22.997  -3.684  1.00  0.00           H  
ATOM    370  C   GLN    24     205.972  18.718  -2.475  1.00  0.00           C  
ATOM    371  O   GLN    24     205.080  18.794  -3.386  1.00  0.00           O  
ATOM    372  N   GLY    25     207.080  17.968  -2.631  1.00  0.00           N  
ATOM    373  H   GLY    25     207.862  18.070  -1.999  1.00  0.00           H  
ATOM    374  CA  GLY    25     207.369  17.291  -3.912  1.00  0.00           C  
ATOM    375  HA2 GLY    25     208.123  16.528  -3.713  1.00  0.00           H  
ATOM    376  HA3 GLY    25     206.493  16.828  -4.365  1.00  0.00           H  
ATOM    377  C   GLY    25     207.919  18.369  -4.839  1.00  0.00           C  
ATOM    378  O   GLY    25     207.884  19.538  -4.489  1.00  0.00           O  
ATOM    379  N   VAL    26     208.451  17.962  -6.030  1.00  0.00           N  
ATOM    380  H   VAL    26     208.350  17.001  -6.323  1.00  0.00           H  
ATOM    381  CA  VAL    26     208.949  18.931  -7.104  1.00  0.00           C  
ATOM    382  HA  VAL    26     208.971  19.872  -6.555  1.00  0.00           H  
ATOM    383  CB  VAL    26     210.423  18.676  -7.526  1.00  0.00           C  
ATOM    384  HB  VAL    26     211.039  18.734  -6.628  1.00  0.00           H  
ATOM    385  CG1 VAL    26     210.846  19.627  -8.618  1.00  0.00           C  
ATOM    386 HG11 VAL    26     211.793  19.239  -8.992  1.00  0.00           H  
ATOM    387 HG12 VAL    26     211.086  20.626  -8.256  1.00  0.00           H  
ATOM    388 HG13 VAL    26     210.072  19.533  -9.380  1.00  0.00           H  
ATOM    389  CG2 VAL    26     210.553  17.268  -8.163  1.00  0.00           C  
ATOM    390 HG21 VAL    26     211.388  17.054  -8.830  1.00  0.00           H  
ATOM    391 HG22 VAL    26     209.665  17.071  -8.764  1.00  0.00           H  
ATOM    392 HG23 VAL    26     210.487  16.427  -7.472  1.00  0.00           H  
ATOM    393  C   VAL    26     208.043  19.206  -8.188  1.00  0.00           C  
ATOM    394  O   VAL    26     207.512  18.205  -8.731  1.00  0.00           O  
ATOM    395  N   ALA    27     207.869  20.531  -8.661  1.00  0.00           N  
ATOM    396  H   ALA    27     208.501  21.216  -8.270  1.00  0.00           H  
ATOM    397  CA  ALA    27     206.887  21.116  -9.582  1.00  0.00           C  
ATOM    398  HA  ALA    27     206.494  22.019  -9.116  1.00  0.00           H  
ATOM    399  CB  ALA    27     207.573  21.429 -10.830  1.00  0.00           C  
ATOM    400  HB1 ALA    27     208.638  21.299 -10.638  1.00  0.00           H  
ATOM    401  HB2 ALA    27     207.313  20.682 -11.580  1.00  0.00           H  
ATOM    402  HB3 ALA    27     207.364  22.438 -11.183  1.00  0.00           H  
ATOM    403  C   ALA    27     205.513  20.368  -9.586  1.00  0.00           C  
ATOM    404  O   ALA    27     204.808  20.348 -10.581  1.00  0.00           O  
ATOM    405  N   GLU    28     205.171  19.807  -8.447  1.00  0.00           N  
ATOM    406  H   GLU    28     205.812  19.749  -7.669  1.00  0.00           H  
ATOM    407  CA  GLU    28     203.886  19.171  -8.090  1.00  0.00           C  
ATOM    408  HA  GLU    28     203.472  18.692  -8.977  1.00  0.00           H  
ATOM    409  CB  GLU    28     203.965  18.025  -7.055  1.00  0.00           C  
ATOM    410  HB2 GLU    28     204.625  17.313  -7.551  1.00  0.00           H  
ATOM    411  HB3 GLU    28     204.460  18.324  -6.131  1.00  0.00           H  
ATOM    412  CG  GLU    28     202.777  17.116  -6.856  1.00  0.00           C  
ATOM    413  HG2 GLU    28     201.994  17.648  -6.315  1.00  0.00           H  
ATOM    414  HG3 GLU    28     202.454  16.718  -7.818  1.00  0.00           H  
ATOM    415  CD  GLU    28     203.117  15.986  -5.864  1.00  0.00           C  
ATOM    416  OE1 GLU    28     203.179  14.826  -6.309  1.00  0.00           O  
ATOM    417  OE2 GLU    28     203.207  16.289  -4.650  1.00  0.00           O  
ATOM    418  C   GLU    28     202.695  20.179  -7.929  1.00  0.00           C  
ATOM    419  O   GLU    28     202.022  20.396  -8.928  1.00  0.00           O  
ATOM    420  N   ALA    29     202.445  20.587  -6.657  1.00  0.00           N  
ATOM    421  H   ALA    29     203.072  20.345  -5.903  1.00  0.00           H  
ATOM    422  CA  ALA    29     201.160  21.162  -6.241  1.00  0.00           C  
ATOM    423  HA  ALA    29     200.651  21.306  -7.195  1.00  0.00           H  
ATOM    424  CB  ALA    29     200.483  20.170  -5.352  1.00  0.00           C  
ATOM    425  HB1 ALA    29     200.227  19.316  -5.980  1.00  0.00           H  
ATOM    426  HB2 ALA    29     201.160  19.861  -4.556  1.00  0.00           H  
ATOM    427  HB3 ALA    29     199.610  20.606  -4.868  1.00  0.00           H  
ATOM    428  C   ALA    29     201.557  22.521  -5.517  1.00  0.00           C  
ATOM    429  O   ALA    29     202.712  22.647  -5.005  1.00  0.00           O  
ATOM    430  N   ALA    30     200.536  23.369  -5.364  1.00  0.00           N  
ATOM    431  H   ALA    30     199.845  23.294  -6.097  1.00  0.00           H  
ATOM    432  CA  ALA    30     200.771  24.716  -4.827  1.00  0.00           C  
ATOM    433  HA  ALA    30     201.574  24.636  -4.093  1.00  0.00           H  
ATOM    434  CB  ALA    30     201.248  25.568  -6.008  1.00  0.00           C  
ATOM    435  HB1 ALA    30     200.488  26.046  -6.626  1.00  0.00           H  
ATOM    436  HB2 ALA    30     201.856  26.400  -5.651  1.00  0.00           H  
ATOM    437  HB3 ALA    30     201.993  25.028  -6.592  1.00  0.00           H  
ATOM    438  C   ALA    30     199.470  25.319  -4.366  1.00  0.00           C  
ATOM    439  O   ALA    30     198.533  25.453  -5.188  1.00  0.00           O  
ATOM    440  N   GLY    31     199.386  25.768  -3.062  1.00  0.00           N  
ATOM    441  H   GLY    31     200.037  25.410  -2.378  1.00  0.00           H  
ATOM    442  CA  GLY    31     198.012  26.129  -2.496  1.00  0.00           C  
ATOM    443  HA2 GLY    31     198.108  26.504  -1.477  1.00  0.00           H  
ATOM    444  HA3 GLY    31     197.618  26.934  -3.116  1.00  0.00           H  
ATOM    445  C   GLY    31     197.083  25.056  -2.491  1.00  0.00           C  
ATOM    446  O   GLY    31     197.518  23.930  -2.203  1.00  0.00           O  
ATOM    447  N   LYS    32     195.828  25.378  -2.556  1.00  0.00           N  
ATOM    448  H   LYS    32     195.455  26.296  -2.755  1.00  0.00           H  
ATOM    449  CA  LYS    32     194.717  24.317  -2.224  1.00  0.00           C  
ATOM    450  HA  LYS    32     195.235  23.369  -2.077  1.00  0.00           H  
ATOM    451  CB  LYS    32     194.033  24.498  -0.797  1.00  0.00           C  
ATOM    452  HB2 LYS    32     193.216  23.778  -0.779  1.00  0.00           H  
ATOM    453  HB3 LYS    32     194.781  24.235  -0.049  1.00  0.00           H  
ATOM    454  CG  LYS    32     193.463  25.866  -0.489  1.00  0.00           C  
ATOM    455  HG2 LYS    32     194.154  26.474   0.094  1.00  0.00           H  
ATOM    456  HG3 LYS    32     193.239  26.402  -1.412  1.00  0.00           H  
ATOM    457  CD  LYS    32     192.187  25.734   0.317  1.00  0.00           C  
ATOM    458  HD2 LYS    32     191.464  25.284  -0.364  1.00  0.00           H  
ATOM    459  HD3 LYS    32     192.485  25.138   1.180  1.00  0.00           H  
ATOM    460  CE  LYS    32     191.639  27.085   0.797  1.00  0.00           C  
ATOM    461  HE2 LYS    32     191.039  27.033   1.706  1.00  0.00           H  
ATOM    462  HE3 LYS    32     192.507  27.657   1.124  1.00  0.00           H  
ATOM    463  NZ  LYS    32     190.797  27.775  -0.186  1.00  0.00           N  
ATOM    464  HZ1 LYS    32     190.606  28.676   0.229  1.00  0.00           H  
ATOM    465  HZ2 LYS    32     191.257  28.020  -1.052  1.00  0.00           H  
ATOM    466  HZ3 LYS    32     189.926  27.271  -0.265  1.00  0.00           H  
ATOM    467  C   LYS    32     193.708  24.038  -3.391  1.00  0.00           C  
ATOM    468  O   LYS    32     192.521  23.857  -3.198  1.00  0.00           O  
ATOM    469  N   THR    33     194.241  23.996  -4.649  1.00  0.00           N  
ATOM    470  H   THR    33     195.245  24.089  -4.716  1.00  0.00           H  
ATOM    471  CA  THR    33     193.486  23.770  -5.904  1.00  0.00           C  
ATOM    472  HA  THR    33     192.531  23.266  -5.754  1.00  0.00           H  
ATOM    473  CB  THR    33     193.225  25.097  -6.651  1.00  0.00           C  
ATOM    474  HB  THR    33     194.209  25.502  -6.885  1.00  0.00           H  
ATOM    475  CG2 THR    33     192.472  26.144  -5.832  1.00  0.00           C  
ATOM    476 HG21 THR    33     191.636  25.704  -5.289  1.00  0.00           H  
ATOM    477 HG22 THR    33     192.083  26.956  -6.448  1.00  0.00           H  
ATOM    478 HG23 THR    33     193.296  26.443  -5.184  1.00  0.00           H  
ATOM    479  OG1 THR    33     192.413  24.968  -7.881  1.00  0.00           O  
ATOM    480  HG1 THR    33     191.748  25.635  -7.694  1.00  0.00           H  
ATOM    481  C   THR    33     194.199  22.709  -6.840  1.00  0.00           C  
ATOM    482  O   THR    33     195.278  22.267  -6.417  1.00  0.00           O  
ATOM    483  N   LYS    34     193.431  22.257  -7.877  1.00  0.00           N  
ATOM    484  H   LYS    34     192.609  22.842  -7.935  1.00  0.00           H  
ATOM    485  CA  LYS    34     193.642  21.422  -9.049  1.00  0.00           C  
ATOM    486  HA  LYS    34     194.630  21.515  -9.500  1.00  0.00           H  
ATOM    487  CB  LYS    34     193.574  19.993  -8.655  1.00  0.00           C  
ATOM    488  HB2 LYS    34     194.333  19.973  -7.874  1.00  0.00           H  
ATOM    489  HB3 LYS    34     192.580  19.652  -8.364  1.00  0.00           H  
ATOM    490  CG  LYS    34     194.132  18.991  -9.737  1.00  0.00           C  
ATOM    491  HG2 LYS    34     193.428  18.913 -10.565  1.00  0.00           H  
ATOM    492  HG3 LYS    34     195.096  19.224 -10.188  1.00  0.00           H  
ATOM    493  CD  LYS    34     194.082  17.554  -9.170  1.00  0.00           C  
ATOM    494  HD2 LYS    34     194.830  17.440  -8.386  1.00  0.00           H  
ATOM    495  HD3 LYS    34     193.109  17.286  -8.757  1.00  0.00           H  
ATOM    496  CE  LYS    34     194.500  16.596 -10.258  1.00  0.00           C  
ATOM    497  HE2 LYS    34     193.858  16.648 -11.137  1.00  0.00           H  
ATOM    498  HE3 LYS    34     195.443  17.049 -10.564  1.00  0.00           H  
ATOM    499  NZ  LYS    34     194.612  15.124  -9.916  1.00  0.00           N  
ATOM    500  HZ1 LYS    34     193.717  14.693  -9.734  1.00  0.00           H  
ATOM    501  HZ2 LYS    34     194.841  14.804 -10.846  1.00  0.00           H  
ATOM    502  HZ3 LYS    34     195.345  14.860  -9.272  1.00  0.00           H  
ATOM    503  C   LYS    34     192.620  21.745 -10.098  1.00  0.00           C  
ATOM    504  O   LYS    34     191.435  21.849  -9.746  1.00  0.00           O  
ATOM    505  N   GLU    35     193.137  22.180 -11.256  1.00  0.00           N  
ATOM    506  H   GLU    35     194.147  22.190 -11.291  1.00  0.00           H  
ATOM    507  CA  GLU    35     192.337  22.726 -12.346  1.00  0.00           C  
ATOM    508  HA  GLU    35     191.324  22.777 -11.947  1.00  0.00           H  
ATOM    509  CB  GLU    35     192.799  24.180 -12.598  1.00  0.00           C  
ATOM    510  HB2 GLU    35     193.822  24.192 -12.976  1.00  0.00           H  
ATOM    511  HB3 GLU    35     192.241  24.548 -13.459  1.00  0.00           H  
ATOM    512  CG  GLU    35     192.822  25.160 -11.375  1.00  0.00           C  
ATOM    513  HG2 GLU    35     192.305  24.754 -10.506  1.00  0.00           H  
ATOM    514  HG3 GLU    35     193.837  25.409 -11.064  1.00  0.00           H  
ATOM    515  CD  GLU    35     192.132  26.450 -11.931  1.00  0.00           C  
ATOM    516  OE1 GLU    35     190.955  26.462 -11.788  1.00  0.00           O  
ATOM    517  OE2 GLU    35     192.729  27.373 -12.523  1.00  0.00           O  
ATOM    518  C   GLU    35     192.339  21.821 -13.604  1.00  0.00           C  
ATOM    519  O   GLU    35     192.023  22.335 -14.688  1.00  0.00           O  
ATOM    520  N   GLY    36     192.785  20.597 -13.471  1.00  0.00           N  
ATOM    521  H   GLY    36     193.204  20.345 -12.587  1.00  0.00           H  
ATOM    522  CA  GLY    36     192.754  19.575 -14.504  1.00  0.00           C  
ATOM    523  HA2 GLY    36     193.374  19.891 -15.343  1.00  0.00           H  
ATOM    524  HA3 GLY    36     193.184  18.637 -14.156  1.00  0.00           H  
ATOM    525  C   GLY    36     191.301  19.167 -14.954  1.00  0.00           C  
ATOM    526  O   GLY    36     191.174  18.579 -15.997  1.00  0.00           O  
ATOM    527  N   VAL    37     190.358  19.264 -13.994  1.00  0.00           N  
ATOM    528  H   VAL    37     190.712  19.470 -13.071  1.00  0.00           H  
ATOM    529  CA  VAL    37     188.951  19.107 -14.246  1.00  0.00           C  
ATOM    530  HA  VAL    37     188.914  18.077 -14.599  1.00  0.00           H  
ATOM    531  CB  VAL    37     188.077  19.104 -12.926  1.00  0.00           C  
ATOM    532  HB  VAL    37     188.378  18.294 -12.262  1.00  0.00           H  
ATOM    533  CG1 VAL    37     186.621  18.775 -13.300  1.00  0.00           C  
ATOM    534 HG11 VAL    37     186.065  18.480 -12.410  1.00  0.00           H  
ATOM    535 HG12 VAL    37     186.641  17.990 -14.056  1.00  0.00           H  
ATOM    536 HG13 VAL    37     186.205  19.614 -13.858  1.00  0.00           H  
ATOM    537  CG2 VAL    37     187.999  20.365 -12.080  1.00  0.00           C  
ATOM    538 HG21 VAL    37     187.238  20.244 -11.310  1.00  0.00           H  
ATOM    539 HG22 VAL    37     187.735  21.308 -12.558  1.00  0.00           H  
ATOM    540 HG23 VAL    37     188.910  20.468 -11.491  1.00  0.00           H  
ATOM    541  C   VAL    37     188.386  20.015 -15.388  1.00  0.00           C  
ATOM    542  O   VAL    37     187.475  19.655 -16.112  1.00  0.00           O  
ATOM    543  N   LEU    38     189.044  21.207 -15.728  1.00  0.00           N  
ATOM    544  H   LEU    38     189.681  21.437 -14.979  1.00  0.00           H  
ATOM    545  CA  LEU    38     188.710  22.111 -16.880  1.00  0.00           C  
ATOM    546  HA  LEU    38     187.991  21.583 -17.507  1.00  0.00           H  
ATOM    547  CB  LEU    38     188.087  23.436 -16.249  1.00  0.00           C  
ATOM    548  HB2 LEU    38     188.695  23.634 -15.366  1.00  0.00           H  
ATOM    549  HB3 LEU    38     188.139  24.240 -16.983  1.00  0.00           H  
ATOM    550  CG  LEU    38     186.600  23.454 -15.792  1.00  0.00           C  
ATOM    551  HG  LEU    38     186.406  24.472 -16.128  1.00  0.00           H  
ATOM    552  CD1 LEU    38     186.261  23.313 -14.294  1.00  0.00           C  
ATOM    553 HD11 LEU    38     185.318  23.823 -14.100  1.00  0.00           H  
ATOM    554 HD12 LEU    38     187.086  23.703 -13.699  1.00  0.00           H  
ATOM    555 HD13 LEU    38     186.074  22.255 -14.108  1.00  0.00           H  
ATOM    556  CD2 LEU    38     185.576  22.551 -16.623  1.00  0.00           C  
ATOM    557 HD21 LEU    38     184.625  23.070 -16.744  1.00  0.00           H  
ATOM    558 HD22 LEU    38     185.594  21.575 -16.138  1.00  0.00           H  
ATOM    559 HD23 LEU    38     185.958  22.484 -17.641  1.00  0.00           H  
ATOM    560  C   LEU    38     189.857  22.469 -17.852  1.00  0.00           C  
ATOM    561  O   LEU    38     190.213  23.593 -18.063  1.00  0.00           O  
ATOM    562  N   TYR    39     190.460  21.443 -18.316  1.00  0.00           N  
ATOM    563  H   TYR    39     190.163  20.563 -17.917  1.00  0.00           H  
ATOM    564  CA  TYR    39     191.512  21.429 -19.382  1.00  0.00           C  
ATOM    565  HA  TYR    39     191.371  22.265 -20.068  1.00  0.00           H  
ATOM    566  CB  TYR    39     192.858  21.663 -18.697  1.00  0.00           C  
ATOM    567  HB2 TYR    39     192.925  22.618 -18.177  1.00  0.00           H  
ATOM    568  HB3 TYR    39     192.901  20.887 -17.932  1.00  0.00           H  
ATOM    569  CG  TYR    39     194.051  21.597 -19.655  1.00  0.00           C  
ATOM    570  CD1 TYR    39     194.624  20.348 -19.966  1.00  0.00           C  
ATOM    571  HD1 TYR    39     194.157  19.463 -19.558  1.00  0.00           H  
ATOM    572  CE1 TYR    39     195.837  20.270 -20.634  1.00  0.00           C  
ATOM    573  HE1 TYR    39     196.190  19.317 -21.000  1.00  0.00           H  
ATOM    574  CZ  TYR    39     196.434  21.452 -21.120  1.00  0.00           C  
ATOM    575  OH  TYR    39     197.644  21.318 -21.617  1.00  0.00           O  
ATOM    576  HH  TYR    39     198.016  20.501 -21.957  1.00  0.00           H  
ATOM    577  CE2 TYR    39     195.975  22.696 -20.800  1.00  0.00           C  
ATOM    578  HE2 TYR    39     196.439  23.577 -21.217  1.00  0.00           H  
ATOM    579  CD2 TYR    39     194.731  22.737 -20.095  1.00  0.00           C  
ATOM    580  HD2 TYR    39     194.301  23.691 -19.829  1.00  0.00           H  
ATOM    581  C   TYR    39     191.508  20.128 -20.198  1.00  0.00           C  
ATOM    582  O   TYR    39     191.162  19.083 -19.639  1.00  0.00           O  
ATOM    583  N   VAL    40     191.606  20.293 -21.553  1.00  0.00           N  
ATOM    584  H   VAL    40     191.872  21.177 -21.962  1.00  0.00           H  
ATOM    585  CA  VAL    40     191.547  19.170 -22.559  1.00  0.00           C  
ATOM    586  HA  VAL    40     191.049  18.352 -22.037  1.00  0.00           H  
ATOM    587  CB  VAL    40     190.817  19.655 -23.856  1.00  0.00           C  
ATOM    588  HB  VAL    40     191.569  20.235 -24.391  1.00  0.00           H  
ATOM    589  CG1 VAL    40     189.611  20.642 -23.791  1.00  0.00           C  
ATOM    590 HG11 VAL    40     188.711  20.189 -23.375  1.00  0.00           H  
ATOM    591 HG12 VAL    40     189.442  21.267 -24.667  1.00  0.00           H  
ATOM    592 HG13 VAL    40     190.058  21.363 -23.107  1.00  0.00           H  
ATOM    593  CG2 VAL    40     190.332  18.486 -24.790  1.00  0.00           C  
ATOM    594 HG21 VAL    40     190.393  18.893 -25.799  1.00  0.00           H  
ATOM    595 HG22 VAL    40     189.405  18.070 -24.396  1.00  0.00           H  
ATOM    596 HG23 VAL    40     191.111  17.729 -24.882  1.00  0.00           H  
ATOM    597  C   VAL    40     192.909  18.575 -22.903  1.00  0.00           C  
ATOM    598  O   VAL    40     193.828  19.341 -23.207  1.00  0.00           O  
ATOM    599  N   GLY    41     193.132  17.238 -22.803  1.00  0.00           N  
ATOM    600  H   GLY    41     192.258  16.748 -22.676  1.00  0.00           H  
ATOM    601  CA  GLY    41     194.340  16.393 -22.916  1.00  0.00           C  
ATOM    602  HA2 GLY    41     195.020  16.764 -22.150  1.00  0.00           H  
ATOM    603  HA3 GLY    41     194.109  15.361 -22.653  1.00  0.00           H  
ATOM    604  C   GLY    41     194.987  16.310 -24.283  1.00  0.00           C  
ATOM    605  O   GLY    41     194.401  16.562 -25.366  1.00  0.00           O  
ATOM    606  N   SER    42     196.226  15.791 -24.372  1.00  0.00           N  
ATOM    607  H   SER    42     196.640  15.607 -23.470  1.00  0.00           H  
ATOM    608  CA  SER    42     197.073  15.373 -25.517  1.00  0.00           C  
ATOM    609  HA  SER    42     196.442  15.379 -26.406  1.00  0.00           H  
ATOM    610  CB  SER    42     198.187  16.325 -25.568  1.00  0.00           C  
ATOM    611  HB2 SER    42     197.802  17.344 -25.554  1.00  0.00           H  
ATOM    612  HB3 SER    42     198.816  16.173 -24.691  1.00  0.00           H  
ATOM    613  OG  SER    42     198.886  15.936 -26.744  1.00  0.00           O  
ATOM    614  HG  SER    42     198.501  16.444 -27.462  1.00  0.00           H  
ATOM    615  C   SER    42     197.616  13.853 -25.362  1.00  0.00           C  
ATOM    616  O   SER    42     198.011  13.455 -24.218  1.00  0.00           O  
ATOM    617  N   LYS    43     197.653  13.014 -26.419  1.00  0.00           N  
ATOM    618  H   LYS    43     197.245  13.218 -27.321  1.00  0.00           H  
ATOM    619  CA  LYS    43     198.223  11.713 -26.472  1.00  0.00           C  
ATOM    620  HA  LYS    43     197.885  11.299 -25.522  1.00  0.00           H  
ATOM    621  CB  LYS    43     197.738  10.872 -27.649  1.00  0.00           C  
ATOM    622  HB2 LYS    43     198.244   9.920 -27.807  1.00  0.00           H  
ATOM    623  HB3 LYS    43     196.673  10.641 -27.688  1.00  0.00           H  
ATOM    624  CG  LYS    43     198.118  11.665 -28.961  1.00  0.00           C  
ATOM    625  HG2 LYS    43     197.673  12.660 -28.971  1.00  0.00           H  
ATOM    626  HG3 LYS    43     199.162  11.971 -28.885  1.00  0.00           H  
ATOM    627  CD  LYS    43     197.922  10.922 -30.246  1.00  0.00           C  
ATOM    628  HD2 LYS    43     198.495   9.996 -30.196  1.00  0.00           H  
ATOM    629  HD3 LYS    43     196.858  10.871 -30.476  1.00  0.00           H  
ATOM    630  CE  LYS    43     198.529  11.731 -31.369  1.00  0.00           C  
ATOM    631  HE2 LYS    43     197.894  12.617 -31.342  1.00  0.00           H  
ATOM    632  HE3 LYS    43     199.594  11.922 -31.241  1.00  0.00           H  
ATOM    633  NZ  LYS    43     198.176  11.124 -32.699  1.00  0.00           N  
ATOM    634  HZ1 LYS    43     198.743  11.405 -33.486  1.00  0.00           H  
ATOM    635  HZ2 LYS    43     198.320  10.124 -32.695  1.00  0.00           H  
ATOM    636  HZ3 LYS    43     197.237  11.255 -33.047  1.00  0.00           H  
ATOM    637  C   LYS    43     199.713  11.793 -26.308  1.00  0.00           C  
ATOM    638  O   LYS    43     200.341  10.747 -26.439  1.00  0.00           O  
ATOM    639  N   THR    44     200.445  12.917 -26.056  1.00  0.00           N  
ATOM    640  H   THR    44     199.863  13.741 -26.022  1.00  0.00           H  
ATOM    641  CA  THR    44     201.884  12.959 -26.008  1.00  0.00           C  
ATOM    642  HA  THR    44     202.234  12.138 -26.634  1.00  0.00           H  
ATOM    643  CB  THR    44     202.400  14.414 -26.357  1.00  0.00           C  
ATOM    644  HB  THR    44     201.864  14.655 -27.275  1.00  0.00           H  
ATOM    645  CG2 THR    44     203.929  14.728 -26.656  1.00  0.00           C  
ATOM    646 HG21 THR    44     204.575  15.164 -25.895  1.00  0.00           H  
ATOM    647 HG22 THR    44     203.913  15.430 -27.490  1.00  0.00           H  
ATOM    648 HG23 THR    44     204.407  13.824 -27.033  1.00  0.00           H  
ATOM    649  OG1 THR    44     202.076  15.347 -25.406  1.00  0.00           O  
ATOM    650  HG1 THR    44     202.936  15.721 -25.200  1.00  0.00           H  
ATOM    651  C   THR    44     202.364  12.590 -24.602  1.00  0.00           C  
ATOM    652  O   THR    44     201.621  12.596 -23.590  1.00  0.00           O  
ATOM    653  N   LYS    45     203.690  12.332 -24.520  1.00  0.00           N  
ATOM    654  H   LYS    45     204.103  12.033 -25.392  1.00  0.00           H  
ATOM    655  CA  LYS    45     204.381  12.056 -23.278  1.00  0.00           C  
ATOM    656  HA  LYS    45     203.841  12.433 -22.410  1.00  0.00           H  
ATOM    657  CB  LYS    45     204.494  10.499 -23.148  1.00  0.00           C  
ATOM    658  HB2 LYS    45     203.477  10.118 -23.235  1.00  0.00           H  
ATOM    659  HB3 LYS    45     205.062  10.051 -23.964  1.00  0.00           H  
ATOM    660  CG  LYS    45     205.045  10.052 -21.776  1.00  0.00           C  
ATOM    661  HG2 LYS    45     206.083  10.372 -21.680  1.00  0.00           H  
ATOM    662  HG3 LYS    45     204.524  10.634 -21.015  1.00  0.00           H  
ATOM    663  CD  LYS    45     204.908   8.556 -21.384  1.00  0.00           C  
ATOM    664  HD2 LYS    45     204.952   8.003 -22.322  1.00  0.00           H  
ATOM    665  HD3 LYS    45     205.713   8.161 -20.764  1.00  0.00           H  
ATOM    666  CE  LYS    45     203.527   8.358 -20.832  1.00  0.00           C  
ATOM    667  HE2 LYS    45     202.737   8.895 -21.357  1.00  0.00           H  
ATOM    668  HE3 LYS    45     203.186   7.324 -20.791  1.00  0.00           H  
ATOM    669  NZ  LYS    45     203.603   8.822 -19.420  1.00  0.00           N  
ATOM    670  HZ1 LYS    45     203.636   9.827 -19.517  1.00  0.00           H  
ATOM    671  HZ2 LYS    45     202.733   8.672 -18.931  1.00  0.00           H  
ATOM    672  HZ3 LYS    45     204.419   8.461 -18.946  1.00  0.00           H  
ATOM    673  C   LYS    45     205.762  12.751 -23.495  1.00  0.00           C  
ATOM    674  O   LYS    45     206.306  12.421 -24.546  1.00  0.00           O  
ATOM    675  N   GLU    46     206.367  13.419 -22.529  1.00  0.00           N  
ATOM    676  H   GLU    46     205.937  13.421 -21.615  1.00  0.00           H  
ATOM    677  CA  GLU    46     207.679  14.086 -22.730  1.00  0.00           C  
ATOM    678  HA  GLU    46     208.231  13.569 -23.515  1.00  0.00           H  
ATOM    679  CB  GLU    46     207.480  15.532 -23.309  1.00  0.00           C  
ATOM    680  HB2 GLU    46     208.444  16.017 -23.458  1.00  0.00           H  
ATOM    681  HB3 GLU    46     207.022  15.483 -24.297  1.00  0.00           H  
ATOM    682  CG  GLU    46     206.680  16.492 -22.459  1.00  0.00           C  
ATOM    683  HG2 GLU    46     205.781  16.615 -23.063  1.00  0.00           H  
ATOM    684  HG3 GLU    46     206.358  16.089 -21.499  1.00  0.00           H  
ATOM    685  CD  GLU    46     207.173  17.823 -22.099  1.00  0.00           C  
ATOM    686  OE1 GLU    46     208.334  18.018 -21.929  1.00  0.00           O  
ATOM    687  OE2 GLU    46     206.293  18.746 -21.923  1.00  0.00           O  
ATOM    688  C   GLU    46     208.517  14.157 -21.483  1.00  0.00           C  
ATOM    689  O   GLU    46     208.084  14.003 -20.340  1.00  0.00           O  
ATOM    690  N   GLY    47     209.830  14.414 -21.691  1.00  0.00           N  
ATOM    691  H   GLY    47     210.120  14.404 -22.658  1.00  0.00           H  
ATOM    692  CA  GLY    47     210.786  14.560 -20.591  1.00  0.00           C  
ATOM    693  HA2 GLY    47     211.532  15.269 -20.950  1.00  0.00           H  
ATOM    694  HA3 GLY    47     210.345  14.822 -19.629  1.00  0.00           H  
ATOM    695  C   GLY    47     211.577  13.275 -20.198  1.00  0.00           C  
ATOM    696  O   GLY    47     210.942  12.262 -20.155  1.00  0.00           O  
ATOM    697  N   VAL    48     212.944  13.361 -19.848  1.00  0.00           N  
ATOM    698  H   VAL    48     213.458  14.189 -20.113  1.00  0.00           H  
ATOM    699  CA  VAL    48     213.734  12.197 -19.418  1.00  0.00           C  
ATOM    700  HA  VAL    48     213.296  11.331 -19.914  1.00  0.00           H  
ATOM    701  CB  VAL    48     215.206  12.440 -19.824  1.00  0.00           C  
ATOM    702  HB  VAL    48     215.589  13.352 -19.366  1.00  0.00           H  
ATOM    703  CG1 VAL    48     215.455  12.412 -21.351  1.00  0.00           C  
ATOM    704 HG11 VAL    48     214.701  12.961 -21.916  1.00  0.00           H  
ATOM    705 HG12 VAL    48     215.667  11.440 -21.796  1.00  0.00           H  
ATOM    706 HG13 VAL    48     216.336  13.051 -21.414  1.00  0.00           H  
ATOM    707  CG2 VAL    48     216.048  11.195 -19.303  1.00  0.00           C  
ATOM    708 HG21 VAL    48     215.477  10.329 -19.638  1.00  0.00           H  
ATOM    709 HG22 VAL    48     216.367  11.215 -18.260  1.00  0.00           H  
ATOM    710 HG23 VAL    48     216.980  11.314 -19.855  1.00  0.00           H  
ATOM    711  C   VAL    48     213.576  12.001 -17.919  1.00  0.00           C  
ATOM    712  O   VAL    48     214.403  12.639 -17.245  1.00  0.00           O  
ATOM    713  N   VAL    49     212.808  11.113 -17.283  1.00  0.00           N  
ATOM    714  H   VAL    49     212.107  10.670 -17.859  1.00  0.00           H  
ATOM    715  CA  VAL    49     212.890  10.910 -15.778  1.00  0.00           C  
ATOM    716  HA  VAL    49     213.432  11.755 -15.355  1.00  0.00           H  
ATOM    717  CB  VAL    49     211.499  10.815 -15.088  1.00  0.00           C  
ATOM    718  HB  VAL    49     211.087   9.850 -15.382  1.00  0.00           H  
ATOM    719  CG1 VAL    49     210.454  11.825 -15.500  1.00  0.00           C  
ATOM    720 HG11 VAL    49     209.629  11.650 -14.808  1.00  0.00           H  
ATOM    721 HG12 VAL    49     210.069  11.745 -16.517  1.00  0.00           H  
ATOM    722 HG13 VAL    49     210.790  12.837 -15.273  1.00  0.00           H  
ATOM    723  CG2 VAL    49     211.402  10.780 -13.581  1.00  0.00           C  
ATOM    724 HG21 VAL    49     212.211  10.196 -13.143  1.00  0.00           H  
ATOM    725 HG22 VAL    49     210.414  10.418 -13.300  1.00  0.00           H  
ATOM    726 HG23 VAL    49     211.650  11.744 -13.137  1.00  0.00           H  
ATOM    727  C   VAL    49     213.664   9.617 -15.550  1.00  0.00           C  
ATOM    728  O   VAL    49     213.657   8.649 -16.346  1.00  0.00           O  
ATOM    729  N   HIE    50     214.542   9.678 -14.563  1.00  0.00           N  
ATOM    730  H   HIE    50     214.361  10.408 -13.889  1.00  0.00           H  
ATOM    731  CA  HIE    50     215.534   8.584 -14.309  1.00  0.00           C  
ATOM    732  HA  HIE    50     215.062   7.624 -14.522  1.00  0.00           H  
ATOM    733  CB  HIE    50     216.695   8.804 -15.330  1.00  0.00           C  
ATOM    734  HB2 HIE    50     216.329   8.719 -16.354  1.00  0.00           H  
ATOM    735  HB3 HIE    50     216.995   9.851 -15.377  1.00  0.00           H  
ATOM    736  CG  HIE    50     217.923   7.992 -15.105  1.00  0.00           C  
ATOM    737  ND1 HIE    50     219.267   8.486 -14.958  1.00  0.00           N  
ATOM    738  CE1 HIE    50     220.086   7.389 -15.030  1.00  0.00           C  
ATOM    739  HE1 HIE    50     221.114   7.455 -14.706  1.00  0.00           H  
ATOM    740  NE2 HIE    50     219.332   6.324 -15.263  1.00  0.00           N  
ATOM    741  HE2 HIE    50     219.863   5.476 -15.127  1.00  0.00           H  
ATOM    742  CD2 HIE    50     217.973   6.632 -15.221  1.00  0.00           C  
ATOM    743  HD2 HIE    50     217.150   5.944 -15.347  1.00  0.00           H  
ATOM    744  C   HIE    50     215.918   8.748 -12.864  1.00  0.00           C  
ATOM    745  O   HIE    50     216.566   9.758 -12.413  1.00  0.00           O  
ATOM    746  N   GLY    51     215.681   7.647 -12.096  1.00  0.00           N  
ATOM    747  H   GLY    51     215.084   6.949 -12.516  1.00  0.00           H  
ATOM    748  CA  GLY    51     216.158   7.447 -10.756  1.00  0.00           C  
ATOM    749  HA2 GLY    51     216.005   6.422 -10.419  1.00  0.00           H  
ATOM    750  HA3 GLY    51     217.237   7.545 -10.634  1.00  0.00           H  
ATOM    751  C   GLY    51     215.499   8.348  -9.681  1.00  0.00           C  
ATOM    752  O   GLY    51     214.484   9.083  -9.826  1.00  0.00           O  
ATOM    753  N   VAL    52     216.173   8.396  -8.590  1.00  0.00           N  
ATOM    754  H   VAL    52     216.935   7.740  -8.495  1.00  0.00           H  
ATOM    755  CA  VAL    52     215.867   8.987  -7.261  1.00  0.00           C  
ATOM    756  HA  VAL    52     214.867   9.402  -7.383  1.00  0.00           H  
ATOM    757  CB  VAL    52     215.625   8.072  -6.053  1.00  0.00           C  
ATOM    758  HB  VAL    52     216.688   8.060  -5.811  1.00  0.00           H  
ATOM    759  CG1 VAL    52     215.043   6.713  -6.274  1.00  0.00           C  
ATOM    760 HG11 VAL    52     213.989   6.791  -6.539  1.00  0.00           H  
ATOM    761 HG12 VAL    52     215.007   6.206  -5.310  1.00  0.00           H  
ATOM    762 HG13 VAL    52     215.553   6.100  -7.018  1.00  0.00           H  
ATOM    763  CG2 VAL    52     215.005   8.572  -4.810  1.00  0.00           C  
ATOM    764 HG21 VAL    52     215.129   7.862  -3.992  1.00  0.00           H  
ATOM    765 HG22 VAL    52     213.943   8.688  -5.024  1.00  0.00           H  
ATOM    766 HG23 VAL    52     215.516   9.509  -4.586  1.00  0.00           H  
ATOM    767  C   VAL    52     216.773  10.175  -6.987  1.00  0.00           C  
ATOM    768  O   VAL    52     217.970  10.017  -7.258  1.00  0.00           O  
ATOM    769  N   ALA    53     216.357  11.343  -6.529  1.00  0.00           N  
ATOM    770  H   ALA    53     215.436  11.414  -6.121  1.00  0.00           H  
ATOM    771  CA  ALA    53     217.108  12.507  -6.453  1.00  0.00           C  
ATOM    772  HA  ALA    53     218.034  12.179  -5.980  1.00  0.00           H  
ATOM    773  CB  ALA    53     217.203  13.041  -7.866  1.00  0.00           C  
ATOM    774  HB1 ALA    53     218.160  13.560  -7.928  1.00  0.00           H  
ATOM    775  HB2 ALA    53     217.304  12.348  -8.701  1.00  0.00           H  
ATOM    776  HB3 ALA    53     216.455  13.808  -8.066  1.00  0.00           H  
ATOM    777  C   ALA    53     216.425  13.427  -5.515  1.00  0.00           C  
ATOM    778  O   ALA    53     215.313  13.189  -4.971  1.00  0.00           O  
ATOM    779  N   THR    54     217.253  14.421  -5.121  1.00  0.00           N  
ATOM    780  H   THR    54     218.218  14.515  -5.401  1.00  0.00           H  
ATOM    781  CA  THR    54     216.885  15.503  -4.236  1.00  0.00           C  
ATOM    782  HA  THR    54     215.867  15.342  -3.880  1.00  0.00           H  
ATOM    783  CB  THR    54     217.725  15.468  -2.901  1.00  0.00           C  
ATOM    784  HB  THR    54     218.793  15.513  -3.113  1.00  0.00           H  
ATOM    785  CG2 THR    54     217.350  14.095  -2.166  1.00  0.00           C  
ATOM    786 HG21 THR    54     216.270  14.030  -2.032  1.00  0.00           H  
ATOM    787 HG22 THR    54     217.823  13.955  -1.194  1.00  0.00           H  
ATOM    788 HG23 THR    54     217.692  13.271  -2.791  1.00  0.00           H  
ATOM    789  OG1 THR    54     217.413  16.510  -1.996  1.00  0.00           O  
ATOM    790  HG1 THR    54     217.112  16.095  -1.184  1.00  0.00           H  
ATOM    791  C   THR    54     216.882  16.881  -4.914  1.00  0.00           C  
ATOM    792  O   THR    54     217.699  17.152  -5.764  1.00  0.00           O  
ATOM    793  N   VAL    55     216.046  17.744  -4.415  1.00  0.00           N  
ATOM    794  H   VAL    55     215.418  17.427  -3.690  1.00  0.00           H  
ATOM    795  CA  VAL    55     215.832  19.043  -4.841  1.00  0.00           C  
ATOM    796  HA  VAL    55     215.651  19.146  -5.911  1.00  0.00           H  
ATOM    797  CB  VAL    55     214.586  19.647  -4.089  1.00  0.00           C  
ATOM    798  HB  VAL    55     214.898  19.531  -3.051  1.00  0.00           H  
ATOM    799  CG1 VAL    55     213.253  18.824  -4.385  1.00  0.00           C  
ATOM    800 HG11 VAL    55     213.407  17.749  -4.282  1.00  0.00           H  
ATOM    801 HG12 VAL    55     212.878  18.999  -5.394  1.00  0.00           H  
ATOM    802 HG13 VAL    55     212.424  19.169  -3.768  1.00  0.00           H  
ATOM    803  CG2 VAL    55     214.208  21.141  -4.351  1.00  0.00           C  
ATOM    804 HG21 VAL    55     213.371  21.268  -3.664  1.00  0.00           H  
ATOM    805 HG22 VAL    55     213.863  21.295  -5.373  1.00  0.00           H  
ATOM    806 HG23 VAL    55     215.103  21.736  -4.166  1.00  0.00           H  
ATOM    807  C   VAL    55     217.058  20.023  -4.818  1.00  0.00           C  
ATOM    808  O   VAL    55     217.169  20.819  -5.708  1.00  0.00           O  
ATOM    809  N   ALA    56     217.807  20.071  -3.677  1.00  0.00           N  
ATOM    810  H   ALA    56     217.636  19.481  -2.875  1.00  0.00           H  
ATOM    811  CA  ALA    56     219.047  20.971  -3.545  1.00  0.00           C  
ATOM    812  HA  ALA    56     219.191  21.398  -4.537  1.00  0.00           H  
ATOM    813  CB  ALA    56     218.625  22.077  -2.517  1.00  0.00           C  
ATOM    814  HB1 ALA    56     219.076  23.022  -2.821  1.00  0.00           H  
ATOM    815  HB2 ALA    56     217.579  22.367  -2.617  1.00  0.00           H  
ATOM    816  HB3 ALA    56     218.959  21.826  -1.510  1.00  0.00           H  
ATOM    817  C   ALA    56     220.353  20.255  -3.135  1.00  0.00           C  
ATOM    818  O   ALA    56     221.420  20.835  -3.127  1.00  0.00           O  
ATOM    819  N   GLU    57     220.340  19.017  -2.794  1.00  0.00           N  
ATOM    820  H   GLU    57     219.481  18.578  -2.497  1.00  0.00           H  
ATOM    821  CA  GLU    57     221.537  18.144  -2.458  1.00  0.00           C  
ATOM    822  HA  GLU    57     222.225  18.840  -1.978  1.00  0.00           H  
ATOM    823  CB  GLU    57     221.106  16.989  -1.488  1.00  0.00           C  
ATOM    824  HB2 GLU    57     220.295  16.528  -2.052  1.00  0.00           H  
ATOM    825  HB3 GLU    57     221.954  16.343  -1.259  1.00  0.00           H  
ATOM    826  CG  GLU    57     220.413  17.433  -0.233  1.00  0.00           C  
ATOM    827  HG2 GLU    57     219.468  17.970  -0.317  1.00  0.00           H  
ATOM    828  HG3 GLU    57     220.289  16.556   0.403  1.00  0.00           H  
ATOM    829  CD  GLU    57     221.222  18.460   0.563  1.00  0.00           C  
ATOM    830  OE1 GLU    57     220.643  19.362   1.192  1.00  0.00           O  
ATOM    831  OE2 GLU    57     222.400  18.382   0.707  1.00  0.00           O  
ATOM    832  C   GLU    57     222.352  17.632  -3.695  1.00  0.00           C  
ATOM    833  O   GLU    57     223.504  17.183  -3.510  1.00  0.00           O  
ATOM    834  N   LYS    58     221.838  17.849  -4.919  1.00  0.00           N  
ATOM    835  H   LYS    58     220.958  18.336  -5.003  1.00  0.00           H  
ATOM    836  CA  LYS    58     222.532  17.290  -6.162  1.00  0.00           C  
ATOM    837  HA  LYS    58     222.688  16.220  -6.025  1.00  0.00           H  
ATOM    838  CB  LYS    58     221.724  17.422  -7.448  1.00  0.00           C  
ATOM    839  HB2 LYS    58     222.088  16.588  -8.048  1.00  0.00           H  
ATOM    840  HB3 LYS    58     220.648  17.315  -7.315  1.00  0.00           H  
ATOM    841  CG  LYS    58     221.838  18.742  -8.088  1.00  0.00           C  
ATOM    842  HG2 LYS    58     221.439  19.505  -7.419  1.00  0.00           H  
ATOM    843  HG3 LYS    58     222.833  19.161  -8.233  1.00  0.00           H  
ATOM    844  CD  LYS    58     220.915  18.691  -9.303  1.00  0.00           C  
ATOM    845  HD2 LYS    58     221.340  18.163 -10.156  1.00  0.00           H  
ATOM    846  HD3 LYS    58     219.983  18.248  -8.950  1.00  0.00           H  
ATOM    847  CE  LYS    58     220.565  20.213  -9.487  1.00  0.00           C  
ATOM    848  HE2 LYS    58     219.974  20.464  -8.606  1.00  0.00           H  
ATOM    849  HE3 LYS    58     221.471  20.818  -9.477  1.00  0.00           H  
ATOM    850  NZ  LYS    58     219.733  20.517 -10.693  1.00  0.00           N  
ATOM    851  HZ1 LYS    58     219.773  21.500 -10.924  1.00  0.00           H  
ATOM    852  HZ2 LYS    58     219.883  19.991 -11.542  1.00  0.00           H  
ATOM    853  HZ3 LYS    58     218.764  20.401 -10.434  1.00  0.00           H  
ATOM    854  C   LYS    58     223.950  17.853  -6.355  1.00  0.00           C  
ATOM    855  O   LYS    58     224.837  17.287  -6.920  1.00  0.00           O  
ATOM    856  N   THR    59     224.241  19.023  -5.778  1.00  0.00           N  
ATOM    857  H   THR    59     223.399  19.575  -5.699  1.00  0.00           H  
ATOM    858  CA  THR    59     225.534  19.639  -5.650  1.00  0.00           C  
ATOM    859  HA  THR    59     225.879  19.845  -6.664  1.00  0.00           H  
ATOM    860  CB  THR    59     225.251  21.003  -4.951  1.00  0.00           C  
ATOM    861  HB  THR    59     226.222  21.495  -5.006  1.00  0.00           H  
ATOM    862  CG2 THR    59     224.789  21.241  -3.519  1.00  0.00           C  
ATOM    863 HG21 THR    59     223.735  21.009  -3.369  1.00  0.00           H  
ATOM    864 HG22 THR    59     224.837  22.308  -3.301  1.00  0.00           H  
ATOM    865 HG23 THR    59     225.236  20.572  -2.783  1.00  0.00           H  
ATOM    866  OG1 THR    59     224.533  21.940  -5.697  1.00  0.00           O  
ATOM    867  HG1 THR    59     225.189  22.471  -6.154  1.00  0.00           H  
ATOM    868  C   THR    59     226.543  18.778  -4.859  1.00  0.00           C  
ATOM    869  O   THR    59     227.720  19.037  -5.003  1.00  0.00           O  
ATOM    870  N   LYS    60     226.172  17.866  -3.959  1.00  0.00           N  
ATOM    871  H   LYS    60     225.178  17.778  -3.800  1.00  0.00           H  
ATOM    872  CA  LYS    60     227.107  16.807  -3.508  1.00  0.00           C  
ATOM    873  HA  LYS    60     228.082  16.914  -3.984  1.00  0.00           H  
ATOM    874  CB  LYS    60     227.366  16.867  -1.988  1.00  0.00           C  
ATOM    875  HB2 LYS    60     226.398  16.500  -1.647  1.00  0.00           H  
ATOM    876  HB3 LYS    60     228.122  16.119  -1.748  1.00  0.00           H  
ATOM    877  CG  LYS    60     227.786  18.180  -1.373  1.00  0.00           C  
ATOM    878  HG2 LYS    60     226.940  18.865  -1.319  1.00  0.00           H  
ATOM    879  HG3 LYS    60     227.866  17.884  -0.328  1.00  0.00           H  
ATOM    880  CD  LYS    60     229.162  18.742  -1.905  1.00  0.00           C  
ATOM    881  HD2 LYS    60     229.864  17.910  -1.860  1.00  0.00           H  
ATOM    882  HD3 LYS    60     229.151  19.196  -2.896  1.00  0.00           H  
ATOM    883  CE  LYS    60     229.655  19.931  -1.030  1.00  0.00           C  
ATOM    884  HE2 LYS    60     229.627  20.783  -1.710  1.00  0.00           H  
ATOM    885  HE3 LYS    60     228.899  20.035  -0.251  1.00  0.00           H  
ATOM    886  NZ  LYS    60     231.097  19.784  -0.571  1.00  0.00           N  
ATOM    887  HZ1 LYS    60     231.836  19.813  -1.259  1.00  0.00           H  
ATOM    888  HZ2 LYS    60     231.293  20.319   0.263  1.00  0.00           H  
ATOM    889  HZ3 LYS    60     231.271  18.821  -0.321  1.00  0.00           H  
ATOM    890  C   LYS    60     226.799  15.330  -3.841  1.00  0.00           C  
ATOM    891  O   LYS    60     227.810  14.569  -3.926  1.00  0.00           O  
ATOM    892  N   GLU    61     225.531  14.941  -4.190  1.00  0.00           N  
ATOM    893  H   GLU    61     224.788  15.611  -4.053  1.00  0.00           H  
ATOM    894  CA  GLU    61     225.092  13.513  -4.335  1.00  0.00           C  
ATOM    895  HA  GLU    61     225.732  12.851  -3.751  1.00  0.00           H  
ATOM    896  CB  GLU    61     223.693  13.407  -3.796  1.00  0.00           C  
ATOM    897  HB2 GLU    61     223.052  14.071  -4.377  1.00  0.00           H  
ATOM    898  HB3 GLU    61     223.302  12.397  -3.915  1.00  0.00           H  
ATOM    899  CG  GLU    61     223.472  13.750  -2.271  1.00  0.00           C  
ATOM    900  HG2 GLU    61     223.716  14.804  -2.140  1.00  0.00           H  
ATOM    901  HG3 GLU    61     222.422  13.550  -2.058  1.00  0.00           H  
ATOM    902  CD  GLU    61     224.265  12.932  -1.283  1.00  0.00           C  
ATOM    903  OE1 GLU    61     224.558  11.713  -1.536  1.00  0.00           O  
ATOM    904  OE2 GLU    61     224.538  13.350  -0.122  1.00  0.00           O  
ATOM    905  C   GLU    61     225.260  13.089  -5.807  1.00  0.00           C  
ATOM    906  O   GLU    61     224.339  12.513  -6.382  1.00  0.00           O  
ATOM    907  N   GLN    62     226.376  13.438  -6.372  1.00  0.00           N  
ATOM    908  H   GLN    62     227.099  13.714  -5.723  1.00  0.00           H  
ATOM    909  CA  GLN    62     226.811  13.022  -7.686  1.00  0.00           C  
ATOM    910  HA  GLN    62     226.186  13.368  -8.509  1.00  0.00           H  
ATOM    911  CB  GLN    62     228.128  13.824  -7.911  1.00  0.00           C  
ATOM    912  HB2 GLN    62     228.962  13.341  -7.402  1.00  0.00           H  
ATOM    913  HB3 GLN    62     228.468  13.634  -8.929  1.00  0.00           H  
ATOM    914  CG  GLN    62     227.966  15.340  -7.701  1.00  0.00           C  
ATOM    915  HG2 GLN    62     227.158  15.706  -7.068  1.00  0.00           H  
ATOM    916  HG3 GLN    62     228.882  15.700  -7.231  1.00  0.00           H  
ATOM    917  CD  GLN    62     227.748  16.184  -9.065  1.00  0.00           C  
ATOM    918  OE1 GLN    62     228.022  15.802 -10.220  1.00  0.00           O  
ATOM    919  NE2 GLN    62     227.136  17.242  -8.983  1.00  0.00           N  
ATOM    920 HE21 GLN    62     226.970  17.812  -9.800  1.00  0.00           H  
ATOM    921 HE22 GLN    62     226.664  17.581  -8.157  1.00  0.00           H  
ATOM    922  C   GLN    62     227.129  11.544  -7.908  1.00  0.00           C  
ATOM    923  O   GLN    62     227.502  10.926  -6.909  1.00  0.00           O  
ATOM    924  N   VAL    63     226.955  10.951  -9.171  1.00  0.00           N  
ATOM    925  H   VAL    63     226.872  11.621  -9.922  1.00  0.00           H  
ATOM    926  CA  VAL    63     226.966   9.557  -9.446  1.00  0.00           C  
ATOM    927  HA  VAL    63     226.756   9.095  -8.482  1.00  0.00           H  
ATOM    928  CB  VAL    63     225.653   9.113 -10.191  1.00  0.00           C  
ATOM    929  HB  VAL    63     224.837   9.676  -9.737  1.00  0.00           H  
ATOM    930  CG1 VAL    63     225.378   9.436 -11.676  1.00  0.00           C  
ATOM    931 HG11 VAL    63     226.045   8.707 -12.135  1.00  0.00           H  
ATOM    932 HG12 VAL    63     225.612  10.484 -11.866  1.00  0.00           H  
ATOM    933 HG13 VAL    63     224.350   9.202 -11.953  1.00  0.00           H  
ATOM    934  CG2 VAL    63     225.330   7.588  -9.947  1.00  0.00           C  
ATOM    935 HG21 VAL    63     225.391   7.177  -8.939  1.00  0.00           H  
ATOM    936 HG22 VAL    63     226.002   7.096 -10.649  1.00  0.00           H  
ATOM    937 HG23 VAL    63     224.323   7.406 -10.323  1.00  0.00           H  
ATOM    938  C   VAL    63     228.245   8.883 -10.118  1.00  0.00           C  
ATOM    939  O   VAL    63     229.047   9.593 -10.743  1.00  0.00           O  
ATOM    940  N   THR    64     228.474   7.580  -9.949  1.00  0.00           N  
ATOM    941  H   THR    64     227.723   7.028  -9.560  1.00  0.00           H  
ATOM    942  CA  THR    64     229.839   7.019 -10.225  1.00  0.00           C  
ATOM    943  HA  THR    64     230.594   7.803 -10.190  1.00  0.00           H  
ATOM    944  CB  THR    64     230.156   5.816  -9.369  1.00  0.00           C  
ATOM    945  HB  THR    64     229.537   5.022  -9.788  1.00  0.00           H  
ATOM    946  CG2 THR    64     229.754   5.824  -7.883  1.00  0.00           C  
ATOM    947 HG21 THR    64     229.525   4.848  -7.456  1.00  0.00           H  
ATOM    948 HG22 THR    64     228.869   6.415  -7.647  1.00  0.00           H  
ATOM    949 HG23 THR    64     230.705   6.181  -7.486  1.00  0.00           H  
ATOM    950  OG1 THR    64     231.564   5.669  -9.353  1.00  0.00           O  
ATOM    951  HG1 THR    64     231.813   4.767  -9.137  1.00  0.00           H  
ATOM    952  C   THR    64     229.947   6.721 -11.753  1.00  0.00           C  
ATOM    953  O   THR    64     229.017   6.216 -12.362  1.00  0.00           O  
ATOM    954  N   ASN    65     231.119   7.098 -12.325  1.00  0.00           N  
ATOM    955  H   ASN    65     231.840   7.459 -11.716  1.00  0.00           H  
ATOM    956  CA  ASN    65     231.484   6.742 -13.624  1.00  0.00           C  
ATOM    957  HA  ASN    65     230.785   7.324 -14.225  1.00  0.00           H  
ATOM    958  CB  ASN    65     232.823   7.371 -14.096  1.00  0.00           C  
ATOM    959  HB2 ASN    65     233.647   6.682 -13.911  1.00  0.00           H  
ATOM    960  HB3 ASN    65     232.738   7.257 -15.177  1.00  0.00           H  
ATOM    961  CG  ASN    65     233.073   8.813 -13.737  1.00  0.00           C  
ATOM    962  OD1 ASN    65     232.570   9.690 -14.418  1.00  0.00           O  
ATOM    963  ND2 ASN    65     233.876   9.018 -12.793  1.00  0.00           N  
ATOM    964 HD21 ASN    65     234.137   8.245 -12.197  1.00  0.00           H  
ATOM    965 HD22 ASN    65     233.886  10.013 -12.622  1.00  0.00           H  
ATOM    966  C   ASN    65     231.467   5.267 -13.827  1.00  0.00           C  
ATOM    967  O   ASN    65     232.016   4.425 -13.081  1.00  0.00           O  
ATOM    968  N   VAL    66     230.675   4.778 -14.841  1.00  0.00           N  
ATOM    969  H   VAL    66     230.162   5.467 -15.373  1.00  0.00           H  
ATOM    970  CA  VAL    66     230.281   3.357 -15.040  1.00  0.00           C  
ATOM    971  HA  VAL    66     229.609   3.551 -15.876  1.00  0.00           H  
ATOM    972  CB  VAL    66     231.344   2.438 -15.729  1.00  0.00           C  
ATOM    973  HB  VAL    66     232.249   2.475 -15.123  1.00  0.00           H  
ATOM    974  CG1 VAL    66     231.840   2.983 -17.040  1.00  0.00           C  
ATOM    975 HG11 VAL    66     232.824   2.643 -17.364  1.00  0.00           H  
ATOM    976 HG12 VAL    66     231.998   4.061 -16.995  1.00  0.00           H  
ATOM    977 HG13 VAL    66     231.027   2.880 -17.759  1.00  0.00           H  
ATOM    978  CG2 VAL    66     231.059   0.889 -15.918  1.00  0.00           C  
ATOM    979 HG21 VAL    66     230.301   0.777 -16.694  1.00  0.00           H  
ATOM    980 HG22 VAL    66     230.906   0.372 -14.970  1.00  0.00           H  
ATOM    981 HG23 VAL    66     231.912   0.322 -16.290  1.00  0.00           H  
ATOM    982  C   VAL    66     229.496   2.666 -14.007  1.00  0.00           C  
ATOM    983  O   VAL    66     228.809   1.685 -14.302  1.00  0.00           O  
ATOM    984  N   GLY    67     229.463   3.131 -12.768  1.00  0.00           N  
ATOM    985  H   GLY    67     230.245   3.698 -12.475  1.00  0.00           H  
ATOM    986  CA  GLY    67     228.609   2.453 -11.770  1.00  0.00           C  
ATOM    987  HA2 GLY    67     228.708   1.369 -11.827  1.00  0.00           H  
ATOM    988  HA3 GLY    67     228.869   2.777 -10.762  1.00  0.00           H  
ATOM    989  C   GLY    67     227.150   2.878 -11.974  1.00  0.00           C  
ATOM    990  O   GLY    67     226.271   2.107 -11.847  1.00  0.00           O  
ATOM    991  N   GLY    68     226.892   4.069 -12.541  1.00  0.00           N  
ATOM    992  H   GLY    68     227.743   4.510 -12.860  1.00  0.00           H  
ATOM    993  CA  GLY    68     225.512   4.639 -12.800  1.00  0.00           C  
ATOM    994  HA2 GLY    68     224.738   3.912 -13.048  1.00  0.00           H  
ATOM    995  HA3 GLY    68     225.419   5.072 -11.804  1.00  0.00           H  
ATOM    996  C   GLY    68     225.343   5.690 -13.875  1.00  0.00           C  
ATOM    997  O   GLY    68     224.304   6.257 -13.999  1.00  0.00           O  
ATOM    998  N   ALA    69     226.424   5.884 -14.681  1.00  0.00           N  
ATOM    999  H   ALA    69     227.091   5.126 -14.652  1.00  0.00           H  
ATOM   1000  CA  ALA    69     226.551   6.765 -15.789  1.00  0.00           C  
ATOM   1001  HA  ALA    69     225.578   7.065 -16.178  1.00  0.00           H  
ATOM   1002  CB  ALA    69     227.295   8.077 -15.277  1.00  0.00           C  
ATOM   1003  HB1 ALA    69     227.684   8.588 -16.157  1.00  0.00           H  
ATOM   1004  HB2 ALA    69     226.624   8.624 -14.615  1.00  0.00           H  
ATOM   1005  HB3 ALA    69     228.124   7.623 -14.735  1.00  0.00           H  
ATOM   1006  C   ALA    69     227.367   6.160 -16.991  1.00  0.00           C  
ATOM   1007  O   ALA    69     228.282   5.319 -16.733  1.00  0.00           O  
ATOM   1008  N   VAL    70     226.917   6.419 -18.159  1.00  0.00           N  
ATOM   1009  H   VAL    70     226.085   6.991 -18.179  1.00  0.00           H  
ATOM   1010  CA  VAL    70     227.380   5.754 -19.468  1.00  0.00           C  
ATOM   1011  HA  VAL    70     228.317   5.267 -19.197  1.00  0.00           H  
ATOM   1012  CB  VAL    70     226.331   4.772 -20.063  1.00  0.00           C  
ATOM   1013  HB  VAL    70     225.575   5.322 -20.622  1.00  0.00           H  
ATOM   1014  CG1 VAL    70     225.450   4.071 -19.000  1.00  0.00           C  
ATOM   1015 HG11 VAL    70     226.004   3.482 -18.268  1.00  0.00           H  
ATOM   1016 HG12 VAL    70     224.962   3.305 -19.602  1.00  0.00           H  
ATOM   1017 HG13 VAL    70     224.831   4.666 -18.328  1.00  0.00           H  
ATOM   1018  CG2 VAL    70     226.885   3.733 -20.984  1.00  0.00           C  
ATOM   1019 HG21 VAL    70     226.146   3.067 -21.431  1.00  0.00           H  
ATOM   1020 HG22 VAL    70     227.465   3.039 -20.376  1.00  0.00           H  
ATOM   1021 HG23 VAL    70     227.563   3.935 -21.813  1.00  0.00           H  
ATOM   1022  C   VAL    70     227.580   6.838 -20.557  1.00  0.00           C  
ATOM   1023  O   VAL    70     227.155   7.961 -20.326  1.00  0.00           O  
ATOM   1024  N   VAL    71     228.210   6.477 -21.659  1.00  0.00           N  
ATOM   1025  H   VAL    71     228.459   5.509 -21.802  1.00  0.00           H  
ATOM   1026  CA  VAL    71     228.411   7.497 -22.787  1.00  0.00           C  
ATOM   1027  HA  VAL    71     228.853   8.448 -22.489  1.00  0.00           H  
ATOM   1028  CB  VAL    71     229.603   7.094 -23.732  1.00  0.00           C  
ATOM   1029  HB  VAL    71     229.313   6.084 -24.022  1.00  0.00           H  
ATOM   1030  CG1 VAL    71     230.958   7.108 -22.884  1.00  0.00           C  
ATOM   1031 HG11 VAL    71     231.311   8.125 -22.712  1.00  0.00           H  
ATOM   1032 HG12 VAL    71     231.764   6.689 -23.487  1.00  0.00           H  
ATOM   1033 HG13 VAL    71     231.120   6.603 -21.932  1.00  0.00           H  
ATOM   1034  CG2 VAL    71     229.889   7.979 -24.911  1.00  0.00           C  
ATOM   1035 HG21 VAL    71     229.078   7.903 -25.636  1.00  0.00           H  
ATOM   1036 HG22 VAL    71     230.743   7.523 -25.412  1.00  0.00           H  
ATOM   1037 HG23 VAL    71     229.936   9.031 -24.631  1.00  0.00           H  
ATOM   1038  C   VAL    71     227.105   7.679 -23.545  1.00  0.00           C  
ATOM   1039  O   VAL    71     226.336   6.725 -23.891  1.00  0.00           O  
ATOM   1040  N   THR    72     226.718   8.956 -23.672  1.00  0.00           N  
ATOM   1041  H   THR    72     227.203   9.643 -23.113  1.00  0.00           H  
ATOM   1042  CA  THR    72     225.539   9.404 -24.376  1.00  0.00           C  
ATOM   1043  HA  THR    72     224.977   8.472 -24.442  1.00  0.00           H  
ATOM   1044  CB  THR    72     224.670  10.371 -23.499  1.00  0.00           C  
ATOM   1045  HB  THR    72     223.670  10.560 -23.891  1.00  0.00           H  
ATOM   1046  CG2 THR    72     224.430   9.768 -22.079  1.00  0.00           C  
ATOM   1047 HG21 THR    72     223.718  10.376 -21.521  1.00  0.00           H  
ATOM   1048 HG22 THR    72     225.326   9.808 -21.459  1.00  0.00           H  
ATOM   1049 HG23 THR    72     224.045   8.756 -22.202  1.00  0.00           H  
ATOM   1050  OG1 THR    72     225.500  11.529 -23.446  1.00  0.00           O  
ATOM   1051  HG1 THR    72     224.991  12.205 -23.899  1.00  0.00           H  
ATOM   1052  C   THR    72     225.715   9.912 -25.783  1.00  0.00           C  
ATOM   1053  O   THR    72     224.795   9.767 -26.574  1.00  0.00           O  
ATOM   1054  N   GLY    73     226.890  10.437 -26.168  1.00  0.00           N  
ATOM   1055  H   GLY    73     227.627  10.309 -25.489  1.00  0.00           H  
ATOM   1056  CA  GLY    73     227.201  10.703 -27.549  1.00  0.00           C  
ATOM   1057  HA2 GLY    73     226.541  11.525 -27.828  1.00  0.00           H  
ATOM   1058  HA3 GLY    73     228.183  11.175 -27.537  1.00  0.00           H  
ATOM   1059  C   GLY    73     227.262   9.570 -28.642  1.00  0.00           C  
ATOM   1060  O   GLY    73     228.206   9.463 -29.442  1.00  0.00           O  
ATOM   1061  N   VAL    74     226.396   8.557 -28.522  1.00  0.00           N  
ATOM   1062  H   VAL    74     225.737   8.569 -27.756  1.00  0.00           H  
ATOM   1063  CA  VAL    74     226.333   7.402 -29.516  1.00  0.00           C  
ATOM   1064  HA  VAL    74     227.232   7.396 -30.133  1.00  0.00           H  
ATOM   1065  CB  VAL    74     226.298   6.132 -28.681  1.00  0.00           C  
ATOM   1066  HB  VAL    74     225.357   6.127 -28.130  1.00  0.00           H  
ATOM   1067  CG1 VAL    74     226.152   4.906 -29.526  1.00  0.00           C  
ATOM   1068 HG11 VAL    74     226.233   3.982 -28.952  1.00  0.00           H  
ATOM   1069 HG12 VAL    74     226.909   4.938 -30.309  1.00  0.00           H  
ATOM   1070 HG13 VAL    74     225.209   4.851 -30.070  1.00  0.00           H  
ATOM   1071  CG2 VAL    74     227.475   6.034 -27.655  1.00  0.00           C  
ATOM   1072 HG21 VAL    74     227.377   5.051 -27.195  1.00  0.00           H  
ATOM   1073 HG22 VAL    74     227.134   6.668 -26.837  1.00  0.00           H  
ATOM   1074 HG23 VAL    74     228.464   6.310 -28.021  1.00  0.00           H  
ATOM   1075  C   VAL    74     225.305   7.626 -30.537  1.00  0.00           C  
ATOM   1076  O   VAL    74     225.480   7.436 -31.704  1.00  0.00           O  
ATOM   1077  N   THR    75     224.139   8.038 -30.144  1.00  0.00           N  
ATOM   1078  H   THR    75     224.033   8.132 -29.144  1.00  0.00           H  
ATOM   1079  CA  THR    75     223.137   8.474 -31.092  1.00  0.00           C  
ATOM   1080  HA  THR    75     222.971   7.657 -31.795  1.00  0.00           H  
ATOM   1081  CB  THR    75     221.750   8.675 -30.291  1.00  0.00           C  
ATOM   1082  HB  THR    75     220.995   8.756 -31.072  1.00  0.00           H  
ATOM   1083  CG2 THR    75     221.551   9.874 -29.334  1.00  0.00           C  
ATOM   1084 HG21 THR    75     220.511   9.813 -29.014  1.00  0.00           H  
ATOM   1085 HG22 THR    75     221.629  10.678 -30.066  1.00  0.00           H  
ATOM   1086 HG23 THR    75     222.145   9.886 -28.420  1.00  0.00           H  
ATOM   1087  OG1 THR    75     221.498   7.572 -29.473  1.00  0.00           O  
ATOM   1088  HG1 THR    75     221.019   6.897 -29.959  1.00  0.00           H  
ATOM   1089  C   THR    75     223.633   9.752 -31.719  1.00  0.00           C  
ATOM   1090  O   THR    75     224.510  10.476 -31.186  1.00  0.00           O  
ATOM   1091  N   ALA    76     222.897  10.148 -32.808  1.00  0.00           N  
ATOM   1092  H   ALA    76     222.127   9.565 -33.101  1.00  0.00           H  
ATOM   1093  CA  ALA    76     223.196  11.366 -33.668  1.00  0.00           C  
ATOM   1094  HA  ALA    76     222.454  11.383 -34.467  1.00  0.00           H  
ATOM   1095  CB  ALA    76     222.794  12.716 -32.951  1.00  0.00           C  
ATOM   1096  HB1 ALA    76     221.797  12.472 -32.582  1.00  0.00           H  
ATOM   1097  HB2 ALA    76     223.541  12.974 -32.201  1.00  0.00           H  
ATOM   1098  HB3 ALA    76     222.845  13.520 -33.684  1.00  0.00           H  
ATOM   1099  C   ALA    76     224.514  11.397 -34.448  1.00  0.00           C  
ATOM   1100  O   ALA    76     225.534  10.839 -34.147  1.00  0.00           O  
ATOM   1101  N   VAL    77     224.525  12.281 -35.446  1.00  0.00           N  
ATOM   1102  H   VAL    77     223.680  12.827 -35.532  1.00  0.00           H  
ATOM   1103  CA  VAL    77     225.701  12.799 -36.217  1.00  0.00           C  
ATOM   1104  HA  VAL    77     226.467  12.941 -35.454  1.00  0.00           H  
ATOM   1105  CB  VAL    77     226.203  11.728 -37.306  1.00  0.00           C  
ATOM   1106  HB  VAL    77     226.272  10.829 -36.693  1.00  0.00           H  
ATOM   1107  CG1 VAL    77     225.181  11.406 -38.358  1.00  0.00           C  
ATOM   1108 HG11 VAL    77     225.554  10.685 -39.086  1.00  0.00           H  
ATOM   1109 HG12 VAL    77     224.660  12.264 -38.781  1.00  0.00           H  
ATOM   1110 HG13 VAL    77     224.383  10.850 -37.866  1.00  0.00           H  
ATOM   1111  CG2 VAL    77     227.611  12.007 -37.907  1.00  0.00           C  
ATOM   1112 HG21 VAL    77     228.016  11.119 -38.392  1.00  0.00           H  
ATOM   1113 HG22 VAL    77     228.295  12.351 -37.131  1.00  0.00           H  
ATOM   1114 HG23 VAL    77     227.610  12.865 -38.580  1.00  0.00           H  
ATOM   1115  C   VAL    77     225.472  14.211 -36.771  1.00  0.00           C  
ATOM   1116  O   VAL    77     224.301  14.482 -37.061  1.00  0.00           O  
ATOM   1117  N   ALA    78     226.449  15.187 -36.745  1.00  0.00           N  
ATOM   1118  H   ALA    78     227.326  14.857 -36.368  1.00  0.00           H  
ATOM   1119  CA  ALA    78     226.331  16.544 -37.298  1.00  0.00           C  
ATOM   1120  HA  ALA    78     225.570  17.060 -36.712  1.00  0.00           H  
ATOM   1121  CB  ALA    78     227.618  17.266 -37.036  1.00  0.00           C  
ATOM   1122  HB1 ALA    78     227.864  18.095 -37.700  1.00  0.00           H  
ATOM   1123  HB2 ALA    78     227.602  17.618 -36.005  1.00  0.00           H  
ATOM   1124  HB3 ALA    78     228.458  16.571 -37.006  1.00  0.00           H  
ATOM   1125  C   ALA    78     225.748  16.625 -38.710  1.00  0.00           C  
ATOM   1126  O   ALA    78     225.751  15.613 -39.529  1.00  0.00           O  
ATOM   1127  N   GLN    79     225.140  17.847 -38.943  1.00  0.00           N  
ATOM   1128  H   GLN    79     225.157  18.574 -38.242  1.00  0.00           H  
ATOM   1129  CA  GLN    79     224.776  18.165 -40.296  1.00  0.00           C  
ATOM   1130  HA  GLN    79     223.918  17.575 -40.617  1.00  0.00           H  
ATOM   1131  CB  GLN    79     224.417  19.671 -40.498  1.00  0.00           C  
ATOM   1132  HB2 GLN    79     225.333  20.238 -40.334  1.00  0.00           H  
ATOM   1133  HB3 GLN    79     224.268  19.627 -41.577  1.00  0.00           H  
ATOM   1134  CG  GLN    79     223.146  20.041 -39.629  1.00  0.00           C  
ATOM   1135  HG2 GLN    79     222.375  19.273 -39.565  1.00  0.00           H  
ATOM   1136  HG3 GLN    79     223.450  20.152 -38.589  1.00  0.00           H  
ATOM   1137  CD  GLN    79     222.536  21.311 -40.189  1.00  0.00           C  
ATOM   1138  OE1 GLN    79     223.014  22.395 -40.004  1.00  0.00           O  
ATOM   1139  NE2 GLN    79     221.337  21.267 -40.672  1.00  0.00           N  
ATOM   1140 HE21 GLN    79     220.825  20.405 -40.548  1.00  0.00           H  
ATOM   1141 HE22 GLN    79     220.990  22.049 -41.209  1.00  0.00           H  
ATOM   1142  C   GLN    79     226.019  17.845 -41.232  1.00  0.00           C  
ATOM   1143  O   GLN    79     227.055  18.440 -41.123  1.00  0.00           O  
ATOM   1144  N   LYS    80     225.789  17.059 -42.249  1.00  0.00           N  
ATOM   1145  H   LYS    80     224.945  16.525 -42.398  1.00  0.00           H  
ATOM   1146  CA  LYS    80     226.682  16.969 -43.450  1.00  0.00           C  
ATOM   1147  HA  LYS    80     227.524  16.372 -43.098  1.00  0.00           H  
ATOM   1148  CB  LYS    80     225.979  16.093 -44.470  1.00  0.00           C  
ATOM   1149  HB2 LYS    80     224.998  16.540 -44.633  1.00  0.00           H  
ATOM   1150  HB3 LYS    80     226.603  16.165 -45.361  1.00  0.00           H  
ATOM   1151  CG  LYS    80     225.867  14.620 -44.047  1.00  0.00           C  
ATOM   1152  HG2 LYS    80     225.272  14.680 -43.135  1.00  0.00           H  
ATOM   1153  HG3 LYS    80     225.251  14.087 -44.771  1.00  0.00           H  
ATOM   1154  CD  LYS    80     227.112  13.775 -43.839  1.00  0.00           C  
ATOM   1155  HD2 LYS    80     227.652  13.506 -44.747  1.00  0.00           H  
ATOM   1156  HD3 LYS    80     227.723  14.390 -43.179  1.00  0.00           H  
ATOM   1157  CE  LYS    80     226.564  12.560 -43.122  1.00  0.00           C  
ATOM   1158  HE2 LYS    80     226.166  12.980 -42.199  1.00  0.00           H  
ATOM   1159  HE3 LYS    80     225.761  12.053 -43.657  1.00  0.00           H  
ATOM   1160  NZ  LYS    80     227.632  11.610 -42.772  1.00  0.00           N  
ATOM   1161  HZ1 LYS    80     227.812  10.962 -43.526  1.00  0.00           H  
ATOM   1162  HZ2 LYS    80     228.423  12.184 -42.517  1.00  0.00           H  
ATOM   1163  HZ3 LYS    80     227.340  11.149 -41.923  1.00  0.00           H  
ATOM   1164  C   LYS    80     227.038  18.357 -44.022  1.00  0.00           C  
ATOM   1165  O   LYS    80     226.369  19.358 -43.844  1.00  0.00           O  
ATOM   1166  N   THR    81     228.082  18.304 -44.924  1.00  0.00           N  
ATOM   1167  H   THR    81     228.434  17.408 -45.229  1.00  0.00           H  
ATOM   1168  CA  THR    81     228.559  19.486 -45.676  1.00  0.00           C  
ATOM   1169  HA  THR    81     228.424  20.452 -45.188  1.00  0.00           H  
ATOM   1170  CB  THR    81     230.051  19.278 -46.000  1.00  0.00           C  
ATOM   1171  HB  THR    81     230.329  19.964 -46.800  1.00  0.00           H  
ATOM   1172  CG2 THR    81     230.969  19.338 -44.835  1.00  0.00           C  
ATOM   1173 HG21 THR    81     231.896  18.788 -44.998  1.00  0.00           H  
ATOM   1174 HG22 THR    81     230.522  18.822 -43.986  1.00  0.00           H  
ATOM   1175 HG23 THR    81     231.198  20.356 -44.522  1.00  0.00           H  
ATOM   1176  OG1 THR    81     230.253  17.983 -46.521  1.00  0.00           O  
ATOM   1177  HG1 THR    81     229.505  17.797 -47.095  1.00  0.00           H  
ATOM   1178  C   THR    81     227.769  19.497 -47.013  1.00  0.00           C  
ATOM   1179  O   THR    81     227.689  18.548 -47.722  1.00  0.00           O  
ATOM   1180  N   VAL    82     227.037  20.571 -47.303  1.00  0.00           N  
ATOM   1181  H   VAL    82     226.958  21.164 -46.489  1.00  0.00           H  
ATOM   1182  CA  VAL    82     226.106  20.812 -48.401  1.00  0.00           C  
ATOM   1183  HA  VAL    82     225.440  19.951 -48.356  1.00  0.00           H  
ATOM   1184  CB  VAL    82     225.321  22.153 -48.295  1.00  0.00           C  
ATOM   1185  HB  VAL    82     225.898  23.056 -48.493  1.00  0.00           H  
ATOM   1186  CG1 VAL    82     224.171  22.193 -49.364  1.00  0.00           C  
ATOM   1187 HG11 VAL    82     224.612  22.196 -50.360  1.00  0.00           H  
ATOM   1188 HG12 VAL    82     223.666  23.156 -49.281  1.00  0.00           H  
ATOM   1189 HG13 VAL    82     223.600  21.287 -49.164  1.00  0.00           H  
ATOM   1190  CG2 VAL    82     224.575  22.324 -47.022  1.00  0.00           C  
ATOM   1191 HG21 VAL    82     225.173  22.246 -46.114  1.00  0.00           H  
ATOM   1192 HG22 VAL    82     223.758  21.630 -46.829  1.00  0.00           H  
ATOM   1193 HG23 VAL    82     224.209  23.346 -47.122  1.00  0.00           H  
ATOM   1194  C   VAL    82     226.881  20.674 -49.711  1.00  0.00           C  
ATOM   1195  O   VAL    82     228.075  20.907 -49.806  1.00  0.00           O  
ATOM   1196  N   GLU    83     226.289  20.032 -50.741  1.00  0.00           N  
ATOM   1197  H   GLU    83     225.362  19.659 -50.597  1.00  0.00           H  
ATOM   1198  CA  GLU    83     226.830  19.631 -52.030  1.00  0.00           C  
ATOM   1199  HA  GLU    83     227.733  19.035 -51.892  1.00  0.00           H  
ATOM   1200  CB  GLU    83     225.923  18.596 -52.818  1.00  0.00           C  
ATOM   1201  HB2 GLU    83     226.427  18.361 -53.756  1.00  0.00           H  
ATOM   1202  HB3 GLU    83     225.901  17.646 -52.286  1.00  0.00           H  
ATOM   1203  CG  GLU    83     224.527  19.093 -53.111  1.00  0.00           C  
ATOM   1204  HG2 GLU    83     224.217  19.629 -52.214  1.00  0.00           H  
ATOM   1205  HG3 GLU    83     224.598  19.803 -53.935  1.00  0.00           H  
ATOM   1206  CD  GLU    83     223.471  18.032 -53.470  1.00  0.00           C  
ATOM   1207  OE1 GLU    83     222.210  18.107 -53.253  1.00  0.00           O  
ATOM   1208  OE2 GLU    83     223.859  16.947 -54.022  1.00  0.00           O  
ATOM   1209  C   GLU    83     227.376  20.754 -53.017  1.00  0.00           C  
ATOM   1210  O   GLU    83     227.668  20.373 -54.181  1.00  0.00           O  
ATOM   1211  N   GLY    84     227.542  22.084 -52.733  1.00  0.00           N  
ATOM   1212  H   GLY    84     227.269  22.371 -51.804  1.00  0.00           H  
ATOM   1213  CA  GLY    84     227.743  23.221 -53.628  1.00  0.00           C  
ATOM   1214  HA2 GLY    84     228.721  23.671 -53.457  1.00  0.00           H  
ATOM   1215  HA3 GLY    84     227.722  22.878 -54.662  1.00  0.00           H  
ATOM   1216  C   GLY    84     226.693  24.357 -53.233  1.00  0.00           C  
ATOM   1217  O   GLY    84     226.047  24.153 -52.167  1.00  0.00           O  
ATOM   1218  N   ALA    85     226.629  25.376 -54.031  1.00  0.00           N  
ATOM   1219  H   ALA    85     227.045  25.197 -54.934  1.00  0.00           H  
ATOM   1220  CA  ALA    85     225.525  26.435 -53.921  1.00  0.00           C  
ATOM   1221  HA  ALA    85     224.690  26.084 -53.315  1.00  0.00           H  
ATOM   1222  CB  ALA    85     226.060  27.657 -53.193  1.00  0.00           C  
ATOM   1223  HB1 ALA    85     226.719  28.251 -53.826  1.00  0.00           H  
ATOM   1224  HB2 ALA    85     225.206  28.274 -52.912  1.00  0.00           H  
ATOM   1225  HB3 ALA    85     226.561  27.383 -52.265  1.00  0.00           H  
ATOM   1226  C   ALA    85     224.895  26.932 -55.212  1.00  0.00           C  
ATOM   1227  O   ALA    85     225.521  26.815 -56.248  1.00  0.00           O  
ATOM   1228  N   GLY    86     223.682  27.371 -55.115  1.00  0.00           N  
ATOM   1229  H   GLY    86     223.193  27.442 -54.234  1.00  0.00           H  
ATOM   1230  CA  GLY    86     223.036  27.896 -56.327  1.00  0.00           C  
ATOM   1231  HA2 GLY    86     223.656  28.524 -56.967  1.00  0.00           H  
ATOM   1232  HA3 GLY    86     222.854  27.086 -57.033  1.00  0.00           H  
ATOM   1233  C   GLY    86     221.709  28.631 -56.008  1.00  0.00           C  
ATOM   1234  O   GLY    86     221.394  28.879 -54.876  1.00  0.00           O  
ATOM   1235  N   SER    87     220.866  28.829 -57.079  1.00  0.00           N  
ATOM   1236  H   SER    87     221.222  28.505 -57.966  1.00  0.00           H  
ATOM   1237  CA  SER    87     219.522  29.401 -57.011  1.00  0.00           C  
ATOM   1238  HA  SER    87     219.587  30.372 -56.520  1.00  0.00           H  
ATOM   1239  CB  SER    87     219.116  29.727 -58.441  1.00  0.00           C  
ATOM   1240  HB2 SER    87     218.123  30.162 -58.550  1.00  0.00           H  
ATOM   1241  HB3 SER    87     219.717  30.582 -58.752  1.00  0.00           H  
ATOM   1242  OG  SER    87     219.324  28.752 -59.381  1.00  0.00           O  
ATOM   1243  HG  SER    87     219.787  29.097 -60.148  1.00  0.00           H  
ATOM   1244  C   SER    87     218.481  28.597 -56.313  1.00  0.00           C  
ATOM   1245  O   SER    87     217.331  28.974 -56.186  1.00  0.00           O  
ATOM   1246  N   ILE    88     218.851  27.398 -55.955  1.00  0.00           N  
ATOM   1247  H   ILE    88     219.817  27.111 -56.015  1.00  0.00           H  
ATOM   1248  CA  ILE    88     217.876  26.424 -55.361  1.00  0.00           C  
ATOM   1249  HA  ILE    88     216.855  26.663 -55.656  1.00  0.00           H  
ATOM   1250  CB  ILE    88     218.198  24.946 -55.916  1.00  0.00           C  
ATOM   1251  HB  ILE    88     218.257  25.027 -57.001  1.00  0.00           H  
ATOM   1252  CG2 ILE    88     219.528  24.321 -55.374  1.00  0.00           C  
ATOM   1253 HG21 ILE    88     220.032  23.738 -56.145  1.00  0.00           H  
ATOM   1254 HG22 ILE    88     219.439  23.677 -54.499  1.00  0.00           H  
ATOM   1255 HG23 ILE    88     220.319  25.062 -55.256  1.00  0.00           H  
ATOM   1256  CG1 ILE    88     217.188  23.829 -55.727  1.00  0.00           C  
ATOM   1257 HG12 ILE    88     217.680  22.918 -56.068  1.00  0.00           H  
ATOM   1258 HG13 ILE    88     217.063  23.601 -54.668  1.00  0.00           H  
ATOM   1259  CD1 ILE    88     215.832  24.013 -56.546  1.00  0.00           C  
ATOM   1260 HD11 ILE    88     215.225  23.112 -56.641  1.00  0.00           H  
ATOM   1261 HD12 ILE    88     215.867  24.605 -57.460  1.00  0.00           H  
ATOM   1262 HD13 ILE    88     215.214  24.656 -55.920  1.00  0.00           H  
ATOM   1263  C   ILE    88     217.862  26.478 -53.827  1.00  0.00           C  
ATOM   1264  O   ILE    88     217.129  25.846 -53.124  1.00  0.00           O  
ATOM   1265  N   ALA    89     218.710  27.339 -53.157  1.00  0.00           N  
ATOM   1266  H   ALA    89     219.479  27.708 -53.698  1.00  0.00           H  
ATOM   1267  CA  ALA    89     218.708  27.651 -51.701  1.00  0.00           C  
ATOM   1268  HA  ALA    89     217.743  27.291 -51.346  1.00  0.00           H  
ATOM   1269  CB  ALA    89     219.751  26.836 -51.021  1.00  0.00           C  
ATOM   1270  HB1 ALA    89     220.798  27.110 -51.149  1.00  0.00           H  
ATOM   1271  HB2 ALA    89     219.848  26.999 -49.948  1.00  0.00           H  
ATOM   1272  HB3 ALA    89     219.574  25.792 -51.282  1.00  0.00           H  
ATOM   1273  C   ALA    89     218.789  29.160 -51.450  1.00  0.00           C  
ATOM   1274  O   ALA    89     218.135  29.657 -50.571  1.00  0.00           O  
ATOM   1275  N   ALA    90     219.640  29.832 -52.265  1.00  0.00           N  
ATOM   1276  H   ALA    90     220.151  29.272 -52.932  1.00  0.00           H  
ATOM   1277  CA  ALA    90     219.990  31.184 -51.986  1.00  0.00           C  
ATOM   1278  HA  ALA    90     219.994  31.340 -50.907  1.00  0.00           H  
ATOM   1279  CB  ALA    90     221.419  31.487 -52.454  1.00  0.00           C  
ATOM   1280  HB1 ALA    90     222.191  30.878 -51.983  1.00  0.00           H  
ATOM   1281  HB2 ALA    90     221.492  31.299 -53.525  1.00  0.00           H  
ATOM   1282  HB3 ALA    90     221.796  32.463 -52.149  1.00  0.00           H  
ATOM   1283  C   ALA    90     219.062  32.082 -52.745  1.00  0.00           C  
ATOM   1284  O   ALA    90     218.692  31.827 -53.909  1.00  0.00           O  
ATOM   1285  N   ALA    91     218.704  33.347 -52.240  1.00  0.00           N  
ATOM   1286  H   ALA    91     218.882  33.469 -51.253  1.00  0.00           H  
ATOM   1287  CA  ALA    91     217.742  34.177 -52.843  1.00  0.00           C  
ATOM   1288  HA  ALA    91     217.168  33.565 -53.538  1.00  0.00           H  
ATOM   1289  CB  ALA    91     216.596  34.507 -51.836  1.00  0.00           C  
ATOM   1290  HB1 ALA    91     216.099  33.564 -51.610  1.00  0.00           H  
ATOM   1291  HB2 ALA    91     217.032  34.966 -50.949  1.00  0.00           H  
ATOM   1292  HB3 ALA    91     215.902  35.282 -52.161  1.00  0.00           H  
ATOM   1293  C   ALA    91     218.233  35.449 -53.481  1.00  0.00           C  
ATOM   1294  O   ALA    91     217.473  36.290 -53.920  1.00  0.00           O  
ATOM   1295  N   THR    92     219.591  35.393 -53.567  1.00  0.00           N  
ATOM   1296  H   THR    92     220.022  34.479 -53.573  1.00  0.00           H  
ATOM   1297  CA  THR    92     220.464  36.318 -54.335  1.00  0.00           C  
ATOM   1298  HA  THR    92     220.850  37.069 -53.646  1.00  0.00           H  
ATOM   1299  CB  THR    92     221.657  35.584 -54.934  1.00  0.00           C  
ATOM   1300  HB  THR    92     222.196  35.102 -54.119  1.00  0.00           H  
ATOM   1301  CG2 THR    92     222.570  36.441 -55.763  1.00  0.00           C  
ATOM   1302 HG21 THR    92     223.619  36.149 -55.811  1.00  0.00           H  
ATOM   1303 HG22 THR    92     222.668  37.377 -55.212  1.00  0.00           H  
ATOM   1304 HG23 THR    92     222.060  36.510 -56.724  1.00  0.00           H  
ATOM   1305  OG1 THR    92     221.126  34.627 -55.853  1.00  0.00           O  
ATOM   1306  HG1 THR    92     221.493  34.796 -56.724  1.00  0.00           H  
ATOM   1307  C   THR    92     219.862  37.193 -55.395  1.00  0.00           C  
ATOM   1308  O   THR    92     220.043  38.397 -55.432  1.00  0.00           O  
ATOM   1309  N   GLY    93     219.114  36.609 -56.375  1.00  0.00           N  
ATOM   1310  H   GLY    93     218.989  35.613 -56.261  1.00  0.00           H  
ATOM   1311  CA  GLY    93     218.419  37.269 -57.574  1.00  0.00           C  
ATOM   1312  HA2 GLY    93     219.146  38.005 -57.918  1.00  0.00           H  
ATOM   1313  HA3 GLY    93     218.154  36.473 -58.269  1.00  0.00           H  
ATOM   1314  C   GLY    93     217.155  38.085 -57.285  1.00  0.00           C  
ATOM   1315  O   GLY    93     216.870  38.943 -58.120  1.00  0.00           O  
ATOM   1316  N   PHE    94     216.486  37.977 -56.121  1.00  0.00           N  
ATOM   1317  H   PHE    94     216.796  37.168 -55.602  1.00  0.00           H  
ATOM   1318  CA  PHE    94     215.470  38.855 -55.582  1.00  0.00           C  
ATOM   1319  HA  PHE    94     215.169  39.555 -56.361  1.00  0.00           H  
ATOM   1320  CB  PHE    94     214.198  37.972 -55.348  1.00  0.00           C  
ATOM   1321  HB2 PHE    94     214.447  37.428 -54.437  1.00  0.00           H  
ATOM   1322  HB3 PHE    94     213.363  38.648 -55.164  1.00  0.00           H  
ATOM   1323  CG  PHE    94     213.845  37.082 -56.556  1.00  0.00           C  
ATOM   1324  CD1 PHE    94     213.315  37.576 -57.806  1.00  0.00           C  
ATOM   1325  HD1 PHE    94     212.996  38.583 -58.030  1.00  0.00           H  
ATOM   1326  CE1 PHE    94     213.127  36.713 -58.925  1.00  0.00           C  
ATOM   1327  HE1 PHE    94     212.875  37.087 -59.906  1.00  0.00           H  
ATOM   1328  CZ  PHE    94     213.422  35.357 -58.841  1.00  0.00           C  
ATOM   1329  HZ  PHE    94     213.213  34.695 -59.669  1.00  0.00           H  
ATOM   1330  CE2 PHE    94     214.062  34.861 -57.698  1.00  0.00           C  
ATOM   1331  HE2 PHE    94     214.421  33.842 -57.701  1.00  0.00           H  
ATOM   1332  CD2 PHE    94     214.226  35.745 -56.564  1.00  0.00           C  
ATOM   1333  HD2 PHE    94     214.729  35.370 -55.685  1.00  0.00           H  
ATOM   1334  C   PHE    94     216.106  39.695 -54.449  1.00  0.00           C  
ATOM   1335  O   PHE    94     215.435  40.577 -53.830  1.00  0.00           O  
ATOM   1336  N   VAL    95     217.406  39.486 -54.136  1.00  0.00           N  
ATOM   1337  H   VAL    95     217.785  38.589 -54.404  1.00  0.00           H  
ATOM   1338  CA  VAL    95     218.265  40.426 -53.337  1.00  0.00           C  
ATOM   1339  HA  VAL    95     217.752  41.163 -52.718  1.00  0.00           H  
ATOM   1340  CB  VAL    95     219.082  39.686 -52.303  1.00  0.00           C  
ATOM   1341  HB  VAL    95     219.546  38.826 -52.786  1.00  0.00           H  
ATOM   1342  CG1 VAL    95     220.154  40.476 -51.472  1.00  0.00           C  
ATOM   1343 HG11 VAL    95     219.722  41.263 -50.853  1.00  0.00           H  
ATOM   1344 HG12 VAL    95     220.961  40.940 -52.040  1.00  0.00           H  
ATOM   1345 HG13 VAL    95     220.652  39.812 -50.765  1.00  0.00           H  
ATOM   1346  CG2 VAL    95     218.177  38.997 -51.273  1.00  0.00           C  
ATOM   1347 HG21 VAL    95     217.620  39.773 -50.747  1.00  0.00           H  
ATOM   1348 HG22 VAL    95     218.923  38.392 -50.759  1.00  0.00           H  
ATOM   1349 HG23 VAL    95     217.442  38.328 -51.721  1.00  0.00           H  
ATOM   1350  C   VAL    95     218.951  41.452 -54.213  1.00  0.00           C  
ATOM   1351  O   VAL    95     219.355  42.450 -53.683  1.00  0.00           O  
ATOM   1352  N   LYS    96     219.100  41.303 -55.548  1.00  0.00           N  
ATOM   1353  H   LYS    96     218.670  40.492 -55.971  1.00  0.00           H  
ATOM   1354  CA  LYS    96     219.771  42.292 -56.413  1.00  0.00           C  
ATOM   1355  HA  LYS    96     219.952  41.812 -57.374  1.00  0.00           H  
ATOM   1356  CB  LYS    96     218.616  43.298 -56.951  1.00  0.00           C  
ATOM   1357  HB2 LYS    96     218.123  43.754 -56.093  1.00  0.00           H  
ATOM   1358  HB3 LYS    96     219.102  44.167 -57.395  1.00  0.00           H  
ATOM   1359  CG  LYS    96     217.560  42.663 -57.960  1.00  0.00           C  
ATOM   1360  HG2 LYS    96     218.065  42.057 -58.712  1.00  0.00           H  
ATOM   1361  HG3 LYS    96     216.883  41.911 -57.556  1.00  0.00           H  
ATOM   1362  CD  LYS    96     216.804  43.752 -58.713  1.00  0.00           C  
ATOM   1363  HD2 LYS    96     217.480  44.244 -59.412  1.00  0.00           H  
ATOM   1364  HD3 LYS    96     215.974  43.255 -59.217  1.00  0.00           H  
ATOM   1365  CE  LYS    96     216.110  44.791 -57.724  1.00  0.00           C  
ATOM   1366  HE2 LYS    96     216.857  45.048 -56.972  1.00  0.00           H  
ATOM   1367  HE3 LYS    96     216.005  45.804 -58.113  1.00  0.00           H  
ATOM   1368  NZ  LYS    96     214.915  44.276 -56.950  1.00  0.00           N  
ATOM   1369  HZ1 LYS    96     214.486  44.927 -56.309  1.00  0.00           H  
ATOM   1370  HZ2 LYS    96     214.097  44.152 -57.530  1.00  0.00           H  
ATOM   1371  HZ3 LYS    96     215.097  43.391 -56.498  1.00  0.00           H  
ATOM   1372  C   LYS    96     221.182  42.880 -56.000  1.00  0.00           C  
ATOM   1373  O   LYS    96     221.352  43.980 -56.315  1.00  0.00           O  
ATOM   1374  N   LYS    97     221.962  42.004 -55.447  1.00  0.00           N  
ATOM   1375  H   LYS    97     221.646  41.056 -55.302  1.00  0.00           H  
ATOM   1376  CA  LYS    97     223.401  42.139 -55.154  1.00  0.00           C  
ATOM   1377  HA  LYS    97     223.785  42.932 -55.796  1.00  0.00           H  
ATOM   1378  CB  LYS    97     223.729  42.491 -53.697  1.00  0.00           C  
ATOM   1379  HB2 LYS    97     222.888  42.245 -53.049  1.00  0.00           H  
ATOM   1380  HB3 LYS    97     224.573  41.883 -53.372  1.00  0.00           H  
ATOM   1381  CG  LYS    97     224.014  44.012 -53.295  1.00  0.00           C  
ATOM   1382  HG2 LYS    97     224.837  44.329 -53.935  1.00  0.00           H  
ATOM   1383  HG3 LYS    97     223.122  44.614 -53.473  1.00  0.00           H  
ATOM   1384  CD  LYS    97     224.540  43.932 -51.880  1.00  0.00           C  
ATOM   1385  HD2 LYS    97     223.759  43.449 -51.292  1.00  0.00           H  
ATOM   1386  HD3 LYS    97     225.529  43.483 -51.783  1.00  0.00           H  
ATOM   1387  CE  LYS    97     224.748  45.303 -51.216  1.00  0.00           C  
ATOM   1388  HE2 LYS    97     224.921  45.123 -50.155  1.00  0.00           H  
ATOM   1389  HE3 LYS    97     225.599  45.813 -51.668  1.00  0.00           H  
ATOM   1390  NZ  LYS    97     223.562  46.332 -51.426  1.00  0.00           N  
ATOM   1391  HZ1 LYS    97     223.559  46.679 -52.375  1.00  0.00           H  
ATOM   1392  HZ2 LYS    97     222.753  45.761 -51.229  1.00  0.00           H  
ATOM   1393  HZ3 LYS    97     223.636  47.152 -50.841  1.00  0.00           H  
ATOM   1394  C   LYS    97     224.153  40.879 -55.589  1.00  0.00           C  
ATOM   1395  O   LYS    97     223.727  39.779 -55.258  1.00  0.00           O  
ATOM   1396  N   ASP    98     225.209  40.939 -56.425  1.00  0.00           N  
ATOM   1397  H   ASP    98     225.500  41.816 -56.833  1.00  0.00           H  
ATOM   1398  CA  ASP    98     225.966  39.761 -56.837  1.00  0.00           C  
ATOM   1399  HA  ASP    98     225.354  38.864 -56.941  1.00  0.00           H  
ATOM   1400  CB  ASP    98     226.386  40.078 -58.294  1.00  0.00           C  
ATOM   1401  HB2 ASP    98     226.870  41.053 -58.357  1.00  0.00           H  
ATOM   1402  HB3 ASP    98     227.121  39.350 -58.638  1.00  0.00           H  
ATOM   1403  CG  ASP    98     225.222  40.005 -59.291  1.00  0.00           C  
ATOM   1404  OD1 ASP    98     224.090  39.954 -59.004  1.00  0.00           O  
ATOM   1405  OD2 ASP    98     225.473  40.138 -60.484  1.00  0.00           O  
ATOM   1406  C   ASP    98     227.199  39.498 -56.002  1.00  0.00           C  
ATOM   1407  O   ASP    98     227.719  40.357 -55.298  1.00  0.00           O  
ATOM   1408  N   GLN    99     227.700  38.244 -56.067  1.00  0.00           N  
ATOM   1409  H   GLN    99     227.336  37.621 -56.774  1.00  0.00           H  
ATOM   1410  CA  GLN    99     228.816  37.831 -55.242  1.00  0.00           C  
ATOM   1411  HA  GLN    99     229.005  38.452 -54.367  1.00  0.00           H  
ATOM   1412  CB  GLN    99     228.633  36.322 -54.809  1.00  0.00           C  
ATOM   1413  HB2 GLN    99     229.028  35.642 -55.563  1.00  0.00           H  
ATOM   1414  HB3 GLN    99     229.365  36.136 -54.022  1.00  0.00           H  
ATOM   1415  CG  GLN    99     227.323  35.921 -54.166  1.00  0.00           C  
ATOM   1416  HG2 GLN    99     226.482  36.086 -54.839  1.00  0.00           H  
ATOM   1417  HG3 GLN    99     227.286  34.832 -54.181  1.00  0.00           H  
ATOM   1418  CD  GLN    99     227.115  36.413 -52.757  1.00  0.00           C  
ATOM   1419  OE1 GLN    99     227.721  37.316 -52.211  1.00  0.00           O  
ATOM   1420  NE2 GLN    99     226.194  35.829 -51.997  1.00  0.00           N  
ATOM   1421 HE21 GLN    99     225.659  35.031 -52.311  1.00  0.00           H  
ATOM   1422 HE22 GLN    99     225.886  36.357 -51.193  1.00  0.00           H  
ATOM   1423  C   GLN    99     230.139  37.989 -55.902  1.00  0.00           C  
ATOM   1424  O   GLN    99     230.351  37.482 -57.014  1.00  0.00           O  
ATOM   1425  N   LEU   100     231.075  38.404 -54.983  1.00  0.00           N  
ATOM   1426  H   LEU   100     230.731  38.661 -54.068  1.00  0.00           H  
ATOM   1427  CA  LEU   100     232.537  38.503 -55.331  1.00  0.00           C  
ATOM   1428  HA  LEU   100     232.689  38.249 -56.380  1.00  0.00           H  
ATOM   1429  CB  LEU   100     233.051  39.900 -55.157  1.00  0.00           C  
ATOM   1430  HB2 LEU   100     232.692  40.350 -54.231  1.00  0.00           H  
ATOM   1431  HB3 LEU   100     234.112  39.899 -54.908  1.00  0.00           H  
ATOM   1432  CG  LEU   100     232.743  40.715 -56.439  1.00  0.00           C  
ATOM   1433  HG  LEU   100     231.698  40.562 -56.709  1.00  0.00           H  
ATOM   1434  CD1 LEU   100     233.678  40.472 -57.643  1.00  0.00           C  
ATOM   1435 HD11 LEU   100     233.509  39.398 -57.722  1.00  0.00           H  
ATOM   1436 HD12 LEU   100     234.719  40.628 -57.362  1.00  0.00           H  
ATOM   1437 HD13 LEU   100     233.421  41.166 -58.444  1.00  0.00           H  
ATOM   1438  CD2 LEU   100     232.898  42.203 -56.146  1.00  0.00           C  
ATOM   1439 HD21 LEU   100     232.782  42.366 -55.075  1.00  0.00           H  
ATOM   1440 HD22 LEU   100     232.276  42.878 -56.734  1.00  0.00           H  
ATOM   1441 HD23 LEU   100     233.907  42.522 -56.409  1.00  0.00           H  
ATOM   1442  C   LEU   100     233.442  37.471 -54.700  1.00  0.00           C  
ATOM   1443  O   LEU   100     233.286  37.272 -53.480  1.00  0.00           O  
ATOM   1444  N   GLY   101     234.399  36.912 -55.413  1.00  0.00           N  
ATOM   1445  H   GLY   101     234.424  37.009 -56.418  1.00  0.00           H  
ATOM   1446  CA  GLY   101     235.435  35.952 -54.861  1.00  0.00           C  
ATOM   1447  HA2 GLY   101     236.163  35.601 -55.592  1.00  0.00           H  
ATOM   1448  HA3 GLY   101     236.090  36.529 -54.208  1.00  0.00           H  
ATOM   1449  C   GLY   101     234.797  34.632 -54.259  1.00  0.00           C  
ATOM   1450  O   GLY   101     235.150  34.161 -53.212  1.00  0.00           O  
ATOM   1451  N   LYS   102     233.733  34.239 -54.965  1.00  0.00           N  
ATOM   1452  H   LYS   102     233.584  34.789 -55.799  1.00  0.00           H  
ATOM   1453  CA  LYS   102     232.843  33.055 -54.791  1.00  0.00           C  
ATOM   1454  HA  LYS   102     232.296  33.271 -53.873  1.00  0.00           H  
ATOM   1455  CB  LYS   102     231.638  33.070 -55.826  1.00  0.00           C  
ATOM   1456  HB2 LYS   102     230.866  32.334 -55.600  1.00  0.00           H  
ATOM   1457  HB3 LYS   102     231.243  34.077 -55.957  1.00  0.00           H  
ATOM   1458  CG  LYS   102     232.227  32.548 -57.179  1.00  0.00           C  
ATOM   1459  HG2 LYS   102     232.930  33.343 -57.427  1.00  0.00           H  
ATOM   1460  HG3 LYS   102     232.530  31.510 -57.046  1.00  0.00           H  
ATOM   1461  CD  LYS   102     231.200  32.373 -58.249  1.00  0.00           C  
ATOM   1462  HD2 LYS   102     230.768  31.406 -57.989  1.00  0.00           H  
ATOM   1463  HD3 LYS   102     230.373  33.077 -58.350  1.00  0.00           H  
ATOM   1464  CE  LYS   102     231.887  32.199 -59.630  1.00  0.00           C  
ATOM   1465  HE2 LYS   102     232.741  31.521 -59.602  1.00  0.00           H  
ATOM   1466  HE3 LYS   102     231.165  31.728 -60.297  1.00  0.00           H  
ATOM   1467  NZ  LYS   102     232.280  33.525 -60.241  1.00  0.00           N  
ATOM   1468  HZ1 LYS   102     231.494  34.135 -60.415  1.00  0.00           H  
ATOM   1469  HZ2 LYS   102     233.061  34.029 -59.848  1.00  0.00           H  
ATOM   1470  HZ3 LYS   102     232.815  33.368 -61.083  1.00  0.00           H  
ATOM   1471  C   LYS   102     233.640  31.643 -54.726  1.00  0.00           C  
ATOM   1472  O   LYS   102     234.674  31.567 -55.377  1.00  0.00           O  
ATOM   1473  N   ASN   103     233.051  30.570 -54.197  1.00  0.00           N  
ATOM   1474  H   ASN   103     232.078  30.685 -53.952  1.00  0.00           H  
ATOM   1475  CA  ASN   103     233.679  29.302 -54.109  1.00  0.00           C  
ATOM   1476  HA  ASN   103     234.416  29.055 -54.873  1.00  0.00           H  
ATOM   1477  CB  ASN   103     234.643  29.330 -52.891  1.00  0.00           C  
ATOM   1478  HB2 ASN   103     235.169  30.284 -52.935  1.00  0.00           H  
ATOM   1479  HB3 ASN   103     234.062  29.281 -51.970  1.00  0.00           H  
ATOM   1480  CG  ASN   103     235.844  28.365 -52.921  1.00  0.00           C  
ATOM   1481  OD1 ASN   103     235.672  27.181 -52.791  1.00  0.00           O  
ATOM   1482  ND2 ASN   103     237.088  28.819 -53.172  1.00  0.00           N  
ATOM   1483 HD21 ASN   103     237.211  29.813 -53.297  1.00  0.00           H  
ATOM   1484 HD22 ASN   103     237.823  28.127 -53.159  1.00  0.00           H  
ATOM   1485  C   ASN   103     232.834  27.988 -54.222  1.00  0.00           C  
ATOM   1486  O   ASN   103     231.718  27.899 -53.641  1.00  0.00           O  
ATOM   1487  N   GLU   104     233.316  26.980 -54.875  1.00  0.00           N  
ATOM   1488  H   GLU   104     234.188  26.997 -55.384  1.00  0.00           H  
ATOM   1489  CA  GLU   104     232.634  25.686 -54.987  1.00  0.00           C  
ATOM   1490  HA  GLU   104     231.674  25.882 -55.465  1.00  0.00           H  
ATOM   1491  CB  GLU   104     233.427  24.870 -56.039  1.00  0.00           C  
ATOM   1492  HB2 GLU   104     233.813  25.543 -56.805  1.00  0.00           H  
ATOM   1493  HB3 GLU   104     234.354  24.429 -55.671  1.00  0.00           H  
ATOM   1494  CG  GLU   104     232.632  23.626 -56.666  1.00  0.00           C  
ATOM   1495  HG2 GLU   104     233.158  23.212 -57.526  1.00  0.00           H  
ATOM   1496  HG3 GLU   104     232.411  22.870 -55.912  1.00  0.00           H  
ATOM   1497  CD  GLU   104     231.303  23.892 -57.329  1.00  0.00           C  
ATOM   1498  OE1 GLU   104     230.643  22.925 -57.821  1.00  0.00           O  
ATOM   1499  OE2 GLU   104     230.963  25.088 -57.486  1.00  0.00           O  
ATOM   1500  C   GLU   104     232.341  24.885 -53.694  1.00  0.00           C  
ATOM   1501  O   GLU   104     231.217  24.314 -53.578  1.00  0.00           O  
ATOM   1502  N   GLU   105     233.201  25.023 -52.704  1.00  0.00           N  
ATOM   1503  H   GLU   105     234.145  25.280 -52.953  1.00  0.00           H  
ATOM   1504  CA  GLU   105     232.959  24.471 -51.371  1.00  0.00           C  
ATOM   1505  HA  GLU   105     232.624  23.435 -51.430  1.00  0.00           H  
ATOM   1506  CB  GLU   105     234.404  24.494 -50.695  1.00  0.00           C  
ATOM   1507  HB2 GLU   105     235.014  23.683 -51.094  1.00  0.00           H  
ATOM   1508  HB3 GLU   105     234.976  25.415 -50.803  1.00  0.00           H  
ATOM   1509  CG  GLU   105     234.377  24.346 -49.203  1.00  0.00           C  
ATOM   1510  HG2 GLU   105     233.885  25.273 -48.907  1.00  0.00           H  
ATOM   1511  HG3 GLU   105     233.730  23.541 -48.857  1.00  0.00           H  
ATOM   1512  CD  GLU   105     235.765  24.233 -48.602  1.00  0.00           C  
ATOM   1513  OE1 GLU   105     236.615  23.523 -49.260  1.00  0.00           O  
ATOM   1514  OE2 GLU   105     235.925  24.640 -47.453  1.00  0.00           O  
ATOM   1515  C   GLU   105     231.881  25.313 -50.529  1.00  0.00           C  
ATOM   1516  O   GLU   105     230.897  24.798 -50.010  1.00  0.00           O  
ATOM   1517  N   GLY   106     231.923  26.643 -50.482  1.00  0.00           N  
ATOM   1518  H   GLY   106     232.610  27.131 -51.039  1.00  0.00           H  
ATOM   1519  CA  GLY   106     230.939  27.607 -49.765  1.00  0.00           C  
ATOM   1520  HA2 GLY   106     230.697  28.511 -50.325  1.00  0.00           H  
ATOM   1521  HA3 GLY   106     230.047  27.045 -49.487  1.00  0.00           H  
ATOM   1522  C   GLY   106     231.665  28.189 -48.479  1.00  0.00           C  
ATOM   1523  O   GLY   106     232.889  28.412 -48.479  1.00  0.00           O  
ATOM   1524  N   ALA   107     230.917  28.323 -47.380  1.00  0.00           N  
ATOM   1525  H   ALA   107     230.016  27.873 -47.300  1.00  0.00           H  
ATOM   1526  CA  ALA   107     231.417  29.083 -46.198  1.00  0.00           C  
ATOM   1527  HA  ALA   107     232.506  29.108 -46.183  1.00  0.00           H  
ATOM   1528  CB  ALA   107     230.920  30.504 -46.420  1.00  0.00           C  
ATOM   1529  HB1 ALA   107     229.844  30.476 -46.591  1.00  0.00           H  
ATOM   1530  HB2 ALA   107     231.190  31.072 -45.530  1.00  0.00           H  
ATOM   1531  HB3 ALA   107     231.509  30.930 -47.232  1.00  0.00           H  
ATOM   1532  C   ALA   107     231.045  28.563 -44.791  1.00  0.00           C  
ATOM   1533  O   ALA   107     229.876  28.064 -44.648  1.00  0.00           O  
ATOM   1534  N   PRO   108     231.928  28.569 -43.734  1.00  0.00           N  
ATOM   1535  CD  PRO   108     233.360  28.643 -43.852  1.00  0.00           C  
ATOM   1536  HD2 PRO   108     233.731  29.633 -43.588  1.00  0.00           H  
ATOM   1537  HD3 PRO   108     233.655  28.434 -44.881  1.00  0.00           H  
ATOM   1538  CG  PRO   108     233.898  27.671 -42.769  1.00  0.00           C  
ATOM   1539  HG2 PRO   108     234.767  28.066 -42.244  1.00  0.00           H  
ATOM   1540  HG3 PRO   108     234.051  26.637 -43.080  1.00  0.00           H  
ATOM   1541  CB  PRO   108     232.737  27.750 -41.706  1.00  0.00           C  
ATOM   1542  HB2 PRO   108     233.026  28.310 -40.816  1.00  0.00           H  
ATOM   1543  HB3 PRO   108     232.604  26.733 -41.336  1.00  0.00           H  
ATOM   1544  CA  PRO   108     231.485  28.137 -42.363  1.00  0.00           C  
ATOM   1545  HA  PRO   108     230.885  27.242 -42.527  1.00  0.00           H  
ATOM   1546  C   PRO   108     230.768  29.268 -41.685  1.00  0.00           C  
ATOM   1547  O   PRO   108     231.016  29.561 -40.478  1.00  0.00           O  
ATOM   1548  N   GLN   109     230.059  30.202 -42.383  1.00  0.00           N  
ATOM   1549  H   GLN   109     229.809  30.183 -43.362  1.00  0.00           H  
ATOM   1550  CA  GLN   109     229.333  31.296 -41.756  1.00  0.00           C  
ATOM   1551  HA  GLN   109     229.756  31.449 -40.763  1.00  0.00           H  
ATOM   1552  CB  GLN   109     229.770  32.487 -42.465  1.00  0.00           C  
ATOM   1553  HB2 GLN   109     229.259  33.271 -41.906  1.00  0.00           H  
ATOM   1554  HB3 GLN   109     230.856  32.571 -42.423  1.00  0.00           H  
ATOM   1555  CG  GLN   109     229.323  32.666 -43.919  1.00  0.00           C  
ATOM   1556  HG2 GLN   109     229.325  31.695 -44.414  1.00  0.00           H  
ATOM   1557  HG3 GLN   109     228.263  32.915 -43.873  1.00  0.00           H  
ATOM   1558  CD  GLN   109     230.051  33.691 -44.770  1.00  0.00           C  
ATOM   1559  OE1 GLN   109     230.979  34.384 -44.403  1.00  0.00           O  
ATOM   1560  NE2 GLN   109     229.619  33.939 -45.984  1.00  0.00           N  
ATOM   1561 HE21 GLN   109     228.846  33.516 -46.478  1.00  0.00           H  
ATOM   1562 HE22 GLN   109     229.868  34.822 -46.406  1.00  0.00           H  
ATOM   1563  C   GLN   109     227.799  31.082 -41.713  1.00  0.00           C  
ATOM   1564  O   GLN   109     227.083  30.778 -42.707  1.00  0.00           O  
ATOM   1565  N   GLU   110     227.242  31.246 -40.495  1.00  0.00           N  
ATOM   1566  H   GLU   110     227.903  31.549 -39.794  1.00  0.00           H  
ATOM   1567  CA  GLU   110     225.836  31.149 -40.220  1.00  0.00           C  
ATOM   1568  HA  GLU   110     225.334  30.671 -41.061  1.00  0.00           H  
ATOM   1569  CB  GLU   110     225.562  30.191 -39.059  1.00  0.00           C  
ATOM   1570  HB2 GLU   110     226.297  30.471 -38.304  1.00  0.00           H  
ATOM   1571  HB3 GLU   110     224.558  30.347 -38.665  1.00  0.00           H  
ATOM   1572  CG  GLU   110     225.909  28.791 -39.632  1.00  0.00           C  
ATOM   1573  HG2 GLU   110     226.843  28.723 -40.190  1.00  0.00           H  
ATOM   1574  HG3 GLU   110     226.138  28.219 -38.734  1.00  0.00           H  
ATOM   1575  CD  GLU   110     224.706  28.131 -40.371  1.00  0.00           C  
ATOM   1576  OE1 GLU   110     223.674  28.790 -40.663  1.00  0.00           O  
ATOM   1577  OE2 GLU   110     224.995  26.978 -40.766  1.00  0.00           O  
ATOM   1578  C   GLU   110     225.173  32.542 -40.008  1.00  0.00           C  
ATOM   1579  O   GLU   110     225.797  33.499 -39.533  1.00  0.00           O  
ATOM   1580  N   GLY   111     223.853  32.636 -40.395  1.00  0.00           N  
ATOM   1581  H   GLY   111     223.365  31.780 -40.617  1.00  0.00           H  
ATOM   1582  CA  GLY   111     223.011  33.795 -40.298  1.00  0.00           C  
ATOM   1583  HA2 GLY   111     221.940  33.591 -40.265  1.00  0.00           H  
ATOM   1584  HA3 GLY   111     223.087  34.181 -39.281  1.00  0.00           H  
ATOM   1585  C   GLY   111     223.226  34.961 -41.283  1.00  0.00           C  
ATOM   1586  O   GLY   111     224.361  35.289 -41.711  1.00  0.00           O  
ATOM   1587  N   ILE   112     222.149  35.603 -41.672  1.00  0.00           N  
ATOM   1588  H   ILE   112     221.288  35.156 -41.391  1.00  0.00           H  
ATOM   1589  CA  ILE   112     222.123  36.802 -42.515  1.00  0.00           C  
ATOM   1590  HA  ILE   112     223.048  36.780 -43.091  1.00  0.00           H  
ATOM   1591  CB  ILE   112     220.982  36.791 -43.584  1.00  0.00           C  
ATOM   1592  HB  ILE   112     221.066  37.815 -43.950  1.00  0.00           H  
ATOM   1593  CG2 ILE   112     219.579  36.607 -42.944  1.00  0.00           C  
ATOM   1594 HG21 ILE   112     219.291  37.564 -42.510  1.00  0.00           H  
ATOM   1595 HG22 ILE   112     219.605  35.667 -42.392  1.00  0.00           H  
ATOM   1596 HG23 ILE   112     218.808  36.584 -43.714  1.00  0.00           H  
ATOM   1597  CG1 ILE   112     221.123  35.825 -44.794  1.00  0.00           C  
ATOM   1598 HG12 ILE   112     221.414  34.824 -44.476  1.00  0.00           H  
ATOM   1599 HG13 ILE   112     220.210  35.858 -45.388  1.00  0.00           H  
ATOM   1600  CD1 ILE   112     222.212  36.292 -45.760  1.00  0.00           C  
ATOM   1601 HD11 ILE   112     223.164  36.431 -45.249  1.00  0.00           H  
ATOM   1602 HD12 ILE   112     221.936  37.255 -46.192  1.00  0.00           H  
ATOM   1603 HD13 ILE   112     222.353  35.591 -46.583  1.00  0.00           H  
ATOM   1604  C   ILE   112     222.016  38.101 -41.653  1.00  0.00           C  
ATOM   1605  O   ILE   112     221.330  38.091 -40.637  1.00  0.00           O  
ATOM   1606  N   LEU   113     222.670  39.177 -42.150  1.00  0.00           N  
ATOM   1607  H   LEU   113     223.188  39.132 -43.015  1.00  0.00           H  
ATOM   1608  CA  LEU   113     222.635  40.494 -41.553  1.00  0.00           C  
ATOM   1609  HA  LEU   113     223.191  41.260 -42.094  1.00  0.00           H  
ATOM   1610  CB  LEU   113     221.250  41.100 -41.502  1.00  0.00           C  
ATOM   1611  HB2 LEU   113     220.771  40.713 -40.603  1.00  0.00           H  
ATOM   1612  HB3 LEU   113     221.330  42.187 -41.474  1.00  0.00           H  
ATOM   1613  CG  LEU   113     220.360  40.722 -42.657  1.00  0.00           C  
ATOM   1614  HG  LEU   113     220.230  39.651 -42.810  1.00  0.00           H  
ATOM   1615  CD1 LEU   113     220.806  41.418 -43.987  1.00  0.00           C  
ATOM   1616 HD11 LEU   113     220.173  41.025 -44.782  1.00  0.00           H  
ATOM   1617 HD12 LEU   113     221.881  41.341 -44.150  1.00  0.00           H  
ATOM   1618 HD13 LEU   113     220.687  42.501 -43.969  1.00  0.00           H  
ATOM   1619  CD2 LEU   113     218.932  41.233 -42.401  1.00  0.00           C  
ATOM   1620 HD21 LEU   113     218.300  40.606 -43.029  1.00  0.00           H  
ATOM   1621 HD22 LEU   113     218.803  42.258 -42.748  1.00  0.00           H  
ATOM   1622 HD23 LEU   113     218.655  41.074 -41.358  1.00  0.00           H  
ATOM   1623  C   LEU   113     223.288  40.644 -40.202  1.00  0.00           C  
ATOM   1624  O   LEU   113     222.899  41.605 -39.431  1.00  0.00           O  
ATOM   1625  N   GLU   114     224.068  39.777 -39.662  1.00  0.00           N  
ATOM   1626  H   GLU   114     224.353  38.975 -40.206  1.00  0.00           H  
ATOM   1627  CA  GLU   114     224.495  39.821 -38.274  1.00  0.00           C  
ATOM   1628  HA  GLU   114     223.612  40.233 -37.785  1.00  0.00           H  
ATOM   1629  CB  GLU   114     224.698  38.397 -37.684  1.00  0.00           C  
ATOM   1630  HB2 GLU   114     225.472  37.991 -38.336  1.00  0.00           H  
ATOM   1631  HB3 GLU   114     224.943  38.398 -36.622  1.00  0.00           H  
ATOM   1632  CG  GLU   114     223.429  37.623 -37.657  1.00  0.00           C  
ATOM   1633  HG2 GLU   114     222.928  37.526 -38.620  1.00  0.00           H  
ATOM   1634  HG3 GLU   114     223.786  36.631 -37.381  1.00  0.00           H  
ATOM   1635  CD  GLU   114     222.438  38.018 -36.568  1.00  0.00           C  
ATOM   1636  OE1 GLU   114     221.928  37.022 -35.978  1.00  0.00           O  
ATOM   1637  OE2 GLU   114     222.260  39.233 -36.203  1.00  0.00           O  
ATOM   1638  C   GLU   114     225.763  40.764 -37.965  1.00  0.00           C  
ATOM   1639  O   GLU   114     226.377  40.645 -36.892  1.00  0.00           O  
ATOM   1640  N   ASP   115     226.152  41.541 -38.957  1.00  0.00           N  
ATOM   1641  H   ASP   115     225.655  41.637 -39.831  1.00  0.00           H  
ATOM   1642  CA  ASP   115     227.328  42.408 -38.785  1.00  0.00           C  
ATOM   1643  HA  ASP   115     227.568  42.578 -37.735  1.00  0.00           H  
ATOM   1644  CB  ASP   115     228.545  41.891 -39.567  1.00  0.00           C  
ATOM   1645  HB2 ASP   115     229.476  42.412 -39.341  1.00  0.00           H  
ATOM   1646  HB3 ASP   115     228.788  40.902 -39.178  1.00  0.00           H  
ATOM   1647  CG  ASP   115     228.462  41.881 -41.073  1.00  0.00           C  
ATOM   1648  OD1 ASP   115     227.374  42.064 -41.619  1.00  0.00           O  
ATOM   1649  OD2 ASP   115     229.558  41.748 -41.720  1.00  0.00           O  
ATOM   1650  C   ASP   115     227.025  43.858 -39.283  1.00  0.00           C  
ATOM   1651  O   ASP   115     227.859  44.696 -39.391  1.00  0.00           O  
ATOM   1652  N   MET   116     225.713  44.169 -39.539  1.00  0.00           N  
ATOM   1653  H   MET   116     225.025  43.433 -39.605  1.00  0.00           H  
ATOM   1654  CA  MET   116     225.236  45.505 -40.032  1.00  0.00           C  
ATOM   1655  HA  MET   116     225.866  45.782 -40.877  1.00  0.00           H  
ATOM   1656  CB  MET   116     223.644  45.476 -40.457  1.00  0.00           C  
ATOM   1657  HB2 MET   116     223.367  44.441 -40.656  1.00  0.00           H  
ATOM   1658  HB3 MET   116     223.094  45.839 -39.589  1.00  0.00           H  
ATOM   1659  CG  MET   116     223.378  46.415 -41.631  1.00  0.00           C  
ATOM   1660  HG2 MET   116     223.618  47.421 -41.287  1.00  0.00           H  
ATOM   1661  HG3 MET   116     223.994  46.151 -42.491  1.00  0.00           H  
ATOM   1662  SD  MET   116     221.716  46.488 -42.240  1.00  0.00           S  
ATOM   1663  CE  MET   116     222.127  47.646 -43.563  1.00  0.00           C  
ATOM   1664  HE1 MET   116     222.476  47.028 -44.390  1.00  0.00           H  
ATOM   1665  HE2 MET   116     221.216  48.192 -43.808  1.00  0.00           H  
ATOM   1666  HE3 MET   116     222.829  48.450 -43.339  1.00  0.00           H  
ATOM   1667  C   MET   116     225.459  46.602 -38.974  1.00  0.00           C  
ATOM   1668  O   MET   116     225.129  46.522 -37.778  1.00  0.00           O  
ATOM   1669  N   PRO   117     226.149  47.750 -39.355  1.00  0.00           N  
ATOM   1670  CD  PRO   117     226.782  48.053 -40.616  1.00  0.00           C  
ATOM   1671  HD2 PRO   117     226.081  48.448 -41.352  1.00  0.00           H  
ATOM   1672  HD3 PRO   117     227.450  47.277 -40.990  1.00  0.00           H  
ATOM   1673  CG  PRO   117     227.913  49.001 -40.355  1.00  0.00           C  
ATOM   1674  HG2 PRO   117     228.219  49.569 -41.233  1.00  0.00           H  
ATOM   1675  HG3 PRO   117     228.731  48.436 -39.907  1.00  0.00           H  
ATOM   1676  CB  PRO   117     227.287  49.863 -39.283  1.00  0.00           C  
ATOM   1677  HB2 PRO   117     226.538  50.552 -39.673  1.00  0.00           H  
ATOM   1678  HB3 PRO   117     228.130  50.283 -38.734  1.00  0.00           H  
ATOM   1679  CA  PRO   117     226.483  48.856 -38.396  1.00  0.00           C  
ATOM   1680  HA  PRO   117     227.212  48.476 -37.680  1.00  0.00           H  
ATOM   1681  C   PRO   117     225.328  49.602 -37.792  1.00  0.00           C  
ATOM   1682  O   PRO   117     224.261  49.833 -38.339  1.00  0.00           O  
ATOM   1683  N   VAL   118     225.505  49.969 -36.494  1.00  0.00           N  
ATOM   1684  H   VAL   118     226.428  49.755 -36.144  1.00  0.00           H  
ATOM   1685  CA  VAL   118     224.515  50.783 -35.753  1.00  0.00           C  
ATOM   1686  HA  VAL   118     223.695  50.937 -36.453  1.00  0.00           H  
ATOM   1687  CB  VAL   118     223.886  49.903 -34.678  1.00  0.00           C  
ATOM   1688  HB  VAL   118     224.746  49.514 -34.134  1.00  0.00           H  
ATOM   1689  CG1 VAL   118     223.144  48.692 -35.191  1.00  0.00           C  
ATOM   1690 HG11 VAL   118     222.406  49.014 -35.925  1.00  0.00           H  
ATOM   1691 HG12 VAL   118     222.648  48.306 -34.301  1.00  0.00           H  
ATOM   1692 HG13 VAL   118     223.900  48.087 -35.692  1.00  0.00           H  
ATOM   1693  CG2 VAL   118     222.898  50.675 -33.683  1.00  0.00           C  
ATOM   1694 HG21 VAL   118     222.604  50.006 -32.875  1.00  0.00           H  
ATOM   1695 HG22 VAL   118     222.000  50.932 -34.244  1.00  0.00           H  
ATOM   1696 HG23 VAL   118     223.212  51.645 -33.296  1.00  0.00           H  
ATOM   1697  C   VAL   118     225.183  52.123 -35.279  1.00  0.00           C  
ATOM   1698  O   VAL   118     226.356  52.105 -34.967  1.00  0.00           O  
ATOM   1699  N   ASP   119     224.490  53.194 -35.170  1.00  0.00           N  
ATOM   1700  H   ASP   119     223.528  53.099 -35.463  1.00  0.00           H  
ATOM   1701  CA  ASP   119     224.932  54.480 -34.629  1.00  0.00           C  
ATOM   1702  HA  ASP   119     225.897  54.237 -34.184  1.00  0.00           H  
ATOM   1703  CB  ASP   119     225.259  55.414 -35.890  1.00  0.00           C  
ATOM   1704  HB2 ASP   119     226.023  54.851 -36.426  1.00  0.00           H  
ATOM   1705  HB3 ASP   119     224.342  55.443 -36.479  1.00  0.00           H  
ATOM   1706  CG  ASP   119     225.793  56.863 -35.657  1.00  0.00           C  
ATOM   1707  OD1 ASP   119     226.553  57.065 -34.744  1.00  0.00           O  
ATOM   1708  OD2 ASP   119     225.340  57.806 -36.435  1.00  0.00           O  
ATOM   1709  C   ASP   119     223.909  55.185 -33.706  1.00  0.00           C  
ATOM   1710  O   ASP   119     222.809  55.511 -34.193  1.00  0.00           O  
ATOM   1711  N   PRO   120     224.076  55.295 -32.358  1.00  0.00           N  
ATOM   1712  CD  PRO   120     225.213  54.747 -31.627  1.00  0.00           C  
ATOM   1713  HD2 PRO   120     226.104  54.855 -32.246  1.00  0.00           H  
ATOM   1714  HD3 PRO   120     225.103  53.718 -31.284  1.00  0.00           H  
ATOM   1715  CG  PRO   120     225.448  55.691 -30.378  1.00  0.00           C  
ATOM   1716  HG2 PRO   120     225.867  56.668 -30.618  1.00  0.00           H  
ATOM   1717  HG3 PRO   120     225.977  55.256 -29.530  1.00  0.00           H  
ATOM   1718  CB  PRO   120     223.913  55.740 -30.140  1.00  0.00           C  
ATOM   1719  HB2 PRO   120     223.684  56.571 -29.473  1.00  0.00           H  
ATOM   1720  HB3 PRO   120     223.665  54.772 -29.704  1.00  0.00           H  
ATOM   1721  CA  PRO   120     223.122  55.840 -31.450  1.00  0.00           C  
ATOM   1722  HA  PRO   120     222.200  55.259 -31.436  1.00  0.00           H  
ATOM   1723  C   PRO   120     222.803  57.323 -31.806  1.00  0.00           C  
ATOM   1724  O   PRO   120     221.715  57.793 -31.475  1.00  0.00           O  
ATOM   1725  N   ASP   121     223.696  58.039 -32.476  1.00  0.00           N  
ATOM   1726  H   ASP   121     224.595  57.631 -32.689  1.00  0.00           H  
ATOM   1727  CA  ASP   121     223.425  59.402 -32.947  1.00  0.00           C  
ATOM   1728  HA  ASP   121     222.873  59.915 -32.160  1.00  0.00           H  
ATOM   1729  CB  ASP   121     224.752  60.090 -33.253  1.00  0.00           C  
ATOM   1730  HB2 ASP   121     225.325  60.064 -32.326  1.00  0.00           H  
ATOM   1731  HB3 ASP   121     225.267  59.508 -34.017  1.00  0.00           H  
ATOM   1732  CG  ASP   121     224.662  61.557 -33.731  1.00  0.00           C  
ATOM   1733  OD1 ASP   121     224.350  62.476 -32.984  1.00  0.00           O  
ATOM   1734  OD2 ASP   121     224.952  61.963 -34.864  1.00  0.00           O  
ATOM   1735  C   ASP   121     222.562  59.441 -34.260  1.00  0.00           C  
ATOM   1736  O   ASP   121     222.051  60.519 -34.548  1.00  0.00           O  
ATOM   1737  N   ASN   122     222.411  58.335 -35.025  1.00  0.00           N  
ATOM   1738  H   ASN   122     222.870  57.480 -34.745  1.00  0.00           H  
ATOM   1739  CA  ASN   122     221.336  58.254 -36.035  1.00  0.00           C  
ATOM   1740  HA  ASN   122     221.318  59.184 -36.603  1.00  0.00           H  
ATOM   1741  CB  ASN   122     221.664  57.196 -37.028  1.00  0.00           C  
ATOM   1742  HB2 ASN   122     222.748  57.085 -36.995  1.00  0.00           H  
ATOM   1743  HB3 ASN   122     221.105  56.298 -36.765  1.00  0.00           H  
ATOM   1744  CG  ASN   122     221.321  57.690 -38.443  1.00  0.00           C  
ATOM   1745  OD1 ASN   122     222.160  58.175 -39.240  1.00  0.00           O  
ATOM   1746  ND2 ASN   122     220.097  57.620 -38.869  1.00  0.00           N  
ATOM   1747 HD21 ASN   122     219.260  57.559 -38.307  1.00  0.00           H  
ATOM   1748 HD22 ASN   122     220.024  58.134 -39.735  1.00  0.00           H  
ATOM   1749  C   ASN   122     219.941  58.065 -35.473  1.00  0.00           C  
ATOM   1750  O   ASN   122     218.995  58.373 -36.203  1.00  0.00           O  
ATOM   1751  N   GLU   123     219.852  57.595 -34.236  1.00  0.00           N  
ATOM   1752  H   GLU   123     220.743  57.318 -33.849  1.00  0.00           H  
ATOM   1753  CA  GLU   123     218.641  57.166 -33.465  1.00  0.00           C  
ATOM   1754  HA  GLU   123     217.773  57.157 -34.125  1.00  0.00           H  
ATOM   1755  CB  GLU   123     218.934  55.815 -32.804  1.00  0.00           C  
ATOM   1756  HB2 GLU   123     219.705  56.005 -32.057  1.00  0.00           H  
ATOM   1757  HB3 GLU   123     218.059  55.458 -32.260  1.00  0.00           H  
ATOM   1758  CG  GLU   123     219.335  54.729 -33.914  1.00  0.00           C  
ATOM   1759  HG2 GLU   123     220.238  55.023 -34.448  1.00  0.00           H  
ATOM   1760  HG3 GLU   123     219.432  53.762 -33.421  1.00  0.00           H  
ATOM   1761  CD  GLU   123     218.230  54.510 -34.966  1.00  0.00           C  
ATOM   1762  OE1 GLU   123     218.398  54.430 -36.205  1.00  0.00           O  
ATOM   1763  OE2 GLU   123     217.021  54.345 -34.606  1.00  0.00           O  
ATOM   1764  C   GLU   123     218.303  58.199 -32.373  1.00  0.00           C  
ATOM   1765  O   GLU   123     217.139  58.326 -31.966  1.00  0.00           O  
ATOM   1766  N   ALA   124     219.308  58.953 -31.908  1.00  0.00           N  
ATOM   1767  H   ALA   124     220.238  58.786 -32.264  1.00  0.00           H  
ATOM   1768  CA  ALA   124     219.275  59.965 -30.816  1.00  0.00           C  
ATOM   1769  HA  ALA   124     220.227  60.420 -30.540  1.00  0.00           H  
ATOM   1770  CB  ALA   124     218.562  61.228 -31.352  1.00  0.00           C  
ATOM   1771  HB1 ALA   124     219.191  61.857 -31.982  1.00  0.00           H  
ATOM   1772  HB2 ALA   124     217.690  61.015 -31.970  1.00  0.00           H  
ATOM   1773  HB3 ALA   124     218.204  61.862 -30.542  1.00  0.00           H  
ATOM   1774  C   ALA   124     218.834  59.354 -29.456  1.00  0.00           C  
ATOM   1775  O   ALA   124     218.050  59.899 -28.657  1.00  0.00           O  
ATOM   1776  N   TYR   125     219.271  58.127 -29.143  1.00  0.00           N  
ATOM   1777  H   TYR   125     219.923  57.668 -29.764  1.00  0.00           H  
ATOM   1778  CA  TYR   125     219.016  57.200 -27.969  1.00  0.00           C  
ATOM   1779  HA  TYR   125     218.093  57.375 -27.417  1.00  0.00           H  
ATOM   1780  CB  TYR   125     218.832  55.733 -28.515  1.00  0.00           C  
ATOM   1781  HB2 TYR   125     217.886  55.659 -29.052  1.00  0.00           H  
ATOM   1782  HB3 TYR   125     219.460  55.387 -29.337  1.00  0.00           H  
ATOM   1783  CG  TYR   125     218.787  54.622 -27.521  1.00  0.00           C  
ATOM   1784  CD1 TYR   125     219.951  53.816 -27.322  1.00  0.00           C  
ATOM   1785  HD1 TYR   125     220.797  54.048 -27.952  1.00  0.00           H  
ATOM   1786  CE1 TYR   125     219.932  52.863 -26.298  1.00  0.00           C  
ATOM   1787  HE1 TYR   125     220.747  52.160 -26.208  1.00  0.00           H  
ATOM   1788  CZ  TYR   125     218.793  52.776 -25.423  1.00  0.00           C  
ATOM   1789  OH  TYR   125     218.633  51.720 -24.597  1.00  0.00           O  
ATOM   1790  HH  TYR   125     219.326  51.056 -24.625  1.00  0.00           H  
ATOM   1791  CE2 TYR   125     217.616  53.465 -25.711  1.00  0.00           C  
ATOM   1792  HE2 TYR   125     216.681  53.336 -25.187  1.00  0.00           H  
ATOM   1793  CD2 TYR   125     217.633  54.397 -26.761  1.00  0.00           C  
ATOM   1794  HD2 TYR   125     216.751  54.975 -26.996  1.00  0.00           H  
ATOM   1795  C   TYR   125     220.088  57.295 -26.919  1.00  0.00           C  
ATOM   1796  O   TYR   125     221.266  56.928 -27.240  1.00  0.00           O  
ATOM   1797  N   GLU   126     219.730  57.795 -25.689  1.00  0.00           N  
ATOM   1798  H   GLU   126     218.891  58.336 -25.540  1.00  0.00           H  
ATOM   1799  CA  GLU   126     220.629  57.926 -24.561  1.00  0.00           C  
ATOM   1800  HA  GLU   126     221.671  57.730 -24.811  1.00  0.00           H  
ATOM   1801  CB  GLU   126     220.409  59.361 -24.041  1.00  0.00           C  
ATOM   1802  HB2 GLU   126     219.357  59.646 -24.037  1.00  0.00           H  
ATOM   1803  HB3 GLU   126     220.886  59.538 -23.077  1.00  0.00           H  
ATOM   1804  CG  GLU   126     221.138  60.371 -24.929  1.00  0.00           C  
ATOM   1805  HG2 GLU   126     220.475  60.493 -25.786  1.00  0.00           H  
ATOM   1806  HG3 GLU   126     221.031  61.328 -24.417  1.00  0.00           H  
ATOM   1807  CD  GLU   126     222.608  59.854 -25.317  1.00  0.00           C  
ATOM   1808  OE1 GLU   126     223.477  59.566 -24.476  1.00  0.00           O  
ATOM   1809  OE2 GLU   126     222.911  59.998 -26.581  1.00  0.00           O  
ATOM   1810  C   GLU   126     220.084  56.857 -23.488  1.00  0.00           C  
ATOM   1811  O   GLU   126     218.864  56.717 -23.295  1.00  0.00           O  
ATOM   1812  N   MET   127     220.988  56.194 -22.839  1.00  0.00           N  
ATOM   1813  H   MET   127     221.980  56.352 -22.938  1.00  0.00           H  
ATOM   1814  CA  MET   127     220.639  55.118 -21.838  1.00  0.00           C  
ATOM   1815  HA  MET   127     219.881  54.502 -22.321  1.00  0.00           H  
ATOM   1816  CB  MET   127     221.937  54.353 -21.568  1.00  0.00           C  
ATOM   1817  HB2 MET   127     222.755  55.060 -21.427  1.00  0.00           H  
ATOM   1818  HB3 MET   127     221.853  53.750 -20.664  1.00  0.00           H  
ATOM   1819  CG  MET   127     222.411  53.311 -22.696  1.00  0.00           C  
ATOM   1820  HG2 MET   127     221.562  52.634 -22.792  1.00  0.00           H  
ATOM   1821  HG3 MET   127     222.524  53.920 -23.593  1.00  0.00           H  
ATOM   1822  SD  MET   127     223.795  52.363 -22.050  1.00  0.00           S  
ATOM   1823  CE  MET   127     224.066  51.182 -23.449  1.00  0.00           C  
ATOM   1824  HE1 MET   127     224.819  50.416 -23.265  1.00  0.00           H  
ATOM   1825  HE2 MET   127     223.164  50.610 -23.668  1.00  0.00           H  
ATOM   1826  HE3 MET   127     224.561  51.729 -24.252  1.00  0.00           H  
ATOM   1827  C   MET   127     220.105  55.702 -20.481  1.00  0.00           C  
ATOM   1828  O   MET   127     220.300  56.951 -20.171  1.00  0.00           O  
ATOM   1829  N   PRO   128     219.406  54.888 -19.595  1.00  0.00           N  
ATOM   1830  CD  PRO   128     218.667  53.779 -20.007  1.00  0.00           C  
ATOM   1831  HD2 PRO   128     219.270  52.953 -20.386  1.00  0.00           H  
ATOM   1832  HD3 PRO   128     218.072  54.041 -20.881  1.00  0.00           H  
ATOM   1833  CG  PRO   128     217.678  53.317 -18.954  1.00  0.00           C  
ATOM   1834  HG2 PRO   128     218.060  52.455 -18.407  1.00  0.00           H  
ATOM   1835  HG3 PRO   128     216.659  53.102 -19.276  1.00  0.00           H  
ATOM   1836  CB  PRO   128     217.667  54.577 -18.019  1.00  0.00           C  
ATOM   1837  HB2 PRO   128     217.588  54.317 -16.963  1.00  0.00           H  
ATOM   1838  HB3 PRO   128     216.783  55.163 -18.272  1.00  0.00           H  
ATOM   1839  CA  PRO   128     218.982  55.322 -18.257  1.00  0.00           C  
ATOM   1840  HA  PRO   128     218.779  56.393 -18.268  1.00  0.00           H  
ATOM   1841  C   PRO   128     220.047  55.016 -17.116  1.00  0.00           C  
ATOM   1842  O   PRO   128     220.991  54.239 -17.226  1.00  0.00           O  
ATOM   1843  N   SER   129     219.953  55.832 -16.101  1.00  0.00           N  
ATOM   1844  H   SER   129     219.000  56.073 -15.869  1.00  0.00           H  
ATOM   1845  CA  SER   129     221.062  56.251 -15.196  1.00  0.00           C  
ATOM   1846  HA  SER   129     221.745  55.409 -15.084  1.00  0.00           H  
ATOM   1847  CB  SER   129     221.842  57.505 -15.771  1.00  0.00           C  
ATOM   1848  HB2 SER   129     222.127  57.313 -16.806  1.00  0.00           H  
ATOM   1849  HB3 SER   129     221.236  58.404 -15.879  1.00  0.00           H  
ATOM   1850  OG  SER   129     222.938  57.878 -14.975  1.00  0.00           O  
ATOM   1851  HG  SER   129     222.741  58.415 -14.204  1.00  0.00           H  
ATOM   1852  C   SER   129     220.368  56.585 -13.799  1.00  0.00           C  
ATOM   1853  O   SER   129     219.226  56.727 -13.851  1.00  0.00           O  
ATOM   1854  N   GLU   130     221.124  56.450 -12.720  1.00  0.00           N  
ATOM   1855  H   GLU   130     222.042  56.060 -12.876  1.00  0.00           H  
ATOM   1856  CA  GLU   130     220.910  56.971 -11.283  1.00  0.00           C  
ATOM   1857  HA  GLU   130     220.009  57.582 -11.327  1.00  0.00           H  
ATOM   1858  CB  GLU   130     220.599  55.910 -10.102  1.00  0.00           C  
ATOM   1859  HB2 GLU   130     221.586  55.621  -9.740  1.00  0.00           H  
ATOM   1860  HB3 GLU   130     220.138  56.365  -9.226  1.00  0.00           H  
ATOM   1861  CG  GLU   130     219.827  54.647 -10.563  1.00  0.00           C  
ATOM   1862  HG2 GLU   130     220.400  54.001 -11.228  1.00  0.00           H  
ATOM   1863  HG3 GLU   130     219.689  54.011  -9.689  1.00  0.00           H  
ATOM   1864  CD  GLU   130     218.462  54.944 -11.083  1.00  0.00           C  
ATOM   1865  OE1 GLU   130     217.771  53.937 -11.581  1.00  0.00           O  
ATOM   1866  OE2 GLU   130     217.846  55.873 -10.601  1.00  0.00           O  
ATOM   1867  C   GLU   130     221.917  57.993 -10.775  1.00  0.00           C  
ATOM   1868  O   GLU   130     222.942  58.175 -11.404  1.00  0.00           O  
ATOM   1869  N   GLU   131     221.746  58.534  -9.617  1.00  0.00           N  
ATOM   1870  H   GLU   131     220.934  58.235  -9.095  1.00  0.00           H  
ATOM   1871  CA  GLU   131     222.569  59.669  -9.156  1.00  0.00           C  
ATOM   1872  HA  GLU   131     223.046  60.104 -10.034  1.00  0.00           H  
ATOM   1873  CB  GLU   131     221.793  60.795  -8.422  1.00  0.00           C  
ATOM   1874  HB2 GLU   131     221.175  60.401  -7.616  1.00  0.00           H  
ATOM   1875  HB3 GLU   131     222.501  61.517  -8.017  1.00  0.00           H  
ATOM   1876  CG  GLU   131     220.880  61.625  -9.322  1.00  0.00           C  
ATOM   1877  HG2 GLU   131     219.964  61.043  -9.428  1.00  0.00           H  
ATOM   1878  HG3 GLU   131     220.574  62.539  -8.813  1.00  0.00           H  
ATOM   1879  CD  GLU   131     221.592  62.021 -10.618  1.00  0.00           C  
ATOM   1880  OE1 GLU   131     222.699  62.601 -10.556  1.00  0.00           O  
ATOM   1881  OE2 GLU   131     220.994  62.005 -11.662  1.00  0.00           O  
ATOM   1882  C   GLU   131     223.799  59.236  -8.288  1.00  0.00           C  
ATOM   1883  O   GLU   131     224.844  59.926  -8.325  1.00  0.00           O  
ATOM   1884  N   GLY   132     223.850  58.076  -7.577  1.00  0.00           N  
ATOM   1885  H   GLY   132     223.163  57.356  -7.754  1.00  0.00           H  
ATOM   1886  CA  GLY   132     224.910  57.578  -6.685  1.00  0.00           C  
ATOM   1887  HA2 GLY   132     224.727  56.527  -6.459  1.00  0.00           H  
ATOM   1888  HA3 GLY   132     225.785  57.407  -7.312  1.00  0.00           H  
ATOM   1889  C   GLY   132     225.399  58.418  -5.490  1.00  0.00           C  
ATOM   1890  O   GLY   132     224.835  59.443  -5.281  1.00  0.00           O  
ATOM   1891  N   TYR   133     226.425  57.987  -4.662  1.00  0.00           N  
ATOM   1892  H   TYR   133     226.881  57.131  -4.947  1.00  0.00           H  
ATOM   1893  CA  TYR   133     226.782  58.608  -3.318  1.00  0.00           C  
ATOM   1894  HA  TYR   133     225.877  59.216  -3.277  1.00  0.00           H  
ATOM   1895  CB  TYR   133     226.789  57.648  -2.150  1.00  0.00           C  
ATOM   1896  HB2 TYR   133     227.634  56.964  -2.229  1.00  0.00           H  
ATOM   1897  HB3 TYR   133     226.947  58.263  -1.264  1.00  0.00           H  
ATOM   1898  CG  TYR   133     225.561  56.810  -1.931  1.00  0.00           C  
ATOM   1899  CD1 TYR   133     225.362  55.714  -2.754  1.00  0.00           C  
ATOM   1900  HD1 TYR   133     226.069  55.524  -3.548  1.00  0.00           H  
ATOM   1901  CE1 TYR   133     224.192  54.976  -2.684  1.00  0.00           C  
ATOM   1902  HE1 TYR   133     224.003  54.091  -3.273  1.00  0.00           H  
ATOM   1903  CZ  TYR   133     223.255  55.364  -1.719  1.00  0.00           C  
ATOM   1904  OH  TYR   133     222.129  54.613  -1.627  1.00  0.00           O  
ATOM   1905  HH  TYR   133     221.542  54.987  -0.966  1.00  0.00           H  
ATOM   1906  CE2 TYR   133     223.474  56.446  -0.761  1.00  0.00           C  
ATOM   1907  HE2 TYR   133     222.714  56.634  -0.018  1.00  0.00           H  
ATOM   1908  CD2 TYR   133     224.691  57.163  -0.953  1.00  0.00           C  
ATOM   1909  HD2 TYR   133     225.018  57.921  -0.255  1.00  0.00           H  
ATOM   1910  C   TYR   133     228.081  59.413  -3.320  1.00  0.00           C  
ATOM   1911  O   TYR   133     229.196  58.935  -3.787  1.00  0.00           O  
ATOM   1912  N   GLN   134     227.978  60.681  -2.843  1.00  0.00           N  
ATOM   1913  H   GLN   134     227.059  60.913  -2.497  1.00  0.00           H  
ATOM   1914  CA  GLN   134     229.030  61.681  -2.621  1.00  0.00           C  
ATOM   1915  HA  GLN   134     229.927  61.129  -2.902  1.00  0.00           H  
ATOM   1916  CB  GLN   134     228.689  62.776  -3.547  1.00  0.00           C  
ATOM   1917  HB2 GLN   134     228.615  62.310  -4.530  1.00  0.00           H  
ATOM   1918  HB3 GLN   134     227.649  63.057  -3.382  1.00  0.00           H  
ATOM   1919  CG  GLN   134     229.626  64.001  -3.683  1.00  0.00           C  
ATOM   1920  HG2 GLN   134     229.538  64.566  -2.755  1.00  0.00           H  
ATOM   1921  HG3 GLN   134     230.641  63.687  -3.925  1.00  0.00           H  
ATOM   1922  CD  GLN   134     229.191  64.972  -4.683  1.00  0.00           C  
ATOM   1923  OE1 GLN   134     228.443  65.913  -4.416  1.00  0.00           O  
ATOM   1924  NE2 GLN   134     229.553  64.777  -5.916  1.00  0.00           N  
ATOM   1925 HE21 GLN   134     230.227  64.025  -5.890  1.00  0.00           H  
ATOM   1926 HE22 GLN   134     229.500  65.650  -6.422  1.00  0.00           H  
ATOM   1927  C   GLN   134     229.211  62.059  -1.153  1.00  0.00           C  
ATOM   1928  O   GLN   134     228.366  61.666  -0.309  1.00  0.00           O  
ATOM   1929  N   ASP   135     230.242  62.838  -0.795  1.00  0.00           N  
ATOM   1930  H   ASP   135     230.743  63.240  -1.574  1.00  0.00           H  
ATOM   1931  CA  ASP   135     230.720  63.111   0.585  1.00  0.00           C  
ATOM   1932  HA  ASP   135     230.201  62.356   1.176  1.00  0.00           H  
ATOM   1933  CB  ASP   135     232.225  62.910   0.833  1.00  0.00           C  
ATOM   1934  HB2 ASP   135     232.454  63.119   1.878  1.00  0.00           H  
ATOM   1935  HB3 ASP   135     232.490  61.857   0.729  1.00  0.00           H  
ATOM   1936  CG  ASP   135     233.118  63.813  -0.010  1.00  0.00           C  
ATOM   1937  OD1 ASP   135     232.631  64.783  -0.550  1.00  0.00           O  
ATOM   1938  OD2 ASP   135     234.323  63.476  -0.099  1.00  0.00           O  
ATOM   1939  C   ASP   135     230.224  64.495   1.197  1.00  0.00           C  
ATOM   1940  O   ASP   135     230.613  64.873   2.279  1.00  0.00           O  
ATOM   1941  N   TYR   136     229.306  65.141   0.476  1.00  0.00           N  
ATOM   1942  H   TYR   136     228.873  64.654  -0.296  1.00  0.00           H  
ATOM   1943  CA  TYR   136     228.887  66.548   0.774  1.00  0.00           C  
ATOM   1944  HA  TYR   136     228.920  66.838   1.824  1.00  0.00           H  
ATOM   1945  CB  TYR   136     229.777  67.439  -0.031  1.00  0.00           C  
ATOM   1946  HB2 TYR   136     230.725  67.309   0.492  1.00  0.00           H  
ATOM   1947  HB3 TYR   136     229.892  67.186  -1.085  1.00  0.00           H  
ATOM   1948  CG  TYR   136     229.452  68.932   0.084  1.00  0.00           C  
ATOM   1949  CD1 TYR   136     228.569  69.553  -0.841  1.00  0.00           C  
ATOM   1950  HD1 TYR   136     227.965  68.975  -1.525  1.00  0.00           H  
ATOM   1951  CE1 TYR   136     228.285  70.917  -0.585  1.00  0.00           C  
ATOM   1952  HE1 TYR   136     227.534  71.462  -1.138  1.00  0.00           H  
ATOM   1953  CZ  TYR   136     228.889  71.629   0.469  1.00  0.00           C  
ATOM   1954  OH  TYR   136     228.745  72.967   0.631  1.00  0.00           O  
ATOM   1955  HH  TYR   136     229.284  73.392   1.302  1.00  0.00           H  
ATOM   1956  CE2 TYR   136     229.826  71.042   1.313  1.00  0.00           C  
ATOM   1957  HE2 TYR   136     230.179  71.618   2.155  1.00  0.00           H  
ATOM   1958  CD2 TYR   136     230.211  69.642   1.086  1.00  0.00           C  
ATOM   1959  HD2 TYR   136     230.893  69.104   1.727  1.00  0.00           H  
ATOM   1960  C   TYR   136     227.368  66.704   0.430  1.00  0.00           C  
ATOM   1961  O   TYR   136     226.865  66.077  -0.512  1.00  0.00           O  
ATOM   1962  N   GLU   137     226.672  67.556   1.173  1.00  0.00           N  
ATOM   1963  H   GLU   137     227.175  68.011   1.921  1.00  0.00           H  
ATOM   1964  CA  GLU   137     225.240  67.738   1.114  1.00  0.00           C  
ATOM   1965  HA  GLU   137     224.902  67.459   0.116  1.00  0.00           H  
ATOM   1966  CB  GLU   137     224.435  66.878   2.108  1.00  0.00           C  
ATOM   1967  HB2 GLU   137     223.376  67.069   1.932  1.00  0.00           H  
ATOM   1968  HB3 GLU   137     224.652  65.848   1.828  1.00  0.00           H  
ATOM   1969  CG  GLU   137     224.620  67.174   3.573  1.00  0.00           C  
ATOM   1970  HG2 GLU   137     225.603  66.826   3.892  1.00  0.00           H  
ATOM   1971  HG3 GLU   137     224.674  68.250   3.735  1.00  0.00           H  
ATOM   1972  CD  GLU   137     223.609  66.598   4.602  1.00  0.00           C  
ATOM   1973  OE1 GLU   137     223.272  65.356   4.451  1.00  0.00           O  
ATOM   1974  OE2 GLU   137     223.111  67.342   5.525  1.00  0.00           O  
ATOM   1975  C   GLU   137     224.790  69.301   1.211  1.00  0.00           C  
ATOM   1976  O   GLU   137     225.420  70.085   1.895  1.00  0.00           O  
ATOM   1977  N   PRO   138     223.654  69.634   0.700  1.00  0.00           N  
ATOM   1978  CD  PRO   138     222.894  68.871  -0.323  1.00  0.00           C  
ATOM   1979  HD2 PRO   138     222.323  68.045   0.102  1.00  0.00           H  
ATOM   1980  HD3 PRO   138     223.570  68.433  -1.056  1.00  0.00           H  
ATOM   1981  CG  PRO   138     221.892  69.791  -1.009  1.00  0.00           C  
ATOM   1982  HG2 PRO   138     220.996  69.818  -0.389  1.00  0.00           H  
ATOM   1983  HG3 PRO   138     221.732  69.615  -2.073  1.00  0.00           H  
ATOM   1984  CB  PRO   138     222.544  71.222  -0.820  1.00  0.00           C  
ATOM   1985  HB2 PRO   138     221.843  72.052  -0.730  1.00  0.00           H  
ATOM   1986  HB3 PRO   138     223.356  71.250  -1.546  1.00  0.00           H  
ATOM   1987  CA  PRO   138     223.232  71.087   0.512  1.00  0.00           C  
ATOM   1988  HA  PRO   138     224.188  71.611   0.508  1.00  0.00           H  
ATOM   1989  C   PRO   138     222.551  71.677   1.688  1.00  0.00           C  
ATOM   1990  O   PRO   138     221.801  70.941   2.330  1.00  0.00           O  
ATOM   1991  N   GLU   139     222.721  72.978   1.858  1.00  0.00           N  
ATOM   1992  H   GLU   139     223.279  73.491   1.190  1.00  0.00           H  
ATOM   1993  CA  GLU   139     222.072  73.896   2.785  1.00  0.00           C  
ATOM   1994  HA  GLU   139     221.208  73.405   3.233  1.00  0.00           H  
ATOM   1995  CB  GLU   139     222.965  74.455   3.841  1.00  0.00           C  
ATOM   1996  HB2 GLU   139     223.775  75.013   3.371  1.00  0.00           H  
ATOM   1997  HB3 GLU   139     222.502  75.316   4.322  1.00  0.00           H  
ATOM   1998  CG  GLU   139     223.495  73.454   4.842  1.00  0.00           C  
ATOM   1999  HG2 GLU   139     223.531  72.518   4.286  1.00  0.00           H  
ATOM   2000  HG3 GLU   139     224.437  73.927   5.120  1.00  0.00           H  
ATOM   2001  CD  GLU   139     222.566  73.256   6.065  1.00  0.00           C  
ATOM   2002  OE1 GLU   139     221.797  72.288   6.141  1.00  0.00           O  
ATOM   2003  OE2 GLU   139     222.610  74.025   7.036  1.00  0.00           O  
ATOM   2004  C   GLU   139     221.579  75.093   1.857  1.00  0.00           C  
ATOM   2005  O   GLU   139     222.088  75.319   0.833  1.00  0.00           O  
ATOM   2006  N   ALA   140     220.525  75.770   2.361  1.00  0.00           N  
ATOM   2007  H   ALA   140     220.020  75.358   3.133  1.00  0.00           H  
ATOM   2008  CA  ALA   140     219.918  76.972   1.749  1.00  0.00           C  
ATOM   2009  HA  ALA   140     220.668  77.508   1.166  1.00  0.00           H  
ATOM   2010  CB  ALA   140     218.906  76.543   0.671  1.00  0.00           C  
ATOM   2011  HB1 ALA   140     218.172  75.824   1.037  1.00  0.00           H  
ATOM   2012  HB2 ALA   140     218.426  77.447   0.297  1.00  0.00           H  
ATOM   2013  HB3 ALA   140     219.441  76.068  -0.152  1.00  0.00           H  
ATOM   2014  C   ALA   140     219.517  77.949   2.860  1.00  0.00           C  
ATOM   2015  O   ALA   140     219.871  79.127   2.764  1.00  0.00           O  
ATOM   2016  OXT ALA   140     218.824  77.509   3.836  1.00  0.00           O  
TER    2017      ALA   140 
ATOM   2017  N   ASP   141     241.801 -35.009 -10.616  1.00  0.00           N  
ATOM   2018  H1  ASP   141     241.715 -34.123 -10.139  1.00  0.00           H  
ATOM   2019  H2  ASP   141     242.253 -35.707 -10.043  1.00  0.00           H  
ATOM   2020  H3  ASP   141     240.884 -35.414 -10.741  1.00  0.00           H  
ATOM   2021  CA  ASP   141     242.549 -34.825 -11.945  1.00  0.00           C  
ATOM   2022  HA  ASP   141     243.626 -34.671 -11.893  1.00  0.00           H  
ATOM   2023  CB  ASP   141     242.303 -36.045 -12.939  1.00  0.00           C  
ATOM   2024  HB2 ASP   141     241.226 -36.046 -13.104  1.00  0.00           H  
ATOM   2025  HB3 ASP   141     242.760 -35.841 -13.908  1.00  0.00           H  
ATOM   2026  CG  ASP   141     242.769 -37.393 -12.320  1.00  0.00           C  
ATOM   2027  OD1 ASP   141     243.430 -37.489 -11.240  1.00  0.00           O  
ATOM   2028  OD2 ASP   141     242.452 -38.453 -12.923  1.00  0.00           O  
ATOM   2029  C   ASP   141     241.884 -33.621 -12.644  1.00  0.00           C  
ATOM   2030  O   ASP   141     240.738 -33.277 -12.318  1.00  0.00           O  
ATOM   2031  N   ALA   142     242.688 -33.017 -13.495  1.00  0.00           N  
ATOM   2032  H   ALA   142     243.658 -33.297 -13.514  1.00  0.00           H  
ATOM   2033  CA  ALA   142     242.305 -31.850 -14.347  1.00  0.00           C  
ATOM   2034  HA  ALA   142     241.217 -31.798 -14.304  1.00  0.00           H  
ATOM   2035  CB  ALA   142     242.807 -30.465 -13.736  1.00  0.00           C  
ATOM   2036  HB1 ALA   142     242.150 -30.405 -12.869  1.00  0.00           H  
ATOM   2037  HB2 ALA   142     243.830 -30.580 -13.379  1.00  0.00           H  
ATOM   2038  HB3 ALA   142     242.664 -29.608 -14.395  1.00  0.00           H  
ATOM   2039  C   ALA   142     242.772 -32.166 -15.790  1.00  0.00           C  
ATOM   2040  O   ALA   142     243.889 -32.665 -16.056  1.00  0.00           O  
ATOM   2041  N   GLU   143     241.869 -31.662 -16.668  1.00  0.00           N  
ATOM   2042  H   GLU   143     240.949 -31.470 -16.299  1.00  0.00           H  
ATOM   2043  CA  GLU   143     242.136 -31.679 -18.141  1.00  0.00           C  
ATOM   2044  HA  GLU   143     243.120 -32.138 -18.247  1.00  0.00           H  
ATOM   2045  CB  GLU   143     241.186 -32.833 -18.680  1.00  0.00           C  
ATOM   2046  HB2 GLU   143     240.154 -32.487 -18.741  1.00  0.00           H  
ATOM   2047  HB3 GLU   143     241.364 -32.963 -19.747  1.00  0.00           H  
ATOM   2048  CG  GLU   143     241.313 -34.196 -18.048  1.00  0.00           C  
ATOM   2049  HG2 GLU   143     242.369 -34.436 -17.921  1.00  0.00           H  
ATOM   2050  HG3 GLU   143     240.777 -34.271 -17.102  1.00  0.00           H  
ATOM   2051  CD  GLU   143     240.838 -35.410 -18.716  1.00  0.00           C  
ATOM   2052  OE1 GLU   143     241.095 -36.550 -18.290  1.00  0.00           O  
ATOM   2053  OE2 GLU   143     239.964 -35.294 -19.649  1.00  0.00           O  
ATOM   2054  C   GLU   143     241.990 -30.302 -18.623  1.00  0.00           C  
ATOM   2055  O   GLU   143     241.720 -29.359 -17.904  1.00  0.00           O  
ATOM   2056  N   PHE   144     242.000 -30.127 -19.950  1.00  0.00           N  
ATOM   2057  H   PHE   144     241.958 -30.960 -20.520  1.00  0.00           H  
ATOM   2058  CA  PHE   144     242.244 -28.821 -20.594  1.00  0.00           C  
ATOM   2059  HA  PHE   144     242.756 -28.119 -19.936  1.00  0.00           H  
ATOM   2060  CB  PHE   144     243.275 -28.878 -21.769  1.00  0.00           C  
ATOM   2061  HB2 PHE   144     242.836 -29.190 -22.717  1.00  0.00           H  
ATOM   2062  HB3 PHE   144     243.707 -27.882 -21.869  1.00  0.00           H  
ATOM   2063  CG  PHE   144     244.437 -29.788 -21.453  1.00  0.00           C  
ATOM   2064  CD1 PHE   144     244.718 -30.933 -22.181  1.00  0.00           C  
ATOM   2065  HD1 PHE   144     244.160 -31.219 -23.061  1.00  0.00           H  
ATOM   2066  CE1 PHE   144     245.578 -31.920 -21.745  1.00  0.00           C  
ATOM   2067  HE1 PHE   144     246.042 -32.595 -22.449  1.00  0.00           H  
ATOM   2068  CZ  PHE   144     246.356 -31.609 -20.595  1.00  0.00           C  
ATOM   2069  HZ  PHE   144     247.011 -32.330 -20.127  1.00  0.00           H  
ATOM   2070  CE2 PHE   144     246.293 -30.369 -19.973  1.00  0.00           C  
ATOM   2071  HE2 PHE   144     247.163 -30.135 -19.379  1.00  0.00           H  
ATOM   2072  CD2 PHE   144     245.342 -29.458 -20.469  1.00  0.00           C  
ATOM   2073  HD2 PHE   144     245.463 -28.484 -20.019  1.00  0.00           H  
ATOM   2074  C   PHE   144     240.967 -28.099 -21.092  1.00  0.00           C  
ATOM   2075  O   PHE   144     240.430 -27.352 -20.223  1.00  0.00           O  
ATOM   2076  N   ARG   145     240.517 -28.246 -22.364  1.00  0.00           N  
ATOM   2077  H   ARG   145     241.068 -28.842 -22.966  1.00  0.00           H  
ATOM   2078  CA  ARG   145     239.382 -27.484 -22.897  1.00  0.00           C  
ATOM   2079  HA  ARG   145     238.839 -27.018 -22.075  1.00  0.00           H  
ATOM   2080  CB  ARG   145     240.023 -26.348 -23.656  1.00  0.00           C  
ATOM   2081  HB2 ARG   145     239.200 -25.679 -23.906  1.00  0.00           H  
ATOM   2082  HB3 ARG   145     240.604 -25.803 -22.912  1.00  0.00           H  
ATOM   2083  CG  ARG   145     241.024 -26.765 -24.852  1.00  0.00           C  
ATOM   2084  HG2 ARG   145     241.870 -27.304 -24.425  1.00  0.00           H  
ATOM   2085  HG3 ARG   145     240.509 -27.528 -25.435  1.00  0.00           H  
ATOM   2086  CD  ARG   145     241.575 -25.467 -25.485  1.00  0.00           C  
ATOM   2087  HD2 ARG   145     241.961 -24.747 -24.764  1.00  0.00           H  
ATOM   2088  HD3 ARG   145     242.377 -25.923 -26.065  1.00  0.00           H  
ATOM   2089  NE  ARG   145     240.641 -24.763 -26.457  1.00  0.00           N  
ATOM   2090  HE  ARG   145     239.660 -24.650 -26.247  1.00  0.00           H  
ATOM   2091  CZ  ARG   145     241.005 -24.325 -27.618  1.00  0.00           C  
ATOM   2092  NH1 ARG   145     242.308 -24.283 -28.014  1.00  0.00           N  
ATOM   2093 HH11 ARG   145     243.007 -24.802 -27.502  1.00  0.00           H  
ATOM   2094 HH12 ARG   145     242.334 -23.970 -28.974  1.00  0.00           H  
ATOM   2095  NH2 ARG   145     240.095 -23.759 -28.371  1.00  0.00           N  
ATOM   2096 HH21 ARG   145     240.493 -23.027 -28.942  1.00  0.00           H  
ATOM   2097 HH22 ARG   145     239.156 -23.627 -28.022  1.00  0.00           H  
ATOM   2098  C   ARG   145     238.437 -28.404 -23.707  1.00  0.00           C  
ATOM   2099  O   ARG   145     238.834 -29.366 -24.313  1.00  0.00           O  
ATOM   2100  N   HIE   146     237.157 -27.997 -23.911  1.00  0.00           N  
ATOM   2101  H   HIE   146     236.968 -27.115 -23.456  1.00  0.00           H  
ATOM   2102  CA  HIE   146     236.017 -28.473 -24.703  1.00  0.00           C  
ATOM   2103  HA  HIE   146     236.379 -29.497 -24.793  1.00  0.00           H  
ATOM   2104  CB  HIE   146     234.705 -28.309 -23.850  1.00  0.00           C  
ATOM   2105  HB2 HIE   146     234.894 -28.951 -22.989  1.00  0.00           H  
ATOM   2106  HB3 HIE   146     234.442 -27.352 -23.401  1.00  0.00           H  
ATOM   2107  CG  HIE   146     233.486 -28.787 -24.482  1.00  0.00           C  
ATOM   2108  ND1 HIE   146     232.289 -28.087 -24.480  1.00  0.00           N  
ATOM   2109  CE1 HIE   146     231.410 -28.840 -25.160  1.00  0.00           C  
ATOM   2110  HE1 HIE   146     230.382 -28.524 -25.260  1.00  0.00           H  
ATOM   2111  NE2 HIE   146     231.968 -29.817 -25.819  1.00  0.00           N  
ATOM   2112  HE2 HIE   146     231.410 -30.532 -26.263  1.00  0.00           H  
ATOM   2113  CD2 HIE   146     233.306 -29.830 -25.384  1.00  0.00           C  
ATOM   2114  HD2 HIE   146     234.080 -30.582 -25.427  1.00  0.00           H  
ATOM   2115  C   HIE   146     236.109 -27.892 -26.103  1.00  0.00           C  
ATOM   2116  O   HIE   146     236.001 -26.681 -26.292  1.00  0.00           O  
ATOM   2117  N   ASP   147     236.356 -28.671 -27.083  1.00  0.00           N  
ATOM   2118  H   ASP   147     236.329 -29.666 -26.909  1.00  0.00           H  
ATOM   2119  CA  ASP   147     236.711 -28.264 -28.434  1.00  0.00           C  
ATOM   2120  HA  ASP   147     236.689 -27.187 -28.271  1.00  0.00           H  
ATOM   2121  CB  ASP   147     238.152 -28.681 -28.748  1.00  0.00           C  
ATOM   2122  HB2 ASP   147     238.438 -28.153 -29.657  1.00  0.00           H  
ATOM   2123  HB3 ASP   147     238.757 -28.368 -27.897  1.00  0.00           H  
ATOM   2124  CG  ASP   147     238.315 -30.154 -29.001  1.00  0.00           C  
ATOM   2125  OD1 ASP   147     238.572 -30.603 -30.146  1.00  0.00           O  
ATOM   2126  OD2 ASP   147     238.185 -30.961 -28.020  1.00  0.00           O  
ATOM   2127  C   ASP   147     235.782 -28.728 -29.534  1.00  0.00           C  
ATOM   2128  O   ASP   147     235.915 -28.236 -30.681  1.00  0.00           O  
ATOM   2129  N   SER   148     234.883 -29.656 -29.259  1.00  0.00           N  
ATOM   2130  H   SER   148     234.742 -29.892 -28.287  1.00  0.00           H  
ATOM   2131  CA  SER   148     234.223 -30.458 -30.272  1.00  0.00           C  
ATOM   2132  HA  SER   148     234.563 -30.103 -31.245  1.00  0.00           H  
ATOM   2133  CB  SER   148     234.724 -31.914 -30.103  1.00  0.00           C  
ATOM   2134  HB2 SER   148     234.473 -32.509 -30.981  1.00  0.00           H  
ATOM   2135  HB3 SER   148     235.804 -32.050 -30.044  1.00  0.00           H  
ATOM   2136  OG  SER   148     234.122 -32.539 -28.914  1.00  0.00           O  
ATOM   2137  HG  SER   148     233.163 -32.558 -28.880  1.00  0.00           H  
ATOM   2138  C   SER   148     232.684 -30.403 -30.090  1.00  0.00           C  
ATOM   2139  O   SER   148     232.233 -30.115 -28.956  1.00  0.00           O  
ATOM   2140  N   GLY   149     231.825 -30.757 -31.085  1.00  0.00           N  
ATOM   2141  H   GLY   149     232.192 -30.967 -32.003  1.00  0.00           H  
ATOM   2142  CA  GLY   149     230.397 -30.887 -30.936  1.00  0.00           C  
ATOM   2143  HA2 GLY   149     229.995 -31.671 -31.578  1.00  0.00           H  
ATOM   2144  HA3 GLY   149     230.256 -31.198 -29.901  1.00  0.00           H  
ATOM   2145  C   GLY   149     229.689 -29.541 -31.023  1.00  0.00           C  
ATOM   2146  O   GLY   149     228.604 -29.518 -30.680  1.00  0.00           O  
ATOM   2147  N   TYR   150     230.252 -28.583 -31.777  1.00  0.00           N  
ATOM   2148  H   TYR   150     231.202 -28.854 -31.986  1.00  0.00           H  
ATOM   2149  CA  TYR   150     229.714 -27.149 -32.128  1.00  0.00           C  
ATOM   2150  HA  TYR   150     228.637 -27.056 -31.984  1.00  0.00           H  
ATOM   2151  CB  TYR   150     230.507 -26.318 -31.063  1.00  0.00           C  
ATOM   2152  HB2 TYR   150     230.218 -26.605 -30.052  1.00  0.00           H  
ATOM   2153  HB3 TYR   150     231.577 -26.462 -31.208  1.00  0.00           H  
ATOM   2154  CG  TYR   150     230.282 -24.839 -31.134  1.00  0.00           C  
ATOM   2155  CD1 TYR   150     231.396 -23.972 -31.005  1.00  0.00           C  
ATOM   2156  HD1 TYR   150     232.402 -24.287 -30.769  1.00  0.00           H  
ATOM   2157  CE1 TYR   150     231.258 -22.576 -31.099  1.00  0.00           C  
ATOM   2158  HE1 TYR   150     232.077 -21.873 -31.131  1.00  0.00           H  
ATOM   2159  CZ  TYR   150     229.998 -22.074 -31.602  1.00  0.00           C  
ATOM   2160  OH  TYR   150     229.743 -20.826 -32.128  1.00  0.00           O  
ATOM   2161  HH  TYR   150     230.361 -20.104 -32.263  1.00  0.00           H  
ATOM   2162  CE2 TYR   150     228.899 -22.900 -31.563  1.00  0.00           C  
ATOM   2163  HE2 TYR   150     227.949 -22.426 -31.761  1.00  0.00           H  
ATOM   2164  CD2 TYR   150     229.036 -24.324 -31.189  1.00  0.00           C  
ATOM   2165  HD2 TYR   150     228.217 -25.028 -31.207  1.00  0.00           H  
ATOM   2166  C   TYR   150     230.030 -26.747 -33.568  1.00  0.00           C  
ATOM   2167  O   TYR   150     229.266 -26.988 -34.386  1.00  0.00           O  
ATOM   2168  N   GLU   151     231.275 -26.165 -33.783  1.00  0.00           N  
ATOM   2169  H   GLU   151     231.832 -26.096 -32.943  1.00  0.00           H  
ATOM   2170  CA  GLU   151     231.804 -25.749 -35.065  1.00  0.00           C  
ATOM   2171  HA  GLU   151     231.106 -24.968 -35.369  1.00  0.00           H  
ATOM   2172  CB  GLU   151     233.237 -25.010 -34.935  1.00  0.00           C  
ATOM   2173  HB2 GLU   151     233.207 -24.143 -34.274  1.00  0.00           H  
ATOM   2174  HB3 GLU   151     233.991 -25.682 -34.524  1.00  0.00           H  
ATOM   2175  CG  GLU   151     233.838 -24.571 -36.298  1.00  0.00           C  
ATOM   2176  HG2 GLU   151     234.863 -24.285 -36.063  1.00  0.00           H  
ATOM   2177  HG3 GLU   151     233.891 -25.536 -36.802  1.00  0.00           H  
ATOM   2178  CD  GLU   151     233.130 -23.510 -37.091  1.00  0.00           C  
ATOM   2179  OE1 GLU   151     231.915 -23.618 -37.272  1.00  0.00           O  
ATOM   2180  OE2 GLU   151     233.837 -22.584 -37.547  1.00  0.00           O  
ATOM   2181  C   GLU   151     231.899 -26.952 -35.997  1.00  0.00           C  
ATOM   2182  O   GLU   151     232.164 -28.091 -35.643  1.00  0.00           O  
ATOM   2183  N   VAL   152     231.534 -26.737 -37.211  1.00  0.00           N  
ATOM   2184  H   VAL   152     231.518 -25.790 -37.562  1.00  0.00           H  
ATOM   2185  CA  VAL   152     231.232 -27.842 -38.198  1.00  0.00           C  
ATOM   2186  HA  VAL   152     231.110 -28.699 -37.536  1.00  0.00           H  
ATOM   2187  CB  VAL   152     229.941 -27.714 -39.072  1.00  0.00           C  
ATOM   2188  HB  VAL   152     230.021 -28.404 -39.912  1.00  0.00           H  
ATOM   2189  CG1 VAL   152     228.666 -28.022 -38.331  1.00  0.00           C  
ATOM   2190 HG11 VAL   152     227.744 -27.816 -38.874  1.00  0.00           H  
ATOM   2191 HG12 VAL   152     228.631 -29.082 -38.078  1.00  0.00           H  
ATOM   2192 HG13 VAL   152     228.698 -27.413 -37.427  1.00  0.00           H  
ATOM   2193  CG2 VAL   152     229.704 -26.296 -39.676  1.00  0.00           C  
ATOM   2194 HG21 VAL   152     230.557 -25.801 -40.138  1.00  0.00           H  
ATOM   2195 HG22 VAL   152     229.029 -26.415 -40.524  1.00  0.00           H  
ATOM   2196 HG23 VAL   152     229.375 -25.675 -38.842  1.00  0.00           H  
ATOM   2197  C   VAL   152     232.433 -28.324 -38.996  1.00  0.00           C  
ATOM   2198  O   VAL   152     232.501 -28.092 -40.198  1.00  0.00           O  
ATOM   2199  N   HIE   153     233.480 -28.853 -38.380  1.00  0.00           N  
ATOM   2200  H   HIE   153     233.475 -28.838 -37.370  1.00  0.00           H  
ATOM   2201  CA  HIE   153     234.637 -29.393 -39.086  1.00  0.00           C  
ATOM   2202  HA  HIE   153     235.094 -28.520 -39.552  1.00  0.00           H  
ATOM   2203  CB  HIE   153     235.698 -29.705 -37.961  1.00  0.00           C  
ATOM   2204  HB2 HIE   153     235.141 -30.336 -37.268  1.00  0.00           H  
ATOM   2205  HB3 HIE   153     236.443 -30.432 -38.284  1.00  0.00           H  
ATOM   2206  CG  HIE   153     236.523 -28.535 -37.419  1.00  0.00           C  
ATOM   2207  ND1 HIE   153     237.674 -28.684 -36.540  1.00  0.00           N  
ATOM   2208  CE1 HIE   153     237.983 -27.474 -36.144  1.00  0.00           C  
ATOM   2209  HE1 HIE   153     238.891 -27.139 -35.663  1.00  0.00           H  
ATOM   2210  NE2 HIE   153     237.337 -26.551 -36.888  1.00  0.00           N  
ATOM   2211  HE2 HIE   153     237.513 -25.564 -36.763  1.00  0.00           H  
ATOM   2212  CD2 HIE   153     236.345 -27.129 -37.620  1.00  0.00           C  
ATOM   2213  HD2 HIE   153     235.604 -26.615 -38.214  1.00  0.00           H  
ATOM   2214  C   HIE   153     234.449 -30.525 -40.186  1.00  0.00           C  
ATOM   2215  O   HIE   153     235.374 -30.691 -41.029  1.00  0.00           O  
ATOM   2216  N   HIE   154     233.354 -31.322 -40.240  1.00  0.00           N  
ATOM   2217  H   HIE   154     232.643 -31.144 -39.545  1.00  0.00           H  
ATOM   2218  CA  HIE   154     232.988 -32.422 -41.165  1.00  0.00           C  
ATOM   2219  HA  HIE   154     233.859 -32.975 -41.515  1.00  0.00           H  
ATOM   2220  CB  HIE   154     231.927 -33.326 -40.365  1.00  0.00           C  
ATOM   2221  HB2 HIE   154     231.682 -34.025 -41.165  1.00  0.00           H  
ATOM   2222  HB3 HIE   154     232.445 -33.944 -39.632  1.00  0.00           H  
ATOM   2223  CG  HIE   154     230.685 -32.581 -39.912  1.00  0.00           C  
ATOM   2224  ND1 HIE   154     230.099 -32.957 -38.693  1.00  0.00           N  
ATOM   2225  CE1 HIE   154     229.049 -32.120 -38.577  1.00  0.00           C  
ATOM   2226  HE1 HIE   154     228.256 -32.097 -37.844  1.00  0.00           H  
ATOM   2227  NE2 HIE   154     228.907 -31.365 -39.673  1.00  0.00           N  
ATOM   2228  HE2 HIE   154     228.142 -30.732 -39.863  1.00  0.00           H  
ATOM   2229  CD2 HIE   154     229.893 -31.705 -40.541  1.00  0.00           C  
ATOM   2230  HD2 HIE   154     230.064 -31.233 -41.497  1.00  0.00           H  
ATOM   2231  C   HIE   154     232.549 -31.924 -42.516  1.00  0.00           C  
ATOM   2232  O   HIE   154     232.230 -32.727 -43.397  1.00  0.00           O  
ATOM   2233  N   GLN   155     232.501 -30.630 -42.652  1.00  0.00           N  
ATOM   2234  H   GLN   155     232.706 -30.103 -41.816  1.00  0.00           H  
ATOM   2235  CA  GLN   155     231.966 -29.926 -43.771  1.00  0.00           C  
ATOM   2236  HA  GLN   155     230.925 -30.212 -43.925  1.00  0.00           H  
ATOM   2237  CB  GLN   155     231.886 -28.369 -43.487  1.00  0.00           C  
ATOM   2238  HB2 GLN   155     231.388 -28.112 -42.552  1.00  0.00           H  
ATOM   2239  HB3 GLN   155     232.899 -27.977 -43.398  1.00  0.00           H  
ATOM   2240  CG  GLN   155     231.134 -27.413 -44.420  1.00  0.00           C  
ATOM   2241  HG2 GLN   155     230.303 -28.029 -44.763  1.00  0.00           H  
ATOM   2242  HG3 GLN   155     230.702 -26.545 -43.923  1.00  0.00           H  
ATOM   2243  CD  GLN   155     231.997 -26.762 -45.550  1.00  0.00           C  
ATOM   2244  OE1 GLN   155     233.181 -26.527 -45.415  1.00  0.00           O  
ATOM   2245  NE2 GLN   155     231.412 -26.332 -46.603  1.00  0.00           N  
ATOM   2246 HE21 GLN   155     232.130 -25.769 -47.037  1.00  0.00           H  
ATOM   2247 HE22 GLN   155     230.443 -26.499 -46.834  1.00  0.00           H  
ATOM   2248  C   GLN   155     232.794 -30.139 -44.992  1.00  0.00           C  
ATOM   2249  O   GLN   155     232.215 -29.709 -45.992  1.00  0.00           O  
ATOM   2250  N   LYS   156     233.999 -30.658 -44.915  1.00  0.00           N  
ATOM   2251  H   LYS   156     234.231 -30.892 -43.961  1.00  0.00           H  
ATOM   2252  CA  LYS   156     235.096 -30.669 -45.963  1.00  0.00           C  
ATOM   2253  HA  LYS   156     235.021 -29.781 -46.592  1.00  0.00           H  
ATOM   2254  CB  LYS   156     236.513 -30.877 -45.415  1.00  0.00           C  
ATOM   2255  HB2 LYS   156     236.478 -31.830 -44.887  1.00  0.00           H  
ATOM   2256  HB3 LYS   156     237.288 -30.874 -46.182  1.00  0.00           H  
ATOM   2257  CG  LYS   156     236.772 -29.709 -44.489  1.00  0.00           C  
ATOM   2258  HG2 LYS   156     236.434 -28.764 -44.913  1.00  0.00           H  
ATOM   2259  HG3 LYS   156     236.322 -29.895 -43.514  1.00  0.00           H  
ATOM   2260  CD  LYS   156     238.285 -29.633 -44.223  1.00  0.00           C  
ATOM   2261  HD2 LYS   156     238.807 -29.828 -45.160  1.00  0.00           H  
ATOM   2262  HD3 LYS   156     238.482 -28.616 -43.883  1.00  0.00           H  
ATOM   2263  CE  LYS   156     238.696 -30.637 -43.124  1.00  0.00           C  
ATOM   2264  HE2 LYS   156     238.201 -31.608 -43.142  1.00  0.00           H  
ATOM   2265  HE3 LYS   156     239.736 -30.875 -43.352  1.00  0.00           H  
ATOM   2266  NZ  LYS   156     238.480 -30.098 -41.747  1.00  0.00           N  
ATOM   2267  HZ1 LYS   156     238.862 -30.700 -41.031  1.00  0.00           H  
ATOM   2268  HZ2 LYS   156     238.997 -29.231 -41.695  1.00  0.00           H  
ATOM   2269  HZ3 LYS   156     237.521 -29.793 -41.665  1.00  0.00           H  
ATOM   2270  C   LYS   156     234.727 -31.810 -47.013  1.00  0.00           C  
ATOM   2271  O   LYS   156     235.111 -32.963 -46.863  1.00  0.00           O  
ATOM   2272  N   LEU   157     234.017 -31.405 -48.092  1.00  0.00           N  
ATOM   2273  H   LEU   157     233.664 -30.461 -48.158  1.00  0.00           H  
ATOM   2274  CA  LEU   157     233.778 -32.240 -49.302  1.00  0.00           C  
ATOM   2275  HA  LEU   157     233.997 -33.255 -48.971  1.00  0.00           H  
ATOM   2276  CB  LEU   157     232.273 -32.183 -49.599  1.00  0.00           C  
ATOM   2277  HB2 LEU   157     231.809 -32.560 -48.688  1.00  0.00           H  
ATOM   2278  HB3 LEU   157     231.897 -31.177 -49.783  1.00  0.00           H  
ATOM   2279  CG  LEU   157     231.823 -33.074 -50.829  1.00  0.00           C  
ATOM   2280  HG  LEU   157     232.429 -32.862 -51.709  1.00  0.00           H  
ATOM   2281  CD1 LEU   157     231.859 -34.581 -50.458  1.00  0.00           C  
ATOM   2282 HD11 LEU   157     231.568 -35.141 -51.347  1.00  0.00           H  
ATOM   2283 HD12 LEU   157     232.835 -34.885 -50.082  1.00  0.00           H  
ATOM   2284 HD13 LEU   157     231.022 -34.718 -49.773  1.00  0.00           H  
ATOM   2285  CD2 LEU   157     230.294 -32.672 -51.011  1.00  0.00           C  
ATOM   2286 HD21 LEU   157     230.231 -31.642 -51.364  1.00  0.00           H  
ATOM   2287 HD22 LEU   157     229.899 -33.410 -51.709  1.00  0.00           H  
ATOM   2288 HD23 LEU   157     229.835 -32.773 -50.028  1.00  0.00           H  
ATOM   2289  C   LEU   157     234.814 -32.065 -50.482  1.00  0.00           C  
ATOM   2290  O   LEU   157     234.770 -32.746 -51.470  1.00  0.00           O  
ATOM   2291  N   VAL   158     235.804 -31.192 -50.309  1.00  0.00           N  
ATOM   2292  H   VAL   158     235.673 -30.683 -49.446  1.00  0.00           H  
ATOM   2293  CA  VAL   158     236.857 -30.930 -51.379  1.00  0.00           C  
ATOM   2294  HA  VAL   158     237.096 -31.911 -51.790  1.00  0.00           H  
ATOM   2295  CB  VAL   158     236.173 -29.926 -52.358  1.00  0.00           C  
ATOM   2296  HB  VAL   158     235.115 -30.096 -52.163  1.00  0.00           H  
ATOM   2297  CG1 VAL   158     236.458 -28.381 -52.232  1.00  0.00           C  
ATOM   2298 HG11 VAL   158     237.451 -28.075 -52.560  1.00  0.00           H  
ATOM   2299 HG12 VAL   158     235.577 -28.004 -52.753  1.00  0.00           H  
ATOM   2300 HG13 VAL   158     236.368 -28.161 -51.169  1.00  0.00           H  
ATOM   2301  CG2 VAL   158     236.652 -30.201 -53.774  1.00  0.00           C  
ATOM   2302 HG21 VAL   158     236.092 -29.593 -54.485  1.00  0.00           H  
ATOM   2303 HG22 VAL   158     237.681 -29.923 -54.002  1.00  0.00           H  
ATOM   2304 HG23 VAL   158     236.431 -31.234 -54.041  1.00  0.00           H  
ATOM   2305  C   VAL   158     238.071 -30.243 -50.608  1.00  0.00           C  
ATOM   2306  O   VAL   158     237.905 -29.795 -49.474  1.00  0.00           O  
ATOM   2307  N   PHE   159     239.224 -30.164 -51.196  1.00  0.00           N  
ATOM   2308  H   PHE   159     239.278 -30.528 -52.137  1.00  0.00           H  
ATOM   2309  CA  PHE   159     240.318 -29.369 -50.531  1.00  0.00           C  
ATOM   2310  HA  PHE   159     240.231 -29.687 -49.492  1.00  0.00           H  
ATOM   2311  CB  PHE   159     241.705 -29.726 -51.202  1.00  0.00           C  
ATOM   2312  HB2 PHE   159     241.598 -29.667 -52.285  1.00  0.00           H  
ATOM   2313  HB3 PHE   159     242.526 -29.096 -50.859  1.00  0.00           H  
ATOM   2314  CG  PHE   159     242.069 -31.206 -51.044  1.00  0.00           C  
ATOM   2315  CD1 PHE   159     242.100 -31.898 -49.854  1.00  0.00           C  
ATOM   2316  HD1 PHE   159     241.687 -31.421 -48.978  1.00  0.00           H  
ATOM   2317  CE1 PHE   159     242.485 -33.200 -49.817  1.00  0.00           C  
ATOM   2318  HE1 PHE   159     242.319 -33.701 -48.875  1.00  0.00           H  
ATOM   2319  CZ  PHE   159     242.962 -33.882 -50.961  1.00  0.00           C  
ATOM   2320  HZ  PHE   159     243.207 -34.926 -50.834  1.00  0.00           H  
ATOM   2321  CE2 PHE   159     243.149 -33.105 -52.104  1.00  0.00           C  
ATOM   2322  HE2 PHE   159     243.649 -33.594 -52.927  1.00  0.00           H  
ATOM   2323  CD2 PHE   159     242.719 -31.768 -52.158  1.00  0.00           C  
ATOM   2324  HD2 PHE   159     242.905 -31.161 -53.031  1.00  0.00           H  
ATOM   2325  C   PHE   159     240.050 -27.857 -50.506  1.00  0.00           C  
ATOM   2326  O   PHE   159     240.234 -27.196 -51.588  1.00  0.00           O  
ATOM   2327  N   PHE   160     239.612 -27.247 -49.402  1.00  0.00           N  
ATOM   2328  H   PHE   160     239.456 -27.840 -48.600  1.00  0.00           H  
ATOM   2329  CA  PHE   160     239.533 -25.754 -49.205  1.00  0.00           C  
ATOM   2330  HA  PHE   160     240.130 -25.239 -49.957  1.00  0.00           H  
ATOM   2331  CB  PHE   160     238.198 -25.134 -49.298  1.00  0.00           C  
ATOM   2332  HB2 PHE   160     237.654 -25.480 -50.177  1.00  0.00           H  
ATOM   2333  HB3 PHE   160     237.623 -25.617 -48.508  1.00  0.00           H  
ATOM   2334  CG  PHE   160     238.280 -23.678 -49.281  1.00  0.00           C  
ATOM   2335  CD1 PHE   160     238.573 -22.836 -50.361  1.00  0.00           C  
ATOM   2336  HD1 PHE   160     238.832 -23.350 -51.275  1.00  0.00           H  
ATOM   2337  CE1 PHE   160     238.692 -21.472 -50.235  1.00  0.00           C  
ATOM   2338  HE1 PHE   160     238.954 -20.952 -51.144  1.00  0.00           H  
ATOM   2339  CZ  PHE   160     238.374 -20.825 -49.035  1.00  0.00           C  
ATOM   2340  HZ  PHE   160     238.338 -19.749 -48.948  1.00  0.00           H  
ATOM   2341  CE2 PHE   160     237.909 -21.612 -48.016  1.00  0.00           C  
ATOM   2342  HE2 PHE   160     237.422 -21.159 -47.166  1.00  0.00           H  
ATOM   2343  CD2 PHE   160     237.992 -23.014 -48.094  1.00  0.00           C  
ATOM   2344  HD2 PHE   160     237.604 -23.393 -47.160  1.00  0.00           H  
ATOM   2345  C   PHE   160     240.275 -25.535 -47.818  1.00  0.00           C  
ATOM   2346  O   PHE   160     240.181 -26.446 -46.984  1.00  0.00           O  
ATOM   2347  N   ALA   161     240.704 -24.310 -47.500  1.00  0.00           N  
ATOM   2348  H   ALA   161     240.489 -23.564 -48.146  1.00  0.00           H  
ATOM   2349  CA  ALA   161     241.330 -23.850 -46.275  1.00  0.00           C  
ATOM   2350  HA  ALA   161     241.812 -22.882 -46.417  1.00  0.00           H  
ATOM   2351  CB  ALA   161     240.297 -23.620 -45.165  1.00  0.00           C  
ATOM   2352  HB1 ALA   161     240.183 -24.589 -44.679  1.00  0.00           H  
ATOM   2353  HB2 ALA   161     240.628 -22.823 -44.499  1.00  0.00           H  
ATOM   2354  HB3 ALA   161     239.385 -23.234 -45.621  1.00  0.00           H  
ATOM   2355  C   ALA   161     242.579 -24.606 -45.767  1.00  0.00           C  
ATOM   2356  O   ALA   161     243.293 -24.298 -44.754  1.00  0.00           O  
ATOM   2357  N   GLU   162     243.054 -25.662 -46.527  1.00  0.00           N  
ATOM   2358  H   GLU   162     242.421 -25.845 -47.292  1.00  0.00           H  
ATOM   2359  CA  GLU   162     244.135 -26.660 -46.276  1.00  0.00           C  
ATOM   2360  HA  GLU   162     244.616 -26.404 -45.332  1.00  0.00           H  
ATOM   2361  CB  GLU   162     243.408 -28.006 -46.050  1.00  0.00           C  
ATOM   2362  HB2 GLU   162     242.752 -28.251 -46.886  1.00  0.00           H  
ATOM   2363  HB3 GLU   162     244.114 -28.830 -45.950  1.00  0.00           H  
ATOM   2364  CG  GLU   162     242.658 -28.098 -44.689  1.00  0.00           C  
ATOM   2365  HG2 GLU   162     242.096 -27.181 -44.512  1.00  0.00           H  
ATOM   2366  HG3 GLU   162     241.943 -28.893 -44.901  1.00  0.00           H  
ATOM   2367  CD  GLU   162     243.625 -28.485 -43.476  1.00  0.00           C  
ATOM   2368  OE1 GLU   162     244.668 -29.048 -43.699  1.00  0.00           O  
ATOM   2369  OE2 GLU   162     243.283 -28.157 -42.309  1.00  0.00           O  
ATOM   2370  C   GLU   162     245.227 -26.851 -47.339  1.00  0.00           C  
ATOM   2371  O   GLU   162     244.890 -26.675 -48.467  1.00  0.00           O  
ATOM   2372  N   ASP   163     246.417 -27.236 -46.875  1.00  0.00           N  
ATOM   2373  H   ASP   163     246.419 -27.420 -45.882  1.00  0.00           H  
ATOM   2374  CA  ASP   163     247.676 -27.218 -47.631  1.00  0.00           C  
ATOM   2375  HA  ASP   163     247.569 -26.635 -48.546  1.00  0.00           H  
ATOM   2376  CB  ASP   163     248.781 -26.502 -46.767  1.00  0.00           C  
ATOM   2377  HB2 ASP   163     248.931 -27.156 -45.909  1.00  0.00           H  
ATOM   2378  HB3 ASP   163     249.645 -26.352 -47.414  1.00  0.00           H  
ATOM   2379  CG  ASP   163     248.496 -25.032 -46.428  1.00  0.00           C  
ATOM   2380  OD1 ASP   163     247.450 -24.415 -46.802  1.00  0.00           O  
ATOM   2381  OD2 ASP   163     249.467 -24.522 -45.751  1.00  0.00           O  
ATOM   2382  C   ASP   163     248.180 -28.507 -48.254  1.00  0.00           C  
ATOM   2383  O   ASP   163     249.024 -28.489 -49.172  1.00  0.00           O  
ATOM   2384  N   VAL   164     247.786 -29.612 -47.709  1.00  0.00           N  
ATOM   2385  H   VAL   164     247.103 -29.342 -47.016  1.00  0.00           H  
ATOM   2386  CA  VAL   164     248.236 -31.061 -47.916  1.00  0.00           C  
ATOM   2387  HA  VAL   164     249.099 -31.182 -48.570  1.00  0.00           H  
ATOM   2388  CB  VAL   164     248.751 -31.702 -46.570  1.00  0.00           C  
ATOM   2389  HB  VAL   164     247.877 -32.036 -46.012  1.00  0.00           H  
ATOM   2390  CG1 VAL   164     249.596 -32.963 -46.792  1.00  0.00           C  
ATOM   2391 HG11 VAL   164     249.902 -33.300 -45.802  1.00  0.00           H  
ATOM   2392 HG12 VAL   164     248.942 -33.650 -47.329  1.00  0.00           H  
ATOM   2393 HG13 VAL   164     250.485 -32.648 -47.338  1.00  0.00           H  
ATOM   2394  CG2 VAL   164     249.643 -30.709 -45.737  1.00  0.00           C  
ATOM   2395 HG21 VAL   164     249.857 -31.140 -44.759  1.00  0.00           H  
ATOM   2396 HG22 VAL   164     250.563 -30.424 -46.248  1.00  0.00           H  
ATOM   2397 HG23 VAL   164     248.999 -29.858 -45.517  1.00  0.00           H  
ATOM   2398  C   VAL   164     247.093 -31.859 -48.465  1.00  0.00           C  
ATOM   2399  O   VAL   164     245.958 -31.730 -48.049  1.00  0.00           O  
ATOM   2400  N   GLY   165     247.387 -32.840 -49.371  1.00  0.00           N  
ATOM   2401  H   GLY   165     248.358 -32.954 -49.624  1.00  0.00           H  
ATOM   2402  CA  GLY   165     246.372 -33.729 -49.947  1.00  0.00           C  
ATOM   2403  HA2 GLY   165     245.424 -33.192 -49.973  1.00  0.00           H  
ATOM   2404  HA3 GLY   165     246.531 -34.106 -50.957  1.00  0.00           H  
ATOM   2405  C   GLY   165     246.090 -34.941 -49.006  1.00  0.00           C  
ATOM   2406  O   GLY   165     246.635 -34.981 -47.854  1.00  0.00           O  
ATOM   2407  N   SER   166     245.317 -35.892 -49.572  1.00  0.00           N  
ATOM   2408  H   SER   166     244.779 -35.592 -50.373  1.00  0.00           H  
ATOM   2409  CA  SER   166     245.085 -37.230 -49.016  1.00  0.00           C  
ATOM   2410  HA  SER   166     245.196 -37.169 -47.934  1.00  0.00           H  
ATOM   2411  CB  SER   166     243.673 -37.901 -49.486  1.00  0.00           C  
ATOM   2412  HB2 SER   166     243.361 -38.873 -49.103  1.00  0.00           H  
ATOM   2413  HB3 SER   166     242.899 -37.228 -49.119  1.00  0.00           H  
ATOM   2414  OG  SER   166     243.483 -37.975 -50.896  1.00  0.00           O  
ATOM   2415  HG  SER   166     242.635 -38.354 -51.137  1.00  0.00           H  
ATOM   2416  C   SER   166     246.199 -38.288 -49.242  1.00  0.00           C  
ATOM   2417  O   SER   166     246.161 -39.394 -48.717  1.00  0.00           O  
ATOM   2418  N   ASN   167     247.188 -37.867 -50.060  1.00  0.00           N  
ATOM   2419  H   ASN   167     247.357 -36.885 -50.226  1.00  0.00           H  
ATOM   2420  CA  ASN   167     248.269 -38.819 -50.391  1.00  0.00           C  
ATOM   2421  HA  ASN   167     247.826 -39.784 -50.637  1.00  0.00           H  
ATOM   2422  CB  ASN   167     249.154 -38.396 -51.564  1.00  0.00           C  
ATOM   2423  HB2 ASN   167     249.924 -37.697 -51.239  1.00  0.00           H  
ATOM   2424  HB3 ASN   167     249.692 -39.291 -51.875  1.00  0.00           H  
ATOM   2425  CG  ASN   167     248.302 -37.753 -52.661  1.00  0.00           C  
ATOM   2426  OD1 ASN   167     247.176 -38.143 -52.914  1.00  0.00           O  
ATOM   2427  ND2 ASN   167     248.858 -36.840 -53.479  1.00  0.00           N  
ATOM   2428 HD21 ASN   167     249.768 -36.489 -53.215  1.00  0.00           H  
ATOM   2429 HD22 ASN   167     248.334 -36.350 -54.190  1.00  0.00           H  
ATOM   2430  C   ASN   167     249.102 -39.096 -49.175  1.00  0.00           C  
ATOM   2431  O   ASN   167     249.325 -38.185 -48.324  1.00  0.00           O  
ATOM   2432  N   LYS   168     249.597 -40.262 -48.991  1.00  0.00           N  
ATOM   2433  H   LYS   168     249.380 -40.921 -49.725  1.00  0.00           H  
ATOM   2434  CA  LYS   168     250.586 -40.826 -47.956  1.00  0.00           C  
ATOM   2435  HA  LYS   168     251.439 -40.159 -47.825  1.00  0.00           H  
ATOM   2436  CB  LYS   168     249.861 -41.044 -46.581  1.00  0.00           C  
ATOM   2437  HB2 LYS   168     250.663 -41.414 -45.942  1.00  0.00           H  
ATOM   2438  HB3 LYS   168     249.536 -40.081 -46.188  1.00  0.00           H  
ATOM   2439  CG  LYS   168     248.769 -42.097 -46.606  1.00  0.00           C  
ATOM   2440  HG2 LYS   168     248.022 -42.052 -47.398  1.00  0.00           H  
ATOM   2441  HG3 LYS   168     249.208 -43.054 -46.888  1.00  0.00           H  
ATOM   2442  CD  LYS   168     248.042 -42.421 -45.299  1.00  0.00           C  
ATOM   2443  HD2 LYS   168     247.761 -43.438 -45.573  1.00  0.00           H  
ATOM   2444  HD3 LYS   168     248.732 -42.313 -44.462  1.00  0.00           H  
ATOM   2445  CE  LYS   168     246.835 -41.528 -45.044  1.00  0.00           C  
ATOM   2446  HE2 LYS   168     246.963 -40.523 -44.642  1.00  0.00           H  
ATOM   2447  HE3 LYS   168     246.297 -41.336 -45.972  1.00  0.00           H  
ATOM   2448  NZ  LYS   168     245.939 -42.168 -44.151  1.00  0.00           N  
ATOM   2449  HZ1 LYS   168     245.787 -43.099 -44.513  1.00  0.00           H  
ATOM   2450  HZ2 LYS   168     246.358 -42.348 -43.250  1.00  0.00           H  
ATOM   2451  HZ3 LYS   168     245.088 -41.624 -44.113  1.00  0.00           H  
ATOM   2452  C   LYS   168     251.233 -42.117 -48.528  1.00  0.00           C  
ATOM   2453  O   LYS   168     250.656 -42.795 -49.407  1.00  0.00           O  
ATOM   2454  N   GLY   169     252.446 -42.536 -48.001  1.00  0.00           N  
ATOM   2455  H   GLY   169     252.848 -41.943 -47.289  1.00  0.00           H  
ATOM   2456  CA  GLY   169     253.258 -43.629 -48.455  1.00  0.00           C  
ATOM   2457  HA2 GLY   169     252.866 -44.540 -48.003  1.00  0.00           H  
ATOM   2458  HA3 GLY   169     253.207 -43.672 -49.543  1.00  0.00           H  
ATOM   2459  C   GLY   169     254.701 -43.530 -47.998  1.00  0.00           C  
ATOM   2460  O   GLY   169     255.237 -44.558 -47.712  1.00  0.00           O  
ATOM   2461  N   ALA   170     255.251 -42.365 -47.820  1.00  0.00           N  
ATOM   2462  H   ALA   170     254.719 -41.513 -47.713  1.00  0.00           H  
ATOM   2463  CA  ALA   170     256.647 -41.998 -47.634  1.00  0.00           C  
ATOM   2464  HA  ALA   170     257.109 -42.867 -47.164  1.00  0.00           H  
ATOM   2465  CB  ALA   170     257.377 -41.816 -48.974  1.00  0.00           C  
ATOM   2466  HB1 ALA   170     257.009 -41.046 -49.653  1.00  0.00           H  
ATOM   2467  HB2 ALA   170     258.450 -41.689 -48.832  1.00  0.00           H  
ATOM   2468  HB3 ALA   170     257.368 -42.847 -49.328  1.00  0.00           H  
ATOM   2469  C   ALA   170     256.805 -40.897 -46.519  1.00  0.00           C  
ATOM   2470  O   ALA   170     255.823 -40.158 -46.340  1.00  0.00           O  
ATOM   2471  N   ILE   171     257.963 -40.840 -45.861  1.00  0.00           N  
ATOM   2472  H   ILE   171     258.699 -41.498 -46.075  1.00  0.00           H  
ATOM   2473  CA  ILE   171     258.391 -40.006 -44.753  1.00  0.00           C  
ATOM   2474  HA  ILE   171     257.724 -39.146 -44.704  1.00  0.00           H  
ATOM   2475  CB  ILE   171     258.343 -40.750 -43.472  1.00  0.00           C  
ATOM   2476  HB  ILE   171     257.342 -41.183 -43.473  1.00  0.00           H  
ATOM   2477  CG2 ILE   171     259.460 -41.772 -43.575  1.00  0.00           C  
ATOM   2478 HG21 ILE   171     260.419 -41.366 -43.255  1.00  0.00           H  
ATOM   2479 HG22 ILE   171     259.270 -42.594 -42.885  1.00  0.00           H  
ATOM   2480 HG23 ILE   171     259.599 -42.293 -44.522  1.00  0.00           H  
ATOM   2481  CG1 ILE   171     258.459 -39.840 -42.231  1.00  0.00           C  
ATOM   2482 HG12 ILE   171     259.526 -39.742 -42.031  1.00  0.00           H  
ATOM   2483 HG13 ILE   171     258.067 -38.846 -42.448  1.00  0.00           H  
ATOM   2484  CD1 ILE   171     257.919 -40.418 -40.935  1.00  0.00           C  
ATOM   2485 HD11 ILE   171     257.747 -39.504 -40.366  1.00  0.00           H  
ATOM   2486 HD12 ILE   171     256.935 -40.852 -41.113  1.00  0.00           H  
ATOM   2487 HD13 ILE   171     258.624 -41.191 -40.627  1.00  0.00           H  
ATOM   2488  C   ILE   171     259.855 -39.394 -44.937  1.00  0.00           C  
ATOM   2489  O   ILE   171     260.737 -39.960 -45.552  1.00  0.00           O  
ATOM   2490  N   ILE   172     260.166 -38.291 -44.261  1.00  0.00           N  
ATOM   2491  H   ILE   172     259.417 -37.959 -43.670  1.00  0.00           H  
ATOM   2492  CA  ILE   172     261.369 -37.455 -44.419  1.00  0.00           C  
ATOM   2493  HA  ILE   172     261.834 -37.642 -45.387  1.00  0.00           H  
ATOM   2494  CB  ILE   172     261.153 -35.921 -44.272  1.00  0.00           C  
ATOM   2495  HB  ILE   172     261.110 -35.669 -43.212  1.00  0.00           H  
ATOM   2496  CG2 ILE   172     262.451 -35.303 -44.793  1.00  0.00           C  
ATOM   2497 HG21 ILE   172     262.902 -35.861 -45.613  1.00  0.00           H  
ATOM   2498 HG22 ILE   172     262.202 -34.293 -45.120  1.00  0.00           H  
ATOM   2499 HG23 ILE   172     263.102 -35.308 -43.918  1.00  0.00           H  
ATOM   2500  CG1 ILE   172     259.937 -35.405 -45.018  1.00  0.00           C  
ATOM   2501 HG12 ILE   172     260.051 -35.551 -46.092  1.00  0.00           H  
ATOM   2502 HG13 ILE   172     259.119 -36.031 -44.664  1.00  0.00           H  
ATOM   2503  CD1 ILE   172     259.549 -33.877 -44.842  1.00  0.00           C  
ATOM   2504 HD11 ILE   172     260.155 -33.287 -45.529  1.00  0.00           H  
ATOM   2505 HD12 ILE   172     258.476 -33.791 -45.016  1.00  0.00           H  
ATOM   2506 HD13 ILE   172     259.870 -33.742 -43.809  1.00  0.00           H  
ATOM   2507  C   ILE   172     262.419 -38.009 -43.397  1.00  0.00           C  
ATOM   2508  O   ILE   172     261.996 -38.322 -42.244  1.00  0.00           O  
ATOM   2509  N   GLY   173     263.725 -38.026 -43.884  1.00  0.00           N  
ATOM   2510  H   GLY   173     263.875 -37.664 -44.815  1.00  0.00           H  
ATOM   2511  CA  GLY   173     264.976 -38.491 -43.129  1.00  0.00           C  
ATOM   2512  HA2 GLY   173     264.560 -38.968 -42.242  1.00  0.00           H  
ATOM   2513  HA3 GLY   173     265.559 -39.172 -43.750  1.00  0.00           H  
ATOM   2514  C   GLY   173     266.012 -37.472 -42.753  1.00  0.00           C  
ATOM   2515  O   GLY   173     267.022 -37.774 -42.087  1.00  0.00           O  
ATOM   2516  N   LEU   174     265.688 -36.186 -42.918  1.00  0.00           N  
ATOM   2517  H   LEU   174     264.721 -36.033 -43.169  1.00  0.00           H  
ATOM   2518  CA  LEU   174     266.274 -34.936 -42.456  1.00  0.00           C  
ATOM   2519  HA  LEU   174     267.346 -35.120 -42.525  1.00  0.00           H  
ATOM   2520  CB  LEU   174     265.975 -33.728 -43.460  1.00  0.00           C  
ATOM   2521  HB2 LEU   174     264.945 -33.656 -43.808  1.00  0.00           H  
ATOM   2522  HB3 LEU   174     265.884 -32.860 -42.806  1.00  0.00           H  
ATOM   2523  CG  LEU   174     267.055 -33.325 -44.425  1.00  0.00           C  
ATOM   2524  HG  LEU   174     267.403 -34.188 -44.992  1.00  0.00           H  
ATOM   2525  CD1 LEU   174     266.546 -32.324 -45.469  1.00  0.00           C  
ATOM   2526 HD11 LEU   174     267.395 -32.124 -46.122  1.00  0.00           H  
ATOM   2527 HD12 LEU   174     265.945 -32.813 -46.236  1.00  0.00           H  
ATOM   2528 HD13 LEU   174     266.053 -31.438 -45.068  1.00  0.00           H  
ATOM   2529  CD2 LEU   174     268.452 -32.746 -43.745  1.00  0.00           C  
ATOM   2530 HD21 LEU   174     268.858 -33.519 -43.092  1.00  0.00           H  
ATOM   2531 HD22 LEU   174     269.199 -32.757 -44.539  1.00  0.00           H  
ATOM   2532 HD23 LEU   174     268.435 -31.770 -43.259  1.00  0.00           H  
ATOM   2533  C   LEU   174     266.014 -34.732 -40.992  1.00  0.00           C  
ATOM   2534  O   LEU   174     264.885 -34.942 -40.490  1.00  0.00           O  
ATOM   2535  N   MET   175     267.020 -34.142 -40.305  1.00  0.00           N  
ATOM   2536  H   MET   175     267.706 -33.781 -40.953  1.00  0.00           H  
ATOM   2537  CA  MET   175     267.051 -33.638 -38.896  1.00  0.00           C  
ATOM   2538  HA  MET   175     266.699 -34.452 -38.262  1.00  0.00           H  
ATOM   2539  CB  MET   175     268.560 -33.434 -38.383  1.00  0.00           C  
ATOM   2540  HB2 MET   175     269.152 -34.349 -38.370  1.00  0.00           H  
ATOM   2541  HB3 MET   175     269.078 -32.680 -38.976  1.00  0.00           H  
ATOM   2542  CG  MET   175     268.619 -32.785 -36.980  1.00  0.00           C  
ATOM   2543  HG2 MET   175     267.600 -32.502 -36.714  1.00  0.00           H  
ATOM   2544  HG3 MET   175     268.659 -33.531 -36.186  1.00  0.00           H  
ATOM   2545  SD  MET   175     269.842 -31.491 -36.547  1.00  0.00           S  
ATOM   2546  CE  MET   175     271.271 -32.584 -36.173  1.00  0.00           C  
ATOM   2547  HE1 MET   175     271.211 -32.627 -35.086  1.00  0.00           H  
ATOM   2548  HE2 MET   175     271.337 -33.562 -36.650  1.00  0.00           H  
ATOM   2549  HE3 MET   175     272.188 -32.036 -36.391  1.00  0.00           H  
ATOM   2550  C   MET   175     266.107 -32.451 -38.724  1.00  0.00           C  
ATOM   2551  O   MET   175     266.294 -31.283 -39.257  1.00  0.00           O  
ATOM   2552  N   VAL   176     265.033 -32.678 -37.969  1.00  0.00           N  
ATOM   2553  H   VAL   176     264.903 -33.624 -37.640  1.00  0.00           H  
ATOM   2554  CA  VAL   176     263.926 -31.743 -37.909  1.00  0.00           C  
ATOM   2555  HA  VAL   176     263.588 -31.612 -38.937  1.00  0.00           H  
ATOM   2556  CB  VAL   176     262.674 -32.328 -37.154  1.00  0.00           C  
ATOM   2557  HB  VAL   176     262.979 -32.664 -36.163  1.00  0.00           H  
ATOM   2558  CG1 VAL   176     261.503 -31.281 -36.756  1.00  0.00           C  
ATOM   2559 HG11 VAL   176     261.835 -30.525 -36.045  1.00  0.00           H  
ATOM   2560 HG12 VAL   176     261.033 -30.841 -37.635  1.00  0.00           H  
ATOM   2561 HG13 VAL   176     260.743 -31.905 -36.284  1.00  0.00           H  
ATOM   2562  CG2 VAL   176     262.000 -33.587 -37.812  1.00  0.00           C  
ATOM   2563 HG21 VAL   176     261.797 -33.277 -38.837  1.00  0.00           H  
ATOM   2564 HG22 VAL   176     262.674 -34.400 -38.083  1.00  0.00           H  
ATOM   2565 HG23 VAL   176     261.194 -34.003 -37.207  1.00  0.00           H  
ATOM   2566  C   VAL   176     264.310 -30.358 -37.260  1.00  0.00           C  
ATOM   2567  O   VAL   176     264.071 -29.276 -37.868  1.00  0.00           O  
ATOM   2568  N   GLY   177     264.894 -30.300 -35.985  1.00  0.00           N  
ATOM   2569  H   GLY   177     265.040 -31.149 -35.458  1.00  0.00           H  
ATOM   2570  CA  GLY   177     265.232 -29.031 -35.393  1.00  0.00           C  
ATOM   2571  HA2 GLY   177     266.068 -28.635 -35.969  1.00  0.00           H  
ATOM   2572  HA3 GLY   177     264.407 -28.324 -35.479  1.00  0.00           H  
ATOM   2573  C   GLY   177     265.679 -29.290 -33.956  1.00  0.00           C  
ATOM   2574  O   GLY   177     265.154 -30.152 -33.250  1.00  0.00           O  
ATOM   2575  N   GLY   178     266.555 -28.391 -33.601  1.00  0.00           N  
ATOM   2576  H   GLY   178     266.763 -27.622 -34.222  1.00  0.00           H  
ATOM   2577  CA  GLY   178     267.039 -28.234 -32.261  1.00  0.00           C  
ATOM   2578  HA2 GLY   178     267.497 -27.258 -32.103  1.00  0.00           H  
ATOM   2579  HA3 GLY   178     266.284 -28.418 -31.496  1.00  0.00           H  
ATOM   2580  C   GLY   178     268.173 -29.295 -31.929  1.00  0.00           C  
ATOM   2581  O   GLY   178     269.235 -29.320 -32.506  1.00  0.00           O  
ATOM   2582  N   VAL   179     267.826 -30.287 -31.161  1.00  0.00           N  
ATOM   2583  H   VAL   179     266.838 -30.263 -30.952  1.00  0.00           H  
ATOM   2584  CA  VAL   179     268.714 -31.342 -30.773  1.00  0.00           C  
ATOM   2585  HA  VAL   179     269.664 -31.076 -31.237  1.00  0.00           H  
ATOM   2586  CB  VAL   179     269.037 -31.280 -29.274  1.00  0.00           C  
ATOM   2587  HB  VAL   179     269.273 -30.227 -29.119  1.00  0.00           H  
ATOM   2588  CG1 VAL   179     267.807 -31.683 -28.464  1.00  0.00           C  
ATOM   2589 HG11 VAL   179     267.963 -31.395 -27.425  1.00  0.00           H  
ATOM   2590 HG12 VAL   179     266.890 -31.208 -28.811  1.00  0.00           H  
ATOM   2591 HG13 VAL   179     267.723 -32.770 -28.459  1.00  0.00           H  
ATOM   2592  CG2 VAL   179     270.258 -32.132 -28.748  1.00  0.00           C  
ATOM   2593 HG21 VAL   179     270.510 -31.910 -27.711  1.00  0.00           H  
ATOM   2594 HG22 VAL   179     270.061 -33.198 -28.861  1.00  0.00           H  
ATOM   2595 HG23 VAL   179     271.118 -31.877 -29.367  1.00  0.00           H  
ATOM   2596  C   VAL   179     268.253 -32.661 -31.315  1.00  0.00           C  
ATOM   2597  O   VAL   179     267.262 -32.816 -31.980  1.00  0.00           O  
ATOM   2598  N   VAL   180     269.236 -33.615 -31.304  1.00  0.00           N  
ATOM   2599  H   VAL   180     270.121 -33.370 -30.885  1.00  0.00           H  
ATOM   2600  CA  VAL   180     268.788 -35.042 -31.613  1.00  0.00           C  
ATOM   2601  HA  VAL   180     268.264 -35.087 -32.568  1.00  0.00           H  
ATOM   2602  CB  VAL   180     270.047 -36.095 -31.734  1.00  0.00           C  
ATOM   2603  HB  VAL   180     269.699 -37.085 -31.440  1.00  0.00           H  
ATOM   2604  CG1 VAL   180     270.622 -36.150 -33.170  1.00  0.00           C  
ATOM   2605 HG11 VAL   180     269.866 -36.544 -33.850  1.00  0.00           H  
ATOM   2606 HG12 VAL   180     271.048 -35.181 -33.429  1.00  0.00           H  
ATOM   2607 HG13 VAL   180     271.297 -37.002 -33.242  1.00  0.00           H  
ATOM   2608  CG2 VAL   180     271.164 -35.636 -30.839  1.00  0.00           C  
ATOM   2609 HG21 VAL   180     270.640 -35.599 -29.884  1.00  0.00           H  
ATOM   2610 HG22 VAL   180     271.784 -36.532 -30.844  1.00  0.00           H  
ATOM   2611 HG23 VAL   180     271.596 -34.669 -31.096  1.00  0.00           H  
ATOM   2612  C   VAL   180     267.834 -35.656 -30.565  1.00  0.00           C  
ATOM   2613  O   VAL   180     268.043 -35.448 -29.312  1.00  0.00           O  
ATOM   2614  N   ILE   181     266.912 -36.474 -31.034  1.00  0.00           N  
ATOM   2615  H   ILE   181     266.770 -36.576 -32.029  1.00  0.00           H  
ATOM   2616  CA  ILE   181     265.825 -37.043 -30.185  1.00  0.00           C  
ATOM   2617  HA  ILE   181     265.265 -36.230 -29.725  1.00  0.00           H  
ATOM   2618  CB  ILE   181     264.854 -37.897 -31.017  1.00  0.00           C  
ATOM   2619  HB  ILE   181     264.064 -38.401 -30.459  1.00  0.00           H  
ATOM   2620  CG2 ILE   181     264.137 -36.953 -32.068  1.00  0.00           C  
ATOM   2621 HG21 ILE   181     263.489 -37.605 -32.653  1.00  0.00           H  
ATOM   2622 HG22 ILE   181     263.675 -36.122 -31.533  1.00  0.00           H  
ATOM   2623 HG23 ILE   181     264.951 -36.658 -32.729  1.00  0.00           H  
ATOM   2624  CG1 ILE   181     265.557 -39.031 -31.741  1.00  0.00           C  
ATOM   2625 HG12 ILE   181     265.620 -38.767 -32.797  1.00  0.00           H  
ATOM   2626 HG13 ILE   181     266.582 -39.177 -31.400  1.00  0.00           H  
ATOM   2627  CD1 ILE   181     264.842 -40.409 -31.797  1.00  0.00           C  
ATOM   2628 HD11 ILE   181     263.854 -40.277 -32.239  1.00  0.00           H  
ATOM   2629 HD12 ILE   181     265.357 -41.134 -32.428  1.00  0.00           H  
ATOM   2630 HD13 ILE   181     264.766 -40.669 -30.742  1.00  0.00           H  
ATOM   2631  C   ILE   181     266.205 -37.811 -28.937  1.00  0.00           C  
ATOM   2632  O   ILE   181     265.429 -37.654 -27.877  1.00  0.00           O  
ATOM   2633  N   ALA   182     267.292 -38.617 -28.966  1.00  0.00           N  
ATOM   2634  H   ALA   182     267.819 -38.633 -29.828  1.00  0.00           H  
ATOM   2635  CA  ALA   182     267.525 -39.499 -27.826  1.00  0.00           C  
ATOM   2636  HA  ALA   182     266.860 -39.250 -26.999  1.00  0.00           H  
ATOM   2637  CB  ALA   182     267.143 -40.843 -28.421  1.00  0.00           C  
ATOM   2638  HB1 ALA   182     267.446 -41.643 -27.746  1.00  0.00           H  
ATOM   2639  HB2 ALA   182     266.060 -40.841 -28.542  1.00  0.00           H  
ATOM   2640  HB3 ALA   182     267.683 -41.045 -29.346  1.00  0.00           H  
ATOM   2641  C   ALA   182     268.893 -39.334 -27.276  1.00  0.00           C  
ATOM   2642  O   ALA   182     268.941 -39.160 -26.066  1.00  0.00           O  
ATOM   2643  OXT ALA   182     269.920 -39.352 -28.004  1.00  0.00           O  
TER    2644      ALA   182 
END   
