# Supplementary material for: Exploring Structural Insights of Aβ42 and α-Synuclein Monomers and Heterodimer: A Comparative Study Using Implicit and Explicit Solvent Simulations
Source: J Phys Chem B. 2024 May 3;128(19):4655–69. doi: 10.1021/acs.jpcb.4c00503 (PMC11103699; doi:10.1021/acs.jpcb.4c00503)
Supplement: Supplementary file 3 — jp4c00503_si_003.zip [file jp4c00503_si_003.zip › rep/3_ab42_asyn_FINAL05.pdb]

ATOM      1  N   MET     1     220.580   9.608 -28.721  1.00  0.00           N  
ATOM      2  H1  MET     1     221.489   9.639 -28.281  1.00  0.00           H  
ATOM      3  H2  MET     1     220.665   9.364 -29.697  1.00  0.00           H  
ATOM      4  H3  MET     1     220.085   8.942 -28.146  1.00  0.00           H  
ATOM      5  CA  MET     1     219.983  10.934 -28.668  1.00  0.00           C  
ATOM      6  HA  MET     1     219.002  10.963 -29.142  1.00  0.00           H  
ATOM      7  CB  MET     1     219.664  11.478 -27.242  1.00  0.00           C  
ATOM      8  HB2 MET     1     220.601  11.481 -26.685  1.00  0.00           H  
ATOM      9  HB3 MET     1     219.286  12.495 -27.345  1.00  0.00           H  
ATOM     10  CG  MET     1     218.716  10.688 -26.304  1.00  0.00           C  
ATOM     11  HG2 MET     1     218.609  11.316 -25.419  1.00  0.00           H  
ATOM     12  HG3 MET     1     217.751  10.594 -26.803  1.00  0.00           H  
ATOM     13  SD  MET     1     219.280   9.015 -25.825  1.00  0.00           S  
ATOM     14  CE  MET     1     217.838   8.481 -24.695  1.00  0.00           C  
ATOM     15  HE1 MET     1     216.899   8.913 -25.041  1.00  0.00           H  
ATOM     16  HE2 MET     1     217.579   7.422 -24.728  1.00  0.00           H  
ATOM     17  HE3 MET     1     218.088   8.644 -23.647  1.00  0.00           H  
ATOM     18  C   MET     1     220.815  11.992 -29.378  1.00  0.00           C  
ATOM     19  O   MET     1     222.026  12.160 -29.030  1.00  0.00           O  
ATOM     20  N   ASP     2     220.279  12.738 -30.361  1.00  0.00           N  
ATOM     21  H   ASP     2     219.339  12.469 -30.613  1.00  0.00           H  
ATOM     22  CA  ASP     2     220.985  13.688 -31.154  1.00  0.00           C  
ATOM     23  HA  ASP     2     221.586  13.105 -31.853  1.00  0.00           H  
ATOM     24  CB  ASP     2     219.937  14.687 -31.766  1.00  0.00           C  
ATOM     25  HB2 ASP     2     219.091  14.813 -31.089  1.00  0.00           H  
ATOM     26  HB3 ASP     2     220.444  15.637 -31.937  1.00  0.00           H  
ATOM     27  CG  ASP     2     219.232  14.136 -32.998  1.00  0.00           C  
ATOM     28  OD1 ASP     2     218.522  15.008 -33.582  1.00  0.00           O  
ATOM     29  OD2 ASP     2     219.386  12.994 -33.417  1.00  0.00           O  
ATOM     30  C   ASP     2     221.875  14.636 -30.241  1.00  0.00           C  
ATOM     31  O   ASP     2     223.030  14.880 -30.618  1.00  0.00           O  
ATOM     32  N   VAL     3     221.412  15.159 -29.122  1.00  0.00           N  
ATOM     33  H   VAL     3     220.441  14.961 -28.924  1.00  0.00           H  
ATOM     34  CA  VAL     3     222.216  15.981 -28.238  1.00  0.00           C  
ATOM     35  HA  VAL     3     222.276  16.911 -28.803  1.00  0.00           H  
ATOM     36  CB  VAL     3     221.506  16.140 -26.879  1.00  0.00           C  
ATOM     37  HB  VAL     3     222.075  16.896 -26.338  1.00  0.00           H  
ATOM     38  CG1 VAL     3     220.132  16.734 -26.981  1.00  0.00           C  
ATOM     39 HG11 VAL     3     219.433  16.221 -27.641  1.00  0.00           H  
ATOM     40 HG12 VAL     3     220.258  17.781 -27.257  1.00  0.00           H  
ATOM     41 HG13 VAL     3     219.728  16.709 -25.969  1.00  0.00           H  
ATOM     42  CG2 VAL     3     221.461  14.840 -26.027  1.00  0.00           C  
ATOM     43 HG21 VAL     3     221.112  15.155 -25.043  1.00  0.00           H  
ATOM     44 HG22 VAL     3     222.446  14.399 -25.876  1.00  0.00           H  
ATOM     45 HG23 VAL     3     220.845  14.029 -26.416  1.00  0.00           H  
ATOM     46  C   VAL     3     223.670  15.456 -27.956  1.00  0.00           C  
ATOM     47  O   VAL     3     224.580  16.247 -27.901  1.00  0.00           O  
ATOM     48  N   PHE     4     223.835  14.154 -27.819  1.00  0.00           N  
ATOM     49  H   PHE     4     223.017  13.563 -27.827  1.00  0.00           H  
ATOM     50  CA  PHE     4     225.175  13.563 -27.437  1.00  0.00           C  
ATOM     51  HA  PHE     4     225.465  14.048 -26.505  1.00  0.00           H  
ATOM     52  CB  PHE     4     225.033  12.066 -27.270  1.00  0.00           C  
ATOM     53  HB2 PHE     4     224.603  11.753 -26.318  1.00  0.00           H  
ATOM     54  HB3 PHE     4     224.392  11.793 -28.108  1.00  0.00           H  
ATOM     55  CG  PHE     4     226.371  11.277 -27.337  1.00  0.00           C  
ATOM     56  CD1 PHE     4     227.360  11.501 -26.338  1.00  0.00           C  
ATOM     57  HD1 PHE     4     227.089  12.209 -25.569  1.00  0.00           H  
ATOM     58  CE1 PHE     4     228.448  10.702 -26.199  1.00  0.00           C  
ATOM     59  HE1 PHE     4     229.045  10.709 -25.299  1.00  0.00           H  
ATOM     60  CZ  PHE     4     228.708   9.717 -27.191  1.00  0.00           C  
ATOM     61  HZ  PHE     4     229.628   9.153 -27.151  1.00  0.00           H  
ATOM     62  CE2 PHE     4     227.822   9.623 -28.288  1.00  0.00           C  
ATOM     63  HE2 PHE     4     228.068   8.909 -29.059  1.00  0.00           H  
ATOM     64  CD2 PHE     4     226.611  10.319 -28.396  1.00  0.00           C  
ATOM     65  HD2 PHE     4     225.869  10.169 -29.166  1.00  0.00           H  
ATOM     66  C   PHE     4     226.249  13.821 -28.507  1.00  0.00           C  
ATOM     67  O   PHE     4     227.436  14.174 -28.290  1.00  0.00           O  
ATOM     68  N   MET     5     225.843  13.606 -29.770  1.00  0.00           N  
ATOM     69  H   MET     5     224.950  13.141 -29.853  1.00  0.00           H  
ATOM     70  CA  MET     5     226.490  13.893 -31.047  1.00  0.00           C  
ATOM     71  HA  MET     5     227.476  13.430 -31.083  1.00  0.00           H  
ATOM     72  CB  MET     5     225.583  13.222 -32.140  1.00  0.00           C  
ATOM     73  HB2 MET     5     225.440  12.155 -31.965  1.00  0.00           H  
ATOM     74  HB3 MET     5     224.624  13.692 -31.923  1.00  0.00           H  
ATOM     75  CG  MET     5     226.010  13.481 -33.576  1.00  0.00           C  
ATOM     76  HG2 MET     5     227.099  13.435 -33.545  1.00  0.00           H  
ATOM     77  HG3 MET     5     225.605  12.656 -34.162  1.00  0.00           H  
ATOM     78  SD  MET     5     225.494  15.147 -34.193  1.00  0.00           S  
ATOM     79  CE  MET     5     223.703  14.908 -34.363  1.00  0.00           C  
ATOM     80  HE1 MET     5     223.233  15.891 -34.329  1.00  0.00           H  
ATOM     81  HE2 MET     5     223.557  14.448 -35.340  1.00  0.00           H  
ATOM     82  HE3 MET     5     223.347  14.377 -33.480  1.00  0.00           H  
ATOM     83  C   MET     5     226.665  15.425 -31.237  1.00  0.00           C  
ATOM     84  O   MET     5     227.728  15.804 -31.587  1.00  0.00           O  
ATOM     85  N   LYS     6     225.634  16.248 -30.892  1.00  0.00           N  
ATOM     86  H   LYS     6     224.802  15.856 -30.475  1.00  0.00           H  
ATOM     87  CA  LYS     6     225.713  17.691 -31.008  1.00  0.00           C  
ATOM     88  HA  LYS     6     226.138  17.906 -31.988  1.00  0.00           H  
ATOM     89  CB  LYS     6     224.318  18.305 -30.848  1.00  0.00           C  
ATOM     90  HB2 LYS     6     223.777  17.822 -30.034  1.00  0.00           H  
ATOM     91  HB3 LYS     6     224.575  19.328 -30.572  1.00  0.00           H  
ATOM     92  CG  LYS     6     223.643  18.372 -32.181  1.00  0.00           C  
ATOM     93  HG2 LYS     6     224.213  18.993 -32.873  1.00  0.00           H  
ATOM     94  HG3 LYS     6     223.634  17.331 -32.503  1.00  0.00           H  
ATOM     95  CD  LYS     6     222.152  18.843 -32.152  1.00  0.00           C  
ATOM     96  HD2 LYS     6     221.649  18.355 -31.318  1.00  0.00           H  
ATOM     97  HD3 LYS     6     222.278  19.909 -31.965  1.00  0.00           H  
ATOM     98  CE  LYS     6     221.344  18.716 -33.396  1.00  0.00           C  
ATOM     99  HE2 LYS     6     222.026  18.960 -34.210  1.00  0.00           H  
ATOM    100  HE3 LYS     6     220.978  17.690 -33.447  1.00  0.00           H  
ATOM    101  NZ  LYS     6     220.264  19.699 -33.394  1.00  0.00           N  
ATOM    102  HZ1 LYS     6     220.637  20.614 -33.187  1.00  0.00           H  
ATOM    103  HZ2 LYS     6     219.642  19.770 -34.186  1.00  0.00           H  
ATOM    104  HZ3 LYS     6     219.700  19.449 -32.594  1.00  0.00           H  
ATOM    105  C   LYS     6     226.728  18.298 -30.058  1.00  0.00           C  
ATOM    106  O   LYS     6     227.645  18.992 -30.397  1.00  0.00           O  
ATOM    107  N   GLY     7     226.703  17.778 -28.804  1.00  0.00           N  
ATOM    108  H   GLY     7     226.053  17.019 -28.653  1.00  0.00           H  
ATOM    109  CA  GLY     7     227.683  18.202 -27.816  1.00  0.00           C  
ATOM    110  HA2 GLY     7     227.612  19.289 -27.769  1.00  0.00           H  
ATOM    111  HA3 GLY     7     227.458  17.747 -26.851  1.00  0.00           H  
ATOM    112  C   GLY     7     229.129  17.817 -28.205  1.00  0.00           C  
ATOM    113  O   GLY     7     229.970  18.686 -28.155  1.00  0.00           O  
ATOM    114  N   LEU     8     229.377  16.511 -28.579  1.00  0.00           N  
ATOM    115  H   LEU     8     228.596  15.882 -28.694  1.00  0.00           H  
ATOM    116  CA  LEU     8     230.730  15.955 -28.913  1.00  0.00           C  
ATOM    117  HA  LEU     8     231.442  16.034 -28.091  1.00  0.00           H  
ATOM    118  CB  LEU     8     230.528  14.438 -29.131  1.00  0.00           C  
ATOM    119  HB2 LEU     8     230.275  13.952 -28.188  1.00  0.00           H  
ATOM    120  HB3 LEU     8     229.680  14.341 -29.809  1.00  0.00           H  
ATOM    121  CG  LEU     8     231.737  13.598 -29.700  1.00  0.00           C  
ATOM    122  HG  LEU     8     232.102  14.144 -30.570  1.00  0.00           H  
ATOM    123  CD1 LEU     8     231.432  12.154 -30.209  1.00  0.00           C  
ATOM    124 HD11 LEU     8     232.311  11.692 -30.658  1.00  0.00           H  
ATOM    125 HD12 LEU     8     230.650  12.113 -30.966  1.00  0.00           H  
ATOM    126 HD13 LEU     8     231.065  11.631 -29.326  1.00  0.00           H  
ATOM    127  CD2 LEU     8     233.042  13.496 -28.817  1.00  0.00           C  
ATOM    128 HD21 LEU     8     232.840  12.802 -28.001  1.00  0.00           H  
ATOM    129 HD22 LEU     8     233.242  14.508 -28.465  1.00  0.00           H  
ATOM    130 HD23 LEU     8     233.843  12.988 -29.353  1.00  0.00           H  
ATOM    131  C   LEU     8     231.257  16.605 -30.190  1.00  0.00           C  
ATOM    132  O   LEU     8     232.439  16.766 -30.341  1.00  0.00           O  
ATOM    133  N   SER     9     230.389  17.092 -31.087  1.00  0.00           N  
ATOM    134  H   SER     9     229.390  16.962 -31.012  1.00  0.00           H  
ATOM    135  CA  SER     9     230.825  17.879 -32.275  1.00  0.00           C  
ATOM    136  HA  SER     9     231.549  17.282 -32.830  1.00  0.00           H  
ATOM    137  CB  SER     9     229.629  18.164 -33.185  1.00  0.00           C  
ATOM    138  HB2 SER     9     228.895  18.706 -32.589  1.00  0.00           H  
ATOM    139  HB3 SER     9     229.926  18.648 -34.116  1.00  0.00           H  
ATOM    140  OG  SER     9     229.081  16.931 -33.583  1.00  0.00           O  
ATOM    141  HG  SER     9     228.682  16.484 -32.833  1.00  0.00           H  
ATOM    142  C   SER     9     231.498  19.220 -31.985  1.00  0.00           C  
ATOM    143  O   SER     9     232.419  19.598 -32.659  1.00  0.00           O  
ATOM    144  N   LYS    10     231.215  19.894 -30.844  1.00  0.00           N  
ATOM    145  H   LYS    10     230.524  19.511 -30.215  1.00  0.00           H  
ATOM    146  CA  LYS    10     231.884  21.158 -30.517  1.00  0.00           C  
ATOM    147  HA  LYS    10     232.129  21.782 -31.377  1.00  0.00           H  
ATOM    148  CB  LYS    10     230.996  22.005 -29.623  1.00  0.00           C  
ATOM    149  HB2 LYS    10     230.547  21.466 -28.789  1.00  0.00           H  
ATOM    150  HB3 LYS    10     231.596  22.829 -29.237  1.00  0.00           H  
ATOM    151  CG  LYS    10     229.921  22.610 -30.486  1.00  0.00           C  
ATOM    152  HG2 LYS    10     230.275  23.301 -31.251  1.00  0.00           H  
ATOM    153  HG3 LYS    10     229.347  21.802 -30.941  1.00  0.00           H  
ATOM    154  CD  LYS    10     228.934  23.407 -29.617  1.00  0.00           C  
ATOM    155  HD2 LYS    10     228.531  22.684 -28.907  1.00  0.00           H  
ATOM    156  HD3 LYS    10     229.287  24.296 -29.094  1.00  0.00           H  
ATOM    157  CE  LYS    10     227.737  23.889 -30.440  1.00  0.00           C  
ATOM    158  HE2 LYS    10     228.071  24.256 -31.411  1.00  0.00           H  
ATOM    159  HE3 LYS    10     227.139  23.046 -30.788  1.00  0.00           H  
ATOM    160  NZ  LYS    10     226.898  24.919 -29.661  1.00  0.00           N  
ATOM    161  HZ1 LYS    10     226.131  25.179 -30.264  1.00  0.00           H  
ATOM    162  HZ2 LYS    10     226.446  24.508 -28.857  1.00  0.00           H  
ATOM    163  HZ3 LYS    10     227.351  25.802 -29.477  1.00  0.00           H  
ATOM    164  C   LYS    10     233.261  20.921 -29.880  1.00  0.00           C  
ATOM    165  O   LYS    10     233.992  21.917 -29.652  1.00  0.00           O  
ATOM    166  N   ALA    11     233.568  19.705 -29.472  1.00  0.00           N  
ATOM    167  H   ALA    11     232.984  18.901 -29.653  1.00  0.00           H  
ATOM    168  CA  ALA    11     234.797  19.338 -28.723  1.00  0.00           C  
ATOM    169  HA  ALA    11     235.207  20.224 -28.238  1.00  0.00           H  
ATOM    170  CB  ALA    11     234.360  18.315 -27.583  1.00  0.00           C  
ATOM    171  HB1 ALA    11     233.422  18.652 -27.142  1.00  0.00           H  
ATOM    172  HB2 ALA    11     234.187  17.327 -28.011  1.00  0.00           H  
ATOM    173  HB3 ALA    11     235.066  18.323 -26.752  1.00  0.00           H  
ATOM    174  C   ALA    11     235.923  18.794 -29.622  1.00  0.00           C  
ATOM    175  O   ALA    11     237.083  19.066 -29.382  1.00  0.00           O  
ATOM    176  N   LYS    12     235.484  18.130 -30.683  1.00  0.00           N  
ATOM    177  H   LYS    12     234.552  17.750 -30.766  1.00  0.00           H  
ATOM    178  CA  LYS    12     236.439  17.557 -31.676  1.00  0.00           C  
ATOM    179  HA  LYS    12     237.343  17.242 -31.157  1.00  0.00           H  
ATOM    180  CB  LYS    12     235.856  16.275 -32.293  1.00  0.00           C  
ATOM    181  HB2 LYS    12     236.686  15.832 -32.843  1.00  0.00           H  
ATOM    182  HB3 LYS    12     235.493  15.651 -31.476  1.00  0.00           H  
ATOM    183  CG  LYS    12     234.673  16.401 -33.268  1.00  0.00           C  
ATOM    184  HG2 LYS    12     233.896  17.009 -32.804  1.00  0.00           H  
ATOM    185  HG3 LYS    12     235.011  16.913 -34.169  1.00  0.00           H  
ATOM    186  CD  LYS    12     234.026  15.007 -33.701  1.00  0.00           C  
ATOM    187  HD2 LYS    12     233.771  14.588 -32.728  1.00  0.00           H  
ATOM    188  HD3 LYS    12     233.188  15.232 -34.361  1.00  0.00           H  
ATOM    189  CE  LYS    12     234.948  14.135 -34.544  1.00  0.00           C  
ATOM    190  HE2 LYS    12     235.359  14.848 -35.260  1.00  0.00           H  
ATOM    191  HE3 LYS    12     235.794  13.773 -33.960  1.00  0.00           H  
ATOM    192  NZ  LYS    12     234.304  13.010 -35.255  1.00  0.00           N  
ATOM    193  HZ1 LYS    12     234.278  12.245 -34.596  1.00  0.00           H  
ATOM    194  HZ2 LYS    12     233.358  13.232 -35.529  1.00  0.00           H  
ATOM    195  HZ3 LYS    12     234.797  12.645 -36.057  1.00  0.00           H  
ATOM    196  C   LYS    12     236.824  18.604 -32.726  1.00  0.00           C  
ATOM    197  O   LYS    12     237.864  18.478 -33.384  1.00  0.00           O  
ATOM    198  N   GLU    13     235.988  19.595 -32.920  1.00  0.00           N  
ATOM    199  H   GLU    13     235.058  19.557 -32.527  1.00  0.00           H  
ATOM    200  CA  GLU    13     236.309  20.728 -33.800  1.00  0.00           C  
ATOM    201  HA  GLU    13     236.899  20.390 -34.652  1.00  0.00           H  
ATOM    202  CB  GLU    13     234.988  21.459 -34.187  1.00  0.00           C  
ATOM    203  HB2 GLU    13     234.259  20.672 -34.380  1.00  0.00           H  
ATOM    204  HB3 GLU    13     234.546  22.017 -33.361  1.00  0.00           H  
ATOM    205  CG  GLU    13     235.035  22.404 -35.394  1.00  0.00           C  
ATOM    206  HG2 GLU    13     234.046  22.818 -35.591  1.00  0.00           H  
ATOM    207  HG3 GLU    13     235.746  23.195 -35.153  1.00  0.00           H  
ATOM    208  CD  GLU    13     235.384  21.761 -36.740  1.00  0.00           C  
ATOM    209  OE1 GLU    13     236.304  22.212 -37.447  1.00  0.00           O  
ATOM    210  OE2 GLU    13     234.716  20.795 -37.164  1.00  0.00           O  
ATOM    211  C   GLU    13     237.269  21.725 -33.029  1.00  0.00           C  
ATOM    212  O   GLU    13     238.001  22.482 -33.631  1.00  0.00           O  
ATOM    213  N   GLY    14     237.099  21.689 -31.702  1.00  0.00           N  
ATOM    214  H   GLY    14     236.739  20.849 -31.270  1.00  0.00           H  
ATOM    215  CA  GLY    14     237.995  22.544 -30.815  1.00  0.00           C  
ATOM    216  HA2 GLY    14     238.636  21.983 -30.135  1.00  0.00           H  
ATOM    217  HA3 GLY    14     238.659  23.107 -31.471  1.00  0.00           H  
ATOM    218  C   GLY    14     237.347  23.756 -30.013  1.00  0.00           C  
ATOM    219  O   GLY    14     238.034  24.555 -29.349  1.00  0.00           O  
ATOM    220  N   VAL    15     236.023  23.840 -29.923  1.00  0.00           N  
ATOM    221  H   VAL    15     235.517  23.151 -30.461  1.00  0.00           H  
ATOM    222  CA  VAL    15     235.321  24.997 -29.313  1.00  0.00           C  
ATOM    223  HA  VAL    15     235.964  25.877 -29.327  1.00  0.00           H  
ATOM    224  CB  VAL    15     234.046  25.361 -30.060  1.00  0.00           C  
ATOM    225  HB  VAL    15     233.213  24.759 -29.697  1.00  0.00           H  
ATOM    226  CG1 VAL    15     233.564  26.725 -29.696  1.00  0.00           C  
ATOM    227 HG11 VAL    15     234.318  27.459 -29.979  1.00  0.00           H  
ATOM    228 HG12 VAL    15     233.407  26.796 -28.619  1.00  0.00           H  
ATOM    229 HG13 VAL    15     232.642  26.915 -30.244  1.00  0.00           H  
ATOM    230  CG2 VAL    15     233.901  25.147 -31.559  1.00  0.00           C  
ATOM    231 HG21 VAL    15     233.044  25.695 -31.949  1.00  0.00           H  
ATOM    232 HG22 VAL    15     233.670  24.106 -31.785  1.00  0.00           H  
ATOM    233 HG23 VAL    15     234.804  25.396 -32.117  1.00  0.00           H  
ATOM    234  C   VAL    15     235.034  24.702 -27.838  1.00  0.00           C  
ATOM    235  O   VAL    15     234.877  25.632 -26.990  1.00  0.00           O  
ATOM    236  N   VAL    16     235.052  23.416 -27.359  1.00  0.00           N  
ATOM    237  H   VAL    16     235.115  22.713 -28.081  1.00  0.00           H  
ATOM    238  CA  VAL    16     234.996  23.016 -25.908  1.00  0.00           C  
ATOM    239  HA  VAL    16     235.278  23.918 -25.366  1.00  0.00           H  
ATOM    240  CB  VAL    16     233.582  22.751 -25.461  1.00  0.00           C  
ATOM    241  HB  VAL    16     233.674  22.860 -24.380  1.00  0.00           H  
ATOM    242  CG1 VAL    16     232.996  21.429 -25.709  1.00  0.00           C  
ATOM    243 HG11 VAL    16     233.629  20.613 -25.360  1.00  0.00           H  
ATOM    244 HG12 VAL    16     232.794  21.297 -26.772  1.00  0.00           H  
ATOM    245 HG13 VAL    16     232.042  21.316 -25.193  1.00  0.00           H  
ATOM    246  CG2 VAL    16     232.426  23.764 -25.730  1.00  0.00           C  
ATOM    247 HG21 VAL    16     232.902  24.734 -25.587  1.00  0.00           H  
ATOM    248 HG22 VAL    16     231.643  23.626 -24.984  1.00  0.00           H  
ATOM    249 HG23 VAL    16     232.023  23.707 -26.742  1.00  0.00           H  
ATOM    250  C   VAL    16     236.047  21.893 -25.546  1.00  0.00           C  
ATOM    251  O   VAL    16     236.680  21.279 -26.351  1.00  0.00           O  
ATOM    252  N   ALA    17     236.252  21.863 -24.191  1.00  0.00           N  
ATOM    253  H   ALA    17     235.706  22.509 -23.638  1.00  0.00           H  
ATOM    254  CA  ALA    17     237.312  21.066 -23.560  1.00  0.00           C  
ATOM    255  HA  ALA    17     238.078  20.904 -24.319  1.00  0.00           H  
ATOM    256  CB  ALA    17     237.999  21.861 -22.415  1.00  0.00           C  
ATOM    257  HB1 ALA    17     239.008  21.448 -22.428  1.00  0.00           H  
ATOM    258  HB2 ALA    17     238.132  22.919 -22.640  1.00  0.00           H  
ATOM    259  HB3 ALA    17     237.468  21.822 -21.464  1.00  0.00           H  
ATOM    260  C   ALA    17     236.881  19.600 -23.246  1.00  0.00           C  
ATOM    261  O   ALA    17     235.680  19.397 -22.955  1.00  0.00           O  
ATOM    262  N   ALA    18     237.898  18.745 -23.091  1.00  0.00           N  
ATOM    263  H   ALA    18     238.840  19.042 -23.305  1.00  0.00           H  
ATOM    264  CA  ALA    18     237.735  17.423 -22.564  1.00  0.00           C  
ATOM    265  HA  ALA    18     236.714  17.349 -22.191  1.00  0.00           H  
ATOM    266  CB  ALA    18     238.030  16.361 -23.674  1.00  0.00           C  
ATOM    267  HB1 ALA    18     237.744  15.351 -23.379  1.00  0.00           H  
ATOM    268  HB2 ALA    18     237.469  16.671 -24.555  1.00  0.00           H  
ATOM    269  HB3 ALA    18     239.083  16.331 -23.953  1.00  0.00           H  
ATOM    270  C   ALA    18     238.642  17.132 -21.337  1.00  0.00           C  
ATOM    271  O   ALA    18     239.680  17.767 -21.138  1.00  0.00           O  
ATOM    272  N   ALA    19     238.217  16.175 -20.488  1.00  0.00           N  
ATOM    273  H   ALA    19     237.339  15.716 -20.685  1.00  0.00           H  
ATOM    274  CA  ALA    19     239.082  15.656 -19.413  1.00  0.00           C  
ATOM    275  HA  ALA    19     240.110  15.940 -19.638  1.00  0.00           H  
ATOM    276  CB  ALA    19     238.517  16.277 -18.045  1.00  0.00           C  
ATOM    277  HB1 ALA    19     239.289  16.294 -17.275  1.00  0.00           H  
ATOM    278  HB2 ALA    19     238.135  17.281 -18.225  1.00  0.00           H  
ATOM    279  HB3 ALA    19     237.747  15.556 -17.770  1.00  0.00           H  
ATOM    280  C   ALA    19     239.192  14.111 -19.357  1.00  0.00           C  
ATOM    281  O   ALA    19     238.210  13.411 -19.550  1.00  0.00           O  
ATOM    282  N   GLU    20     240.308  13.535 -19.002  1.00  0.00           N  
ATOM    283  H   GLU    20     241.115  14.071 -18.716  1.00  0.00           H  
ATOM    284  CA  GLU    20     240.627  12.060 -19.035  1.00  0.00           C  
ATOM    285  HA  GLU    20     240.638  11.699 -20.063  1.00  0.00           H  
ATOM    286  CB  GLU    20     242.057  12.040 -18.549  1.00  0.00           C  
ATOM    287  HB2 GLU    20     242.704  12.516 -19.286  1.00  0.00           H  
ATOM    288  HB3 GLU    20     242.138  12.613 -17.625  1.00  0.00           H  
ATOM    289  CG  GLU    20     242.763  10.713 -18.211  1.00  0.00           C  
ATOM    290  HG2 GLU    20     243.591  10.987 -17.558  1.00  0.00           H  
ATOM    291  HG3 GLU    20     242.121  10.045 -17.637  1.00  0.00           H  
ATOM    292  CD  GLU    20     243.286   9.993 -19.409  1.00  0.00           C  
ATOM    293  OE1 GLU    20     243.950   8.974 -19.272  1.00  0.00           O  
ATOM    294  OE2 GLU    20     243.066  10.502 -20.545  1.00  0.00           O  
ATOM    295  C   GLU    20     239.731  11.177 -18.129  1.00  0.00           C  
ATOM    296  O   GLU    20     239.753   9.965 -18.309  1.00  0.00           O  
ATOM    297  N   LYS    21     238.877  11.759 -17.233  1.00  0.00           N  
ATOM    298  H   LYS    21     238.755  12.759 -17.308  1.00  0.00           H  
ATOM    299  CA  LYS    21     238.135  10.945 -16.263  1.00  0.00           C  
ATOM    300  HA  LYS    21     238.415   9.892 -16.282  1.00  0.00           H  
ATOM    301  CB  LYS    21     238.362  11.497 -14.867  1.00  0.00           C  
ATOM    302  HB2 LYS    21     237.889  12.466 -14.713  1.00  0.00           H  
ATOM    303  HB3 LYS    21     238.052  10.813 -14.076  1.00  0.00           H  
ATOM    304  CG  LYS    21     239.848  11.699 -14.551  1.00  0.00           C  
ATOM    305  HG2 LYS    21     240.202  10.668 -14.552  1.00  0.00           H  
ATOM    306  HG3 LYS    21     240.424  12.280 -15.272  1.00  0.00           H  
ATOM    307  CD  LYS    21     239.999  12.210 -13.098  1.00  0.00           C  
ATOM    308  HD2 LYS    21     239.379  13.093 -12.945  1.00  0.00           H  
ATOM    309  HD3 LYS    21     239.719  11.402 -12.421  1.00  0.00           H  
ATOM    310  CE  LYS    21     241.503  12.463 -12.766  1.00  0.00           C  
ATOM    311  HE2 LYS    21     242.071  11.534 -12.713  1.00  0.00           H  
ATOM    312  HE3 LYS    21     241.998  12.980 -13.588  1.00  0.00           H  
ATOM    313  NZ  LYS    21     241.704  13.296 -11.506  1.00  0.00           N  
ATOM    314  HZ1 LYS    21     242.688  13.477 -11.368  1.00  0.00           H  
ATOM    315  HZ2 LYS    21     241.154  14.141 -11.569  1.00  0.00           H  
ATOM    316  HZ3 LYS    21     241.451  12.836 -10.643  1.00  0.00           H  
ATOM    317  C   LYS    21     236.570  10.991 -16.520  1.00  0.00           C  
ATOM    318  O   LYS    21     235.854  10.477 -15.687  1.00  0.00           O  
ATOM    319  N   THR    22     236.192  11.557 -17.610  1.00  0.00           N  
ATOM    320  H   THR    22     236.974  11.675 -18.239  1.00  0.00           H  
ATOM    321  CA  THR    22     234.812  11.774 -18.074  1.00  0.00           C  
ATOM    322  HA  THR    22     234.203  11.747 -17.171  1.00  0.00           H  
ATOM    323  CB  THR    22     234.716  13.170 -18.724  1.00  0.00           C  
ATOM    324  HB  THR    22     235.365  13.074 -19.595  1.00  0.00           H  
ATOM    325  CG2 THR    22     234.992  14.377 -17.817  1.00  0.00           C  
ATOM    326 HG21 THR    22     234.302  14.516 -16.984  1.00  0.00           H  
ATOM    327 HG22 THR    22     235.039  15.227 -18.497  1.00  0.00           H  
ATOM    328 HG23 THR    22     235.982  14.070 -17.478  1.00  0.00           H  
ATOM    329  OG1 THR    22     233.438  13.392 -19.268  1.00  0.00           O  
ATOM    330  HG1 THR    22     233.371  14.329 -19.462  1.00  0.00           H  
ATOM    331  C   THR    22     234.286  10.636 -18.894  1.00  0.00           C  
ATOM    332  O   THR    22     234.769  10.505 -19.984  1.00  0.00           O  
ATOM    333  N   LYS    23     233.266   9.847 -18.475  1.00  0.00           N  
ATOM    334  H   LYS    23     232.735  10.096 -17.653  1.00  0.00           H  
ATOM    335  CA  LYS    23     232.679   8.783 -19.363  1.00  0.00           C  
ATOM    336  HA  LYS    23     233.568   8.183 -19.553  1.00  0.00           H  
ATOM    337  CB  LYS    23     231.554   8.040 -18.646  1.00  0.00           C  
ATOM    338  HB2 LYS    23     230.879   8.801 -18.254  1.00  0.00           H  
ATOM    339  HB3 LYS    23     231.026   7.384 -19.338  1.00  0.00           H  
ATOM    340  CG  LYS    23     232.057   7.326 -17.356  1.00  0.00           C  
ATOM    341  HG2 LYS    23     232.774   7.858 -16.731  1.00  0.00           H  
ATOM    342  HG3 LYS    23     231.214   7.030 -16.732  1.00  0.00           H  
ATOM    343  CD  LYS    23     232.792   5.992 -17.657  1.00  0.00           C  
ATOM    344  HD2 LYS    23     232.264   5.411 -18.413  1.00  0.00           H  
ATOM    345  HD3 LYS    23     233.829   6.173 -17.938  1.00  0.00           H  
ATOM    346  CE  LYS    23     232.893   4.996 -16.442  1.00  0.00           C  
ATOM    347  HE2 LYS    23     233.686   5.368 -15.793  1.00  0.00           H  
ATOM    348  HE3 LYS    23     232.044   5.035 -15.759  1.00  0.00           H  
ATOM    349  NZ  LYS    23     233.224   3.582 -16.840  1.00  0.00           N  
ATOM    350  HZ1 LYS    23     232.629   3.182 -17.551  1.00  0.00           H  
ATOM    351  HZ2 LYS    23     234.153   3.505 -17.228  1.00  0.00           H  
ATOM    352  HZ3 LYS    23     233.048   2.962 -16.062  1.00  0.00           H  
ATOM    353  C   LYS    23     232.193   9.268 -20.709  1.00  0.00           C  
ATOM    354  O   LYS    23     232.210   8.479 -21.633  1.00  0.00           O  
ATOM    355  N   GLN    24     231.861  10.519 -20.881  1.00  0.00           N  
ATOM    356  H   GLN    24     231.865  11.140 -20.085  1.00  0.00           H  
ATOM    357  CA  GLN    24     231.391  11.199 -22.185  1.00  0.00           C  
ATOM    358  HA  GLN    24     231.185  10.418 -22.917  1.00  0.00           H  
ATOM    359  CB  GLN    24     230.024  11.917 -22.070  1.00  0.00           C  
ATOM    360  HB2 GLN    24     230.104  12.885 -21.575  1.00  0.00           H  
ATOM    361  HB3 GLN    24     229.625  12.050 -23.076  1.00  0.00           H  
ATOM    362  CG  GLN    24     229.014  11.092 -21.299  1.00  0.00           C  
ATOM    363  HG2 GLN    24     228.019  11.398 -21.621  1.00  0.00           H  
ATOM    364  HG3 GLN    24     229.133  10.034 -21.532  1.00  0.00           H  
ATOM    365  CD  GLN    24     229.004  11.170 -19.735  1.00  0.00           C  
ATOM    366  OE1 GLN    24     229.937  11.729 -19.173  1.00  0.00           O  
ATOM    367  NE2 GLN    24     227.932  10.670 -19.095  1.00  0.00           N  
ATOM    368 HE21 GLN    24     227.266  10.143 -19.642  1.00  0.00           H  
ATOM    369 HE22 GLN    24     227.694  10.809 -18.124  1.00  0.00           H  
ATOM    370  C   GLN    24     232.441  12.161 -22.727  1.00  0.00           C  
ATOM    371  O   GLN    24     232.134  12.860 -23.697  1.00  0.00           O  
ATOM    372  N   GLY    25     233.584  12.253 -22.036  1.00  0.00           N  
ATOM    373  H   GLY    25     233.468  11.712 -21.191  1.00  0.00           H  
ATOM    374  CA  GLY    25     234.731  13.048 -22.431  1.00  0.00           C  
ATOM    375  HA2 GLY    25     235.603  12.668 -21.900  1.00  0.00           H  
ATOM    376  HA3 GLY    25     234.942  12.892 -23.489  1.00  0.00           H  
ATOM    377  C   GLY    25     234.672  14.617 -22.283  1.00  0.00           C  
ATOM    378  O   GLY    25     235.541  15.246 -21.619  1.00  0.00           O  
ATOM    379  N   VAL    26     233.649  15.282 -22.839  1.00  0.00           N  
ATOM    380  H   VAL    26     232.933  14.776 -23.341  1.00  0.00           H  
ATOM    381  CA  VAL    26     233.395  16.778 -22.718  1.00  0.00           C  
ATOM    382  HA  VAL    26     234.251  17.367 -23.048  1.00  0.00           H  
ATOM    383  CB  VAL    26     232.103  17.089 -23.535  1.00  0.00           C  
ATOM    384  HB  VAL    26     231.255  16.566 -23.092  1.00  0.00           H  
ATOM    385  CG1 VAL    26     231.684  18.516 -23.458  1.00  0.00           C  
ATOM    386 HG11 VAL    26     232.483  19.171 -23.807  1.00  0.00           H  
ATOM    387 HG12 VAL    26     231.520  18.799 -22.419  1.00  0.00           H  
ATOM    388 HG13 VAL    26     230.799  18.699 -24.066  1.00  0.00           H  
ATOM    389  CG2 VAL    26     232.209  16.633 -25.034  1.00  0.00           C  
ATOM    390 HG21 VAL    26     232.048  15.556 -25.078  1.00  0.00           H  
ATOM    391 HG22 VAL    26     233.222  16.940 -25.293  1.00  0.00           H  
ATOM    392 HG23 VAL    26     231.578  17.184 -25.731  1.00  0.00           H  
ATOM    393  C   VAL    26     233.235  17.138 -21.266  1.00  0.00           C  
ATOM    394  O   VAL    26     232.816  16.271 -20.459  1.00  0.00           O  
ATOM    395  N   ALA    27     233.704  18.370 -20.923  1.00  0.00           N  
ATOM    396  H   ALA    27     234.272  18.874 -21.589  1.00  0.00           H  
ATOM    397  CA  ALA    27     233.924  18.675 -19.535  1.00  0.00           C  
ATOM    398  HA  ALA    27     233.166  18.135 -18.968  1.00  0.00           H  
ATOM    399  CB  ALA    27     235.343  18.245 -19.071  1.00  0.00           C  
ATOM    400  HB1 ALA    27     235.333  18.235 -17.981  1.00  0.00           H  
ATOM    401  HB2 ALA    27     235.591  17.238 -19.407  1.00  0.00           H  
ATOM    402  HB3 ALA    27     235.994  18.952 -19.587  1.00  0.00           H  
ATOM    403  C   ALA    27     233.603  20.139 -19.257  1.00  0.00           C  
ATOM    404  O   ALA    27     234.067  20.685 -18.235  1.00  0.00           O  
ATOM    405  N   GLU    28     232.796  20.762 -20.149  1.00  0.00           N  
ATOM    406  H   GLU    28     232.455  20.182 -20.902  1.00  0.00           H  
ATOM    407  CA  GLU    28     232.247  22.113 -20.119  1.00  0.00           C  
ATOM    408  HA  GLU    28     233.059  22.795 -20.370  1.00  0.00           H  
ATOM    409  CB  GLU    28     231.171  22.284 -21.248  1.00  0.00           C  
ATOM    410  HB2 GLU    28     231.537  22.001 -22.235  1.00  0.00           H  
ATOM    411  HB3 GLU    28     230.354  21.572 -21.134  1.00  0.00           H  
ATOM    412  CG  GLU    28     230.588  23.696 -21.354  1.00  0.00           C  
ATOM    413  HG2 GLU    28     229.941  23.647 -22.230  1.00  0.00           H  
ATOM    414  HG3 GLU    28     229.960  23.885 -20.483  1.00  0.00           H  
ATOM    415  CD  GLU    28     231.634  24.824 -21.454  1.00  0.00           C  
ATOM    416  OE1 GLU    28     232.704  24.781 -22.123  1.00  0.00           O  
ATOM    417  OE2 GLU    28     231.444  25.791 -20.748  1.00  0.00           O  
ATOM    418  C   GLU    28     231.581  22.473 -18.752  1.00  0.00           C  
ATOM    419  O   GLU    28     231.682  23.610 -18.279  1.00  0.00           O  
ATOM    420  N   ALA    29     230.877  21.507 -18.088  1.00  0.00           N  
ATOM    421  H   ALA    29     230.748  20.580 -18.467  1.00  0.00           H  
ATOM    422  CA  ALA    29     230.244  21.792 -16.755  1.00  0.00           C  
ATOM    423  HA  ALA    29     230.130  22.875 -16.700  1.00  0.00           H  
ATOM    424  CB  ALA    29     228.881  21.136 -16.575  1.00  0.00           C  
ATOM    425  HB1 ALA    29     229.054  20.065 -16.472  1.00  0.00           H  
ATOM    426  HB2 ALA    29     228.367  21.473 -15.675  1.00  0.00           H  
ATOM    427  HB3 ALA    29     228.209  21.291 -17.419  1.00  0.00           H  
ATOM    428  C   ALA    29     231.100  21.504 -15.506  1.00  0.00           C  
ATOM    429  O   ALA    29     230.772  21.942 -14.435  1.00  0.00           O  
ATOM    430  N   ALA    30     232.338  21.056 -15.710  1.00  0.00           N  
ATOM    431  H   ALA    30     232.626  20.826 -16.650  1.00  0.00           H  
ATOM    432  CA  ALA    30     233.259  20.635 -14.662  1.00  0.00           C  
ATOM    433  HA  ALA    30     232.674  20.023 -13.975  1.00  0.00           H  
ATOM    434  CB  ALA    30     234.363  19.731 -15.195  1.00  0.00           C  
ATOM    435  HB1 ALA    30     235.067  20.344 -15.758  1.00  0.00           H  
ATOM    436  HB2 ALA    30     234.862  19.184 -14.395  1.00  0.00           H  
ATOM    437  HB3 ALA    30     233.951  18.946 -15.829  1.00  0.00           H  
ATOM    438  C   ALA    30     233.778  21.770 -13.713  1.00  0.00           C  
ATOM    439  O   ALA    30     233.740  21.593 -12.486  1.00  0.00           O  
ATOM    440  N   GLY    31     234.196  22.890 -14.317  1.00  0.00           N  
ATOM    441  H   GLY    31     234.047  22.966 -15.313  1.00  0.00           H  
ATOM    442  CA  GLY    31     234.567  24.169 -13.674  1.00  0.00           C  
ATOM    443  HA2 GLY    31     235.158  24.752 -14.379  1.00  0.00           H  
ATOM    444  HA3 GLY    31     233.649  24.730 -13.498  1.00  0.00           H  
ATOM    445  C   GLY    31     235.396  24.130 -12.440  1.00  0.00           C  
ATOM    446  O   GLY    31     235.199  25.057 -11.648  1.00  0.00           O  
ATOM    447  N   LYS    32     236.373  23.199 -12.343  1.00  0.00           N  
ATOM    448  H   LYS    32     236.451  22.653 -13.190  1.00  0.00           H  
ATOM    449  CA  LYS    32     237.163  22.809 -11.222  1.00  0.00           C  
ATOM    450  HA  LYS    32     236.585  22.588 -10.324  1.00  0.00           H  
ATOM    451  CB  LYS    32     237.903  21.566 -11.668  1.00  0.00           C  
ATOM    452  HB2 LYS    32     238.427  21.675 -12.617  1.00  0.00           H  
ATOM    453  HB3 LYS    32     238.638  21.330 -10.899  1.00  0.00           H  
ATOM    454  CG  LYS    32     237.039  20.273 -11.659  1.00  0.00           C  
ATOM    455  HG2 LYS    32     236.095  20.484 -12.162  1.00  0.00           H  
ATOM    456  HG3 LYS    32     237.599  19.523 -12.218  1.00  0.00           H  
ATOM    457  CD  LYS    32     236.569  19.712 -10.308  1.00  0.00           C  
ATOM    458  HD2 LYS    32     237.339  19.102  -9.835  1.00  0.00           H  
ATOM    459  HD3 LYS    32     236.333  20.527  -9.623  1.00  0.00           H  
ATOM    460  CE  LYS    32     235.305  18.863 -10.540  1.00  0.00           C  
ATOM    461  HE2 LYS    32     235.467  18.298 -11.458  1.00  0.00           H  
ATOM    462  HE3 LYS    32     235.228  18.064  -9.801  1.00  0.00           H  
ATOM    463  NZ  LYS    32     234.009  19.667 -10.486  1.00  0.00           N  
ATOM    464  HZ1 LYS    32     233.879  20.080  -9.574  1.00  0.00           H  
ATOM    465  HZ2 LYS    32     233.959  20.460 -11.110  1.00  0.00           H  
ATOM    466  HZ3 LYS    32     233.230  19.083 -10.755  1.00  0.00           H  
ATOM    467  C   LYS    32     238.202  23.842 -10.806  1.00  0.00           C  
ATOM    468  O   LYS    32     238.337  24.085  -9.655  1.00  0.00           O  
ATOM    469  N   THR    33     238.730  24.572 -11.809  1.00  0.00           N  
ATOM    470  H   THR    33     238.396  24.380 -12.742  1.00  0.00           H  
ATOM    471  CA  THR    33     239.576  25.781 -11.573  1.00  0.00           C  
ATOM    472  HA  THR    33     240.309  25.464 -10.831  1.00  0.00           H  
ATOM    473  CB  THR    33     240.073  26.275 -12.964  1.00  0.00           C  
ATOM    474  HB  THR    33     240.559  27.240 -12.826  1.00  0.00           H  
ATOM    475  CG2 THR    33     241.000  25.353 -13.700  1.00  0.00           C  
ATOM    476 HG21 THR    33     241.944  25.229 -13.168  1.00  0.00           H  
ATOM    477 HG22 THR    33     241.174  25.816 -14.671  1.00  0.00           H  
ATOM    478 HG23 THR    33     240.555  24.371 -13.861  1.00  0.00           H  
ATOM    479  OG1 THR    33     239.048  26.547 -13.836  1.00  0.00           O  
ATOM    480  HG1 THR    33     239.418  26.682 -14.711  1.00  0.00           H  
ATOM    481  C   THR    33     238.864  26.940 -10.866  1.00  0.00           C  
ATOM    482  O   THR    33     239.496  27.791 -10.305  1.00  0.00           O  
ATOM    483  N   LYS    34     237.531  27.065 -10.893  1.00  0.00           N  
ATOM    484  H   LYS    34     236.931  26.393 -11.350  1.00  0.00           H  
ATOM    485  CA  LYS    34     236.818  28.286 -10.323  1.00  0.00           C  
ATOM    486  HA  LYS    34     237.464  28.829  -9.634  1.00  0.00           H  
ATOM    487  CB  LYS    34     236.726  29.249 -11.485  1.00  0.00           C  
ATOM    488  HB2 LYS    34     236.130  30.085 -11.118  1.00  0.00           H  
ATOM    489  HB3 LYS    34     237.743  29.602 -11.655  1.00  0.00           H  
ATOM    490  CG  LYS    34     236.179  28.894 -12.895  1.00  0.00           C  
ATOM    491  HG2 LYS    34     236.645  27.986 -13.277  1.00  0.00           H  
ATOM    492  HG3 LYS    34     235.119  28.683 -13.043  1.00  0.00           H  
ATOM    493  CD  LYS    34     236.462  30.044 -13.852  1.00  0.00           C  
ATOM    494  HD2 LYS    34     235.830  30.894 -13.596  1.00  0.00           H  
ATOM    495  HD3 LYS    34     237.506  30.341 -13.752  1.00  0.00           H  
ATOM    496  CE  LYS    34     236.232  29.643 -15.364  1.00  0.00           C  
ATOM    497  HE2 LYS    34     236.936  28.842 -15.586  1.00  0.00           H  
ATOM    498  HE3 LYS    34     235.172  29.449 -15.529  1.00  0.00           H  
ATOM    499  NZ  LYS    34     236.575  30.794 -16.324  1.00  0.00           N  
ATOM    500  HZ1 LYS    34     236.466  30.458 -17.270  1.00  0.00           H  
ATOM    501  HZ2 LYS    34     236.068  31.654 -16.168  1.00  0.00           H  
ATOM    502  HZ3 LYS    34     237.511  31.173 -16.281  1.00  0.00           H  
ATOM    503  C   LYS    34     235.518  28.031  -9.633  1.00  0.00           C  
ATOM    504  O   LYS    34     234.726  28.881  -9.365  1.00  0.00           O  
ATOM    505  N   GLU    35     235.400  26.779  -9.187  1.00  0.00           N  
ATOM    506  H   GLU    35     236.113  26.107  -9.431  1.00  0.00           H  
ATOM    507  CA  GLU    35     234.247  26.282  -8.376  1.00  0.00           C  
ATOM    508  HA  GLU    35     233.303  26.616  -8.804  1.00  0.00           H  
ATOM    509  CB  GLU    35     234.158  24.766  -8.428  1.00  0.00           C  
ATOM    510  HB2 GLU    35     234.085  24.418  -9.459  1.00  0.00           H  
ATOM    511  HB3 GLU    35     235.042  24.338  -7.956  1.00  0.00           H  
ATOM    512  CG  GLU    35     232.916  24.104  -7.730  1.00  0.00           C  
ATOM    513  HG2 GLU    35     232.902  24.448  -6.696  1.00  0.00           H  
ATOM    514  HG3 GLU    35     231.997  24.489  -8.171  1.00  0.00           H  
ATOM    515  CD  GLU    35     233.048  22.516  -7.800  1.00  0.00           C  
ATOM    516  OE1 GLU    35     233.914  21.922  -8.540  1.00  0.00           O  
ATOM    517  OE2 GLU    35     232.192  21.802  -7.156  1.00  0.00           O  
ATOM    518  C   GLU    35     234.367  26.721  -6.885  1.00  0.00           C  
ATOM    519  O   GLU    35     235.407  26.717  -6.236  1.00  0.00           O  
ATOM    520  N   GLY    36     233.249  27.214  -6.375  1.00  0.00           N  
ATOM    521  H   GLY    36     232.477  27.112  -7.018  1.00  0.00           H  
ATOM    522  CA  GLY    36     232.926  27.880  -5.059  1.00  0.00           C  
ATOM    523  HA2 GLY    36     231.847  27.797  -4.928  1.00  0.00           H  
ATOM    524  HA3 GLY    36     233.526  27.461  -4.251  1.00  0.00           H  
ATOM    525  C   GLY    36     233.319  29.338  -4.991  1.00  0.00           C  
ATOM    526  O   GLY    36     232.749  30.038  -4.189  1.00  0.00           O  
ATOM    527  N   VAL    37     234.347  29.796  -5.771  1.00  0.00           N  
ATOM    528  H   VAL    37     234.595  29.126  -6.485  1.00  0.00           H  
ATOM    529  CA  VAL    37     234.744  31.236  -5.684  1.00  0.00           C  
ATOM    530  HA  VAL    37     234.537  31.653  -4.698  1.00  0.00           H  
ATOM    531  CB  VAL    37     236.260  31.480  -5.896  1.00  0.00           C  
ATOM    532  HB  VAL    37     236.473  32.547  -5.961  1.00  0.00           H  
ATOM    533  CG1 VAL    37     237.021  30.996  -4.608  1.00  0.00           C  
ATOM    534 HG11 VAL    37     237.963  30.587  -4.975  1.00  0.00           H  
ATOM    535 HG12 VAL    37     236.435  30.240  -4.086  1.00  0.00           H  
ATOM    536 HG13 VAL    37     237.198  31.845  -3.948  1.00  0.00           H  
ATOM    537  CG2 VAL    37     236.839  30.927  -7.212  1.00  0.00           C  
ATOM    538 HG21 VAL    37     236.611  29.889  -7.456  1.00  0.00           H  
ATOM    539 HG22 VAL    37     237.917  31.075  -7.271  1.00  0.00           H  
ATOM    540 HG23 VAL    37     236.457  31.570  -8.005  1.00  0.00           H  
ATOM    541  C   VAL    37     233.886  32.120  -6.630  1.00  0.00           C  
ATOM    542  O   VAL    37     233.495  33.229  -6.204  1.00  0.00           O  
ATOM    543  N   LEU    38     233.710  31.698  -7.868  1.00  0.00           N  
ATOM    544  H   LEU    38     233.992  30.748  -8.062  1.00  0.00           H  
ATOM    545  CA  LEU    38     232.951  32.351  -8.973  1.00  0.00           C  
ATOM    546  HA  LEU    38     232.377  33.191  -8.582  1.00  0.00           H  
ATOM    547  CB  LEU    38     234.055  32.831  -9.933  1.00  0.00           C  
ATOM    548  HB2 LEU    38     234.775  33.477  -9.431  1.00  0.00           H  
ATOM    549  HB3 LEU    38     234.612  31.963 -10.284  1.00  0.00           H  
ATOM    550  CG  LEU    38     233.558  33.602 -11.244  1.00  0.00           C  
ATOM    551  HG  LEU    38     233.058  32.837 -11.838  1.00  0.00           H  
ATOM    552  CD1 LEU    38     234.796  34.223 -12.008  1.00  0.00           C  
ATOM    553 HD11 LEU    38     235.526  33.470 -12.307  1.00  0.00           H  
ATOM    554 HD12 LEU    38     235.192  35.001 -11.356  1.00  0.00           H  
ATOM    555 HD13 LEU    38     234.539  34.665 -12.971  1.00  0.00           H  
ATOM    556  CD2 LEU    38     232.582  34.772 -10.954  1.00  0.00           C  
ATOM    557 HD21 LEU    38     233.102  35.461 -10.288  1.00  0.00           H  
ATOM    558 HD22 LEU    38     231.728  34.304 -10.464  1.00  0.00           H  
ATOM    559 HD23 LEU    38     232.205  35.426 -11.740  1.00  0.00           H  
ATOM    560  C   LEU    38     231.910  31.408  -9.631  1.00  0.00           C  
ATOM    561  O   LEU    38     230.811  31.810  -9.909  1.00  0.00           O  
ATOM    562  N   TYR    39     232.244  30.103  -9.781  1.00  0.00           N  
ATOM    563  H   TYR    39     233.198  29.802  -9.641  1.00  0.00           H  
ATOM    564  CA  TYR    39     231.377  29.084 -10.451  1.00  0.00           C  
ATOM    565  HA  TYR    39     230.658  29.685 -11.008  1.00  0.00           H  
ATOM    566  CB  TYR    39     232.098  28.178 -11.517  1.00  0.00           C  
ATOM    567  HB2 TYR    39     232.588  28.768 -12.292  1.00  0.00           H  
ATOM    568  HB3 TYR    39     232.968  27.670 -11.101  1.00  0.00           H  
ATOM    569  CG  TYR    39     231.316  27.137 -12.110  1.00  0.00           C  
ATOM    570  CD1 TYR    39     230.079  27.503 -12.753  1.00  0.00           C  
ATOM    571  HD1 TYR    39     229.756  28.533 -12.772  1.00  0.00           H  
ATOM    572  CE1 TYR    39     229.294  26.467 -13.321  1.00  0.00           C  
ATOM    573  HE1 TYR    39     228.394  26.702 -13.869  1.00  0.00           H  
ATOM    574  CZ  TYR    39     229.695  25.152 -13.191  1.00  0.00           C  
ATOM    575  OH  TYR    39     228.976  24.147 -13.857  1.00  0.00           O  
ATOM    576  HH  TYR    39     229.585  23.417 -13.990  1.00  0.00           H  
ATOM    577  CE2 TYR    39     230.893  24.774 -12.503  1.00  0.00           C  
ATOM    578  HE2 TYR    39     231.053  23.740 -12.236  1.00  0.00           H  
ATOM    579  CD2 TYR    39     231.692  25.791 -12.031  1.00  0.00           C  
ATOM    580  HD2 TYR    39     232.576  25.500 -11.484  1.00  0.00           H  
ATOM    581  C   TYR    39     230.607  28.255  -9.407  1.00  0.00           C  
ATOM    582  O   TYR    39     231.237  27.736  -8.424  1.00  0.00           O  
ATOM    583  N   VAL    40     229.307  28.077  -9.535  1.00  0.00           N  
ATOM    584  H   VAL    40     228.873  28.586 -10.293  1.00  0.00           H  
ATOM    585  CA  VAL    40     228.535  27.364  -8.460  1.00  0.00           C  
ATOM    586  HA  VAL    40     229.222  27.090  -7.659  1.00  0.00           H  
ATOM    587  CB  VAL    40     227.530  28.273  -7.756  1.00  0.00           C  
ATOM    588  HB  VAL    40     226.793  28.562  -8.505  1.00  0.00           H  
ATOM    589  CG1 VAL    40     228.092  29.575  -7.062  1.00  0.00           C  
ATOM    590 HG11 VAL    40     228.541  30.204  -7.830  1.00  0.00           H  
ATOM    591 HG12 VAL    40     228.754  29.347  -6.227  1.00  0.00           H  
ATOM    592 HG13 VAL    40     227.268  30.086  -6.564  1.00  0.00           H  
ATOM    593  CG2 VAL    40     226.776  27.555  -6.580  1.00  0.00           C  
ATOM    594 HG21 VAL    40     227.438  27.078  -5.858  1.00  0.00           H  
ATOM    595 HG22 VAL    40     226.375  26.645  -7.027  1.00  0.00           H  
ATOM    596 HG23 VAL    40     226.055  28.237  -6.130  1.00  0.00           H  
ATOM    597  C   VAL    40     227.893  26.070  -8.933  1.00  0.00           C  
ATOM    598  O   VAL    40     228.030  25.045  -8.293  1.00  0.00           O  
ATOM    599  N   GLY    41     227.125  26.171 -10.037  1.00  0.00           N  
ATOM    600  H   GLY    41     227.043  27.097 -10.431  1.00  0.00           H  
ATOM    601  CA  GLY    41     226.235  25.048 -10.513  1.00  0.00           C  
ATOM    602  HA2 GLY    41     226.796  24.115 -10.467  1.00  0.00           H  
ATOM    603  HA3 GLY    41     225.386  24.993  -9.832  1.00  0.00           H  
ATOM    604  C   GLY    41     225.785  25.136 -11.943  1.00  0.00           C  
ATOM    605  O   GLY    41     226.193  25.961 -12.768  1.00  0.00           O  
ATOM    606  N   SER    42     224.867  24.282 -12.332  1.00  0.00           N  
ATOM    607  H   SER    42     224.482  23.623 -11.671  1.00  0.00           H  
ATOM    608  CA  SER    42     224.227  24.266 -13.645  1.00  0.00           C  
ATOM    609  HA  SER    42     224.057  25.268 -14.040  1.00  0.00           H  
ATOM    610  CB  SER    42     225.153  23.400 -14.609  1.00  0.00           C  
ATOM    611  HB2 SER    42     224.769  23.606 -15.609  1.00  0.00           H  
ATOM    612  HB3 SER    42     226.175  23.726 -14.417  1.00  0.00           H  
ATOM    613  OG  SER    42     225.062  21.986 -14.410  1.00  0.00           O  
ATOM    614  HG  SER    42     225.720  21.765 -13.747  1.00  0.00           H  
ATOM    615  C   SER    42     222.826  23.622 -13.615  1.00  0.00           C  
ATOM    616  O   SER    42     222.553  22.755 -12.803  1.00  0.00           O  
ATOM    617  N   LYS    43     221.954  24.209 -14.476  1.00  0.00           N  
ATOM    618  H   LYS    43     222.217  24.903 -15.161  1.00  0.00           H  
ATOM    619  CA  LYS    43     220.460  23.824 -14.481  1.00  0.00           C  
ATOM    620  HA  LYS    43     220.488  22.753 -14.279  1.00  0.00           H  
ATOM    621  CB  LYS    43     219.612  24.603 -13.387  1.00  0.00           C  
ATOM    622  HB2 LYS    43     218.674  24.072 -13.224  1.00  0.00           H  
ATOM    623  HB3 LYS    43     220.197  24.643 -12.469  1.00  0.00           H  
ATOM    624  CG  LYS    43     219.260  26.038 -13.821  1.00  0.00           C  
ATOM    625  HG2 LYS    43     220.090  26.425 -14.412  1.00  0.00           H  
ATOM    626  HG3 LYS    43     218.299  25.997 -14.333  1.00  0.00           H  
ATOM    627  CD  LYS    43     219.110  26.916 -12.575  1.00  0.00           C  
ATOM    628  HD2 LYS    43     218.415  26.443 -11.881  1.00  0.00           H  
ATOM    629  HD3 LYS    43     220.070  27.045 -12.074  1.00  0.00           H  
ATOM    630  CE  LYS    43     218.442  28.321 -12.873  1.00  0.00           C  
ATOM    631  HE2 LYS    43     217.529  28.150 -13.443  1.00  0.00           H  
ATOM    632  HE3 LYS    43     218.126  28.751 -11.923  1.00  0.00           H  
ATOM    633  NZ  LYS    43     219.363  29.298 -13.474  1.00  0.00           N  
ATOM    634  HZ1 LYS    43     218.846  30.155 -13.605  1.00  0.00           H  
ATOM    635  HZ2 LYS    43     220.090  29.536 -12.814  1.00  0.00           H  
ATOM    636  HZ3 LYS    43     219.739  28.858 -14.302  1.00  0.00           H  
ATOM    637  C   LYS    43     219.746  23.746 -15.845  1.00  0.00           C  
ATOM    638  O   LYS    43     220.064  24.486 -16.743  1.00  0.00           O  
ATOM    639  N   THR    44     218.760  22.853 -16.036  1.00  0.00           N  
ATOM    640  H   THR    44     218.574  22.313 -15.204  1.00  0.00           H  
ATOM    641  CA  THR    44     218.081  22.620 -17.353  1.00  0.00           C  
ATOM    642  HA  THR    44     218.718  22.599 -18.238  1.00  0.00           H  
ATOM    643  CB  THR    44     217.249  21.331 -17.290  1.00  0.00           C  
ATOM    644  HB  THR    44     216.637  21.459 -16.397  1.00  0.00           H  
ATOM    645  CG2 THR    44     218.090  20.101 -17.182  1.00  0.00           C  
ATOM    646 HG21 THR    44     217.467  19.209 -17.251  1.00  0.00           H  
ATOM    647 HG22 THR    44     218.646  20.061 -16.245  1.00  0.00           H  
ATOM    648 HG23 THR    44     218.745  20.093 -18.053  1.00  0.00           H  
ATOM    649  OG1 THR    44     216.518  21.107 -18.512  1.00  0.00           O  
ATOM    650  HG1 THR    44     216.336  20.164 -18.482  1.00  0.00           H  
ATOM    651  C   THR    44     217.164  23.798 -17.621  1.00  0.00           C  
ATOM    652  O   THR    44     216.474  24.309 -16.705  1.00  0.00           O  
ATOM    653  N   LYS    45     216.923  24.171 -18.921  1.00  0.00           N  
ATOM    654  H   LYS    45     217.436  23.660 -19.625  1.00  0.00           H  
ATOM    655  CA  LYS    45     215.962  25.186 -19.303  1.00  0.00           C  
ATOM    656  HA  LYS    45     216.073  26.024 -18.615  1.00  0.00           H  
ATOM    657  CB  LYS    45     216.511  25.697 -20.629  1.00  0.00           C  
ATOM    658  HB2 LYS    45     217.491  26.127 -20.424  1.00  0.00           H  
ATOM    659  HB3 LYS    45     216.577  24.941 -21.411  1.00  0.00           H  
ATOM    660  CG  LYS    45     215.704  26.747 -21.315  1.00  0.00           C  
ATOM    661  HG2 LYS    45     216.169  27.184 -22.198  1.00  0.00           H  
ATOM    662  HG3 LYS    45     214.744  26.406 -21.702  1.00  0.00           H  
ATOM    663  CD  LYS    45     215.365  27.986 -20.461  1.00  0.00           C  
ATOM    664  HD2 LYS    45     214.696  27.793 -19.622  1.00  0.00           H  
ATOM    665  HD3 LYS    45     216.250  28.359 -19.946  1.00  0.00           H  
ATOM    666  CE  LYS    45     214.705  29.119 -21.386  1.00  0.00           C  
ATOM    667  HE2 LYS    45     215.304  29.488 -22.219  1.00  0.00           H  
ATOM    668  HE3 LYS    45     213.865  28.629 -21.878  1.00  0.00           H  
ATOM    669  NZ  LYS    45     214.231  30.281 -20.511  1.00  0.00           N  
ATOM    670  HZ1 LYS    45     214.893  30.683 -19.863  1.00  0.00           H  
ATOM    671  HZ2 LYS    45     213.907  30.999 -21.143  1.00  0.00           H  
ATOM    672  HZ3 LYS    45     213.355  30.159 -20.024  1.00  0.00           H  
ATOM    673  C   LYS    45     214.591  24.671 -19.403  1.00  0.00           C  
ATOM    674  O   LYS    45     213.686  25.467 -19.307  1.00  0.00           O  
ATOM    675  N   GLU    46     214.464  23.373 -19.502  1.00  0.00           N  
ATOM    676  H   GLU    46     215.238  22.728 -19.436  1.00  0.00           H  
ATOM    677  CA  GLU    46     213.159  22.697 -19.686  1.00  0.00           C  
ATOM    678  HA  GLU    46     212.583  23.442 -20.235  1.00  0.00           H  
ATOM    679  CB  GLU    46     213.359  21.432 -20.427  1.00  0.00           C  
ATOM    680  HB2 GLU    46     214.033  20.749 -19.911  1.00  0.00           H  
ATOM    681  HB3 GLU    46     212.397  20.931 -20.539  1.00  0.00           H  
ATOM    682  CG  GLU    46     213.821  21.551 -21.907  1.00  0.00           C  
ATOM    683  HG2 GLU    46     214.897  21.723 -21.911  1.00  0.00           H  
ATOM    684  HG3 GLU    46     213.643  20.567 -22.341  1.00  0.00           H  
ATOM    685  CD  GLU    46     213.251  22.710 -22.842  1.00  0.00           C  
ATOM    686  OE1 GLU    46     214.043  23.553 -23.297  1.00  0.00           O  
ATOM    687  OE2 GLU    46     212.017  22.667 -23.110  1.00  0.00           O  
ATOM    688  C   GLU    46     212.513  22.489 -18.238  1.00  0.00           C  
ATOM    689  O   GLU    46     211.435  22.028 -18.260  1.00  0.00           O  
ATOM    690  N   GLY    47     213.181  22.839 -17.133  1.00  0.00           N  
ATOM    691  H   GLY    47     214.122  23.192 -17.236  1.00  0.00           H  
ATOM    692  CA  GLY    47     212.674  22.725 -15.731  1.00  0.00           C  
ATOM    693  HA2 GLY    47     213.100  23.413 -15.000  1.00  0.00           H  
ATOM    694  HA3 GLY    47     211.591  22.809 -15.812  1.00  0.00           H  
ATOM    695  C   GLY    47     213.056  21.260 -15.242  1.00  0.00           C  
ATOM    696  O   GLY    47     213.678  21.142 -14.192  1.00  0.00           O  
ATOM    697  N   VAL    48     212.598  20.219 -15.972  1.00  0.00           N  
ATOM    698  H   VAL    48     212.052  20.427 -16.795  1.00  0.00           H  
ATOM    699  CA  VAL    48     212.762  18.853 -15.571  1.00  0.00           C  
ATOM    700  HA  VAL    48     212.737  18.769 -14.484  1.00  0.00           H  
ATOM    701  CB  VAL    48     211.660  17.996 -16.232  1.00  0.00           C  
ATOM    702  HB  VAL    48     210.691  18.322 -15.853  1.00  0.00           H  
ATOM    703  CG1 VAL    48     211.664  16.400 -15.978  1.00  0.00           C  
ATOM    704 HG11 VAL    48     210.833  15.967 -16.534  1.00  0.00           H  
ATOM    705 HG12 VAL    48     211.409  16.248 -14.930  1.00  0.00           H  
ATOM    706 HG13 VAL    48     212.659  16.052 -16.256  1.00  0.00           H  
ATOM    707  CG2 VAL    48     211.548  18.191 -17.793  1.00  0.00           C  
ATOM    708 HG21 VAL    48     210.719  17.621 -18.213  1.00  0.00           H  
ATOM    709 HG22 VAL    48     212.475  17.912 -18.293  1.00  0.00           H  
ATOM    710 HG23 VAL    48     211.342  19.243 -17.991  1.00  0.00           H  
ATOM    711  C   VAL    48     214.192  18.390 -16.027  1.00  0.00           C  
ATOM    712  O   VAL    48     214.728  18.921 -16.973  1.00  0.00           O  
ATOM    713  N   VAL    49     214.717  17.330 -15.329  1.00  0.00           N  
ATOM    714  H   VAL    49     214.191  17.000 -14.533  1.00  0.00           H  
ATOM    715  CA  VAL    49     216.078  16.768 -15.540  1.00  0.00           C  
ATOM    716  HA  VAL    49     216.708  17.634 -15.745  1.00  0.00           H  
ATOM    717  CB  VAL    49     216.723  16.160 -14.312  1.00  0.00           C  
ATOM    718  HB  VAL    49     217.753  15.921 -14.577  1.00  0.00           H  
ATOM    719  CG1 VAL    49     216.100  14.918 -13.816  1.00  0.00           C  
ATOM    720 HG11 VAL    49     216.627  14.482 -12.968  1.00  0.00           H  
ATOM    721 HG12 VAL    49     216.250  14.154 -14.579  1.00  0.00           H  
ATOM    722 HG13 VAL    49     215.057  15.155 -13.606  1.00  0.00           H  
ATOM    723  CG2 VAL    49     216.852  17.138 -13.123  1.00  0.00           C  
ATOM    724 HG21 VAL    49     215.957  17.137 -12.501  1.00  0.00           H  
ATOM    725 HG22 VAL    49     217.361  18.077 -13.340  1.00  0.00           H  
ATOM    726 HG23 VAL    49     217.672  16.701 -12.553  1.00  0.00           H  
ATOM    727  C   VAL    49     216.312  15.911 -16.852  1.00  0.00           C  
ATOM    728  O   VAL    49     217.459  15.475 -17.087  1.00  0.00           O  
ATOM    729  N   HIE    50     215.425  15.801 -17.845  1.00  0.00           N  
ATOM    730  H   HIE    50     214.544  16.250 -17.636  1.00  0.00           H  
ATOM    731  CA  HIE    50     215.470  14.883 -19.009  1.00  0.00           C  
ATOM    732  HA  HIE    50     215.296  13.826 -18.808  1.00  0.00           H  
ATOM    733  CB  HIE    50     214.402  15.323 -19.963  1.00  0.00           C  
ATOM    734  HB2 HIE    50     213.409  15.270 -19.518  1.00  0.00           H  
ATOM    735  HB3 HIE    50     214.585  16.278 -20.457  1.00  0.00           H  
ATOM    736  CG  HIE    50     214.222  14.395 -21.165  1.00  0.00           C  
ATOM    737  ND1 HIE    50     213.529  13.175 -21.103  1.00  0.00           N  
ATOM    738  CE1 HIE    50     213.278  12.830 -22.415  1.00  0.00           C  
ATOM    739  HE1 HIE    50     212.638  11.995 -22.656  1.00  0.00           H  
ATOM    740  NE2 HIE    50     213.980  13.632 -23.210  1.00  0.00           N  
ATOM    741  HE2 HIE    50     213.990  13.553 -24.217  1.00  0.00           H  
ATOM    742  CD2 HIE    50     214.481  14.689 -22.458  1.00  0.00           C  
ATOM    743  HD2 HIE    50     214.777  15.654 -22.842  1.00  0.00           H  
ATOM    744  C   HIE    50     216.776  14.980 -19.810  1.00  0.00           C  
ATOM    745  O   HIE    50     217.456  13.986 -20.058  1.00  0.00           O  
ATOM    746  N   GLY    51     217.130  16.249 -20.211  1.00  0.00           N  
ATOM    747  H   GLY    51     216.534  17.011 -19.924  1.00  0.00           H  
ATOM    748  CA  GLY    51     218.324  16.636 -21.008  1.00  0.00           C  
ATOM    749  HA2 GLY    51     218.231  16.467 -22.081  1.00  0.00           H  
ATOM    750  HA3 GLY    51     218.377  17.719 -20.898  1.00  0.00           H  
ATOM    751  C   GLY    51     219.661  16.224 -20.379  1.00  0.00           C  
ATOM    752  O   GLY    51     220.733  16.352 -20.999  1.00  0.00           O  
ATOM    753  N   VAL    52     219.580  15.749 -19.130  1.00  0.00           N  
ATOM    754  H   VAL    52     218.633  15.565 -18.830  1.00  0.00           H  
ATOM    755  CA  VAL    52     220.735  15.120 -18.471  1.00  0.00           C  
ATOM    756  HA  VAL    52     221.610  15.302 -19.095  1.00  0.00           H  
ATOM    757  CB  VAL    52     221.010  15.861 -17.105  1.00  0.00           C  
ATOM    758  HB  VAL    52     220.057  15.823 -16.577  1.00  0.00           H  
ATOM    759  CG1 VAL    52     221.336  17.311 -17.420  1.00  0.00           C  
ATOM    760 HG11 VAL    52     220.491  17.726 -17.969  1.00  0.00           H  
ATOM    761 HG12 VAL    52     222.190  17.329 -18.097  1.00  0.00           H  
ATOM    762 HG13 VAL    52     221.517  17.749 -16.438  1.00  0.00           H  
ATOM    763  CG2 VAL    52     222.144  15.240 -16.231  1.00  0.00           C  
ATOM    764 HG21 VAL    52     221.869  14.215 -15.984  1.00  0.00           H  
ATOM    765 HG22 VAL    52     222.162  15.799 -15.295  1.00  0.00           H  
ATOM    766 HG23 VAL    52     223.082  15.208 -16.784  1.00  0.00           H  
ATOM    767  C   VAL    52     220.659  13.613 -18.209  1.00  0.00           C  
ATOM    768  O   VAL    52     221.570  12.888 -18.464  1.00  0.00           O  
ATOM    769  N   ALA    53     219.554  13.217 -17.613  1.00  0.00           N  
ATOM    770  H   ALA    53     218.859  13.875 -17.289  1.00  0.00           H  
ATOM    771  CA  ALA    53     219.296  11.836 -17.325  1.00  0.00           C  
ATOM    772  HA  ALA    53     219.899  11.529 -16.470  1.00  0.00           H  
ATOM    773  CB  ALA    53     217.812  11.742 -16.957  1.00  0.00           C  
ATOM    774  HB1 ALA    53     217.170  12.050 -17.782  1.00  0.00           H  
ATOM    775  HB2 ALA    53     217.586  10.708 -16.699  1.00  0.00           H  
ATOM    776  HB3 ALA    53     217.637  12.317 -16.047  1.00  0.00           H  
ATOM    777  C   ALA    53     219.528  10.983 -18.595  1.00  0.00           C  
ATOM    778  O   ALA    53     219.950   9.859 -18.487  1.00  0.00           O  
ATOM    779  N   THR    54     219.161  11.550 -19.761  1.00  0.00           N  
ATOM    780  H   THR    54     218.779  12.485 -19.751  1.00  0.00           H  
ATOM    781  CA  THR    54     219.095  10.820 -21.050  1.00  0.00           C  
ATOM    782  HA  THR    54     218.679   9.818 -20.941  1.00  0.00           H  
ATOM    783  CB  THR    54     218.216  11.466 -22.127  1.00  0.00           C  
ATOM    784  HB  THR    54     218.054  10.685 -22.871  1.00  0.00           H  
ATOM    785  CG2 THR    54     218.657  12.786 -22.870  1.00  0.00           C  
ATOM    786 HG21 THR    54     219.215  12.533 -23.772  1.00  0.00           H  
ATOM    787 HG22 THR    54     219.259  13.402 -22.202  1.00  0.00           H  
ATOM    788 HG23 THR    54     217.823  13.433 -23.142  1.00  0.00           H  
ATOM    789  OG1 THR    54     216.940  11.680 -21.552  1.00  0.00           O  
ATOM    790  HG1 THR    54     216.984  12.477 -21.017  1.00  0.00           H  
ATOM    791  C   THR    54     220.504  10.495 -21.533  1.00  0.00           C  
ATOM    792  O   THR    54     220.695   9.653 -22.405  1.00  0.00           O  
ATOM    793  N   VAL    55     221.534  11.077 -20.931  1.00  0.00           N  
ATOM    794  H   VAL    55     221.299  11.780 -20.244  1.00  0.00           H  
ATOM    795  CA  VAL    55     222.960  10.761 -21.249  1.00  0.00           C  
ATOM    796  HA  VAL    55     223.064  10.006 -22.029  1.00  0.00           H  
ATOM    797  CB  VAL    55     223.687  11.981 -21.771  1.00  0.00           C  
ATOM    798  HB  VAL    55     224.096  12.421 -20.862  1.00  0.00           H  
ATOM    799  CG1 VAL    55     222.766  12.972 -22.611  1.00  0.00           C  
ATOM    800 HG11 VAL    55     221.954  13.365 -21.999  1.00  0.00           H  
ATOM    801 HG12 VAL    55     222.472  12.519 -23.557  1.00  0.00           H  
ATOM    802 HG13 VAL    55     223.435  13.766 -22.945  1.00  0.00           H  
ATOM    803  CG2 VAL    55     224.880  11.678 -22.767  1.00  0.00           C  
ATOM    804 HG21 VAL    55     225.360  12.640 -22.942  1.00  0.00           H  
ATOM    805 HG22 VAL    55     224.359  11.161 -23.573  1.00  0.00           H  
ATOM    806 HG23 VAL    55     225.518  10.890 -22.367  1.00  0.00           H  
ATOM    807  C   VAL    55     223.656  10.058 -20.044  1.00  0.00           C  
ATOM    808  O   VAL    55     224.677   9.404 -20.190  1.00  0.00           O  
ATOM    809  N   ALA    56     223.053  10.243 -18.897  1.00  0.00           N  
ATOM    810  H   ALA    56     222.085  10.533 -18.911  1.00  0.00           H  
ATOM    811  CA  ALA    56     223.598   9.836 -17.556  1.00  0.00           C  
ATOM    812  HA  ALA    56     224.674   9.792 -17.723  1.00  0.00           H  
ATOM    813  CB  ALA    56     223.276  10.989 -16.560  1.00  0.00           C  
ATOM    814  HB1 ALA    56     223.624  11.945 -16.954  1.00  0.00           H  
ATOM    815  HB2 ALA    56     222.266  10.947 -16.151  1.00  0.00           H  
ATOM    816  HB3 ALA    56     223.871  10.819 -15.663  1.00  0.00           H  
ATOM    817  C   ALA    56     223.121   8.466 -17.057  1.00  0.00           C  
ATOM    818  O   ALA    56     223.486   8.096 -15.882  1.00  0.00           O  
ATOM    819  N   GLU    57     222.328   7.740 -17.775  1.00  0.00           N  
ATOM    820  H   GLU    57     221.988   8.125 -18.645  1.00  0.00           H  
ATOM    821  CA  GLU    57     221.742   6.445 -17.444  1.00  0.00           C  
ATOM    822  HA  GLU    57     221.116   6.744 -16.603  1.00  0.00           H  
ATOM    823  CB  GLU    57     220.982   5.752 -18.615  1.00  0.00           C  
ATOM    824  HB2 GLU    57     220.660   4.779 -18.245  1.00  0.00           H  
ATOM    825  HB3 GLU    57     220.075   6.338 -18.765  1.00  0.00           H  
ATOM    826  CG  GLU    57     221.780   5.581 -19.910  1.00  0.00           C  
ATOM    827  HG2 GLU    57     221.940   6.579 -20.319  1.00  0.00           H  
ATOM    828  HG3 GLU    57     222.815   5.273 -19.763  1.00  0.00           H  
ATOM    829  CD  GLU    57     221.145   4.608 -20.951  1.00  0.00           C  
ATOM    830  OE1 GLU    57     221.860   3.652 -21.372  1.00  0.00           O  
ATOM    831  OE2 GLU    57     219.946   4.703 -21.298  1.00  0.00           O  
ATOM    832  C   GLU    57     222.816   5.400 -16.904  1.00  0.00           C  
ATOM    833  O   GLU    57     222.510   4.487 -16.108  1.00  0.00           O  
ATOM    834  N   LYS    58     224.068   5.568 -17.350  1.00  0.00           N  
ATOM    835  H   LYS    58     224.233   6.347 -17.973  1.00  0.00           H  
ATOM    836  CA  LYS    58     225.250   4.739 -16.855  1.00  0.00           C  
ATOM    837  HA  LYS    58     225.043   3.674 -16.953  1.00  0.00           H  
ATOM    838  CB  LYS    58     226.394   4.920 -17.896  1.00  0.00           C  
ATOM    839  HB2 LYS    58     226.802   5.916 -17.719  1.00  0.00           H  
ATOM    840  HB3 LYS    58     227.204   4.233 -17.651  1.00  0.00           H  
ATOM    841  CG  LYS    58     225.969   4.717 -19.333  1.00  0.00           C  
ATOM    842  HG2 LYS    58     225.247   5.447 -19.700  1.00  0.00           H  
ATOM    843  HG3 LYS    58     226.864   4.799 -19.949  1.00  0.00           H  
ATOM    844  CD  LYS    58     225.456   3.274 -19.769  1.00  0.00           C  
ATOM    845  HD2 LYS    58     226.048   2.395 -19.516  1.00  0.00           H  
ATOM    846  HD3 LYS    58     224.510   3.159 -19.240  1.00  0.00           H  
ATOM    847  CE  LYS    58     225.225   3.294 -21.306  1.00  0.00           C  
ATOM    848  HE2 LYS    58     224.968   4.297 -21.649  1.00  0.00           H  
ATOM    849  HE3 LYS    58     226.177   3.062 -21.782  1.00  0.00           H  
ATOM    850  NZ  LYS    58     224.274   2.212 -21.651  1.00  0.00           N  
ATOM    851  HZ1 LYS    58     224.127   2.231 -22.650  1.00  0.00           H  
ATOM    852  HZ2 LYS    58     224.539   1.309 -21.284  1.00  0.00           H  
ATOM    853  HZ3 LYS    58     223.356   2.370 -21.261  1.00  0.00           H  
ATOM    854  C   LYS    58     225.632   4.940 -15.376  1.00  0.00           C  
ATOM    855  O   LYS    58     226.248   3.998 -14.851  1.00  0.00           O  
ATOM    856  N   THR    59     225.127   5.950 -14.677  1.00  0.00           N  
ATOM    857  H   THR    59     224.520   6.602 -15.154  1.00  0.00           H  
ATOM    858  CA  THR    59     225.180   6.067 -13.187  1.00  0.00           C  
ATOM    859  HA  THR    59     226.205   6.332 -12.928  1.00  0.00           H  
ATOM    860  CB  THR    59     224.438   7.370 -12.787  1.00  0.00           C  
ATOM    861  HB  THR    59     224.855   8.132 -13.446  1.00  0.00           H  
ATOM    862  CG2 THR    59     224.652   7.855 -11.343  1.00  0.00           C  
ATOM    863 HG21 THR    59     223.781   7.524 -10.778  1.00  0.00           H  
ATOM    864 HG22 THR    59     224.624   8.942 -11.271  1.00  0.00           H  
ATOM    865 HG23 THR    59     225.623   7.514 -10.984  1.00  0.00           H  
ATOM    866  OG1 THR    59     222.959   7.288 -13.043  1.00  0.00           O  
ATOM    867  HG1 THR    59     222.781   7.488 -13.965  1.00  0.00           H  
ATOM    868  C   THR    59     224.580   4.956 -12.408  1.00  0.00           C  
ATOM    869  O   THR    59     225.173   4.503 -11.405  1.00  0.00           O  
ATOM    870  N   LYS    60     223.526   4.260 -12.999  1.00  0.00           N  
ATOM    871  H   LYS    60     223.238   4.624 -13.895  1.00  0.00           H  
ATOM    872  CA  LYS    60     223.093   3.022 -12.411  1.00  0.00           C  
ATOM    873  HA  LYS    60     222.821   3.195 -11.370  1.00  0.00           H  
ATOM    874  CB  LYS    60     221.918   2.424 -13.192  1.00  0.00           C  
ATOM    875  HB2 LYS    60     222.098   2.297 -14.260  1.00  0.00           H  
ATOM    876  HB3 LYS    60     221.757   1.421 -12.797  1.00  0.00           H  
ATOM    877  CG  LYS    60     220.688   3.280 -13.099  1.00  0.00           C  
ATOM    878  HG2 LYS    60     220.410   3.145 -12.054  1.00  0.00           H  
ATOM    879  HG3 LYS    60     220.913   4.325 -13.310  1.00  0.00           H  
ATOM    880  CD  LYS    60     219.408   2.724 -13.741  1.00  0.00           C  
ATOM    881  HD2 LYS    60     219.224   1.686 -13.463  1.00  0.00           H  
ATOM    882  HD3 LYS    60     218.637   3.263 -13.192  1.00  0.00           H  
ATOM    883  CE  LYS    60     219.449   2.953 -15.283  1.00  0.00           C  
ATOM    884  HE2 LYS    60     219.610   3.994 -15.562  1.00  0.00           H  
ATOM    885  HE3 LYS    60     220.315   2.377 -15.611  1.00  0.00           H  
ATOM    886  NZ  LYS    60     218.260   2.330 -15.911  1.00  0.00           N  
ATOM    887  HZ1 LYS    60     217.387   2.716 -15.581  1.00  0.00           H  
ATOM    888  HZ2 LYS    60     218.222   2.529 -16.901  1.00  0.00           H  
ATOM    889  HZ3 LYS    60     218.144   1.339 -15.756  1.00  0.00           H  
ATOM    890  C   LYS    60     224.133   1.947 -12.225  1.00  0.00           C  
ATOM    891  O   LYS    60     224.191   1.356 -11.200  1.00  0.00           O  
ATOM    892  N   GLU    61     225.138   1.825 -13.129  1.00  0.00           N  
ATOM    893  H   GLU    61     225.066   2.439 -13.928  1.00  0.00           H  
ATOM    894  CA  GLU    61     226.147   0.866 -13.093  1.00  0.00           C  
ATOM    895  HA  GLU    61     225.597  -0.044 -12.857  1.00  0.00           H  
ATOM    896  CB  GLU    61     226.632   0.568 -14.574  1.00  0.00           C  
ATOM    897  HB2 GLU    61     227.067   1.483 -14.977  1.00  0.00           H  
ATOM    898  HB3 GLU    61     227.417  -0.188 -14.547  1.00  0.00           H  
ATOM    899  CG  GLU    61     225.568   0.135 -15.529  1.00  0.00           C  
ATOM    900  HG2 GLU    61     224.889  -0.503 -14.963  1.00  0.00           H  
ATOM    901  HG3 GLU    61     225.151   1.094 -15.834  1.00  0.00           H  
ATOM    902  CD  GLU    61     226.033  -0.653 -16.710  1.00  0.00           C  
ATOM    903  OE1 GLU    61     225.625  -0.237 -17.827  1.00  0.00           O  
ATOM    904  OE2 GLU    61     226.851  -1.583 -16.622  1.00  0.00           O  
ATOM    905  C   GLU    61     227.319   1.218 -12.163  1.00  0.00           C  
ATOM    906  O   GLU    61     228.071   0.413 -11.625  1.00  0.00           O  
ATOM    907  N   GLN    62     227.516   2.507 -11.992  1.00  0.00           N  
ATOM    908  H   GLN    62     227.114   3.172 -12.637  1.00  0.00           H  
ATOM    909  CA  GLN    62     228.515   3.043 -11.007  1.00  0.00           C  
ATOM    910  HA  GLN    62     229.476   2.550 -11.152  1.00  0.00           H  
ATOM    911  CB  GLN    62     228.793   4.551 -11.267  1.00  0.00           C  
ATOM    912  HB2 GLN    62     227.975   5.245 -11.076  1.00  0.00           H  
ATOM    913  HB3 GLN    62     229.592   4.948 -10.640  1.00  0.00           H  
ATOM    914  CG  GLN    62     229.176   4.794 -12.793  1.00  0.00           C  
ATOM    915  HG2 GLN    62     228.581   4.245 -13.522  1.00  0.00           H  
ATOM    916  HG3 GLN    62     228.971   5.812 -13.125  1.00  0.00           H  
ATOM    917  CD  GLN    62     230.595   4.433 -13.192  1.00  0.00           C  
ATOM    918  OE1 GLN    62     230.813   4.117 -14.344  1.00  0.00           O  
ATOM    919  NE2 GLN    62     231.605   4.638 -12.338  1.00  0.00           N  
ATOM    920 HE21 GLN    62     231.382   4.845 -11.375  1.00  0.00           H  
ATOM    921 HE22 GLN    62     232.542   4.345 -12.577  1.00  0.00           H  
ATOM    922  C   GLN    62     228.114   2.708  -9.532  1.00  0.00           C  
ATOM    923  O   GLN    62     228.878   2.364  -8.690  1.00  0.00           O  
ATOM    924  N   VAL    63     226.784   2.869  -9.266  1.00  0.00           N  
ATOM    925  H   VAL    63     226.204   3.219 -10.015  1.00  0.00           H  
ATOM    926  CA  VAL    63     226.211   2.451  -7.956  1.00  0.00           C  
ATOM    927  HA  VAL    63     226.816   2.868  -7.151  1.00  0.00           H  
ATOM    928  CB  VAL    63     224.792   3.036  -7.793  1.00  0.00           C  
ATOM    929  HB  VAL    63     224.097   2.647  -8.537  1.00  0.00           H  
ATOM    930  CG1 VAL    63     224.211   2.412  -6.473  1.00  0.00           C  
ATOM    931 HG11 VAL    63     223.986   1.352  -6.591  1.00  0.00           H  
ATOM    932 HG12 VAL    63     223.186   2.735  -6.290  1.00  0.00           H  
ATOM    933 HG13 VAL    63     224.834   2.469  -5.581  1.00  0.00           H  
ATOM    934  CG2 VAL    63     224.662   4.536  -7.663  1.00  0.00           C  
ATOM    935 HG21 VAL    63     225.044   4.885  -6.704  1.00  0.00           H  
ATOM    936 HG22 VAL    63     223.588   4.691  -7.558  1.00  0.00           H  
ATOM    937 HG23 VAL    63     225.096   5.184  -8.424  1.00  0.00           H  
ATOM    938  C   VAL    63     226.268   0.875  -7.816  1.00  0.00           C  
ATOM    939  O   VAL    63     226.859   0.370  -6.818  1.00  0.00           O  
ATOM    940  N   THR    64     225.885   0.103  -8.849  1.00  0.00           N  
ATOM    941  H   THR    64     225.539   0.593  -9.661  1.00  0.00           H  
ATOM    942  CA  THR    64     225.907  -1.348  -8.979  1.00  0.00           C  
ATOM    943  HA  THR    64     225.069  -1.728  -8.396  1.00  0.00           H  
ATOM    944  CB  THR    64     225.705  -1.750 -10.459  1.00  0.00           C  
ATOM    945  HB  THR    64     226.337  -1.133 -11.097  1.00  0.00           H  
ATOM    946  CG2 THR    64     226.037  -3.174 -10.868  1.00  0.00           C  
ATOM    947 HG21 THR    64     225.571  -3.889 -10.191  1.00  0.00           H  
ATOM    948 HG22 THR    64     227.107  -3.282 -11.047  1.00  0.00           H  
ATOM    949 HG23 THR    64     225.613  -3.283 -11.866  1.00  0.00           H  
ATOM    950  OG1 THR    64     224.314  -1.441 -10.768  1.00  0.00           O  
ATOM    951  HG1 THR    64     224.155  -0.496 -10.818  1.00  0.00           H  
ATOM    952  C   THR    64     227.228  -1.881  -8.491  1.00  0.00           C  
ATOM    953  O   THR    64     227.319  -2.896  -7.801  1.00  0.00           O  
ATOM    954  N   ASN    65     228.356  -1.204  -8.755  1.00  0.00           N  
ATOM    955  H   ASN    65     228.264  -0.418  -9.382  1.00  0.00           H  
ATOM    956  CA  ASN    65     229.763  -1.655  -8.485  1.00  0.00           C  
ATOM    957  HA  ASN    65     229.815  -2.742  -8.437  1.00  0.00           H  
ATOM    958  CB  ASN    65     230.776  -1.150  -9.541  1.00  0.00           C  
ATOM    959  HB2 ASN    65     230.681  -0.078  -9.713  1.00  0.00           H  
ATOM    960  HB3 ASN    65     231.810  -1.368  -9.274  1.00  0.00           H  
ATOM    961  CG  ASN    65     230.713  -1.817 -10.894  1.00  0.00           C  
ATOM    962  OD1 ASN    65     230.883  -2.998 -11.175  1.00  0.00           O  
ATOM    963  ND2 ASN    65     230.313  -1.017 -11.895  1.00  0.00           N  
ATOM    964 HD21 ASN    65     230.171  -0.054 -11.625  1.00  0.00           H  
ATOM    965 HD22 ASN    65     230.053  -1.329 -12.820  1.00  0.00           H  
ATOM    966  C   ASN    65     230.283  -1.311  -6.995  1.00  0.00           C  
ATOM    967  O   ASN    65     231.396  -1.771  -6.665  1.00  0.00           O  
ATOM    968  N   VAL    66     229.560  -0.552  -6.196  1.00  0.00           N  
ATOM    969  H   VAL    66     228.768  -0.116  -6.647  1.00  0.00           H  
ATOM    970  CA  VAL    66     229.778  -0.282  -4.735  1.00  0.00           C  
ATOM    971  HA  VAL    66     230.627  -0.864  -4.377  1.00  0.00           H  
ATOM    972  CB  VAL    66     230.050   1.239  -4.529  1.00  0.00           C  
ATOM    973  HB  VAL    66     230.132   1.288  -3.443  1.00  0.00           H  
ATOM    974  CG1 VAL    66     228.896   2.159  -4.960  1.00  0.00           C  
ATOM    975 HG11 VAL    66     227.937   1.741  -4.652  1.00  0.00           H  
ATOM    976 HG12 VAL    66     228.930   2.293  -6.041  1.00  0.00           H  
ATOM    977 HG13 VAL    66     228.908   3.202  -4.647  1.00  0.00           H  
ATOM    978  CG2 VAL    66     231.390   1.736  -5.004  1.00  0.00           C  
ATOM    979 HG21 VAL    66     231.475   1.713  -6.091  1.00  0.00           H  
ATOM    980 HG22 VAL    66     232.223   1.108  -4.687  1.00  0.00           H  
ATOM    981 HG23 VAL    66     231.550   2.766  -4.689  1.00  0.00           H  
ATOM    982  C   VAL    66     228.612  -0.734  -3.871  1.00  0.00           C  
ATOM    983  O   VAL    66     228.849  -0.949  -2.709  1.00  0.00           O  
ATOM    984  N   GLY    67     227.456  -0.864  -4.487  1.00  0.00           N  
ATOM    985  H   GLY    67     227.436  -0.493  -5.426  1.00  0.00           H  
ATOM    986  CA  GLY    67     226.239  -1.379  -3.862  1.00  0.00           C  
ATOM    987  HA2 GLY    67     225.516  -1.575  -4.654  1.00  0.00           H  
ATOM    988  HA3 GLY    67     226.463  -2.335  -3.389  1.00  0.00           H  
ATOM    989  C   GLY    67     225.466  -0.478  -2.836  1.00  0.00           C  
ATOM    990  O   GLY    67     225.434   0.761  -2.929  1.00  0.00           O  
ATOM    991  N   GLY    68     224.897  -1.139  -1.834  1.00  0.00           N  
ATOM    992  H   GLY    68     224.954  -2.146  -1.792  1.00  0.00           H  
ATOM    993  CA  GLY    68     224.196  -0.505  -0.695  1.00  0.00           C  
ATOM    994  HA2 GLY    68     223.351   0.111  -1.003  1.00  0.00           H  
ATOM    995  HA3 GLY    68     223.766  -1.307  -0.095  1.00  0.00           H  
ATOM    996  C   GLY    68     225.168   0.181   0.241  1.00  0.00           C  
ATOM    997  O   GLY    68     224.943  -0.053   1.455  1.00  0.00           O  
ATOM    998  N   ALA    69     226.212   0.859  -0.229  1.00  0.00           N  
ATOM    999  H   ALA    69     226.272   1.100  -1.208  1.00  0.00           H  
ATOM   1000  CA  ALA    69     227.265   1.453   0.622  1.00  0.00           C  
ATOM   1001  HA  ALA    69     227.417   0.900   1.549  1.00  0.00           H  
ATOM   1002  CB  ALA    69     228.623   1.344  -0.097  1.00  0.00           C  
ATOM   1003  HB1 ALA    69     228.976   0.316  -0.181  1.00  0.00           H  
ATOM   1004  HB2 ALA    69     228.529   1.949  -0.998  1.00  0.00           H  
ATOM   1005  HB3 ALA    69     229.479   1.813   0.389  1.00  0.00           H  
ATOM   1006  C   ALA    69     226.967   2.913   1.069  1.00  0.00           C  
ATOM   1007  O   ALA    69     226.016   3.493   0.528  1.00  0.00           O  
ATOM   1008  N   VAL    70     227.761   3.504   1.968  1.00  0.00           N  
ATOM   1009  H   VAL    70     228.561   2.927   2.185  1.00  0.00           H  
ATOM   1010  CA  VAL    70     227.746   4.841   2.449  1.00  0.00           C  
ATOM   1011  HA  VAL    70     226.798   4.945   2.977  1.00  0.00           H  
ATOM   1012  CB  VAL    70     228.956   5.175   3.431  1.00  0.00           C  
ATOM   1013  HB  VAL    70     228.797   6.233   3.640  1.00  0.00           H  
ATOM   1014  CG1 VAL    70     230.401   4.849   2.998  1.00  0.00           C  
ATOM   1015 HG11 VAL    70     230.679   3.800   2.896  1.00  0.00           H  
ATOM   1016 HG12 VAL    70     231.116   5.259   3.710  1.00  0.00           H  
ATOM   1017 HG13 VAL    70     230.557   5.387   2.063  1.00  0.00           H  
ATOM   1018  CG2 VAL    70     228.809   4.284   4.715  1.00  0.00           C  
ATOM   1019 HG21 VAL    70     229.702   4.517   5.294  1.00  0.00           H  
ATOM   1020 HG22 VAL    70     228.650   3.237   4.460  1.00  0.00           H  
ATOM   1021 HG23 VAL    70     227.892   4.536   5.247  1.00  0.00           H  
ATOM   1022  C   VAL    70     227.683   5.924   1.381  1.00  0.00           C  
ATOM   1023  O   VAL    70     228.399   5.882   0.353  1.00  0.00           O  
ATOM   1024  N   VAL    71     226.952   7.047   1.629  1.00  0.00           N  
ATOM   1025  H   VAL    71     226.512   7.132   2.534  1.00  0.00           H  
ATOM   1026  CA  VAL    71     226.790   8.118   0.657  1.00  0.00           C  
ATOM   1027  HA  VAL    71     226.482   7.565  -0.230  1.00  0.00           H  
ATOM   1028  CB  VAL    71     225.704   9.119   1.057  1.00  0.00           C  
ATOM   1029  HB  VAL    71     224.834   8.472   1.173  1.00  0.00           H  
ATOM   1030  CG1 VAL    71     225.471  10.273   0.085  1.00  0.00           C  
ATOM   1031 HG11 VAL    71     224.537  10.820   0.217  1.00  0.00           H  
ATOM   1032 HG12 VAL    71     225.364   9.754  -0.868  1.00  0.00           H  
ATOM   1033 HG13 VAL    71     226.340  10.930   0.031  1.00  0.00           H  
ATOM   1034  CG2 VAL    71     225.770   9.818   2.367  1.00  0.00           C  
ATOM   1035 HG21 VAL    71     226.555  10.574   2.335  1.00  0.00           H  
ATOM   1036 HG22 VAL    71     226.130   9.146   3.145  1.00  0.00           H  
ATOM   1037 HG23 VAL    71     224.806  10.262   2.615  1.00  0.00           H  
ATOM   1038  C   VAL    71     228.167   8.776   0.228  1.00  0.00           C  
ATOM   1039  O   VAL    71     228.288   9.354  -0.852  1.00  0.00           O  
ATOM   1040  N   THR    72     229.190   8.734   1.049  1.00  0.00           N  
ATOM   1041  H   THR    72     229.120   8.250   1.932  1.00  0.00           H  
ATOM   1042  CA  THR    72     230.495   9.279   0.853  1.00  0.00           C  
ATOM   1043  HA  THR    72     230.417  10.143   0.193  1.00  0.00           H  
ATOM   1044  CB  THR    72     231.081   9.788   2.238  1.00  0.00           C  
ATOM   1045  HB  THR    72     231.981  10.362   2.020  1.00  0.00           H  
ATOM   1046  CG2 THR    72     230.163  10.776   2.977  1.00  0.00           C  
ATOM   1047 HG21 THR    72     229.112  10.492   3.032  1.00  0.00           H  
ATOM   1048 HG22 THR    72     230.183  11.690   2.383  1.00  0.00           H  
ATOM   1049 HG23 THR    72     230.649  11.021   3.921  1.00  0.00           H  
ATOM   1050  OG1 THR    72     231.308   8.808   3.185  1.00  0.00           O  
ATOM   1051  HG1 THR    72     232.110   8.436   2.810  1.00  0.00           H  
ATOM   1052  C   THR    72     231.360   8.331   0.124  1.00  0.00           C  
ATOM   1053  O   THR    72     232.479   8.688  -0.245  1.00  0.00           O  
ATOM   1054  N   GLY    73     230.810   7.157  -0.157  1.00  0.00           N  
ATOM   1055  H   GLY    73     229.911   6.895   0.223  1.00  0.00           H  
ATOM   1056  CA  GLY    73     231.416   6.086  -0.994  1.00  0.00           C  
ATOM   1057  HA2 GLY    73     232.473   6.296  -1.155  1.00  0.00           H  
ATOM   1058  HA3 GLY    73     231.411   5.129  -0.472  1.00  0.00           H  
ATOM   1059  C   GLY    73     230.711   5.805  -2.323  1.00  0.00           C  
ATOM   1060  O   GLY    73     231.320   5.429  -3.333  1.00  0.00           O  
ATOM   1061  N   VAL    74     229.361   6.013  -2.275  1.00  0.00           N  
ATOM   1062  H   VAL    74     228.945   6.276  -1.393  1.00  0.00           H  
ATOM   1063  CA  VAL    74     228.560   6.050  -3.503  1.00  0.00           C  
ATOM   1064  HA  VAL    74     228.894   5.262  -4.178  1.00  0.00           H  
ATOM   1065  CB  VAL    74     227.095   5.577  -3.171  1.00  0.00           C  
ATOM   1066  HB  VAL    74     226.578   6.335  -2.583  1.00  0.00           H  
ATOM   1067  CG1 VAL    74     226.358   5.520  -4.523  1.00  0.00           C  
ATOM   1068 HG11 VAL    74     225.403   5.018  -4.363  1.00  0.00           H  
ATOM   1069 HG12 VAL    74     226.848   4.988  -5.338  1.00  0.00           H  
ATOM   1070 HG13 VAL    74     226.204   6.574  -4.752  1.00  0.00           H  
ATOM   1071  CG2 VAL    74     227.104   4.150  -2.471  1.00  0.00           C  
ATOM   1072 HG21 VAL    74     227.552   3.290  -2.968  1.00  0.00           H  
ATOM   1073 HG22 VAL    74     226.085   3.804  -2.297  1.00  0.00           H  
ATOM   1074 HG23 VAL    74     227.636   4.234  -1.523  1.00  0.00           H  
ATOM   1075  C   VAL    74     228.603   7.298  -4.322  1.00  0.00           C  
ATOM   1076  O   VAL    74     228.968   7.271  -5.501  1.00  0.00           O  
ATOM   1077  N   THR    75     228.244   8.491  -3.771  1.00  0.00           N  
ATOM   1078  H   THR    75     227.825   8.502  -2.852  1.00  0.00           H  
ATOM   1079  CA  THR    75     228.270   9.761  -4.589  1.00  0.00           C  
ATOM   1080  HA  THR    75     227.469   9.826  -5.326  1.00  0.00           H  
ATOM   1081  CB  THR    75     227.999  11.037  -3.747  1.00  0.00           C  
ATOM   1082  HB  THR    75     227.025  10.860  -3.291  1.00  0.00           H  
ATOM   1083  CG2 THR    75     227.965  12.325  -4.504  1.00  0.00           C  
ATOM   1084 HG21 THR    75     227.292  12.300  -5.360  1.00  0.00           H  
ATOM   1085 HG22 THR    75     228.924  12.689  -4.874  1.00  0.00           H  
ATOM   1086 HG23 THR    75     227.545  12.955  -3.719  1.00  0.00           H  
ATOM   1087  OG1 THR    75     228.991  11.226  -2.777  1.00  0.00           O  
ATOM   1088  HG1 THR    75     228.803  10.777  -1.949  1.00  0.00           H  
ATOM   1089  C   THR    75     229.687   9.937  -5.298  1.00  0.00           C  
ATOM   1090  O   THR    75     229.711  10.228  -6.486  1.00  0.00           O  
ATOM   1091  N   ALA    76     230.808   9.570  -4.614  1.00  0.00           N  
ATOM   1092  H   ALA    76     230.627   9.421  -3.631  1.00  0.00           H  
ATOM   1093  CA  ALA    76     232.146   9.620  -5.030  1.00  0.00           C  
ATOM   1094  HA  ALA    76     232.394  10.675  -5.149  1.00  0.00           H  
ATOM   1095  CB  ALA    76     233.039   8.999  -3.962  1.00  0.00           C  
ATOM   1096  HB1 ALA    76     234.092   9.010  -4.244  1.00  0.00           H  
ATOM   1097  HB2 ALA    76     233.093   9.663  -3.099  1.00  0.00           H  
ATOM   1098  HB3 ALA    76     232.749   7.959  -3.817  1.00  0.00           H  
ATOM   1099  C   ALA    76     232.318   8.892  -6.390  1.00  0.00           C  
ATOM   1100  O   ALA    76     233.170   9.307  -7.149  1.00  0.00           O  
ATOM   1101  N   VAL    77     231.586   7.813  -6.736  1.00  0.00           N  
ATOM   1102  H   VAL    77     230.893   7.435  -6.107  1.00  0.00           H  
ATOM   1103  CA  VAL    77     231.738   7.024  -7.947  1.00  0.00           C  
ATOM   1104  HA  VAL    77     232.771   7.146  -8.271  1.00  0.00           H  
ATOM   1105  CB  VAL    77     231.789   5.478  -7.593  1.00  0.00           C  
ATOM   1106  HB  VAL    77     231.815   4.951  -8.547  1.00  0.00           H  
ATOM   1107  CG1 VAL    77     230.463   4.950  -7.005  1.00  0.00           C  
ATOM   1108 HG11 VAL    77     230.477   5.366  -5.998  1.00  0.00           H  
ATOM   1109 HG12 VAL    77     230.536   3.872  -6.860  1.00  0.00           H  
ATOM   1110 HG13 VAL    77     229.624   5.293  -7.611  1.00  0.00           H  
ATOM   1111  CG2 VAL    77     232.967   5.092  -6.717  1.00  0.00           C  
ATOM   1112 HG21 VAL    77     232.883   5.568  -5.740  1.00  0.00           H  
ATOM   1113 HG22 VAL    77     233.885   5.445  -7.187  1.00  0.00           H  
ATOM   1114 HG23 VAL    77     233.120   4.019  -6.601  1.00  0.00           H  
ATOM   1115  C   VAL    77     230.638   7.381  -8.977  1.00  0.00           C  
ATOM   1116  O   VAL    77     230.918   7.246 -10.158  1.00  0.00           O  
ATOM   1117  N   ALA    78     229.493   7.919  -8.580  1.00  0.00           N  
ATOM   1118  H   ALA    78     229.408   7.939  -7.574  1.00  0.00           H  
ATOM   1119  CA  ALA    78     228.528   8.553  -9.491  1.00  0.00           C  
ATOM   1120  HA  ALA    78     228.309   7.821 -10.268  1.00  0.00           H  
ATOM   1121  CB  ALA    78     227.183   8.833  -8.795  1.00  0.00           C  
ATOM   1122  HB1 ALA    78     226.774   7.958  -8.289  1.00  0.00           H  
ATOM   1123  HB2 ALA    78     227.236   9.635  -8.059  1.00  0.00           H  
ATOM   1124  HB3 ALA    78     226.431   9.239  -9.472  1.00  0.00           H  
ATOM   1125  C   ALA    78     229.026   9.750 -10.313  1.00  0.00           C  
ATOM   1126  O   ALA    78     228.659   9.886 -11.519  1.00  0.00           O  
ATOM   1127  N   GLN    79     229.709  10.611  -9.653  1.00  0.00           N  
ATOM   1128  H   GLN    79     230.043  10.368  -8.732  1.00  0.00           H  
ATOM   1129  CA  GLN    79     230.169  11.919 -10.235  1.00  0.00           C  
ATOM   1130  HA  GLN    79     229.244  12.491 -10.307  1.00  0.00           H  
ATOM   1131  CB  GLN    79     231.269  12.563  -9.358  1.00  0.00           C  
ATOM   1132  HB2 GLN    79     232.064  11.839  -9.179  1.00  0.00           H  
ATOM   1133  HB3 GLN    79     231.825  13.272  -9.972  1.00  0.00           H  
ATOM   1134  CG  GLN    79     230.724  13.253  -8.090  1.00  0.00           C  
ATOM   1135  HG2 GLN    79     229.958  13.917  -8.490  1.00  0.00           H  
ATOM   1136  HG3 GLN    79     230.255  12.455  -7.514  1.00  0.00           H  
ATOM   1137  CD  GLN    79     231.896  14.009  -7.442  1.00  0.00           C  
ATOM   1138  OE1 GLN    79     232.610  13.519  -6.638  1.00  0.00           O  
ATOM   1139  NE2 GLN    79     231.967  15.286  -7.560  1.00  0.00           N  
ATOM   1140 HE21 GLN    79     231.369  15.784  -8.204  1.00  0.00           H  
ATOM   1141 HE22 GLN    79     232.814  15.735  -7.241  1.00  0.00           H  
ATOM   1142  C   GLN    79     230.702  11.774 -11.702  1.00  0.00           C  
ATOM   1143  O   GLN    79     230.198  12.434 -12.639  1.00  0.00           O  
ATOM   1144  N   LYS    80     231.687  10.816 -12.025  1.00  0.00           N  
ATOM   1145  H   LYS    80     231.948  10.224 -11.249  1.00  0.00           H  
ATOM   1146  CA  LYS    80     232.347  10.702 -13.335  1.00  0.00           C  
ATOM   1147  HA  LYS    80     232.848  11.653 -13.515  1.00  0.00           H  
ATOM   1148  CB  LYS    80     233.440   9.660 -13.149  1.00  0.00           C  
ATOM   1149  HB2 LYS    80     232.964   8.690 -13.000  1.00  0.00           H  
ATOM   1150  HB3 LYS    80     233.985   9.603 -14.091  1.00  0.00           H  
ATOM   1151  CG  LYS    80     234.515   9.943 -12.114  1.00  0.00           C  
ATOM   1152  HG2 LYS    80     235.177  10.792 -12.284  1.00  0.00           H  
ATOM   1153  HG3 LYS    80     234.033   9.923 -11.137  1.00  0.00           H  
ATOM   1154  CD  LYS    80     235.444   8.706 -12.081  1.00  0.00           C  
ATOM   1155  HD2 LYS    80     234.964   7.940 -11.473  1.00  0.00           H  
ATOM   1156  HD3 LYS    80     235.768   8.379 -13.069  1.00  0.00           H  
ATOM   1157  CE  LYS    80     236.738   8.910 -11.306  1.00  0.00           C  
ATOM   1158  HE2 LYS    80     237.365   9.586 -11.887  1.00  0.00           H  
ATOM   1159  HE3 LYS    80     236.344   9.324 -10.378  1.00  0.00           H  
ATOM   1160  NZ  LYS    80     237.400   7.536 -11.152  1.00  0.00           N  
ATOM   1161  HZ1 LYS    80     237.501   7.141 -12.076  1.00  0.00           H  
ATOM   1162  HZ2 LYS    80     238.312   7.576 -10.720  1.00  0.00           H  
ATOM   1163  HZ3 LYS    80     236.932   6.834 -10.597  1.00  0.00           H  
ATOM   1164  C   LYS    80     231.437  10.407 -14.502  1.00  0.00           C  
ATOM   1165  O   LYS    80     231.822  10.387 -15.663  1.00  0.00           O  
ATOM   1166  N   THR    81     230.209  10.060 -14.104  1.00  0.00           N  
ATOM   1167  H   THR    81     230.152   9.980 -13.099  1.00  0.00           H  
ATOM   1168  CA  THR    81     229.155   9.645 -15.020  1.00  0.00           C  
ATOM   1169  HA  THR    81     229.540   9.499 -16.030  1.00  0.00           H  
ATOM   1170  CB  THR    81     228.598   8.200 -14.584  1.00  0.00           C  
ATOM   1171  HB  THR    81     229.479   7.638 -14.274  1.00  0.00           H  
ATOM   1172  CG2 THR    81     227.969   7.437 -15.757  1.00  0.00           C  
ATOM   1173 HG21 THR    81     228.688   7.552 -16.568  1.00  0.00           H  
ATOM   1174 HG22 THR    81     227.009   7.897 -15.992  1.00  0.00           H  
ATOM   1175 HG23 THR    81     227.887   6.379 -15.509  1.00  0.00           H  
ATOM   1176  OG1 THR    81     227.757   8.263 -13.424  1.00  0.00           O  
ATOM   1177  HG1 THR    81     228.300   8.750 -12.800  1.00  0.00           H  
ATOM   1178  C   THR    81     228.073  10.731 -15.197  1.00  0.00           C  
ATOM   1179  O   THR    81     227.429  10.699 -16.208  1.00  0.00           O  
ATOM   1180  N   VAL    82     228.018  11.704 -14.251  1.00  0.00           N  
ATOM   1181  H   VAL    82     228.692  11.707 -13.500  1.00  0.00           H  
ATOM   1182  CA  VAL    82     227.061  12.864 -14.242  1.00  0.00           C  
ATOM   1183  HA  VAL    82     226.190  12.666 -14.866  1.00  0.00           H  
ATOM   1184  CB  VAL    82     226.610  13.188 -12.860  1.00  0.00           C  
ATOM   1185  HB  VAL    82     227.433  13.425 -12.185  1.00  0.00           H  
ATOM   1186  CG1 VAL    82     225.626  14.436 -12.905  1.00  0.00           C  
ATOM   1187 HG11 VAL    82     224.921  14.293 -13.724  1.00  0.00           H  
ATOM   1188 HG12 VAL    82     226.068  15.412 -13.101  1.00  0.00           H  
ATOM   1189 HG13 VAL    82     225.002  14.408 -12.011  1.00  0.00           H  
ATOM   1190  CG2 VAL    82     225.846  12.031 -12.220  1.00  0.00           C  
ATOM   1191 HG21 VAL    82     224.911  11.877 -12.759  1.00  0.00           H  
ATOM   1192 HG22 VAL    82     225.583  12.308 -11.200  1.00  0.00           H  
ATOM   1193 HG23 VAL    82     226.346  11.077 -12.387  1.00  0.00           H  
ATOM   1194  C   VAL    82     227.747  14.128 -14.907  1.00  0.00           C  
ATOM   1195  O   VAL    82     227.174  14.821 -15.672  1.00  0.00           O  
ATOM   1196  N   GLU    83     229.093  14.325 -14.722  1.00  0.00           N  
ATOM   1197  H   GLU    83     229.546  13.591 -14.195  1.00  0.00           H  
ATOM   1198  CA  GLU    83     229.858  15.408 -15.174  1.00  0.00           C  
ATOM   1199  HA  GLU    83     229.479  16.299 -14.674  1.00  0.00           H  
ATOM   1200  CB  GLU    83     231.333  15.144 -14.844  1.00  0.00           C  
ATOM   1201  HB2 GLU    83     231.721  14.145 -15.043  1.00  0.00           H  
ATOM   1202  HB3 GLU    83     231.933  15.816 -15.458  1.00  0.00           H  
ATOM   1203  CG  GLU    83     231.720  15.525 -13.391  1.00  0.00           C  
ATOM   1204  HG2 GLU    83     231.711  16.609 -13.276  1.00  0.00           H  
ATOM   1205  HG3 GLU    83     231.057  15.055 -12.664  1.00  0.00           H  
ATOM   1206  CD  GLU    83     233.063  15.030 -12.949  1.00  0.00           C  
ATOM   1207  OE1 GLU    83     233.233  14.790 -11.705  1.00  0.00           O  
ATOM   1208  OE2 GLU    83     234.032  14.945 -13.746  1.00  0.00           O  
ATOM   1209  C   GLU    83     229.697  15.693 -16.726  1.00  0.00           C  
ATOM   1210  O   GLU    83     229.376  16.830 -17.081  1.00  0.00           O  
ATOM   1211  N   GLY    84     229.885  14.666 -17.557  1.00  0.00           N  
ATOM   1212  H   GLY    84     229.908  13.733 -17.172  1.00  0.00           H  
ATOM   1213  CA  GLY    84     229.938  14.832 -19.076  1.00  0.00           C  
ATOM   1214  HA2 GLY    84     230.490  15.707 -19.420  1.00  0.00           H  
ATOM   1215  HA3 GLY    84     230.376  13.974 -19.585  1.00  0.00           H  
ATOM   1216  C   GLY    84     228.532  14.901 -19.663  1.00  0.00           C  
ATOM   1217  O   GLY    84     228.288  15.626 -20.610  1.00  0.00           O  
ATOM   1218  N   ALA    85     227.548  14.133 -19.101  1.00  0.00           N  
ATOM   1219  H   ALA    85     227.799  13.759 -18.197  1.00  0.00           H  
ATOM   1220  CA  ALA    85     226.142  14.282 -19.397  1.00  0.00           C  
ATOM   1221  HA  ALA    85     225.954  13.991 -20.430  1.00  0.00           H  
ATOM   1222  CB  ALA    85     225.342  13.410 -18.407  1.00  0.00           C  
ATOM   1223  HB1 ALA    85     225.530  13.606 -17.351  1.00  0.00           H  
ATOM   1224  HB2 ALA    85     224.276  13.499 -18.616  1.00  0.00           H  
ATOM   1225  HB3 ALA    85     225.615  12.368 -18.576  1.00  0.00           H  
ATOM   1226  C   ALA    85     225.734  15.722 -19.249  1.00  0.00           C  
ATOM   1227  O   ALA    85     225.161  16.400 -20.098  1.00  0.00           O  
ATOM   1228  N   GLY    86     226.062  16.327 -18.120  1.00  0.00           N  
ATOM   1229  H   GLY    86     226.400  15.770 -17.348  1.00  0.00           H  
ATOM   1230  CA  GLY    86     225.862  17.758 -17.918  1.00  0.00           C  
ATOM   1231  HA2 GLY    86     224.804  17.984 -17.785  1.00  0.00           H  
ATOM   1232  HA3 GLY    86     226.429  17.989 -17.017  1.00  0.00           H  
ATOM   1233  C   GLY    86     226.564  18.680 -18.893  1.00  0.00           C  
ATOM   1234  O   GLY    86     226.051  19.726 -19.241  1.00  0.00           O  
ATOM   1235  N   SER    87     227.752  18.338 -19.262  1.00  0.00           N  
ATOM   1236  H   SER    87     228.243  17.674 -18.681  1.00  0.00           H  
ATOM   1237  CA  SER    87     228.586  19.153 -20.108  1.00  0.00           C  
ATOM   1238  HA  SER    87     228.558  20.193 -19.782  1.00  0.00           H  
ATOM   1239  CB  SER    87     230.073  18.756 -20.057  1.00  0.00           C  
ATOM   1240  HB2 SER    87     230.295  17.756 -20.431  1.00  0.00           H  
ATOM   1241  HB3 SER    87     230.653  19.517 -20.579  1.00  0.00           H  
ATOM   1242  OG  SER    87     230.549  18.892 -18.755  1.00  0.00           O  
ATOM   1243  HG  SER    87     230.171  18.179 -18.235  1.00  0.00           H  
ATOM   1244  C   SER    87     228.162  19.217 -21.576  1.00  0.00           C  
ATOM   1245  O   SER    87     228.234  20.243 -22.108  1.00  0.00           O  
ATOM   1246  N   ILE    88     227.674  18.079 -22.174  1.00  0.00           N  
ATOM   1247  H   ILE    88     227.651  17.241 -21.611  1.00  0.00           H  
ATOM   1248  CA  ILE    88     226.980  17.928 -23.428  1.00  0.00           C  
ATOM   1249  HA  ILE    88     227.603  18.216 -24.276  1.00  0.00           H  
ATOM   1250  CB  ILE    88     226.486  16.439 -23.588  1.00  0.00           C  
ATOM   1251  HB  ILE    88     226.036  16.022 -22.687  1.00  0.00           H  
ATOM   1252  CG2 ILE    88     225.386  16.221 -24.636  1.00  0.00           C  
ATOM   1253 HG21 ILE    88     225.029  15.193 -24.694  1.00  0.00           H  
ATOM   1254 HG22 ILE    88     225.827  16.503 -25.592  1.00  0.00           H  
ATOM   1255 HG23 ILE    88     224.501  16.837 -24.478  1.00  0.00           H  
ATOM   1256  CG1 ILE    88     227.706  15.429 -23.784  1.00  0.00           C  
ATOM   1257 HG12 ILE    88     228.379  15.449 -22.927  1.00  0.00           H  
ATOM   1258 HG13 ILE    88     227.308  14.443 -24.023  1.00  0.00           H  
ATOM   1259  CD1 ILE    88     228.584  15.693 -25.011  1.00  0.00           C  
ATOM   1260 HD11 ILE    88     229.071  16.667 -24.967  1.00  0.00           H  
ATOM   1261 HD12 ILE    88     228.034  15.576 -25.944  1.00  0.00           H  
ATOM   1262 HD13 ILE    88     229.407  14.978 -25.001  1.00  0.00           H  
ATOM   1263  C   ILE    88     225.782  18.883 -23.397  1.00  0.00           C  
ATOM   1264  O   ILE    88     225.488  19.530 -24.411  1.00  0.00           O  
ATOM   1265  N   ALA    89     224.982  18.858 -22.295  1.00  0.00           N  
ATOM   1266  H   ALA    89     225.238  18.286 -21.503  1.00  0.00           H  
ATOM   1267  CA  ALA    89     223.757  19.644 -22.175  1.00  0.00           C  
ATOM   1268  HA  ALA    89     223.055  19.462 -22.988  1.00  0.00           H  
ATOM   1269  CB  ALA    89     223.082  19.221 -20.960  1.00  0.00           C  
ATOM   1270  HB1 ALA    89     222.532  18.293 -21.120  1.00  0.00           H  
ATOM   1271  HB2 ALA    89     223.808  19.005 -20.176  1.00  0.00           H  
ATOM   1272  HB3 ALA    89     222.369  19.972 -20.621  1.00  0.00           H  
ATOM   1273  C   ALA    89     224.096  21.144 -22.223  1.00  0.00           C  
ATOM   1274  O   ALA    89     223.429  21.972 -22.832  1.00  0.00           O  
ATOM   1275  N   ALA    90     225.196  21.584 -21.621  1.00  0.00           N  
ATOM   1276  H   ALA    90     225.612  21.083 -20.849  1.00  0.00           H  
ATOM   1277  CA  ALA    90     225.820  22.923 -21.784  1.00  0.00           C  
ATOM   1278  HA  ALA    90     225.005  23.573 -21.465  1.00  0.00           H  
ATOM   1279  CB  ALA    90     226.912  22.993 -20.766  1.00  0.00           C  
ATOM   1280  HB1 ALA    90     227.546  22.118 -20.910  1.00  0.00           H  
ATOM   1281  HB2 ALA    90     227.464  23.915 -20.948  1.00  0.00           H  
ATOM   1282  HB3 ALA    90     226.563  22.961 -19.734  1.00  0.00           H  
ATOM   1283  C   ALA    90     226.367  23.267 -23.192  1.00  0.00           C  
ATOM   1284  O   ALA    90     225.931  24.325 -23.728  1.00  0.00           O  
ATOM   1285  N   ALA    91     227.161  22.346 -23.869  1.00  0.00           N  
ATOM   1286  H   ALA    91     227.435  21.510 -23.374  1.00  0.00           H  
ATOM   1287  CA  ALA    91     227.636  22.481 -25.242  1.00  0.00           C  
ATOM   1288  HA  ALA    91     228.258  23.374 -25.305  1.00  0.00           H  
ATOM   1289  CB  ALA    91     228.568  21.266 -25.479  1.00  0.00           C  
ATOM   1290  HB1 ALA    91     227.986  20.345 -25.505  1.00  0.00           H  
ATOM   1291  HB2 ALA    91     228.770  21.346 -26.547  1.00  0.00           H  
ATOM   1292  HB3 ALA    91     229.480  21.407 -24.898  1.00  0.00           H  
ATOM   1293  C   ALA    91     226.442  22.574 -26.305  1.00  0.00           C  
ATOM   1294  O   ALA    91     226.555  23.224 -27.340  1.00  0.00           O  
ATOM   1295  N   THR    92     225.240  21.996 -26.025  1.00  0.00           N  
ATOM   1296  H   THR    92     225.027  21.535 -25.152  1.00  0.00           H  
ATOM   1297  CA  THR    92     224.094  21.893 -26.913  1.00  0.00           C  
ATOM   1298  HA  THR    92     224.355  22.077 -27.955  1.00  0.00           H  
ATOM   1299  CB  THR    92     223.620  20.481 -26.935  1.00  0.00           C  
ATOM   1300  HB  THR    92     224.516  19.897 -27.146  1.00  0.00           H  
ATOM   1301  CG2 THR    92     222.494  20.062 -27.920  1.00  0.00           C  
ATOM   1302 HG21 THR    92     222.779  20.112 -28.971  1.00  0.00           H  
ATOM   1303 HG22 THR    92     221.564  20.609 -27.765  1.00  0.00           H  
ATOM   1304 HG23 THR    92     222.373  18.998 -27.719  1.00  0.00           H  
ATOM   1305  OG1 THR    92     223.091  20.110 -25.657  1.00  0.00           O  
ATOM   1306  HG1 THR    92     223.783  19.665 -25.163  1.00  0.00           H  
ATOM   1307  C   THR    92     222.925  22.884 -26.476  1.00  0.00           C  
ATOM   1308  O   THR    92     222.019  23.129 -27.275  1.00  0.00           O  
ATOM   1309  N   GLY    93     223.010  23.561 -25.313  1.00  0.00           N  
ATOM   1310  H   GLY    93     223.791  23.418 -24.689  1.00  0.00           H  
ATOM   1311  CA  GLY    93     222.104  24.658 -24.922  1.00  0.00           C  
ATOM   1312  HA2 GLY    93     222.618  25.248 -24.163  1.00  0.00           H  
ATOM   1313  HA3 GLY    93     221.819  25.206 -25.820  1.00  0.00           H  
ATOM   1314  C   GLY    93     220.764  24.228 -24.282  1.00  0.00           C  
ATOM   1315  O   GLY    93     219.783  24.971 -24.199  1.00  0.00           O  
ATOM   1316  N   PHE    94     220.784  23.060 -23.728  1.00  0.00           N  
ATOM   1317  H   PHE    94     221.629  22.524 -23.592  1.00  0.00           H  
ATOM   1318  CA  PHE    94     219.647  22.694 -22.838  1.00  0.00           C  
ATOM   1319  HA  PHE    94     218.731  23.251 -23.036  1.00  0.00           H  
ATOM   1320  CB  PHE    94     219.393  21.204 -23.078  1.00  0.00           C  
ATOM   1321  HB2 PHE    94     220.332  20.661 -22.971  1.00  0.00           H  
ATOM   1322  HB3 PHE    94     218.701  20.897 -22.294  1.00  0.00           H  
ATOM   1323  CG  PHE    94     218.825  20.774 -24.388  1.00  0.00           C  
ATOM   1324  CD1 PHE    94     217.375  20.783 -24.517  1.00  0.00           C  
ATOM   1325  HD1 PHE    94     216.769  21.045 -23.662  1.00  0.00           H  
ATOM   1326  CE1 PHE    94     216.846  20.511 -25.797  1.00  0.00           C  
ATOM   1327  HE1 PHE    94     215.776  20.451 -25.936  1.00  0.00           H  
ATOM   1328  CZ  PHE    94     217.675  20.175 -26.826  1.00  0.00           C  
ATOM   1329  HZ  PHE    94     217.227  19.996 -27.792  1.00  0.00           H  
ATOM   1330  CE2 PHE    94     219.073  20.178 -26.722  1.00  0.00           C  
ATOM   1331  HE2 PHE    94     219.637  19.901 -27.601  1.00  0.00           H  
ATOM   1332  CD2 PHE    94     219.652  20.428 -25.496  1.00  0.00           C  
ATOM   1333  HD2 PHE    94     220.712  20.592 -25.368  1.00  0.00           H  
ATOM   1334  C   PHE    94     219.923  22.921 -21.334  1.00  0.00           C  
ATOM   1335  O   PHE    94     218.974  22.970 -20.613  1.00  0.00           O  
ATOM   1336  N   VAL    95     221.205  23.039 -20.962  1.00  0.00           N  
ATOM   1337  H   VAL    95     221.945  22.956 -21.645  1.00  0.00           H  
ATOM   1338  CA  VAL    95     221.629  23.435 -19.610  1.00  0.00           C  
ATOM   1339  HA  VAL    95     220.781  23.533 -18.932  1.00  0.00           H  
ATOM   1340  CB  VAL    95     222.481  22.383 -18.948  1.00  0.00           C  
ATOM   1341  HB  VAL    95     223.178  22.040 -19.712  1.00  0.00           H  
ATOM   1342  CG1 VAL    95     223.296  22.871 -17.691  1.00  0.00           C  
ATOM   1343 HG11 VAL    95     222.592  23.243 -16.946  1.00  0.00           H  
ATOM   1344 HG12 VAL    95     224.043  23.624 -17.941  1.00  0.00           H  
ATOM   1345 HG13 VAL    95     223.837  22.065 -17.195  1.00  0.00           H  
ATOM   1346  CG2 VAL    95     221.486  21.311 -18.480  1.00  0.00           C  
ATOM   1347 HG21 VAL    95     220.794  21.045 -19.278  1.00  0.00           H  
ATOM   1348 HG22 VAL    95     220.912  21.708 -17.642  1.00  0.00           H  
ATOM   1349 HG23 VAL    95     221.968  20.397 -18.134  1.00  0.00           H  
ATOM   1350  C   VAL    95     222.303  24.789 -19.529  1.00  0.00           C  
ATOM   1351  O   VAL    95     223.049  25.075 -20.453  1.00  0.00           O  
ATOM   1352  N   LYS    96     222.007  25.591 -18.482  1.00  0.00           N  
ATOM   1353  H   LYS    96     221.322  25.245 -17.825  1.00  0.00           H  
ATOM   1354  CA  LYS    96     222.563  26.957 -18.243  1.00  0.00           C  
ATOM   1355  HA  LYS    96     223.245  27.237 -19.047  1.00  0.00           H  
ATOM   1356  CB  LYS    96     221.497  28.030 -18.363  1.00  0.00           C  
ATOM   1357  HB2 LYS    96     220.798  27.851 -17.545  1.00  0.00           H  
ATOM   1358  HB3 LYS    96     221.985  29.004 -18.342  1.00  0.00           H  
ATOM   1359  CG  LYS    96     220.869  27.959 -19.779  1.00  0.00           C  
ATOM   1360  HG2 LYS    96     221.569  27.591 -20.530  1.00  0.00           H  
ATOM   1361  HG3 LYS    96     220.131  27.157 -19.757  1.00  0.00           H  
ATOM   1362  CD  LYS    96     220.174  29.219 -20.386  1.00  0.00           C  
ATOM   1363  HD2 LYS    96     219.415  28.877 -21.089  1.00  0.00           H  
ATOM   1364  HD3 LYS    96     219.735  29.848 -19.611  1.00  0.00           H  
ATOM   1365  CE  LYS    96     221.229  30.098 -21.125  1.00  0.00           C  
ATOM   1366  HE2 LYS    96     222.100  30.254 -20.489  1.00  0.00           H  
ATOM   1367  HE3 LYS    96     221.652  29.515 -21.944  1.00  0.00           H  
ATOM   1368  NZ  LYS    96     220.735  31.407 -21.654  1.00  0.00           N  
ATOM   1369  HZ1 LYS    96     221.373  32.011 -22.152  1.00  0.00           H  
ATOM   1370  HZ2 LYS    96     220.042  31.249 -22.371  1.00  0.00           H  
ATOM   1371  HZ3 LYS    96     220.338  31.935 -20.889  1.00  0.00           H  
ATOM   1372  C   LYS    96     223.319  27.005 -16.898  1.00  0.00           C  
ATOM   1373  O   LYS    96     223.050  26.156 -16.047  1.00  0.00           O  
ATOM   1374  N   LYS    97     224.192  27.968 -16.708  1.00  0.00           N  
ATOM   1375  H   LYS    97     224.164  28.728 -17.372  1.00  0.00           H  
ATOM   1376  CA  LYS    97     225.202  28.035 -15.654  1.00  0.00           C  
ATOM   1377  HA  LYS    97     225.149  27.089 -15.115  1.00  0.00           H  
ATOM   1378  CB  LYS    97     226.611  28.196 -16.173  1.00  0.00           C  
ATOM   1379  HB2 LYS    97     226.591  28.940 -16.970  1.00  0.00           H  
ATOM   1380  HB3 LYS    97     227.268  28.532 -15.371  1.00  0.00           H  
ATOM   1381  CG  LYS    97     227.238  26.962 -16.847  1.00  0.00           C  
ATOM   1382  HG2 LYS    97     227.247  26.112 -16.165  1.00  0.00           H  
ATOM   1383  HG3 LYS    97     226.768  26.674 -17.788  1.00  0.00           H  
ATOM   1384  CD  LYS    97     228.707  27.384 -17.120  1.00  0.00           C  
ATOM   1385  HD2 LYS    97     228.758  28.309 -17.695  1.00  0.00           H  
ATOM   1386  HD3 LYS    97     229.314  27.503 -16.222  1.00  0.00           H  
ATOM   1387  CE  LYS    97     229.417  26.339 -18.051  1.00  0.00           C  
ATOM   1388  HE2 LYS    97     229.262  25.353 -17.612  1.00  0.00           H  
ATOM   1389  HE3 LYS    97     228.870  26.289 -18.993  1.00  0.00           H  
ATOM   1390  NZ  LYS    97     230.835  26.516 -18.242  1.00  0.00           N  
ATOM   1391  HZ1 LYS    97     231.392  26.237 -17.447  1.00  0.00           H  
ATOM   1392  HZ2 LYS    97     231.199  25.947 -18.993  1.00  0.00           H  
ATOM   1393  HZ3 LYS    97     231.141  27.431 -18.541  1.00  0.00           H  
ATOM   1394  C   LYS    97     224.930  29.035 -14.507  1.00  0.00           C  
ATOM   1395  O   LYS    97     224.729  30.229 -14.713  1.00  0.00           O  
ATOM   1396  N   ASP    98     224.944  28.450 -13.328  1.00  0.00           N  
ATOM   1397  H   ASP    98     225.474  27.593 -13.256  1.00  0.00           H  
ATOM   1398  CA  ASP    98     224.941  29.292 -12.155  1.00  0.00           C  
ATOM   1399  HA  ASP    98     224.445  30.234 -12.387  1.00  0.00           H  
ATOM   1400  CB  ASP    98     224.087  28.693 -11.053  1.00  0.00           C  
ATOM   1401  HB2 ASP    98     224.303  27.629 -10.956  1.00  0.00           H  
ATOM   1402  HB3 ASP    98     224.443  29.056 -10.088  1.00  0.00           H  
ATOM   1403  CG  ASP    98     222.543  28.681 -11.081  1.00  0.00           C  
ATOM   1404  OD1 ASP    98     221.960  29.128 -12.130  1.00  0.00           O  
ATOM   1405  OD2 ASP    98     221.927  28.268 -10.061  1.00  0.00           O  
ATOM   1406  C   ASP    98     226.385  29.679 -11.662  1.00  0.00           C  
ATOM   1407  O   ASP    98     227.274  28.886 -11.581  1.00  0.00           O  
ATOM   1408  N   GLN    99     226.555  30.937 -11.404  1.00  0.00           N  
ATOM   1409  H   GLN    99     225.759  31.559 -11.390  1.00  0.00           H  
ATOM   1410  CA  GLN    99     227.882  31.632 -11.098  1.00  0.00           C  
ATOM   1411  HA  GLN    99     228.460  31.017 -10.409  1.00  0.00           H  
ATOM   1412  CB  GLN    99     228.704  31.818 -12.432  1.00  0.00           C  
ATOM   1413  HB2 GLN    99     229.721  32.185 -12.291  1.00  0.00           H  
ATOM   1414  HB3 GLN    99     228.795  30.808 -12.834  1.00  0.00           H  
ATOM   1415  CG  GLN    99     228.010  32.695 -13.510  1.00  0.00           C  
ATOM   1416  HG2 GLN    99     226.930  32.701 -13.360  1.00  0.00           H  
ATOM   1417  HG3 GLN    99     228.217  33.748 -13.317  1.00  0.00           H  
ATOM   1418  CD  GLN    99     228.341  32.397 -14.974  1.00  0.00           C  
ATOM   1419  OE1 GLN    99     227.455  32.285 -15.783  1.00  0.00           O  
ATOM   1420  NE2 GLN    99     229.649  32.343 -15.258  1.00  0.00           N  
ATOM   1421 HE21 GLN    99     230.381  32.669 -14.643  1.00  0.00           H  
ATOM   1422 HE22 GLN    99     229.878  32.070 -16.203  1.00  0.00           H  
ATOM   1423  C   GLN    99     227.483  32.961 -10.358  1.00  0.00           C  
ATOM   1424  O   GLN    99     226.393  33.371 -10.455  1.00  0.00           O  
ATOM   1425  N   LEU   100     228.453  33.591  -9.764  1.00  0.00           N  
ATOM   1426  H   LEU   100     229.329  33.102  -9.656  1.00  0.00           H  
ATOM   1427  CA  LEU   100     228.439  34.906  -9.203  1.00  0.00           C  
ATOM   1428  HA  LEU   100     227.391  35.058  -8.942  1.00  0.00           H  
ATOM   1429  CB  LEU   100     229.262  34.877  -7.893  1.00  0.00           C  
ATOM   1430  HB2 LEU   100     230.307  35.073  -8.132  1.00  0.00           H  
ATOM   1431  HB3 LEU   100     228.930  35.814  -7.445  1.00  0.00           H  
ATOM   1432  CG  LEU   100     228.975  33.813  -6.845  1.00  0.00           C  
ATOM   1433  HG  LEU   100     228.900  32.917  -7.461  1.00  0.00           H  
ATOM   1434  CD1 LEU   100     227.628  34.182  -6.136  1.00  0.00           C  
ATOM   1435 HD11 LEU   100     227.775  34.907  -5.336  1.00  0.00           H  
ATOM   1436 HD12 LEU   100     227.332  33.254  -5.646  1.00  0.00           H  
ATOM   1437 HD13 LEU   100     226.882  34.453  -6.883  1.00  0.00           H  
ATOM   1438  CD2 LEU   100     229.988  33.502  -5.781  1.00  0.00           C  
ATOM   1439 HD21 LEU   100     230.137  34.431  -5.229  1.00  0.00           H  
ATOM   1440 HD22 LEU   100     230.914  33.124  -6.213  1.00  0.00           H  
ATOM   1441 HD23 LEU   100     229.643  32.719  -5.106  1.00  0.00           H  
ATOM   1442  C   LEU   100     228.809  36.102 -10.101  1.00  0.00           C  
ATOM   1443  O   LEU   100     228.743  37.249  -9.684  1.00  0.00           O  
ATOM   1444  N   GLY   101     229.266  35.930 -11.397  1.00  0.00           N  
ATOM   1445  H   GLY   101     229.306  34.984 -11.749  1.00  0.00           H  
ATOM   1446  CA  GLY   101     229.746  36.908 -12.242  1.00  0.00           C  
ATOM   1447  HA2 GLY   101     230.579  37.449 -11.793  1.00  0.00           H  
ATOM   1448  HA3 GLY   101     230.331  36.444 -13.035  1.00  0.00           H  
ATOM   1449  C   GLY   101     228.782  37.993 -12.754  1.00  0.00           C  
ATOM   1450  O   GLY   101     228.958  38.533 -13.841  1.00  0.00           O  
ATOM   1451  N   LYS   102     227.614  38.158 -12.060  1.00  0.00           N  
ATOM   1452  H   LYS   102     227.518  37.545 -11.263  1.00  0.00           H  
ATOM   1453  CA  LYS   102     226.416  38.998 -12.305  1.00  0.00           C  
ATOM   1454  HA  LYS   102     226.564  39.708 -13.119  1.00  0.00           H  
ATOM   1455  CB  LYS   102     225.291  38.025 -12.728  1.00  0.00           C  
ATOM   1456  HB2 LYS   102     225.669  37.352 -13.497  1.00  0.00           H  
ATOM   1457  HB3 LYS   102     225.074  37.374 -11.881  1.00  0.00           H  
ATOM   1458  CG  LYS   102     223.974  38.703 -13.201  1.00  0.00           C  
ATOM   1459  HG2 LYS   102     223.258  37.936 -13.499  1.00  0.00           H  
ATOM   1460  HG3 LYS   102     223.594  39.210 -12.314  1.00  0.00           H  
ATOM   1461  CD  LYS   102     224.158  39.762 -14.357  1.00  0.00           C  
ATOM   1462  HD2 LYS   102     224.897  40.517 -14.088  1.00  0.00           H  
ATOM   1463  HD3 LYS   102     224.441  39.278 -15.291  1.00  0.00           H  
ATOM   1464  CE  LYS   102     222.770  40.424 -14.689  1.00  0.00           C  
ATOM   1465  HE2 LYS   102     222.088  39.575 -14.743  1.00  0.00           H  
ATOM   1466  HE3 LYS   102     222.489  41.083 -13.867  1.00  0.00           H  
ATOM   1467  NZ  LYS   102     222.772  41.088 -16.011  1.00  0.00           N  
ATOM   1468  HZ1 LYS   102     223.378  41.896 -16.014  1.00  0.00           H  
ATOM   1469  HZ2 LYS   102     223.259  40.514 -16.684  1.00  0.00           H  
ATOM   1470  HZ3 LYS   102     221.842  41.343 -16.314  1.00  0.00           H  
ATOM   1471  C   LYS   102     226.055  39.878 -11.054  1.00  0.00           C  
ATOM   1472  O   LYS   102     225.158  40.726 -11.069  1.00  0.00           O  
ATOM   1473  N   ASN   103     226.869  39.921 -10.034  1.00  0.00           N  
ATOM   1474  H   ASN   103     227.619  39.251 -10.129  1.00  0.00           H  
ATOM   1475  CA  ASN   103     226.720  40.682  -8.787  1.00  0.00           C  
ATOM   1476  HA  ASN   103     225.722  40.496  -8.392  1.00  0.00           H  
ATOM   1477  CB  ASN   103     227.705  40.092  -7.799  1.00  0.00           C  
ATOM   1478  HB2 ASN   103     227.472  40.489  -6.811  1.00  0.00           H  
ATOM   1479  HB3 ASN   103     227.440  39.041  -7.684  1.00  0.00           H  
ATOM   1480  CG  ASN   103     229.102  40.530  -8.096  1.00  0.00           C  
ATOM   1481  OD1 ASN   103     229.528  40.688  -9.211  1.00  0.00           O  
ATOM   1482  ND2 ASN   103     229.904  40.800  -7.114  1.00  0.00           N  
ATOM   1483 HD21 ASN   103     229.564  41.018  -6.188  1.00  0.00           H  
ATOM   1484 HD22 ASN   103     230.895  40.770  -7.305  1.00  0.00           H  
ATOM   1485  C   ASN   103     226.931  42.239  -9.013  1.00  0.00           C  
ATOM   1486  O   ASN   103     227.388  42.675 -10.047  1.00  0.00           O  
ATOM   1487  N   GLU   104     226.651  43.003  -7.936  1.00  0.00           N  
ATOM   1488  H   GLU   104     226.362  42.540  -7.086  1.00  0.00           H  
ATOM   1489  CA  GLU   104     226.609  44.475  -7.961  1.00  0.00           C  
ATOM   1490  HA  GLU   104     226.077  44.926  -8.799  1.00  0.00           H  
ATOM   1491  CB  GLU   104     225.797  44.957  -6.728  1.00  0.00           C  
ATOM   1492  HB2 GLU   104     226.315  44.812  -5.779  1.00  0.00           H  
ATOM   1493  HB3 GLU   104     225.778  46.043  -6.814  1.00  0.00           H  
ATOM   1494  CG  GLU   104     224.371  44.386  -6.551  1.00  0.00           C  
ATOM   1495  HG2 GLU   104     224.406  43.358  -6.190  1.00  0.00           H  
ATOM   1496  HG3 GLU   104     223.901  44.889  -5.706  1.00  0.00           H  
ATOM   1497  CD  GLU   104     223.446  44.641  -7.739  1.00  0.00           C  
ATOM   1498  OE1 GLU   104     222.509  43.815  -7.943  1.00  0.00           O  
ATOM   1499  OE2 GLU   104     223.550  45.639  -8.403  1.00  0.00           O  
ATOM   1500  C   GLU   104     228.017  45.143  -7.989  1.00  0.00           C  
ATOM   1501  O   GLU   104     228.200  46.349  -8.165  1.00  0.00           O  
ATOM   1502  N   GLU   105     229.060  44.366  -7.841  1.00  0.00           N  
ATOM   1503  H   GLU   105     228.915  43.371  -7.752  1.00  0.00           H  
ATOM   1504  CA  GLU   105     230.509  44.846  -7.887  1.00  0.00           C  
ATOM   1505  HA  GLU   105     230.629  45.892  -7.607  1.00  0.00           H  
ATOM   1506  CB  GLU   105     231.376  44.026  -6.842  1.00  0.00           C  
ATOM   1507  HB2 GLU   105     230.727  43.737  -6.016  1.00  0.00           H  
ATOM   1508  HB3 GLU   105     231.731  43.098  -7.291  1.00  0.00           H  
ATOM   1509  CG  GLU   105     232.550  44.834  -6.245  1.00  0.00           C  
ATOM   1510  HG2 GLU   105     233.387  44.704  -6.931  1.00  0.00           H  
ATOM   1511  HG3 GLU   105     232.308  45.894  -6.165  1.00  0.00           H  
ATOM   1512  CD  GLU   105     233.090  44.388  -4.962  1.00  0.00           C  
ATOM   1513  OE1 GLU   105     233.069  45.193  -4.018  1.00  0.00           O  
ATOM   1514  OE2 GLU   105     233.633  43.271  -4.773  1.00  0.00           O  
ATOM   1515  C   GLU   105     231.113  44.998  -9.307  1.00  0.00           C  
ATOM   1516  O   GLU   105     232.296  45.351  -9.439  1.00  0.00           O  
ATOM   1517  N   GLY   106     230.329  44.751 -10.361  1.00  0.00           N  
ATOM   1518  H   GLY   106     229.490  44.208 -10.217  1.00  0.00           H  
ATOM   1519  CA  GLY   106     230.724  44.987 -11.725  1.00  0.00           C  
ATOM   1520  HA2 GLY   106     229.850  44.715 -12.317  1.00  0.00           H  
ATOM   1521  HA3 GLY   106     230.965  46.050 -11.739  1.00  0.00           H  
ATOM   1522  C   GLY   106     231.850  44.017 -12.174  1.00  0.00           C  
ATOM   1523  O   GLY   106     231.813  43.794 -13.373  1.00  0.00           O  
ATOM   1524  N   ALA   107     232.723  43.407 -11.367  1.00  0.00           N  
ATOM   1525  H   ALA   107     232.898  43.873 -10.488  1.00  0.00           H  
ATOM   1526  CA  ALA   107     233.684  42.333 -11.681  1.00  0.00           C  
ATOM   1527  HA  ALA   107     233.240  41.750 -12.488  1.00  0.00           H  
ATOM   1528  CB  ALA   107     234.926  43.037 -12.223  1.00  0.00           C  
ATOM   1529  HB1 ALA   107     235.791  42.384 -12.345  1.00  0.00           H  
ATOM   1530  HB2 ALA   107     234.692  43.571 -13.144  1.00  0.00           H  
ATOM   1531  HB3 ALA   107     235.209  43.806 -11.505  1.00  0.00           H  
ATOM   1532  C   ALA   107     233.979  41.518 -10.411  1.00  0.00           C  
ATOM   1533  O   ALA   107     233.980  42.136  -9.294  1.00  0.00           O  
ATOM   1534  N   PRO   108     234.220  40.176 -10.525  1.00  0.00           N  
ATOM   1535  CD  PRO   108     233.774  39.371 -11.682  1.00  0.00           C  
ATOM   1536  HD2 PRO   108     234.271  39.660 -12.608  1.00  0.00           H  
ATOM   1537  HD3 PRO   108     232.693  39.471 -11.772  1.00  0.00           H  
ATOM   1538  CG  PRO   108     234.280  37.995 -11.287  1.00  0.00           C  
ATOM   1539  HG2 PRO   108     235.362  38.069 -11.393  1.00  0.00           H  
ATOM   1540  HG3 PRO   108     233.814  37.267 -11.950  1.00  0.00           H  
ATOM   1541  CB  PRO   108     234.026  37.914  -9.771  1.00  0.00           C  
ATOM   1542  HB2 PRO   108     234.663  37.082  -9.470  1.00  0.00           H  
ATOM   1543  HB3 PRO   108     232.971  37.789  -9.530  1.00  0.00           H  
ATOM   1544  CA  PRO   108     234.402  39.349  -9.316  1.00  0.00           C  
ATOM   1545  HA  PRO   108     233.667  39.634  -8.564  1.00  0.00           H  
ATOM   1546  C   PRO   108     235.859  39.532  -8.818  1.00  0.00           C  
ATOM   1547  O   PRO   108     236.724  40.136  -9.555  1.00  0.00           O  
ATOM   1548  N   GLN   109     236.042  39.109  -7.560  1.00  0.00           N  
ATOM   1549  H   GLN   109     235.268  38.688  -7.067  1.00  0.00           H  
ATOM   1550  CA  GLN   109     237.367  39.264  -6.869  1.00  0.00           C  
ATOM   1551  HA  GLN   109     237.875  40.109  -7.334  1.00  0.00           H  
ATOM   1552  CB  GLN   109     237.253  39.654  -5.393  1.00  0.00           C  
ATOM   1553  HB2 GLN   109     237.125  38.775  -4.760  1.00  0.00           H  
ATOM   1554  HB3 GLN   109     238.219  40.030  -5.057  1.00  0.00           H  
ATOM   1555  CG  GLN   109     236.099  40.578  -4.874  1.00  0.00           C  
ATOM   1556  HG2 GLN   109     236.313  40.975  -3.881  1.00  0.00           H  
ATOM   1557  HG3 GLN   109     236.134  41.369  -5.624  1.00  0.00           H  
ATOM   1558  CD  GLN   109     234.760  39.784  -4.807  1.00  0.00           C  
ATOM   1559  OE1 GLN   109     234.677  38.572  -5.037  1.00  0.00           O  
ATOM   1560  NE2 GLN   109     233.630  40.434  -4.562  1.00  0.00           N  
ATOM   1561 HE21 GLN   109     233.600  41.443  -4.559  1.00  0.00           H  
ATOM   1562 HE22 GLN   109     232.863  39.866  -4.231  1.00  0.00           H  
ATOM   1563  C   GLN   109     238.251  38.112  -7.060  1.00  0.00           C  
ATOM   1564  O   GLN   109     239.462  38.273  -6.890  1.00  0.00           O  
ATOM   1565  N   GLU   110     237.785  36.906  -7.557  1.00  0.00           N  
ATOM   1566  H   GLU   110     236.799  36.957  -7.769  1.00  0.00           H  
ATOM   1567  CA  GLU   110     238.629  35.676  -7.596  1.00  0.00           C  
ATOM   1568  HA  GLU   110     239.636  35.991  -7.867  1.00  0.00           H  
ATOM   1569  CB  GLU   110     238.676  35.018  -6.215  1.00  0.00           C  
ATOM   1570  HB2 GLU   110     238.845  35.791  -5.466  1.00  0.00           H  
ATOM   1571  HB3 GLU   110     237.681  34.617  -6.024  1.00  0.00           H  
ATOM   1572  CG  GLU   110     239.647  33.860  -5.931  1.00  0.00           C  
ATOM   1573  HG2 GLU   110     239.625  33.774  -4.845  1.00  0.00           H  
ATOM   1574  HG3 GLU   110     239.221  32.946  -6.345  1.00  0.00           H  
ATOM   1575  CD  GLU   110     241.125  34.032  -6.330  1.00  0.00           C  
ATOM   1576  OE1 GLU   110     241.350  34.085  -7.584  1.00  0.00           O  
ATOM   1577  OE2 GLU   110     242.019  33.974  -5.464  1.00  0.00           O  
ATOM   1578  C   GLU   110     238.194  34.773  -8.684  1.00  0.00           C  
ATOM   1579  O   GLU   110     237.013  34.651  -8.928  1.00  0.00           O  
ATOM   1580  N   GLY   111     239.076  34.018  -9.245  1.00  0.00           N  
ATOM   1581  H   GLY   111     239.908  33.963  -8.674  1.00  0.00           H  
ATOM   1582  CA  GLY   111     238.782  32.932 -10.259  1.00  0.00           C  
ATOM   1583  HA2 GLY   111     239.534  32.143 -10.262  1.00  0.00           H  
ATOM   1584  HA3 GLY   111     237.830  32.453 -10.030  1.00  0.00           H  
ATOM   1585  C   GLY   111     238.506  33.471 -11.699  1.00  0.00           C  
ATOM   1586  O   GLY   111     238.631  32.754 -12.705  1.00  0.00           O  
ATOM   1587  N   ILE   112     238.453  34.779 -11.906  1.00  0.00           N  
ATOM   1588  H   ILE   112     238.562  35.329 -11.066  1.00  0.00           H  
ATOM   1589  CA  ILE   112     238.332  35.285 -13.310  1.00  0.00           C  
ATOM   1590  HA  ILE   112     237.561  34.718 -13.833  1.00  0.00           H  
ATOM   1591  CB  ILE   112     237.728  36.700 -13.173  1.00  0.00           C  
ATOM   1592  HB  ILE   112     236.962  36.585 -12.406  1.00  0.00           H  
ATOM   1593  CG2 ILE   112     237.038  37.088 -14.495  1.00  0.00           C  
ATOM   1594 HG21 ILE   112     236.257  37.832 -14.338  1.00  0.00           H  
ATOM   1595 HG22 ILE   112     236.514  36.292 -15.024  1.00  0.00           H  
ATOM   1596 HG23 ILE   112     237.762  37.568 -15.154  1.00  0.00           H  
ATOM   1597  CG1 ILE   112     238.504  38.029 -12.762  1.00  0.00           C  
ATOM   1598 HG12 ILE   112     239.217  38.348 -13.523  1.00  0.00           H  
ATOM   1599 HG13 ILE   112     237.805  38.847 -12.587  1.00  0.00           H  
ATOM   1600  CD1 ILE   112     239.426  37.979 -11.462  1.00  0.00           C  
ATOM   1601 HD11 ILE   112     240.301  37.372 -11.695  1.00  0.00           H  
ATOM   1602 HD12 ILE   112     238.862  37.446 -10.697  1.00  0.00           H  
ATOM   1603 HD13 ILE   112     239.726  38.987 -11.175  1.00  0.00           H  
ATOM   1604  C   ILE   112     239.640  35.417 -14.104  1.00  0.00           C  
ATOM   1605  O   ILE   112     239.587  35.772 -15.298  1.00  0.00           O  
ATOM   1606  N   LEU   113     240.752  34.878 -13.577  1.00  0.00           N  
ATOM   1607  H   LEU   113     240.601  34.551 -12.633  1.00  0.00           H  
ATOM   1608  CA  LEU   113     242.017  34.805 -14.246  1.00  0.00           C  
ATOM   1609  HA  LEU   113     242.165  35.636 -14.936  1.00  0.00           H  
ATOM   1610  CB  LEU   113     243.072  34.951 -13.091  1.00  0.00           C  
ATOM   1611  HB2 LEU   113     242.810  34.166 -12.381  1.00  0.00           H  
ATOM   1612  HB3 LEU   113     244.061  34.655 -13.440  1.00  0.00           H  
ATOM   1613  CG  LEU   113     243.226  36.364 -12.481  1.00  0.00           C  
ATOM   1614  HG  LEU   113     242.363  36.427 -11.818  1.00  0.00           H  
ATOM   1615  CD1 LEU   113     243.316  37.533 -13.507  1.00  0.00           C  
ATOM   1616 HD11 LEU   113     243.347  38.526 -13.058  1.00  0.00           H  
ATOM   1617 HD12 LEU   113     242.369  37.549 -14.047  1.00  0.00           H  
ATOM   1618 HD13 LEU   113     244.124  37.422 -14.229  1.00  0.00           H  
ATOM   1619  CD2 LEU   113     244.460  36.344 -11.576  1.00  0.00           C  
ATOM   1620 HD21 LEU   113     244.411  35.502 -10.886  1.00  0.00           H  
ATOM   1621 HD22 LEU   113     244.522  37.303 -11.061  1.00  0.00           H  
ATOM   1622 HD23 LEU   113     245.402  36.323 -12.125  1.00  0.00           H  
ATOM   1623  C   LEU   113     242.328  33.520 -15.049  1.00  0.00           C  
ATOM   1624  O   LEU   113     243.369  33.410 -15.659  1.00  0.00           O  
ATOM   1625  N   GLU   114     241.317  32.622 -15.111  1.00  0.00           N  
ATOM   1626  H   GLU   114     240.425  32.949 -14.769  1.00  0.00           H  
ATOM   1627  CA  GLU   114     241.333  31.352 -15.821  1.00  0.00           C  
ATOM   1628  HA  GLU   114     242.311  31.296 -16.299  1.00  0.00           H  
ATOM   1629  CB  GLU   114     241.339  30.182 -14.818  1.00  0.00           C  
ATOM   1630  HB2 GLU   114     242.190  30.307 -14.148  1.00  0.00           H  
ATOM   1631  HB3 GLU   114     240.425  30.219 -14.226  1.00  0.00           H  
ATOM   1632  CG  GLU   114     241.543  28.827 -15.474  1.00  0.00           C  
ATOM   1633  HG2 GLU   114     241.458  28.027 -14.739  1.00  0.00           H  
ATOM   1634  HG3 GLU   114     240.746  28.639 -16.194  1.00  0.00           H  
ATOM   1635  CD  GLU   114     242.911  28.758 -16.161  1.00  0.00           C  
ATOM   1636  OE1 GLU   114     243.937  28.388 -15.549  1.00  0.00           O  
ATOM   1637  OE2 GLU   114     242.931  29.008 -17.378  1.00  0.00           O  
ATOM   1638  C   GLU   114     240.386  31.270 -17.065  1.00  0.00           C  
ATOM   1639  O   GLU   114     239.213  31.643 -16.953  1.00  0.00           O  
ATOM   1640  N   ASP   115     240.909  30.655 -18.152  1.00  0.00           N  
ATOM   1641  H   ASP   115     241.826  30.237 -18.080  1.00  0.00           H  
ATOM   1642  CA  ASP   115     240.248  30.415 -19.425  1.00  0.00           C  
ATOM   1643  HA  ASP   115     239.325  30.994 -19.405  1.00  0.00           H  
ATOM   1644  CB  ASP   115     241.020  30.980 -20.627  1.00  0.00           C  
ATOM   1645  HB2 ASP   115     241.967  30.478 -20.828  1.00  0.00           H  
ATOM   1646  HB3 ASP   115     240.358  30.805 -21.475  1.00  0.00           H  
ATOM   1647  CG  ASP   115     241.126  32.537 -20.612  1.00  0.00           C  
ATOM   1648  OD1 ASP   115     242.236  33.111 -20.410  1.00  0.00           O  
ATOM   1649  OD2 ASP   115     240.138  33.117 -21.079  1.00  0.00           O  
ATOM   1650  C   ASP   115     239.829  28.960 -19.654  1.00  0.00           C  
ATOM   1651  O   ASP   115     239.293  28.700 -20.728  1.00  0.00           O  
ATOM   1652  N   MET   116     240.167  27.996 -18.821  1.00  0.00           N  
ATOM   1653  H   MET   116     240.854  28.224 -18.116  1.00  0.00           H  
ATOM   1654  CA  MET   116     239.818  26.606 -18.919  1.00  0.00           C  
ATOM   1655  HA  MET   116     239.183  26.408 -19.782  1.00  0.00           H  
ATOM   1656  CB  MET   116     241.118  25.762 -19.054  1.00  0.00           C  
ATOM   1657  HB2 MET   116     241.819  25.974 -18.246  1.00  0.00           H  
ATOM   1658  HB3 MET   116     240.840  24.709 -19.099  1.00  0.00           H  
ATOM   1659  CG  MET   116     241.672  26.004 -20.451  1.00  0.00           C  
ATOM   1660  HG2 MET   116     240.934  25.719 -21.201  1.00  0.00           H  
ATOM   1661  HG3 MET   116     242.017  27.027 -20.597  1.00  0.00           H  
ATOM   1662  SD  MET   116     243.229  25.080 -20.806  1.00  0.00           S  
ATOM   1663  CE  MET   116     243.399  25.395 -22.503  1.00  0.00           C  
ATOM   1664  HE1 MET   116     242.821  24.732 -23.148  1.00  0.00           H  
ATOM   1665  HE2 MET   116     243.232  26.440 -22.764  1.00  0.00           H  
ATOM   1666  HE3 MET   116     244.480  25.360 -22.639  1.00  0.00           H  
ATOM   1667  C   MET   116     239.052  26.120 -17.687  1.00  0.00           C  
ATOM   1668  O   MET   116     239.463  26.412 -16.604  1.00  0.00           O  
ATOM   1669  N   PRO   117     238.114  25.208 -17.802  1.00  0.00           N  
ATOM   1670  CD  PRO   117     237.552  24.747 -19.054  1.00  0.00           C  
ATOM   1671  HD2 PRO   117     238.279  24.146 -19.601  1.00  0.00           H  
ATOM   1672  HD3 PRO   117     237.334  25.541 -19.768  1.00  0.00           H  
ATOM   1673  CG  PRO   117     236.305  23.940 -18.717  1.00  0.00           C  
ATOM   1674  HG2 PRO   117     236.769  22.973 -18.908  1.00  0.00           H  
ATOM   1675  HG3 PRO   117     235.529  24.174 -19.445  1.00  0.00           H  
ATOM   1676  CB  PRO   117     236.028  24.249 -17.216  1.00  0.00           C  
ATOM   1677  HB2 PRO   117     235.721  23.318 -16.739  1.00  0.00           H  
ATOM   1678  HB3 PRO   117     235.256  25.017 -17.163  1.00  0.00           H  
ATOM   1679  CA  PRO   117     237.361  24.644 -16.645  1.00  0.00           C  
ATOM   1680  HA  PRO   117     237.065  25.445 -15.967  1.00  0.00           H  
ATOM   1681  C   PRO   117     238.030  23.540 -15.768  1.00  0.00           C  
ATOM   1682  O   PRO   117     237.602  23.150 -14.685  1.00  0.00           O  
ATOM   1683  N   VAL   118     239.107  23.065 -16.299  1.00  0.00           N  
ATOM   1684  H   VAL   118     239.412  23.537 -17.138  1.00  0.00           H  
ATOM   1685  CA  VAL   118     240.025  22.029 -15.891  1.00  0.00           C  
ATOM   1686  HA  VAL   118     240.113  21.938 -14.808  1.00  0.00           H  
ATOM   1687  CB  VAL   118     239.470  20.655 -16.236  1.00  0.00           C  
ATOM   1688  HB  VAL   118     240.377  20.057 -16.142  1.00  0.00           H  
ATOM   1689  CG1 VAL   118     238.962  20.455 -17.706  1.00  0.00           C  
ATOM   1690 HG11 VAL   118     239.701  21.023 -18.273  1.00  0.00           H  
ATOM   1691 HG12 VAL   118     238.043  21.026 -17.839  1.00  0.00           H  
ATOM   1692 HG13 VAL   118     238.874  19.414 -18.016  1.00  0.00           H  
ATOM   1693  CG2 VAL   118     238.420  20.149 -15.282  1.00  0.00           C  
ATOM   1694 HG21 VAL   118     238.797  20.155 -14.260  1.00  0.00           H  
ATOM   1695 HG22 VAL   118     238.202  19.104 -15.502  1.00  0.00           H  
ATOM   1696 HG23 VAL   118     237.539  20.786 -15.203  1.00  0.00           H  
ATOM   1697  C   VAL   118     241.405  22.230 -16.509  1.00  0.00           C  
ATOM   1698  O   VAL   118     241.596  22.870 -17.487  1.00  0.00           O  
ATOM   1699  N   ASP   119     242.423  21.669 -15.847  1.00  0.00           N  
ATOM   1700  H   ASP   119     242.196  21.132 -15.022  1.00  0.00           H  
ATOM   1701  CA  ASP   119     243.805  22.011 -16.076  1.00  0.00           C  
ATOM   1702  HA  ASP   119     243.887  22.988 -16.552  1.00  0.00           H  
ATOM   1703  CB  ASP   119     244.442  22.334 -14.730  1.00  0.00           C  
ATOM   1704  HB2 ASP   119     243.837  23.168 -14.374  1.00  0.00           H  
ATOM   1705  HB3 ASP   119     244.235  21.539 -14.014  1.00  0.00           H  
ATOM   1706  CG  ASP   119     245.912  22.618 -14.561  1.00  0.00           C  
ATOM   1707  OD1 ASP   119     246.682  22.506 -15.508  1.00  0.00           O  
ATOM   1708  OD2 ASP   119     246.291  23.003 -13.417  1.00  0.00           O  
ATOM   1709  C   ASP   119     244.592  20.971 -16.885  1.00  0.00           C  
ATOM   1710  O   ASP   119     244.502  19.785 -16.549  1.00  0.00           O  
ATOM   1711  N   PRO   120     245.377  21.425 -17.969  1.00  0.00           N  
ATOM   1712  CD  PRO   120     245.374  22.655 -18.639  1.00  0.00           C  
ATOM   1713  HD2 PRO   120     246.162  23.347 -18.339  1.00  0.00           H  
ATOM   1714  HD3 PRO   120     244.448  23.196 -18.447  1.00  0.00           H  
ATOM   1715  CG  PRO   120     245.606  22.326 -20.180  1.00  0.00           C  
ATOM   1716  HG2 PRO   120     246.085  23.159 -20.694  1.00  0.00           H  
ATOM   1717  HG3 PRO   120     244.716  21.903 -20.646  1.00  0.00           H  
ATOM   1718  CB  PRO   120     246.668  21.191 -20.062  1.00  0.00           C  
ATOM   1719  HB2 PRO   120     247.624  21.683 -19.886  1.00  0.00           H  
ATOM   1720  HB3 PRO   120     246.685  20.486 -20.893  1.00  0.00           H  
ATOM   1721  CA  PRO   120     246.152  20.451 -18.807  1.00  0.00           C  
ATOM   1722  HA  PRO   120     245.413  19.746 -19.189  1.00  0.00           H  
ATOM   1723  C   PRO   120     247.372  19.713 -18.170  1.00  0.00           C  
ATOM   1724  O   PRO   120     247.847  18.688 -18.813  1.00  0.00           O  
ATOM   1725  N   ASP   121     247.944  20.208 -17.048  1.00  0.00           N  
ATOM   1726  H   ASP   121     247.440  20.954 -16.592  1.00  0.00           H  
ATOM   1727  CA  ASP   121     249.047  19.456 -16.374  1.00  0.00           C  
ATOM   1728  HA  ASP   121     249.570  18.891 -17.147  1.00  0.00           H  
ATOM   1729  CB  ASP   121     250.027  20.421 -15.741  1.00  0.00           C  
ATOM   1730  HB2 ASP   121     249.637  20.940 -14.866  1.00  0.00           H  
ATOM   1731  HB3 ASP   121     250.827  19.821 -15.307  1.00  0.00           H  
ATOM   1732  CG  ASP   121     250.382  21.513 -16.735  1.00  0.00           C  
ATOM   1733  OD1 ASP   121     250.874  22.602 -16.286  1.00  0.00           O  
ATOM   1734  OD2 ASP   121     250.331  21.407 -17.961  1.00  0.00           O  
ATOM   1735  C   ASP   121     248.517  18.407 -15.329  1.00  0.00           C  
ATOM   1736  O   ASP   121     249.357  17.839 -14.629  1.00  0.00           O  
ATOM   1737  N   ASN   122     247.183  18.104 -15.299  1.00  0.00           N  
ATOM   1738  H   ASN   122     246.647  18.393 -16.104  1.00  0.00           H  
ATOM   1739  CA  ASN   122     246.482  17.338 -14.240  1.00  0.00           C  
ATOM   1740  HA  ASN   122     247.248  16.814 -13.669  1.00  0.00           H  
ATOM   1741  CB  ASN   122     245.762  18.290 -13.300  1.00  0.00           C  
ATOM   1742  HB2 ASN   122     246.496  19.015 -12.947  1.00  0.00           H  
ATOM   1743  HB3 ASN   122     244.937  18.820 -13.776  1.00  0.00           H  
ATOM   1744  CG  ASN   122     245.280  17.701 -12.026  1.00  0.00           C  
ATOM   1745  OD1 ASN   122     245.502  16.525 -11.732  1.00  0.00           O  
ATOM   1746  ND2 ASN   122     244.590  18.465 -11.220  1.00  0.00           N  
ATOM   1747 HD21 ASN   122     244.420  19.415 -11.518  1.00  0.00           H  
ATOM   1748 HD22 ASN   122     244.256  18.179 -10.311  1.00  0.00           H  
ATOM   1749  C   ASN   122     245.523  16.278 -14.893  1.00  0.00           C  
ATOM   1750  O   ASN   122     245.728  15.048 -14.723  1.00  0.00           O  
ATOM   1751  N   GLU   123     244.595  16.699 -15.729  1.00  0.00           N  
ATOM   1752  H   GLU   123     244.359  17.671 -15.864  1.00  0.00           H  
ATOM   1753  CA  GLU   123     243.553  15.778 -16.271  1.00  0.00           C  
ATOM   1754  HA  GLU   123     244.115  14.935 -16.671  1.00  0.00           H  
ATOM   1755  CB  GLU   123     242.630  15.449 -15.102  1.00  0.00           C  
ATOM   1756  HB2 GLU   123     241.896  14.747 -15.498  1.00  0.00           H  
ATOM   1757  HB3 GLU   123     243.006  15.038 -14.165  1.00  0.00           H  
ATOM   1758  CG  GLU   123     241.779  16.722 -14.688  1.00  0.00           C  
ATOM   1759  HG2 GLU   123     242.424  17.442 -14.186  1.00  0.00           H  
ATOM   1760  HG3 GLU   123     241.275  17.224 -15.514  1.00  0.00           H  
ATOM   1761  CD  GLU   123     240.769  16.345 -13.601  1.00  0.00           C  
ATOM   1762  OE1 GLU   123     239.581  16.148 -13.858  1.00  0.00           O  
ATOM   1763  OE2 GLU   123     241.190  16.074 -12.462  1.00  0.00           O  
ATOM   1764  C   GLU   123     242.778  16.301 -17.506  1.00  0.00           C  
ATOM   1765  O   GLU   123     241.910  15.570 -18.074  1.00  0.00           O  
ATOM   1766  N   ALA   124     242.838  17.567 -17.913  1.00  0.00           N  
ATOM   1767  H   ALA   124     243.446  18.176 -17.382  1.00  0.00           H  
ATOM   1768  CA  ALA   124     242.245  18.163 -19.165  1.00  0.00           C  
ATOM   1769  HA  ALA   124     241.208  17.841 -19.259  1.00  0.00           H  
ATOM   1770  CB  ALA   124     242.163  19.680 -18.991  1.00  0.00           C  
ATOM   1771  HB1 ALA   124     241.632  20.006 -18.096  1.00  0.00           H  
ATOM   1772  HB2 ALA   124     243.148  20.127 -19.124  1.00  0.00           H  
ATOM   1773  HB3 ALA   124     241.558  19.994 -19.841  1.00  0.00           H  
ATOM   1774  C   ALA   124     243.140  17.679 -20.343  1.00  0.00           C  
ATOM   1775  O   ALA   124     244.368  17.641 -20.257  1.00  0.00           O  
ATOM   1776  N   TYR   125     242.520  17.398 -21.518  1.00  0.00           N  
ATOM   1777  H   TYR   125     241.520  17.486 -21.629  1.00  0.00           H  
ATOM   1778  CA  TYR   125     243.194  17.040 -22.745  1.00  0.00           C  
ATOM   1779  HA  TYR   125     244.190  17.481 -22.714  1.00  0.00           H  
ATOM   1780  CB  TYR   125     243.469  15.554 -22.760  1.00  0.00           C  
ATOM   1781  HB2 TYR   125     244.081  15.386 -21.874  1.00  0.00           H  
ATOM   1782  HB3 TYR   125     242.552  14.978 -22.632  1.00  0.00           H  
ATOM   1783  CG  TYR   125     244.266  14.954 -23.969  1.00  0.00           C  
ATOM   1784  CD1 TYR   125     245.661  14.987 -23.997  1.00  0.00           C  
ATOM   1785  HD1 TYR   125     246.286  15.480 -23.267  1.00  0.00           H  
ATOM   1786  CE1 TYR   125     246.371  14.332 -25.108  1.00  0.00           C  
ATOM   1787  HE1 TYR   125     247.426  14.548 -25.199  1.00  0.00           H  
ATOM   1788  CZ  TYR   125     245.745  13.563 -26.087  1.00  0.00           C  
ATOM   1789  OH  TYR   125     246.480  12.795 -26.953  1.00  0.00           O  
ATOM   1790  HH  TYR   125     247.427  12.953 -26.973  1.00  0.00           H  
ATOM   1791  CE2 TYR   125     244.308  13.603 -26.083  1.00  0.00           C  
ATOM   1792  HE2 TYR   125     243.781  13.037 -26.837  1.00  0.00           H  
ATOM   1793  CD2 TYR   125     243.624  14.169 -24.990  1.00  0.00           C  
ATOM   1794  HD2 TYR   125     242.548  14.072 -24.979  1.00  0.00           H  
ATOM   1795  C   TYR   125     242.478  17.537 -24.014  1.00  0.00           C  
ATOM   1796  O   TYR   125     241.362  18.013 -24.017  1.00  0.00           O  
ATOM   1797  N   GLU   126     243.370  17.577 -25.062  1.00  0.00           N  
ATOM   1798  H   GLU   126     244.321  17.275 -24.905  1.00  0.00           H  
ATOM   1799  CA  GLU   126     243.037  18.339 -26.317  1.00  0.00           C  
ATOM   1800  HA  GLU   126     242.786  19.346 -25.984  1.00  0.00           H  
ATOM   1801  CB  GLU   126     244.244  18.351 -27.169  1.00  0.00           C  
ATOM   1802  HB2 GLU   126     245.054  18.742 -26.553  1.00  0.00           H  
ATOM   1803  HB3 GLU   126     244.488  17.314 -27.402  1.00  0.00           H  
ATOM   1804  CG  GLU   126     244.469  19.204 -28.500  1.00  0.00           C  
ATOM   1805  HG2 GLU   126     245.484  19.038 -28.859  1.00  0.00           H  
ATOM   1806  HG3 GLU   126     243.896  18.747 -29.308  1.00  0.00           H  
ATOM   1807  CD  GLU   126     244.201  20.696 -28.406  1.00  0.00           C  
ATOM   1808  OE1 GLU   126     244.389  21.319 -29.486  1.00  0.00           O  
ATOM   1809  OE2 GLU   126     243.994  21.287 -27.351  1.00  0.00           O  
ATOM   1810  C   GLU   126     241.837  17.793 -27.104  1.00  0.00           C  
ATOM   1811  O   GLU   126     241.188  18.607 -27.778  1.00  0.00           O  
ATOM   1812  N   MET   127     241.477  16.500 -26.861  1.00  0.00           N  
ATOM   1813  H   MET   127     241.993  15.951 -26.188  1.00  0.00           H  
ATOM   1814  CA  MET   127     240.420  15.809 -27.599  1.00  0.00           C  
ATOM   1815  HA  MET   127     239.647  16.573 -27.677  1.00  0.00           H  
ATOM   1816  CB  MET   127     240.848  15.427 -29.021  1.00  0.00           C  
ATOM   1817  HB2 MET   127     239.964  15.489 -29.655  1.00  0.00           H  
ATOM   1818  HB3 MET   127     241.450  16.162 -29.555  1.00  0.00           H  
ATOM   1819  CG  MET   127     241.660  14.128 -29.190  1.00  0.00           C  
ATOM   1820  HG2 MET   127     242.391  14.161 -29.997  1.00  0.00           H  
ATOM   1821  HG3 MET   127     242.256  13.964 -28.292  1.00  0.00           H  
ATOM   1822  SD  MET   127     240.551  12.682 -29.478  1.00  0.00           S  
ATOM   1823  CE  MET   127     240.262  13.082 -31.200  1.00  0.00           C  
ATOM   1824  HE1 MET   127     241.128  12.784 -31.791  1.00  0.00           H  
ATOM   1825  HE2 MET   127     239.433  12.455 -31.526  1.00  0.00           H  
ATOM   1826  HE3 MET   127     240.061  14.137 -31.384  1.00  0.00           H  
ATOM   1827  C   MET   127     239.768  14.684 -26.809  1.00  0.00           C  
ATOM   1828  O   MET   127     240.432  14.129 -25.903  1.00  0.00           O  
ATOM   1829  N   PRO   128     238.485  14.314 -27.073  1.00  0.00           N  
ATOM   1830  CD  PRO   128     237.586  14.917 -28.053  1.00  0.00           C  
ATOM   1831  HD2 PRO   128     237.716  14.390 -28.998  1.00  0.00           H  
ATOM   1832  HD3 PRO   128     237.736  15.996 -28.105  1.00  0.00           H  
ATOM   1833  CG  PRO   128     236.172  14.680 -27.637  1.00  0.00           C  
ATOM   1834  HG2 PRO   128     235.531  14.586 -28.514  1.00  0.00           H  
ATOM   1835  HG3 PRO   128     235.784  15.386 -26.904  1.00  0.00           H  
ATOM   1836  CB  PRO   128     236.260  13.363 -26.960  1.00  0.00           C  
ATOM   1837  HB2 PRO   128     236.288  12.556 -27.692  1.00  0.00           H  
ATOM   1838  HB3 PRO   128     235.528  13.224 -26.164  1.00  0.00           H  
ATOM   1839  CA  PRO   128     237.607  13.433 -26.273  1.00  0.00           C  
ATOM   1840  HA  PRO   128     237.439  13.945 -25.326  1.00  0.00           H  
ATOM   1841  C   PRO   128     238.289  11.991 -26.054  1.00  0.00           C  
ATOM   1842  O   PRO   128     239.262  11.535 -26.684  1.00  0.00           O  
ATOM   1843  N   SER   129     237.828  11.259 -24.966  1.00  0.00           N  
ATOM   1844  H   SER   129     237.047  11.639 -24.450  1.00  0.00           H  
ATOM   1845  CA  SER   129     238.319   9.903 -24.527  1.00  0.00           C  
ATOM   1846  HA  SER   129     239.392   9.761 -24.652  1.00  0.00           H  
ATOM   1847  CB  SER   129     237.970   9.599 -23.037  1.00  0.00           C  
ATOM   1848  HB2 SER   129     238.001   8.523 -22.865  1.00  0.00           H  
ATOM   1849  HB3 SER   129     238.705  10.062 -22.380  1.00  0.00           H  
ATOM   1850  OG  SER   129     236.726  10.143 -22.683  1.00  0.00           O  
ATOM   1851  HG  SER   129     236.698  10.142 -21.723  1.00  0.00           H  
ATOM   1852  C   SER   129     237.712   8.800 -25.320  1.00  0.00           C  
ATOM   1853  O   SER   129     236.650   8.990 -25.959  1.00  0.00           O  
ATOM   1854  N   GLU   130     238.586   7.808 -25.549  1.00  0.00           N  
ATOM   1855  H   GLU   130     239.498   8.016 -25.168  1.00  0.00           H  
ATOM   1856  CA  GLU   130     238.314   6.627 -26.422  1.00  0.00           C  
ATOM   1857  HA  GLU   130     237.979   7.037 -27.375  1.00  0.00           H  
ATOM   1858  CB  GLU   130     239.659   5.916 -26.605  1.00  0.00           C  
ATOM   1859  HB2 GLU   130     239.469   5.157 -27.363  1.00  0.00           H  
ATOM   1860  HB3 GLU   130     240.282   6.625 -27.150  1.00  0.00           H  
ATOM   1861  CG  GLU   130     240.476   5.464 -25.403  1.00  0.00           C  
ATOM   1862  HG2 GLU   130     239.765   5.497 -24.577  1.00  0.00           H  
ATOM   1863  HG3 GLU   130     240.790   4.430 -25.544  1.00  0.00           H  
ATOM   1864  CD  GLU   130     241.614   6.515 -25.135  1.00  0.00           C  
ATOM   1865  OE1 GLU   130     241.322   7.665 -24.667  1.00  0.00           O  
ATOM   1866  OE2 GLU   130     242.815   6.170 -25.313  1.00  0.00           O  
ATOM   1867  C   GLU   130     237.285   5.611 -25.918  1.00  0.00           C  
ATOM   1868  O   GLU   130     236.706   4.814 -26.646  1.00  0.00           O  
ATOM   1869  N   GLU   131     236.959   5.589 -24.604  1.00  0.00           N  
ATOM   1870  H   GLU   131     237.468   6.230 -24.012  1.00  0.00           H  
ATOM   1871  CA  GLU   131     236.165   4.520 -23.988  1.00  0.00           C  
ATOM   1872  HA  GLU   131     236.366   3.615 -24.561  1.00  0.00           H  
ATOM   1873  CB  GLU   131     236.516   4.281 -22.523  1.00  0.00           C  
ATOM   1874  HB2 GLU   131     237.594   4.131 -22.470  1.00  0.00           H  
ATOM   1875  HB3 GLU   131     236.315   5.187 -21.952  1.00  0.00           H  
ATOM   1876  CG  GLU   131     235.779   3.122 -21.813  1.00  0.00           C  
ATOM   1877  HG2 GLU   131     236.163   3.075 -20.795  1.00  0.00           H  
ATOM   1878  HG3 GLU   131     234.697   3.249 -21.778  1.00  0.00           H  
ATOM   1879  CD  GLU   131     236.033   1.743 -22.469  1.00  0.00           C  
ATOM   1880  OE1 GLU   131     235.418   0.704 -22.144  1.00  0.00           O  
ATOM   1881  OE2 GLU   131     236.887   1.685 -23.391  1.00  0.00           O  
ATOM   1882  C   GLU   131     234.708   4.730 -24.251  1.00  0.00           C  
ATOM   1883  O   GLU   131     233.949   3.710 -24.232  1.00  0.00           O  
ATOM   1884  N   GLY   132     234.260   5.964 -24.580  1.00  0.00           N  
ATOM   1885  H   GLY   132     234.876   6.764 -24.553  1.00  0.00           H  
ATOM   1886  CA  GLY   132     232.821   6.237 -24.758  1.00  0.00           C  
ATOM   1887  HA2 GLY   132     232.310   5.770 -23.916  1.00  0.00           H  
ATOM   1888  HA3 GLY   132     232.686   7.318 -24.787  1.00  0.00           H  
ATOM   1889  C   GLY   132     232.098   5.632 -25.953  1.00  0.00           C  
ATOM   1890  O   GLY   132     230.882   5.300 -25.941  1.00  0.00           O  
ATOM   1891  N   TYR   133     232.919   5.365 -27.004  1.00  0.00           N  
ATOM   1892  H   TYR   133     233.871   5.692 -26.925  1.00  0.00           H  
ATOM   1893  CA  TYR   133     232.541   4.524 -28.164  1.00  0.00           C  
ATOM   1894  HA  TYR   133     231.634   4.961 -28.581  1.00  0.00           H  
ATOM   1895  CB  TYR   133     233.592   4.613 -29.244  1.00  0.00           C  
ATOM   1896  HB2 TYR   133     234.513   4.184 -28.848  1.00  0.00           H  
ATOM   1897  HB3 TYR   133     233.190   4.016 -30.062  1.00  0.00           H  
ATOM   1898  CG  TYR   133     233.830   5.927 -29.894  1.00  0.00           C  
ATOM   1899  CD1 TYR   133     232.768   6.613 -30.480  1.00  0.00           C  
ATOM   1900  HD1 TYR   133     231.775   6.192 -30.512  1.00  0.00           H  
ATOM   1901  CE1 TYR   133     232.981   7.879 -31.009  1.00  0.00           C  
ATOM   1902  HE1 TYR   133     232.121   8.388 -31.419  1.00  0.00           H  
ATOM   1903  CZ  TYR   133     234.289   8.452 -30.999  1.00  0.00           C  
ATOM   1904  OH  TYR   133     234.525   9.691 -31.524  1.00  0.00           O  
ATOM   1905  HH  TYR   133     233.694  10.137 -31.699  1.00  0.00           H  
ATOM   1906  CE2 TYR   133     235.378   7.765 -30.383  1.00  0.00           C  
ATOM   1907  HE2 TYR   133     236.364   8.202 -30.334  1.00  0.00           H  
ATOM   1908  CD2 TYR   133     235.114   6.537 -29.742  1.00  0.00           C  
ATOM   1909  HD2 TYR   133     235.949   6.084 -29.229  1.00  0.00           H  
ATOM   1910  C   TYR   133     232.300   2.998 -27.774  1.00  0.00           C  
ATOM   1911  O   TYR   133     231.850   2.265 -28.712  1.00  0.00           O  
ATOM   1912  N   GLN   134     232.716   2.514 -26.532  1.00  0.00           N  
ATOM   1913  H   GLN   134     233.225   3.070 -25.860  1.00  0.00           H  
ATOM   1914  CA  GLN   134     232.553   1.123 -26.037  1.00  0.00           C  
ATOM   1915  HA  GLN   134     232.136   0.628 -26.913  1.00  0.00           H  
ATOM   1916  CB  GLN   134     233.941   0.484 -25.715  1.00  0.00           C  
ATOM   1917  HB2 GLN   134     234.544   1.159 -25.108  1.00  0.00           H  
ATOM   1918  HB3 GLN   134     233.756  -0.491 -25.264  1.00  0.00           H  
ATOM   1919  CG  GLN   134     234.642   0.220 -27.042  1.00  0.00           C  
ATOM   1920  HG2 GLN   134     234.691   1.174 -27.567  1.00  0.00           H  
ATOM   1921  HG3 GLN   134     235.712   0.013 -27.064  1.00  0.00           H  
ATOM   1922  CD  GLN   134     234.077  -0.954 -27.898  1.00  0.00           C  
ATOM   1923  OE1 GLN   134     232.992  -1.462 -27.830  1.00  0.00           O  
ATOM   1924  NE2 GLN   134     234.776  -1.527 -28.886  1.00  0.00           N  
ATOM   1925 HE21 GLN   134     235.688  -1.225 -29.198  1.00  0.00           H  
ATOM   1926 HE22 GLN   134     234.295  -2.259 -29.390  1.00  0.00           H  
ATOM   1927  C   GLN   134     231.531   0.979 -24.932  1.00  0.00           C  
ATOM   1928  O   GLN   134     231.094  -0.087 -24.583  1.00  0.00           O  
ATOM   1929  N   ASP   135     230.872   2.092 -24.591  1.00  0.00           N  
ATOM   1930  H   ASP   135     231.229   2.927 -25.033  1.00  0.00           H  
ATOM   1931  CA  ASP   135     229.698   2.272 -23.684  1.00  0.00           C  
ATOM   1932  HA  ASP   135     229.235   1.325 -23.404  1.00  0.00           H  
ATOM   1933  CB  ASP   135     230.008   3.188 -22.396  1.00  0.00           C  
ATOM   1934  HB2 ASP   135     230.400   4.150 -22.727  1.00  0.00           H  
ATOM   1935  HB3 ASP   135     229.067   3.314 -21.861  1.00  0.00           H  
ATOM   1936  CG  ASP   135     230.907   2.488 -21.321  1.00  0.00           C  
ATOM   1937  OD1 ASP   135     231.545   3.242 -20.529  1.00  0.00           O  
ATOM   1938  OD2 ASP   135     230.818   1.272 -21.144  1.00  0.00           O  
ATOM   1939  C   ASP   135     228.441   2.953 -24.326  1.00  0.00           C  
ATOM   1940  O   ASP   135     227.312   2.768 -23.842  1.00  0.00           O  
ATOM   1941  N   TYR   136     228.568   3.783 -25.330  1.00  0.00           N  
ATOM   1942  H   TYR   136     229.545   3.945 -25.531  1.00  0.00           H  
ATOM   1943  CA  TYR   136     227.605   4.467 -26.119  1.00  0.00           C  
ATOM   1944  HA  TYR   136     226.610   4.213 -25.754  1.00  0.00           H  
ATOM   1945  CB  TYR   136     227.663   5.998 -25.842  1.00  0.00           C  
ATOM   1946  HB2 TYR   136     228.536   6.453 -26.310  1.00  0.00           H  
ATOM   1947  HB3 TYR   136     226.870   6.394 -26.477  1.00  0.00           H  
ATOM   1948  CG  TYR   136     227.561   6.416 -24.371  1.00  0.00           C  
ATOM   1949  CD1 TYR   136     226.198   6.588 -23.849  1.00  0.00           C  
ATOM   1950  HD1 TYR   136     225.357   6.378 -24.493  1.00  0.00           H  
ATOM   1951  CE1 TYR   136     226.033   7.188 -22.590  1.00  0.00           C  
ATOM   1952  HE1 TYR   136     225.068   7.348 -22.134  1.00  0.00           H  
ATOM   1953  CZ  TYR   136     227.143   7.574 -21.821  1.00  0.00           C  
ATOM   1954  OH  TYR   136     226.911   8.059 -20.602  1.00  0.00           O  
ATOM   1955  HH  TYR   136     225.981   8.263 -20.483  1.00  0.00           H  
ATOM   1956  CE2 TYR   136     228.437   7.231 -22.271  1.00  0.00           C  
ATOM   1957  HE2 TYR   136     229.322   7.405 -21.677  1.00  0.00           H  
ATOM   1958  CD2 TYR   136     228.668   6.606 -23.550  1.00  0.00           C  
ATOM   1959  HD2 TYR   136     229.639   6.286 -23.896  1.00  0.00           H  
ATOM   1960  C   TYR   136     227.688   4.045 -27.593  1.00  0.00           C  
ATOM   1961  O   TYR   136     228.711   4.249 -28.247  1.00  0.00           O  
ATOM   1962  N   GLU   137     226.498   3.616 -28.117  1.00  0.00           N  
ATOM   1963  H   GLU   137     225.757   3.581 -27.433  1.00  0.00           H  
ATOM   1964  CA  GLU   137     226.123   3.289 -29.483  1.00  0.00           C  
ATOM   1965  HA  GLU   137     226.957   2.665 -29.801  1.00  0.00           H  
ATOM   1966  CB  GLU   137     224.969   2.302 -29.688  1.00  0.00           C  
ATOM   1967  HB2 GLU   137     224.930   2.161 -30.768  1.00  0.00           H  
ATOM   1968  HB3 GLU   137     225.190   1.269 -29.419  1.00  0.00           H  
ATOM   1969  CG  GLU   137     223.515   2.604 -29.234  1.00  0.00           C  
ATOM   1970  HG2 GLU   137     223.384   3.637 -29.555  1.00  0.00           H  
ATOM   1971  HG3 GLU   137     222.832   1.966 -29.794  1.00  0.00           H  
ATOM   1972  CD  GLU   137     223.265   2.584 -27.713  1.00  0.00           C  
ATOM   1973  OE1 GLU   137     224.210   2.766 -26.946  1.00  0.00           O  
ATOM   1974  OE2 GLU   137     222.110   2.318 -27.313  1.00  0.00           O  
ATOM   1975  C   GLU   137     226.032   4.528 -30.393  1.00  0.00           C  
ATOM   1976  O   GLU   137     225.748   5.602 -29.869  1.00  0.00           O  
ATOM   1977  N   PRO   138     226.448   4.557 -31.687  1.00  0.00           N  
ATOM   1978  CD  PRO   138     227.068   3.444 -32.409  1.00  0.00           C  
ATOM   1979  HD2 PRO   138     226.391   2.590 -32.408  1.00  0.00           H  
ATOM   1980  HD3 PRO   138     227.961   3.114 -31.877  1.00  0.00           H  
ATOM   1981  CG  PRO   138     227.557   3.981 -33.763  1.00  0.00           C  
ATOM   1982  HG2 PRO   138     227.163   3.394 -34.593  1.00  0.00           H  
ATOM   1983  HG3 PRO   138     228.640   4.008 -33.884  1.00  0.00           H  
ATOM   1984  CB  PRO   138     226.917   5.340 -33.919  1.00  0.00           C  
ATOM   1985  HB2 PRO   138     226.086   5.348 -34.625  1.00  0.00           H  
ATOM   1986  HB3 PRO   138     227.742   5.978 -34.237  1.00  0.00           H  
ATOM   1987  CA  PRO   138     226.393   5.757 -32.551  1.00  0.00           C  
ATOM   1988  HA  PRO   138     227.037   6.557 -32.187  1.00  0.00           H  
ATOM   1989  C   PRO   138     224.949   6.327 -32.691  1.00  0.00           C  
ATOM   1990  O   PRO   138     223.965   5.640 -32.594  1.00  0.00           O  
ATOM   1991  N   GLU   139     225.050   7.520 -33.265  1.00  0.00           N  
ATOM   1992  H   GLU   139     225.971   7.862 -33.499  1.00  0.00           H  
ATOM   1993  CA  GLU   139     223.909   8.351 -33.723  1.00  0.00           C  
ATOM   1994  HA  GLU   139     223.041   7.697 -33.632  1.00  0.00           H  
ATOM   1995  CB  GLU   139     223.823   9.517 -32.757  1.00  0.00           C  
ATOM   1996  HB2 GLU   139     223.856   9.084 -31.757  1.00  0.00           H  
ATOM   1997  HB3 GLU   139     224.640  10.216 -32.934  1.00  0.00           H  
ATOM   1998  CG  GLU   139     222.424  10.291 -32.776  1.00  0.00           C  
ATOM   1999  HG2 GLU   139     222.615  10.950 -31.928  1.00  0.00           H  
ATOM   2000  HG3 GLU   139     222.393  10.825 -33.726  1.00  0.00           H  
ATOM   2001  CD  GLU   139     221.175   9.473 -32.564  1.00  0.00           C  
ATOM   2002  OE1 GLU   139     220.714   9.302 -31.398  1.00  0.00           O  
ATOM   2003  OE2 GLU   139     220.618   8.905 -33.516  1.00  0.00           O  
ATOM   2004  C   GLU   139     223.983   8.852 -35.205  1.00  0.00           C  
ATOM   2005  O   GLU   139     225.063   9.120 -35.653  1.00  0.00           O  
ATOM   2006  N   ALA   140     222.797   9.170 -35.775  1.00  0.00           N  
ATOM   2007  H   ALA   140     221.963   8.903 -35.272  1.00  0.00           H  
ATOM   2008  CA  ALA   140     222.545   9.554 -37.200  1.00  0.00           C  
ATOM   2009  HA  ALA   140     223.299  10.285 -37.491  1.00  0.00           H  
ATOM   2010  CB  ALA   140     222.719   8.300 -38.116  1.00  0.00           C  
ATOM   2011  HB1 ALA   140     223.669   7.835 -37.851  1.00  0.00           H  
ATOM   2012  HB2 ALA   140     221.943   7.555 -37.941  1.00  0.00           H  
ATOM   2013  HB3 ALA   140     222.703   8.495 -39.188  1.00  0.00           H  
ATOM   2014  C   ALA   140     221.111  10.178 -37.411  1.00  0.00           C  
ATOM   2015  O   ALA   140     220.112   9.660 -36.837  1.00  0.00           O  
ATOM   2016  OXT ALA   140     221.093  11.253 -37.991  1.00  0.00           O  
TER    2017      ALA   140 
ATOM   2017  N   ASP   141     216.169  -7.263 -10.584  1.00  0.00           N  
ATOM   2018  H1  ASP   141     215.577  -7.644  -9.860  1.00  0.00           H  
ATOM   2019  H2  ASP   141     217.017  -7.806 -10.513  1.00  0.00           H  
ATOM   2020  H3  ASP   141     215.728  -7.400 -11.482  1.00  0.00           H  
ATOM   2021  CA  ASP   141     216.284  -5.782 -10.302  1.00  0.00           C  
ATOM   2022  HA  ASP   141     216.946  -5.238 -10.975  1.00  0.00           H  
ATOM   2023  CB  ASP   141     214.887  -5.030 -10.448  1.00  0.00           C  
ATOM   2024  HB2 ASP   141     214.274  -5.129  -9.552  1.00  0.00           H  
ATOM   2025  HB3 ASP   141     215.070  -3.959 -10.542  1.00  0.00           H  
ATOM   2026  CG  ASP   141     214.077  -5.559 -11.657  1.00  0.00           C  
ATOM   2027  OD1 ASP   141     214.587  -6.428 -12.454  1.00  0.00           O  
ATOM   2028  OD2 ASP   141     212.906  -5.088 -11.862  1.00  0.00           O  
ATOM   2029  C   ASP   141     216.874  -5.654  -8.864  1.00  0.00           C  
ATOM   2030  O   ASP   141     216.711  -6.514  -7.981  1.00  0.00           O  
ATOM   2031  N   ALA   142     217.506  -4.519  -8.603  1.00  0.00           N  
ATOM   2032  H   ALA   142     217.324  -3.707  -9.175  1.00  0.00           H  
ATOM   2033  CA  ALA   142     218.183  -4.139  -7.388  1.00  0.00           C  
ATOM   2034  HA  ALA   142     218.330  -5.042  -6.797  1.00  0.00           H  
ATOM   2035  CB  ALA   142     219.640  -3.824  -7.788  1.00  0.00           C  
ATOM   2036  HB1 ALA   142     220.122  -4.669  -8.279  1.00  0.00           H  
ATOM   2037  HB2 ALA   142     219.733  -2.890  -8.342  1.00  0.00           H  
ATOM   2038  HB3 ALA   142     220.192  -3.771  -6.849  1.00  0.00           H  
ATOM   2039  C   ALA   142     217.516  -2.984  -6.572  1.00  0.00           C  
ATOM   2040  O   ALA   142     218.149  -2.068  -6.036  1.00  0.00           O  
ATOM   2041  N   GLU   143     216.175  -3.049  -6.523  1.00  0.00           N  
ATOM   2042  H   GLU   143     215.775  -3.880  -6.934  1.00  0.00           H  
ATOM   2043  CA  GLU   143     215.326  -2.097  -5.812  1.00  0.00           C  
ATOM   2044  HA  GLU   143     215.687  -1.091  -6.030  1.00  0.00           H  
ATOM   2045  CB  GLU   143     213.946  -2.290  -6.398  1.00  0.00           C  
ATOM   2046  HB2 GLU   143     213.990  -2.159  -7.480  1.00  0.00           H  
ATOM   2047  HB3 GLU   143     213.656  -3.334  -6.278  1.00  0.00           H  
ATOM   2048  CG  GLU   143     212.978  -1.259  -5.837  1.00  0.00           C  
ATOM   2049  HG2 GLU   143     212.737  -1.579  -4.823  1.00  0.00           H  
ATOM   2050  HG3 GLU   143     213.483  -0.296  -5.914  1.00  0.00           H  
ATOM   2051  CD  GLU   143     211.715  -1.231  -6.673  1.00  0.00           C  
ATOM   2052  OE1 GLU   143     210.683  -1.859  -6.315  1.00  0.00           O  
ATOM   2053  OE2 GLU   143     211.711  -0.713  -7.817  1.00  0.00           O  
ATOM   2054  C   GLU   143     215.450  -2.123  -4.253  1.00  0.00           C  
ATOM   2055  O   GLU   143     215.587  -3.148  -3.683  1.00  0.00           O  
ATOM   2056  N   PHE   144     215.406  -1.003  -3.603  1.00  0.00           N  
ATOM   2057  H   PHE   144     215.408  -0.142  -4.130  1.00  0.00           H  
ATOM   2058  CA  PHE   144     215.544  -0.910  -2.137  1.00  0.00           C  
ATOM   2059  HA  PHE   144     216.385  -1.536  -1.839  1.00  0.00           H  
ATOM   2060  CB  PHE   144     215.922   0.450  -1.706  1.00  0.00           C  
ATOM   2061  HB2 PHE   144     216.506   0.357  -0.790  1.00  0.00           H  
ATOM   2062  HB3 PHE   144     216.518   0.871  -2.516  1.00  0.00           H  
ATOM   2063  CG  PHE   144     214.732   1.419  -1.471  1.00  0.00           C  
ATOM   2064  CD1 PHE   144     214.566   2.142  -0.257  1.00  0.00           C  
ATOM   2065  HD1 PHE   144     215.258   1.996   0.559  1.00  0.00           H  
ATOM   2066  CE1 PHE   144     213.518   3.062  -0.086  1.00  0.00           C  
ATOM   2067  HE1 PHE   144     213.427   3.573   0.862  1.00  0.00           H  
ATOM   2068  CZ  PHE   144     212.626   3.282  -1.156  1.00  0.00           C  
ATOM   2069  HZ  PHE   144     211.776   3.922  -0.972  1.00  0.00           H  
ATOM   2070  CE2 PHE   144     212.739   2.645  -2.378  1.00  0.00           C  
ATOM   2071  HE2 PHE   144     212.063   2.657  -3.220  1.00  0.00           H  
ATOM   2072  CD2 PHE   144     213.786   1.667  -2.508  1.00  0.00           C  
ATOM   2073  HD2 PHE   144     213.861   1.184  -3.471  1.00  0.00           H  
ATOM   2074  C   PHE   144     214.320  -1.513  -1.342  1.00  0.00           C  
ATOM   2075  O   PHE   144     214.235  -1.372  -0.117  1.00  0.00           O  
ATOM   2076  N   ARG   145     213.364  -2.133  -2.042  1.00  0.00           N  
ATOM   2077  H   ARG   145     213.603  -2.217  -3.020  1.00  0.00           H  
ATOM   2078  CA  ARG   145     212.290  -3.003  -1.498  1.00  0.00           C  
ATOM   2079  HA  ARG   145     211.959  -2.534  -0.572  1.00  0.00           H  
ATOM   2080  CB  ARG   145     211.005  -2.812  -2.378  1.00  0.00           C  
ATOM   2081  HB2 ARG   145     211.084  -3.210  -3.390  1.00  0.00           H  
ATOM   2082  HB3 ARG   145     210.161  -3.346  -1.940  1.00  0.00           H  
ATOM   2083  CG  ARG   145     210.534  -1.323  -2.366  1.00  0.00           C  
ATOM   2084  HG2 ARG   145     210.591  -0.862  -1.380  1.00  0.00           H  
ATOM   2085  HG3 ARG   145     211.227  -0.687  -2.917  1.00  0.00           H  
ATOM   2086  CD  ARG   145     209.094  -1.096  -2.915  1.00  0.00           C  
ATOM   2087  HD2 ARG   145     208.344  -1.543  -2.262  1.00  0.00           H  
ATOM   2088  HD3 ARG   145     208.874  -0.030  -2.964  1.00  0.00           H  
ATOM   2089  NE  ARG   145     208.984  -1.623  -4.271  1.00  0.00           N  
ATOM   2090  HE  ARG   145     209.825  -1.740  -4.818  1.00  0.00           H  
ATOM   2091  CZ  ARG   145     207.898  -2.075  -4.908  1.00  0.00           C  
ATOM   2092  NH1 ARG   145     206.726  -2.204  -4.414  1.00  0.00           N  
ATOM   2093 HH11 ARG   145     206.571  -1.981  -3.441  1.00  0.00           H  
ATOM   2094 HH12 ARG   145     205.945  -2.398  -5.024  1.00  0.00           H  
ATOM   2095  NH2 ARG   145     207.999  -2.327  -6.170  1.00  0.00           N  
ATOM   2096 HH21 ARG   145     208.903  -2.349  -6.620  1.00  0.00           H  
ATOM   2097 HH22 ARG   145     207.195  -2.577  -6.728  1.00  0.00           H  
ATOM   2098  C   ARG   145     212.661  -4.433  -1.207  1.00  0.00           C  
ATOM   2099  O   ARG   145     211.817  -5.247  -0.905  1.00  0.00           O  
ATOM   2100  N   HIE   146     214.014  -4.788  -1.388  1.00  0.00           N  
ATOM   2101  H   HIE   146     214.532  -4.246  -2.066  1.00  0.00           H  
ATOM   2102  CA  HIE   146     214.676  -6.019  -1.044  1.00  0.00           C  
ATOM   2103  HA  HIE   146     214.160  -6.605  -0.284  1.00  0.00           H  
ATOM   2104  CB  HIE   146     214.660  -6.811  -2.396  1.00  0.00           C  
ATOM   2105  HB2 HIE   146     213.644  -6.709  -2.777  1.00  0.00           H  
ATOM   2106  HB3 HIE   146     215.375  -6.334  -3.066  1.00  0.00           H  
ATOM   2107  CG  HIE   146     215.100  -8.283  -2.399  1.00  0.00           C  
ATOM   2108  ND1 HIE   146     215.912  -8.838  -3.417  1.00  0.00           N  
ATOM   2109  CE1 HIE   146     216.134 -10.129  -3.053  1.00  0.00           C  
ATOM   2110  HE1 HIE   146     216.762 -10.797  -3.624  1.00  0.00           H  
ATOM   2111  NE2 HIE   146     215.337 -10.437  -2.016  1.00  0.00           N  
ATOM   2112  HE2 HIE   146     215.403 -11.297  -1.490  1.00  0.00           H  
ATOM   2113  CD2 HIE   146     214.719  -9.240  -1.593  1.00  0.00           C  
ATOM   2114  HD2 HIE   146     213.994  -9.092  -0.806  1.00  0.00           H  
ATOM   2115  C   HIE   146     216.068  -5.773  -0.493  1.00  0.00           C  
ATOM   2116  O   HIE   146     216.589  -4.669  -0.761  1.00  0.00           O  
ATOM   2117  N   ASP   147     216.648  -6.792   0.178  1.00  0.00           N  
ATOM   2118  H   ASP   147     216.122  -7.621   0.414  1.00  0.00           H  
ATOM   2119  CA  ASP   147     217.971  -6.661   0.855  1.00  0.00           C  
ATOM   2120  HA  ASP   147     217.843  -5.748   1.437  1.00  0.00           H  
ATOM   2121  CB  ASP   147     218.044  -7.798   1.895  1.00  0.00           C  
ATOM   2122  HB2 ASP   147     217.062  -8.080   2.277  1.00  0.00           H  
ATOM   2123  HB3 ASP   147     218.467  -8.691   1.436  1.00  0.00           H  
ATOM   2124  CG  ASP   147     218.841  -7.380   3.167  1.00  0.00           C  
ATOM   2125  OD1 ASP   147     219.571  -6.356   3.236  1.00  0.00           O  
ATOM   2126  OD2 ASP   147     218.749  -8.035   4.228  1.00  0.00           O  
ATOM   2127  C   ASP   147     219.248  -6.637  -0.059  1.00  0.00           C  
ATOM   2128  O   ASP   147     219.260  -7.123  -1.234  1.00  0.00           O  
ATOM   2129  N   SER   148     220.240  -5.797   0.334  1.00  0.00           N  
ATOM   2130  H   SER   148     220.134  -5.402   1.257  1.00  0.00           H  
ATOM   2131  CA  SER   148     221.457  -5.364  -0.369  1.00  0.00           C  
ATOM   2132  HA  SER   148     221.934  -4.553   0.181  1.00  0.00           H  
ATOM   2133  CB  SER   148     222.547  -6.457  -0.459  1.00  0.00           C  
ATOM   2134  HB2 SER   148     222.279  -7.217  -1.194  1.00  0.00           H  
ATOM   2135  HB3 SER   148     223.456  -5.960  -0.796  1.00  0.00           H  
ATOM   2136  OG  SER   148     222.857  -7.009   0.776  1.00  0.00           O  
ATOM   2137  HG  SER   148     223.613  -7.596   0.694  1.00  0.00           H  
ATOM   2138  C   SER   148     221.233  -4.556  -1.717  1.00  0.00           C  
ATOM   2139  O   SER   148     222.151  -4.428  -2.561  1.00  0.00           O  
ATOM   2140  N   GLY   149     220.002  -4.001  -1.910  1.00  0.00           N  
ATOM   2141  H   GLY   149     219.312  -4.265  -1.221  1.00  0.00           H  
ATOM   2142  CA  GLY   149     219.510  -3.218  -3.129  1.00  0.00           C  
ATOM   2143  HA2 GLY   149     220.050  -3.587  -4.002  1.00  0.00           H  
ATOM   2144  HA3 GLY   149     218.433  -3.282  -3.283  1.00  0.00           H  
ATOM   2145  C   GLY   149     219.959  -1.763  -2.953  1.00  0.00           C  
ATOM   2146  O   GLY   149     220.681  -1.442  -1.995  1.00  0.00           O  
ATOM   2147  N   TYR   150     219.505  -0.877  -3.862  1.00  0.00           N  
ATOM   2148  H   TYR   150     218.777  -1.132  -4.514  1.00  0.00           H  
ATOM   2149  CA  TYR   150     219.872   0.543  -3.882  1.00  0.00           C  
ATOM   2150  HA  TYR   150     219.872   0.932  -2.865  1.00  0.00           H  
ATOM   2151  CB  TYR   150     221.391   0.563  -4.371  1.00  0.00           C  
ATOM   2152  HB2 TYR   150     221.701   1.577  -4.624  1.00  0.00           H  
ATOM   2153  HB3 TYR   150     221.904   0.313  -3.442  1.00  0.00           H  
ATOM   2154  CG  TYR   150     221.780  -0.332  -5.424  1.00  0.00           C  
ATOM   2155  CD1 TYR   150     222.455  -1.482  -5.049  1.00  0.00           C  
ATOM   2156  HD1 TYR   150     222.723  -1.637  -4.014  1.00  0.00           H  
ATOM   2157  CE1 TYR   150     222.886  -2.404  -6.012  1.00  0.00           C  
ATOM   2158  HE1 TYR   150     223.355  -3.312  -5.664  1.00  0.00           H  
ATOM   2159  CZ  TYR   150     222.639  -2.138  -7.386  1.00  0.00           C  
ATOM   2160  OH  TYR   150     223.064  -2.945  -8.384  1.00  0.00           O  
ATOM   2161  HH  TYR   150     223.162  -2.500  -9.229  1.00  0.00           H  
ATOM   2162  CE2 TYR   150     221.937  -0.987  -7.739  1.00  0.00           C  
ATOM   2163  HE2 TYR   150     221.710  -0.695  -8.753  1.00  0.00           H  
ATOM   2164  CD2 TYR   150     221.505  -0.078  -6.759  1.00  0.00           C  
ATOM   2165  HD2 TYR   150     220.888   0.727  -7.129  1.00  0.00           H  
ATOM   2166  C   TYR   150     219.045   1.521  -4.693  1.00  0.00           C  
ATOM   2167  O   TYR   150     218.896   2.690  -4.339  1.00  0.00           O  
ATOM   2168  N   GLU   151     218.541   1.129  -5.852  1.00  0.00           N  
ATOM   2169  H   GLU   151     218.675   0.173  -6.147  1.00  0.00           H  
ATOM   2170  CA  GLU   151     217.586   1.888  -6.677  1.00  0.00           C  
ATOM   2171  HA  GLU   151     217.977   2.854  -7.000  1.00  0.00           H  
ATOM   2172  CB  GLU   151     217.272   1.050  -7.927  1.00  0.00           C  
ATOM   2173  HB2 GLU   151     216.782   0.091  -7.760  1.00  0.00           H  
ATOM   2174  HB3 GLU   151     216.565   1.618  -8.532  1.00  0.00           H  
ATOM   2175  CG  GLU   151     218.391   0.716  -8.870  1.00  0.00           C  
ATOM   2176  HG2 GLU   151     218.811   1.651  -9.241  1.00  0.00           H  
ATOM   2177  HG3 GLU   151     219.134   0.127  -8.332  1.00  0.00           H  
ATOM   2178  CD  GLU   151     217.956  -0.058 -10.098  1.00  0.00           C  
ATOM   2179  OE1 GLU   151     217.584  -1.311 -10.099  1.00  0.00           O  
ATOM   2180  OE2 GLU   151     218.101   0.568 -11.172  1.00  0.00           O  
ATOM   2181  C   GLU   151     216.348   2.284  -5.884  1.00  0.00           C  
ATOM   2182  O   GLU   151     215.756   1.496  -5.195  1.00  0.00           O  
ATOM   2183  N   VAL   152     216.036   3.556  -5.926  1.00  0.00           N  
ATOM   2184  H   VAL   152     216.662   4.231  -6.341  1.00  0.00           H  
ATOM   2185  CA  VAL   152     214.775   4.178  -5.591  1.00  0.00           C  
ATOM   2186  HA  VAL   152     214.167   3.449  -5.057  1.00  0.00           H  
ATOM   2187  CB  VAL   152     214.997   5.384  -4.700  1.00  0.00           C  
ATOM   2188  HB  VAL   152     215.698   6.057  -5.195  1.00  0.00           H  
ATOM   2189  CG1 VAL   152     213.788   6.257  -4.394  1.00  0.00           C  
ATOM   2190 HG11 VAL   152     213.993   7.013  -3.635  1.00  0.00           H  
ATOM   2191 HG12 VAL   152     213.444   6.720  -5.319  1.00  0.00           H  
ATOM   2192 HG13 VAL   152     212.980   5.615  -4.044  1.00  0.00           H  
ATOM   2193  CG2 VAL   152     215.490   5.040  -3.266  1.00  0.00           C  
ATOM   2194 HG21 VAL   152     214.682   4.577  -2.701  1.00  0.00           H  
ATOM   2195 HG22 VAL   152     216.325   4.343  -3.348  1.00  0.00           H  
ATOM   2196 HG23 VAL   152     215.858   5.959  -2.810  1.00  0.00           H  
ATOM   2197  C   VAL   152     213.917   4.469  -6.850  1.00  0.00           C  
ATOM   2198  O   VAL   152     212.741   4.057  -6.887  1.00  0.00           O  
ATOM   2199  N   HIE   153     214.512   5.041  -7.875  1.00  0.00           N  
ATOM   2200  H   HIE   153     215.473   5.327  -7.756  1.00  0.00           H  
ATOM   2201  CA  HIE   153     213.783   5.288  -9.130  1.00  0.00           C  
ATOM   2202  HA  HIE   153     212.903   4.649  -9.060  1.00  0.00           H  
ATOM   2203  CB  HIE   153     213.285   6.720  -9.295  1.00  0.00           C  
ATOM   2204  HB2 HIE   153     212.974   6.984  -8.285  1.00  0.00           H  
ATOM   2205  HB3 HIE   153     214.144   7.311  -9.612  1.00  0.00           H  
ATOM   2206  CG  HIE   153     212.042   6.819 -10.239  1.00  0.00           C  
ATOM   2207  ND1 HIE   153     211.876   6.134 -11.429  1.00  0.00           N  
ATOM   2208  CE1 HIE   153     210.639   6.365 -11.884  1.00  0.00           C  
ATOM   2209  HE1 HIE   153     210.317   5.861 -12.783  1.00  0.00           H  
ATOM   2210  NE2 HIE   153     209.985   7.200 -11.045  1.00  0.00           N  
ATOM   2211  HE2 HIE   153     209.021   7.489 -11.117  1.00  0.00           H  
ATOM   2212  CD2 HIE   153     210.884   7.447  -9.954  1.00  0.00           C  
ATOM   2213  HD2 HIE   153     210.621   7.995  -9.062  1.00  0.00           H  
ATOM   2214  C   HIE   153     214.651   4.872 -10.337  1.00  0.00           C  
ATOM   2215  O   HIE   153     215.671   5.442 -10.576  1.00  0.00           O  
ATOM   2216  N   HIE   154     214.016   4.006 -11.193  1.00  0.00           N  
ATOM   2217  H   HIE   154     213.085   3.715 -10.932  1.00  0.00           H  
ATOM   2218  CA  HIE   154     214.742   3.472 -12.280  1.00  0.00           C  
ATOM   2219  HA  HIE   154     215.772   3.331 -11.952  1.00  0.00           H  
ATOM   2220  CB  HIE   154     213.985   2.225 -12.865  1.00  0.00           C  
ATOM   2221  HB2 HIE   154     213.184   2.594 -13.506  1.00  0.00           H  
ATOM   2222  HB3 HIE   154     214.554   1.632 -13.580  1.00  0.00           H  
ATOM   2223  CG  HIE   154     213.362   1.178 -11.883  1.00  0.00           C  
ATOM   2224  ND1 HIE   154     212.322   0.323 -12.253  1.00  0.00           N  
ATOM   2225  CE1 HIE   154     212.043  -0.390 -11.169  1.00  0.00           C  
ATOM   2226  HE1 HIE   154     211.257  -1.129 -11.127  1.00  0.00           H  
ATOM   2227  NE2 HIE   154     212.882  -0.068 -10.167  1.00  0.00           N  
ATOM   2228  HE2 HIE   154     212.702  -0.320  -9.205  1.00  0.00           H  
ATOM   2229  CD2 HIE   154     213.743   0.952 -10.594  1.00  0.00           C  
ATOM   2230  HD2 HIE   154     214.524   1.443 -10.033  1.00  0.00           H  
ATOM   2231  C   HIE   154     214.898   4.563 -13.444  1.00  0.00           C  
ATOM   2232  O   HIE   154     215.913   4.585 -14.090  1.00  0.00           O  
ATOM   2233  N   GLN   155     213.939   5.479 -13.696  1.00  0.00           N  
ATOM   2234  H   GLN   155     213.130   5.418 -13.094  1.00  0.00           H  
ATOM   2235  CA  GLN   155     214.062   6.491 -14.756  1.00  0.00           C  
ATOM   2236  HA  GLN   155     214.750   6.331 -15.587  1.00  0.00           H  
ATOM   2237  CB  GLN   155     212.689   6.648 -15.488  1.00  0.00           C  
ATOM   2238  HB2 GLN   155     211.886   6.709 -14.753  1.00  0.00           H  
ATOM   2239  HB3 GLN   155     212.763   7.536 -16.116  1.00  0.00           H  
ATOM   2240  CG  GLN   155     212.234   5.363 -16.299  1.00  0.00           C  
ATOM   2241  HG2 GLN   155     213.140   4.898 -16.690  1.00  0.00           H  
ATOM   2242  HG3 GLN   155     211.578   4.727 -15.705  1.00  0.00           H  
ATOM   2243  CD  GLN   155     211.407   5.751 -17.513  1.00  0.00           C  
ATOM   2244  OE1 GLN   155     210.178   5.542 -17.666  1.00  0.00           O  
ATOM   2245  NE2 GLN   155     211.895   6.427 -18.538  1.00  0.00           N  
ATOM   2246 HE21 GLN   155     211.245   6.773 -19.229  1.00  0.00           H  
ATOM   2247 HE22 GLN   155     212.824   6.795 -18.392  1.00  0.00           H  
ATOM   2248  C   GLN   155     214.593   7.851 -14.245  1.00  0.00           C  
ATOM   2249  O   GLN   155     215.318   8.554 -14.995  1.00  0.00           O  
ATOM   2250  N   LYS   156     214.319   8.306 -13.025  1.00  0.00           N  
ATOM   2251  H   LYS   156     213.506   7.914 -12.571  1.00  0.00           H  
ATOM   2252  CA  LYS   156     214.808   9.703 -12.532  1.00  0.00           C  
ATOM   2253  HA  LYS   156     214.795  10.402 -13.369  1.00  0.00           H  
ATOM   2254  CB  LYS   156     213.820  10.335 -11.476  1.00  0.00           C  
ATOM   2255  HB2 LYS   156     213.669   9.760 -10.563  1.00  0.00           H  
ATOM   2256  HB3 LYS   156     214.111  11.315 -11.097  1.00  0.00           H  
ATOM   2257  CG  LYS   156     212.454  10.498 -12.210  1.00  0.00           C  
ATOM   2258  HG2 LYS   156     212.741  11.039 -13.111  1.00  0.00           H  
ATOM   2259  HG3 LYS   156     212.027   9.540 -12.509  1.00  0.00           H  
ATOM   2260  CD  LYS   156     211.463  11.433 -11.440  1.00  0.00           C  
ATOM   2261  HD2 LYS   156     211.180  11.055 -10.457  1.00  0.00           H  
ATOM   2262  HD3 LYS   156     211.853  12.450 -11.435  1.00  0.00           H  
ATOM   2263  CE  LYS   156     210.162  11.480 -12.227  1.00  0.00           C  
ATOM   2264  HE2 LYS   156     210.338  11.904 -13.215  1.00  0.00           H  
ATOM   2265  HE3 LYS   156     209.745  10.482 -12.365  1.00  0.00           H  
ATOM   2266  NZ  LYS   156     209.162  12.395 -11.646  1.00  0.00           N  
ATOM   2267  HZ1 LYS   156     209.512  13.319 -11.437  1.00  0.00           H  
ATOM   2268  HZ2 LYS   156     208.348  12.465 -12.240  1.00  0.00           H  
ATOM   2269  HZ3 LYS   156     208.836  12.029 -10.763  1.00  0.00           H  
ATOM   2270  C   LYS   156     216.245   9.761 -12.013  1.00  0.00           C  
ATOM   2271  O   LYS   156     216.794  10.823 -11.736  1.00  0.00           O  
ATOM   2272  N   LEU   157     216.923   8.635 -11.943  1.00  0.00           N  
ATOM   2273  H   LEU   157     216.416   7.803 -12.209  1.00  0.00           H  
ATOM   2274  CA  LEU   157     218.360   8.512 -11.481  1.00  0.00           C  
ATOM   2275  HA  LEU   157     218.603   7.449 -11.459  1.00  0.00           H  
ATOM   2276  CB  LEU   157     219.316   9.159 -12.467  1.00  0.00           C  
ATOM   2277  HB2 LEU   157     219.159  10.236 -12.524  1.00  0.00           H  
ATOM   2278  HB3 LEU   157     220.294   8.946 -12.035  1.00  0.00           H  
ATOM   2279  CG  LEU   157     219.253   8.500 -13.866  1.00  0.00           C  
ATOM   2280  HG  LEU   157     218.280   8.446 -14.353  1.00  0.00           H  
ATOM   2281  CD1 LEU   157     220.182   9.226 -14.795  1.00  0.00           C  
ATOM   2282 HD11 LEU   157     220.022   8.821 -15.794  1.00  0.00           H  
ATOM   2283 HD12 LEU   157     219.967  10.293 -14.744  1.00  0.00           H  
ATOM   2284 HD13 LEU   157     221.197   8.998 -14.467  1.00  0.00           H  
ATOM   2285  CD2 LEU   157     219.623   7.061 -13.939  1.00  0.00           C  
ATOM   2286 HD21 LEU   157     220.462   6.853 -13.275  1.00  0.00           H  
ATOM   2287 HD22 LEU   157     218.877   6.413 -13.479  1.00  0.00           H  
ATOM   2288 HD23 LEU   157     219.966   6.647 -14.887  1.00  0.00           H  
ATOM   2289  C   LEU   157     218.425   8.899  -9.992  1.00  0.00           C  
ATOM   2290  O   LEU   157     218.970   9.924  -9.574  1.00  0.00           O  
ATOM   2291  N   VAL   158     217.756   8.072  -9.082  1.00  0.00           N  
ATOM   2292  H   VAL   158     217.361   7.192  -9.381  1.00  0.00           H  
ATOM   2293  CA  VAL   158     217.506   8.297  -7.634  1.00  0.00           C  
ATOM   2294  HA  VAL   158     218.164   9.117  -7.346  1.00  0.00           H  
ATOM   2295  CB  VAL   158     216.066   8.719  -7.398  1.00  0.00           C  
ATOM   2296  HB  VAL   158     215.433   7.882  -7.695  1.00  0.00           H  
ATOM   2297  CG1 VAL   158     215.816   9.044  -5.902  1.00  0.00           C  
ATOM   2298 HG11 VAL   158     216.229   8.220  -5.320  1.00  0.00           H  
ATOM   2299 HG12 VAL   158     216.335   9.948  -5.585  1.00  0.00           H  
ATOM   2300 HG13 VAL   158     214.770   9.187  -5.632  1.00  0.00           H  
ATOM   2301  CG2 VAL   158     215.786  10.057  -8.169  1.00  0.00           C  
ATOM   2302 HG21 VAL   158     216.403  10.822  -7.696  1.00  0.00           H  
ATOM   2303 HG22 VAL   158     215.895   9.979  -9.250  1.00  0.00           H  
ATOM   2304 HG23 VAL   158     214.727  10.294  -8.070  1.00  0.00           H  
ATOM   2305  C   VAL   158     217.832   7.005  -6.799  1.00  0.00           C  
ATOM   2306  O   VAL   158     217.300   5.977  -7.066  1.00  0.00           O  
ATOM   2307  N   PHE   159     218.674   7.049  -5.779  1.00  0.00           N  
ATOM   2308  H   PHE   159     219.217   7.890  -5.649  1.00  0.00           H  
ATOM   2309  CA  PHE   159     219.108   5.940  -5.050  1.00  0.00           C  
ATOM   2310  HA  PHE   159     218.337   5.173  -5.117  1.00  0.00           H  
ATOM   2311  CB  PHE   159     220.409   5.488  -5.647  1.00  0.00           C  
ATOM   2312  HB2 PHE   159     221.208   6.138  -5.290  1.00  0.00           H  
ATOM   2313  HB3 PHE   159     220.726   4.539  -5.215  1.00  0.00           H  
ATOM   2314  CG  PHE   159     220.494   5.524  -7.132  1.00  0.00           C  
ATOM   2315  CD1 PHE   159     220.296   4.342  -7.871  1.00  0.00           C  
ATOM   2316  HD1 PHE   159     220.069   3.437  -7.328  1.00  0.00           H  
ATOM   2317  CE1 PHE   159     220.590   4.416  -9.256  1.00  0.00           C  
ATOM   2318  HE1 PHE   159     220.576   3.514  -9.851  1.00  0.00           H  
ATOM   2319  CZ  PHE   159     221.009   5.578  -9.929  1.00  0.00           C  
ATOM   2320  HZ  PHE   159     221.337   5.456 -10.951  1.00  0.00           H  
ATOM   2321  CE2 PHE   159     221.116   6.784  -9.182  1.00  0.00           C  
ATOM   2322  HE2 PHE   159     221.321   7.769  -9.574  1.00  0.00           H  
ATOM   2323  CD2 PHE   159     220.929   6.692  -7.794  1.00  0.00           C  
ATOM   2324  HD2 PHE   159     221.016   7.563  -7.162  1.00  0.00           H  
ATOM   2325  C   PHE   159     219.165   6.160  -3.543  1.00  0.00           C  
ATOM   2326  O   PHE   159     219.360   7.252  -3.081  1.00  0.00           O  
ATOM   2327  N   PHE   160     218.949   5.072  -2.790  1.00  0.00           N  
ATOM   2328  H   PHE   160     218.874   4.255  -3.378  1.00  0.00           H  
ATOM   2329  CA  PHE   160     219.007   5.034  -1.349  1.00  0.00           C  
ATOM   2330  HA  PHE   160     218.802   5.972  -0.833  1.00  0.00           H  
ATOM   2331  CB  PHE   160     217.893   4.132  -0.923  1.00  0.00           C  
ATOM   2332  HB2 PHE   160     217.014   4.776  -0.966  1.00  0.00           H  
ATOM   2333  HB3 PHE   160     217.642   3.403  -1.693  1.00  0.00           H  
ATOM   2334  CG  PHE   160     217.848   3.539   0.463  1.00  0.00           C  
ATOM   2335  CD1 PHE   160     218.134   2.187   0.664  1.00  0.00           C  
ATOM   2336  HD1 PHE   160     218.435   1.522  -0.132  1.00  0.00           H  
ATOM   2337  CE1 PHE   160     218.135   1.671   2.017  1.00  0.00           C  
ATOM   2338  HE1 PHE   160     218.435   0.644   2.165  1.00  0.00           H  
ATOM   2339  CZ  PHE   160     217.730   2.431   3.102  1.00  0.00           C  
ATOM   2340  HZ  PHE   160     217.773   2.033   4.105  1.00  0.00           H  
ATOM   2341  CE2 PHE   160     217.369   3.760   2.899  1.00  0.00           C  
ATOM   2342  HE2 PHE   160     217.219   4.388   3.765  1.00  0.00           H  
ATOM   2343  CD2 PHE   160     217.416   4.273   1.587  1.00  0.00           C  
ATOM   2344  HD2 PHE   160     217.222   5.319   1.401  1.00  0.00           H  
ATOM   2345  C   PHE   160     220.401   4.575  -0.808  1.00  0.00           C  
ATOM   2346  O   PHE   160     221.061   3.743  -1.396  1.00  0.00           O  
ATOM   2347  N   ALA   161     220.809   5.032   0.363  1.00  0.00           N  
ATOM   2348  H   ALA   161     220.262   5.804   0.717  1.00  0.00           H  
ATOM   2349  CA  ALA   161     222.208   4.856   0.807  1.00  0.00           C  
ATOM   2350  HA  ALA   161     222.617   3.856   0.668  1.00  0.00           H  
ATOM   2351  CB  ALA   161     223.098   5.856   0.047  1.00  0.00           C  
ATOM   2352  HB1 ALA   161     222.680   6.816   0.349  1.00  0.00           H  
ATOM   2353  HB2 ALA   161     224.142   5.702   0.320  1.00  0.00           H  
ATOM   2354  HB3 ALA   161     222.874   5.832  -1.019  1.00  0.00           H  
ATOM   2355  C   ALA   161     222.047   5.192   2.341  1.00  0.00           C  
ATOM   2356  O   ALA   161     220.978   5.313   2.863  1.00  0.00           O  
ATOM   2357  N   GLU   162     223.182   5.333   3.013  1.00  0.00           N  
ATOM   2358  H   GLU   162     224.040   5.368   2.480  1.00  0.00           H  
ATOM   2359  CA  GLU   162     223.335   5.457   4.531  1.00  0.00           C  
ATOM   2360  HA  GLU   162     222.372   5.638   5.008  1.00  0.00           H  
ATOM   2361  CB  GLU   162     223.766   4.106   5.212  1.00  0.00           C  
ATOM   2362  HB2 GLU   162     223.125   3.287   4.886  1.00  0.00           H  
ATOM   2363  HB3 GLU   162     224.747   3.814   4.840  1.00  0.00           H  
ATOM   2364  CG  GLU   162     223.725   4.108   6.760  1.00  0.00           C  
ATOM   2365  HG2 GLU   162     224.353   4.870   7.221  1.00  0.00           H  
ATOM   2366  HG3 GLU   162     222.720   4.227   7.165  1.00  0.00           H  
ATOM   2367  CD  GLU   162     224.177   2.758   7.242  1.00  0.00           C  
ATOM   2368  OE1 GLU   162     224.651   2.688   8.404  1.00  0.00           O  
ATOM   2369  OE2 GLU   162     224.058   1.683   6.607  1.00  0.00           O  
ATOM   2370  C   GLU   162     224.294   6.604   4.891  1.00  0.00           C  
ATOM   2371  O   GLU   162     225.300   6.883   4.189  1.00  0.00           O  
ATOM   2372  N   ASP   163     224.034   7.306   5.968  1.00  0.00           N  
ATOM   2373  H   ASP   163     223.151   7.105   6.415  1.00  0.00           H  
ATOM   2374  CA  ASP   163     224.862   8.355   6.589  1.00  0.00           C  
ATOM   2375  HA  ASP   163     225.341   8.837   5.737  1.00  0.00           H  
ATOM   2376  CB  ASP   163     224.047   9.386   7.330  1.00  0.00           C  
ATOM   2377  HB2 ASP   163     223.212   9.661   6.686  1.00  0.00           H  
ATOM   2378  HB3 ASP   163     223.659   8.938   8.245  1.00  0.00           H  
ATOM   2379  CG  ASP   163     224.912  10.619   7.669  1.00  0.00           C  
ATOM   2380  OD1 ASP   163     225.695  11.124   6.891  1.00  0.00           O  
ATOM   2381  OD2 ASP   163     224.818  11.123   8.847  1.00  0.00           O  
ATOM   2382  C   ASP   163     225.965   7.766   7.551  1.00  0.00           C  
ATOM   2383  O   ASP   163     225.619   7.399   8.591  1.00  0.00           O  
ATOM   2384  N   VAL   164     227.118   7.524   7.098  1.00  0.00           N  
ATOM   2385  H   VAL   164     227.153   7.551   6.089  1.00  0.00           H  
ATOM   2386  CA  VAL   164     228.285   7.042   7.948  1.00  0.00           C  
ATOM   2387  HA  VAL   164     228.101   5.968   7.979  1.00  0.00           H  
ATOM   2388  CB  VAL   164     229.615   7.067   7.084  1.00  0.00           C  
ATOM   2389  HB  VAL   164     229.348   6.746   6.077  1.00  0.00           H  
ATOM   2390  CG1 VAL   164     230.114   8.440   6.745  1.00  0.00           C  
ATOM   2391 HG11 VAL   164     230.234   9.001   7.672  1.00  0.00           H  
ATOM   2392 HG12 VAL   164     231.074   8.392   6.231  1.00  0.00           H  
ATOM   2393 HG13 VAL   164     229.362   9.037   6.229  1.00  0.00           H  
ATOM   2394  CG2 VAL   164     230.766   6.220   7.652  1.00  0.00           C  
ATOM   2395 HG21 VAL   164     230.358   5.374   8.205  1.00  0.00           H  
ATOM   2396 HG22 VAL   164     231.472   5.844   6.912  1.00  0.00           H  
ATOM   2397 HG23 VAL   164     231.307   6.865   8.345  1.00  0.00           H  
ATOM   2398  C   VAL   164     228.474   7.562   9.355  1.00  0.00           C  
ATOM   2399  O   VAL   164     228.926   6.828  10.180  1.00  0.00           O  
ATOM   2400  N   GLY   165     228.177   8.841   9.527  1.00  0.00           N  
ATOM   2401  H   GLY   165     227.919   9.333   8.683  1.00  0.00           H  
ATOM   2402  CA  GLY   165     228.213   9.499  10.781  1.00  0.00           C  
ATOM   2403  HA2 GLY   165     229.052   9.074  11.332  1.00  0.00           H  
ATOM   2404  HA3 GLY   165     228.375  10.552  10.553  1.00  0.00           H  
ATOM   2405  C   GLY   165     226.905   9.428  11.592  1.00  0.00           C  
ATOM   2406  O   GLY   165     226.874  10.089  12.652  1.00  0.00           O  
ATOM   2407  N   SER   166     225.849   8.723  11.095  1.00  0.00           N  
ATOM   2408  H   SER   166     225.985   8.374  10.157  1.00  0.00           H  
ATOM   2409  CA  SER   166     224.623   8.561  11.910  1.00  0.00           C  
ATOM   2410  HA  SER   166     224.987   8.540  12.937  1.00  0.00           H  
ATOM   2411  CB  SER   166     223.740   9.871  11.738  1.00  0.00           C  
ATOM   2412  HB2 SER   166     222.973   9.883  12.513  1.00  0.00           H  
ATOM   2413  HB3 SER   166     224.382  10.752  11.730  1.00  0.00           H  
ATOM   2414  OG  SER   166     223.064   9.875  10.524  1.00  0.00           O  
ATOM   2415  HG  SER   166     223.668  10.350   9.949  1.00  0.00           H  
ATOM   2416  C   SER   166     223.804   7.320  11.804  1.00  0.00           C  
ATOM   2417  O   SER   166     222.908   7.115  12.584  1.00  0.00           O  
ATOM   2418  N   ASN   167     224.106   6.456  10.811  1.00  0.00           N  
ATOM   2419  H   ASN   167     224.864   6.704  10.192  1.00  0.00           H  
ATOM   2420  CA  ASN   167     223.421   5.206  10.505  1.00  0.00           C  
ATOM   2421  HA  ASN   167     224.068   4.752   9.755  1.00  0.00           H  
ATOM   2422  CB  ASN   167     223.455   4.214  11.695  1.00  0.00           C  
ATOM   2423  HB2 ASN   167     222.819   4.516  12.527  1.00  0.00           H  
ATOM   2424  HB3 ASN   167     223.111   3.245  11.334  1.00  0.00           H  
ATOM   2425  CG  ASN   167     224.892   3.923  12.245  1.00  0.00           C  
ATOM   2426  OD1 ASN   167     225.343   4.580  13.149  1.00  0.00           O  
ATOM   2427  ND2 ASN   167     225.450   2.801  11.885  1.00  0.00           N  
ATOM   2428 HD21 ASN   167     226.221   2.455  12.438  1.00  0.00           H  
ATOM   2429 HD22 ASN   167     224.999   2.304  11.130  1.00  0.00           H  
ATOM   2430  C   ASN   167     222.076   5.354   9.887  1.00  0.00           C  
ATOM   2431  O   ASN   167     221.300   4.372   9.812  1.00  0.00           O  
ATOM   2432  N   LYS   168     221.694   6.514   9.409  1.00  0.00           N  
ATOM   2433  H   LYS   168     222.379   7.255   9.407  1.00  0.00           H  
ATOM   2434  CA  LYS   168     220.319   6.917   8.965  1.00  0.00           C  
ATOM   2435  HA  LYS   168     219.607   6.353   9.568  1.00  0.00           H  
ATOM   2436  CB  LYS   168     220.010   8.451   9.299  1.00  0.00           C  
ATOM   2437  HB2 LYS   168     220.861   9.033   8.944  1.00  0.00           H  
ATOM   2438  HB3 LYS   168     219.107   8.773   8.782  1.00  0.00           H  
ATOM   2439  CG  LYS   168     219.746   8.728  10.773  1.00  0.00           C  
ATOM   2440  HG2 LYS   168     219.077   7.961  11.163  1.00  0.00           H  
ATOM   2441  HG3 LYS   168     220.699   8.629  11.293  1.00  0.00           H  
ATOM   2442  CD  LYS   168     219.230  10.129  11.174  1.00  0.00           C  
ATOM   2443  HD2 LYS   168     218.405  10.446  10.535  1.00  0.00           H  
ATOM   2444  HD3 LYS   168     218.929  10.113  12.221  1.00  0.00           H  
ATOM   2445  CE  LYS   168     220.264  11.266  11.032  1.00  0.00           C  
ATOM   2446  HE2 LYS   168     221.150  10.986  11.601  1.00  0.00           H  
ATOM   2447  HE3 LYS   168     220.624  11.387  10.010  1.00  0.00           H  
ATOM   2448  NZ  LYS   168     219.777  12.532  11.577  1.00  0.00           N  
ATOM   2449  HZ1 LYS   168     220.452  13.271  11.444  1.00  0.00           H  
ATOM   2450  HZ2 LYS   168     218.945  12.676  11.023  1.00  0.00           H  
ATOM   2451  HZ3 LYS   168     219.553  12.427  12.556  1.00  0.00           H  
ATOM   2452  C   LYS   168     220.161   6.717   7.431  1.00  0.00           C  
ATOM   2453  O   LYS   168     221.212   6.730   6.699  1.00  0.00           O  
ATOM   2454  N   GLY   169     218.972   6.393   7.008  1.00  0.00           N  
ATOM   2455  H   GLY   169     218.206   6.489   7.659  1.00  0.00           H  
ATOM   2456  CA  GLY   169     218.587   6.326   5.608  1.00  0.00           C  
ATOM   2457  HA2 GLY   169     219.280   5.671   5.080  1.00  0.00           H  
ATOM   2458  HA3 GLY   169     217.537   6.063   5.482  1.00  0.00           H  
ATOM   2459  C   GLY   169     218.828   7.705   4.925  1.00  0.00           C  
ATOM   2460  O   GLY   169     218.214   8.675   5.335  1.00  0.00           O  
ATOM   2461  N   ALA   170     219.514   7.679   3.751  1.00  0.00           N  
ATOM   2462  H   ALA   170     219.937   6.840   3.380  1.00  0.00           H  
ATOM   2463  CA  ALA   170     219.640   8.885   2.905  1.00  0.00           C  
ATOM   2464  HA  ALA   170     218.955   9.573   3.401  1.00  0.00           H  
ATOM   2465  CB  ALA   170     221.058   9.539   3.103  1.00  0.00           C  
ATOM   2466  HB1 ALA   170     221.828   8.767   3.093  1.00  0.00           H  
ATOM   2467  HB2 ALA   170     221.337  10.060   2.187  1.00  0.00           H  
ATOM   2468  HB3 ALA   170     221.229  10.160   3.983  1.00  0.00           H  
ATOM   2469  C   ALA   170     219.301   8.578   1.417  1.00  0.00           C  
ATOM   2470  O   ALA   170     219.489   7.488   0.917  1.00  0.00           O  
ATOM   2471  N   ILE   171     218.816   9.625   0.748  1.00  0.00           N  
ATOM   2472  H   ILE   171     218.581  10.460   1.266  1.00  0.00           H  
ATOM   2473  CA  ILE   171     218.598   9.611  -0.712  1.00  0.00           C  
ATOM   2474  HA  ILE   171     218.832   8.638  -1.143  1.00  0.00           H  
ATOM   2475  CB  ILE   171     217.117   9.948  -1.072  1.00  0.00           C  
ATOM   2476  HB  ILE   171     216.834  10.805  -0.461  1.00  0.00           H  
ATOM   2477  CG2 ILE   171     216.953  10.217  -2.573  1.00  0.00           C  
ATOM   2478 HG21 ILE   171     215.891  10.408  -2.728  1.00  0.00           H  
ATOM   2479 HG22 ILE   171     217.424  11.149  -2.883  1.00  0.00           H  
ATOM   2480 HG23 ILE   171     217.258   9.356  -3.168  1.00  0.00           H  
ATOM   2481  CG1 ILE   171     216.217   8.821  -0.609  1.00  0.00           C  
ATOM   2482 HG12 ILE   171     216.343   8.020  -1.338  1.00  0.00           H  
ATOM   2483 HG13 ILE   171     216.483   8.469   0.388  1.00  0.00           H  
ATOM   2484  CD1 ILE   171     214.658   9.112  -0.595  1.00  0.00           C  
ATOM   2485 HD11 ILE   171     214.522  10.107  -0.173  1.00  0.00           H  
ATOM   2486 HD12 ILE   171     214.265   9.204  -1.607  1.00  0.00           H  
ATOM   2487 HD13 ILE   171     214.133   8.280  -0.125  1.00  0.00           H  
ATOM   2488  C   ILE   171     219.665  10.470  -1.379  1.00  0.00           C  
ATOM   2489  O   ILE   171     220.192  11.436  -0.862  1.00  0.00           O  
ATOM   2490  N   ILE   172     220.181   9.981  -2.473  1.00  0.00           N  
ATOM   2491  H   ILE   172     219.779   9.114  -2.801  1.00  0.00           H  
ATOM   2492  CA  ILE   172     221.238  10.581  -3.342  1.00  0.00           C  
ATOM   2493  HA  ILE   172     221.266  11.642  -3.095  1.00  0.00           H  
ATOM   2494  CB  ILE   172     222.639  10.000  -2.947  1.00  0.00           C  
ATOM   2495  HB  ILE   172     222.795  10.163  -1.881  1.00  0.00           H  
ATOM   2496  CG2 ILE   172     222.735   8.460  -3.071  1.00  0.00           C  
ATOM   2497 HG21 ILE   172     223.083   8.313  -4.093  1.00  0.00           H  
ATOM   2498 HG22 ILE   172     223.568   8.118  -2.457  1.00  0.00           H  
ATOM   2499 HG23 ILE   172     221.763   8.011  -2.868  1.00  0.00           H  
ATOM   2500  CG1 ILE   172     223.797  10.581  -3.695  1.00  0.00           C  
ATOM   2501 HG12 ILE   172     224.711  10.015  -3.516  1.00  0.00           H  
ATOM   2502 HG13 ILE   172     223.704  10.526  -4.780  1.00  0.00           H  
ATOM   2503  CD1 ILE   172     224.064  12.011  -3.283  1.00  0.00           C  
ATOM   2504 HD11 ILE   172     224.471  12.080  -2.274  1.00  0.00           H  
ATOM   2505 HD12 ILE   172     224.766  12.416  -4.012  1.00  0.00           H  
ATOM   2506 HD13 ILE   172     223.139  12.586  -3.239  1.00  0.00           H  
ATOM   2507  C   ILE   172     220.966  10.303  -4.839  1.00  0.00           C  
ATOM   2508  O   ILE   172     220.718   9.188  -5.270  1.00  0.00           O  
ATOM   2509  N   GLY   173     220.992  11.401  -5.606  1.00  0.00           N  
ATOM   2510  H   GLY   173     221.278  12.289  -5.220  1.00  0.00           H  
ATOM   2511  CA  GLY   173     220.799  11.361  -7.025  1.00  0.00           C  
ATOM   2512  HA2 GLY   173     221.521  10.678  -7.474  1.00  0.00           H  
ATOM   2513  HA3 GLY   173     219.794  10.945  -7.086  1.00  0.00           H  
ATOM   2514  C   GLY   173     220.810  12.628  -7.795  1.00  0.00           C  
ATOM   2515  O   GLY   173     221.267  13.639  -7.277  1.00  0.00           O  
ATOM   2516  N   LEU   174     220.188  12.660  -9.014  1.00  0.00           N  
ATOM   2517  H   LEU   174     219.786  11.794  -9.345  1.00  0.00           H  
ATOM   2518  CA  LEU   174     220.294  13.722 -10.068  1.00  0.00           C  
ATOM   2519  HA  LEU   174     221.332  14.028 -10.201  1.00  0.00           H  
ATOM   2520  CB  LEU   174     219.977  13.054 -11.452  1.00  0.00           C  
ATOM   2521  HB2 LEU   174     220.638  12.200 -11.597  1.00  0.00           H  
ATOM   2522  HB3 LEU   174     218.993  12.588 -11.391  1.00  0.00           H  
ATOM   2523  CG  LEU   174     219.899  14.082 -12.557  1.00  0.00           C  
ATOM   2524  HG  LEU   174     219.137  14.849 -12.420  1.00  0.00           H  
ATOM   2525  CD1 LEU   174     221.210  14.790 -12.900  1.00  0.00           C  
ATOM   2526 HD11 LEU   174     220.984  15.711 -13.437  1.00  0.00           H  
ATOM   2527 HD12 LEU   174     221.686  15.108 -11.972  1.00  0.00           H  
ATOM   2528 HD13 LEU   174     221.849  14.048 -13.380  1.00  0.00           H  
ATOM   2529  CD2 LEU   174     219.506  13.388 -13.922  1.00  0.00           C  
ATOM   2530 HD21 LEU   174     218.627  12.797 -13.667  1.00  0.00           H  
ATOM   2531 HD22 LEU   174     219.226  14.123 -14.677  1.00  0.00           H  
ATOM   2532 HD23 LEU   174     220.399  12.783 -14.082  1.00  0.00           H  
ATOM   2533  C   LEU   174     219.536  15.056  -9.744  1.00  0.00           C  
ATOM   2534  O   LEU   174     219.731  16.021 -10.452  1.00  0.00           O  
ATOM   2535  N   MET   175     218.629  15.099  -8.684  1.00  0.00           N  
ATOM   2536  H   MET   175     218.641  14.290  -8.080  1.00  0.00           H  
ATOM   2537  CA  MET   175     218.200  16.420  -8.166  1.00  0.00           C  
ATOM   2538  HA  MET   175     217.801  16.938  -9.038  1.00  0.00           H  
ATOM   2539  CB  MET   175     216.987  16.233  -7.084  1.00  0.00           C  
ATOM   2540  HB2 MET   175     216.421  17.164  -7.036  1.00  0.00           H  
ATOM   2541  HB3 MET   175     216.271  15.473  -7.395  1.00  0.00           H  
ATOM   2542  CG  MET   175     217.537  15.908  -5.665  1.00  0.00           C  
ATOM   2543  HG2 MET   175     218.030  16.786  -5.248  1.00  0.00           H  
ATOM   2544  HG3 MET   175     216.680  15.684  -5.030  1.00  0.00           H  
ATOM   2545  SD  MET   175     218.631  14.450  -5.573  1.00  0.00           S  
ATOM   2546  CE  MET   175     217.376  13.162  -5.730  1.00  0.00           C  
ATOM   2547  HE1 MET   175     216.794  13.110  -4.810  1.00  0.00           H  
ATOM   2548  HE2 MET   175     216.713  13.294  -6.585  1.00  0.00           H  
ATOM   2549  HE3 MET   175     217.767  12.168  -5.947  1.00  0.00           H  
ATOM   2550  C   MET   175     219.342  17.300  -7.666  1.00  0.00           C  
ATOM   2551  O   MET   175     219.245  18.550  -7.643  1.00  0.00           O  
ATOM   2552  N   VAL   176     220.407  16.685  -7.163  1.00  0.00           N  
ATOM   2553  H   VAL   176     220.443  15.678  -7.222  1.00  0.00           H  
ATOM   2554  CA  VAL   176     221.509  17.502  -6.618  1.00  0.00           C  
ATOM   2555  HA  VAL   176     221.550  18.356  -7.294  1.00  0.00           H  
ATOM   2556  CB  VAL   176     221.235  18.025  -5.151  1.00  0.00           C  
ATOM   2557  HB  VAL   176     220.161  18.139  -5.003  1.00  0.00           H  
ATOM   2558  CG1 VAL   176     221.771  17.184  -4.077  1.00  0.00           C  
ATOM   2559 HG11 VAL   176     221.503  17.621  -3.115  1.00  0.00           H  
ATOM   2560 HG12 VAL   176     221.142  16.293  -4.069  1.00  0.00           H  
ATOM   2561 HG13 VAL   176     222.827  16.918  -4.129  1.00  0.00           H  
ATOM   2562  CG2 VAL   176     221.879  19.403  -5.082  1.00  0.00           C  
ATOM   2563 HG21 VAL   176     222.945  19.290  -5.280  1.00  0.00           H  
ATOM   2564 HG22 VAL   176     221.381  19.994  -5.850  1.00  0.00           H  
ATOM   2565 HG23 VAL   176     221.835  19.867  -4.097  1.00  0.00           H  
ATOM   2566  C   VAL   176     222.987  16.940  -6.847  1.00  0.00           C  
ATOM   2567  O   VAL   176     224.017  17.500  -6.492  1.00  0.00           O  
ATOM   2568  N   GLY   177     222.986  15.775  -7.486  1.00  0.00           N  
ATOM   2569  H   GLY   177     222.077  15.404  -7.721  1.00  0.00           H  
ATOM   2570  CA  GLY   177     224.228  14.988  -7.753  1.00  0.00           C  
ATOM   2571  HA2 GLY   177     224.890  14.872  -6.894  1.00  0.00           H  
ATOM   2572  HA3 GLY   177     223.975  13.981  -8.087  1.00  0.00           H  
ATOM   2573  C   GLY   177     225.129  15.530  -8.834  1.00  0.00           C  
ATOM   2574  O   GLY   177     224.698  16.276  -9.696  1.00  0.00           O  
ATOM   2575  N   GLY   178     226.413  15.107  -8.787  1.00  0.00           N  
ATOM   2576  H   GLY   178     226.763  14.673  -7.945  1.00  0.00           H  
ATOM   2577  CA  GLY   178     227.448  15.606  -9.658  1.00  0.00           C  
ATOM   2578  HA2 GLY   178     228.433  15.352  -9.264  1.00  0.00           H  
ATOM   2579  HA3 GLY   178     227.229  15.178 -10.636  1.00  0.00           H  
ATOM   2580  C   GLY   178     227.506  17.175  -9.739  1.00  0.00           C  
ATOM   2581  O   GLY   178     227.548  17.910  -8.708  1.00  0.00           O  
ATOM   2582  N   VAL   179     227.510  17.747 -10.933  1.00  0.00           N  
ATOM   2583  H   VAL   179     227.760  17.113 -11.679  1.00  0.00           H  
ATOM   2584  CA  VAL   179     227.584  19.138 -11.252  1.00  0.00           C  
ATOM   2585  HA  VAL   179     227.904  19.673 -10.359  1.00  0.00           H  
ATOM   2586  CB  VAL   179     228.658  19.429 -12.380  1.00  0.00           C  
ATOM   2587  HB  VAL   179     228.877  20.483 -12.549  1.00  0.00           H  
ATOM   2588  CG1 VAL   179     230.000  19.028 -11.851  1.00  0.00           C  
ATOM   2589 HG11 VAL   179     230.012  17.943 -11.960  1.00  0.00           H  
ATOM   2590 HG12 VAL   179     230.763  19.465 -12.495  1.00  0.00           H  
ATOM   2591 HG13 VAL   179     230.121  19.300 -10.803  1.00  0.00           H  
ATOM   2592  CG2 VAL   179     228.290  18.811 -13.712  1.00  0.00           C  
ATOM   2593 HG21 VAL   179     227.379  19.308 -14.045  1.00  0.00           H  
ATOM   2594 HG22 VAL   179     229.114  19.017 -14.395  1.00  0.00           H  
ATOM   2595 HG23 VAL   179     228.215  17.724 -13.692  1.00  0.00           H  
ATOM   2596  C   VAL   179     226.245  19.707 -11.654  1.00  0.00           C  
ATOM   2597  O   VAL   179     226.164  20.829 -12.164  1.00  0.00           O  
ATOM   2598  N   VAL   180     225.125  19.004 -11.539  1.00  0.00           N  
ATOM   2599  H   VAL   180     225.279  18.143 -11.034  1.00  0.00           H  
ATOM   2600  CA  VAL   180     223.732  19.364 -11.978  1.00  0.00           C  
ATOM   2601  HA  VAL   180     223.845  20.350 -12.430  1.00  0.00           H  
ATOM   2602  CB  VAL   180     223.280  18.392 -13.063  1.00  0.00           C  
ATOM   2603  HB  VAL   180     223.025  17.459 -12.561  1.00  0.00           H  
ATOM   2604  CG1 VAL   180     222.066  19.026 -13.680  1.00  0.00           C  
ATOM   2605 HG11 VAL   180     222.268  19.938 -14.241  1.00  0.00           H  
ATOM   2606 HG12 VAL   180     221.612  18.330 -14.385  1.00  0.00           H  
ATOM   2607 HG13 VAL   180     221.332  19.222 -12.899  1.00  0.00           H  
ATOM   2608  CG2 VAL   180     224.314  18.175 -14.178  1.00  0.00           C  
ATOM   2609 HG21 VAL   180     224.645  19.142 -14.558  1.00  0.00           H  
ATOM   2610 HG22 VAL   180     225.220  17.662 -13.855  1.00  0.00           H  
ATOM   2611 HG23 VAL   180     223.875  17.588 -14.984  1.00  0.00           H  
ATOM   2612  C   VAL   180     222.841  19.503 -10.707  1.00  0.00           C  
ATOM   2613  O   VAL   180     222.827  18.531  -9.943  1.00  0.00           O  
ATOM   2614  N   ILE   181     222.104  20.580 -10.519  1.00  0.00           N  
ATOM   2615  H   ILE   181     222.141  21.363 -11.156  1.00  0.00           H  
ATOM   2616  CA  ILE   181     221.044  20.904  -9.671  1.00  0.00           C  
ATOM   2617  HA  ILE   181     220.952  20.123  -8.916  1.00  0.00           H  
ATOM   2618  CB  ILE   181     221.397  22.149  -8.828  1.00  0.00           C  
ATOM   2619  HB  ILE   181     222.332  21.910  -8.321  1.00  0.00           H  
ATOM   2620  CG2 ILE   181     221.669  23.400  -9.662  1.00  0.00           C  
ATOM   2621 HG21 ILE   181     222.452  23.259 -10.406  1.00  0.00           H  
ATOM   2622 HG22 ILE   181     220.708  23.756 -10.034  1.00  0.00           H  
ATOM   2623 HG23 ILE   181     222.132  24.157  -9.028  1.00  0.00           H  
ATOM   2624  CG1 ILE   181     220.343  22.449  -7.679  1.00  0.00           C  
ATOM   2625 HG12 ILE   181     219.408  22.810  -8.107  1.00  0.00           H  
ATOM   2626 HG13 ILE   181     220.193  21.498  -7.168  1.00  0.00           H  
ATOM   2627  CD1 ILE   181     220.823  23.617  -6.723  1.00  0.00           C  
ATOM   2628 HD11 ILE   181     220.909  24.582  -7.221  1.00  0.00           H  
ATOM   2629 HD12 ILE   181     220.094  23.731  -5.920  1.00  0.00           H  
ATOM   2630 HD13 ILE   181     221.858  23.443  -6.429  1.00  0.00           H  
ATOM   2631  C   ILE   181     219.747  21.049 -10.527  1.00  0.00           C  
ATOM   2632  O   ILE   181     219.720  21.415 -11.692  1.00  0.00           O  
ATOM   2633  N   ALA   182     218.698  20.564  -9.935  1.00  0.00           N  
ATOM   2634  H   ALA   182     218.861  20.097  -9.054  1.00  0.00           H  
ATOM   2635  CA  ALA   182     217.300  20.617 -10.504  1.00  0.00           C  
ATOM   2636  HA  ALA   182     217.335  20.299 -11.546  1.00  0.00           H  
ATOM   2637  CB  ALA   182     216.374  19.676  -9.772  1.00  0.00           C  
ATOM   2638  HB1 ALA   182     216.689  18.653  -9.979  1.00  0.00           H  
ATOM   2639  HB2 ALA   182     216.412  19.870  -8.700  1.00  0.00           H  
ATOM   2640  HB3 ALA   182     215.337  19.759 -10.098  1.00  0.00           H  
ATOM   2641  C   ALA   182     216.736  22.063 -10.518  1.00  0.00           C  
ATOM   2642  O   ALA   182     216.761  22.660  -9.417  1.00  0.00           O  
ATOM   2643  OXT ALA   182     216.138  22.486 -11.537  1.00  0.00           O  
TER    2644      ALA   182 
END   
