# Supplementary material for: Exploring Structural Insights of Aβ42 and α-Synuclein Monomers and Heterodimer: A Comparative Study Using Implicit and Explicit Solvent Simulations
Source: J Phys Chem B. 2024 May 3;128(19):4655–69. doi: 10.1021/acs.jpcb.4c00503 (PMC11103699; doi:10.1021/acs.jpcb.4c00503)
Supplement: Supplementary file 3 — jp4c00503_si_003.zip [file jp4c00503_si_003.zip › rep/3_ab42_asyn_FINAL06.pdb]

ATOM      1  N   MET     1     222.805  -4.168 -13.790  1.00  0.00           N  
ATOM      2  H1  MET     1     222.308  -3.656 -14.505  1.00  0.00           H  
ATOM      3  H2  MET     1     222.674  -3.408 -13.139  1.00  0.00           H  
ATOM      4  H3  MET     1     222.297  -4.989 -13.492  1.00  0.00           H  
ATOM      5  CA  MET     1     224.267  -4.271 -13.878  1.00  0.00           C  
ATOM      6  HA  MET     1     224.513  -4.926 -13.043  1.00  0.00           H  
ATOM      7  CB  MET     1     224.755  -5.120 -15.088  1.00  0.00           C  
ATOM      8  HB2 MET     1     225.705  -5.601 -14.853  1.00  0.00           H  
ATOM      9  HB3 MET     1     223.969  -5.872 -15.146  1.00  0.00           H  
ATOM     10  CG  MET     1     224.812  -4.381 -16.387  1.00  0.00           C  
ATOM     11  HG2 MET     1     225.737  -3.808 -16.451  1.00  0.00           H  
ATOM     12  HG3 MET     1     224.746  -5.170 -17.137  1.00  0.00           H  
ATOM     13  SD  MET     1     223.500  -3.278 -16.662  1.00  0.00           S  
ATOM     14  CE  MET     1     224.495  -1.657 -16.806  1.00  0.00           C  
ATOM     15  HE1 MET     1     225.092  -1.736 -17.714  1.00  0.00           H  
ATOM     16  HE2 MET     1     223.790  -0.827 -16.776  1.00  0.00           H  
ATOM     17  HE3 MET     1     225.214  -1.469 -16.008  1.00  0.00           H  
ATOM     18  C   MET     1     225.052  -3.050 -13.566  1.00  0.00           C  
ATOM     19  O   MET     1     224.422  -2.041 -13.447  1.00  0.00           O  
ATOM     20  N   ASP     2     226.393  -3.171 -13.373  1.00  0.00           N  
ATOM     21  H   ASP     2     226.832  -4.080 -13.378  1.00  0.00           H  
ATOM     22  CA  ASP     2     227.296  -2.111 -13.292  1.00  0.00           C  
ATOM     23  HA  ASP     2     226.686  -1.223 -13.453  1.00  0.00           H  
ATOM     24  CB  ASP     2     227.743  -2.090 -11.865  1.00  0.00           C  
ATOM     25  HB2 ASP     2     226.846  -2.293 -11.280  1.00  0.00           H  
ATOM     26  HB3 ASP     2     228.481  -2.864 -11.654  1.00  0.00           H  
ATOM     27  CG  ASP     2     228.481  -0.822 -11.543  1.00  0.00           C  
ATOM     28  OD1 ASP     2     229.140  -0.758 -10.494  1.00  0.00           O  
ATOM     29  OD2 ASP     2     228.312   0.205 -12.261  1.00  0.00           O  
ATOM     30  C   ASP     2     228.369  -2.103 -14.400  1.00  0.00           C  
ATOM     31  O   ASP     2     229.264  -2.955 -14.462  1.00  0.00           O  
ATOM     32  N   VAL     3     228.315  -1.093 -15.275  1.00  0.00           N  
ATOM     33  H   VAL     3     227.574  -0.423 -15.126  1.00  0.00           H  
ATOM     34  CA  VAL     3     229.273  -0.685 -16.340  1.00  0.00           C  
ATOM     35  HA  VAL     3     230.160  -1.269 -16.097  1.00  0.00           H  
ATOM     36  CB  VAL     3     229.013  -0.905 -17.832  1.00  0.00           C  
ATOM     37  HB  VAL     3     229.834  -0.558 -18.460  1.00  0.00           H  
ATOM     38  CG1 VAL     3     228.887  -2.414 -17.943  1.00  0.00           C  
ATOM     39 HG11 VAL     3     228.528  -2.670 -18.939  1.00  0.00           H  
ATOM     40 HG12 VAL     3     228.170  -2.875 -17.264  1.00  0.00           H  
ATOM     41 HG13 VAL     3     229.812  -2.991 -17.938  1.00  0.00           H  
ATOM     42  CG2 VAL     3     227.690  -0.401 -18.243  1.00  0.00           C  
ATOM     43 HG21 VAL     3     227.032  -0.420 -17.374  1.00  0.00           H  
ATOM     44 HG22 VAL     3     227.246  -0.997 -19.040  1.00  0.00           H  
ATOM     45 HG23 VAL     3     227.684   0.675 -18.417  1.00  0.00           H  
ATOM     46  C   VAL     3     229.552   0.796 -16.145  1.00  0.00           C  
ATOM     47  O   VAL     3     228.629   1.560 -16.353  1.00  0.00           O  
ATOM     48  N   PHE     4     230.781   1.247 -15.978  1.00  0.00           N  
ATOM     49  H   PHE     4     231.584   0.642 -16.076  1.00  0.00           H  
ATOM     50  CA  PHE     4     231.054   2.710 -16.034  1.00  0.00           C  
ATOM     51  HA  PHE     4     230.119   3.242 -15.859  1.00  0.00           H  
ATOM     52  CB  PHE     4     231.930   2.973 -14.851  1.00  0.00           C  
ATOM     53  HB2 PHE     4     232.368   3.971 -14.824  1.00  0.00           H  
ATOM     54  HB3 PHE     4     231.321   2.938 -13.948  1.00  0.00           H  
ATOM     55  CG  PHE     4     233.033   1.853 -14.641  1.00  0.00           C  
ATOM     56  CD1 PHE     4     232.980   0.802 -13.685  1.00  0.00           C  
ATOM     57  HD1 PHE     4     232.154   0.813 -12.989  1.00  0.00           H  
ATOM     58  CE1 PHE     4     234.092  -0.027 -13.421  1.00  0.00           C  
ATOM     59  HE1 PHE     4     233.922  -0.890 -12.795  1.00  0.00           H  
ATOM     60  CZ  PHE     4     235.172  -0.063 -14.417  1.00  0.00           C  
ATOM     61  HZ  PHE     4     236.026  -0.716 -14.321  1.00  0.00           H  
ATOM     62  CE2 PHE     4     235.078   0.866 -15.517  1.00  0.00           C  
ATOM     63  HE2 PHE     4     235.913   1.029 -16.183  1.00  0.00           H  
ATOM     64  CD2 PHE     4     234.076   1.787 -15.579  1.00  0.00           C  
ATOM     65  HD2 PHE     4     234.171   2.578 -16.308  1.00  0.00           H  
ATOM     66  C   PHE     4     231.487   3.293 -17.341  1.00  0.00           C  
ATOM     67  O   PHE     4     231.593   2.712 -18.452  1.00  0.00           O  
ATOM     68  N   MET     5     231.554   4.667 -17.302  1.00  0.00           N  
ATOM     69  H   MET     5     231.326   5.061 -16.400  1.00  0.00           H  
ATOM     70  CA  MET     5     231.675   5.579 -18.529  1.00  0.00           C  
ATOM     71  HA  MET     5     231.748   4.843 -19.329  1.00  0.00           H  
ATOM     72  CB  MET     5     230.315   6.230 -18.739  1.00  0.00           C  
ATOM     73  HB2 MET     5     230.031   6.621 -19.716  1.00  0.00           H  
ATOM     74  HB3 MET     5     229.652   5.364 -18.720  1.00  0.00           H  
ATOM     75  CG  MET     5     229.939   7.177 -17.594  1.00  0.00           C  
ATOM     76  HG2 MET     5     230.376   7.021 -16.608  1.00  0.00           H  
ATOM     77  HG3 MET     5     230.298   8.189 -17.777  1.00  0.00           H  
ATOM     78  SD  MET     5     228.140   7.400 -17.343  1.00  0.00           S  
ATOM     79  CE  MET     5     227.524   8.061 -18.855  1.00  0.00           C  
ATOM     80  HE1 MET     5     228.332   8.654 -19.285  1.00  0.00           H  
ATOM     81  HE2 MET     5     227.329   7.157 -19.431  1.00  0.00           H  
ATOM     82  HE3 MET     5     226.550   8.548 -18.821  1.00  0.00           H  
ATOM     83  C   MET     5     232.895   6.519 -18.563  1.00  0.00           C  
ATOM     84  O   MET     5     232.839   7.512 -19.226  1.00  0.00           O  
ATOM     85  N   LYS     6     234.018   6.271 -17.759  1.00  0.00           N  
ATOM     86  H   LYS     6     234.194   5.325 -17.450  1.00  0.00           H  
ATOM     87  CA  LYS     6     235.085   7.153 -17.552  1.00  0.00           C  
ATOM     88  HA  LYS     6     235.035   7.938 -18.306  1.00  0.00           H  
ATOM     89  CB  LYS     6     235.035   7.853 -16.151  1.00  0.00           C  
ATOM     90  HB2 LYS     6     234.779   7.061 -15.447  1.00  0.00           H  
ATOM     91  HB3 LYS     6     235.985   8.267 -15.815  1.00  0.00           H  
ATOM     92  CG  LYS     6     233.840   8.939 -16.042  1.00  0.00           C  
ATOM     93  HG2 LYS     6     234.225   9.839 -16.520  1.00  0.00           H  
ATOM     94  HG3 LYS     6     232.922   8.499 -16.430  1.00  0.00           H  
ATOM     95  CD  LYS     6     233.765   9.344 -14.525  1.00  0.00           C  
ATOM     96  HD2 LYS     6     232.754   9.637 -14.241  1.00  0.00           H  
ATOM     97  HD3 LYS     6     234.049   8.531 -13.858  1.00  0.00           H  
ATOM     98  CE  LYS     6     234.652  10.490 -14.202  1.00  0.00           C  
ATOM     99  HE2 LYS     6     235.649  10.056 -14.271  1.00  0.00           H  
ATOM    100  HE3 LYS     6     234.584  11.280 -14.950  1.00  0.00           H  
ATOM    101  NZ  LYS     6     234.518  11.151 -12.836  1.00  0.00           N  
ATOM    102  HZ1 LYS     6     234.803  10.519 -12.101  1.00  0.00           H  
ATOM    103  HZ2 LYS     6     235.191  11.890 -12.688  1.00  0.00           H  
ATOM    104  HZ3 LYS     6     233.570  11.306 -12.526  1.00  0.00           H  
ATOM    105  C   LYS     6     236.404   6.355 -17.578  1.00  0.00           C  
ATOM    106  O   LYS     6     236.421   5.100 -17.628  1.00  0.00           O  
ATOM    107  N   GLY     7     237.483   7.022 -17.678  1.00  0.00           N  
ATOM    108  H   GLY     7     237.276   8.004 -17.793  1.00  0.00           H  
ATOM    109  CA  GLY     7     238.810   6.682 -17.900  1.00  0.00           C  
ATOM    110  HA2 GLY     7     238.816   5.826 -18.575  1.00  0.00           H  
ATOM    111  HA3 GLY     7     239.427   7.485 -18.301  1.00  0.00           H  
ATOM    112  C   GLY     7     239.625   6.292 -16.545  1.00  0.00           C  
ATOM    113  O   GLY     7     239.323   6.553 -15.368  1.00  0.00           O  
ATOM    114  N   LEU     8     240.750   5.677 -16.845  1.00  0.00           N  
ATOM    115  H   LEU     8     240.722   5.408 -17.818  1.00  0.00           H  
ATOM    116  CA  LEU     8     241.885   5.187 -15.948  1.00  0.00           C  
ATOM    117  HA  LEU     8     241.702   5.632 -14.970  1.00  0.00           H  
ATOM    118  CB  LEU     8     241.840   3.686 -15.900  1.00  0.00           C  
ATOM    119  HB2 LEU     8     240.815   3.394 -15.672  1.00  0.00           H  
ATOM    120  HB3 LEU     8     242.018   3.125 -16.817  1.00  0.00           H  
ATOM    121  CG  LEU     8     242.815   3.042 -14.974  1.00  0.00           C  
ATOM    122  HG  LEU     8     243.837   3.292 -15.258  1.00  0.00           H  
ATOM    123  CD1 LEU     8     242.595   1.551 -14.814  1.00  0.00           C  
ATOM    124 HD11 LEU     8     242.566   1.158 -15.831  1.00  0.00           H  
ATOM    125 HD12 LEU     8     241.655   1.304 -14.322  1.00  0.00           H  
ATOM    126 HD13 LEU     8     243.483   1.167 -14.311  1.00  0.00           H  
ATOM    127  CD2 LEU     8     242.800   3.683 -13.538  1.00  0.00           C  
ATOM    128 HD21 LEU     8     242.750   4.772 -13.519  1.00  0.00           H  
ATOM    129 HD22 LEU     8     243.710   3.338 -13.048  1.00  0.00           H  
ATOM    130 HD23 LEU     8     242.011   3.172 -12.986  1.00  0.00           H  
ATOM    131  C   LEU     8     243.279   5.613 -16.459  1.00  0.00           C  
ATOM    132  O   LEU     8     243.361   5.910 -17.667  1.00  0.00           O  
ATOM    133  N   SER     9     244.284   5.692 -15.579  1.00  0.00           N  
ATOM    134  H   SER     9     244.089   5.559 -14.597  1.00  0.00           H  
ATOM    135  CA  SER     9     245.582   6.109 -15.962  1.00  0.00           C  
ATOM    136  HA  SER     9     245.938   5.459 -16.761  1.00  0.00           H  
ATOM    137  CB  SER     9     245.491   7.620 -16.296  1.00  0.00           C  
ATOM    138  HB2 SER     9     244.701   7.664 -17.046  1.00  0.00           H  
ATOM    139  HB3 SER     9     245.084   8.052 -15.382  1.00  0.00           H  
ATOM    140  OG  SER     9     246.599   8.349 -16.706  1.00  0.00           O  
ATOM    141  HG  SER     9     246.689   8.240 -17.655  1.00  0.00           H  
ATOM    142  C   SER     9     246.664   5.706 -14.873  1.00  0.00           C  
ATOM    143  O   SER     9     246.379   5.488 -13.703  1.00  0.00           O  
ATOM    144  N   LYS    10     247.873   5.549 -15.213  1.00  0.00           N  
ATOM    145  H   LYS    10     248.025   5.460 -16.207  1.00  0.00           H  
ATOM    146  CA  LYS    10     248.928   5.051 -14.353  1.00  0.00           C  
ATOM    147  HA  LYS    10     248.554   4.246 -13.721  1.00  0.00           H  
ATOM    148  CB  LYS    10     250.131   4.472 -15.290  1.00  0.00           C  
ATOM    149  HB2 LYS    10     250.228   4.833 -16.314  1.00  0.00           H  
ATOM    150  HB3 LYS    10     251.055   4.790 -14.808  1.00  0.00           H  
ATOM    151  CG  LYS    10     249.963   2.937 -15.271  1.00  0.00           C  
ATOM    152  HG2 LYS    10     250.248   2.678 -14.251  1.00  0.00           H  
ATOM    153  HG3 LYS    10     248.890   2.815 -15.419  1.00  0.00           H  
ATOM    154  CD  LYS    10     250.859   1.986 -16.086  1.00  0.00           C  
ATOM    155  HD2 LYS    10     250.958   2.257 -17.138  1.00  0.00           H  
ATOM    156  HD3 LYS    10     251.844   2.115 -15.637  1.00  0.00           H  
ATOM    157  CE  LYS    10     250.323   0.558 -15.904  1.00  0.00           C  
ATOM    158  HE2 LYS    10     250.274   0.231 -14.866  1.00  0.00           H  
ATOM    159  HE3 LYS    10     249.303   0.453 -16.274  1.00  0.00           H  
ATOM    160  NZ  LYS    10     251.063  -0.377 -16.822  1.00  0.00           N  
ATOM    161  HZ1 LYS    10     252.018  -0.574 -16.562  1.00  0.00           H  
ATOM    162  HZ2 LYS    10     250.713  -1.321 -16.905  1.00  0.00           H  
ATOM    163  HZ3 LYS    10     251.073  -0.031 -17.771  1.00  0.00           H  
ATOM    164  C   LYS    10     249.380   6.262 -13.487  1.00  0.00           C  
ATOM    165  O   LYS    10     250.105   5.933 -12.641  1.00  0.00           O  
ATOM    166  N   ALA    11     249.009   7.515 -13.661  1.00  0.00           N  
ATOM    167  H   ALA    11     248.405   7.736 -14.440  1.00  0.00           H  
ATOM    168  CA  ALA    11     249.602   8.679 -13.066  1.00  0.00           C  
ATOM    169  HA  ALA    11     250.643   8.395 -12.914  1.00  0.00           H  
ATOM    170  CB  ALA    11     249.579   9.816 -14.136  1.00  0.00           C  
ATOM    171  HB1 ALA    11     250.122   9.639 -15.065  1.00  0.00           H  
ATOM    172  HB2 ALA    11     248.570  10.018 -14.497  1.00  0.00           H  
ATOM    173  HB3 ALA    11     249.965  10.723 -13.670  1.00  0.00           H  
ATOM    174  C   ALA    11     249.124   9.151 -11.713  1.00  0.00           C  
ATOM    175  O   ALA    11     247.894   9.004 -11.372  1.00  0.00           O  
ATOM    176  N   LYS    12     250.045   9.697 -10.944  1.00  0.00           N  
ATOM    177  H   LYS    12     250.994   9.678 -11.288  1.00  0.00           H  
ATOM    178  CA  LYS    12     249.711  10.507  -9.685  1.00  0.00           C  
ATOM    179  HA  LYS    12     248.626  10.427  -9.613  1.00  0.00           H  
ATOM    180  CB  LYS    12     250.085   9.676  -8.429  1.00  0.00           C  
ATOM    181  HB2 LYS    12     249.853   8.624  -8.592  1.00  0.00           H  
ATOM    182  HB3 LYS    12     251.150   9.857  -8.285  1.00  0.00           H  
ATOM    183  CG  LYS    12     249.357  10.088  -7.129  1.00  0.00           C  
ATOM    184  HG2 LYS    12     249.826  11.042  -6.887  1.00  0.00           H  
ATOM    185  HG3 LYS    12     248.319  10.353  -7.331  1.00  0.00           H  
ATOM    186  CD  LYS    12     249.311   9.038  -6.031  1.00  0.00           C  
ATOM    187  HD2 LYS    12     250.318   8.666  -5.837  1.00  0.00           H  
ATOM    188  HD3 LYS    12     248.852   9.515  -5.166  1.00  0.00           H  
ATOM    189  CE  LYS    12     248.562   7.814  -6.397  1.00  0.00           C  
ATOM    190  HE2 LYS    12     248.859   7.337  -7.331  1.00  0.00           H  
ATOM    191  HE3 LYS    12     248.802   7.056  -5.651  1.00  0.00           H  
ATOM    192  NZ  LYS    12     247.041   8.082  -6.323  1.00  0.00           N  
ATOM    193  HZ1 LYS    12     246.849   8.896  -6.888  1.00  0.00           H  
ATOM    194  HZ2 LYS    12     246.434   7.322  -6.595  1.00  0.00           H  
ATOM    195  HZ3 LYS    12     246.860   8.438  -5.395  1.00  0.00           H  
ATOM    196  C   LYS    12     250.296  11.931  -9.773  1.00  0.00           C  
ATOM    197  O   LYS    12     250.066  12.734  -8.864  1.00  0.00           O  
ATOM    198  N   GLU    13     251.266  12.169 -10.716  1.00  0.00           N  
ATOM    199  H   GLU    13     251.629  11.359 -11.199  1.00  0.00           H  
ATOM    200  CA  GLU    13     251.774  13.504 -11.056  1.00  0.00           C  
ATOM    201  HA  GLU    13     252.288  13.925 -10.192  1.00  0.00           H  
ATOM    202  CB  GLU    13     252.620  13.224 -12.336  1.00  0.00           C  
ATOM    203  HB2 GLU    13     252.041  13.189 -13.259  1.00  0.00           H  
ATOM    204  HB3 GLU    13     253.244  14.111 -12.451  1.00  0.00           H  
ATOM    205  CG  GLU    13     253.519  12.025 -12.215  1.00  0.00           C  
ATOM    206  HG2 GLU    13     254.511  12.158 -12.647  1.00  0.00           H  
ATOM    207  HG3 GLU    13     253.757  11.959 -11.154  1.00  0.00           H  
ATOM    208  CD  GLU    13     252.977  10.774 -12.898  1.00  0.00           C  
ATOM    209  OE1 GLU    13     252.643  10.748 -14.107  1.00  0.00           O  
ATOM    210  OE2 GLU    13     253.020   9.763 -12.250  1.00  0.00           O  
ATOM    211  C   GLU    13     250.487  14.378 -11.334  1.00  0.00           C  
ATOM    212  O   GLU    13     249.582  14.000 -12.099  1.00  0.00           O  
ATOM    213  N   GLY    14     250.237  15.431 -10.631  1.00  0.00           N  
ATOM    214  H   GLY    14     250.847  15.620  -9.849  1.00  0.00           H  
ATOM    215  CA  GLY    14     249.061  16.311 -10.790  1.00  0.00           C  
ATOM    216  HA2 GLY    14     248.724  16.234 -11.824  1.00  0.00           H  
ATOM    217  HA3 GLY    14     248.259  16.013 -10.115  1.00  0.00           H  
ATOM    218  C   GLY    14     249.498  17.824 -10.670  1.00  0.00           C  
ATOM    219  O   GLY    14     250.477  18.229 -10.090  1.00  0.00           O  
ATOM    220  N   VAL    15     248.499  18.679 -10.965  1.00  0.00           N  
ATOM    221  H   VAL    15     247.660  18.285 -11.366  1.00  0.00           H  
ATOM    222  CA  VAL    15     248.695  20.066 -10.585  1.00  0.00           C  
ATOM    223  HA  VAL    15     249.745  20.320 -10.731  1.00  0.00           H  
ATOM    224  CB  VAL    15     247.883  20.980 -11.515  1.00  0.00           C  
ATOM    225  HB  VAL    15     248.082  20.681 -12.544  1.00  0.00           H  
ATOM    226  CG1 VAL    15     246.358  20.880 -11.395  1.00  0.00           C  
ATOM    227 HG11 VAL    15     245.938  21.197 -12.350  1.00  0.00           H  
ATOM    228 HG12 VAL    15     245.909  21.549 -10.661  1.00  0.00           H  
ATOM    229 HG13 VAL    15     246.049  19.853 -11.202  1.00  0.00           H  
ATOM    230  CG2 VAL    15     248.450  22.341 -11.381  1.00  0.00           C  
ATOM    231 HG21 VAL    15     248.190  22.941 -10.509  1.00  0.00           H  
ATOM    232 HG22 VAL    15     247.951  22.863 -12.198  1.00  0.00           H  
ATOM    233 HG23 VAL    15     249.450  22.580 -11.741  1.00  0.00           H  
ATOM    234  C   VAL    15     248.263  20.188  -9.089  1.00  0.00           C  
ATOM    235  O   VAL    15     247.371  19.493  -8.620  1.00  0.00           O  
ATOM    236  N   VAL    16     248.763  21.232  -8.410  1.00  0.00           N  
ATOM    237  H   VAL    16     249.405  21.904  -8.805  1.00  0.00           H  
ATOM    238  CA  VAL    16     248.494  21.573  -6.975  1.00  0.00           C  
ATOM    239  HA  VAL    16     247.439  21.420  -6.746  1.00  0.00           H  
ATOM    240  CB  VAL    16     249.192  20.534  -5.974  1.00  0.00           C  
ATOM    241  HB  VAL    16     248.925  19.557  -6.376  1.00  0.00           H  
ATOM    242  CG1 VAL    16     248.990  20.702  -4.486  1.00  0.00           C  
ATOM    243 HG11 VAL    16     249.538  19.928  -3.948  1.00  0.00           H  
ATOM    244 HG12 VAL    16     247.953  20.705  -4.151  1.00  0.00           H  
ATOM    245 HG13 VAL    16     249.427  21.640  -4.146  1.00  0.00           H  
ATOM    246  CG2 VAL    16     250.768  20.282  -6.132  1.00  0.00           C  
ATOM    247 HG21 VAL    16     251.399  20.894  -5.488  1.00  0.00           H  
ATOM    248 HG22 VAL    16     251.118  20.576  -7.122  1.00  0.00           H  
ATOM    249 HG23 VAL    16     250.969  19.223  -5.964  1.00  0.00           H  
ATOM    250  C   VAL    16     248.883  22.963  -6.632  1.00  0.00           C  
ATOM    251  O   VAL    16     249.803  23.474  -7.334  1.00  0.00           O  
ATOM    252  N   ALA    17     248.178  23.583  -5.593  1.00  0.00           N  
ATOM    253  H   ALA    17     247.542  23.059  -5.009  1.00  0.00           H  
ATOM    254  CA  ALA    17     248.252  24.999  -5.307  1.00  0.00           C  
ATOM    255  HA  ALA    17     248.758  25.606  -6.057  1.00  0.00           H  
ATOM    256  CB  ALA    17     246.838  25.508  -5.300  1.00  0.00           C  
ATOM    257  HB1 ALA    17     246.500  24.908  -4.455  1.00  0.00           H  
ATOM    258  HB2 ALA    17     246.816  26.579  -5.097  1.00  0.00           H  
ATOM    259  HB3 ALA    17     246.344  25.328  -6.254  1.00  0.00           H  
ATOM    260  C   ALA    17     248.918  25.240  -3.931  1.00  0.00           C  
ATOM    261  O   ALA    17     248.947  24.318  -3.173  1.00  0.00           O  
ATOM    262  N   ALA    18     249.565  26.379  -3.687  1.00  0.00           N  
ATOM    263  H   ALA    18     249.471  26.932  -4.527  1.00  0.00           H  
ATOM    264  CA  ALA    18     250.197  26.950  -2.449  1.00  0.00           C  
ATOM    265  HA  ALA    18     249.959  26.263  -1.637  1.00  0.00           H  
ATOM    266  CB  ALA    18     251.713  27.109  -2.726  1.00  0.00           C  
ATOM    267  HB1 ALA    18     252.207  27.399  -1.798  1.00  0.00           H  
ATOM    268  HB2 ALA    18     252.225  26.219  -3.092  1.00  0.00           H  
ATOM    269  HB3 ALA    18     251.903  27.917  -3.432  1.00  0.00           H  
ATOM    270  C   ALA    18     249.599  28.318  -1.946  1.00  0.00           C  
ATOM    271  O   ALA    18     250.319  29.110  -1.386  1.00  0.00           O  
ATOM    272  N   ALA    19     248.260  28.421  -2.144  1.00  0.00           N  
ATOM    273  H   ALA    19     247.778  27.536  -2.207  1.00  0.00           H  
ATOM    274  CA  ALA    19     247.500  29.668  -1.959  1.00  0.00           C  
ATOM    275  HA  ALA    19     248.169  30.492  -2.206  1.00  0.00           H  
ATOM    276  CB  ALA    19     246.486  29.668  -3.128  1.00  0.00           C  
ATOM    277  HB1 ALA    19     245.496  29.295  -2.865  1.00  0.00           H  
ATOM    278  HB2 ALA    19     246.404  30.607  -3.676  1.00  0.00           H  
ATOM    279  HB3 ALA    19     246.809  28.999  -3.926  1.00  0.00           H  
ATOM    280  C   ALA    19     246.879  29.872  -0.656  1.00  0.00           C  
ATOM    281  O   ALA    19     246.044  30.763  -0.478  1.00  0.00           O  
ATOM    282  N   GLU    20     247.310  29.092   0.336  1.00  0.00           N  
ATOM    283  H   GLU    20     247.914  28.287   0.245  1.00  0.00           H  
ATOM    284  CA  GLU    20     247.010  29.468   1.727  1.00  0.00           C  
ATOM    285  HA  GLU    20     245.976  29.717   1.967  1.00  0.00           H  
ATOM    286  CB  GLU    20     247.282  28.233   2.603  1.00  0.00           C  
ATOM    287  HB2 GLU    20     247.805  27.432   2.080  1.00  0.00           H  
ATOM    288  HB3 GLU    20     247.934  28.636   3.377  1.00  0.00           H  
ATOM    289  CG  GLU    20     246.005  27.518   3.083  1.00  0.00           C  
ATOM    290  HG2 GLU    20     245.403  28.358   3.429  1.00  0.00           H  
ATOM    291  HG3 GLU    20     245.533  27.138   2.177  1.00  0.00           H  
ATOM    292  CD  GLU    20     246.215  26.542   4.146  1.00  0.00           C  
ATOM    293  OE1 GLU    20     246.116  26.776   5.379  1.00  0.00           O  
ATOM    294  OE2 GLU    20     246.573  25.436   3.646  1.00  0.00           O  
ATOM    295  C   GLU    20     247.825  30.720   2.215  1.00  0.00           C  
ATOM    296  O   GLU    20     247.581  31.317   3.260  1.00  0.00           O  
ATOM    297  N   LYS    21     248.852  31.218   1.447  1.00  0.00           N  
ATOM    298  H   LYS    21     249.033  30.723   0.586  1.00  0.00           H  
ATOM    299  CA  LYS    21     249.585  32.423   1.809  1.00  0.00           C  
ATOM    300  HA  LYS    21     249.268  32.783   2.788  1.00  0.00           H  
ATOM    301  CB  LYS    21     251.107  32.113   2.041  1.00  0.00           C  
ATOM    302  HB2 LYS    21     251.554  31.687   1.143  1.00  0.00           H  
ATOM    303  HB3 LYS    21     251.654  33.033   2.243  1.00  0.00           H  
ATOM    304  CG  LYS    21     251.342  31.001   3.103  1.00  0.00           C  
ATOM    305  HG2 LYS    21     250.740  31.105   4.007  1.00  0.00           H  
ATOM    306  HG3 LYS    21     251.133  30.075   2.568  1.00  0.00           H  
ATOM    307  CD  LYS    21     252.942  31.050   3.421  1.00  0.00           C  
ATOM    308  HD2 LYS    21     253.578  31.296   2.571  1.00  0.00           H  
ATOM    309  HD3 LYS    21     253.138  31.980   3.956  1.00  0.00           H  
ATOM    310  CE  LYS    21     253.502  29.903   4.188  1.00  0.00           C  
ATOM    311  HE2 LYS    21     252.870  29.662   5.042  1.00  0.00           H  
ATOM    312  HE3 LYS    21     253.516  29.172   3.379  1.00  0.00           H  
ATOM    313  NZ  LYS    21     254.893  30.267   4.571  1.00  0.00           N  
ATOM    314  HZ1 LYS    21     255.488  29.470   4.750  1.00  0.00           H  
ATOM    315  HZ2 LYS    21     255.283  30.748   3.773  1.00  0.00           H  
ATOM    316  HZ3 LYS    21     254.925  30.862   5.387  1.00  0.00           H  
ATOM    317  C   LYS    21     249.383  33.628   0.907  1.00  0.00           C  
ATOM    318  O   LYS    21     250.184  34.529   0.971  1.00  0.00           O  
ATOM    319  N   THR    22     248.304  33.654   0.174  1.00  0.00           N  
ATOM    320  H   THR    22     247.742  32.815   0.180  1.00  0.00           H  
ATOM    321  CA  THR    22     247.916  34.786  -0.660  1.00  0.00           C  
ATOM    322  HA  THR    22     248.348  35.629  -0.120  1.00  0.00           H  
ATOM    323  CB  THR    22     248.676  34.848  -1.981  1.00  0.00           C  
ATOM    324  HB  THR    22     249.716  34.539  -1.875  1.00  0.00           H  
ATOM    325  CG2 THR    22     248.663  36.263  -2.743  1.00  0.00           C  
ATOM    326 HG21 THR    22     249.073  36.209  -3.751  1.00  0.00           H  
ATOM    327 HG22 THR    22     249.389  36.870  -2.201  1.00  0.00           H  
ATOM    328 HG23 THR    22     247.810  36.932  -2.625  1.00  0.00           H  
ATOM    329  OG1 THR    22     248.126  33.966  -2.862  1.00  0.00           O  
ATOM    330  HG1 THR    22     248.311  34.258  -3.757  1.00  0.00           H  
ATOM    331  C   THR    22     246.336  34.843  -0.764  1.00  0.00           C  
ATOM    332  O   THR    22     245.611  33.808  -0.762  1.00  0.00           O  
ATOM    333  N   LYS    23     245.754  36.022  -0.937  1.00  0.00           N  
ATOM    334  H   LYS    23     246.268  36.854  -1.192  1.00  0.00           H  
ATOM    335  CA  LYS    23     244.268  36.178  -0.951  1.00  0.00           C  
ATOM    336  HA  LYS    23     243.730  35.262  -0.707  1.00  0.00           H  
ATOM    337  CB  LYS    23     243.881  37.160   0.116  1.00  0.00           C  
ATOM    338  HB2 LYS    23     244.630  37.434   0.859  1.00  0.00           H  
ATOM    339  HB3 LYS    23     243.646  38.075  -0.428  1.00  0.00           H  
ATOM    340  CG  LYS    23     242.587  36.777   0.929  1.00  0.00           C  
ATOM    341  HG2 LYS    23     241.855  36.767   0.121  1.00  0.00           H  
ATOM    342  HG3 LYS    23     242.716  35.737   1.227  1.00  0.00           H  
ATOM    343  CD  LYS    23     242.104  37.670   2.070  1.00  0.00           C  
ATOM    344  HD2 LYS    23     241.870  38.668   1.700  1.00  0.00           H  
ATOM    345  HD3 LYS    23     241.145  37.231   2.345  1.00  0.00           H  
ATOM    346  CE  LYS    23     243.034  37.868   3.357  1.00  0.00           C  
ATOM    347  HE2 LYS    23     243.140  36.937   3.914  1.00  0.00           H  
ATOM    348  HE3 LYS    23     244.054  38.016   3.001  1.00  0.00           H  
ATOM    349  NZ  LYS    23     242.515  38.890   4.265  1.00  0.00           N  
ATOM    350  HZ1 LYS    23     242.892  39.813   4.100  1.00  0.00           H  
ATOM    351  HZ2 LYS    23     241.517  39.007   4.361  1.00  0.00           H  
ATOM    352  HZ3 LYS    23     242.812  38.847   5.230  1.00  0.00           H  
ATOM    353  C   LYS    23     243.849  36.714  -2.326  1.00  0.00           C  
ATOM    354  O   LYS    23     244.725  37.131  -3.054  1.00  0.00           O  
ATOM    355  N   GLN    24     242.584  36.541  -2.827  1.00  0.00           N  
ATOM    356  H   GLN    24     241.796  36.320  -2.236  1.00  0.00           H  
ATOM    357  CA  GLN    24     242.180  37.075  -4.139  1.00  0.00           C  
ATOM    358  HA  GLN    24     242.993  37.622  -4.617  1.00  0.00           H  
ATOM    359  CB  GLN    24     241.890  35.972  -4.998  1.00  0.00           C  
ATOM    360  HB2 GLN    24     242.701  35.248  -5.083  1.00  0.00           H  
ATOM    361  HB3 GLN    24     241.095  35.442  -4.473  1.00  0.00           H  
ATOM    362  CG  GLN    24     241.340  36.373  -6.376  1.00  0.00           C  
ATOM    363  HG2 GLN    24     240.315  36.742  -6.328  1.00  0.00           H  
ATOM    364  HG3 GLN    24     241.960  37.121  -6.870  1.00  0.00           H  
ATOM    365  CD  GLN    24     241.205  35.076  -7.285  1.00  0.00           C  
ATOM    366  OE1 GLN    24     240.910  34.011  -6.766  1.00  0.00           O  
ATOM    367  NE2 GLN    24     241.344  35.166  -8.587  1.00  0.00           N  
ATOM    368 HE21 GLN    24     241.164  34.329  -9.123  1.00  0.00           H  
ATOM    369 HE22 GLN    24     241.928  35.824  -9.085  1.00  0.00           H  
ATOM    370  C   GLN    24     241.109  38.217  -3.982  1.00  0.00           C  
ATOM    371  O   GLN    24     241.283  39.390  -4.354  1.00  0.00           O  
ATOM    372  N   GLY    25     239.873  37.897  -3.443  1.00  0.00           N  
ATOM    373  H   GLY    25     239.625  36.983  -3.094  1.00  0.00           H  
ATOM    374  CA  GLY    25     238.790  38.885  -3.132  1.00  0.00           C  
ATOM    375  HA2 GLY    25     238.082  38.602  -2.352  1.00  0.00           H  
ATOM    376  HA3 GLY    25     239.128  39.916  -3.032  1.00  0.00           H  
ATOM    377  C   GLY    25     237.948  38.998  -4.365  1.00  0.00           C  
ATOM    378  O   GLY    25     237.491  37.985  -4.839  1.00  0.00           O  
ATOM    379  N   VAL    26     237.529  40.208  -4.775  1.00  0.00           N  
ATOM    380  H   VAL    26     237.909  41.059  -4.386  1.00  0.00           H  
ATOM    381  CA  VAL    26     236.989  40.554  -6.055  1.00  0.00           C  
ATOM    382  HA  VAL    26     237.087  39.599  -6.572  1.00  0.00           H  
ATOM    383  CB  VAL    26     235.609  41.176  -5.931  1.00  0.00           C  
ATOM    384  HB  VAL    26     235.692  42.079  -5.325  1.00  0.00           H  
ATOM    385  CG1 VAL    26     234.935  41.790  -7.240  1.00  0.00           C  
ATOM    386 HG11 VAL    26     235.236  41.383  -8.205  1.00  0.00           H  
ATOM    387 HG12 VAL    26     235.099  42.865  -7.320  1.00  0.00           H  
ATOM    388 HG13 VAL    26     233.851  41.713  -7.154  1.00  0.00           H  
ATOM    389  CG2 VAL    26     234.667  40.122  -5.322  1.00  0.00           C  
ATOM    390 HG21 VAL    26     234.640  39.315  -6.055  1.00  0.00           H  
ATOM    391 HG22 VAL    26     233.774  40.704  -5.093  1.00  0.00           H  
ATOM    392 HG23 VAL    26     235.119  39.778  -4.392  1.00  0.00           H  
ATOM    393  C   VAL    26     237.810  41.586  -6.860  1.00  0.00           C  
ATOM    394  O   VAL    26     238.000  42.745  -6.434  1.00  0.00           O  
ATOM    395  N   ALA    27     238.325  41.220  -8.060  1.00  0.00           N  
ATOM    396  H   ALA    27     237.915  40.358  -8.391  1.00  0.00           H  
ATOM    397  CA  ALA    27     239.345  42.014  -8.806  1.00  0.00           C  
ATOM    398  HA  ALA    27     239.589  42.895  -8.213  1.00  0.00           H  
ATOM    399  CB  ALA    27     240.657  41.212  -8.839  1.00  0.00           C  
ATOM    400  HB1 ALA    27     240.627  40.463  -9.630  1.00  0.00           H  
ATOM    401  HB2 ALA    27     241.355  41.974  -9.187  1.00  0.00           H  
ATOM    402  HB3 ALA    27     240.854  40.841  -7.833  1.00  0.00           H  
ATOM    403  C   ALA    27     238.817  42.231 -10.279  1.00  0.00           C  
ATOM    404  O   ALA    27     237.729  41.722 -10.616  1.00  0.00           O  
ATOM    405  N   GLU    28     239.670  42.833 -11.214  1.00  0.00           N  
ATOM    406  H   GLU    28     240.525  43.259 -10.886  1.00  0.00           H  
ATOM    407  CA  GLU    28     239.445  43.104 -12.637  1.00  0.00           C  
ATOM    408  HA  GLU    28     238.670  43.867 -12.711  1.00  0.00           H  
ATOM    409  CB  GLU    28     240.746  43.705 -13.265  1.00  0.00           C  
ATOM    410  HB2 GLU    28     241.469  42.923 -13.034  1.00  0.00           H  
ATOM    411  HB3 GLU    28     240.637  43.857 -14.339  1.00  0.00           H  
ATOM    412  CG  GLU    28     241.028  45.043 -12.655  1.00  0.00           C  
ATOM    413  HG2 GLU    28     241.470  44.819 -11.684  1.00  0.00           H  
ATOM    414  HG3 GLU    28     241.766  45.629 -13.203  1.00  0.00           H  
ATOM    415  CD  GLU    28     239.891  46.078 -12.619  1.00  0.00           C  
ATOM    416  OE1 GLU    28     239.187  46.183 -11.594  1.00  0.00           O  
ATOM    417  OE2 GLU    28     239.562  46.690 -13.732  1.00  0.00           O  
ATOM    418  C   GLU    28     238.952  42.000 -13.568  1.00  0.00           C  
ATOM    419  O   GLU    28     239.433  40.915 -13.401  1.00  0.00           O  
ATOM    420  N   ALA    29     238.249  42.352 -14.601  1.00  0.00           N  
ATOM    421  H   ALA    29     238.239  43.335 -14.832  1.00  0.00           H  
ATOM    422  CA  ALA    29     237.305  41.591 -15.513  1.00  0.00           C  
ATOM    423  HA  ALA    29     237.431  40.530 -15.731  1.00  0.00           H  
ATOM    424  CB  ALA    29     235.898  41.632 -14.792  1.00  0.00           C  
ATOM    425  HB1 ALA    29     235.659  42.622 -14.403  1.00  0.00           H  
ATOM    426  HB2 ALA    29     235.143  41.126 -15.394  1.00  0.00           H  
ATOM    427  HB3 ALA    29     235.903  41.121 -13.830  1.00  0.00           H  
ATOM    428  C   ALA    29     237.222  42.301 -16.876  1.00  0.00           C  
ATOM    429  O   ALA    29     237.326  43.580 -16.993  1.00  0.00           O  
ATOM    430  N   ALA    30     237.072  41.517 -17.936  1.00  0.00           N  
ATOM    431  H   ALA    30     236.748  40.578 -17.754  1.00  0.00           H  
ATOM    432  CA  ALA    30     236.819  42.173 -19.212  1.00  0.00           C  
ATOM    433  HA  ALA    30     236.443  43.191 -19.110  1.00  0.00           H  
ATOM    434  CB  ALA    30     238.219  42.260 -19.924  1.00  0.00           C  
ATOM    435  HB1 ALA    30     238.909  42.919 -19.398  1.00  0.00           H  
ATOM    436  HB2 ALA    30     238.643  41.258 -20.000  1.00  0.00           H  
ATOM    437  HB3 ALA    30     238.176  42.616 -20.953  1.00  0.00           H  
ATOM    438  C   ALA    30     235.808  41.289 -19.990  1.00  0.00           C  
ATOM    439  O   ALA    30     235.333  40.270 -19.475  1.00  0.00           O  
ATOM    440  N   GLY    31     235.757  41.439 -21.383  1.00  0.00           N  
ATOM    441  H   GLY    31     236.270  42.182 -21.835  1.00  0.00           H  
ATOM    442  CA  GLY    31     234.645  40.897 -22.232  1.00  0.00           C  
ATOM    443  HA2 GLY    31     234.791  40.903 -23.312  1.00  0.00           H  
ATOM    444  HA3 GLY    31     234.526  39.870 -21.887  1.00  0.00           H  
ATOM    445  C   GLY    31     233.238  41.478 -22.014  1.00  0.00           C  
ATOM    446  O   GLY    31     233.014  42.077 -20.883  1.00  0.00           O  
ATOM    447  N   LYS    32     232.279  41.149 -22.923  1.00  0.00           N  
ATOM    448  H   LYS    32     232.478  40.657 -23.782  1.00  0.00           H  
ATOM    449  CA  LYS    32     230.912  41.645 -22.879  1.00  0.00           C  
ATOM    450  HA  LYS    32     230.868  42.576 -22.314  1.00  0.00           H  
ATOM    451  CB  LYS    32     230.291  41.931 -24.235  1.00  0.00           C  
ATOM    452  HB2 LYS    32     230.455  40.938 -24.652  1.00  0.00           H  
ATOM    453  HB3 LYS    32     229.240  42.206 -24.139  1.00  0.00           H  
ATOM    454  CG  LYS    32     231.207  42.833 -25.181  1.00  0.00           C  
ATOM    455  HG2 LYS    32     231.236  43.790 -24.660  1.00  0.00           H  
ATOM    456  HG3 LYS    32     232.215  42.494 -25.422  1.00  0.00           H  
ATOM    457  CD  LYS    32     230.469  42.866 -26.626  1.00  0.00           C  
ATOM    458  HD2 LYS    32     230.517  41.809 -26.887  1.00  0.00           H  
ATOM    459  HD3 LYS    32     229.463  43.279 -26.554  1.00  0.00           H  
ATOM    460  CE  LYS    32     231.271  43.658 -27.667  1.00  0.00           C  
ATOM    461  HE2 LYS    32     230.637  44.435 -28.094  1.00  0.00           H  
ATOM    462  HE3 LYS    32     232.251  43.903 -27.256  1.00  0.00           H  
ATOM    463  NZ  LYS    32     231.480  42.842 -28.866  1.00  0.00           N  
ATOM    464  HZ1 LYS    32     231.766  43.415 -29.647  1.00  0.00           H  
ATOM    465  HZ2 LYS    32     232.138  42.139 -28.562  1.00  0.00           H  
ATOM    466  HZ3 LYS    32     230.796  42.211 -29.257  1.00  0.00           H  
ATOM    467  C   LYS    32     230.082  40.755 -21.921  1.00  0.00           C  
ATOM    468  O   LYS    32     228.873  40.849 -22.064  1.00  0.00           O  
ATOM    469  N   THR    33     230.682  39.824 -21.122  1.00  0.00           N  
ATOM    470  H   THR    33     231.684  39.917 -21.042  1.00  0.00           H  
ATOM    471  CA  THR    33     229.888  39.052 -20.109  1.00  0.00           C  
ATOM    472  HA  THR    33     228.977  39.650 -20.141  1.00  0.00           H  
ATOM    473  CB  THR    33     229.678  37.552 -20.541  1.00  0.00           C  
ATOM    474  HB  THR    33     229.146  37.770 -21.467  1.00  0.00           H  
ATOM    475  CG2 THR    33     228.682  36.862 -19.462  1.00  0.00           C  
ATOM    476 HG21 THR    33     228.168  35.936 -19.720  1.00  0.00           H  
ATOM    477 HG22 THR    33     227.821  37.491 -19.234  1.00  0.00           H  
ATOM    478 HG23 THR    33     229.146  36.719 -18.486  1.00  0.00           H  
ATOM    479  OG1 THR    33     230.705  36.594 -20.796  1.00  0.00           O  
ATOM    480  HG1 THR    33     230.239  35.845 -21.175  1.00  0.00           H  
ATOM    481  C   THR    33     230.570  39.296 -18.758  1.00  0.00           C  
ATOM    482  O   THR    33     231.741  39.324 -18.443  1.00  0.00           O  
ATOM    483  N   LYS    34     229.669  39.737 -17.867  1.00  0.00           N  
ATOM    484  H   LYS    34     228.799  40.137 -18.188  1.00  0.00           H  
ATOM    485  CA  LYS    34     229.976  40.016 -16.461  1.00  0.00           C  
ATOM    486  HA  LYS    34     230.854  39.401 -16.265  1.00  0.00           H  
ATOM    487  CB  LYS    34     230.290  41.478 -16.056  1.00  0.00           C  
ATOM    488  HB2 LYS    34     229.523  42.243 -16.171  1.00  0.00           H  
ATOM    489  HB3 LYS    34     230.323  41.527 -14.968  1.00  0.00           H  
ATOM    490  CG  LYS    34     231.636  41.939 -16.547  1.00  0.00           C  
ATOM    491  HG2 LYS    34     232.344  41.188 -16.200  1.00  0.00           H  
ATOM    492  HG3 LYS    34     231.544  42.244 -17.590  1.00  0.00           H  
ATOM    493  CD  LYS    34     232.093  43.176 -15.752  1.00  0.00           C  
ATOM    494  HD2 LYS    34     231.961  42.916 -14.701  1.00  0.00           H  
ATOM    495  HD3 LYS    34     233.157  43.349 -15.914  1.00  0.00           H  
ATOM    496  CE  LYS    34     231.280  44.446 -16.131  1.00  0.00           C  
ATOM    497  HE2 LYS    34     231.691  45.087 -16.910  1.00  0.00           H  
ATOM    498  HE3 LYS    34     230.279  44.128 -16.421  1.00  0.00           H  
ATOM    499  NZ  LYS    34     231.060  45.356 -14.928  1.00  0.00           N  
ATOM    500  HZ1 LYS    34     230.666  46.242 -15.209  1.00  0.00           H  
ATOM    501  HZ2 LYS    34     230.329  44.973 -14.346  1.00  0.00           H  
ATOM    502  HZ3 LYS    34     231.943  45.389 -14.439  1.00  0.00           H  
ATOM    503  C   LYS    34     228.737  39.434 -15.656  1.00  0.00           C  
ATOM    504  O   LYS    34     227.601  39.559 -16.098  1.00  0.00           O  
ATOM    505  N   GLU    35     229.005  39.032 -14.440  1.00  0.00           N  
ATOM    506  H   GLU    35     229.921  39.114 -14.022  1.00  0.00           H  
ATOM    507  CA  GLU    35     228.085  38.654 -13.431  1.00  0.00           C  
ATOM    508  HA  GLU    35     227.589  37.729 -13.726  1.00  0.00           H  
ATOM    509  CB  GLU    35     228.902  38.158 -12.263  1.00  0.00           C  
ATOM    510  HB2 GLU    35     228.195  37.518 -11.736  1.00  0.00           H  
ATOM    511  HB3 GLU    35     229.674  37.450 -12.565  1.00  0.00           H  
ATOM    512  CG  GLU    35     229.483  39.222 -11.216  1.00  0.00           C  
ATOM    513  HG2 GLU    35     228.715  39.961 -10.986  1.00  0.00           H  
ATOM    514  HG3 GLU    35     229.728  38.622 -10.339  1.00  0.00           H  
ATOM    515  CD  GLU    35     230.785  39.896 -11.598  1.00  0.00           C  
ATOM    516  OE1 GLU    35     231.507  40.355 -10.660  1.00  0.00           O  
ATOM    517  OE2 GLU    35     231.163  39.982 -12.850  1.00  0.00           O  
ATOM    518  C   GLU    35     227.025  39.793 -13.109  1.00  0.00           C  
ATOM    519  O   GLU    35     227.366  40.975 -13.069  1.00  0.00           O  
ATOM    520  N   GLY    36     225.776  39.294 -12.817  1.00  0.00           N  
ATOM    521  H   GLY    36     225.713  38.286 -12.812  1.00  0.00           H  
ATOM    522  CA  GLY    36     224.637  40.132 -12.275  1.00  0.00           C  
ATOM    523  HA2 GLY    36     225.006  40.498 -11.317  1.00  0.00           H  
ATOM    524  HA3 GLY    36     224.302  40.857 -13.017  1.00  0.00           H  
ATOM    525  C   GLY    36     223.427  39.266 -11.845  1.00  0.00           C  
ATOM    526  O   GLY    36     223.355  38.086 -12.116  1.00  0.00           O  
ATOM    527  N   VAL    37     222.480  39.828 -11.108  1.00  0.00           N  
ATOM    528  H   VAL    37     222.721  40.783 -10.885  1.00  0.00           H  
ATOM    529  CA  VAL    37     221.065  39.341 -10.930  1.00  0.00           C  
ATOM    530  HA  VAL    37     221.165  38.275 -10.727  1.00  0.00           H  
ATOM    531  CB  VAL    37     220.295  39.953  -9.710  1.00  0.00           C  
ATOM    532  HB  VAL    37     219.386  39.357  -9.793  1.00  0.00           H  
ATOM    533  CG1 VAL    37     219.975  41.457  -9.760  1.00  0.00           C  
ATOM    534 HG11 VAL    37     219.343  41.768 -10.592  1.00  0.00           H  
ATOM    535 HG12 VAL    37     220.851  42.086  -9.919  1.00  0.00           H  
ATOM    536 HG13 VAL    37     219.597  41.941  -8.860  1.00  0.00           H  
ATOM    537  CG2 VAL    37     221.085  39.591  -8.309  1.00  0.00           C  
ATOM    538 HG21 VAL    37     220.504  39.759  -7.402  1.00  0.00           H  
ATOM    539 HG22 VAL    37     222.009  40.168  -8.314  1.00  0.00           H  
ATOM    540 HG23 VAL    37     221.433  38.562  -8.398  1.00  0.00           H  
ATOM    541  C   VAL    37     220.215  39.301 -12.195  1.00  0.00           C  
ATOM    542  O   VAL    37     220.359  40.062 -13.116  1.00  0.00           O  
ATOM    543  N   LEU    38     219.504  38.219 -12.252  1.00  0.00           N  
ATOM    544  H   LEU    38     219.470  37.692 -11.391  1.00  0.00           H  
ATOM    545  CA  LEU    38     218.784  37.642 -13.383  1.00  0.00           C  
ATOM    546  HA  LEU    38     218.344  38.540 -13.816  1.00  0.00           H  
ATOM    547  CB  LEU    38     219.869  37.039 -14.338  1.00  0.00           C  
ATOM    548  HB2 LEU    38     220.692  37.753 -14.365  1.00  0.00           H  
ATOM    549  HB3 LEU    38     220.319  36.179 -13.842  1.00  0.00           H  
ATOM    550  CG  LEU    38     219.327  36.406 -15.620  1.00  0.00           C  
ATOM    551  HG  LEU    38     218.551  35.669 -15.411  1.00  0.00           H  
ATOM    552  CD1 LEU    38     220.361  35.832 -16.561  1.00  0.00           C  
ATOM    553 HD11 LEU    38     220.698  34.872 -16.168  1.00  0.00           H  
ATOM    554 HD12 LEU    38     221.303  36.380 -16.584  1.00  0.00           H  
ATOM    555 HD13 LEU    38     220.054  35.567 -17.573  1.00  0.00           H  
ATOM    556  CD2 LEU    38     218.726  37.493 -16.517  1.00  0.00           C  
ATOM    557 HD21 LEU    38     217.771  37.497 -15.990  1.00  0.00           H  
ATOM    558 HD22 LEU    38     218.576  37.289 -17.577  1.00  0.00           H  
ATOM    559 HD23 LEU    38     219.465  38.261 -16.289  1.00  0.00           H  
ATOM    560  C   LEU    38     217.601  36.704 -13.068  1.00  0.00           C  
ATOM    561  O   LEU    38     216.637  36.490 -13.748  1.00  0.00           O  
ATOM    562  N   TYR    39     217.633  36.022 -11.907  1.00  0.00           N  
ATOM    563  H   TYR    39     218.413  36.265 -11.313  1.00  0.00           H  
ATOM    564  CA  TYR    39     216.734  34.991 -11.341  1.00  0.00           C  
ATOM    565  HA  TYR    39     215.931  34.791 -12.051  1.00  0.00           H  
ATOM    566  CB  TYR    39     217.429  33.607 -11.166  1.00  0.00           C  
ATOM    567  HB2 TYR    39     217.040  33.232 -10.219  1.00  0.00           H  
ATOM    568  HB3 TYR    39     217.232  32.962 -12.022  1.00  0.00           H  
ATOM    569  CG  TYR    39     218.944  33.608 -10.964  1.00  0.00           C  
ATOM    570  CD1 TYR    39     219.415  33.971  -9.668  1.00  0.00           C  
ATOM    571  HD1 TYR    39     218.815  34.298  -8.831  1.00  0.00           H  
ATOM    572  CE1 TYR    39     220.773  33.592  -9.397  1.00  0.00           C  
ATOM    573  HE1 TYR    39     221.140  33.829  -8.410  1.00  0.00           H  
ATOM    574  CZ  TYR    39     221.628  33.241 -10.495  1.00  0.00           C  
ATOM    575  OH  TYR    39     222.940  33.048 -10.242  1.00  0.00           O  
ATOM    576  HH  TYR    39     223.248  32.927  -9.341  1.00  0.00           H  
ATOM    577  CE2 TYR    39     221.212  32.951 -11.815  1.00  0.00           C  
ATOM    578  HE2 TYR    39     221.886  32.561 -12.563  1.00  0.00           H  
ATOM    579  CD2 TYR    39     219.795  33.174 -11.941  1.00  0.00           C  
ATOM    580  HD2 TYR    39     219.372  32.873 -12.888  1.00  0.00           H  
ATOM    581  C   TYR    39     216.010  35.615 -10.173  1.00  0.00           C  
ATOM    582  O   TYR    39     215.964  35.135  -9.031  1.00  0.00           O  
ATOM    583  N   VAL    40     215.428  36.719 -10.387  1.00  0.00           N  
ATOM    584  H   VAL    40     215.364  36.971 -11.363  1.00  0.00           H  
ATOM    585  CA  VAL    40     214.542  37.498  -9.387  1.00  0.00           C  
ATOM    586  HA  VAL    40     214.171  36.887  -8.564  1.00  0.00           H  
ATOM    587  CB  VAL    40     215.371  38.698  -8.759  1.00  0.00           C  
ATOM    588  HB  VAL    40     215.643  39.428  -9.522  1.00  0.00           H  
ATOM    589  CG1 VAL    40     216.639  38.239  -8.032  1.00  0.00           C  
ATOM    590 HG11 VAL    40     217.306  39.100  -8.073  1.00  0.00           H  
ATOM    591 HG12 VAL    40     217.004  37.412  -8.641  1.00  0.00           H  
ATOM    592 HG13 VAL    40     216.443  37.769  -7.069  1.00  0.00           H  
ATOM    593  CG2 VAL    40     214.494  39.364  -7.815  1.00  0.00           C  
ATOM    594 HG21 VAL    40     214.082  38.693  -7.061  1.00  0.00           H  
ATOM    595 HG22 VAL    40     213.596  39.867  -8.174  1.00  0.00           H  
ATOM    596 HG23 VAL    40     214.997  40.181  -7.297  1.00  0.00           H  
ATOM    597  C   VAL    40     213.321  38.162 -10.123  1.00  0.00           C  
ATOM    598  O   VAL    40     213.590  38.695 -11.170  1.00  0.00           O  
ATOM    599  N   GLY    41     212.139  38.082  -9.579  1.00  0.00           N  
ATOM    600  H   GLY    41     212.067  37.305  -8.938  1.00  0.00           H  
ATOM    601  CA  GLY    41     211.015  38.636 -10.217  1.00  0.00           C  
ATOM    602  HA2 GLY    41     210.090  38.479  -9.663  1.00  0.00           H  
ATOM    603  HA3 GLY    41     211.172  39.698 -10.406  1.00  0.00           H  
ATOM    604  C   GLY    41     210.696  38.006 -11.572  1.00  0.00           C  
ATOM    605  O   GLY    41     211.081  36.835 -11.738  1.00  0.00           O  
ATOM    606  N   SER    42     209.762  38.620 -12.381  1.00  0.00           N  
ATOM    607  H   SER    42     209.480  39.531 -12.047  1.00  0.00           H  
ATOM    608  CA  SER    42     209.269  38.052 -13.674  1.00  0.00           C  
ATOM    609  HA  SER    42     209.929  37.220 -13.922  1.00  0.00           H  
ATOM    610  CB  SER    42     207.912  37.370 -13.463  1.00  0.00           C  
ATOM    611  HB2 SER    42     207.837  36.958 -12.457  1.00  0.00           H  
ATOM    612  HB3 SER    42     207.195  38.182 -13.584  1.00  0.00           H  
ATOM    613  OG  SER    42     207.693  36.424 -14.439  1.00  0.00           O  
ATOM    614  HG  SER    42     207.225  35.666 -14.080  1.00  0.00           H  
ATOM    615  C   SER    42     209.325  39.018 -14.812  1.00  0.00           C  
ATOM    616  O   SER    42     208.665  40.083 -14.886  1.00  0.00           O  
ATOM    617  N   LYS    43     210.199  38.665 -15.770  1.00  0.00           N  
ATOM    618  H   LYS    43     210.446  37.686 -15.814  1.00  0.00           H  
ATOM    619  CA  LYS    43     210.369  39.436 -17.026  1.00  0.00           C  
ATOM    620  HA  LYS    43     210.409  40.505 -16.817  1.00  0.00           H  
ATOM    621  CB  LYS    43     211.652  39.220 -17.700  1.00  0.00           C  
ATOM    622  HB2 LYS    43     211.843  38.148 -17.647  1.00  0.00           H  
ATOM    623  HB3 LYS    43     211.558  39.383 -18.773  1.00  0.00           H  
ATOM    624  CG  LYS    43     212.908  39.904 -17.156  1.00  0.00           C  
ATOM    625  HG2 LYS    43     212.709  40.956 -17.359  1.00  0.00           H  
ATOM    626  HG3 LYS    43     212.989  39.804 -16.074  1.00  0.00           H  
ATOM    627  CD  LYS    43     214.289  39.587 -17.905  1.00  0.00           C  
ATOM    628  HD2 LYS    43     215.093  39.742 -17.187  1.00  0.00           H  
ATOM    629  HD3 LYS    43     214.359  38.512 -18.074  1.00  0.00           H  
ATOM    630  CE  LYS    43     214.709  40.476 -19.073  1.00  0.00           C  
ATOM    631  HE2 LYS    43     213.851  40.356 -19.734  1.00  0.00           H  
ATOM    632  HE3 LYS    43     214.829  41.441 -18.579  1.00  0.00           H  
ATOM    633  NZ  LYS    43     215.974  40.064 -19.785  1.00  0.00           N  
ATOM    634  HZ1 LYS    43     216.719  40.358 -19.170  1.00  0.00           H  
ATOM    635  HZ2 LYS    43     216.073  39.064 -19.891  1.00  0.00           H  
ATOM    636  HZ3 LYS    43     216.070  40.530 -20.676  1.00  0.00           H  
ATOM    637  C   LYS    43     209.143  39.294 -18.024  1.00  0.00           C  
ATOM    638  O   LYS    43     209.084  40.169 -18.931  1.00  0.00           O  
ATOM    639  N   THR    44     208.082  38.529 -17.676  1.00  0.00           N  
ATOM    640  H   THR    44     208.237  37.893 -16.907  1.00  0.00           H  
ATOM    641  CA  THR    44     206.946  38.157 -18.529  1.00  0.00           C  
ATOM    642  HA  THR    44     206.961  38.866 -19.357  1.00  0.00           H  
ATOM    643  CB  THR    44     206.901  36.738 -19.105  1.00  0.00           C  
ATOM    644  HB  THR    44     206.536  35.984 -18.408  1.00  0.00           H  
ATOM    645  CG2 THR    44     208.311  36.319 -19.633  1.00  0.00           C  
ATOM    646 HG21 THR    44     208.212  35.442 -20.272  1.00  0.00           H  
ATOM    647 HG22 THR    44     208.957  35.960 -18.832  1.00  0.00           H  
ATOM    648 HG23 THR    44     208.790  37.101 -20.222  1.00  0.00           H  
ATOM    649  OG1 THR    44     206.189  36.707 -20.308  1.00  0.00           O  
ATOM    650  HG1 THR    44     206.742  36.397 -21.028  1.00  0.00           H  
ATOM    651  C   THR    44     205.566  38.409 -17.848  1.00  0.00           C  
ATOM    652  O   THR    44     204.711  37.498 -17.894  1.00  0.00           O  
ATOM    653  N   LYS    45     205.438  39.491 -17.043  1.00  0.00           N  
ATOM    654  H   LYS    45     206.265  40.068 -16.997  1.00  0.00           H  
ATOM    655  CA  LYS    45     204.140  39.905 -16.306  1.00  0.00           C  
ATOM    656  HA  LYS    45     203.712  39.053 -15.777  1.00  0.00           H  
ATOM    657  CB  LYS    45     204.496  40.985 -15.312  1.00  0.00           C  
ATOM    658  HB2 LYS    45     205.582  40.971 -15.219  1.00  0.00           H  
ATOM    659  HB3 LYS    45     204.066  41.865 -15.792  1.00  0.00           H  
ATOM    660  CG  LYS    45     203.823  40.816 -13.872  1.00  0.00           C  
ATOM    661  HG2 LYS    45     202.858  40.335 -14.035  1.00  0.00           H  
ATOM    662  HG3 LYS    45     204.621  40.257 -13.383  1.00  0.00           H  
ATOM    663  CD  LYS    45     203.493  42.123 -13.226  1.00  0.00           C  
ATOM    664  HD2 LYS    45     204.404  42.625 -12.903  1.00  0.00           H  
ATOM    665  HD3 LYS    45     202.911  42.836 -13.810  1.00  0.00           H  
ATOM    666  CE  LYS    45     202.766  42.006 -11.918  1.00  0.00           C  
ATOM    667  HE2 LYS    45     201.719  41.793 -12.133  1.00  0.00           H  
ATOM    668  HE3 LYS    45     203.277  41.235 -11.342  1.00  0.00           H  
ATOM    669  NZ  LYS    45     202.835  43.230 -11.084  1.00  0.00           N  
ATOM    670  HZ1 LYS    45     202.490  43.095 -10.144  1.00  0.00           H  
ATOM    671  HZ2 LYS    45     203.742  43.673 -11.108  1.00  0.00           H  
ATOM    672  HZ3 LYS    45     202.253  43.987 -11.415  1.00  0.00           H  
ATOM    673  C   LYS    45     203.063  40.351 -17.212  1.00  0.00           C  
ATOM    674  O   LYS    45     203.437  41.070 -18.208  1.00  0.00           O  
ATOM    675  N   GLU    46     201.820  40.027 -16.925  1.00  0.00           N  
ATOM    676  H   GLU    46     201.618  39.366 -16.188  1.00  0.00           H  
ATOM    677  CA  GLU    46     200.710  40.330 -17.810  1.00  0.00           C  
ATOM    678  HA  GLU    46     201.025  40.131 -18.835  1.00  0.00           H  
ATOM    679  CB  GLU    46     199.530  39.409 -17.658  1.00  0.00           C  
ATOM    680  HB2 GLU    46     199.137  39.632 -16.666  1.00  0.00           H  
ATOM    681  HB3 GLU    46     198.687  39.646 -18.307  1.00  0.00           H  
ATOM    682  CG  GLU    46     199.747  37.982 -17.802  1.00  0.00           C  
ATOM    683  HG2 GLU    46     198.980  37.669 -18.510  1.00  0.00           H  
ATOM    684  HG3 GLU    46     200.603  37.785 -18.448  1.00  0.00           H  
ATOM    685  CD  GLU    46     199.782  37.338 -16.366  1.00  0.00           C  
ATOM    686  OE1 GLU    46     198.977  36.430 -15.933  1.00  0.00           O  
ATOM    687  OE2 GLU    46     200.668  37.655 -15.574  1.00  0.00           O  
ATOM    688  C   GLU    46     200.350  41.837 -17.689  1.00  0.00           C  
ATOM    689  O   GLU    46     199.742  42.329 -16.715  1.00  0.00           O  
ATOM    690  N   GLY    47     200.614  42.529 -18.783  1.00  0.00           N  
ATOM    691  H   GLY    47     201.043  42.149 -19.615  1.00  0.00           H  
ATOM    692  CA  GLY    47     200.258  43.981 -18.817  1.00  0.00           C  
ATOM    693  HA2 GLY    47     200.422  44.507 -19.758  1.00  0.00           H  
ATOM    694  HA3 GLY    47     199.181  44.018 -18.653  1.00  0.00           H  
ATOM    695  C   GLY    47     201.049  44.838 -17.874  1.00  0.00           C  
ATOM    696  O   GLY    47     202.233  44.693 -17.560  1.00  0.00           O  
ATOM    697  N   VAL    48     200.469  46.099 -17.663  1.00  0.00           N  
ATOM    698  H   VAL    48     199.466  46.109 -17.782  1.00  0.00           H  
ATOM    699  CA  VAL    48     200.947  47.309 -16.941  1.00  0.00           C  
ATOM    700  HA  VAL    48     201.560  46.868 -16.155  1.00  0.00           H  
ATOM    701  CB  VAL    48     201.771  48.185 -17.909  1.00  0.00           C  
ATOM    702  HB  VAL    48     201.708  49.197 -17.510  1.00  0.00           H  
ATOM    703  CG1 VAL    48     201.358  48.082 -19.425  1.00  0.00           C  
ATOM    704 HG11 VAL    48     200.309  48.333 -19.580  1.00  0.00           H  
ATOM    705 HG12 VAL    48     201.531  47.084 -19.830  1.00  0.00           H  
ATOM    706 HG13 VAL    48     201.949  48.820 -19.966  1.00  0.00           H  
ATOM    707  CG2 VAL    48     203.268  47.721 -17.910  1.00  0.00           C  
ATOM    708 HG21 VAL    48     203.580  46.998 -18.664  1.00  0.00           H  
ATOM    709 HG22 VAL    48     203.512  47.529 -16.866  1.00  0.00           H  
ATOM    710 HG23 VAL    48     203.871  48.593 -18.165  1.00  0.00           H  
ATOM    711  C   VAL    48     199.804  48.125 -16.422  1.00  0.00           C  
ATOM    712  O   VAL    48     198.809  48.311 -17.096  1.00  0.00           O  
ATOM    713  N   VAL    49     199.991  48.803 -15.221  1.00  0.00           N  
ATOM    714  H   VAL    49     200.799  48.488 -14.703  1.00  0.00           H  
ATOM    715  CA  VAL    49     198.933  49.558 -14.500  1.00  0.00           C  
ATOM    716  HA  VAL    49     197.960  49.083 -14.629  1.00  0.00           H  
ATOM    717  CB  VAL    49     199.235  49.585 -12.966  1.00  0.00           C  
ATOM    718  HB  VAL    49     200.115  50.166 -12.690  1.00  0.00           H  
ATOM    719  CG1 VAL    49     199.348  48.142 -12.349  1.00  0.00           C  
ATOM    720 HG11 VAL    49     199.887  47.340 -12.855  1.00  0.00           H  
ATOM    721 HG12 VAL    49     198.364  47.676 -12.299  1.00  0.00           H  
ATOM    722 HG13 VAL    49     199.894  48.052 -11.410  1.00  0.00           H  
ATOM    723  CG2 VAL    49     198.173  50.201 -12.066  1.00  0.00           C  
ATOM    724 HG21 VAL    49     198.323  49.916 -11.024  1.00  0.00           H  
ATOM    725 HG22 VAL    49     197.184  49.811 -12.307  1.00  0.00           H  
ATOM    726 HG23 VAL    49     198.146  51.278 -12.236  1.00  0.00           H  
ATOM    727  C   VAL    49     198.904  51.045 -14.935  1.00  0.00           C  
ATOM    728  O   VAL    49     197.741  51.576 -14.944  1.00  0.00           O  
ATOM    729  N   HIE    50     199.920  51.717 -15.434  1.00  0.00           N  
ATOM    730  H   HIE    50     200.857  51.341 -15.432  1.00  0.00           H  
ATOM    731  CA  HIE    50     199.783  53.131 -15.730  1.00  0.00           C  
ATOM    732  HA  HIE    50     199.101  53.550 -14.990  1.00  0.00           H  
ATOM    733  CB  HIE    50     201.159  53.862 -15.491  1.00  0.00           C  
ATOM    734  HB2 HIE    50     201.462  53.791 -14.446  1.00  0.00           H  
ATOM    735  HB3 HIE    50     202.009  53.357 -15.949  1.00  0.00           H  
ATOM    736  CG  HIE    50     201.189  55.307 -15.869  1.00  0.00           C  
ATOM    737  ND1 HIE    50     200.270  56.294 -15.474  1.00  0.00           N  
ATOM    738  CE1 HIE    50     200.637  57.439 -16.091  1.00  0.00           C  
ATOM    739  HE1 HIE    50     200.091  58.338 -15.845  1.00  0.00           H  
ATOM    740  NE2 HIE    50     201.759  57.296 -16.759  1.00  0.00           N  
ATOM    741  HE2 HIE    50     202.180  57.989 -17.362  1.00  0.00           H  
ATOM    742  CD2 HIE    50     202.187  56.009 -16.519  1.00  0.00           C  
ATOM    743  HD2 HIE    50     203.101  55.570 -16.891  1.00  0.00           H  
ATOM    744  C   HIE    50     199.403  53.364 -17.097  1.00  0.00           C  
ATOM    745  O   HIE    50     200.121  53.003 -18.017  1.00  0.00           O  
ATOM    746  N   GLY    51     198.259  54.133 -17.335  1.00  0.00           N  
ATOM    747  H   GLY    51     197.844  54.527 -16.503  1.00  0.00           H  
ATOM    748  CA  GLY    51     197.922  54.550 -18.691  1.00  0.00           C  
ATOM    749  HA2 GLY    51     196.971  55.082 -18.691  1.00  0.00           H  
ATOM    750  HA3 GLY    51     198.684  55.183 -19.145  1.00  0.00           H  
ATOM    751  C   GLY    51     197.670  53.326 -19.631  1.00  0.00           C  
ATOM    752  O   GLY    51     197.133  52.281 -19.227  1.00  0.00           O  
ATOM    753  N   VAL    52     198.029  53.543 -20.914  1.00  0.00           N  
ATOM    754  H   VAL    52     198.426  54.404 -21.263  1.00  0.00           H  
ATOM    755  CA  VAL    52     198.012  52.434 -21.891  1.00  0.00           C  
ATOM    756  HA  VAL    52     197.743  51.454 -21.495  1.00  0.00           H  
ATOM    757  CB  VAL    52     196.902  52.693 -22.944  1.00  0.00           C  
ATOM    758  HB  VAL    52     197.099  53.679 -23.364  1.00  0.00           H  
ATOM    759  CG1 VAL    52     195.514  52.804 -22.390  1.00  0.00           C  
ATOM    760 HG11 VAL    52     194.728  53.096 -23.087  1.00  0.00           H  
ATOM    761 HG12 VAL    52     195.463  53.360 -21.454  1.00  0.00           H  
ATOM    762 HG13 VAL    52     195.234  51.796 -22.085  1.00  0.00           H  
ATOM    763  CG2 VAL    52     196.796  51.729 -24.156  1.00  0.00           C  
ATOM    764 HG21 VAL    52     195.975  51.930 -24.843  1.00  0.00           H  
ATOM    765 HG22 VAL    52     196.677  50.664 -23.957  1.00  0.00           H  
ATOM    766 HG23 VAL    52     197.579  51.890 -24.897  1.00  0.00           H  
ATOM    767  C   VAL    52     199.337  52.464 -22.624  1.00  0.00           C  
ATOM    768  O   VAL    52     199.930  53.462 -22.973  1.00  0.00           O  
ATOM    769  N   ALA    53     199.851  51.280 -22.912  1.00  0.00           N  
ATOM    770  H   ALA    53     199.360  50.487 -22.524  1.00  0.00           H  
ATOM    771  CA  ALA    53     201.206  51.007 -23.431  1.00  0.00           C  
ATOM    772  HA  ALA    53     201.514  51.975 -23.826  1.00  0.00           H  
ATOM    773  CB  ALA    53     202.147  50.663 -22.217  1.00  0.00           C  
ATOM    774  HB1 ALA    53     201.838  49.775 -21.665  1.00  0.00           H  
ATOM    775  HB2 ALA    53     203.141  50.509 -22.637  1.00  0.00           H  
ATOM    776  HB3 ALA    53     202.232  51.463 -21.482  1.00  0.00           H  
ATOM    777  C   ALA    53     201.153  49.865 -24.453  1.00  0.00           C  
ATOM    778  O   ALA    53     200.959  48.729 -24.065  1.00  0.00           O  
ATOM    779  N   THR    54     201.608  50.129 -25.736  1.00  0.00           N  
ATOM    780  H   THR    54     201.657  51.095 -26.026  1.00  0.00           H  
ATOM    781  CA  THR    54     201.698  49.069 -26.723  1.00  0.00           C  
ATOM    782  HA  THR    54     200.946  48.408 -26.294  1.00  0.00           H  
ATOM    783  CB  THR    54     201.133  49.787 -28.034  1.00  0.00           C  
ATOM    784  HB  THR    54     201.039  49.028 -28.811  1.00  0.00           H  
ATOM    785  CG2 THR    54     199.850  50.553 -28.035  1.00  0.00           C  
ATOM    786 HG21 THR    54     199.624  50.649 -29.097  1.00  0.00           H  
ATOM    787 HG22 THR    54     199.901  51.427 -27.386  1.00  0.00           H  
ATOM    788 HG23 THR    54     199.146  49.799 -27.683  1.00  0.00           H  
ATOM    789  OG1 THR    54     201.989  50.654 -28.585  1.00  0.00           O  
ATOM    790  HG1 THR    54     202.802  50.154 -28.688  1.00  0.00           H  
ATOM    791  C   THR    54     203.024  48.350 -26.971  1.00  0.00           C  
ATOM    792  O   THR    54     203.338  47.812 -28.066  1.00  0.00           O  
ATOM    793  N   VAL    55     203.838  48.468 -25.991  1.00  0.00           N  
ATOM    794  H   VAL    55     203.545  48.995 -25.180  1.00  0.00           H  
ATOM    795  CA  VAL    55     205.226  47.899 -26.127  1.00  0.00           C  
ATOM    796  HA  VAL    55     205.416  47.955 -27.199  1.00  0.00           H  
ATOM    797  CB  VAL    55     206.279  48.844 -25.517  1.00  0.00           C  
ATOM    798  HB  VAL    55     206.052  49.105 -24.483  1.00  0.00           H  
ATOM    799  CG1 VAL    55     206.487  50.178 -26.157  1.00  0.00           C  
ATOM    800 HG11 VAL    55     205.598  50.761 -25.918  1.00  0.00           H  
ATOM    801 HG12 VAL    55     206.583  50.254 -27.240  1.00  0.00           H  
ATOM    802 HG13 VAL    55     207.346  50.749 -25.804  1.00  0.00           H  
ATOM    803  CG2 VAL    55     207.687  48.279 -25.572  1.00  0.00           C  
ATOM    804 HG21 VAL    55     207.625  47.230 -25.281  1.00  0.00           H  
ATOM    805 HG22 VAL    55     208.171  48.736 -24.709  1.00  0.00           H  
ATOM    806 HG23 VAL    55     208.294  48.311 -26.477  1.00  0.00           H  
ATOM    807  C   VAL    55     205.222  46.490 -25.626  1.00  0.00           C  
ATOM    808  O   VAL    55     205.402  45.510 -26.362  1.00  0.00           O  
ATOM    809  N   ALA    56     205.022  46.314 -24.295  1.00  0.00           N  
ATOM    810  H   ALA    56     205.116  47.162 -23.755  1.00  0.00           H  
ATOM    811  CA  ALA    56     205.018  44.935 -23.648  1.00  0.00           C  
ATOM    812  HA  ALA    56     205.908  44.348 -23.876  1.00  0.00           H  
ATOM    813  CB  ALA    56     204.956  45.146 -22.098  1.00  0.00           C  
ATOM    814  HB1 ALA    56     205.392  44.234 -21.691  1.00  0.00           H  
ATOM    815  HB2 ALA    56     205.656  45.974 -21.983  1.00  0.00           H  
ATOM    816  HB3 ALA    56     204.106  45.257 -21.425  1.00  0.00           H  
ATOM    817  C   ALA    56     203.813  44.017 -24.072  1.00  0.00           C  
ATOM    818  O   ALA    56     203.889  42.794 -24.152  1.00  0.00           O  
ATOM    819  N   GLU    57     202.615  44.582 -24.273  1.00  0.00           N  
ATOM    820  H   GLU    57     202.622  45.574 -24.080  1.00  0.00           H  
ATOM    821  CA  GLU    57     201.394  43.838 -24.404  1.00  0.00           C  
ATOM    822  HA  GLU    57     201.426  42.982 -23.730  1.00  0.00           H  
ATOM    823  CB  GLU    57     200.222  44.700 -23.774  1.00  0.00           C  
ATOM    824  HB2 GLU    57     200.581  44.968 -22.780  1.00  0.00           H  
ATOM    825  HB3 GLU    57     200.075  45.640 -24.306  1.00  0.00           H  
ATOM    826  CG  GLU    57     198.875  43.971 -23.637  1.00  0.00           C  
ATOM    827  HG2 GLU    57     198.146  44.733 -23.362  1.00  0.00           H  
ATOM    828  HG3 GLU    57     198.496  43.677 -24.616  1.00  0.00           H  
ATOM    829  CD  GLU    57     198.645  42.786 -22.616  1.00  0.00           C  
ATOM    830  OE1 GLU    57     197.431  42.466 -22.521  1.00  0.00           O  
ATOM    831  OE2 GLU    57     199.590  42.267 -21.976  1.00  0.00           O  
ATOM    832  C   GLU    57     201.192  43.226 -25.772  1.00  0.00           C  
ATOM    833  O   GLU    57     200.398  43.728 -26.508  1.00  0.00           O  
ATOM    834  N   LYS    58     202.025  42.289 -26.174  1.00  0.00           N  
ATOM    835  H   LYS    58     202.674  41.797 -25.577  1.00  0.00           H  
ATOM    836  CA  LYS    58     201.995  41.774 -27.574  1.00  0.00           C  
ATOM    837  HA  LYS    58     201.554  42.518 -28.238  1.00  0.00           H  
ATOM    838  CB  LYS    58     203.455  41.442 -28.073  1.00  0.00           C  
ATOM    839  HB2 LYS    58     203.805  40.717 -27.337  1.00  0.00           H  
ATOM    840  HB3 LYS    58     203.284  40.982 -29.046  1.00  0.00           H  
ATOM    841  CG  LYS    58     204.397  42.649 -28.153  1.00  0.00           C  
ATOM    842  HG2 LYS    58     204.168  43.264 -27.283  1.00  0.00           H  
ATOM    843  HG3 LYS    58     205.352  42.154 -27.974  1.00  0.00           H  
ATOM    844  CD  LYS    58     204.605  43.389 -29.463  1.00  0.00           C  
ATOM    845  HD2 LYS    58     205.117  42.701 -30.136  1.00  0.00           H  
ATOM    846  HD3 LYS    58     203.673  43.597 -29.988  1.00  0.00           H  
ATOM    847  CE  LYS    58     205.408  44.731 -29.398  1.00  0.00           C  
ATOM    848  HE2 LYS    58     205.779  44.951 -30.399  1.00  0.00           H  
ATOM    849  HE3 LYS    58     204.783  45.468 -28.894  1.00  0.00           H  
ATOM    850  NZ  LYS    58     206.656  44.555 -28.577  1.00  0.00           N  
ATOM    851  HZ1 LYS    58     207.343  43.892 -28.905  1.00  0.00           H  
ATOM    852  HZ2 LYS    58     207.329  45.307 -28.538  1.00  0.00           H  
ATOM    853  HZ3 LYS    58     206.455  44.401 -27.599  1.00  0.00           H  
ATOM    854  C   LYS    58     201.174  40.416 -27.664  1.00  0.00           C  
ATOM    855  O   LYS    58     201.186  39.517 -26.731  1.00  0.00           O  
ATOM    856  N   THR    59     200.406  40.368 -28.790  1.00  0.00           N  
ATOM    857  H   THR    59     200.551  40.998 -29.567  1.00  0.00           H  
ATOM    858  CA  THR    59     199.496  39.339 -29.059  1.00  0.00           C  
ATOM    859  HA  THR    59     199.505  38.656 -28.209  1.00  0.00           H  
ATOM    860  CB  THR    59     198.003  40.009 -29.218  1.00  0.00           C  
ATOM    861  HB  THR    59     197.855  40.752 -28.434  1.00  0.00           H  
ATOM    862  CG2 THR    59     196.852  39.056 -29.076  1.00  0.00           C  
ATOM    863 HG21 THR    59     196.860  38.678 -28.054  1.00  0.00           H  
ATOM    864 HG22 THR    59     196.886  38.329 -29.888  1.00  0.00           H  
ATOM    865 HG23 THR    59     196.004  39.737 -29.159  1.00  0.00           H  
ATOM    866  OG1 THR    59     197.872  40.564 -30.541  1.00  0.00           O  
ATOM    867  HG1 THR    59     198.190  41.470 -30.553  1.00  0.00           H  
ATOM    868  C   THR    59     199.945  38.458 -30.198  1.00  0.00           C  
ATOM    869  O   THR    59     200.261  38.993 -31.246  1.00  0.00           O  
ATOM    870  N   LYS    60     199.813  37.096 -29.991  1.00  0.00           N  
ATOM    871  H   LYS    60     199.591  36.893 -29.027  1.00  0.00           H  
ATOM    872  CA  LYS    60     199.869  36.031 -30.983  1.00  0.00           C  
ATOM    873  HA  LYS    60     200.585  36.392 -31.721  1.00  0.00           H  
ATOM    874  CB  LYS    60     200.263  34.707 -30.396  1.00  0.00           C  
ATOM    875  HB2 LYS    60     199.587  34.419 -29.591  1.00  0.00           H  
ATOM    876  HB3 LYS    60     200.117  33.912 -31.128  1.00  0.00           H  
ATOM    877  CG  LYS    60     201.767  34.587 -29.814  1.00  0.00           C  
ATOM    878  HG2 LYS    60     202.104  35.507 -29.337  1.00  0.00           H  
ATOM    879  HG3 LYS    60     201.635  33.985 -28.915  1.00  0.00           H  
ATOM    880  CD  LYS    60     202.811  34.114 -30.863  1.00  0.00           C  
ATOM    881  HD2 LYS    60     203.794  34.159 -30.394  1.00  0.00           H  
ATOM    882  HD3 LYS    60     202.627  33.061 -31.075  1.00  0.00           H  
ATOM    883  CE  LYS    60     202.982  34.882 -32.123  1.00  0.00           C  
ATOM    884  HE2 LYS    60     202.073  34.696 -32.695  1.00  0.00           H  
ATOM    885  HE3 LYS    60     202.982  35.962 -31.979  1.00  0.00           H  
ATOM    886  NZ  LYS    60     204.343  34.554 -32.692  1.00  0.00           N  
ATOM    887  HZ1 LYS    60     204.668  33.603 -32.797  1.00  0.00           H  
ATOM    888  HZ2 LYS    60     204.273  35.039 -33.575  1.00  0.00           H  
ATOM    889  HZ3 LYS    60     204.997  35.056 -32.108  1.00  0.00           H  
ATOM    890  C   LYS    60     198.615  35.750 -31.868  1.00  0.00           C  
ATOM    891  O   LYS    60     197.463  35.808 -31.400  1.00  0.00           O  
ATOM    892  N   GLU    61     198.833  35.465 -33.136  1.00  0.00           N  
ATOM    893  H   GLU    61     199.776  35.443 -33.495  1.00  0.00           H  
ATOM    894  CA  GLU    61     197.741  35.170 -34.072  1.00  0.00           C  
ATOM    895  HA  GLU    61     196.847  35.016 -33.467  1.00  0.00           H  
ATOM    896  CB  GLU    61     197.505  36.305 -35.045  1.00  0.00           C  
ATOM    897  HB2 GLU    61     198.436  36.811 -35.299  1.00  0.00           H  
ATOM    898  HB3 GLU    61     197.046  35.962 -35.972  1.00  0.00           H  
ATOM    899  CG  GLU    61     196.466  37.471 -34.736  1.00  0.00           C  
ATOM    900  HG2 GLU    61     196.667  37.821 -33.723  1.00  0.00           H  
ATOM    901  HG3 GLU    61     196.721  38.220 -35.485  1.00  0.00           H  
ATOM    902  CD  GLU    61     195.030  37.134 -34.964  1.00  0.00           C  
ATOM    903  OE1 GLU    61     194.293  37.890 -35.607  1.00  0.00           O  
ATOM    904  OE2 GLU    61     194.604  36.020 -34.505  1.00  0.00           O  
ATOM    905  C   GLU    61     197.922  33.840 -34.754  1.00  0.00           C  
ATOM    906  O   GLU    61     199.003  33.203 -34.746  1.00  0.00           O  
ATOM    907  N   GLN    62     196.727  33.481 -35.327  1.00  0.00           N  
ATOM    908  H   GLN    62     195.875  34.015 -35.232  1.00  0.00           H  
ATOM    909  CA  GLN    62     196.504  32.184 -36.084  1.00  0.00           C  
ATOM    910  HA  GLN    62     196.840  31.373 -35.439  1.00  0.00           H  
ATOM    911  CB  GLN    62     194.981  31.924 -36.092  1.00  0.00           C  
ATOM    912  HB2 GLN    62     194.591  32.007 -35.078  1.00  0.00           H  
ATOM    913  HB3 GLN    62     194.498  32.749 -36.616  1.00  0.00           H  
ATOM    914  CG  GLN    62     194.500  30.575 -36.783  1.00  0.00           C  
ATOM    915  HG2 GLN    62     194.760  30.490 -37.838  1.00  0.00           H  
ATOM    916  HG3 GLN    62     194.923  29.733 -36.235  1.00  0.00           H  
ATOM    917  CD  GLN    62     192.981  30.357 -36.708  1.00  0.00           C  
ATOM    918  OE1 GLN    62     192.369  29.915 -35.762  1.00  0.00           O  
ATOM    919  NE2 GLN    62     192.252  31.059 -37.535  1.00  0.00           N  
ATOM    920 HE21 GLN    62     192.745  31.613 -38.221  1.00  0.00           H  
ATOM    921 HE22 GLN    62     191.324  31.311 -37.226  1.00  0.00           H  
ATOM    922  C   GLN    62     197.201  32.182 -37.502  1.00  0.00           C  
ATOM    923  O   GLN    62     197.173  31.113 -38.154  1.00  0.00           O  
ATOM    924  N   VAL    63     197.688  33.344 -38.032  1.00  0.00           N  
ATOM    925  H   VAL    63     197.615  34.190 -37.485  1.00  0.00           H  
ATOM    926  CA  VAL    63     198.415  33.545 -39.250  1.00  0.00           C  
ATOM    927  HA  VAL    63     197.753  32.986 -39.912  1.00  0.00           H  
ATOM    928  CB  VAL    63     198.419  35.033 -39.712  1.00  0.00           C  
ATOM    929  HB  VAL    63     197.420  35.374 -39.981  1.00  0.00           H  
ATOM    930  CG1 VAL    63     198.839  36.051 -38.601  1.00  0.00           C  
ATOM    931 HG11 VAL    63     198.980  35.658 -37.594  1.00  0.00           H  
ATOM    932 HG12 VAL    63     198.065  36.745 -38.274  1.00  0.00           H  
ATOM    933 HG13 VAL    63     199.811  36.489 -38.828  1.00  0.00           H  
ATOM    934  CG2 VAL    63     199.047  35.239 -41.017  1.00  0.00           C  
ATOM    935 HG21 VAL    63     200.134  35.202 -40.948  1.00  0.00           H  
ATOM    936 HG22 VAL    63     198.908  36.234 -41.440  1.00  0.00           H  
ATOM    937 HG23 VAL    63     198.789  34.456 -41.731  1.00  0.00           H  
ATOM    938  C   VAL    63     199.833  32.983 -39.042  1.00  0.00           C  
ATOM    939  O   VAL    63     200.294  32.976 -37.910  1.00  0.00           O  
ATOM    940  N   THR    64     200.533  32.404 -40.057  1.00  0.00           N  
ATOM    941  H   THR    64     200.091  32.365 -40.964  1.00  0.00           H  
ATOM    942  CA  THR    64     201.940  31.886 -39.800  1.00  0.00           C  
ATOM    943  HA  THR    64     201.984  31.520 -38.774  1.00  0.00           H  
ATOM    944  CB  THR    64     202.264  30.655 -40.711  1.00  0.00           C  
ATOM    945  HB  THR    64     201.479  29.911 -40.575  1.00  0.00           H  
ATOM    946  CG2 THR    64     203.550  29.987 -40.355  1.00  0.00           C  
ATOM    947 HG21 THR    64     204.411  30.605 -40.606  1.00  0.00           H  
ATOM    948 HG22 THR    64     203.481  29.062 -40.927  1.00  0.00           H  
ATOM    949 HG23 THR    64     203.774  30.003 -39.288  1.00  0.00           H  
ATOM    950  OG1 THR    64     202.388  30.993 -42.084  1.00  0.00           O  
ATOM    951  HG1 THR    64     201.598  30.722 -42.559  1.00  0.00           H  
ATOM    952  C   THR    64     203.007  32.985 -39.860  1.00  0.00           C  
ATOM    953  O   THR    64     203.400  33.536 -38.782  1.00  0.00           O  
ATOM    954  N   ASN    65     203.510  33.309 -41.063  1.00  0.00           N  
ATOM    955  H   ASN    65     203.123  32.762 -41.819  1.00  0.00           H  
ATOM    956  CA  ASN    65     204.568  34.252 -41.370  1.00  0.00           C  
ATOM    957  HA  ASN    65     204.650  35.115 -40.709  1.00  0.00           H  
ATOM    958  CB  ASN    65     205.900  33.432 -41.284  1.00  0.00           C  
ATOM    959  HB2 ASN    65     205.962  32.867 -40.354  1.00  0.00           H  
ATOM    960  HB3 ASN    65     205.746  32.662 -42.040  1.00  0.00           H  
ATOM    961  CG  ASN    65     207.289  34.103 -41.462  1.00  0.00           C  
ATOM    962  OD1 ASN    65     207.391  35.290 -41.573  1.00  0.00           O  
ATOM    963  ND2 ASN    65     208.351  33.266 -41.490  1.00  0.00           N  
ATOM    964 HD21 ASN    65     209.272  33.682 -41.506  1.00  0.00           H  
ATOM    965 HD22 ASN    65     208.184  32.270 -41.507  1.00  0.00           H  
ATOM    966  C   ASN    65     204.435  34.921 -42.731  1.00  0.00           C  
ATOM    967  O   ASN    65     203.816  34.466 -43.596  1.00  0.00           O  
ATOM    968  N   VAL    66     204.885  36.205 -42.812  1.00  0.00           N  
ATOM    969  H   VAL    66     205.566  36.605 -42.183  1.00  0.00           H  
ATOM    970  CA  VAL    66     204.424  37.127 -43.872  1.00  0.00           C  
ATOM    971  HA  VAL    66     203.348  37.231 -43.727  1.00  0.00           H  
ATOM    972  CB  VAL    66     205.183  38.461 -43.939  1.00  0.00           C  
ATOM    973  HB  VAL    66     204.842  39.081 -43.110  1.00  0.00           H  
ATOM    974  CG1 VAL    66     205.094  39.485 -45.065  1.00  0.00           C  
ATOM    975 HG11 VAL    66     205.432  39.073 -46.016  1.00  0.00           H  
ATOM    976 HG12 VAL    66     205.745  40.335 -44.859  1.00  0.00           H  
ATOM    977 HG13 VAL    66     204.023  39.683 -45.103  1.00  0.00           H  
ATOM    978  CG2 VAL    66     206.679  38.306 -43.661  1.00  0.00           C  
ATOM    979 HG21 VAL    66     206.974  37.453 -43.050  1.00  0.00           H  
ATOM    980 HG22 VAL    66     207.068  39.130 -43.063  1.00  0.00           H  
ATOM    981 HG23 VAL    66     207.302  38.232 -44.552  1.00  0.00           H  
ATOM    982  C   VAL    66     204.623  36.571 -45.260  1.00  0.00           C  
ATOM    983  O   VAL    66     203.786  36.827 -46.179  1.00  0.00           O  
ATOM    984  N   GLY    67     205.663  35.787 -45.498  1.00  0.00           N  
ATOM    985  H   GLY    67     206.425  35.743 -44.837  1.00  0.00           H  
ATOM    986  CA  GLY    67     205.873  35.097 -46.815  1.00  0.00           C  
ATOM    987  HA2 GLY    67     205.881  35.791 -47.656  1.00  0.00           H  
ATOM    988  HA3 GLY    67     206.842  34.617 -46.684  1.00  0.00           H  
ATOM    989  C   GLY    67     204.908  33.957 -47.206  1.00  0.00           C  
ATOM    990  O   GLY    67     204.762  33.563 -48.382  1.00  0.00           O  
ATOM    991  N   GLY    68     204.124  33.509 -46.249  1.00  0.00           N  
ATOM    992  H   GLY    68     204.270  33.835 -45.305  1.00  0.00           H  
ATOM    993  CA  GLY    68     203.168  32.530 -46.409  1.00  0.00           C  
ATOM    994  HA2 GLY    68     203.532  31.872 -47.198  1.00  0.00           H  
ATOM    995  HA3 GLY    68     203.357  31.940 -45.512  1.00  0.00           H  
ATOM    996  C   GLY    68     201.702  32.985 -46.477  1.00  0.00           C  
ATOM    997  O   GLY    68     200.782  32.199 -46.298  1.00  0.00           O  
ATOM    998  N   ALA    69     201.563  34.237 -46.875  1.00  0.00           N  
ATOM    999  H   ALA    69     202.382  34.770 -47.130  1.00  0.00           H  
ATOM   1000  CA  ALA    69     200.293  34.889 -47.059  1.00  0.00           C  
ATOM   1001  HA  ALA    69     199.472  34.202 -46.857  1.00  0.00           H  
ATOM   1002  CB  ALA    69     200.094  35.827 -45.876  1.00  0.00           C  
ATOM   1003  HB1 ALA    69     200.702  36.719 -46.026  1.00  0.00           H  
ATOM   1004  HB2 ALA    69     199.026  35.958 -45.704  1.00  0.00           H  
ATOM   1005  HB3 ALA    69     200.415  35.393 -44.929  1.00  0.00           H  
ATOM   1006  C   ALA    69     200.071  35.458 -48.484  1.00  0.00           C  
ATOM   1007  O   ALA    69     201.070  35.753 -49.218  1.00  0.00           O  
ATOM   1008  N   VAL    70     198.843  35.627 -48.885  1.00  0.00           N  
ATOM   1009  H   VAL    70     198.097  35.300 -48.288  1.00  0.00           H  
ATOM   1010  CA  VAL    70     198.485  36.269 -50.209  1.00  0.00           C  
ATOM   1011  HA  VAL    70     199.267  35.945 -50.896  1.00  0.00           H  
ATOM   1012  CB  VAL    70     197.225  35.628 -50.809  1.00  0.00           C  
ATOM   1013  HB  VAL    70     197.784  34.762 -51.161  1.00  0.00           H  
ATOM   1014  CG1 VAL    70     196.468  36.149 -51.992  1.00  0.00           C  
ATOM   1015 HG11 VAL    70     195.875  35.413 -52.535  1.00  0.00           H  
ATOM   1016 HG12 VAL    70     197.142  36.661 -52.678  1.00  0.00           H  
ATOM   1017 HG13 VAL    70     195.805  36.967 -51.712  1.00  0.00           H  
ATOM   1018  CG2 VAL    70     196.055  35.025 -49.877  1.00  0.00           C  
ATOM   1019 HG21 VAL    70     196.266  35.309 -48.845  1.00  0.00           H  
ATOM   1020 HG22 VAL    70     196.007  33.945 -50.010  1.00  0.00           H  
ATOM   1021 HG23 VAL    70     195.172  35.659 -49.959  1.00  0.00           H  
ATOM   1022  C   VAL    70     198.354  37.767 -50.251  1.00  0.00           C  
ATOM   1023  O   VAL    70     198.870  38.484 -51.100  1.00  0.00           O  
ATOM   1024  N   VAL    71     197.756  38.204 -49.200  1.00  0.00           N  
ATOM   1025  H   VAL    71     197.303  37.537 -48.593  1.00  0.00           H  
ATOM   1026  CA  VAL    71     197.553  39.631 -48.811  1.00  0.00           C  
ATOM   1027  HA  VAL    71     198.440  40.153 -49.172  1.00  0.00           H  
ATOM   1028  CB  VAL    71     196.322  40.233 -49.462  1.00  0.00           C  
ATOM   1029  HB  VAL    71     196.512  39.878 -50.475  1.00  0.00           H  
ATOM   1030  CG1 VAL    71     196.325  41.785 -49.399  1.00  0.00           C  
ATOM   1031 HG11 VAL    71     195.971  42.052 -48.403  1.00  0.00           H  
ATOM   1032 HG12 VAL    71     195.568  42.030 -50.144  1.00  0.00           H  
ATOM   1033 HG13 VAL    71     197.227  42.350 -49.634  1.00  0.00           H  
ATOM   1034  CG2 VAL    71     194.923  39.644 -49.246  1.00  0.00           C  
ATOM   1035 HG21 VAL    71     194.482  39.888 -48.279  1.00  0.00           H  
ATOM   1036 HG22 VAL    71     195.156  38.580 -49.305  1.00  0.00           H  
ATOM   1037 HG23 VAL    71     194.256  40.002 -50.029  1.00  0.00           H  
ATOM   1038  C   VAL    71     197.511  40.003 -47.348  1.00  0.00           C  
ATOM   1039  O   VAL    71     196.906  39.267 -46.568  1.00  0.00           O  
ATOM   1040  N   THR    72     198.085  41.161 -46.913  1.00  0.00           N  
ATOM   1041  H   THR    72     198.527  41.647 -47.680  1.00  0.00           H  
ATOM   1042  CA  THR    72     198.091  41.835 -45.614  1.00  0.00           C  
ATOM   1043  HA  THR    72     197.541  41.209 -44.911  1.00  0.00           H  
ATOM   1044  CB  THR    72     199.444  41.826 -45.003  1.00  0.00           C  
ATOM   1045  HB  THR    72     199.438  42.522 -44.164  1.00  0.00           H  
ATOM   1046  CG2 THR    72     199.965  40.394 -44.621  1.00  0.00           C  
ATOM   1047 HG21 THR    72     200.426  39.931 -45.494  1.00  0.00           H  
ATOM   1048 HG22 THR    72     199.158  39.852 -44.128  1.00  0.00           H  
ATOM   1049 HG23 THR    72     200.769  40.555 -43.903  1.00  0.00           H  
ATOM   1050  OG1 THR    72     200.433  42.347 -45.901  1.00  0.00           O  
ATOM   1051  HG1 THR    72     200.549  41.914 -46.750  1.00  0.00           H  
ATOM   1052  C   THR    72     197.526  43.278 -45.585  1.00  0.00           C  
ATOM   1053  O   THR    72     197.514  44.026 -46.579  1.00  0.00           O  
ATOM   1054  N   GLY    73     196.959  43.628 -44.461  1.00  0.00           N  
ATOM   1055  H   GLY    73     196.733  42.860 -43.845  1.00  0.00           H  
ATOM   1056  CA  GLY    73     196.331  44.912 -44.037  1.00  0.00           C  
ATOM   1057  HA2 GLY    73     195.695  45.205 -44.872  1.00  0.00           H  
ATOM   1058  HA3 GLY    73     195.728  44.729 -43.147  1.00  0.00           H  
ATOM   1059  C   GLY    73     197.293  46.060 -43.617  1.00  0.00           C  
ATOM   1060  O   GLY    73     196.919  47.003 -42.962  1.00  0.00           O  
ATOM   1061  N   VAL    74     198.664  46.062 -44.047  1.00  0.00           N  
ATOM   1062  H   VAL    74     198.965  45.393 -44.740  1.00  0.00           H  
ATOM   1063  CA  VAL    74     199.681  47.048 -43.574  1.00  0.00           C  
ATOM   1064  HA  VAL    74     199.199  48.007 -43.384  1.00  0.00           H  
ATOM   1065  CB  VAL    74     200.497  46.425 -42.461  1.00  0.00           C  
ATOM   1066  HB  VAL    74     201.500  46.813 -42.644  1.00  0.00           H  
ATOM   1067  CG1 VAL    74     200.162  46.638 -40.984  1.00  0.00           C  
ATOM   1068 HG11 VAL    74     200.324  45.765 -40.351  1.00  0.00           H  
ATOM   1069 HG12 VAL    74     199.170  47.088 -40.970  1.00  0.00           H  
ATOM   1070 HG13 VAL    74     200.756  47.480 -40.629  1.00  0.00           H  
ATOM   1071  CG2 VAL    74     200.609  44.927 -42.482  1.00  0.00           C  
ATOM   1072 HG21 VAL    74     200.839  44.498 -43.457  1.00  0.00           H  
ATOM   1073 HG22 VAL    74     199.722  44.575 -41.955  1.00  0.00           H  
ATOM   1074 HG23 VAL    74     201.485  44.550 -41.954  1.00  0.00           H  
ATOM   1075  C   VAL    74     200.634  47.307 -44.767  1.00  0.00           C  
ATOM   1076  O   VAL    74     200.931  46.390 -45.572  1.00  0.00           O  
ATOM   1077  N   THR    75     200.941  48.556 -44.999  1.00  0.00           N  
ATOM   1078  H   THR    75     200.585  49.339 -44.471  1.00  0.00           H  
ATOM   1079  CA  THR    75     201.723  48.943 -46.224  1.00  0.00           C  
ATOM   1080  HA  THR    75     201.179  48.785 -47.155  1.00  0.00           H  
ATOM   1081  CB  THR    75     201.682  50.438 -46.336  1.00  0.00           C  
ATOM   1082  HB  THR    75     202.159  50.540 -47.311  1.00  0.00           H  
ATOM   1083  CG2 THR    75     202.426  51.265 -45.215  1.00  0.00           C  
ATOM   1084 HG21 THR    75     201.876  51.270 -44.274  1.00  0.00           H  
ATOM   1085 HG22 THR    75     202.390  52.329 -45.448  1.00  0.00           H  
ATOM   1086 HG23 THR    75     203.442  50.907 -45.050  1.00  0.00           H  
ATOM   1087  OG1 THR    75     200.322  51.015 -46.505  1.00  0.00           O  
ATOM   1088  HG1 THR    75     199.964  50.753 -47.356  1.00  0.00           H  
ATOM   1089  C   THR    75     203.160  48.586 -46.385  1.00  0.00           C  
ATOM   1090  O   THR    75     203.674  48.584 -47.546  1.00  0.00           O  
ATOM   1091  N   ALA    76     203.911  48.263 -45.366  1.00  0.00           N  
ATOM   1092  H   ALA    76     203.494  48.094 -44.462  1.00  0.00           H  
ATOM   1093  CA  ALA    76     205.358  47.973 -45.377  1.00  0.00           C  
ATOM   1094  HA  ALA    76     205.692  47.358 -46.213  1.00  0.00           H  
ATOM   1095  CB  ALA    76     206.034  49.342 -45.455  1.00  0.00           C  
ATOM   1096  HB1 ALA    76     207.120  49.323 -45.354  1.00  0.00           H  
ATOM   1097  HB2 ALA    76     205.704  49.898 -46.332  1.00  0.00           H  
ATOM   1098  HB3 ALA    76     205.700  49.897 -44.579  1.00  0.00           H  
ATOM   1099  C   ALA    76     205.752  47.221 -44.104  1.00  0.00           C  
ATOM   1100  O   ALA    76     205.070  47.197 -43.069  1.00  0.00           O  
ATOM   1101  N   VAL    77     206.941  46.611 -44.194  1.00  0.00           N  
ATOM   1102  H   VAL    77     207.469  46.666 -45.053  1.00  0.00           H  
ATOM   1103  CA  VAL    77     207.574  45.852 -43.076  1.00  0.00           C  
ATOM   1104  HA  VAL    77     207.042  46.023 -42.140  1.00  0.00           H  
ATOM   1105  CB  VAL    77     207.351  44.349 -43.251  1.00  0.00           C  
ATOM   1106  HB  VAL    77     207.752  43.932 -42.327  1.00  0.00           H  
ATOM   1107  CG1 VAL    77     208.113  43.735 -44.391  1.00  0.00           C  
ATOM   1108 HG11 VAL    77     208.025  44.015 -45.441  1.00  0.00           H  
ATOM   1109 HG12 VAL    77     207.810  42.694 -44.500  1.00  0.00           H  
ATOM   1110 HG13 VAL    77     209.178  43.763 -44.161  1.00  0.00           H  
ATOM   1111  CG2 VAL    77     205.948  43.849 -43.354  1.00  0.00           C  
ATOM   1112 HG21 VAL    77     205.620  43.951 -44.388  1.00  0.00           H  
ATOM   1113 HG22 VAL    77     205.295  44.349 -42.639  1.00  0.00           H  
ATOM   1114 HG23 VAL    77     206.096  42.822 -43.020  1.00  0.00           H  
ATOM   1115  C   VAL    77     209.070  46.255 -42.887  1.00  0.00           C  
ATOM   1116  O   VAL    77     209.787  46.608 -43.806  1.00  0.00           O  
ATOM   1117  N   ALA    78     209.566  46.209 -41.644  1.00  0.00           N  
ATOM   1118  H   ALA    78     208.949  46.134 -40.848  1.00  0.00           H  
ATOM   1119  CA  ALA    78     210.965  46.674 -41.333  1.00  0.00           C  
ATOM   1120  HA  ALA    78     211.045  47.630 -41.851  1.00  0.00           H  
ATOM   1121  CB  ALA    78     210.870  47.044 -39.806  1.00  0.00           C  
ATOM   1122  HB1 ALA    78     211.844  47.170 -39.334  1.00  0.00           H  
ATOM   1123  HB2 ALA    78     210.247  47.920 -39.624  1.00  0.00           H  
ATOM   1124  HB3 ALA    78     210.404  46.272 -39.194  1.00  0.00           H  
ATOM   1125  C   ALA    78     212.150  45.737 -41.675  1.00  0.00           C  
ATOM   1126  O   ALA    78     212.142  44.615 -41.941  1.00  0.00           O  
ATOM   1127  N   GLN    79     213.419  46.307 -41.670  1.00  0.00           N  
ATOM   1128  H   GLN    79     213.403  47.270 -41.366  1.00  0.00           H  
ATOM   1129  CA  GLN    79     214.669  45.697 -41.966  1.00  0.00           C  
ATOM   1130  HA  GLN    79     214.770  44.655 -41.662  1.00  0.00           H  
ATOM   1131  CB  GLN    79     214.874  45.640 -43.495  1.00  0.00           C  
ATOM   1132  HB2 GLN    79     214.391  46.503 -43.953  1.00  0.00           H  
ATOM   1133  HB3 GLN    79     215.936  45.600 -43.737  1.00  0.00           H  
ATOM   1134  CG  GLN    79     214.326  44.367 -44.177  1.00  0.00           C  
ATOM   1135  HG2 GLN    79     214.502  43.585 -43.439  1.00  0.00           H  
ATOM   1136  HG3 GLN    79     213.255  44.497 -44.334  1.00  0.00           H  
ATOM   1137  CD  GLN    79     214.963  44.020 -45.545  1.00  0.00           C  
ATOM   1138  OE1 GLN    79     214.863  44.818 -46.472  1.00  0.00           O  
ATOM   1139  NE2 GLN    79     215.273  42.765 -45.636  1.00  0.00           N  
ATOM   1140 HE21 GLN    79     215.106  42.222 -44.802  1.00  0.00           H  
ATOM   1141 HE22 GLN    79     215.565  42.409 -46.535  1.00  0.00           H  
ATOM   1142  C   GLN    79     215.884  46.528 -41.335  1.00  0.00           C  
ATOM   1143  O   GLN    79     215.746  47.733 -41.109  1.00  0.00           O  
ATOM   1144  N   LYS    80     217.017  45.729 -41.232  1.00  0.00           N  
ATOM   1145  H   LYS    80     216.964  44.727 -41.346  1.00  0.00           H  
ATOM   1146  CA  LYS    80     218.289  46.370 -40.960  1.00  0.00           C  
ATOM   1147  HA  LYS    80     218.227  47.424 -41.234  1.00  0.00           H  
ATOM   1148  CB  LYS    80     218.642  46.399 -39.444  1.00  0.00           C  
ATOM   1149  HB2 LYS    80     217.687  46.616 -38.965  1.00  0.00           H  
ATOM   1150  HB3 LYS    80     218.850  45.451 -38.947  1.00  0.00           H  
ATOM   1151  CG  LYS    80     219.684  47.406 -39.035  1.00  0.00           C  
ATOM   1152  HG2 LYS    80     219.620  47.529 -37.954  1.00  0.00           H  
ATOM   1153  HG3 LYS    80     220.667  47.077 -39.371  1.00  0.00           H  
ATOM   1154  CD  LYS    80     219.467  48.850 -39.546  1.00  0.00           C  
ATOM   1155  HD2 LYS    80     219.830  48.948 -40.569  1.00  0.00           H  
ATOM   1156  HD3 LYS    80     218.383  48.926 -39.455  1.00  0.00           H  
ATOM   1157  CE  LYS    80     220.246  49.875 -38.562  1.00  0.00           C  
ATOM   1158  HE2 LYS    80     220.417  49.450 -37.573  1.00  0.00           H  
ATOM   1159  HE3 LYS    80     221.295  49.977 -38.840  1.00  0.00           H  
ATOM   1160  NZ  LYS    80     219.503  51.138 -38.372  1.00  0.00           N  
ATOM   1161  HZ1 LYS    80     220.170  51.890 -38.278  1.00  0.00           H  
ATOM   1162  HZ2 LYS    80     218.866  51.356 -39.125  1.00  0.00           H  
ATOM   1163  HZ3 LYS    80     219.040  51.121 -37.475  1.00  0.00           H  
ATOM   1164  C   LYS    80     219.419  45.748 -41.709  1.00  0.00           C  
ATOM   1165  O   LYS    80     219.371  44.548 -41.829  1.00  0.00           O  
ATOM   1166  N   THR    81     220.431  46.529 -42.069  1.00  0.00           N  
ATOM   1167  H   THR    81     220.227  47.517 -42.105  1.00  0.00           H  
ATOM   1168  CA  THR    81     221.715  46.054 -42.625  1.00  0.00           C  
ATOM   1169  HA  THR    81     221.485  45.277 -43.354  1.00  0.00           H  
ATOM   1170  CB  THR    81     222.414  47.212 -43.489  1.00  0.00           C  
ATOM   1171  HB  THR    81     221.560  47.538 -44.082  1.00  0.00           H  
ATOM   1172  CG2 THR    81     223.563  46.548 -44.312  1.00  0.00           C  
ATOM   1173 HG21 THR    81     223.138  46.115 -45.217  1.00  0.00           H  
ATOM   1174 HG22 THR    81     224.202  45.831 -43.796  1.00  0.00           H  
ATOM   1175 HG23 THR    81     224.204  47.363 -44.647  1.00  0.00           H  
ATOM   1176  OG1 THR    81     222.975  48.177 -42.665  1.00  0.00           O  
ATOM   1177  HG1 THR    81     222.852  49.074 -42.986  1.00  0.00           H  
ATOM   1178  C   THR    81     222.625  45.386 -41.578  1.00  0.00           C  
ATOM   1179  O   THR    81     222.866  45.911 -40.504  1.00  0.00           O  
ATOM   1180  N   VAL    82     223.031  44.146 -41.964  1.00  0.00           N  
ATOM   1181  H   VAL    82     222.772  43.859 -42.897  1.00  0.00           H  
ATOM   1182  CA  VAL    82     223.823  43.216 -41.161  1.00  0.00           C  
ATOM   1183  HA  VAL    82     223.834  43.523 -40.115  1.00  0.00           H  
ATOM   1184  CB  VAL    82     223.105  41.839 -40.980  1.00  0.00           C  
ATOM   1185  HB  VAL    82     223.035  41.268 -41.906  1.00  0.00           H  
ATOM   1186  CG1 VAL    82     223.944  41.019 -40.082  1.00  0.00           C  
ATOM   1187 HG11 VAL    82     224.983  40.797 -40.324  1.00  0.00           H  
ATOM   1188 HG12 VAL    82     223.559  40.010 -39.936  1.00  0.00           H  
ATOM   1189 HG13 VAL    82     223.912  41.465 -39.088  1.00  0.00           H  
ATOM   1190  CG2 VAL    82     221.669  41.940 -40.361  1.00  0.00           C  
ATOM   1191 HG21 VAL    82     221.204  41.004 -40.671  1.00  0.00           H  
ATOM   1192 HG22 VAL    82     221.238  42.761 -40.934  1.00  0.00           H  
ATOM   1193 HG23 VAL    82     221.739  41.951 -39.274  1.00  0.00           H  
ATOM   1194  C   VAL    82     225.342  43.181 -41.435  1.00  0.00           C  
ATOM   1195  O   VAL    82     225.716  43.260 -42.625  1.00  0.00           O  
ATOM   1196  N   GLU    83     226.185  43.074 -40.406  1.00  0.00           N  
ATOM   1197  H   GLU    83     225.802  42.961 -39.478  1.00  0.00           H  
ATOM   1198  CA  GLU    83     227.674  42.993 -40.454  1.00  0.00           C  
ATOM   1199  HA  GLU    83     228.074  42.799 -41.449  1.00  0.00           H  
ATOM   1200  CB  GLU    83     228.320  44.381 -40.009  1.00  0.00           C  
ATOM   1201  HB2 GLU    83     227.946  44.709 -39.040  1.00  0.00           H  
ATOM   1202  HB3 GLU    83     229.390  44.207 -39.887  1.00  0.00           H  
ATOM   1203  CG  GLU    83     228.215  45.647 -40.831  1.00  0.00           C  
ATOM   1204  HG2 GLU    83     227.192  46.010 -40.726  1.00  0.00           H  
ATOM   1205  HG3 GLU    83     228.833  46.432 -40.398  1.00  0.00           H  
ATOM   1206  CD  GLU    83     228.717  45.591 -42.288  1.00  0.00           C  
ATOM   1207  OE1 GLU    83     228.469  46.591 -43.002  1.00  0.00           O  
ATOM   1208  OE2 GLU    83     229.314  44.581 -42.783  1.00  0.00           O  
ATOM   1209  C   GLU    83     228.149  41.839 -39.612  1.00  0.00           C  
ATOM   1210  O   GLU    83     227.454  41.400 -38.656  1.00  0.00           O  
ATOM   1211  N   GLY    84     229.421  41.532 -39.849  1.00  0.00           N  
ATOM   1212  H   GLY    84     229.958  42.101 -40.487  1.00  0.00           H  
ATOM   1213  CA  GLY    84     230.159  40.570 -39.034  1.00  0.00           C  
ATOM   1214  HA2 GLY    84     229.526  39.687 -38.945  1.00  0.00           H  
ATOM   1215  HA3 GLY    84     231.069  40.162 -39.474  1.00  0.00           H  
ATOM   1216  C   GLY    84     230.532  41.102 -37.565  1.00  0.00           C  
ATOM   1217  O   GLY    84     231.397  40.553 -36.972  1.00  0.00           O  
ATOM   1218  N   ALA    85     229.825  42.100 -37.044  1.00  0.00           N  
ATOM   1219  H   ALA    85     229.276  42.689 -37.655  1.00  0.00           H  
ATOM   1220  CA  ALA    85     230.224  42.693 -35.773  1.00  0.00           C  
ATOM   1221  HA  ALA    85     231.288  42.607 -35.556  1.00  0.00           H  
ATOM   1222  CB  ALA    85     229.902  44.199 -35.925  1.00  0.00           C  
ATOM   1223  HB1 ALA    85     230.766  44.854 -35.812  1.00  0.00           H  
ATOM   1224  HB2 ALA    85     229.308  44.428 -36.810  1.00  0.00           H  
ATOM   1225  HB3 ALA    85     229.271  44.416 -35.063  1.00  0.00           H  
ATOM   1226  C   ALA    85     229.419  41.990 -34.639  1.00  0.00           C  
ATOM   1227  O   ALA    85     230.014  41.749 -33.565  1.00  0.00           O  
ATOM   1228  N   GLY    86     228.088  41.755 -34.857  1.00  0.00           N  
ATOM   1229  H   GLY    86     227.742  41.963 -35.783  1.00  0.00           H  
ATOM   1230  CA  GLY    86     227.098  41.281 -33.884  1.00  0.00           C  
ATOM   1231  HA2 GLY    86     227.355  41.685 -32.905  1.00  0.00           H  
ATOM   1232  HA3 GLY    86     226.117  41.568 -34.260  1.00  0.00           H  
ATOM   1233  C   GLY    86     227.336  39.765 -33.523  1.00  0.00           C  
ATOM   1234  O   GLY    86     227.965  39.037 -34.302  1.00  0.00           O  
ATOM   1235  N   SER    87     226.926  39.276 -32.411  1.00  0.00           N  
ATOM   1236  H   SER    87     226.211  39.834 -31.967  1.00  0.00           H  
ATOM   1237  CA  SER    87     227.168  37.990 -31.779  1.00  0.00           C  
ATOM   1238  HA  SER    87     228.198  37.758 -32.048  1.00  0.00           H  
ATOM   1239  CB  SER    87     227.250  38.108 -30.230  1.00  0.00           C  
ATOM   1240  HB2 SER    87     227.604  37.125 -29.919  1.00  0.00           H  
ATOM   1241  HB3 SER    87     228.021  38.739 -29.788  1.00  0.00           H  
ATOM   1242  OG  SER    87     225.990  38.423 -29.670  1.00  0.00           O  
ATOM   1243  HG  SER    87     226.001  38.526 -28.715  1.00  0.00           H  
ATOM   1244  C   SER    87     226.314  36.887 -32.288  1.00  0.00           C  
ATOM   1245  O   SER    87     226.265  35.757 -31.738  1.00  0.00           O  
ATOM   1246  N   ILE    88     225.516  37.109 -33.330  1.00  0.00           N  
ATOM   1247  H   ILE    88     225.401  38.095 -33.516  1.00  0.00           H  
ATOM   1248  CA  ILE    88     224.605  36.099 -33.990  1.00  0.00           C  
ATOM   1249  HA  ILE    88     223.936  35.696 -33.230  1.00  0.00           H  
ATOM   1250  CB  ILE    88     223.583  36.733 -34.984  1.00  0.00           C  
ATOM   1251  HB  ILE    88     222.713  36.083 -35.075  1.00  0.00           H  
ATOM   1252  CG2 ILE    88     222.968  38.018 -34.405  1.00  0.00           C  
ATOM   1253 HG21 ILE    88     222.490  37.732 -33.469  1.00  0.00           H  
ATOM   1254 HG22 ILE    88     222.120  38.232 -35.056  1.00  0.00           H  
ATOM   1255 HG23 ILE    88     223.503  38.958 -34.541  1.00  0.00           H  
ATOM   1256  CG1 ILE    88     224.243  36.992 -36.349  1.00  0.00           C  
ATOM   1257 HG12 ILE    88     225.171  37.561 -36.310  1.00  0.00           H  
ATOM   1258 HG13 ILE    88     224.579  36.006 -36.669  1.00  0.00           H  
ATOM   1259  CD1 ILE    88     223.199  37.483 -37.325  1.00  0.00           C  
ATOM   1260 HD11 ILE    88     223.403  37.256 -38.371  1.00  0.00           H  
ATOM   1261 HD12 ILE    88     222.942  38.517 -37.097  1.00  0.00           H  
ATOM   1262 HD13 ILE    88     222.226  37.010 -37.193  1.00  0.00           H  
ATOM   1263  C   ILE    88     225.342  34.858 -34.530  1.00  0.00           C  
ATOM   1264  O   ILE    88     224.669  33.939 -34.917  1.00  0.00           O  
ATOM   1265  N   ALA    89     226.684  34.858 -34.662  1.00  0.00           N  
ATOM   1266  H   ALA    89     227.009  35.807 -34.544  1.00  0.00           H  
ATOM   1267  CA  ALA    89     227.635  33.879 -35.347  1.00  0.00           C  
ATOM   1268  HA  ALA    89     227.165  33.702 -36.314  1.00  0.00           H  
ATOM   1269  CB  ALA    89     228.877  34.706 -35.685  1.00  0.00           C  
ATOM   1270  HB1 ALA    89     229.235  35.411 -34.935  1.00  0.00           H  
ATOM   1271  HB2 ALA    89     229.632  34.006 -36.043  1.00  0.00           H  
ATOM   1272  HB3 ALA    89     228.798  35.356 -36.556  1.00  0.00           H  
ATOM   1273  C   ALA    89     227.772  32.529 -34.518  1.00  0.00           C  
ATOM   1274  O   ALA    89     228.344  31.572 -35.052  1.00  0.00           O  
ATOM   1275  N   ALA    90     227.232  32.475 -33.326  1.00  0.00           N  
ATOM   1276  H   ALA    90     226.615  33.261 -33.181  1.00  0.00           H  
ATOM   1277  CA  ALA    90     227.121  31.247 -32.481  1.00  0.00           C  
ATOM   1278  HA  ALA    90     227.935  30.531 -32.597  1.00  0.00           H  
ATOM   1279  CB  ALA    90     227.109  31.642 -31.112  1.00  0.00           C  
ATOM   1280  HB1 ALA    90     227.158  30.759 -30.475  1.00  0.00           H  
ATOM   1281  HB2 ALA    90     227.994  32.230 -30.868  1.00  0.00           H  
ATOM   1282  HB3 ALA    90     226.162  32.170 -31.002  1.00  0.00           H  
ATOM   1283  C   ALA    90     225.873  30.397 -32.924  1.00  0.00           C  
ATOM   1284  O   ALA    90     224.864  30.923 -33.400  1.00  0.00           O  
ATOM   1285  N   ALA    91     225.917  29.089 -32.633  1.00  0.00           N  
ATOM   1286  H   ALA    91     226.737  28.785 -32.127  1.00  0.00           H  
ATOM   1287  CA  ALA    91     224.779  28.115 -32.862  1.00  0.00           C  
ATOM   1288  HA  ALA    91     223.877  28.709 -32.714  1.00  0.00           H  
ATOM   1289  CB  ALA    91     224.834  27.579 -34.318  1.00  0.00           C  
ATOM   1290  HB1 ALA    91     225.150  28.318 -35.054  1.00  0.00           H  
ATOM   1291  HB2 ALA    91     225.441  26.686 -34.470  1.00  0.00           H  
ATOM   1292  HB3 ALA    91     223.836  27.254 -34.610  1.00  0.00           H  
ATOM   1293  C   ALA    91     224.778  26.956 -31.756  1.00  0.00           C  
ATOM   1294  O   ALA    91     225.877  26.559 -31.334  1.00  0.00           O  
ATOM   1295  N   THR    92     223.595  26.446 -31.354  1.00  0.00           N  
ATOM   1296  H   THR    92     222.698  26.648 -31.771  1.00  0.00           H  
ATOM   1297  CA  THR    92     223.638  25.195 -30.534  1.00  0.00           C  
ATOM   1298  HA  THR    92     224.472  25.042 -29.849  1.00  0.00           H  
ATOM   1299  CB  THR    92     222.443  25.089 -29.639  1.00  0.00           C  
ATOM   1300  HB  THR    92     222.824  25.828 -28.934  1.00  0.00           H  
ATOM   1301  CG2 THR    92     222.099  23.754 -28.926  1.00  0.00           C  
ATOM   1302 HG21 THR    92     223.010  23.253 -28.597  1.00  0.00           H  
ATOM   1303 HG22 THR    92     221.746  22.963 -29.588  1.00  0.00           H  
ATOM   1304 HG23 THR    92     221.349  23.954 -28.161  1.00  0.00           H  
ATOM   1305  OG1 THR    92     221.211  25.475 -30.234  1.00  0.00           O  
ATOM   1306  HG1 THR    92     220.505  25.413 -29.587  1.00  0.00           H  
ATOM   1307  C   THR    92     223.898  23.905 -31.369  1.00  0.00           C  
ATOM   1308  O   THR    92     223.978  22.770 -30.825  1.00  0.00           O  
ATOM   1309  N   GLY    93     223.896  23.890 -32.708  1.00  0.00           N  
ATOM   1310  H   GLY    93     223.816  24.733 -33.258  1.00  0.00           H  
ATOM   1311  CA  GLY    93     223.883  22.742 -33.623  1.00  0.00           C  
ATOM   1312  HA2 GLY    93     224.455  21.894 -33.246  1.00  0.00           H  
ATOM   1313  HA3 GLY    93     222.895  22.283 -33.575  1.00  0.00           H  
ATOM   1314  C   GLY    93     224.394  22.918 -34.996  1.00  0.00           C  
ATOM   1315  O   GLY    93     225.285  23.803 -35.257  1.00  0.00           O  
ATOM   1316  N   PHE    94     224.094  22.012 -35.896  1.00  0.00           N  
ATOM   1317  H   PHE    94     223.392  21.289 -35.835  1.00  0.00           H  
ATOM   1318  CA  PHE    94     224.630  21.963 -37.239  1.00  0.00           C  
ATOM   1319  HA  PHE    94     225.513  22.601 -37.276  1.00  0.00           H  
ATOM   1320  CB  PHE    94     225.322  20.603 -37.607  1.00  0.00           C  
ATOM   1321  HB2 PHE    94     226.078  20.917 -38.327  1.00  0.00           H  
ATOM   1322  HB3 PHE    94     225.865  20.323 -36.704  1.00  0.00           H  
ATOM   1323  CG  PHE    94     224.552  19.338 -38.018  1.00  0.00           C  
ATOM   1324  CD1 PHE    94     225.344  18.259 -38.432  1.00  0.00           C  
ATOM   1325  HD1 PHE    94     226.409  18.436 -38.462  1.00  0.00           H  
ATOM   1326  CE1 PHE    94     224.759  17.050 -38.821  1.00  0.00           C  
ATOM   1327  HE1 PHE    94     225.357  16.224 -39.178  1.00  0.00           H  
ATOM   1328  CZ  PHE    94     223.354  16.954 -39.009  1.00  0.00           C  
ATOM   1329  HZ  PHE    94     222.911  16.058 -39.417  1.00  0.00           H  
ATOM   1330  CE2 PHE    94     222.540  18.058 -38.428  1.00  0.00           C  
ATOM   1331  HE2 PHE    94     221.513  17.735 -38.346  1.00  0.00           H  
ATOM   1332  CD2 PHE    94     223.094  19.280 -38.031  1.00  0.00           C  
ATOM   1333  HD2 PHE    94     222.490  20.089 -37.648  1.00  0.00           H  
ATOM   1334  C   PHE    94     223.631  22.460 -38.278  1.00  0.00           C  
ATOM   1335  O   PHE    94     222.459  22.498 -37.976  1.00  0.00           O  
ATOM   1336  N   VAL    95     224.195  22.862 -39.420  1.00  0.00           N  
ATOM   1337  H   VAL    95     225.195  22.896 -39.557  1.00  0.00           H  
ATOM   1338  CA  VAL    95     223.376  23.337 -40.525  1.00  0.00           C  
ATOM   1339  HA  VAL    95     222.365  22.931 -40.551  1.00  0.00           H  
ATOM   1340  CB  VAL    95     223.181  24.877 -40.313  1.00  0.00           C  
ATOM   1341  HB  VAL    95     222.640  25.089 -41.235  1.00  0.00           H  
ATOM   1342  CG1 VAL    95     224.363  25.846 -40.619  1.00  0.00           C  
ATOM   1343 HG11 VAL    95     224.660  25.849 -41.668  1.00  0.00           H  
ATOM   1344 HG12 VAL    95     225.205  25.743 -39.935  1.00  0.00           H  
ATOM   1345 HG13 VAL    95     223.869  26.817 -40.579  1.00  0.00           H  
ATOM   1346  CG2 VAL    95     222.363  25.427 -39.108  1.00  0.00           C  
ATOM   1347 HG21 VAL    95     221.513  24.818 -38.801  1.00  0.00           H  
ATOM   1348 HG22 VAL    95     221.892  26.389 -39.309  1.00  0.00           H  
ATOM   1349 HG23 VAL    95     223.074  25.575 -38.295  1.00  0.00           H  
ATOM   1350  C   VAL    95     223.965  22.876 -41.868  1.00  0.00           C  
ATOM   1351  O   VAL    95     225.142  22.391 -41.972  1.00  0.00           O  
ATOM   1352  N   LYS    96     223.086  22.942 -42.911  1.00  0.00           N  
ATOM   1353  H   LYS    96     222.121  23.076 -42.642  1.00  0.00           H  
ATOM   1354  CA  LYS    96     223.312  22.739 -44.419  1.00  0.00           C  
ATOM   1355  HA  LYS    96     222.348  22.933 -44.890  1.00  0.00           H  
ATOM   1356  CB  LYS    96     224.408  23.776 -44.838  1.00  0.00           C  
ATOM   1357  HB2 LYS    96     225.317  23.670 -44.245  1.00  0.00           H  
ATOM   1358  HB3 LYS    96     224.760  23.615 -45.856  1.00  0.00           H  
ATOM   1359  CG  LYS    96     223.866  25.140 -44.824  1.00  0.00           C  
ATOM   1360  HG2 LYS    96     223.060  25.244 -45.551  1.00  0.00           H  
ATOM   1361  HG3 LYS    96     223.442  25.333 -43.839  1.00  0.00           H  
ATOM   1362  CD  LYS    96     224.841  26.290 -45.070  1.00  0.00           C  
ATOM   1363  HD2 LYS    96     224.260  27.210 -44.997  1.00  0.00           H  
ATOM   1364  HD3 LYS    96     225.622  26.207 -44.314  1.00  0.00           H  
ATOM   1365  CE  LYS    96     225.399  26.274 -46.524  1.00  0.00           C  
ATOM   1366  HE2 LYS    96     225.853  25.321 -46.793  1.00  0.00           H  
ATOM   1367  HE3 LYS    96     224.662  26.604 -47.256  1.00  0.00           H  
ATOM   1368  NZ  LYS    96     226.510  27.259 -46.454  1.00  0.00           N  
ATOM   1369  HZ1 LYS    96     227.030  26.953 -45.644  1.00  0.00           H  
ATOM   1370  HZ2 LYS    96     227.128  27.149 -47.245  1.00  0.00           H  
ATOM   1371  HZ3 LYS    96     226.058  28.152 -46.318  1.00  0.00           H  
ATOM   1372  C   LYS    96     223.659  21.395 -44.940  1.00  0.00           C  
ATOM   1373  O   LYS    96     224.496  21.137 -45.870  1.00  0.00           O  
ATOM   1374  N   LYS    97     223.076  20.383 -44.272  1.00  0.00           N  
ATOM   1375  H   LYS    97     222.431  20.549 -43.513  1.00  0.00           H  
ATOM   1376  CA  LYS    97     223.369  18.977 -44.539  1.00  0.00           C  
ATOM   1377  HA  LYS    97     224.384  18.997 -44.936  1.00  0.00           H  
ATOM   1378  CB  LYS    97     223.647  18.229 -43.216  1.00  0.00           C  
ATOM   1379  HB2 LYS    97     222.720  18.193 -42.645  1.00  0.00           H  
ATOM   1380  HB3 LYS    97     223.910  17.209 -43.495  1.00  0.00           H  
ATOM   1381  CG  LYS    97     224.820  18.601 -42.354  1.00  0.00           C  
ATOM   1382  HG2 LYS    97     224.613  19.592 -41.949  1.00  0.00           H  
ATOM   1383  HG3 LYS    97     224.876  17.775 -41.644  1.00  0.00           H  
ATOM   1384  CD  LYS    97     226.168  18.582 -42.987  1.00  0.00           C  
ATOM   1385  HD2 LYS    97     226.172  17.731 -43.668  1.00  0.00           H  
ATOM   1386  HD3 LYS    97     226.347  19.447 -43.625  1.00  0.00           H  
ATOM   1387  CE  LYS    97     227.281  18.512 -41.886  1.00  0.00           C  
ATOM   1388  HE2 LYS    97     227.072  17.612 -41.309  1.00  0.00           H  
ATOM   1389  HE3 LYS    97     228.225  18.199 -42.334  1.00  0.00           H  
ATOM   1390  NZ  LYS    97     227.547  19.755 -41.070  1.00  0.00           N  
ATOM   1391  HZ1 LYS    97     226.891  19.808 -40.304  1.00  0.00           H  
ATOM   1392  HZ2 LYS    97     228.499  19.627 -40.758  1.00  0.00           H  
ATOM   1393  HZ3 LYS    97     227.462  20.684 -41.458  1.00  0.00           H  
ATOM   1394  C   LYS    97     222.283  18.366 -45.512  1.00  0.00           C  
ATOM   1395  O   LYS    97     221.172  18.908 -45.601  1.00  0.00           O  
ATOM   1396  N   ASP    98     222.661  17.317 -46.238  1.00  0.00           N  
ATOM   1397  H   ASP    98     223.536  16.991 -45.853  1.00  0.00           H  
ATOM   1398  CA  ASP    98     221.779  16.500 -47.096  1.00  0.00           C  
ATOM   1399  HA  ASP    98     220.743  16.791 -46.920  1.00  0.00           H  
ATOM   1400  CB  ASP    98     221.781  16.909 -48.567  1.00  0.00           C  
ATOM   1401  HB2 ASP    98     221.123  16.222 -49.098  1.00  0.00           H  
ATOM   1402  HB3 ASP    98     221.349  17.907 -48.640  1.00  0.00           H  
ATOM   1403  CG  ASP    98     223.144  17.002 -49.246  1.00  0.00           C  
ATOM   1404  OD1 ASP    98     224.029  16.087 -48.965  1.00  0.00           O  
ATOM   1405  OD2 ASP    98     223.301  17.841 -50.171  1.00  0.00           O  
ATOM   1406  C   ASP    98     222.024  14.947 -46.846  1.00  0.00           C  
ATOM   1407  O   ASP    98     223.136  14.444 -46.798  1.00  0.00           O  
ATOM   1408  N   GLN    99     220.958  14.160 -46.525  1.00  0.00           N  
ATOM   1409  H   GLN    99     220.007  14.500 -46.490  1.00  0.00           H  
ATOM   1410  CA  GLN    99     220.972  12.717 -46.191  1.00  0.00           C  
ATOM   1411  HA  GLN    99     222.030  12.512 -46.024  1.00  0.00           H  
ATOM   1412  CB  GLN    99     220.213  12.327 -44.866  1.00  0.00           C  
ATOM   1413  HB2 GLN    99     219.224  12.035 -45.220  1.00  0.00           H  
ATOM   1414  HB3 GLN    99     220.716  11.414 -44.550  1.00  0.00           H  
ATOM   1415  CG  GLN    99     220.220  13.311 -43.729  1.00  0.00           C  
ATOM   1416  HG2 GLN    99     220.093  12.807 -42.771  1.00  0.00           H  
ATOM   1417  HG3 GLN    99     221.022  14.028 -43.905  1.00  0.00           H  
ATOM   1418  CD  GLN    99     218.918  14.236 -43.767  1.00  0.00           C  
ATOM   1419  OE1 GLN    99     217.815  13.872 -44.269  1.00  0.00           O  
ATOM   1420  NE2 GLN    99     218.891  15.305 -43.127  1.00  0.00           N  
ATOM   1421 HE21 GLN    99     218.009  15.798 -43.132  1.00  0.00           H  
ATOM   1422 HE22 GLN    99     219.738  15.721 -42.765  1.00  0.00           H  
ATOM   1423  C   GLN    99     220.360  11.725 -47.356  1.00  0.00           C  
ATOM   1424  O   GLN    99     219.457  12.179 -48.073  1.00  0.00           O  
ATOM   1425  N   LEU   100     220.775  10.476 -47.438  1.00  0.00           N  
ATOM   1426  H   LEU   100     221.413  10.115 -46.743  1.00  0.00           H  
ATOM   1427  CA  LEU   100     220.395   9.692 -48.615  1.00  0.00           C  
ATOM   1428  HA  LEU   100     220.299  10.438 -49.404  1.00  0.00           H  
ATOM   1429  CB  LEU   100     221.464   8.694 -48.885  1.00  0.00           C  
ATOM   1430  HB2 LEU   100     222.356   9.284 -49.099  1.00  0.00           H  
ATOM   1431  HB3 LEU   100     221.694   8.101 -48.000  1.00  0.00           H  
ATOM   1432  CG  LEU   100     221.356   7.623 -49.980  1.00  0.00           C  
ATOM   1433  HG  LEU   100     220.357   7.190 -50.025  1.00  0.00           H  
ATOM   1434  CD1 LEU   100     222.370   6.495 -49.810  1.00  0.00           C  
ATOM   1435 HD11 LEU   100     223.394   6.848 -49.690  1.00  0.00           H  
ATOM   1436 HD12 LEU   100     222.347   5.914 -50.731  1.00  0.00           H  
ATOM   1437 HD13 LEU   100     222.067   5.944 -48.920  1.00  0.00           H  
ATOM   1438  CD2 LEU   100     221.473   8.342 -51.283  1.00  0.00           C  
ATOM   1439 HD21 LEU   100     221.276   7.708 -52.147  1.00  0.00           H  
ATOM   1440 HD22 LEU   100     222.471   8.731 -51.480  1.00  0.00           H  
ATOM   1441 HD23 LEU   100     220.745   9.140 -51.432  1.00  0.00           H  
ATOM   1442  C   LEU   100     218.939   9.063 -48.452  1.00  0.00           C  
ATOM   1443  O   LEU   100     218.401   8.449 -49.472  1.00  0.00           O  
ATOM   1444  N   GLY   101     218.228   9.196 -47.277  1.00  0.00           N  
ATOM   1445  H   GLY   101     218.635   9.645 -46.469  1.00  0.00           H  
ATOM   1446  CA  GLY   101     216.812   8.668 -47.154  1.00  0.00           C  
ATOM   1447  HA2 GLY   101     216.369   9.111 -46.262  1.00  0.00           H  
ATOM   1448  HA3 GLY   101     216.061   9.076 -47.829  1.00  0.00           H  
ATOM   1449  C   GLY   101     216.637   7.136 -47.106  1.00  0.00           C  
ATOM   1450  O   GLY   101     217.014   6.557 -46.133  1.00  0.00           O  
ATOM   1451  N   LYS   102     216.178   6.492 -48.233  1.00  0.00           N  
ATOM   1452  H   LYS   102     216.351   6.978 -49.101  1.00  0.00           H  
ATOM   1453  CA  LYS   102     216.086   5.006 -48.358  1.00  0.00           C  
ATOM   1454  HA  LYS   102     216.955   4.521 -47.912  1.00  0.00           H  
ATOM   1455  CB  LYS   102     214.767   4.556 -47.620  1.00  0.00           C  
ATOM   1456  HB2 LYS   102     214.670   3.479 -47.760  1.00  0.00           H  
ATOM   1457  HB3 LYS   102     214.933   4.716 -46.555  1.00  0.00           H  
ATOM   1458  CG  LYS   102     213.430   5.195 -47.879  1.00  0.00           C  
ATOM   1459  HG2 LYS   102     212.699   4.668 -47.265  1.00  0.00           H  
ATOM   1460  HG3 LYS   102     213.522   6.232 -47.557  1.00  0.00           H  
ATOM   1461  CD  LYS   102     212.917   5.063 -49.323  1.00  0.00           C  
ATOM   1462  HD2 LYS   102     213.544   5.789 -49.841  1.00  0.00           H  
ATOM   1463  HD3 LYS   102     213.039   4.027 -49.640  1.00  0.00           H  
ATOM   1464  CE  LYS   102     211.450   5.293 -49.601  1.00  0.00           C  
ATOM   1465  HE2 LYS   102     210.933   4.714 -48.836  1.00  0.00           H  
ATOM   1466  HE3 LYS   102     211.283   6.362 -49.467  1.00  0.00           H  
ATOM   1467  NZ  LYS   102     211.152   4.967 -51.046  1.00  0.00           N  
ATOM   1468  HZ1 LYS   102     211.429   5.700 -51.683  1.00  0.00           H  
ATOM   1469  HZ2 LYS   102     211.566   4.073 -51.267  1.00  0.00           H  
ATOM   1470  HZ3 LYS   102     210.199   4.675 -51.209  1.00  0.00           H  
ATOM   1471  C   LYS   102     216.067   4.557 -49.839  1.00  0.00           C  
ATOM   1472  O   LYS   102     215.881   5.316 -50.802  1.00  0.00           O  
ATOM   1473  N   ASN   103     216.400   3.244 -50.152  1.00  0.00           N  
ATOM   1474  H   ASN   103     216.815   2.741 -49.381  1.00  0.00           H  
ATOM   1475  CA  ASN   103     216.354   2.469 -51.440  1.00  0.00           C  
ATOM   1476  HA  ASN   103     215.704   3.072 -52.074  1.00  0.00           H  
ATOM   1477  CB  ASN   103     217.778   2.075 -51.989  1.00  0.00           C  
ATOM   1478  HB2 ASN   103     218.337   1.356 -51.389  1.00  0.00           H  
ATOM   1479  HB3 ASN   103     217.753   1.388 -52.835  1.00  0.00           H  
ATOM   1480  CG  ASN   103     218.824   3.278 -52.092  1.00  0.00           C  
ATOM   1481  OD1 ASN   103     220.022   3.129 -52.315  1.00  0.00           O  
ATOM   1482  ND2 ASN   103     218.424   4.536 -52.081  1.00  0.00           N  
ATOM   1483 HD21 ASN   103     219.019   5.345 -52.187  1.00  0.00           H  
ATOM   1484 HD22 ASN   103     217.426   4.680 -52.013  1.00  0.00           H  
ATOM   1485  C   ASN   103     215.569   1.199 -51.213  1.00  0.00           C  
ATOM   1486  O   ASN   103     215.096   0.457 -52.113  1.00  0.00           O  
ATOM   1487  N   GLU   104     215.203   0.823 -49.947  1.00  0.00           N  
ATOM   1488  H   GLU   104     215.521   1.401 -49.182  1.00  0.00           H  
ATOM   1489  CA  GLU   104     214.281  -0.254 -49.612  1.00  0.00           C  
ATOM   1490  HA  GLU   104     213.734  -0.577 -50.498  1.00  0.00           H  
ATOM   1491  CB  GLU   104     215.061  -1.507 -49.276  1.00  0.00           C  
ATOM   1492  HB2 GLU   104     214.465  -1.969 -48.490  1.00  0.00           H  
ATOM   1493  HB3 GLU   104     215.183  -2.144 -50.152  1.00  0.00           H  
ATOM   1494  CG  GLU   104     216.475  -1.341 -48.625  1.00  0.00           C  
ATOM   1495  HG2 GLU   104     217.285  -1.210 -49.342  1.00  0.00           H  
ATOM   1496  HG3 GLU   104     216.357  -0.543 -47.892  1.00  0.00           H  
ATOM   1497  CD  GLU   104     216.907  -2.506 -47.761  1.00  0.00           C  
ATOM   1498  OE1 GLU   104     218.042  -2.969 -47.887  1.00  0.00           O  
ATOM   1499  OE2 GLU   104     216.013  -3.257 -47.294  1.00  0.00           O  
ATOM   1500  C   GLU   104     213.251   0.133 -48.602  1.00  0.00           C  
ATOM   1501  O   GLU   104     213.614   1.032 -47.720  1.00  0.00           O  
ATOM   1502  N   GLU   105     212.119  -0.671 -48.588  1.00  0.00           N  
ATOM   1503  H   GLU   105     212.014  -1.422 -49.255  1.00  0.00           H  
ATOM   1504  CA  GLU   105     210.946  -0.377 -47.691  1.00  0.00           C  
ATOM   1505  HA  GLU   105     210.996   0.497 -47.041  1.00  0.00           H  
ATOM   1506  CB  GLU   105     209.738  -0.216 -48.653  1.00  0.00           C  
ATOM   1507  HB2 GLU   105     209.523  -1.046 -49.326  1.00  0.00           H  
ATOM   1508  HB3 GLU   105     208.858  -0.130 -48.016  1.00  0.00           H  
ATOM   1509  CG  GLU   105     209.829   1.088 -49.461  1.00  0.00           C  
ATOM   1510  HG2 GLU   105     208.795   1.406 -49.598  1.00  0.00           H  
ATOM   1511  HG3 GLU   105     210.241   1.851 -48.801  1.00  0.00           H  
ATOM   1512  CD  GLU   105     210.593   0.986 -50.776  1.00  0.00           C  
ATOM   1513  OE1 GLU   105     211.313   1.908 -51.000  1.00  0.00           O  
ATOM   1514  OE2 GLU   105     210.503  -0.058 -51.542  1.00  0.00           O  
ATOM   1515  C   GLU   105     210.799  -1.506 -46.633  1.00  0.00           C  
ATOM   1516  O   GLU   105     209.706  -1.774 -46.141  1.00  0.00           O  
ATOM   1517  N   GLY   106     211.926  -2.071 -46.187  1.00  0.00           N  
ATOM   1518  H   GLY   106     212.804  -1.937 -46.669  1.00  0.00           H  
ATOM   1519  CA  GLY   106     211.918  -3.020 -45.045  1.00  0.00           C  
ATOM   1520  HA2 GLY   106     211.032  -3.634 -44.889  1.00  0.00           H  
ATOM   1521  HA3 GLY   106     212.723  -3.735 -45.217  1.00  0.00           H  
ATOM   1522  C   GLY   106     212.473  -2.305 -43.850  1.00  0.00           C  
ATOM   1523  O   GLY   106     213.067  -2.911 -42.932  1.00  0.00           O  
ATOM   1524  N   ALA   107     212.308  -0.967 -43.881  1.00  0.00           N  
ATOM   1525  H   ALA   107     211.628  -0.663 -44.563  1.00  0.00           H  
ATOM   1526  CA  ALA   107     212.865   0.063 -42.910  1.00  0.00           C  
ATOM   1527  HA  ALA   107     213.953   0.041 -42.849  1.00  0.00           H  
ATOM   1528  CB  ALA   107     212.515   1.450 -43.442  1.00  0.00           C  
ATOM   1529  HB1 ALA   107     213.101   2.180 -42.884  1.00  0.00           H  
ATOM   1530  HB2 ALA   107     212.800   1.417 -44.494  1.00  0.00           H  
ATOM   1531  HB3 ALA   107     211.450   1.658 -43.551  1.00  0.00           H  
ATOM   1532  C   ALA   107     212.084  -0.130 -41.563  1.00  0.00           C  
ATOM   1533  O   ALA   107     210.901  -0.369 -41.653  1.00  0.00           O  
ATOM   1534  N   PRO   108     212.660  -0.005 -40.330  1.00  0.00           N  
ATOM   1535  CD  PRO   108     214.076   0.133 -40.011  1.00  0.00           C  
ATOM   1536  HD2 PRO   108     214.641   0.901 -40.539  1.00  0.00           H  
ATOM   1537  HD3 PRO   108     214.538  -0.793 -40.353  1.00  0.00           H  
ATOM   1538  CG  PRO   108     214.247   0.240 -38.425  1.00  0.00           C  
ATOM   1539  HG2 PRO   108     214.269   1.281 -38.102  1.00  0.00           H  
ATOM   1540  HG3 PRO   108     215.131  -0.283 -38.060  1.00  0.00           H  
ATOM   1541  CB  PRO   108     212.992  -0.353 -37.876  1.00  0.00           C  
ATOM   1542  HB2 PRO   108     212.491  -0.103 -36.942  1.00  0.00           H  
ATOM   1543  HB3 PRO   108     213.352  -1.380 -37.819  1.00  0.00           H  
ATOM   1544  CA  PRO   108     211.904  -0.307 -39.049  1.00  0.00           C  
ATOM   1545  HA  PRO   108     211.312  -1.214 -39.167  1.00  0.00           H  
ATOM   1546  C   PRO   108     210.972   0.951 -38.819  1.00  0.00           C  
ATOM   1547  O   PRO   108     211.348   2.099 -39.182  1.00  0.00           O  
ATOM   1548  N   GLN   109     209.762   0.652 -38.357  1.00  0.00           N  
ATOM   1549  H   GLN   109     209.628  -0.337 -38.201  1.00  0.00           H  
ATOM   1550  CA  GLN   109     208.700   1.568 -38.128  1.00  0.00           C  
ATOM   1551  HA  GLN   109     208.736   2.170 -39.036  1.00  0.00           H  
ATOM   1552  CB  GLN   109     207.326   0.899 -38.021  1.00  0.00           C  
ATOM   1553  HB2 GLN   109     207.396   0.081 -37.304  1.00  0.00           H  
ATOM   1554  HB3 GLN   109     206.605   1.611 -37.621  1.00  0.00           H  
ATOM   1555  CG  GLN   109     206.682   0.519 -39.411  1.00  0.00           C  
ATOM   1556  HG2 GLN   109     206.796   1.409 -40.030  1.00  0.00           H  
ATOM   1557  HG3 GLN   109     207.242  -0.236 -39.963  1.00  0.00           H  
ATOM   1558  CD  GLN   109     205.198   0.104 -39.230  1.00  0.00           C  
ATOM   1559  OE1 GLN   109     204.527   0.228 -38.195  1.00  0.00           O  
ATOM   1560  NE2 GLN   109     204.634  -0.465 -40.189  1.00  0.00           N  
ATOM   1561 HE21 GLN   109     203.772  -0.932 -39.947  1.00  0.00           H  
ATOM   1562 HE22 GLN   109     205.122  -0.624 -41.059  1.00  0.00           H  
ATOM   1563  C   GLN   109     208.918   2.448 -36.828  1.00  0.00           C  
ATOM   1564  O   GLN   109     209.751   2.015 -36.029  1.00  0.00           O  
ATOM   1565  N   GLU   110     208.274   3.593 -36.614  1.00  0.00           N  
ATOM   1566  H   GLU   110     207.546   3.898 -37.245  1.00  0.00           H  
ATOM   1567  CA  GLU   110     208.658   4.576 -35.488  1.00  0.00           C  
ATOM   1568  HA  GLU   110     209.575   4.070 -35.188  1.00  0.00           H  
ATOM   1569  CB  GLU   110     208.846   5.914 -36.035  1.00  0.00           C  
ATOM   1570  HB2 GLU   110     209.407   6.564 -35.364  1.00  0.00           H  
ATOM   1571  HB3 GLU   110     209.461   5.803 -36.928  1.00  0.00           H  
ATOM   1572  CG  GLU   110     207.522   6.573 -36.500  1.00  0.00           C  
ATOM   1573  HG2 GLU   110     207.103   6.253 -37.454  1.00  0.00           H  
ATOM   1574  HG3 GLU   110     206.729   6.260 -35.820  1.00  0.00           H  
ATOM   1575  CD  GLU   110     207.499   8.050 -36.571  1.00  0.00           C  
ATOM   1576  OE1 GLU   110     208.111   8.767 -35.820  1.00  0.00           O  
ATOM   1577  OE2 GLU   110     206.631   8.559 -37.316  1.00  0.00           O  
ATOM   1578  C   GLU   110     207.778   4.585 -34.270  1.00  0.00           C  
ATOM   1579  O   GLU   110     207.888   5.420 -33.389  1.00  0.00           O  
ATOM   1580  N   GLY   111     206.931   3.497 -34.157  1.00  0.00           N  
ATOM   1581  H   GLY   111     207.029   2.785 -34.866  1.00  0.00           H  
ATOM   1582  CA  GLY   111     206.050   3.261 -33.002  1.00  0.00           C  
ATOM   1583  HA2 GLY   111     206.125   3.921 -32.138  1.00  0.00           H  
ATOM   1584  HA3 GLY   111     205.058   3.132 -33.435  1.00  0.00           H  
ATOM   1585  C   GLY   111     206.513   1.886 -32.398  1.00  0.00           C  
ATOM   1586  O   GLY   111     205.768   0.900 -32.255  1.00  0.00           O  
ATOM   1587  N   ILE   112     207.789   1.919 -31.991  1.00  0.00           N  
ATOM   1588  H   ILE   112     208.477   2.657 -32.052  1.00  0.00           H  
ATOM   1589  CA  ILE   112     208.477   0.695 -31.655  1.00  0.00           C  
ATOM   1590  HA  ILE   112     208.332  -0.086 -32.401  1.00  0.00           H  
ATOM   1591  CB  ILE   112     210.013   0.847 -31.573  1.00  0.00           C  
ATOM   1592  HB  ILE   112     210.369  -0.183 -31.558  1.00  0.00           H  
ATOM   1593  CG2 ILE   112     210.648   1.543 -30.258  1.00  0.00           C  
ATOM   1594 HG21 ILE   112     210.330   2.577 -30.128  1.00  0.00           H  
ATOM   1595 HG22 ILE   112     211.732   1.649 -30.218  1.00  0.00           H  
ATOM   1596 HG23 ILE   112     210.285   0.908 -29.450  1.00  0.00           H  
ATOM   1597  CG1 ILE   112     210.713   1.301 -32.870  1.00  0.00           C  
ATOM   1598 HG12 ILE   112     210.414   0.546 -33.598  1.00  0.00           H  
ATOM   1599 HG13 ILE   112     210.286   2.165 -33.380  1.00  0.00           H  
ATOM   1600  CD1 ILE   112     212.179   1.205 -33.044  1.00  0.00           C  
ATOM   1601 HD11 ILE   112     212.355   1.613 -34.040  1.00  0.00           H  
ATOM   1602 HD12 ILE   112     212.585   0.196 -32.977  1.00  0.00           H  
ATOM   1603 HD13 ILE   112     212.876   1.697 -32.366  1.00  0.00           H  
ATOM   1604  C   ILE   112     207.799   0.151 -30.335  1.00  0.00           C  
ATOM   1605  O   ILE   112     207.453   0.888 -29.338  1.00  0.00           O  
ATOM   1606  N   LEU   113     207.762  -1.129 -30.170  1.00  0.00           N  
ATOM   1607  H   LEU   113     208.106  -1.633 -30.975  1.00  0.00           H  
ATOM   1608  CA  LEU   113     207.250  -1.899 -28.958  1.00  0.00           C  
ATOM   1609  HA  LEU   113     206.356  -1.390 -28.598  1.00  0.00           H  
ATOM   1610  CB  LEU   113     206.770  -3.295 -29.414  1.00  0.00           C  
ATOM   1611  HB2 LEU   113     207.603  -3.989 -29.520  1.00  0.00           H  
ATOM   1612  HB3 LEU   113     206.222  -3.700 -28.564  1.00  0.00           H  
ATOM   1613  CG  LEU   113     205.827  -3.478 -30.618  1.00  0.00           C  
ATOM   1614  HG  LEU   113     206.490  -3.331 -31.471  1.00  0.00           H  
ATOM   1615  CD1 LEU   113     204.662  -2.362 -30.699  1.00  0.00           C  
ATOM   1616 HD11 LEU   113     204.205  -2.478 -31.681  1.00  0.00           H  
ATOM   1617 HD12 LEU   113     205.020  -1.334 -30.630  1.00  0.00           H  
ATOM   1618 HD13 LEU   113     203.886  -2.571 -29.962  1.00  0.00           H  
ATOM   1619  CD2 LEU   113     205.119  -4.797 -30.561  1.00  0.00           C  
ATOM   1620 HD21 LEU   113     204.263  -4.769 -29.888  1.00  0.00           H  
ATOM   1621 HD22 LEU   113     205.858  -5.539 -30.260  1.00  0.00           H  
ATOM   1622 HD23 LEU   113     204.612  -4.921 -31.518  1.00  0.00           H  
ATOM   1623  C   LEU   113     208.297  -1.961 -27.810  1.00  0.00           C  
ATOM   1624  O   LEU   113     209.464  -2.433 -28.016  1.00  0.00           O  
ATOM   1625  N   GLU   114     207.765  -1.449 -26.661  1.00  0.00           N  
ATOM   1626  H   GLU   114     206.835  -1.058 -26.720  1.00  0.00           H  
ATOM   1627  CA  GLU   114     208.637  -1.300 -25.530  1.00  0.00           C  
ATOM   1628  HA  GLU   114     209.522  -1.924 -25.653  1.00  0.00           H  
ATOM   1629  CB  GLU   114     209.161   0.081 -25.405  1.00  0.00           C  
ATOM   1630  HB2 GLU   114     209.581   0.243 -26.397  1.00  0.00           H  
ATOM   1631  HB3 GLU   114     208.369   0.829 -25.445  1.00  0.00           H  
ATOM   1632  CG  GLU   114     210.270   0.271 -24.477  1.00  0.00           C  
ATOM   1633  HG2 GLU   114     210.001   0.568 -23.463  1.00  0.00           H  
ATOM   1634  HG3 GLU   114     210.786  -0.680 -24.343  1.00  0.00           H  
ATOM   1635  CD  GLU   114     211.425   1.274 -25.046  1.00  0.00           C  
ATOM   1636  OE1 GLU   114     212.302   0.871 -25.850  1.00  0.00           O  
ATOM   1637  OE2 GLU   114     211.571   2.370 -24.417  1.00  0.00           O  
ATOM   1638  C   GLU   114     207.970  -1.861 -24.380  1.00  0.00           C  
ATOM   1639  O   GLU   114     206.729  -1.880 -24.188  1.00  0.00           O  
ATOM   1640  N   ASP   115     208.807  -2.352 -23.469  1.00  0.00           N  
ATOM   1641  H   ASP   115     209.796  -2.500 -23.612  1.00  0.00           H  
ATOM   1642  CA  ASP   115     208.414  -2.810 -22.114  1.00  0.00           C  
ATOM   1643  HA  ASP   115     207.329  -2.904 -22.069  1.00  0.00           H  
ATOM   1644  CB  ASP   115     209.101  -4.185 -21.743  1.00  0.00           C  
ATOM   1645  HB2 ASP   115     210.173  -4.187 -21.940  1.00  0.00           H  
ATOM   1646  HB3 ASP   115     208.887  -4.168 -20.674  1.00  0.00           H  
ATOM   1647  CG  ASP   115     208.444  -5.345 -22.476  1.00  0.00           C  
ATOM   1648  OD1 ASP   115     209.118  -6.132 -23.169  1.00  0.00           O  
ATOM   1649  OD2 ASP   115     207.227  -5.551 -22.110  1.00  0.00           O  
ATOM   1650  C   ASP   115     208.519  -1.733 -21.038  1.00  0.00           C  
ATOM   1651  O   ASP   115     208.432  -1.967 -19.848  1.00  0.00           O  
ATOM   1652  N   MET   116     208.813  -0.481 -21.378  1.00  0.00           N  
ATOM   1653  H   MET   116     208.620  -0.127 -22.304  1.00  0.00           H  
ATOM   1654  CA  MET   116     209.005   0.609 -20.487  1.00  0.00           C  
ATOM   1655  HA  MET   116     208.817   0.366 -19.441  1.00  0.00           H  
ATOM   1656  CB  MET   116     210.458   1.153 -20.604  1.00  0.00           C  
ATOM   1657  HB2 MET   116     210.475   1.602 -21.597  1.00  0.00           H  
ATOM   1658  HB3 MET   116     210.435   1.912 -19.822  1.00  0.00           H  
ATOM   1659  CG  MET   116     211.492   0.118 -20.179  1.00  0.00           C  
ATOM   1660  HG2 MET   116     212.340   0.772 -19.972  1.00  0.00           H  
ATOM   1661  HG3 MET   116     211.207  -0.354 -19.238  1.00  0.00           H  
ATOM   1662  SD  MET   116     211.975  -1.351 -21.201  1.00  0.00           S  
ATOM   1663  CE  MET   116     213.346  -0.584 -22.312  1.00  0.00           C  
ATOM   1664  HE1 MET   116     213.918   0.141 -21.733  1.00  0.00           H  
ATOM   1665  HE2 MET   116     214.139  -1.272 -22.605  1.00  0.00           H  
ATOM   1666  HE3 MET   116     212.886   0.008 -23.103  1.00  0.00           H  
ATOM   1667  C   MET   116     207.970   1.696 -20.751  1.00  0.00           C  
ATOM   1668  O   MET   116     207.471   1.847 -21.886  1.00  0.00           O  
ATOM   1669  N   PRO   117     207.734   2.628 -19.808  1.00  0.00           N  
ATOM   1670  CD  PRO   117     208.204   2.735 -18.443  1.00  0.00           C  
ATOM   1671  HD2 PRO   117     209.257   3.015 -18.416  1.00  0.00           H  
ATOM   1672  HD3 PRO   117     208.071   1.766 -17.963  1.00  0.00           H  
ATOM   1673  CG  PRO   117     207.267   3.768 -17.843  1.00  0.00           C  
ATOM   1674  HG2 PRO   117     207.786   4.726 -17.844  1.00  0.00           H  
ATOM   1675  HG3 PRO   117     207.002   3.518 -16.815  1.00  0.00           H  
ATOM   1676  CB  PRO   117     206.088   3.895 -18.626  1.00  0.00           C  
ATOM   1677  HB2 PRO   117     205.609   4.873 -18.605  1.00  0.00           H  
ATOM   1678  HB3 PRO   117     205.392   3.118 -18.308  1.00  0.00           H  
ATOM   1679  CA  PRO   117     206.733   3.715 -19.967  1.00  0.00           C  
ATOM   1680  HA  PRO   117     205.908   3.377 -20.595  1.00  0.00           H  
ATOM   1681  C   PRO   117     207.268   5.001 -20.644  1.00  0.00           C  
ATOM   1682  O   PRO   117     208.346   4.999 -21.205  1.00  0.00           O  
ATOM   1683  N   VAL   118     206.470   6.114 -20.838  1.00  0.00           N  
ATOM   1684  H   VAL   118     205.559   5.972 -20.424  1.00  0.00           H  
ATOM   1685  CA  VAL   118     207.027   7.397 -21.299  1.00  0.00           C  
ATOM   1686  HA  VAL   118     208.085   7.398 -21.039  1.00  0.00           H  
ATOM   1687  CB  VAL   118     206.992   7.641 -22.746  1.00  0.00           C  
ATOM   1688  HB  VAL   118     207.227   6.686 -23.216  1.00  0.00           H  
ATOM   1689  CG1 VAL   118     208.010   8.664 -23.205  1.00  0.00           C  
ATOM   1690 HG11 VAL   118     209.008   8.288 -22.982  1.00  0.00           H  
ATOM   1691 HG12 VAL   118     207.668   9.659 -22.920  1.00  0.00           H  
ATOM   1692 HG13 VAL   118     207.862   8.443 -24.262  1.00  0.00           H  
ATOM   1693  CG2 VAL   118     205.691   8.200 -23.299  1.00  0.00           C  
ATOM   1694 HG21 VAL   118     204.792   7.708 -22.927  1.00  0.00           H  
ATOM   1695 HG22 VAL   118     205.715   8.397 -24.370  1.00  0.00           H  
ATOM   1696 HG23 VAL   118     205.509   9.206 -22.920  1.00  0.00           H  
ATOM   1697  C   VAL   118     206.456   8.472 -20.406  1.00  0.00           C  
ATOM   1698  O   VAL   118     205.249   8.558 -20.117  1.00  0.00           O  
ATOM   1699  N   ASP   119     207.343   9.392 -20.097  1.00  0.00           N  
ATOM   1700  H   ASP   119     208.255   9.431 -20.528  1.00  0.00           H  
ATOM   1701  CA  ASP   119     207.185  10.481 -19.190  1.00  0.00           C  
ATOM   1702  HA  ASP   119     206.153  10.782 -19.007  1.00  0.00           H  
ATOM   1703  CB  ASP   119     207.806  10.126 -17.846  1.00  0.00           C  
ATOM   1704  HB2 ASP   119     208.676   9.502 -18.048  1.00  0.00           H  
ATOM   1705  HB3 ASP   119     207.998  11.003 -17.228  1.00  0.00           H  
ATOM   1706  CG  ASP   119     206.894   9.231 -17.024  1.00  0.00           C  
ATOM   1707  OD1 ASP   119     207.547   8.721 -16.027  1.00  0.00           O  
ATOM   1708  OD2 ASP   119     205.655   9.228 -17.137  1.00  0.00           O  
ATOM   1709  C   ASP   119     207.791  11.731 -19.847  1.00  0.00           C  
ATOM   1710  O   ASP   119     209.024  11.979 -19.642  1.00  0.00           O  
ATOM   1711  N   PRO   120     206.927  12.575 -20.615  1.00  0.00           N  
ATOM   1712  CD  PRO   120     205.710  12.211 -21.279  1.00  0.00           C  
ATOM   1713  HD2 PRO   120     204.906  12.773 -20.806  1.00  0.00           H  
ATOM   1714  HD3 PRO   120     205.686  11.129 -21.410  1.00  0.00           H  
ATOM   1715  CG  PRO   120     205.738  12.802 -22.641  1.00  0.00           C  
ATOM   1716  HG2 PRO   120     204.740  12.901 -23.066  1.00  0.00           H  
ATOM   1717  HG3 PRO   120     206.416  12.257 -23.298  1.00  0.00           H  
ATOM   1718  CB  PRO   120     206.547  14.089 -22.394  1.00  0.00           C  
ATOM   1719  HB2 PRO   120     205.823  14.802 -22.000  1.00  0.00           H  
ATOM   1720  HB3 PRO   120     207.130  14.404 -23.260  1.00  0.00           H  
ATOM   1721  CA  PRO   120     207.510  13.663 -21.358  1.00  0.00           C  
ATOM   1722  HA  PRO   120     208.383  13.324 -21.917  1.00  0.00           H  
ATOM   1723  C   PRO   120     207.781  14.959 -20.481  1.00  0.00           C  
ATOM   1724  O   PRO   120     207.315  16.051 -20.789  1.00  0.00           O  
ATOM   1725  N   ASP   121     208.335  14.830 -19.231  1.00  0.00           N  
ATOM   1726  H   ASP   121     208.651  13.887 -19.052  1.00  0.00           H  
ATOM   1727  CA  ASP   121     208.517  15.764 -18.128  1.00  0.00           C  
ATOM   1728  HA  ASP   121     207.981  16.679 -18.384  1.00  0.00           H  
ATOM   1729  CB  ASP   121     207.891  15.069 -16.978  1.00  0.00           C  
ATOM   1730  HB2 ASP   121     208.382  14.108 -16.827  1.00  0.00           H  
ATOM   1731  HB3 ASP   121     208.092  15.772 -16.170  1.00  0.00           H  
ATOM   1732  CG  ASP   121     206.338  15.104 -17.029  1.00  0.00           C  
ATOM   1733  OD1 ASP   121     205.660  14.251 -16.405  1.00  0.00           O  
ATOM   1734  OD2 ASP   121     205.733  16.049 -17.530  1.00  0.00           O  
ATOM   1735  C   ASP   121     209.999  16.140 -18.002  1.00  0.00           C  
ATOM   1736  O   ASP   121     210.827  15.278 -18.325  1.00  0.00           O  
ATOM   1737  N   ASN   122     210.314  17.363 -17.548  1.00  0.00           N  
ATOM   1738  H   ASN   122     209.594  18.040 -17.340  1.00  0.00           H  
ATOM   1739  CA  ASN   122     211.790  17.736 -17.375  1.00  0.00           C  
ATOM   1740  HA  ASN   122     212.394  17.077 -17.998  1.00  0.00           H  
ATOM   1741  CB  ASN   122     211.965  19.123 -18.080  1.00  0.00           C  
ATOM   1742  HB2 ASN   122     211.019  19.662 -18.129  1.00  0.00           H  
ATOM   1743  HB3 ASN   122     212.748  19.760 -17.669  1.00  0.00           H  
ATOM   1744  CG  ASN   122     212.410  19.109 -19.496  1.00  0.00           C  
ATOM   1745  OD1 ASN   122     212.768  18.066 -20.017  1.00  0.00           O  
ATOM   1746  ND2 ASN   122     212.274  20.228 -20.238  1.00  0.00           N  
ATOM   1747 HD21 ASN   122     212.620  20.143 -21.183  1.00  0.00           H  
ATOM   1748 HD22 ASN   122     211.783  21.013 -19.833  1.00  0.00           H  
ATOM   1749  C   ASN   122     212.282  17.735 -15.950  1.00  0.00           C  
ATOM   1750  O   ASN   122     211.541  17.339 -14.997  1.00  0.00           O  
ATOM   1751  N   GLU   123     213.508  18.116 -15.838  1.00  0.00           N  
ATOM   1752  H   GLU   123     214.098  18.372 -16.617  1.00  0.00           H  
ATOM   1753  CA  GLU   123     214.107  18.182 -14.501  1.00  0.00           C  
ATOM   1754  HA  GLU   123     213.380  18.617 -13.816  1.00  0.00           H  
ATOM   1755  CB  GLU   123     214.584  16.754 -14.102  1.00  0.00           C  
ATOM   1756  HB2 GLU   123     213.741  16.309 -13.572  1.00  0.00           H  
ATOM   1757  HB3 GLU   123     214.979  16.217 -14.963  1.00  0.00           H  
ATOM   1758  CG  GLU   123     215.638  16.860 -13.063  1.00  0.00           C  
ATOM   1759  HG2 GLU   123     216.420  17.536 -13.409  1.00  0.00           H  
ATOM   1760  HG3 GLU   123     215.148  17.355 -12.224  1.00  0.00           H  
ATOM   1761  CD  GLU   123     215.919  15.362 -12.586  1.00  0.00           C  
ATOM   1762  OE1 GLU   123     215.130  14.758 -11.845  1.00  0.00           O  
ATOM   1763  OE2 GLU   123     216.790  14.732 -13.247  1.00  0.00           O  
ATOM   1764  C   GLU   123     215.248  19.245 -14.576  1.00  0.00           C  
ATOM   1765  O   GLU   123     215.761  19.301 -15.694  1.00  0.00           O  
ATOM   1766  N   ALA   124     215.453  20.151 -13.564  1.00  0.00           N  
ATOM   1767  H   ALA   124     215.173  19.937 -12.618  1.00  0.00           H  
ATOM   1768  CA  ALA   124     216.492  21.271 -13.678  1.00  0.00           C  
ATOM   1769  HA  ALA   124     217.284  20.926 -14.343  1.00  0.00           H  
ATOM   1770  CB  ALA   124     215.783  22.610 -14.187  1.00  0.00           C  
ATOM   1771  HB1 ALA   124     216.495  23.416 -14.366  1.00  0.00           H  
ATOM   1772  HB2 ALA   124     215.150  22.545 -15.072  1.00  0.00           H  
ATOM   1773  HB3 ALA   124     215.139  22.893 -13.355  1.00  0.00           H  
ATOM   1774  C   ALA   124     217.162  21.751 -12.380  1.00  0.00           C  
ATOM   1775  O   ALA   124     216.758  21.271 -11.299  1.00  0.00           O  
ATOM   1776  N   TYR   125     218.140  22.654 -12.434  1.00  0.00           N  
ATOM   1777  H   TYR   125     218.603  22.723 -13.329  1.00  0.00           H  
ATOM   1778  CA  TYR   125     218.735  23.320 -11.251  1.00  0.00           C  
ATOM   1779  HA  TYR   125     219.075  22.579 -10.528  1.00  0.00           H  
ATOM   1780  CB  TYR   125     220.070  24.020 -11.401  1.00  0.00           C  
ATOM   1781  HB2 TYR   125     219.768  24.910 -11.954  1.00  0.00           H  
ATOM   1782  HB3 TYR   125     220.504  24.235 -10.425  1.00  0.00           H  
ATOM   1783  CG  TYR   125     221.053  23.216 -12.117  1.00  0.00           C  
ATOM   1784  CD1 TYR   125     221.591  21.989 -11.657  1.00  0.00           C  
ATOM   1785  HD1 TYR   125     221.290  21.704 -10.660  1.00  0.00           H  
ATOM   1786  CE1 TYR   125     222.712  21.420 -12.440  1.00  0.00           C  
ATOM   1787  HE1 TYR   125     223.197  20.570 -11.985  1.00  0.00           H  
ATOM   1788  CZ  TYR   125     223.034  21.886 -13.745  1.00  0.00           C  
ATOM   1789  OH  TYR   125     223.952  21.206 -14.403  1.00  0.00           O  
ATOM   1790  HH  TYR   125     224.125  21.422 -15.323  1.00  0.00           H  
ATOM   1791  CE2 TYR   125     222.393  23.017 -14.214  1.00  0.00           C  
ATOM   1792  HE2 TYR   125     222.575  23.257 -15.251  1.00  0.00           H  
ATOM   1793  CD2 TYR   125     221.491  23.733 -13.422  1.00  0.00           C  
ATOM   1794  HD2 TYR   125     220.948  24.590 -13.794  1.00  0.00           H  
ATOM   1795  C   TYR   125     217.747  24.381 -10.655  1.00  0.00           C  
ATOM   1796  O   TYR   125     217.186  25.182 -11.384  1.00  0.00           O  
ATOM   1797  N   GLU   126     217.642  24.357  -9.363  1.00  0.00           N  
ATOM   1798  H   GLU   126     218.179  23.708  -8.805  1.00  0.00           H  
ATOM   1799  CA  GLU   126     216.805  25.273  -8.522  1.00  0.00           C  
ATOM   1800  HA  GLU   126     216.617  26.210  -9.046  1.00  0.00           H  
ATOM   1801  CB  GLU   126     215.622  24.662  -7.887  1.00  0.00           C  
ATOM   1802  HB2 GLU   126     215.912  23.655  -7.586  1.00  0.00           H  
ATOM   1803  HB3 GLU   126     215.306  25.181  -6.982  1.00  0.00           H  
ATOM   1804  CG  GLU   126     214.412  24.454  -8.729  1.00  0.00           C  
ATOM   1805  HG2 GLU   126     213.753  25.316  -8.625  1.00  0.00           H  
ATOM   1806  HG3 GLU   126     214.741  24.393  -9.766  1.00  0.00           H  
ATOM   1807  CD  GLU   126     213.638  23.254  -8.609  1.00  0.00           C  
ATOM   1808  OE1 GLU   126     214.244  22.152  -8.626  1.00  0.00           O  
ATOM   1809  OE2 GLU   126     212.400  23.349  -8.391  1.00  0.00           O  
ATOM   1810  C   GLU   126     217.638  25.858  -7.464  1.00  0.00           C  
ATOM   1811  O   GLU   126     217.235  26.749  -6.701  1.00  0.00           O  
ATOM   1812  N   MET   127     218.734  25.175  -7.250  1.00  0.00           N  
ATOM   1813  H   MET   127     219.068  24.440  -7.857  1.00  0.00           H  
ATOM   1814  CA  MET   127     219.684  25.524  -6.138  1.00  0.00           C  
ATOM   1815  HA  MET   127     219.058  25.863  -5.313  1.00  0.00           H  
ATOM   1816  CB  MET   127     220.419  24.231  -5.648  1.00  0.00           C  
ATOM   1817  HB2 MET   127     220.994  23.682  -6.394  1.00  0.00           H  
ATOM   1818  HB3 MET   127     221.107  24.550  -4.865  1.00  0.00           H  
ATOM   1819  CG  MET   127     219.448  23.234  -5.131  1.00  0.00           C  
ATOM   1820  HG2 MET   127     218.637  23.719  -4.589  1.00  0.00           H  
ATOM   1821  HG3 MET   127     219.120  22.649  -5.990  1.00  0.00           H  
ATOM   1822  SD  MET   127     220.195  22.063  -4.073  1.00  0.00           S  
ATOM   1823  CE  MET   127     219.589  22.527  -2.396  1.00  0.00           C  
ATOM   1824  HE1 MET   127     219.373  23.595  -2.368  1.00  0.00           H  
ATOM   1825  HE2 MET   127     218.837  21.765  -2.192  1.00  0.00           H  
ATOM   1826  HE3 MET   127     220.412  22.325  -1.710  1.00  0.00           H  
ATOM   1827  C   MET   127     220.629  26.617  -6.678  1.00  0.00           C  
ATOM   1828  O   MET   127     221.401  26.365  -7.648  1.00  0.00           O  
ATOM   1829  N   PRO   128     220.726  27.832  -6.086  1.00  0.00           N  
ATOM   1830  CD  PRO   128     219.833  28.326  -5.130  1.00  0.00           C  
ATOM   1831  HD2 PRO   128     220.419  28.220  -4.217  1.00  0.00           H  
ATOM   1832  HD3 PRO   128     218.886  27.801  -5.010  1.00  0.00           H  
ATOM   1833  CG  PRO   128     219.811  29.837  -5.054  1.00  0.00           C  
ATOM   1834  HG2 PRO   128     219.960  30.190  -4.033  1.00  0.00           H  
ATOM   1835  HG3 PRO   128     218.976  30.225  -5.636  1.00  0.00           H  
ATOM   1836  CB  PRO   128     221.135  30.162  -5.901  1.00  0.00           C  
ATOM   1837  HB2 PRO   128     221.856  30.709  -5.295  1.00  0.00           H  
ATOM   1838  HB3 PRO   128     220.856  30.696  -6.810  1.00  0.00           H  
ATOM   1839  CA  PRO   128     221.799  28.806  -6.321  1.00  0.00           C  
ATOM   1840  HA  PRO   128     221.910  28.758  -7.404  1.00  0.00           H  
ATOM   1841  C   PRO   128     223.121  28.588  -5.636  1.00  0.00           C  
ATOM   1842  O   PRO   128     223.149  28.652  -4.436  1.00  0.00           O  
ATOM   1843  N   SER   129     224.161  28.329  -6.504  1.00  0.00           N  
ATOM   1844  H   SER   129     223.989  28.342  -7.499  1.00  0.00           H  
ATOM   1845  CA  SER   129     225.501  28.128  -5.961  1.00  0.00           C  
ATOM   1846  HA  SER   129     225.343  27.536  -5.059  1.00  0.00           H  
ATOM   1847  CB  SER   129     226.314  27.068  -6.823  1.00  0.00           C  
ATOM   1848  HB2 SER   129     227.279  27.035  -6.317  1.00  0.00           H  
ATOM   1849  HB3 SER   129     225.795  26.123  -6.665  1.00  0.00           H  
ATOM   1850  OG  SER   129     226.454  27.552  -8.158  1.00  0.00           O  
ATOM   1851  HG  SER   129     226.474  26.915  -8.876  1.00  0.00           H  
ATOM   1852  C   SER   129     226.243  29.524  -5.778  1.00  0.00           C  
ATOM   1853  O   SER   129     227.248  29.862  -6.337  1.00  0.00           O  
ATOM   1854  N   GLU   130     225.765  30.325  -4.833  1.00  0.00           N  
ATOM   1855  H   GLU   130     224.861  30.012  -4.509  1.00  0.00           H  
ATOM   1856  CA  GLU   130     226.408  31.475  -4.240  1.00  0.00           C  
ATOM   1857  HA  GLU   130     227.455  31.653  -4.485  1.00  0.00           H  
ATOM   1858  CB  GLU   130     225.623  32.689  -4.605  1.00  0.00           C  
ATOM   1859  HB2 GLU   130     225.525  32.648  -5.690  1.00  0.00           H  
ATOM   1860  HB3 GLU   130     224.613  32.659  -4.196  1.00  0.00           H  
ATOM   1861  CG  GLU   130     226.440  34.043  -4.527  1.00  0.00           C  
ATOM   1862  HG2 GLU   130     226.386  34.326  -3.476  1.00  0.00           H  
ATOM   1863  HG3 GLU   130     227.470  33.838  -4.818  1.00  0.00           H  
ATOM   1864  CD  GLU   130     225.867  35.143  -5.539  1.00  0.00           C  
ATOM   1865  OE1 GLU   130     226.674  35.749  -6.294  1.00  0.00           O  
ATOM   1866  OE2 GLU   130     224.638  35.433  -5.439  1.00  0.00           O  
ATOM   1867  C   GLU   130     226.482  31.292  -2.688  1.00  0.00           C  
ATOM   1868  O   GLU   130     226.964  32.237  -2.033  1.00  0.00           O  
ATOM   1869  N   GLU   131     226.005  30.157  -2.158  1.00  0.00           N  
ATOM   1870  H   GLU   131     225.467  29.542  -2.752  1.00  0.00           H  
ATOM   1871  CA  GLU   131     226.163  29.905  -0.694  1.00  0.00           C  
ATOM   1872  HA  GLU   131     226.609  30.787  -0.234  1.00  0.00           H  
ATOM   1873  CB  GLU   131     224.735  29.692  -0.144  1.00  0.00           C  
ATOM   1874  HB2 GLU   131     224.805  29.741   0.943  1.00  0.00           H  
ATOM   1875  HB3 GLU   131     224.026  30.454  -0.464  1.00  0.00           H  
ATOM   1876  CG  GLU   131     224.129  28.317  -0.392  1.00  0.00           C  
ATOM   1877  HG2 GLU   131     223.902  28.299  -1.458  1.00  0.00           H  
ATOM   1878  HG3 GLU   131     224.848  27.525  -0.181  1.00  0.00           H  
ATOM   1879  CD  GLU   131     222.920  28.058   0.443  1.00  0.00           C  
ATOM   1880  OE1 GLU   131     222.776  26.888   0.834  1.00  0.00           O  
ATOM   1881  OE2 GLU   131     222.102  28.953   0.695  1.00  0.00           O  
ATOM   1882  C   GLU   131     227.124  28.712  -0.407  1.00  0.00           C  
ATOM   1883  O   GLU   131     227.406  28.460   0.781  1.00  0.00           O  
ATOM   1884  N   GLY   132     227.629  27.987  -1.382  1.00  0.00           N  
ATOM   1885  H   GLY   132     227.482  28.297  -2.332  1.00  0.00           H  
ATOM   1886  CA  GLY   132     228.706  26.942  -1.246  1.00  0.00           C  
ATOM   1887  HA2 GLY   132     229.345  27.410  -0.498  1.00  0.00           H  
ATOM   1888  HA3 GLY   132     228.407  26.082  -0.647  1.00  0.00           H  
ATOM   1889  C   GLY   132     229.509  26.679  -2.550  1.00  0.00           C  
ATOM   1890  O   GLY   132     229.031  27.055  -3.630  1.00  0.00           O  
ATOM   1891  N   TYR   133     230.698  26.236  -2.419  1.00  0.00           N  
ATOM   1892  H   TYR   133     230.927  26.203  -1.436  1.00  0.00           H  
ATOM   1893  CA  TYR   133     231.717  26.220  -3.504  1.00  0.00           C  
ATOM   1894  HA  TYR   133     231.600  26.970  -4.286  1.00  0.00           H  
ATOM   1895  CB  TYR   133     233.100  26.654  -2.893  1.00  0.00           C  
ATOM   1896  HB2 TYR   133     233.154  26.359  -1.845  1.00  0.00           H  
ATOM   1897  HB3 TYR   133     233.941  26.170  -3.390  1.00  0.00           H  
ATOM   1898  CG  TYR   133     233.304  28.138  -2.994  1.00  0.00           C  
ATOM   1899  CD1 TYR   133     233.854  28.702  -4.214  1.00  0.00           C  
ATOM   1900  HD1 TYR   133     234.466  27.931  -4.658  1.00  0.00           H  
ATOM   1901  CE1 TYR   133     233.820  30.064  -4.443  1.00  0.00           C  
ATOM   1902  HE1 TYR   133     234.328  30.330  -5.358  1.00  0.00           H  
ATOM   1903  CZ  TYR   133     233.363  30.953  -3.412  1.00  0.00           C  
ATOM   1904  OH  TYR   133     233.447  32.332  -3.474  1.00  0.00           O  
ATOM   1905  HH  TYR   133     233.290  32.582  -2.561  1.00  0.00           H  
ATOM   1906  CE2 TYR   133     232.903  30.383  -2.179  1.00  0.00           C  
ATOM   1907  HE2 TYR   133     232.498  30.964  -1.364  1.00  0.00           H  
ATOM   1908  CD2 TYR   133     232.829  29.000  -1.994  1.00  0.00           C  
ATOM   1909  HD2 TYR   133     232.243  28.609  -1.175  1.00  0.00           H  
ATOM   1910  C   TYR   133     231.872  24.914  -4.224  1.00  0.00           C  
ATOM   1911  O   TYR   133     232.720  24.815  -5.092  1.00  0.00           O  
ATOM   1912  N   GLN   134     231.033  23.886  -3.897  1.00  0.00           N  
ATOM   1913  H   GLN   134     230.890  23.888  -2.898  1.00  0.00           H  
ATOM   1914  CA  GLN   134     230.857  22.530  -4.444  1.00  0.00           C  
ATOM   1915  HA  GLN   134     230.046  22.155  -3.819  1.00  0.00           H  
ATOM   1916  CB  GLN   134     230.315  22.615  -5.866  1.00  0.00           C  
ATOM   1917  HB2 GLN   134     229.573  23.402  -5.991  1.00  0.00           H  
ATOM   1918  HB3 GLN   134     231.031  22.830  -6.659  1.00  0.00           H  
ATOM   1919  CG  GLN   134     229.504  21.333  -6.240  1.00  0.00           C  
ATOM   1920  HG2 GLN   134     230.242  20.552  -6.421  1.00  0.00           H  
ATOM   1921  HG3 GLN   134     228.812  21.114  -5.427  1.00  0.00           H  
ATOM   1922  CD  GLN   134     228.725  21.510  -7.602  1.00  0.00           C  
ATOM   1923  OE1 GLN   134     228.586  22.566  -8.200  1.00  0.00           O  
ATOM   1924  NE2 GLN   134     228.190  20.491  -8.237  1.00  0.00           N  
ATOM   1925 HE21 GLN   134     227.435  20.682  -8.880  1.00  0.00           H  
ATOM   1926 HE22 GLN   134     228.513  19.589  -7.915  1.00  0.00           H  
ATOM   1927  C   GLN   134     232.151  21.635  -4.268  1.00  0.00           C  
ATOM   1928  O   GLN   134     231.920  20.422  -4.409  1.00  0.00           O  
ATOM   1929  N   ASP   135     233.365  22.194  -3.949  1.00  0.00           N  
ATOM   1930  H   ASP   135     233.411  23.203  -3.950  1.00  0.00           H  
ATOM   1931  CA  ASP   135     234.593  21.549  -3.622  1.00  0.00           C  
ATOM   1932  HA  ASP   135     234.626  20.507  -3.940  1.00  0.00           H  
ATOM   1933  CB  ASP   135     235.673  22.232  -4.463  1.00  0.00           C  
ATOM   1934  HB2 ASP   135     235.668  23.319  -4.376  1.00  0.00           H  
ATOM   1935  HB3 ASP   135     236.649  21.872  -4.140  1.00  0.00           H  
ATOM   1936  CG  ASP   135     235.710  21.758  -5.912  1.00  0.00           C  
ATOM   1937  OD1 ASP   135     235.247  22.410  -6.874  1.00  0.00           O  
ATOM   1938  OD2 ASP   135     235.888  20.548  -6.186  1.00  0.00           O  
ATOM   1939  C   ASP   135     235.001  21.677  -2.107  1.00  0.00           C  
ATOM   1940  O   ASP   135     235.706  20.735  -1.618  1.00  0.00           O  
ATOM   1941  N   TYR   136     234.515  22.582  -1.332  1.00  0.00           N  
ATOM   1942  H   TYR   136     233.760  23.108  -1.748  1.00  0.00           H  
ATOM   1943  CA  TYR   136     234.909  22.853   0.061  1.00  0.00           C  
ATOM   1944  HA  TYR   136     235.664  22.110   0.321  1.00  0.00           H  
ATOM   1945  CB  TYR   136     235.390  24.324   0.111  1.00  0.00           C  
ATOM   1946  HB2 TYR   136     236.296  24.388  -0.492  1.00  0.00           H  
ATOM   1947  HB3 TYR   136     234.727  25.037  -0.379  1.00  0.00           H  
ATOM   1948  CG  TYR   136     235.726  24.803   1.390  1.00  0.00           C  
ATOM   1949  CD1 TYR   136     234.868  25.687   2.072  1.00  0.00           C  
ATOM   1950  HD1 TYR   136     233.844  25.845   1.766  1.00  0.00           H  
ATOM   1951  CE1 TYR   136     235.238  26.245   3.303  1.00  0.00           C  
ATOM   1952  HE1 TYR   136     234.490  26.904   3.719  1.00  0.00           H  
ATOM   1953  CZ  TYR   136     236.492  25.877   3.917  1.00  0.00           C  
ATOM   1954  OH  TYR   136     236.773  26.431   5.165  1.00  0.00           O  
ATOM   1955  HH  TYR   136     236.033  26.724   5.702  1.00  0.00           H  
ATOM   1956  CE2 TYR   136     237.369  24.989   3.239  1.00  0.00           C  
ATOM   1957  HE2 TYR   136     238.327  24.786   3.694  1.00  0.00           H  
ATOM   1958  CD2 TYR   136     236.935  24.408   2.015  1.00  0.00           C  
ATOM   1959  HD2 TYR   136     237.602  23.766   1.459  1.00  0.00           H  
ATOM   1960  C   TYR   136     233.814  22.410   1.062  1.00  0.00           C  
ATOM   1961  O   TYR   136     232.574  22.589   1.011  1.00  0.00           O  
ATOM   1962  N   GLU   137     234.209  21.750   2.162  1.00  0.00           N  
ATOM   1963  H   GLU   137     235.200  21.582   2.261  1.00  0.00           H  
ATOM   1964  CA  GLU   137     233.342  21.063   3.203  1.00  0.00           C  
ATOM   1965  HA  GLU   137     232.310  21.372   3.035  1.00  0.00           H  
ATOM   1966  CB  GLU   137     233.376  19.564   3.080  1.00  0.00           C  
ATOM   1967  HB2 GLU   137     232.786  19.304   2.201  1.00  0.00           H  
ATOM   1968  HB3 GLU   137     234.437  19.329   3.005  1.00  0.00           H  
ATOM   1969  CG  GLU   137     232.774  18.729   4.290  1.00  0.00           C  
ATOM   1970  HG2 GLU   137     233.259  18.957   5.239  1.00  0.00           H  
ATOM   1971  HG3 GLU   137     231.755  19.110   4.216  1.00  0.00           H  
ATOM   1972  CD  GLU   137     232.399  17.253   4.111  1.00  0.00           C  
ATOM   1973  OE1 GLU   137     232.042  16.731   3.026  1.00  0.00           O  
ATOM   1974  OE2 GLU   137     232.445  16.537   5.090  1.00  0.00           O  
ATOM   1975  C   GLU   137     233.760  21.542   4.703  1.00  0.00           C  
ATOM   1976  O   GLU   137     234.878  21.297   5.154  1.00  0.00           O  
ATOM   1977  N   PRO   138     232.917  22.302   5.427  1.00  0.00           N  
ATOM   1978  CD  PRO   138     231.849  23.164   4.879  1.00  0.00           C  
ATOM   1979  HD2 PRO   138     230.906  22.630   4.757  1.00  0.00           H  
ATOM   1980  HD3 PRO   138     232.211  23.478   3.900  1.00  0.00           H  
ATOM   1981  CG  PRO   138     231.642  24.279   5.821  1.00  0.00           C  
ATOM   1982  HG2 PRO   138     230.569  24.455   5.888  1.00  0.00           H  
ATOM   1983  HG3 PRO   138     232.329  25.027   5.424  1.00  0.00           H  
ATOM   1984  CB  PRO   138     232.033  23.722   7.167  1.00  0.00           C  
ATOM   1985  HB2 PRO   138     231.278  23.375   7.872  1.00  0.00           H  
ATOM   1986  HB3 PRO   138     232.553  24.496   7.732  1.00  0.00           H  
ATOM   1987  CA  PRO   138     233.019  22.561   6.887  1.00  0.00           C  
ATOM   1988  HA  PRO   138     234.027  22.965   6.977  1.00  0.00           H  
ATOM   1989  C   PRO   138     232.956  21.479   7.910  1.00  0.00           C  
ATOM   1990  O   PRO   138     232.432  20.355   7.709  1.00  0.00           O  
ATOM   1991  N   GLU   139     233.135  21.877   9.156  1.00  0.00           N  
ATOM   1992  H   GLU   139     233.835  22.597   9.264  1.00  0.00           H  
ATOM   1993  CA  GLU   139     232.990  21.067  10.399  1.00  0.00           C  
ATOM   1994  HA  GLU   139     232.560  20.100  10.140  1.00  0.00           H  
ATOM   1995  CB  GLU   139     234.347  20.886  11.114  1.00  0.00           C  
ATOM   1996  HB2 GLU   139     234.155  20.064  11.804  1.00  0.00           H  
ATOM   1997  HB3 GLU   139     235.070  20.438  10.431  1.00  0.00           H  
ATOM   1998  CG  GLU   139     234.922  22.123  11.872  1.00  0.00           C  
ATOM   1999  HG2 GLU   139     234.060  22.400  12.479  1.00  0.00           H  
ATOM   2000  HG3 GLU   139     235.841  21.941  12.428  1.00  0.00           H  
ATOM   2001  CD  GLU   139     235.374  23.277  10.958  1.00  0.00           C  
ATOM   2002  OE1 GLU   139     235.158  24.485  11.287  1.00  0.00           O  
ATOM   2003  OE2 GLU   139     235.644  23.143   9.749  1.00  0.00           O  
ATOM   2004  C   GLU   139     231.980  21.711  11.331  1.00  0.00           C  
ATOM   2005  O   GLU   139     231.627  21.052  12.276  1.00  0.00           O  
ATOM   2006  N   ALA   140     231.630  23.038  11.126  1.00  0.00           N  
ATOM   2007  H   ALA   140     232.317  23.435  10.501  1.00  0.00           H  
ATOM   2008  CA  ALA   140     230.769  23.893  12.032  1.00  0.00           C  
ATOM   2009  HA  ALA   140     230.546  23.302  12.920  1.00  0.00           H  
ATOM   2010  CB  ALA   140     231.671  25.069  12.357  1.00  0.00           C  
ATOM   2011  HB1 ALA   140     231.079  25.899  12.743  1.00  0.00           H  
ATOM   2012  HB2 ALA   140     232.268  24.816  13.233  1.00  0.00           H  
ATOM   2013  HB3 ALA   140     232.302  25.389  11.528  1.00  0.00           H  
ATOM   2014  C   ALA   140     229.382  24.251  11.434  1.00  0.00           C  
ATOM   2015  O   ALA   140     229.395  24.604  10.191  1.00  0.00           O  
ATOM   2016  OXT ALA   140     228.369  23.934  12.054  1.00  0.00           O  
TER    2017      ALA   140 
ATOM   2017  N   ASP   141     261.668 -17.973  -1.570  1.00  0.00           N  
ATOM   2018  H1  ASP   141     261.246 -18.813  -1.939  1.00  0.00           H  
ATOM   2019  H2  ASP   141     262.634 -18.056  -1.855  1.00  0.00           H  
ATOM   2020  H3  ASP   141     261.375 -17.163  -2.098  1.00  0.00           H  
ATOM   2021  CA  ASP   141     261.698 -17.754  -0.149  1.00  0.00           C  
ATOM   2022  HA  ASP   141     262.264 -18.615   0.206  1.00  0.00           H  
ATOM   2023  CB  ASP   141     262.557 -16.539   0.227  1.00  0.00           C  
ATOM   2024  HB2 ASP   141     262.013 -15.609   0.062  1.00  0.00           H  
ATOM   2025  HB3 ASP   141     262.761 -16.505   1.297  1.00  0.00           H  
ATOM   2026  CG  ASP   141     263.965 -16.617  -0.439  1.00  0.00           C  
ATOM   2027  OD1 ASP   141     264.721 -15.629  -0.485  1.00  0.00           O  
ATOM   2028  OD2 ASP   141     264.245 -17.646  -1.117  1.00  0.00           O  
ATOM   2029  C   ASP   141     260.244 -17.599   0.243  1.00  0.00           C  
ATOM   2030  O   ASP   141     259.279 -17.792  -0.595  1.00  0.00           O  
ATOM   2031  N   ALA   142     260.022 -17.012   1.460  1.00  0.00           N  
ATOM   2032  H   ALA   142     260.852 -16.607   1.870  1.00  0.00           H  
ATOM   2033  CA  ALA   142     258.699 -16.717   2.004  1.00  0.00           C  
ATOM   2034  HA  ALA   142     258.052 -16.673   1.128  1.00  0.00           H  
ATOM   2035  CB  ALA   142     258.229 -17.909   2.932  1.00  0.00           C  
ATOM   2036  HB1 ALA   142     258.271 -18.728   2.214  1.00  0.00           H  
ATOM   2037  HB2 ALA   142     258.860 -17.980   3.818  1.00  0.00           H  
ATOM   2038  HB3 ALA   142     257.172 -17.804   3.174  1.00  0.00           H  
ATOM   2039  C   ALA   142     258.721 -15.343   2.630  1.00  0.00           C  
ATOM   2040  O   ALA   142     259.641 -14.521   2.481  1.00  0.00           O  
ATOM   2041  N   GLU   143     257.626 -15.030   3.230  1.00  0.00           N  
ATOM   2042  H   GLU   143     256.852 -15.658   3.392  1.00  0.00           H  
ATOM   2043  CA  GLU   143     257.458 -13.660   3.836  1.00  0.00           C  
ATOM   2044  HA  GLU   143     258.047 -12.902   3.319  1.00  0.00           H  
ATOM   2045  CB  GLU   143     255.943 -13.350   3.707  1.00  0.00           C  
ATOM   2046  HB2 GLU   143     255.527 -13.640   2.742  1.00  0.00           H  
ATOM   2047  HB3 GLU   143     255.473 -13.792   4.586  1.00  0.00           H  
ATOM   2048  CG  GLU   143     255.356 -11.993   3.762  1.00  0.00           C  
ATOM   2049  HG2 GLU   143     254.275 -11.950   3.899  1.00  0.00           H  
ATOM   2050  HG3 GLU   143     255.765 -11.550   4.670  1.00  0.00           H  
ATOM   2051  CD  GLU   143     255.649 -11.195   2.472  1.00  0.00           C  
ATOM   2052  OE1 GLU   143     255.397 -11.725   1.371  1.00  0.00           O  
ATOM   2053  OE2 GLU   143     256.109  -9.999   2.564  1.00  0.00           O  
ATOM   2054  C   GLU   143     257.984 -13.645   5.243  1.00  0.00           C  
ATOM   2055  O   GLU   143     258.519 -14.639   5.764  1.00  0.00           O  
ATOM   2056  N   PHE   144     257.888 -12.496   6.096  1.00  0.00           N  
ATOM   2057  H   PHE   144     257.687 -11.626   5.624  1.00  0.00           H  
ATOM   2058  CA  PHE   144     258.539 -12.504   7.470  1.00  0.00           C  
ATOM   2059  HA  PHE   144     259.269 -13.313   7.471  1.00  0.00           H  
ATOM   2060  CB  PHE   144     259.417 -11.233   7.552  1.00  0.00           C  
ATOM   2061  HB2 PHE   144     258.811 -10.387   7.225  1.00  0.00           H  
ATOM   2062  HB3 PHE   144     259.928 -11.217   8.514  1.00  0.00           H  
ATOM   2063  CG  PHE   144     260.509 -11.458   6.467  1.00  0.00           C  
ATOM   2064  CD1 PHE   144     260.431 -10.702   5.266  1.00  0.00           C  
ATOM   2065  HD1 PHE   144     259.803  -9.839   5.097  1.00  0.00           H  
ATOM   2066  CE1 PHE   144     261.293 -11.143   4.229  1.00  0.00           C  
ATOM   2067  HE1 PHE   144     261.323 -10.608   3.291  1.00  0.00           H  
ATOM   2068  CZ  PHE   144     262.292 -12.092   4.386  1.00  0.00           C  
ATOM   2069  HZ  PHE   144     263.187 -12.110   3.781  1.00  0.00           H  
ATOM   2070  CE2 PHE   144     262.366 -12.884   5.545  1.00  0.00           C  
ATOM   2071  HE2 PHE   144     263.070 -13.700   5.619  1.00  0.00           H  
ATOM   2072  CD2 PHE   144     261.405 -12.502   6.582  1.00  0.00           C  
ATOM   2073  HD2 PHE   144     261.409 -13.101   7.480  1.00  0.00           H  
ATOM   2074  C   PHE   144     257.560 -12.667   8.612  1.00  0.00           C  
ATOM   2075  O   PHE   144     257.987 -12.482   9.772  1.00  0.00           O  
ATOM   2076  N   ARG   145     256.268 -13.034   8.359  1.00  0.00           N  
ATOM   2077  H   ARG   145     256.078 -13.303   7.404  1.00  0.00           H  
ATOM   2078  CA  ARG   145     255.255 -13.425   9.399  1.00  0.00           C  
ATOM   2079  HA  ARG   145     255.869 -13.672  10.265  1.00  0.00           H  
ATOM   2080  CB  ARG   145     254.181 -12.358   9.820  1.00  0.00           C  
ATOM   2081  HB2 ARG   145     253.439 -12.222   9.033  1.00  0.00           H  
ATOM   2082  HB3 ARG   145     253.597 -12.733  10.661  1.00  0.00           H  
ATOM   2083  CG  ARG   145     254.752 -11.033  10.298  1.00  0.00           C  
ATOM   2084  HG2 ARG   145     255.060 -10.996  11.342  1.00  0.00           H  
ATOM   2085  HG3 ARG   145     255.423 -10.547   9.589  1.00  0.00           H  
ATOM   2086  CD  ARG   145     253.541 -10.085  10.299  1.00  0.00           C  
ATOM   2087  HD2 ARG   145     253.188  -9.921   9.281  1.00  0.00           H  
ATOM   2088  HD3 ARG   145     252.736 -10.322  10.994  1.00  0.00           H  
ATOM   2089  NE  ARG   145     253.985  -8.729  10.728  1.00  0.00           N  
ATOM   2090  HE  ARG   145     254.105  -8.502  11.705  1.00  0.00           H  
ATOM   2091  CZ  ARG   145     254.105  -7.637   9.911  1.00  0.00           C  
ATOM   2092  NH1 ARG   145     254.029  -7.709   8.626  1.00  0.00           N  
ATOM   2093 HH11 ARG   145     253.629  -8.580   8.310  1.00  0.00           H  
ATOM   2094 HH12 ARG   145     254.197  -6.847   8.126  1.00  0.00           H  
ATOM   2095  NH2 ARG   145     254.346  -6.384  10.359  1.00  0.00           N  
ATOM   2096 HH21 ARG   145     254.363  -5.575   9.754  1.00  0.00           H  
ATOM   2097 HH22 ARG   145     254.362  -6.141  11.339  1.00  0.00           H  
ATOM   2098  C   ARG   145     254.425 -14.662   9.075  1.00  0.00           C  
ATOM   2099  O   ARG   145     253.909 -14.741   7.928  1.00  0.00           O  
ATOM   2100  N   HIE   146     254.301 -15.747   9.842  1.00  0.00           N  
ATOM   2101  H   HIE   146     254.883 -15.800  10.666  1.00  0.00           H  
ATOM   2102  CA  HIE   146     253.455 -16.919   9.478  1.00  0.00           C  
ATOM   2103  HA  HIE   146     252.548 -16.688   8.918  1.00  0.00           H  
ATOM   2104  CB  HIE   146     254.212 -17.883   8.608  1.00  0.00           C  
ATOM   2105  HB2 HIE   146     253.576 -18.192   7.779  1.00  0.00           H  
ATOM   2106  HB3 HIE   146     255.107 -17.456   8.156  1.00  0.00           H  
ATOM   2107  CG  HIE   146     254.770 -19.086   9.385  1.00  0.00           C  
ATOM   2108  ND1 HIE   146     254.008 -20.253   9.725  1.00  0.00           N  
ATOM   2109  CE1 HIE   146     254.866 -20.967  10.536  1.00  0.00           C  
ATOM   2110  HE1 HIE   146     254.532 -21.931  10.889  1.00  0.00           H  
ATOM   2111  NE2 HIE   146     255.954 -20.330  10.842  1.00  0.00           N  
ATOM   2112  HE2 HIE   146     256.706 -20.657  11.432  1.00  0.00           H  
ATOM   2113  CD2 HIE   146     255.979 -19.194  10.070  1.00  0.00           C  
ATOM   2114  HD2 HIE   146     256.752 -18.440  10.089  1.00  0.00           H  
ATOM   2115  C   HIE   146     252.829 -17.476  10.828  1.00  0.00           C  
ATOM   2116  O   HIE   146     253.438 -17.405  11.913  1.00  0.00           O  
ATOM   2117  N   ASP   147     251.572 -17.944  10.773  1.00  0.00           N  
ATOM   2118  H   ASP   147     250.958 -17.796   9.985  1.00  0.00           H  
ATOM   2119  CA  ASP   147     250.676 -18.321  11.878  1.00  0.00           C  
ATOM   2120  HA  ASP   147     251.281 -18.991  12.488  1.00  0.00           H  
ATOM   2121  CB  ASP   147     250.198 -17.084  12.689  1.00  0.00           C  
ATOM   2122  HB2 ASP   147     250.915 -16.266  12.612  1.00  0.00           H  
ATOM   2123  HB3 ASP   147     249.313 -16.622  12.254  1.00  0.00           H  
ATOM   2124  CG  ASP   147     249.954 -17.331  14.199  1.00  0.00           C  
ATOM   2125  OD1 ASP   147     249.173 -16.598  14.879  1.00  0.00           O  
ATOM   2126  OD2 ASP   147     250.311 -18.440  14.752  1.00  0.00           O  
ATOM   2127  C   ASP   147     249.473 -19.110  11.411  1.00  0.00           C  
ATOM   2128  O   ASP   147     248.973 -18.939  10.282  1.00  0.00           O  
ATOM   2129  N   SER   148     248.943 -20.011  12.238  1.00  0.00           N  
ATOM   2130  H   SER   148     249.528 -20.159  13.048  1.00  0.00           H  
ATOM   2131  CA  SER   148     247.858 -20.957  12.031  1.00  0.00           C  
ATOM   2132  HA  SER   148     247.277 -20.749  11.133  1.00  0.00           H  
ATOM   2133  CB  SER   148     248.586 -22.279  11.773  1.00  0.00           C  
ATOM   2134  HB2 SER   148     249.209 -22.137  10.891  1.00  0.00           H  
ATOM   2135  HB3 SER   148     249.130 -22.660  12.638  1.00  0.00           H  
ATOM   2136  OG  SER   148     247.597 -23.263  11.416  1.00  0.00           O  
ATOM   2137  HG  SER   148     247.565 -23.963  12.073  1.00  0.00           H  
ATOM   2138  C   SER   148     246.854 -21.098  13.212  1.00  0.00           C  
ATOM   2139  O   SER   148     247.035 -21.838  14.185  1.00  0.00           O  
ATOM   2140  N   GLY   149     245.723 -20.546  13.092  1.00  0.00           N  
ATOM   2141  H   GLY   149     245.656 -19.826  12.386  1.00  0.00           H  
ATOM   2142  CA  GLY   149     244.532 -20.888  13.978  1.00  0.00           C  
ATOM   2143  HA2 GLY   149     243.584 -20.693  13.477  1.00  0.00           H  
ATOM   2144  HA3 GLY   149     244.654 -21.956  14.156  1.00  0.00           H  
ATOM   2145  C   GLY   149     244.572 -20.276  15.417  1.00  0.00           C  
ATOM   2146  O   GLY   149     243.568 -19.903  15.985  1.00  0.00           O  
ATOM   2147  N   TYR   150     245.699 -20.113  16.111  1.00  0.00           N  
ATOM   2148  H   TYR   150     246.465 -20.572  15.639  1.00  0.00           H  
ATOM   2149  CA  TYR   150     245.786 -19.804  17.499  1.00  0.00           C  
ATOM   2150  HA  TYR   150     245.035 -20.428  17.985  1.00  0.00           H  
ATOM   2151  CB  TYR   150     247.273 -20.104  18.052  1.00  0.00           C  
ATOM   2152  HB2 TYR   150     247.493 -21.115  17.709  1.00  0.00           H  
ATOM   2153  HB3 TYR   150     247.959 -19.420  17.552  1.00  0.00           H  
ATOM   2154  CG  TYR   150     247.269 -20.103  19.567  1.00  0.00           C  
ATOM   2155  CD1 TYR   150     246.853 -21.227  20.223  1.00  0.00           C  
ATOM   2156  HD1 TYR   150     246.644 -22.149  19.700  1.00  0.00           H  
ATOM   2157  CE1 TYR   150     246.892 -21.347  21.647  1.00  0.00           C  
ATOM   2158  HE1 TYR   150     246.549 -22.225  22.174  1.00  0.00           H  
ATOM   2159  CZ  TYR   150     247.470 -20.236  22.322  1.00  0.00           C  
ATOM   2160  OH  TYR   150     247.466 -20.181  23.688  1.00  0.00           O  
ATOM   2161  HH  TYR   150     247.342 -21.048  24.082  1.00  0.00           H  
ATOM   2162  CE2 TYR   150     247.855 -19.107  21.622  1.00  0.00           C  
ATOM   2163  HE2 TYR   150     248.088 -18.259  22.249  1.00  0.00           H  
ATOM   2164  CD2 TYR   150     247.721 -19.046  20.226  1.00  0.00           C  
ATOM   2165  HD2 TYR   150     247.935 -18.077  19.799  1.00  0.00           H  
ATOM   2166  C   TYR   150     245.229 -18.379  17.945  1.00  0.00           C  
ATOM   2167  O   TYR   150     245.599 -17.305  17.402  1.00  0.00           O  
ATOM   2168  N   GLU   151     244.316 -18.321  18.932  1.00  0.00           N  
ATOM   2169  H   GLU   151     244.271 -19.119  19.549  1.00  0.00           H  
ATOM   2170  CA  GLU   151     243.585 -17.076  19.254  1.00  0.00           C  
ATOM   2171  HA  GLU   151     243.139 -16.775  18.306  1.00  0.00           H  
ATOM   2172  CB  GLU   151     242.443 -17.475  20.176  1.00  0.00           C  
ATOM   2173  HB2 GLU   151     242.945 -17.845  21.070  1.00  0.00           H  
ATOM   2174  HB3 GLU   151     241.941 -16.556  20.479  1.00  0.00           H  
ATOM   2175  CG  GLU   151     241.306 -18.501  19.563  1.00  0.00           C  
ATOM   2176  HG2 GLU   151     241.037 -18.168  18.560  1.00  0.00           H  
ATOM   2177  HG3 GLU   151     241.722 -19.493  19.734  1.00  0.00           H  
ATOM   2178  CD  GLU   151     240.019 -18.383  20.321  1.00  0.00           C  
ATOM   2179  OE1 GLU   151     239.844 -17.794  21.424  1.00  0.00           O  
ATOM   2180  OE2 GLU   151     238.965 -18.855  19.893  1.00  0.00           O  
ATOM   2181  C   GLU   151     244.489 -15.892  19.640  1.00  0.00           C  
ATOM   2182  O   GLU   151     245.565 -15.955  20.202  1.00  0.00           O  
ATOM   2183  N   VAL   152     243.985 -14.753  19.145  1.00  0.00           N  
ATOM   2184  H   VAL   152     243.067 -14.935  18.765  1.00  0.00           H  
ATOM   2185  CA  VAL   152     244.466 -13.392  19.261  1.00  0.00           C  
ATOM   2186  HA  VAL   152     245.533 -13.491  19.459  1.00  0.00           H  
ATOM   2187  CB  VAL   152     244.473 -12.733  17.911  1.00  0.00           C  
ATOM   2188  HB  VAL   152     244.902 -13.490  17.254  1.00  0.00           H  
ATOM   2189  CG1 VAL   152     243.233 -12.284  17.251  1.00  0.00           C  
ATOM   2190 HG11 VAL   152     242.623 -11.613  17.856  1.00  0.00           H  
ATOM   2191 HG12 VAL   152     243.441 -11.844  16.275  1.00  0.00           H  
ATOM   2192 HG13 VAL   152     242.525 -13.106  17.154  1.00  0.00           H  
ATOM   2193  CG2 VAL   152     245.495 -11.497  17.807  1.00  0.00           C  
ATOM   2194 HG21 VAL   152     245.572 -11.286  16.740  1.00  0.00           H  
ATOM   2195 HG22 VAL   152     245.164 -10.562  18.260  1.00  0.00           H  
ATOM   2196 HG23 VAL   152     246.491 -11.696  18.201  1.00  0.00           H  
ATOM   2197  C   VAL   152     243.905 -12.707  20.489  1.00  0.00           C  
ATOM   2198  O   VAL   152     242.849 -12.996  21.051  1.00  0.00           O  
ATOM   2199  N   HIE   153     244.713 -11.771  20.972  1.00  0.00           N  
ATOM   2200  H   HIE   153     245.489 -11.535  20.370  1.00  0.00           H  
ATOM   2201  CA  HIE   153     244.559 -10.879  22.108  1.00  0.00           C  
ATOM   2202  HA  HIE   153     243.622 -11.142  22.599  1.00  0.00           H  
ATOM   2203  CB  HIE   153     245.736 -11.143  23.115  1.00  0.00           C  
ATOM   2204  HB2 HIE   153     245.751 -12.198  23.389  1.00  0.00           H  
ATOM   2205  HB3 HIE   153     246.642 -11.007  22.524  1.00  0.00           H  
ATOM   2206  CG  HIE   153     245.751 -10.270  24.301  1.00  0.00           C  
ATOM   2207  ND1 HIE   153     244.910 -10.435  25.440  1.00  0.00           N  
ATOM   2208  CE1 HIE   153     244.903  -9.250  26.002  1.00  0.00           C  
ATOM   2209  HE1 HIE   153     244.323  -9.101  26.901  1.00  0.00           H  
ATOM   2210  NE2 HIE   153     245.635  -8.325  25.274  1.00  0.00           N  
ATOM   2211  HE2 HIE   153     245.765  -7.369  25.571  1.00  0.00           H  
ATOM   2212  CD2 HIE   153     246.291  -9.027  24.314  1.00  0.00           C  
ATOM   2213  HD2 HIE   153     246.787  -8.546  23.484  1.00  0.00           H  
ATOM   2214  C   HIE   153     244.254  -9.408  21.755  1.00  0.00           C  
ATOM   2215  O   HIE   153     244.680  -9.027  20.640  1.00  0.00           O  
ATOM   2216  N   HIE   154     243.607  -8.593  22.642  1.00  0.00           N  
ATOM   2217  H   HIE   154     243.254  -8.891  23.540  1.00  0.00           H  
ATOM   2218  CA  HIE   154     243.363  -7.159  22.324  1.00  0.00           C  
ATOM   2219  HA  HIE   154     244.168  -6.711  21.742  1.00  0.00           H  
ATOM   2220  CB  HIE   154     242.010  -7.042  21.724  1.00  0.00           C  
ATOM   2221  HB2 HIE   154     241.740  -7.884  21.086  1.00  0.00           H  
ATOM   2222  HB3 HIE   154     241.288  -6.941  22.535  1.00  0.00           H  
ATOM   2223  CG  HIE   154     241.815  -5.793  20.801  1.00  0.00           C  
ATOM   2224  ND1 HIE   154     241.548  -4.559  21.315  1.00  0.00           N  
ATOM   2225  CE1 HIE   154     241.218  -3.841  20.200  1.00  0.00           C  
ATOM   2226  HE1 HIE   154     240.852  -2.828  20.126  1.00  0.00           H  
ATOM   2227  NE2 HIE   154     241.212  -4.579  19.103  1.00  0.00           N  
ATOM   2228  HE2 HIE   154     240.696  -4.305  18.279  1.00  0.00           H  
ATOM   2229  CD2 HIE   154     241.593  -5.830  19.467  1.00  0.00           C  
ATOM   2230  HD2 HIE   154     241.576  -6.682  18.804  1.00  0.00           H  
ATOM   2231  C   HIE   154     243.318  -6.273  23.569  1.00  0.00           C  
ATOM   2232  O   HIE   154     243.370  -6.856  24.641  1.00  0.00           O  
ATOM   2233  N   GLN   155     243.437  -4.969  23.422  1.00  0.00           N  
ATOM   2234  H   GLN   155     243.905  -4.637  22.591  1.00  0.00           H  
ATOM   2235  CA  GLN   155     243.560  -4.020  24.508  1.00  0.00           C  
ATOM   2236  HA  GLN   155     243.743  -4.652  25.377  1.00  0.00           H  
ATOM   2237  CB  GLN   155     244.907  -3.248  24.408  1.00  0.00           C  
ATOM   2238  HB2 GLN   155     244.935  -2.551  25.246  1.00  0.00           H  
ATOM   2239  HB3 GLN   155     245.736  -3.940  24.554  1.00  0.00           H  
ATOM   2240  CG  GLN   155     244.976  -2.329  23.127  1.00  0.00           C  
ATOM   2241  HG2 GLN   155     244.012  -1.875  22.899  1.00  0.00           H  
ATOM   2242  HG3 GLN   155     245.600  -1.482  23.415  1.00  0.00           H  
ATOM   2243  CD  GLN   155     245.659  -2.915  21.888  1.00  0.00           C  
ATOM   2244  OE1 GLN   155     245.753  -4.164  21.828  1.00  0.00           O  
ATOM   2245  NE2 GLN   155     245.987  -2.160  20.855  1.00  0.00           N  
ATOM   2246 HE21 GLN   155     245.711  -1.197  20.985  1.00  0.00           H  
ATOM   2247 HE22 GLN   155     246.392  -2.624  20.055  1.00  0.00           H  
ATOM   2248  C   GLN   155     242.417  -2.976  24.610  1.00  0.00           C  
ATOM   2249  O   GLN   155     242.337  -2.261  25.646  1.00  0.00           O  
ATOM   2250  N   LYS   156     241.433  -2.996  23.705  1.00  0.00           N  
ATOM   2251  H   LYS   156     241.650  -3.817  23.158  1.00  0.00           H  
ATOM   2252  CA  LYS   156     240.266  -2.133  23.760  1.00  0.00           C  
ATOM   2253  HA  LYS   156     240.171  -1.623  24.718  1.00  0.00           H  
ATOM   2254  CB  LYS   156     240.266  -1.117  22.628  1.00  0.00           C  
ATOM   2255  HB2 LYS   156     240.845  -1.366  21.739  1.00  0.00           H  
ATOM   2256  HB3 LYS   156     239.236  -1.129  22.270  1.00  0.00           H  
ATOM   2257  CG  LYS   156     240.525   0.264  23.179  1.00  0.00           C  
ATOM   2258  HG2 LYS   156     239.817   0.499  23.974  1.00  0.00           H  
ATOM   2259  HG3 LYS   156     241.477   0.399  23.693  1.00  0.00           H  
ATOM   2260  CD  LYS   156     240.336   1.416  22.173  1.00  0.00           C  
ATOM   2261  HD2 LYS   156     241.073   1.317  21.375  1.00  0.00           H  
ATOM   2262  HD3 LYS   156     239.442   1.229  21.578  1.00  0.00           H  
ATOM   2263  CE  LYS   156     240.428   2.760  22.906  1.00  0.00           C  
ATOM   2264  HE2 LYS   156     239.669   2.856  23.683  1.00  0.00           H  
ATOM   2265  HE3 LYS   156     241.412   2.945  23.336  1.00  0.00           H  
ATOM   2266  NZ  LYS   156     240.086   3.855  21.906  1.00  0.00           N  
ATOM   2267  HZ1 LYS   156     240.436   4.774  22.136  1.00  0.00           H  
ATOM   2268  HZ2 LYS   156     240.535   3.502  21.073  1.00  0.00           H  
ATOM   2269  HZ3 LYS   156     239.115   4.051  21.711  1.00  0.00           H  
ATOM   2270  C   LYS   156     238.972  -3.032  23.751  1.00  0.00           C  
ATOM   2271  O   LYS   156     238.082  -2.693  24.507  1.00  0.00           O  
ATOM   2272  N   LEU   157     238.833  -4.169  23.039  1.00  0.00           N  
ATOM   2273  H   LEU   157     239.642  -4.436  22.495  1.00  0.00           H  
ATOM   2274  CA  LEU   157     237.637  -5.031  22.973  1.00  0.00           C  
ATOM   2275  HA  LEU   157     237.901  -5.760  22.206  1.00  0.00           H  
ATOM   2276  CB  LEU   157     237.435  -5.733  24.359  1.00  0.00           C  
ATOM   2277  HB2 LEU   157     238.398  -5.972  24.810  1.00  0.00           H  
ATOM   2278  HB3 LEU   157     237.029  -5.118  25.162  1.00  0.00           H  
ATOM   2279  CG  LEU   157     236.689  -7.032  24.415  1.00  0.00           C  
ATOM   2280  HG  LEU   157     235.760  -6.972  23.847  1.00  0.00           H  
ATOM   2281  CD1 LEU   157     237.297  -8.404  23.927  1.00  0.00           C  
ATOM   2282 HD11 LEU   157     237.500  -8.518  22.862  1.00  0.00           H  
ATOM   2283 HD12 LEU   157     238.282  -8.519  24.378  1.00  0.00           H  
ATOM   2284 HD13 LEU   157     236.656  -9.222  24.258  1.00  0.00           H  
ATOM   2285  CD2 LEU   157     236.186  -7.259  25.844  1.00  0.00           C  
ATOM   2286 HD21 LEU   157     237.112  -7.408  26.400  1.00  0.00           H  
ATOM   2287 HD22 LEU   157     235.778  -6.315  26.204  1.00  0.00           H  
ATOM   2288 HD23 LEU   157     235.678  -8.205  26.032  1.00  0.00           H  
ATOM   2289  C   LEU   157     236.380  -4.337  22.457  1.00  0.00           C  
ATOM   2290  O   LEU   157     236.084  -3.267  22.933  1.00  0.00           O  
ATOM   2291  N   VAL   158     235.597  -5.022  21.694  1.00  0.00           N  
ATOM   2292  H   VAL   158     235.910  -5.982  21.655  1.00  0.00           H  
ATOM   2293  CA  VAL   158     234.183  -4.639  21.202  1.00  0.00           C  
ATOM   2294  HA  VAL   158     233.929  -3.852  21.912  1.00  0.00           H  
ATOM   2295  CB  VAL   158     234.062  -4.198  19.759  1.00  0.00           C  
ATOM   2296  HB  VAL   158     234.450  -4.895  19.015  1.00  0.00           H  
ATOM   2297  CG1 VAL   158     232.663  -4.011  19.230  1.00  0.00           C  
ATOM   2298 HG11 VAL   158     232.418  -4.923  18.685  1.00  0.00           H  
ATOM   2299 HG12 VAL   158     231.938  -3.740  19.998  1.00  0.00           H  
ATOM   2300 HG13 VAL   158     232.613  -3.199  18.504  1.00  0.00           H  
ATOM   2301  CG2 VAL   158     234.972  -2.800  19.458  1.00  0.00           C  
ATOM   2302 HG21 VAL   158     234.897  -2.102  20.293  1.00  0.00           H  
ATOM   2303 HG22 VAL   158     236.003  -3.151  19.419  1.00  0.00           H  
ATOM   2304 HG23 VAL   158     234.786  -2.498  18.427  1.00  0.00           H  
ATOM   2305  C   VAL   158     233.239  -5.821  21.429  1.00  0.00           C  
ATOM   2306  O   VAL   158     233.684  -6.951  21.129  1.00  0.00           O  
ATOM   2307  N   PHE   159     231.959  -5.515  21.939  1.00  0.00           N  
ATOM   2308  H   PHE   159     231.933  -4.574  22.306  1.00  0.00           H  
ATOM   2309  CA  PHE   159     230.826  -6.410  22.204  1.00  0.00           C  
ATOM   2310  HA  PHE   159     230.991  -6.912  23.158  1.00  0.00           H  
ATOM   2311  CB  PHE   159     229.569  -5.603  22.373  1.00  0.00           C  
ATOM   2312  HB2 PHE   159     229.223  -5.096  21.472  1.00  0.00           H  
ATOM   2313  HB3 PHE   159     228.834  -6.390  22.546  1.00  0.00           H  
ATOM   2314  CG  PHE   159     229.688  -4.608  23.582  1.00  0.00           C  
ATOM   2315  CD1 PHE   159     229.889  -3.242  23.328  1.00  0.00           C  
ATOM   2316  HD1 PHE   159     229.983  -2.659  22.424  1.00  0.00           H  
ATOM   2317  CE1 PHE   159     229.891  -2.389  24.440  1.00  0.00           C  
ATOM   2318  HE1 PHE   159     229.984  -1.331  24.244  1.00  0.00           H  
ATOM   2319  CZ  PHE   159     229.583  -2.920  25.689  1.00  0.00           C  
ATOM   2320  HZ  PHE   159     229.484  -2.186  26.475  1.00  0.00           H  
ATOM   2321  CE2 PHE   159     229.582  -4.271  26.003  1.00  0.00           C  
ATOM   2322  HE2 PHE   159     229.496  -4.571  27.037  1.00  0.00           H  
ATOM   2323  CD2 PHE   159     229.647  -5.147  24.956  1.00  0.00           C  
ATOM   2324  HD2 PHE   159     229.633  -6.191  25.230  1.00  0.00           H  
ATOM   2325  C   PHE   159     230.677  -7.465  21.068  1.00  0.00           C  
ATOM   2326  O   PHE   159     230.425  -8.637  21.289  1.00  0.00           O  
ATOM   2327  N   PHE   160     230.796  -6.967  19.796  1.00  0.00           N  
ATOM   2328  H   PHE   160     231.042  -5.990  19.718  1.00  0.00           H  
ATOM   2329  CA  PHE   160     230.628  -7.858  18.603  1.00  0.00           C  
ATOM   2330  HA  PHE   160     230.037  -8.646  19.069  1.00  0.00           H  
ATOM   2331  CB  PHE   160     229.899  -7.095  17.545  1.00  0.00           C  
ATOM   2332  HB2 PHE   160     229.679  -7.806  16.750  1.00  0.00           H  
ATOM   2333  HB3 PHE   160     228.898  -6.779  17.842  1.00  0.00           H  
ATOM   2334  CG  PHE   160     230.619  -5.914  17.014  1.00  0.00           C  
ATOM   2335  CD1 PHE   160     231.786  -6.072  16.137  1.00  0.00           C  
ATOM   2336  HD1 PHE   160     232.194  -7.046  15.908  1.00  0.00           H  
ATOM   2337  CE1 PHE   160     232.306  -4.952  15.551  1.00  0.00           C  
ATOM   2338  HE1 PHE   160     233.154  -4.958  14.882  1.00  0.00           H  
ATOM   2339  CZ  PHE   160     231.890  -3.616  15.820  1.00  0.00           C  
ATOM   2340  HZ  PHE   160     232.244  -2.821  15.181  1.00  0.00           H  
ATOM   2341  CE2 PHE   160     230.803  -3.472  16.671  1.00  0.00           C  
ATOM   2342  HE2 PHE   160     230.391  -2.528  16.996  1.00  0.00           H  
ATOM   2343  CD2 PHE   160     230.136  -4.631  17.269  1.00  0.00           C  
ATOM   2344  HD2 PHE   160     229.292  -4.403  17.904  1.00  0.00           H  
ATOM   2345  C   PHE   160     231.954  -8.579  18.244  1.00  0.00           C  
ATOM   2346  O   PHE   160     231.908  -9.661  17.751  1.00  0.00           O  
ATOM   2347  N   ALA   161     233.219  -7.982  18.412  1.00  0.00           N  
ATOM   2348  H   ALA   161     233.325  -7.150  18.976  1.00  0.00           H  
ATOM   2349  CA  ALA   161     234.580  -8.449  18.071  1.00  0.00           C  
ATOM   2350  HA  ALA   161     234.495  -8.979  17.122  1.00  0.00           H  
ATOM   2351  CB  ALA   161     235.495  -7.316  17.806  1.00  0.00           C  
ATOM   2352  HB1 ALA   161     236.481  -7.456  17.363  1.00  0.00           H  
ATOM   2353  HB2 ALA   161     235.007  -6.643  17.101  1.00  0.00           H  
ATOM   2354  HB3 ALA   161     235.650  -6.843  18.776  1.00  0.00           H  
ATOM   2355  C   ALA   161     235.201  -9.419  19.096  1.00  0.00           C  
ATOM   2356  O   ALA   161     236.342  -9.774  18.955  1.00  0.00           O  
ATOM   2357  N   GLU   162     234.404  -9.927  20.044  1.00  0.00           N  
ATOM   2358  H   GLU   162     233.706  -9.225  20.245  1.00  0.00           H  
ATOM   2359  CA  GLU   162     234.877 -10.992  20.961  1.00  0.00           C  
ATOM   2360  HA  GLU   162     235.964 -11.051  21.017  1.00  0.00           H  
ATOM   2361  CB  GLU   162     234.347 -10.603  22.331  1.00  0.00           C  
ATOM   2362  HB2 GLU   162     234.882  -9.725  22.694  1.00  0.00           H  
ATOM   2363  HB3 GLU   162     233.282 -10.368  22.332  1.00  0.00           H  
ATOM   2364  CG  GLU   162     234.517 -11.645  23.395  1.00  0.00           C  
ATOM   2365  HG2 GLU   162     234.365 -11.071  24.309  1.00  0.00           H  
ATOM   2366  HG3 GLU   162     233.844 -12.466  23.150  1.00  0.00           H  
ATOM   2367  CD  GLU   162     235.861 -12.390  23.609  1.00  0.00           C  
ATOM   2368  OE1 GLU   162     235.810 -13.145  24.629  1.00  0.00           O  
ATOM   2369  OE2 GLU   162     236.897 -12.195  22.977  1.00  0.00           O  
ATOM   2370  C   GLU   162     234.380 -12.413  20.549  1.00  0.00           C  
ATOM   2371  O   GLU   162     234.930 -13.420  20.864  1.00  0.00           O  
ATOM   2372  N   ASP   163     233.180 -12.502  19.943  1.00  0.00           N  
ATOM   2373  H   ASP   163     232.711 -11.674  19.603  1.00  0.00           H  
ATOM   2374  CA  ASP   163     232.578 -13.790  19.614  1.00  0.00           C  
ATOM   2375  HA  ASP   163     232.618 -14.477  20.459  1.00  0.00           H  
ATOM   2376  CB  ASP   163     231.083 -13.529  19.455  1.00  0.00           C  
ATOM   2377  HB2 ASP   163     230.876 -12.461  19.390  1.00  0.00           H  
ATOM   2378  HB3 ASP   163     230.679 -13.808  18.482  1.00  0.00           H  
ATOM   2379  CG  ASP   163     230.055 -14.197  20.418  1.00  0.00           C  
ATOM   2380  OD1 ASP   163     229.337 -15.101  19.899  1.00  0.00           O  
ATOM   2381  OD2 ASP   163     230.053 -13.903  21.654  1.00  0.00           O  
ATOM   2382  C   ASP   163     233.066 -14.447  18.267  1.00  0.00           C  
ATOM   2383  O   ASP   163     232.780 -15.541  17.964  1.00  0.00           O  
ATOM   2384  N   VAL   164     233.960 -13.708  17.401  1.00  0.00           N  
ATOM   2385  H   VAL   164     234.360 -12.854  17.761  1.00  0.00           H  
ATOM   2386  CA  VAL   164     234.562 -14.193  16.102  1.00  0.00           C  
ATOM   2387  HA  VAL   164     234.242 -15.221  15.935  1.00  0.00           H  
ATOM   2388  CB  VAL   164     233.861 -13.403  14.946  1.00  0.00           C  
ATOM   2389  HB  VAL   164     234.277 -12.404  14.810  1.00  0.00           H  
ATOM   2390  CG1 VAL   164     234.305 -13.969  13.699  1.00  0.00           C  
ATOM   2391 HG11 VAL   164     235.232 -13.433  13.495  1.00  0.00           H  
ATOM   2392 HG12 VAL   164     234.502 -15.039  13.758  1.00  0.00           H  
ATOM   2393 HG13 VAL   164     233.651 -13.708  12.867  1.00  0.00           H  
ATOM   2394  CG2 VAL   164     232.311 -13.360  15.025  1.00  0.00           C  
ATOM   2395 HG21 VAL   164     232.029 -12.982  16.008  1.00  0.00           H  
ATOM   2396 HG22 VAL   164     231.786 -12.861  14.211  1.00  0.00           H  
ATOM   2397 HG23 VAL   164     231.992 -14.402  14.991  1.00  0.00           H  
ATOM   2398  C   VAL   164     236.084 -14.103  15.964  1.00  0.00           C  
ATOM   2399  O   VAL   164     236.719 -13.025  16.054  1.00  0.00           O  
ATOM   2400  N   GLY   165     236.707 -15.229  15.734  1.00  0.00           N  
ATOM   2401  H   GLY   165     236.236 -16.119  15.653  1.00  0.00           H  
ATOM   2402  CA  GLY   165     238.173 -15.346  15.713  1.00  0.00           C  
ATOM   2403  HA2 GLY   165     238.630 -14.927  16.609  1.00  0.00           H  
ATOM   2404  HA3 GLY   165     238.433 -16.404  15.692  1.00  0.00           H  
ATOM   2405  C   GLY   165     238.756 -14.721  14.513  1.00  0.00           C  
ATOM   2406  O   GLY   165     238.236 -14.814  13.363  1.00  0.00           O  
ATOM   2407  N   SER   166     239.947 -14.089  14.599  1.00  0.00           N  
ATOM   2408  H   SER   166     240.332 -13.941  15.521  1.00  0.00           H  
ATOM   2409  CA  SER   166     240.804 -13.615  13.457  1.00  0.00           C  
ATOM   2410  HA  SER   166     240.409 -14.028  12.529  1.00  0.00           H  
ATOM   2411  CB  SER   166     240.587 -12.103  13.180  1.00  0.00           C  
ATOM   2412  HB2 SER   166     239.541 -11.996  12.892  1.00  0.00           H  
ATOM   2413  HB3 SER   166     240.762 -11.583  14.122  1.00  0.00           H  
ATOM   2414  OG  SER   166     241.335 -11.630  12.111  1.00  0.00           O  
ATOM   2415  HG  SER   166     241.178 -10.689  12.002  1.00  0.00           H  
ATOM   2416  C   SER   166     242.363 -14.030  13.663  1.00  0.00           C  
ATOM   2417  O   SER   166     242.850 -14.062  14.811  1.00  0.00           O  
ATOM   2418  N   ASN   167     243.002 -14.531  12.622  1.00  0.00           N  
ATOM   2419  H   ASN   167     242.384 -14.807  11.873  1.00  0.00           H  
ATOM   2420  CA  ASN   167     244.323 -15.009  12.660  1.00  0.00           C  
ATOM   2421  HA  ASN   167     244.530 -15.666  13.505  1.00  0.00           H  
ATOM   2422  CB  ASN   167     244.576 -15.752  11.327  1.00  0.00           C  
ATOM   2423  HB2 ASN   167     244.022 -15.410  10.453  1.00  0.00           H  
ATOM   2424  HB3 ASN   167     245.654 -15.701  11.173  1.00  0.00           H  
ATOM   2425  CG  ASN   167     244.328 -17.253  11.515  1.00  0.00           C  
ATOM   2426  OD1 ASN   167     244.477 -17.748  12.624  1.00  0.00           O  
ATOM   2427  ND2 ASN   167     244.165 -18.033  10.528  1.00  0.00           N  
ATOM   2428 HD21 ASN   167     244.336 -17.632   9.617  1.00  0.00           H  
ATOM   2429 HD22 ASN   167     244.211 -19.032  10.671  1.00  0.00           H  
ATOM   2430  C   ASN   167     245.322 -13.793  12.714  1.00  0.00           C  
ATOM   2431  O   ASN   167     246.519 -13.975  12.973  1.00  0.00           O  
ATOM   2432  N   LYS   168     244.910 -12.587  12.140  1.00  0.00           N  
ATOM   2433  H   LYS   168     243.907 -12.501  12.057  1.00  0.00           H  
ATOM   2434  CA  LYS   168     245.876 -11.463  11.794  1.00  0.00           C  
ATOM   2435  HA  LYS   168     246.627 -11.883  11.125  1.00  0.00           H  
ATOM   2436  CB  LYS   168     245.133 -10.360  11.027  1.00  0.00           C  
ATOM   2437  HB2 LYS   168     244.268 -10.030  11.602  1.00  0.00           H  
ATOM   2438  HB3 LYS   168     245.649  -9.407  10.906  1.00  0.00           H  
ATOM   2439  CG  LYS   168     244.544 -10.854   9.627  1.00  0.00           C  
ATOM   2440  HG2 LYS   168     245.278 -11.331   8.978  1.00  0.00           H  
ATOM   2441  HG3 LYS   168     243.769 -11.611   9.744  1.00  0.00           H  
ATOM   2442  CD  LYS   168     243.921  -9.737   8.798  1.00  0.00           C  
ATOM   2443  HD2 LYS   168     243.356 -10.149   7.962  1.00  0.00           H  
ATOM   2444  HD3 LYS   168     243.086  -9.329   9.366  1.00  0.00           H  
ATOM   2445  CE  LYS   168     244.863  -8.542   8.455  1.00  0.00           C  
ATOM   2446  HE2 LYS   168     245.126  -7.927   9.315  1.00  0.00           H  
ATOM   2447  HE3 LYS   168     245.818  -8.949   8.120  1.00  0.00           H  
ATOM   2448  NZ  LYS   168     244.311  -7.733   7.331  1.00  0.00           N  
ATOM   2449  HZ1 LYS   168     244.777  -6.841   7.411  1.00  0.00           H  
ATOM   2450  HZ2 LYS   168     244.670  -8.048   6.442  1.00  0.00           H  
ATOM   2451  HZ3 LYS   168     243.324  -7.517   7.361  1.00  0.00           H  
ATOM   2452  C   LYS   168     246.666 -10.892  12.994  1.00  0.00           C  
ATOM   2453  O   LYS   168     246.012 -10.614  13.988  1.00  0.00           O  
ATOM   2454  N   GLY   169     248.024 -10.474  12.866  1.00  0.00           N  
ATOM   2455  H   GLY   169     248.469 -10.667  11.980  1.00  0.00           H  
ATOM   2456  CA  GLY   169     248.710  -9.721  13.855  1.00  0.00           C  
ATOM   2457  HA2 GLY   169     248.204  -9.896  14.805  1.00  0.00           H  
ATOM   2458  HA3 GLY   169     249.740 -10.044  14.002  1.00  0.00           H  
ATOM   2459  C   GLY   169     248.745  -8.241  13.542  1.00  0.00           C  
ATOM   2460  O   GLY   169     248.613  -7.794  12.391  1.00  0.00           O  
ATOM   2461  N   ALA   170     248.848  -7.487  14.675  1.00  0.00           N  
ATOM   2462  H   ALA   170     248.944  -8.010  15.533  1.00  0.00           H  
ATOM   2463  CA  ALA   170     248.830  -5.957  14.683  1.00  0.00           C  
ATOM   2464  HA  ALA   170     249.240  -5.489  13.788  1.00  0.00           H  
ATOM   2465  CB  ALA   170     247.304  -5.482  14.843  1.00  0.00           C  
ATOM   2466  HB1 ALA   170     246.896  -5.969  15.729  1.00  0.00           H  
ATOM   2467  HB2 ALA   170     247.186  -4.400  14.786  1.00  0.00           H  
ATOM   2468  HB3 ALA   170     246.545  -5.712  14.096  1.00  0.00           H  
ATOM   2469  C   ALA   170     249.595  -5.495  15.968  1.00  0.00           C  
ATOM   2470  O   ALA   170     249.936  -6.297  16.871  1.00  0.00           O  
ATOM   2471  N   ILE   171     249.984  -4.267  15.958  1.00  0.00           N  
ATOM   2472  H   ILE   171     249.466  -3.713  15.292  1.00  0.00           H  
ATOM   2473  CA  ILE   171     250.833  -3.649  17.016  1.00  0.00           C  
ATOM   2474  HA  ILE   171     251.451  -4.386  17.529  1.00  0.00           H  
ATOM   2475  CB  ILE   171     251.717  -2.633  16.227  1.00  0.00           C  
ATOM   2476  HB  ILE   171     251.046  -2.203  15.483  1.00  0.00           H  
ATOM   2477  CG2 ILE   171     252.371  -1.471  16.924  1.00  0.00           C  
ATOM   2478 HG21 ILE   171     253.005  -1.859  17.721  1.00  0.00           H  
ATOM   2479 HG22 ILE   171     252.835  -0.737  16.266  1.00  0.00           H  
ATOM   2480 HG23 ILE   171     251.785  -0.647  17.331  1.00  0.00           H  
ATOM   2481  CG1 ILE   171     252.914  -3.374  15.479  1.00  0.00           C  
ATOM   2482 HG12 ILE   171     253.935  -3.011  15.598  1.00  0.00           H  
ATOM   2483 HG13 ILE   171     252.929  -4.401  15.844  1.00  0.00           H  
ATOM   2484  CD1 ILE   171     252.571  -3.469  14.006  1.00  0.00           C  
ATOM   2485 HD11 ILE   171     252.115  -2.524  13.708  1.00  0.00           H  
ATOM   2486 HD12 ILE   171     253.529  -3.524  13.490  1.00  0.00           H  
ATOM   2487 HD13 ILE   171     251.853  -4.233  13.709  1.00  0.00           H  
ATOM   2488  C   ILE   171     249.965  -3.053  18.152  1.00  0.00           C  
ATOM   2489  O   ILE   171     248.894  -2.598  17.881  1.00  0.00           O  
ATOM   2490  N   ILE   172     250.430  -3.135  19.371  1.00  0.00           N  
ATOM   2491  H   ILE   172     251.283  -3.675  19.327  1.00  0.00           H  
ATOM   2492  CA  ILE   172     249.807  -2.547  20.584  1.00  0.00           C  
ATOM   2493  HA  ILE   172     248.765  -2.867  20.559  1.00  0.00           H  
ATOM   2494  CB  ILE   172     250.214  -3.430  21.816  1.00  0.00           C  
ATOM   2495  HB  ILE   172     249.502  -3.055  22.551  1.00  0.00           H  
ATOM   2496  CG2 ILE   172     249.832  -4.930  21.669  1.00  0.00           C  
ATOM   2497 HG21 ILE   172     248.753  -4.802  21.580  1.00  0.00           H  
ATOM   2498 HG22 ILE   172     250.264  -5.368  20.769  1.00  0.00           H  
ATOM   2499 HG23 ILE   172     250.139  -5.591  22.481  1.00  0.00           H  
ATOM   2500  CG1 ILE   172     251.727  -3.328  22.194  1.00  0.00           C  
ATOM   2501 HG12 ILE   172     252.383  -3.911  21.547  1.00  0.00           H  
ATOM   2502 HG13 ILE   172     252.040  -2.289  22.090  1.00  0.00           H  
ATOM   2503  CD1 ILE   172     251.901  -3.608  23.672  1.00  0.00           C  
ATOM   2504 HD11 ILE   172     251.582  -4.629  23.877  1.00  0.00           H  
ATOM   2505 HD12 ILE   172     252.894  -3.505  24.111  1.00  0.00           H  
ATOM   2506 HD13 ILE   172     251.330  -2.915  24.290  1.00  0.00           H  
ATOM   2507  C   ILE   172     249.955  -0.995  20.749  1.00  0.00           C  
ATOM   2508  O   ILE   172     250.719  -0.377  20.005  1.00  0.00           O  
ATOM   2509  N   GLY   173     249.298  -0.398  21.766  1.00  0.00           N  
ATOM   2510  H   GLY   173     248.905  -0.973  22.496  1.00  0.00           H  
ATOM   2511  CA  GLY   173     249.327   1.038  22.168  1.00  0.00           C  
ATOM   2512  HA2 GLY   173     249.211   1.038  23.252  1.00  0.00           H  
ATOM   2513  HA3 GLY   173     250.309   1.445  21.927  1.00  0.00           H  
ATOM   2514  C   GLY   173     248.158   1.836  21.484  1.00  0.00           C  
ATOM   2515  O   GLY   173     247.455   1.294  20.661  1.00  0.00           O  
ATOM   2516  N   LEU   174     248.139   3.079  21.928  1.00  0.00           N  
ATOM   2517  H   LEU   174     248.996   3.476  22.286  1.00  0.00           H  
ATOM   2518  CA  LEU   174     247.346   4.146  21.387  1.00  0.00           C  
ATOM   2519  HA  LEU   174     246.493   3.712  20.865  1.00  0.00           H  
ATOM   2520  CB  LEU   174     246.771   4.952  22.632  1.00  0.00           C  
ATOM   2521  HB2 LEU   174     247.616   5.397  23.158  1.00  0.00           H  
ATOM   2522  HB3 LEU   174     246.069   5.784  22.578  1.00  0.00           H  
ATOM   2523  CG  LEU   174     246.119   3.982  23.625  1.00  0.00           C  
ATOM   2524  HG  LEU   174     246.652   3.032  23.663  1.00  0.00           H  
ATOM   2525  CD1 LEU   174     246.038   4.351  25.074  1.00  0.00           C  
ATOM   2526 HD11 LEU   174     245.414   3.632  25.605  1.00  0.00           H  
ATOM   2527 HD12 LEU   174     246.974   4.188  25.609  1.00  0.00           H  
ATOM   2528 HD13 LEU   174     245.561   5.304  25.304  1.00  0.00           H  
ATOM   2529  CD2 LEU   174     244.699   3.532  23.211  1.00  0.00           C  
ATOM   2530 HD21 LEU   174     244.076   4.376  22.915  1.00  0.00           H  
ATOM   2531 HD22 LEU   174     244.745   2.935  22.301  1.00  0.00           H  
ATOM   2532 HD23 LEU   174     244.227   2.935  23.991  1.00  0.00           H  
ATOM   2533  C   LEU   174     247.913   5.019  20.314  1.00  0.00           C  
ATOM   2534  O   LEU   174     247.409   6.124  20.042  1.00  0.00           O  
ATOM   2535  N   MET   175     249.022   4.612  19.688  1.00  0.00           N  
ATOM   2536  H   MET   175     249.416   3.735  19.998  1.00  0.00           H  
ATOM   2537  CA  MET   175     249.802   5.380  18.658  1.00  0.00           C  
ATOM   2538  HA  MET   175     249.303   5.497  17.696  1.00  0.00           H  
ATOM   2539  CB  MET   175     250.237   6.790  19.240  1.00  0.00           C  
ATOM   2540  HB2 MET   175     249.415   7.348  19.689  1.00  0.00           H  
ATOM   2541  HB3 MET   175     250.988   6.742  20.028  1.00  0.00           H  
ATOM   2542  CG  MET   175     250.890   7.515  17.992  1.00  0.00           C  
ATOM   2543  HG2 MET   175     251.894   7.142  17.792  1.00  0.00           H  
ATOM   2544  HG3 MET   175     250.506   7.298  16.995  1.00  0.00           H  
ATOM   2545  SD  MET   175     250.751   9.351  18.348  1.00  0.00           S  
ATOM   2546  CE  MET   175     251.300   9.830  16.678  1.00  0.00           C  
ATOM   2547  HE1 MET   175     250.720  10.671  16.297  1.00  0.00           H  
ATOM   2548  HE2 MET   175     252.311  10.237  16.673  1.00  0.00           H  
ATOM   2549  HE3 MET   175     251.193   9.025  15.951  1.00  0.00           H  
ATOM   2550  C   MET   175     251.095   4.766  18.162  1.00  0.00           C  
ATOM   2551  O   MET   175     251.911   4.217  18.961  1.00  0.00           O  
ATOM   2552  N   VAL   176     251.035   4.507  16.863  1.00  0.00           N  
ATOM   2553  H   VAL   176     250.224   5.010  16.533  1.00  0.00           H  
ATOM   2554  CA  VAL   176     252.015   3.717  16.027  1.00  0.00           C  
ATOM   2555  HA  VAL   176     252.402   2.900  16.635  1.00  0.00           H  
ATOM   2556  CB  VAL   176     251.234   3.164  14.793  1.00  0.00           C  
ATOM   2557  HB  VAL   176     250.720   4.009  14.334  1.00  0.00           H  
ATOM   2558  CG1 VAL   176     252.000   2.502  13.639  1.00  0.00           C  
ATOM   2559 HG11 VAL   176     252.560   3.264  13.095  1.00  0.00           H  
ATOM   2560 HG12 VAL   176     252.590   1.635  13.937  1.00  0.00           H  
ATOM   2561 HG13 VAL   176     251.352   1.967  12.944  1.00  0.00           H  
ATOM   2562  CG2 VAL   176     250.035   2.369  15.441  1.00  0.00           C  
ATOM   2563 HG21 VAL   176     249.384   3.152  15.830  1.00  0.00           H  
ATOM   2564 HG22 VAL   176     249.562   1.595  14.837  1.00  0.00           H  
ATOM   2565 HG23 VAL   176     250.372   1.777  16.291  1.00  0.00           H  
ATOM   2566  C   VAL   176     253.266   4.524  15.779  1.00  0.00           C  
ATOM   2567  O   VAL   176     253.203   5.697  15.519  1.00  0.00           O  
ATOM   2568  N   GLY   177     254.386   3.826  15.809  1.00  0.00           N  
ATOM   2569  H   GLY   177     254.368   2.920  16.256  1.00  0.00           H  
ATOM   2570  CA  GLY   177     255.722   4.518  15.642  1.00  0.00           C  
ATOM   2571  HA2 GLY   177     256.406   3.929  15.031  1.00  0.00           H  
ATOM   2572  HA3 GLY   177     255.593   5.430  15.058  1.00  0.00           H  
ATOM   2573  C   GLY   177     256.382   4.727  16.988  1.00  0.00           C  
ATOM   2574  O   GLY   177     257.372   5.458  17.068  1.00  0.00           O  
ATOM   2575  N   GLY   178     255.737   4.272  18.072  1.00  0.00           N  
ATOM   2576  H   GLY   178     254.879   3.769  17.894  1.00  0.00           H  
ATOM   2577  CA  GLY   178     256.371   4.167  19.419  1.00  0.00           C  
ATOM   2578  HA2 GLY   178     256.920   5.048  19.755  1.00  0.00           H  
ATOM   2579  HA3 GLY   178     255.482   3.967  20.016  1.00  0.00           H  
ATOM   2580  C   GLY   178     257.287   2.946  19.700  1.00  0.00           C  
ATOM   2581  O   GLY   178     258.259   2.972  20.435  1.00  0.00           O  
ATOM   2582  N   VAL   179     257.003   1.822  19.018  1.00  0.00           N  
ATOM   2583  H   VAL   179     256.191   1.993  18.442  1.00  0.00           H  
ATOM   2584  CA  VAL   179     257.797   0.653  18.763  1.00  0.00           C  
ATOM   2585  HA  VAL   179     258.692   0.504  19.367  1.00  0.00           H  
ATOM   2586  CB  VAL   179     257.014  -0.610  19.100  1.00  0.00           C  
ATOM   2587  HB  VAL   179     257.507  -1.552  18.859  1.00  0.00           H  
ATOM   2588  CG1 VAL   179     256.794  -0.689  20.622  1.00  0.00           C  
ATOM   2589 HG11 VAL   179     256.247  -1.576  20.943  1.00  0.00           H  
ATOM   2590 HG12 VAL   179     257.811  -0.875  20.967  1.00  0.00           H  
ATOM   2591 HG13 VAL   179     256.280   0.113  21.151  1.00  0.00           H  
ATOM   2592  CG2 VAL   179     255.659  -0.792  18.434  1.00  0.00           C  
ATOM   2593 HG21 VAL   179     254.969   0.020  18.667  1.00  0.00           H  
ATOM   2594 HG22 VAL   179     255.768  -0.956  17.362  1.00  0.00           H  
ATOM   2595 HG23 VAL   179     255.157  -1.630  18.916  1.00  0.00           H  
ATOM   2596  C   VAL   179     258.178   0.699  17.233  1.00  0.00           C  
ATOM   2597  O   VAL   179     257.474   1.186  16.359  1.00  0.00           O  
ATOM   2598  N   VAL   180     259.373   0.083  17.009  1.00  0.00           N  
ATOM   2599  H   VAL   180     259.973   0.060  17.821  1.00  0.00           H  
ATOM   2600  CA  VAL   180     260.091  -0.090  15.776  1.00  0.00           C  
ATOM   2601  HA  VAL   180     259.389  -0.020  14.945  1.00  0.00           H  
ATOM   2602  CB  VAL   180     261.212   0.880  15.451  1.00  0.00           C  
ATOM   2603  HB  VAL   180     261.783   0.571  14.575  1.00  0.00           H  
ATOM   2604  CG1 VAL   180     260.827   2.267  14.791  1.00  0.00           C  
ATOM   2605 HG11 VAL   180     261.767   2.817  14.751  1.00  0.00           H  
ATOM   2606 HG12 VAL   180     260.225   2.086  13.901  1.00  0.00           H  
ATOM   2607 HG13 VAL   180     260.336   2.929  15.505  1.00  0.00           H  
ATOM   2608  CG2 VAL   180     262.206   1.083  16.627  1.00  0.00           C  
ATOM   2609 HG21 VAL   180     263.125   1.442  16.162  1.00  0.00           H  
ATOM   2610 HG22 VAL   180     261.924   1.813  17.387  1.00  0.00           H  
ATOM   2611 HG23 VAL   180     262.566   0.189  17.135  1.00  0.00           H  
ATOM   2612  C   VAL   180     260.627  -1.619  15.503  1.00  0.00           C  
ATOM   2613  O   VAL   180     261.009  -1.883  14.350  1.00  0.00           O  
ATOM   2614  N   ILE   181     260.567  -2.528  16.507  1.00  0.00           N  
ATOM   2615  H   ILE   181     260.049  -2.278  17.338  1.00  0.00           H  
ATOM   2616  CA  ILE   181     261.121  -3.861  16.414  1.00  0.00           C  
ATOM   2617  HA  ILE   181     261.296  -4.151  15.378  1.00  0.00           H  
ATOM   2618  CB  ILE   181     262.458  -3.746  17.200  1.00  0.00           C  
ATOM   2619  HB  ILE   181     262.939  -2.846  16.819  1.00  0.00           H  
ATOM   2620  CG2 ILE   181     262.478  -3.387  18.764  1.00  0.00           C  
ATOM   2621 HG21 ILE   181     262.001  -2.415  18.891  1.00  0.00           H  
ATOM   2622 HG22 ILE   181     261.998  -4.237  19.250  1.00  0.00           H  
ATOM   2623 HG23 ILE   181     263.473  -3.175  19.154  1.00  0.00           H  
ATOM   2624  CG1 ILE   181     263.333  -5.049  17.119  1.00  0.00           C  
ATOM   2625 HG12 ILE   181     263.033  -5.823  17.825  1.00  0.00           H  
ATOM   2626 HG13 ILE   181     263.217  -5.364  16.082  1.00  0.00           H  
ATOM   2627  CD1 ILE   181     264.814  -4.696  17.277  1.00  0.00           C  
ATOM   2628 HD11 ILE   181     264.950  -3.832  16.628  1.00  0.00           H  
ATOM   2629 HD12 ILE   181     264.957  -4.341  18.298  1.00  0.00           H  
ATOM   2630 HD13 ILE   181     265.509  -5.511  17.073  1.00  0.00           H  
ATOM   2631  C   ILE   181     260.191  -4.884  16.975  1.00  0.00           C  
ATOM   2632  O   ILE   181     259.399  -4.511  17.807  1.00  0.00           O  
ATOM   2633  N   ALA   182     260.101  -6.106  16.273  1.00  0.00           N  
ATOM   2634  H   ALA   182     260.757  -6.262  15.521  1.00  0.00           H  
ATOM   2635  CA  ALA   182     259.256  -7.224  16.745  1.00  0.00           C  
ATOM   2636  HA  ALA   182     258.253  -6.797  16.733  1.00  0.00           H  
ATOM   2637  CB  ALA   182     259.452  -8.409  15.834  1.00  0.00           C  
ATOM   2638  HB1 ALA   182     259.419  -8.187  14.767  1.00  0.00           H  
ATOM   2639  HB2 ALA   182     260.472  -8.743  16.025  1.00  0.00           H  
ATOM   2640  HB3 ALA   182     258.777  -9.235  16.057  1.00  0.00           H  
ATOM   2641  C   ALA   182     259.526  -7.531  18.276  1.00  0.00           C  
ATOM   2642  O   ALA   182     260.723  -7.732  18.618  1.00  0.00           O  
ATOM   2643  OXT ALA   182     258.560  -7.674  19.044  1.00  0.00           O  
TER    2644      ALA   182 
END   
