# Supplementary material for: Exploring Structural Insights of Aβ42 and α-Synuclein Monomers and Heterodimer: A Comparative Study Using Implicit and Explicit Solvent Simulations
Source: J Phys Chem B. 2024 May 3;128(19):4655–69. doi: 10.1021/acs.jpcb.4c00503 (PMC11103699; doi:10.1021/acs.jpcb.4c00503)
Supplement: Supplementary file 3 — jp4c00503_si_003.zip [file jp4c00503_si_003.zip › rep/3_ab42_asyn_FINAL07.pdb]

ATOM      1  N   MET     1     238.992  39.374   9.359  1.00  0.00           N  
ATOM      2  H1  MET     1     239.825  39.043   9.826  1.00  0.00           H  
ATOM      3  H2  MET     1     238.519  38.604   8.907  1.00  0.00           H  
ATOM      4  H3  MET     1     238.360  39.889   9.955  1.00  0.00           H  
ATOM      5  CA  MET     1     239.330  40.169   8.229  1.00  0.00           C  
ATOM      6  HA  MET     1     238.434  40.441   7.670  1.00  0.00           H  
ATOM      7  CB  MET     1     240.057  41.412   8.587  1.00  0.00           C  
ATOM      8  HB2 MET     1     241.132  41.232   8.576  1.00  0.00           H  
ATOM      9  HB3 MET     1     239.891  42.135   7.789  1.00  0.00           H  
ATOM     10  CG  MET     1     239.563  42.076   9.927  1.00  0.00           C  
ATOM     11  HG2 MET     1     239.999  41.471  10.723  1.00  0.00           H  
ATOM     12  HG3 MET     1     239.959  43.091   9.916  1.00  0.00           H  
ATOM     13  SD  MET     1     237.708  42.050  10.065  1.00  0.00           S  
ATOM     14  CE  MET     1     237.411  43.413   8.840  1.00  0.00           C  
ATOM     15  HE1 MET     1     237.554  42.884   7.897  1.00  0.00           H  
ATOM     16  HE2 MET     1     236.392  43.765   8.681  1.00  0.00           H  
ATOM     17  HE3 MET     1     238.023  44.286   9.070  1.00  0.00           H  
ATOM     18  C   MET     1     240.139  39.331   7.187  1.00  0.00           C  
ATOM     19  O   MET     1     241.100  38.663   7.630  1.00  0.00           O  
ATOM     20  N   ASP     2     240.105  39.618   5.827  1.00  0.00           N  
ATOM     21  H   ASP     2     239.547  40.412   5.549  1.00  0.00           H  
ATOM     22  CA  ASP     2     240.872  39.042   4.692  1.00  0.00           C  
ATOM     23  HA  ASP     2     240.973  37.978   4.909  1.00  0.00           H  
ATOM     24  CB  ASP     2     240.068  39.308   3.415  1.00  0.00           C  
ATOM     25  HB2 ASP     2     240.329  38.606   2.623  1.00  0.00           H  
ATOM     26  HB3 ASP     2     238.996  39.170   3.562  1.00  0.00           H  
ATOM     27  CG  ASP     2     240.293  40.768   2.917  1.00  0.00           C  
ATOM     28  OD1 ASP     2     239.959  41.716   3.658  1.00  0.00           O  
ATOM     29  OD2 ASP     2     240.773  40.848   1.729  1.00  0.00           O  
ATOM     30  C   ASP     2     242.305  39.542   4.592  1.00  0.00           C  
ATOM     31  O   ASP     2     242.647  40.727   4.906  1.00  0.00           O  
ATOM     32  N   VAL     3     243.110  38.619   4.089  1.00  0.00           N  
ATOM     33  H   VAL     3     242.704  37.820   3.623  1.00  0.00           H  
ATOM     34  CA  VAL     3     244.496  38.792   3.847  1.00  0.00           C  
ATOM     35  HA  VAL     3     244.753  39.804   4.162  1.00  0.00           H  
ATOM     36  CB  VAL     3     245.379  37.863   4.699  1.00  0.00           C  
ATOM     37  HB  VAL     3     246.412  37.989   4.377  1.00  0.00           H  
ATOM     38  CG1 VAL     3     245.462  38.267   6.205  1.00  0.00           C  
ATOM     39 HG11 VAL     3     244.524  38.127   6.743  1.00  0.00           H  
ATOM     40 HG12 VAL     3     245.716  39.324   6.283  1.00  0.00           H  
ATOM     41 HG13 VAL     3     246.170  37.650   6.758  1.00  0.00           H  
ATOM     42  CG2 VAL     3     245.023  36.402   4.692  1.00  0.00           C  
ATOM     43 HG21 VAL     3     245.360  36.086   3.704  1.00  0.00           H  
ATOM     44 HG22 VAL     3     243.963  36.179   4.810  1.00  0.00           H  
ATOM     45 HG23 VAL     3     245.460  35.778   5.471  1.00  0.00           H  
ATOM     46  C   VAL     3     244.800  38.694   2.346  1.00  0.00           C  
ATOM     47  O   VAL     3     244.016  38.102   1.667  1.00  0.00           O  
ATOM     48  N   PHE     4     245.862  39.407   1.874  1.00  0.00           N  
ATOM     49  H   PHE     4     246.407  39.995   2.488  1.00  0.00           H  
ATOM     50  CA  PHE     4     246.460  39.322   0.501  1.00  0.00           C  
ATOM     51  HA  PHE     4     246.557  38.301   0.132  1.00  0.00           H  
ATOM     52  CB  PHE     4     245.736  40.424  -0.302  1.00  0.00           C  
ATOM     53  HB2 PHE     4     244.673  40.226  -0.441  1.00  0.00           H  
ATOM     54  HB3 PHE     4     245.872  41.310   0.318  1.00  0.00           H  
ATOM     55  CG  PHE     4     246.385  40.789  -1.598  1.00  0.00           C  
ATOM     56  CD1 PHE     4     246.428  39.814  -2.630  1.00  0.00           C  
ATOM     57  HD1 PHE     4     246.081  38.804  -2.464  1.00  0.00           H  
ATOM     58  CE1 PHE     4     246.962  40.222  -3.896  1.00  0.00           C  
ATOM     59  HE1 PHE     4     247.020  39.482  -4.680  1.00  0.00           H  
ATOM     60  CZ  PHE     4     247.297  41.539  -4.164  1.00  0.00           C  
ATOM     61  HZ  PHE     4     247.594  41.918  -5.131  1.00  0.00           H  
ATOM     62  CE2 PHE     4     247.322  42.445  -3.150  1.00  0.00           C  
ATOM     63  HE2 PHE     4     247.557  43.482  -3.340  1.00  0.00           H  
ATOM     64  CD2 PHE     4     246.899  42.110  -1.846  1.00  0.00           C  
ATOM     65  HD2 PHE     4     246.995  42.800  -1.021  1.00  0.00           H  
ATOM     66  C   PHE     4     247.948  39.690   0.677  1.00  0.00           C  
ATOM     67  O   PHE     4     248.387  40.848   1.173  1.00  0.00           O  
ATOM     68  N   MET     5     248.862  38.796   0.329  1.00  0.00           N  
ATOM     69  H   MET     5     248.613  37.881  -0.019  1.00  0.00           H  
ATOM     70  CA  MET     5     250.287  39.011   0.454  1.00  0.00           C  
ATOM     71  HA  MET     5     250.480  40.056   0.695  1.00  0.00           H  
ATOM     72  CB  MET     5     250.923  38.152   1.556  1.00  0.00           C  
ATOM     73  HB2 MET     5     251.780  38.689   1.963  1.00  0.00           H  
ATOM     74  HB3 MET     5     250.301  38.326   2.434  1.00  0.00           H  
ATOM     75  CG  MET     5     250.947  36.653   1.316  1.00  0.00           C  
ATOM     76  HG2 MET     5     249.947  36.248   1.472  1.00  0.00           H  
ATOM     77  HG3 MET     5     251.442  36.337   0.397  1.00  0.00           H  
ATOM     78  SD  MET     5     251.896  35.789   2.502  1.00  0.00           S  
ATOM     79  CE  MET     5     250.737  35.727   3.863  1.00  0.00           C  
ATOM     80  HE1 MET     5     250.030  36.556   3.903  1.00  0.00           H  
ATOM     81  HE2 MET     5     250.192  34.787   3.765  1.00  0.00           H  
ATOM     82  HE3 MET     5     251.251  35.472   4.790  1.00  0.00           H  
ATOM     83  C   MET     5     250.923  38.747  -0.915  1.00  0.00           C  
ATOM     84  O   MET     5     250.295  38.270  -1.867  1.00  0.00           O  
ATOM     85  N   LYS     6     252.160  39.092  -1.140  1.00  0.00           N  
ATOM     86  H   LYS     6     252.575  39.545  -0.338  1.00  0.00           H  
ATOM     87  CA  LYS     6     252.949  38.893  -2.429  1.00  0.00           C  
ATOM     88  HA  LYS     6     252.370  38.883  -3.352  1.00  0.00           H  
ATOM     89  CB  LYS     6     254.091  39.927  -2.655  1.00  0.00           C  
ATOM     90  HB2 LYS     6     253.735  40.954  -2.733  1.00  0.00           H  
ATOM     91  HB3 LYS     6     254.914  39.774  -1.956  1.00  0.00           H  
ATOM     92  CG  LYS     6     254.734  39.710  -4.038  1.00  0.00           C  
ATOM     93  HG2 LYS     6     255.367  38.842  -3.852  1.00  0.00           H  
ATOM     94  HG3 LYS     6     254.060  39.573  -4.882  1.00  0.00           H  
ATOM     95  CD  LYS     6     255.710  40.822  -4.473  1.00  0.00           C  
ATOM     96  HD2 LYS     6     255.148  41.666  -4.876  1.00  0.00           H  
ATOM     97  HD3 LYS     6     256.258  41.279  -3.650  1.00  0.00           H  
ATOM     98  CE  LYS     6     256.719  40.268  -5.530  1.00  0.00           C  
ATOM     99  HE2 LYS     6     257.177  39.367  -5.122  1.00  0.00           H  
ATOM    100  HE3 LYS     6     255.952  40.064  -6.277  1.00  0.00           H  
ATOM    101  NZ  LYS     6     257.600  41.400  -6.145  1.00  0.00           N  
ATOM    102  HZ1 LYS     6     258.197  40.987  -6.847  1.00  0.00           H  
ATOM    103  HZ2 LYS     6     257.105  42.171  -6.570  1.00  0.00           H  
ATOM    104  HZ3 LYS     6     258.150  41.786  -5.390  1.00  0.00           H  
ATOM    105  C   LYS     6     253.540  37.516  -2.316  1.00  0.00           C  
ATOM    106  O   LYS     6     253.830  37.057  -1.217  1.00  0.00           O  
ATOM    107  N   GLY     7     253.630  36.839  -3.440  1.00  0.00           N  
ATOM    108  H   GLY     7     253.418  37.166  -4.372  1.00  0.00           H  
ATOM    109  CA  GLY     7     254.318  35.514  -3.506  1.00  0.00           C  
ATOM    110  HA2 GLY     7     254.900  35.577  -4.425  1.00  0.00           H  
ATOM    111  HA3 GLY     7     254.956  35.342  -2.639  1.00  0.00           H  
ATOM    112  C   GLY     7     253.389  34.301  -3.427  1.00  0.00           C  
ATOM    113  O   GLY     7     253.864  33.256  -3.816  1.00  0.00           O  
ATOM    114  N   LEU     8     252.042  34.421  -3.221  1.00  0.00           N  
ATOM    115  H   LEU     8     251.568  35.297  -3.053  1.00  0.00           H  
ATOM    116  CA  LEU     8     251.093  33.329  -3.250  1.00  0.00           C  
ATOM    117  HA  LEU     8     251.463  32.524  -2.617  1.00  0.00           H  
ATOM    118  CB  LEU     8     249.709  33.863  -2.677  1.00  0.00           C  
ATOM    119  HB2 LEU     8     249.521  34.718  -3.327  1.00  0.00           H  
ATOM    120  HB3 LEU     8     248.926  33.173  -2.991  1.00  0.00           H  
ATOM    121  CG  LEU     8     249.551  34.308  -1.232  1.00  0.00           C  
ATOM    122  HG  LEU     8     250.244  35.141  -1.124  1.00  0.00           H  
ATOM    123  CD1 LEU     8     250.039  33.269  -0.175  1.00  0.00           C  
ATOM    124 HD11 LEU     8     251.127  33.209  -0.214  1.00  0.00           H  
ATOM    125 HD12 LEU     8     249.576  32.282  -0.197  1.00  0.00           H  
ATOM    126 HD13 LEU     8     249.577  33.648   0.737  1.00  0.00           H  
ATOM    127  CD2 LEU     8     248.144  34.816  -1.035  1.00  0.00           C  
ATOM    128 HD21 LEU     8     248.015  35.230  -0.036  1.00  0.00           H  
ATOM    129 HD22 LEU     8     247.533  33.919  -0.934  1.00  0.00           H  
ATOM    130 HD23 LEU     8     247.813  35.478  -1.835  1.00  0.00           H  
ATOM    131  C   LEU     8     251.021  32.958  -4.759  1.00  0.00           C  
ATOM    132  O   LEU     8     250.930  33.791  -5.611  1.00  0.00           O  
ATOM    133  N   SER     9     251.073  31.667  -5.059  1.00  0.00           N  
ATOM    134  H   SER     9     250.968  31.073  -4.249  1.00  0.00           H  
ATOM    135  CA  SER     9     251.111  30.994  -6.355  1.00  0.00           C  
ATOM    136  HA  SER     9     250.487  31.624  -6.988  1.00  0.00           H  
ATOM    137  CB  SER     9     252.555  30.907  -6.909  1.00  0.00           C  
ATOM    138  HB2 SER     9     252.923  31.928  -7.013  1.00  0.00           H  
ATOM    139  HB3 SER     9     253.281  30.434  -6.248  1.00  0.00           H  
ATOM    140  OG  SER     9     252.698  30.311  -8.181  1.00  0.00           O  
ATOM    141  HG  SER     9     253.608  30.303  -8.488  1.00  0.00           H  
ATOM    142  C   SER     9     250.588  29.525  -6.115  1.00  0.00           C  
ATOM    143  O   SER     9     250.397  29.126  -4.951  1.00  0.00           O  
ATOM    144  N   LYS    10     250.343  28.754  -7.181  1.00  0.00           N  
ATOM    145  H   LYS    10     250.680  29.199  -8.023  1.00  0.00           H  
ATOM    146  CA  LYS    10     249.938  27.378  -7.179  1.00  0.00           C  
ATOM    147  HA  LYS    10     249.274  27.222  -6.329  1.00  0.00           H  
ATOM    148  CB  LYS    10     249.287  27.128  -8.594  1.00  0.00           C  
ATOM    149  HB2 LYS    10     249.985  27.360  -9.399  1.00  0.00           H  
ATOM    150  HB3 LYS    10     249.145  26.052  -8.700  1.00  0.00           H  
ATOM    151  CG  LYS    10     247.794  27.561  -8.919  1.00  0.00           C  
ATOM    152  HG2 LYS    10     247.212  27.490  -8.000  1.00  0.00           H  
ATOM    153  HG3 LYS    10     247.941  28.633  -9.053  1.00  0.00           H  
ATOM    154  CD  LYS    10     246.990  26.945 -10.114  1.00  0.00           C  
ATOM    155  HD2 LYS    10     247.534  27.113 -11.043  1.00  0.00           H  
ATOM    156  HD3 LYS    10     246.807  25.871 -10.067  1.00  0.00           H  
ATOM    157  CE  LYS    10     245.622  27.626 -10.208  1.00  0.00           C  
ATOM    158  HE2 LYS    10     244.978  27.232  -9.422  1.00  0.00           H  
ATOM    159  HE3 LYS    10     245.606  28.713 -10.130  1.00  0.00           H  
ATOM    160  NZ  LYS    10     245.034  27.374 -11.567  1.00  0.00           N  
ATOM    161  HZ1 LYS    10     245.665  27.312 -12.352  1.00  0.00           H  
ATOM    162  HZ2 LYS    10     244.373  26.613 -11.496  1.00  0.00           H  
ATOM    163  HZ3 LYS    10     244.470  28.144 -11.899  1.00  0.00           H  
ATOM    164  C   LYS    10     251.168  26.494  -7.001  1.00  0.00           C  
ATOM    165  O   LYS    10     252.028  26.398  -7.837  1.00  0.00           O  
ATOM    166  N   ALA    11     251.206  25.699  -5.901  1.00  0.00           N  
ATOM    167  H   ALA    11     250.324  25.680  -5.410  1.00  0.00           H  
ATOM    168  CA  ALA    11     252.329  24.773  -5.674  1.00  0.00           C  
ATOM    169  HA  ALA    11     253.172  24.941  -6.345  1.00  0.00           H  
ATOM    170  CB  ALA    11     253.034  25.056  -4.283  1.00  0.00           C  
ATOM    171  HB1 ALA    11     254.105  24.872  -4.373  1.00  0.00           H  
ATOM    172  HB2 ALA    11     253.000  26.104  -3.985  1.00  0.00           H  
ATOM    173  HB3 ALA    11     252.708  24.423  -3.458  1.00  0.00           H  
ATOM    174  C   ALA    11     251.952  23.244  -5.982  1.00  0.00           C  
ATOM    175  O   ALA    11     251.565  22.351  -5.122  1.00  0.00           O  
ATOM    176  N   LYS    12     251.681  23.155  -7.218  1.00  0.00           N  
ATOM    177  H   LYS    12     251.926  23.929  -7.819  1.00  0.00           H  
ATOM    178  CA  LYS    12     250.991  22.037  -7.951  1.00  0.00           C  
ATOM    179  HA  LYS    12     250.923  21.139  -7.337  1.00  0.00           H  
ATOM    180  CB  LYS    12     249.575  22.639  -8.298  1.00  0.00           C  
ATOM    181  HB2 LYS    12     249.277  23.139  -7.376  1.00  0.00           H  
ATOM    182  HB3 LYS    12     249.457  23.218  -9.215  1.00  0.00           H  
ATOM    183  CG  LYS    12     248.477  21.563  -8.440  1.00  0.00           C  
ATOM    184  HG2 LYS    12     248.015  21.747  -9.410  1.00  0.00           H  
ATOM    185  HG3 LYS    12     248.847  20.546  -8.565  1.00  0.00           H  
ATOM    186  CD  LYS    12     247.401  21.430  -7.323  1.00  0.00           C  
ATOM    187  HD2 LYS    12     247.972  21.449  -6.395  1.00  0.00           H  
ATOM    188  HD3 LYS    12     246.705  22.247  -7.509  1.00  0.00           H  
ATOM    189  CE  LYS    12     246.445  20.239  -7.387  1.00  0.00           C  
ATOM    190  HE2 LYS    12     245.823  20.307  -8.280  1.00  0.00           H  
ATOM    191  HE3 LYS    12     246.983  19.296  -7.484  1.00  0.00           H  
ATOM    192  NZ  LYS    12     245.333  20.161  -6.352  1.00  0.00           N  
ATOM    193  HZ1 LYS    12     245.606  19.934  -5.407  1.00  0.00           H  
ATOM    194  HZ2 LYS    12     244.928  21.086  -6.374  1.00  0.00           H  
ATOM    195  HZ3 LYS    12     244.669  19.419  -6.523  1.00  0.00           H  
ATOM    196  C   LYS    12     251.680  21.693  -9.247  1.00  0.00           C  
ATOM    197  O   LYS    12     252.333  22.541  -9.796  1.00  0.00           O  
ATOM    198  N   GLU    13     251.714  20.427  -9.598  1.00  0.00           N  
ATOM    199  H   GLU    13     251.145  19.781  -9.071  1.00  0.00           H  
ATOM    200  CA  GLU    13     252.487  19.985 -10.783  1.00  0.00           C  
ATOM    201  HA  GLU    13     253.301  20.667 -11.027  1.00  0.00           H  
ATOM    202  CB  GLU    13     253.187  18.612 -10.317  1.00  0.00           C  
ATOM    203  HB2 GLU    13     253.926  18.907  -9.571  1.00  0.00           H  
ATOM    204  HB3 GLU    13     252.593  17.821  -9.858  1.00  0.00           H  
ATOM    205  CG  GLU    13     254.085  17.900 -11.333  1.00  0.00           C  
ATOM    206  HG2 GLU    13     254.786  17.167 -10.933  1.00  0.00           H  
ATOM    207  HG3 GLU    13     253.463  17.204 -11.896  1.00  0.00           H  
ATOM    208  CD  GLU    13     254.985  18.791 -12.239  1.00  0.00           C  
ATOM    209  OE1 GLU    13     255.054  18.410 -13.420  1.00  0.00           O  
ATOM    210  OE2 GLU    13     255.402  19.906 -11.861  1.00  0.00           O  
ATOM    211  C   GLU    13     251.660  19.958 -12.127  1.00  0.00           C  
ATOM    212  O   GLU    13     252.232  20.380 -13.190  1.00  0.00           O  
ATOM    213  N   GLY    14     250.379  19.521 -12.052  1.00  0.00           N  
ATOM    214  H   GLY    14     250.020  19.339 -11.126  1.00  0.00           H  
ATOM    215  CA  GLY    14     249.327  19.361 -13.059  1.00  0.00           C  
ATOM    216  HA2 GLY    14     249.238  20.318 -13.574  1.00  0.00           H  
ATOM    217  HA3 GLY    14     249.500  18.536 -13.750  1.00  0.00           H  
ATOM    218  C   GLY    14     247.946  19.073 -12.340  1.00  0.00           C  
ATOM    219  O   GLY    14     247.832  19.121 -11.079  1.00  0.00           O  
ATOM    220  N   VAL    15     247.015  18.569 -13.099  1.00  0.00           N  
ATOM    221  H   VAL    15     247.295  18.413 -14.057  1.00  0.00           H  
ATOM    222  CA  VAL    15     245.583  18.594 -12.645  1.00  0.00           C  
ATOM    223  HA  VAL    15     245.645  19.105 -11.685  1.00  0.00           H  
ATOM    224  CB  VAL    15     244.591  19.437 -13.583  1.00  0.00           C  
ATOM    225  HB  VAL    15     243.544  19.400 -13.281  1.00  0.00           H  
ATOM    226  CG1 VAL    15     244.844  20.875 -13.620  1.00  0.00           C  
ATOM    227 HG11 VAL    15     244.190  21.384 -14.327  1.00  0.00           H  
ATOM    228 HG12 VAL    15     245.768  21.133 -14.136  1.00  0.00           H  
ATOM    229 HG13 VAL    15     244.742  21.247 -12.601  1.00  0.00           H  
ATOM    230  CG2 VAL    15     244.669  18.905 -15.124  1.00  0.00           C  
ATOM    231 HG21 VAL    15     244.588  17.832 -15.302  1.00  0.00           H  
ATOM    232 HG22 VAL    15     245.647  19.234 -15.475  1.00  0.00           H  
ATOM    233 HG23 VAL    15     243.864  19.410 -15.657  1.00  0.00           H  
ATOM    234  C   VAL    15     245.010  17.207 -12.364  1.00  0.00           C  
ATOM    235  O   VAL    15     244.136  16.725 -13.000  1.00  0.00           O  
ATOM    236  N   VAL    16     245.699  16.602 -11.327  1.00  0.00           N  
ATOM    237  H   VAL    16     246.414  17.142 -10.860  1.00  0.00           H  
ATOM    238  CA  VAL    16     245.395  15.204 -10.827  1.00  0.00           C  
ATOM    239  HA  VAL    16     244.941  14.547 -11.569  1.00  0.00           H  
ATOM    240  CB  VAL    16     246.698  14.506 -10.255  1.00  0.00           C  
ATOM    241  HB  VAL    16     247.384  14.321 -11.081  1.00  0.00           H  
ATOM    242  CG1 VAL    16     246.423  13.215  -9.440  1.00  0.00           C  
ATOM    243 HG11 VAL    16     246.067  12.395 -10.064  1.00  0.00           H  
ATOM    244 HG12 VAL    16     245.742  13.233  -8.589  1.00  0.00           H  
ATOM    245 HG13 VAL    16     247.390  12.822  -9.125  1.00  0.00           H  
ATOM    246  CG2 VAL    16     247.409  15.486  -9.266  1.00  0.00           C  
ATOM    247 HG21 VAL    16     248.085  14.797  -8.759  1.00  0.00           H  
ATOM    248 HG22 VAL    16     246.702  15.885  -8.539  1.00  0.00           H  
ATOM    249 HG23 VAL    16     247.950  16.361  -9.625  1.00  0.00           H  
ATOM    250  C   VAL    16     244.261  15.126  -9.822  1.00  0.00           C  
ATOM    251  O   VAL    16     244.082  16.149  -9.110  1.00  0.00           O  
ATOM    252  N   ALA    17     243.437  14.070  -9.988  1.00  0.00           N  
ATOM    253  H   ALA    17     243.761  13.335 -10.599  1.00  0.00           H  
ATOM    254  CA  ALA    17     242.210  13.765  -9.153  1.00  0.00           C  
ATOM    255  HA  ALA    17     242.016  14.396  -8.286  1.00  0.00           H  
ATOM    256  CB  ALA    17     240.920  14.037  -9.932  1.00  0.00           C  
ATOM    257  HB1 ALA    17     240.036  14.041  -9.294  1.00  0.00           H  
ATOM    258  HB2 ALA    17     240.865  14.969 -10.494  1.00  0.00           H  
ATOM    259  HB3 ALA    17     240.797  13.238 -10.663  1.00  0.00           H  
ATOM    260  C   ALA    17     242.222  12.440  -8.381  1.00  0.00           C  
ATOM    261  O   ALA    17     242.910  11.475  -8.823  1.00  0.00           O  
ATOM    262  N   ALA    18     241.384  12.319  -7.309  1.00  0.00           N  
ATOM    263  H   ALA    18     240.831  13.163  -7.260  1.00  0.00           H  
ATOM    264  CA  ALA    18     241.128  11.131  -6.347  1.00  0.00           C  
ATOM    265  HA  ALA    18     241.996  10.471  -6.331  1.00  0.00           H  
ATOM    266  CB  ALA    18     240.841  11.691  -4.891  1.00  0.00           C  
ATOM    267  HB1 ALA    18     240.876  10.737  -4.365  1.00  0.00           H  
ATOM    268  HB2 ALA    18     241.657  12.358  -4.613  1.00  0.00           H  
ATOM    269  HB3 ALA    18     239.900  12.232  -4.991  1.00  0.00           H  
ATOM    270  C   ALA    18     240.045  10.227  -6.953  1.00  0.00           C  
ATOM    271  O   ALA    18     239.730   9.205  -6.390  1.00  0.00           O  
ATOM    272  N   ALA    19     239.420  10.680  -7.971  1.00  0.00           N  
ATOM    273  H   ALA    19     239.728  11.587  -8.293  1.00  0.00           H  
ATOM    274  CA  ALA    19     238.520   9.823  -8.776  1.00  0.00           C  
ATOM    275  HA  ALA    19     238.747   8.764  -8.655  1.00  0.00           H  
ATOM    276  CB  ALA    19     237.165  10.055  -8.107  1.00  0.00           C  
ATOM    277  HB1 ALA    19     237.148   9.889  -7.030  1.00  0.00           H  
ATOM    278  HB2 ALA    19     236.856  11.077  -8.325  1.00  0.00           H  
ATOM    279  HB3 ALA    19     236.457   9.306  -8.465  1.00  0.00           H  
ATOM    280  C   ALA    19     238.591  10.193 -10.252  1.00  0.00           C  
ATOM    281  O   ALA    19     238.827  11.345 -10.587  1.00  0.00           O  
ATOM    282  N   GLU    20     238.436   9.283 -11.151  1.00  0.00           N  
ATOM    283  H   GLU    20     238.295   8.394 -10.693  1.00  0.00           H  
ATOM    284  CA  GLU    20     238.546   9.442 -12.611  1.00  0.00           C  
ATOM    285  HA  GLU    20     239.369  10.066 -12.958  1.00  0.00           H  
ATOM    286  CB  GLU    20     238.974   8.094 -13.328  1.00  0.00           C  
ATOM    287  HB2 GLU    20     239.071   8.218 -14.406  1.00  0.00           H  
ATOM    288  HB3 GLU    20     239.945   7.858 -12.893  1.00  0.00           H  
ATOM    289  CG  GLU    20     238.099   6.937 -12.969  1.00  0.00           C  
ATOM    290  HG2 GLU    20     237.162   7.287 -12.537  1.00  0.00           H  
ATOM    291  HG3 GLU    20     237.903   6.368 -13.878  1.00  0.00           H  
ATOM    292  CD  GLU    20     238.767   6.034 -11.831  1.00  0.00           C  
ATOM    293  OE1 GLU    20     239.362   5.003 -12.160  1.00  0.00           O  
ATOM    294  OE2 GLU    20     238.789   6.526 -10.610  1.00  0.00           O  
ATOM    295  C   GLU    20     237.204   9.898 -13.306  1.00  0.00           C  
ATOM    296  O   GLU    20     237.123  10.018 -14.500  1.00  0.00           O  
ATOM    297  N   LYS    21     236.094   9.995 -12.557  1.00  0.00           N  
ATOM    298  H   LYS    21     236.220   9.788 -11.576  1.00  0.00           H  
ATOM    299  CA  LYS    21     234.730  10.306 -12.970  1.00  0.00           C  
ATOM    300  HA  LYS    21     234.127  10.721 -12.163  1.00  0.00           H  
ATOM    301  CB  LYS    21     234.674  11.505 -13.950  1.00  0.00           C  
ATOM    302  HB2 LYS    21     235.154  12.350 -13.456  1.00  0.00           H  
ATOM    303  HB3 LYS    21     235.223  11.360 -14.881  1.00  0.00           H  
ATOM    304  CG  LYS    21     233.182  11.879 -14.301  1.00  0.00           C  
ATOM    305  HG2 LYS    21     232.778  11.136 -14.988  1.00  0.00           H  
ATOM    306  HG3 LYS    21     232.670  12.021 -13.349  1.00  0.00           H  
ATOM    307  CD  LYS    21     233.098  13.135 -15.121  1.00  0.00           C  
ATOM    308  HD2 LYS    21     232.268  13.662 -14.651  1.00  0.00           H  
ATOM    309  HD3 LYS    21     234.038  13.656 -14.941  1.00  0.00           H  
ATOM    310  CE  LYS    21     232.801  12.866 -16.604  1.00  0.00           C  
ATOM    311  HE2 LYS    21     233.703  12.582 -17.146  1.00  0.00           H  
ATOM    312  HE3 LYS    21     232.149  12.000 -16.719  1.00  0.00           H  
ATOM    313  NZ  LYS    21     232.149  14.087 -17.246  1.00  0.00           N  
ATOM    314  HZ1 LYS    21     232.225  13.883 -18.233  1.00  0.00           H  
ATOM    315  HZ2 LYS    21     231.200  14.275 -16.957  1.00  0.00           H  
ATOM    316  HZ3 LYS    21     232.711  14.906 -17.064  1.00  0.00           H  
ATOM    317  C   LYS    21     234.045   9.057 -13.478  1.00  0.00           C  
ATOM    318  O   LYS    21     232.834   8.899 -13.160  1.00  0.00           O  
ATOM    319  N   THR    22     234.646   8.286 -14.427  1.00  0.00           N  
ATOM    320  H   THR    22     235.617   8.484 -14.622  1.00  0.00           H  
ATOM    321  CA  THR    22     234.104   7.035 -15.061  1.00  0.00           C  
ATOM    322  HA  THR    22     233.163   7.194 -15.587  1.00  0.00           H  
ATOM    323  CB  THR    22     235.192   6.497 -16.030  1.00  0.00           C  
ATOM    324  HB  THR    22     236.195   6.721 -15.665  1.00  0.00           H  
ATOM    325  CG2 THR    22     234.959   7.308 -17.378  1.00  0.00           C  
ATOM    326 HG21 THR    22     234.932   8.361 -17.095  1.00  0.00           H  
ATOM    327 HG22 THR    22     234.013   7.032 -17.842  1.00  0.00           H  
ATOM    328 HG23 THR    22     235.802   7.084 -18.033  1.00  0.00           H  
ATOM    329  OG1 THR    22     234.973   5.198 -16.392  1.00  0.00           O  
ATOM    330  HG1 THR    22     235.413   5.188 -17.245  1.00  0.00           H  
ATOM    331  C   THR    22     233.684   5.887 -14.161  1.00  0.00           C  
ATOM    332  O   THR    22     234.321   5.768 -13.083  1.00  0.00           O  
ATOM    333  N   LYS    23     232.577   5.171 -14.430  1.00  0.00           N  
ATOM    334  H   LYS    23     232.194   5.212 -15.364  1.00  0.00           H  
ATOM    335  CA  LYS    23     232.005   4.143 -13.539  1.00  0.00           C  
ATOM    336  HA  LYS    23     232.837   3.919 -12.871  1.00  0.00           H  
ATOM    337  CB  LYS    23     230.703   4.563 -12.974  1.00  0.00           C  
ATOM    338  HB2 LYS    23     230.166   5.014 -13.809  1.00  0.00           H  
ATOM    339  HB3 LYS    23     230.212   3.647 -12.643  1.00  0.00           H  
ATOM    340  CG  LYS    23     230.856   5.367 -11.701  1.00  0.00           C  
ATOM    341  HG2 LYS    23     231.438   4.704 -11.061  1.00  0.00           H  
ATOM    342  HG3 LYS    23     231.308   6.345 -11.871  1.00  0.00           H  
ATOM    343  CD  LYS    23     229.512   5.556 -10.955  1.00  0.00           C  
ATOM    344  HD2 LYS    23     228.774   5.719 -11.740  1.00  0.00           H  
ATOM    345  HD3 LYS    23     229.219   4.659 -10.409  1.00  0.00           H  
ATOM    346  CE  LYS    23     229.755   6.743  -9.950  1.00  0.00           C  
ATOM    347  HE2 LYS    23     230.050   6.364  -8.972  1.00  0.00           H  
ATOM    348  HE3 LYS    23     230.448   7.419 -10.450  1.00  0.00           H  
ATOM    349  NZ  LYS    23     228.407   7.453  -9.870  1.00  0.00           N  
ATOM    350  HZ1 LYS    23     228.498   8.293  -9.316  1.00  0.00           H  
ATOM    351  HZ2 LYS    23     228.118   7.757 -10.789  1.00  0.00           H  
ATOM    352  HZ3 LYS    23     227.704   6.864  -9.445  1.00  0.00           H  
ATOM    353  C   LYS    23     231.836   2.891 -14.403  1.00  0.00           C  
ATOM    354  O   LYS    23     231.694   2.888 -15.587  1.00  0.00           O  
ATOM    355  N   GLN    24     231.827   1.709 -13.741  1.00  0.00           N  
ATOM    356  H   GLN    24     231.907   1.834 -12.742  1.00  0.00           H  
ATOM    357  CA  GLN    24     231.513   0.428 -14.288  1.00  0.00           C  
ATOM    358  HA  GLN    24     231.519   0.407 -15.378  1.00  0.00           H  
ATOM    359  CB  GLN    24     232.639  -0.483 -13.786  1.00  0.00           C  
ATOM    360  HB2 GLN    24     233.661  -0.142 -13.954  1.00  0.00           H  
ATOM    361  HB3 GLN    24     232.601  -0.510 -12.698  1.00  0.00           H  
ATOM    362  CG  GLN    24     232.532  -1.926 -14.438  1.00  0.00           C  
ATOM    363  HG2 GLN    24     231.487  -2.175 -14.622  1.00  0.00           H  
ATOM    364  HG3 GLN    24     233.081  -1.881 -15.379  1.00  0.00           H  
ATOM    365  CD  GLN    24     233.096  -3.108 -13.520  1.00  0.00           C  
ATOM    366  OE1 GLN    24     232.313  -3.931 -13.026  1.00  0.00           O  
ATOM    367  NE2 GLN    24     234.344  -3.114 -13.037  1.00  0.00           N  
ATOM    368 HE21 GLN    24     235.014  -2.469 -13.431  1.00  0.00           H  
ATOM    369 HE22 GLN    24     234.623  -3.949 -12.542  1.00  0.00           H  
ATOM    370  C   GLN    24     230.094  -0.077 -13.815  1.00  0.00           C  
ATOM    371  O   GLN    24     229.810  -0.030 -12.621  1.00  0.00           O  
ATOM    372  N   GLY    25     229.273  -0.639 -14.727  1.00  0.00           N  
ATOM    373  H   GLY    25     229.712  -0.781 -15.625  1.00  0.00           H  
ATOM    374  CA  GLY    25     227.857  -0.903 -14.578  1.00  0.00           C  
ATOM    375  HA2 GLY    25     227.398  -0.171 -13.913  1.00  0.00           H  
ATOM    376  HA3 GLY    25     227.299  -0.855 -15.513  1.00  0.00           H  
ATOM    377  C   GLY    25     227.669  -2.365 -13.934  1.00  0.00           C  
ATOM    378  O   GLY    25     228.274  -3.284 -14.326  1.00  0.00           O  
ATOM    379  N   VAL    26     226.847  -2.418 -12.881  1.00  0.00           N  
ATOM    380  H   VAL    26     226.523  -1.508 -12.586  1.00  0.00           H  
ATOM    381  CA  VAL    26     226.571  -3.594 -12.052  1.00  0.00           C  
ATOM    382  HA  VAL    26     227.072  -4.411 -12.571  1.00  0.00           H  
ATOM    383  CB  VAL    26     227.206  -3.400 -10.674  1.00  0.00           C  
ATOM    384  HB  VAL    26     227.151  -4.304 -10.067  1.00  0.00           H  
ATOM    385  CG1 VAL    26     228.730  -3.188 -10.794  1.00  0.00           C  
ATOM    386 HG11 VAL    26     229.016  -2.319 -11.386  1.00  0.00           H  
ATOM    387 HG12 VAL    26     229.150  -3.956 -11.443  1.00  0.00           H  
ATOM    388 HG13 VAL    26     229.202  -3.152  -9.812  1.00  0.00           H  
ATOM    389  CG2 VAL    26     226.450  -2.402  -9.745  1.00  0.00           C  
ATOM    390 HG21 VAL    26     225.420  -2.696  -9.542  1.00  0.00           H  
ATOM    391 HG22 VAL    26     226.502  -1.409 -10.194  1.00  0.00           H  
ATOM    392 HG23 VAL    26     227.052  -2.344  -8.838  1.00  0.00           H  
ATOM    393  C   VAL    26     225.085  -3.945 -11.850  1.00  0.00           C  
ATOM    394  O   VAL    26     224.167  -3.148 -11.795  1.00  0.00           O  
ATOM    395  N   ALA    27     225.026  -5.228 -11.810  1.00  0.00           N  
ATOM    396  H   ALA    27     225.829  -5.837 -11.880  1.00  0.00           H  
ATOM    397  CA  ALA    27     223.798  -6.070 -11.894  1.00  0.00           C  
ATOM    398  HA  ALA    27     224.171  -7.094 -11.883  1.00  0.00           H  
ATOM    399  CB  ALA    27     222.913  -5.971 -10.662  1.00  0.00           C  
ATOM    400  HB1 ALA    27     222.716  -4.930 -10.409  1.00  0.00           H  
ATOM    401  HB2 ALA    27     221.958  -6.495 -10.715  1.00  0.00           H  
ATOM    402  HB3 ALA    27     223.428  -6.472  -9.842  1.00  0.00           H  
ATOM    403  C   ALA    27     222.908  -6.036 -13.203  1.00  0.00           C  
ATOM    404  O   ALA    27     222.302  -7.001 -13.627  1.00  0.00           O  
ATOM    405  N   GLU    28     222.888  -4.946 -13.985  1.00  0.00           N  
ATOM    406  H   GLU    28     223.509  -4.199 -13.709  1.00  0.00           H  
ATOM    407  CA  GLU    28     222.099  -4.529 -15.165  1.00  0.00           C  
ATOM    408  HA  GLU    28     221.541  -5.423 -15.444  1.00  0.00           H  
ATOM    409  CB  GLU    28     221.064  -3.303 -14.869  1.00  0.00           C  
ATOM    410  HB2 GLU    28     220.262  -3.587 -14.188  1.00  0.00           H  
ATOM    411  HB3 GLU    28     221.695  -2.532 -14.428  1.00  0.00           H  
ATOM    412  CG  GLU    28     220.405  -2.573 -16.099  1.00  0.00           C  
ATOM    413  HG2 GLU    28     219.828  -1.657 -15.975  1.00  0.00           H  
ATOM    414  HG3 GLU    28     221.165  -2.256 -16.813  1.00  0.00           H  
ATOM    415  CD  GLU    28     219.425  -3.460 -16.864  1.00  0.00           C  
ATOM    416  OE1 GLU    28     219.199  -4.679 -16.525  1.00  0.00           O  
ATOM    417  OE2 GLU    28     218.928  -2.937 -17.882  1.00  0.00           O  
ATOM    418  C   GLU    28     223.166  -4.245 -16.285  1.00  0.00           C  
ATOM    419  O   GLU    28     224.347  -4.213 -15.982  1.00  0.00           O  
ATOM    420  N   ALA    29     222.905  -4.174 -17.580  1.00  0.00           N  
ATOM    421  H   ALA    29     221.944  -3.979 -17.822  1.00  0.00           H  
ATOM    422  CA  ALA    29     223.809  -4.043 -18.677  1.00  0.00           C  
ATOM    423  HA  ALA    29     224.754  -4.534 -18.442  1.00  0.00           H  
ATOM    424  CB  ALA    29     223.251  -5.008 -19.638  1.00  0.00           C  
ATOM    425  HB1 ALA    29     223.168  -6.049 -19.328  1.00  0.00           H  
ATOM    426  HB2 ALA    29     222.245  -4.702 -19.927  1.00  0.00           H  
ATOM    427  HB3 ALA    29     223.963  -4.866 -20.451  1.00  0.00           H  
ATOM    428  C   ALA    29     223.888  -2.598 -19.311  1.00  0.00           C  
ATOM    429  O   ALA    29     222.941  -1.804 -19.176  1.00  0.00           O  
ATOM    430  N   ALA    30     224.937  -2.323 -20.064  1.00  0.00           N  
ATOM    431  H   ALA    30     225.580  -3.086 -20.219  1.00  0.00           H  
ATOM    432  CA  ALA    30     225.143  -1.074 -20.646  1.00  0.00           C  
ATOM    433  HA  ALA    30     224.326  -0.363 -20.522  1.00  0.00           H  
ATOM    434  CB  ALA    30     226.311  -0.327 -19.842  1.00  0.00           C  
ATOM    435  HB1 ALA    30     226.478   0.614 -20.365  1.00  0.00           H  
ATOM    436  HB2 ALA    30     225.928  -0.237 -18.825  1.00  0.00           H  
ATOM    437  HB3 ALA    30     227.161  -1.007 -19.771  1.00  0.00           H  
ATOM    438  C   ALA    30     225.388  -1.322 -22.168  1.00  0.00           C  
ATOM    439  O   ALA    30     225.815  -2.452 -22.578  1.00  0.00           O  
ATOM    440  N   GLY    31     225.079  -0.356 -23.065  1.00  0.00           N  
ATOM    441  H   GLY    31     224.962   0.559 -22.652  1.00  0.00           H  
ATOM    442  CA  GLY    31     225.287  -0.479 -24.535  1.00  0.00           C  
ATOM    443  HA2 GLY    31     225.301   0.567 -24.842  1.00  0.00           H  
ATOM    444  HA3 GLY    31     226.283  -0.883 -24.720  1.00  0.00           H  
ATOM    445  C   GLY    31     224.268  -1.231 -25.320  1.00  0.00           C  
ATOM    446  O   GLY    31     223.079  -1.135 -25.011  1.00  0.00           O  
ATOM    447  N   LYS    32     224.659  -1.887 -26.455  1.00  0.00           N  
ATOM    448  H   LYS    32     225.640  -2.081 -26.595  1.00  0.00           H  
ATOM    449  CA  LYS    32     223.700  -2.852 -27.154  1.00  0.00           C  
ATOM    450  HA  LYS    32     222.670  -2.611 -26.891  1.00  0.00           H  
ATOM    451  CB  LYS    32     224.165  -2.802 -28.594  1.00  0.00           C  
ATOM    452  HB2 LYS    32     225.235  -2.654 -28.742  1.00  0.00           H  
ATOM    453  HB3 LYS    32     223.818  -3.729 -29.050  1.00  0.00           H  
ATOM    454  CG  LYS    32     223.300  -1.532 -29.057  1.00  0.00           C  
ATOM    455  HG2 LYS    32     222.246  -1.722 -28.853  1.00  0.00           H  
ATOM    456  HG3 LYS    32     223.800  -0.683 -28.591  1.00  0.00           H  
ATOM    457  CD  LYS    32     223.385  -1.391 -30.622  1.00  0.00           C  
ATOM    458  HD2 LYS    32     224.310  -1.796 -31.032  1.00  0.00           H  
ATOM    459  HD3 LYS    32     222.509  -1.980 -30.895  1.00  0.00           H  
ATOM    460  CE  LYS    32     223.147   0.113 -31.030  1.00  0.00           C  
ATOM    461  HE2 LYS    32     222.139   0.437 -30.772  1.00  0.00           H  
ATOM    462  HE3 LYS    32     223.648   0.787 -30.335  1.00  0.00           H  
ATOM    463  NZ  LYS    32     223.667   0.355 -32.443  1.00  0.00           N  
ATOM    464  HZ1 LYS    32     224.613   0.021 -32.562  1.00  0.00           H  
ATOM    465  HZ2 LYS    32     223.035   0.003 -33.149  1.00  0.00           H  
ATOM    466  HZ3 LYS    32     223.712   1.359 -32.540  1.00  0.00           H  
ATOM    467  C   LYS    32     223.854  -4.249 -26.569  1.00  0.00           C  
ATOM    468  O   LYS    32     223.965  -5.192 -27.367  1.00  0.00           O  
ATOM    469  N   THR    33     223.834  -4.436 -25.221  1.00  0.00           N  
ATOM    470  H   THR    33     223.517  -3.714 -24.591  1.00  0.00           H  
ATOM    471  CA  THR    33     224.181  -5.680 -24.519  1.00  0.00           C  
ATOM    472  HA  THR    33     224.278  -6.401 -25.330  1.00  0.00           H  
ATOM    473  CB  THR    33     225.492  -5.621 -23.739  1.00  0.00           C  
ATOM    474  HB  THR    33     225.307  -4.789 -23.060  1.00  0.00           H  
ATOM    475  CG2 THR    33     226.760  -5.316 -24.547  1.00  0.00           C  
ATOM    476 HG21 THR    33     226.439  -4.377 -24.998  1.00  0.00           H  
ATOM    477 HG22 THR    33     226.923  -6.138 -25.244  1.00  0.00           H  
ATOM    478 HG23 THR    33     227.646  -5.081 -23.957  1.00  0.00           H  
ATOM    479  OG1 THR    33     225.839  -6.801 -22.961  1.00  0.00           O  
ATOM    480  HG1 THR    33     226.439  -6.388 -22.335  1.00  0.00           H  
ATOM    481  C   THR    33     223.047  -6.150 -23.594  1.00  0.00           C  
ATOM    482  O   THR    33     222.523  -5.279 -22.887  1.00  0.00           O  
ATOM    483  N   LYS    34     222.837  -7.447 -23.533  1.00  0.00           N  
ATOM    484  H   LYS    34     223.417  -8.009 -24.138  1.00  0.00           H  
ATOM    485  CA  LYS    34     221.786  -8.221 -22.801  1.00  0.00           C  
ATOM    486  HA  LYS    34     221.722  -7.756 -21.817  1.00  0.00           H  
ATOM    487  CB  LYS    34     220.492  -8.192 -23.552  1.00  0.00           C  
ATOM    488  HB2 LYS    34     219.584  -8.496 -23.032  1.00  0.00           H  
ATOM    489  HB3 LYS    34     220.332  -7.122 -23.677  1.00  0.00           H  
ATOM    490  CG  LYS    34     220.470  -8.896 -24.968  1.00  0.00           C  
ATOM    491  HG2 LYS    34     220.948  -8.260 -25.713  1.00  0.00           H  
ATOM    492  HG3 LYS    34     220.982  -9.858 -24.958  1.00  0.00           H  
ATOM    493  CD  LYS    34     219.015  -9.128 -25.447  1.00  0.00           C  
ATOM    494  HD2 LYS    34     218.686 -10.098 -25.073  1.00  0.00           H  
ATOM    495  HD3 LYS    34     218.330  -8.459 -24.926  1.00  0.00           H  
ATOM    496  CE  LYS    34     218.758  -8.955 -26.957  1.00  0.00           C  
ATOM    497  HE2 LYS    34     219.345  -8.076 -27.223  1.00  0.00           H  
ATOM    498  HE3 LYS    34     219.205  -9.856 -27.377  1.00  0.00           H  
ATOM    499  NZ  LYS    34     217.319  -8.643 -27.241  1.00  0.00           N  
ATOM    500  HZ1 LYS    34     217.036  -7.732 -26.909  1.00  0.00           H  
ATOM    501  HZ2 LYS    34     217.271  -8.830 -28.232  1.00  0.00           H  
ATOM    502  HZ3 LYS    34     216.761  -9.402 -26.877  1.00  0.00           H  
ATOM    503  C   LYS    34     222.293  -9.570 -22.489  1.00  0.00           C  
ATOM    504  O   LYS    34     222.874 -10.277 -23.291  1.00  0.00           O  
ATOM    505  N   GLU    35     221.919 -10.152 -21.312  1.00  0.00           N  
ATOM    506  H   GLU    35     221.440  -9.516 -20.691  1.00  0.00           H  
ATOM    507  CA  GLU    35     222.179 -11.638 -21.013  1.00  0.00           C  
ATOM    508  HA  GLU    35     222.412 -12.086 -21.979  1.00  0.00           H  
ATOM    509  CB  GLU    35     223.374 -11.856 -20.125  1.00  0.00           C  
ATOM    510  HB2 GLU    35     223.145 -11.336 -19.195  1.00  0.00           H  
ATOM    511  HB3 GLU    35     223.334 -12.917 -19.875  1.00  0.00           H  
ATOM    512  CG  GLU    35     224.645 -11.478 -20.854  1.00  0.00           C  
ATOM    513  HG2 GLU    35     224.610 -12.033 -21.791  1.00  0.00           H  
ATOM    514  HG3 GLU    35     224.798 -10.418 -21.058  1.00  0.00           H  
ATOM    515  CD  GLU    35     225.854 -11.930 -20.056  1.00  0.00           C  
ATOM    516  OE1 GLU    35     226.136 -11.438 -18.877  1.00  0.00           O  
ATOM    517  OE2 GLU    35     226.483 -12.932 -20.471  1.00  0.00           O  
ATOM    518  C   GLU    35     220.891 -12.352 -20.460  1.00  0.00           C  
ATOM    519  O   GLU    35     219.961 -11.662 -19.947  1.00  0.00           O  
ATOM    520  N   GLY    36     220.832 -13.700 -20.321  1.00  0.00           N  
ATOM    521  H   GLY    36     221.706 -14.203 -20.374  1.00  0.00           H  
ATOM    522  CA  GLY    36     219.731 -14.446 -19.681  1.00  0.00           C  
ATOM    523  HA2 GLY    36     218.871 -14.300 -20.335  1.00  0.00           H  
ATOM    524  HA3 GLY    36     219.987 -15.499 -19.797  1.00  0.00           H  
ATOM    525  C   GLY    36     219.400 -14.221 -18.196  1.00  0.00           C  
ATOM    526  O   GLY    36     218.773 -15.108 -17.609  1.00  0.00           O  
ATOM    527  N   VAL    37     220.049 -13.235 -17.592  1.00  0.00           N  
ATOM    528  H   VAL    37     220.518 -12.593 -18.215  1.00  0.00           H  
ATOM    529  CA  VAL    37     220.014 -12.814 -16.201  1.00  0.00           C  
ATOM    530  HA  VAL    37     220.130 -13.732 -15.625  1.00  0.00           H  
ATOM    531  CB  VAL    37     221.148 -11.787 -15.850  1.00  0.00           C  
ATOM    532  HB  VAL    37     220.966 -11.497 -14.815  1.00  0.00           H  
ATOM    533  CG1 VAL    37     222.542 -12.545 -15.850  1.00  0.00           C  
ATOM    534 HG11 VAL    37     222.600 -13.179 -16.735  1.00  0.00           H  
ATOM    535 HG12 VAL    37     222.932 -12.957 -14.920  1.00  0.00           H  
ATOM    536 HG13 VAL    37     223.341 -11.812 -15.962  1.00  0.00           H  
ATOM    537  CG2 VAL    37     221.367 -10.492 -16.628  1.00  0.00           C  
ATOM    538 HG21 VAL    37     221.119 -10.774 -17.652  1.00  0.00           H  
ATOM    539 HG22 VAL    37     222.345 -10.029 -16.503  1.00  0.00           H  
ATOM    540 HG23 VAL    37     220.525  -9.862 -16.339  1.00  0.00           H  
ATOM    541  C   VAL    37     218.574 -12.230 -15.906  1.00  0.00           C  
ATOM    542  O   VAL    37     217.881 -11.807 -16.842  1.00  0.00           O  
ATOM    543  N   LEU    38     218.103 -12.449 -14.665  1.00  0.00           N  
ATOM    544  H   LEU    38     218.644 -13.090 -14.101  1.00  0.00           H  
ATOM    545  CA  LEU    38     216.875 -11.906 -14.129  1.00  0.00           C  
ATOM    546  HA  LEU    38     216.128 -11.721 -14.900  1.00  0.00           H  
ATOM    547  CB  LEU    38     216.278 -13.077 -13.209  1.00  0.00           C  
ATOM    548  HB2 LEU    38     216.896 -13.053 -12.311  1.00  0.00           H  
ATOM    549  HB3 LEU    38     215.307 -12.749 -12.837  1.00  0.00           H  
ATOM    550  CG  LEU    38     216.211 -14.536 -13.757  1.00  0.00           C  
ATOM    551  HG  LEU    38     217.191 -15.012 -13.729  1.00  0.00           H  
ATOM    552  CD1 LEU    38     215.623 -14.866 -15.121  1.00  0.00           C  
ATOM    553 HD11 LEU    38     216.186 -14.261 -15.831  1.00  0.00           H  
ATOM    554 HD12 LEU    38     214.595 -14.513 -15.203  1.00  0.00           H  
ATOM    555 HD13 LEU    38     215.704 -15.915 -15.407  1.00  0.00           H  
ATOM    556  CD2 LEU    38     215.185 -15.256 -12.784  1.00  0.00           C  
ATOM    557 HD21 LEU    38     215.566 -15.184 -11.765  1.00  0.00           H  
ATOM    558 HD22 LEU    38     215.228 -16.335 -12.929  1.00  0.00           H  
ATOM    559 HD23 LEU    38     214.136 -14.963 -12.834  1.00  0.00           H  
ATOM    560  C   LEU    38     217.005 -10.619 -13.368  1.00  0.00           C  
ATOM    561  O   LEU    38     218.065 -10.106 -13.062  1.00  0.00           O  
ATOM    562  N   TYR    39     215.811 -10.098 -13.012  1.00  0.00           N  
ATOM    563  H   TYR    39     215.021 -10.612 -13.375  1.00  0.00           H  
ATOM    564  CA  TYR    39     215.460  -9.000 -12.100  1.00  0.00           C  
ATOM    565  HA  TYR    39     215.631  -8.043 -12.592  1.00  0.00           H  
ATOM    566  CB  TYR    39     213.886  -9.185 -11.905  1.00  0.00           C  
ATOM    567  HB2 TYR    39     213.592  -8.295 -11.348  1.00  0.00           H  
ATOM    568  HB3 TYR    39     213.342  -9.107 -12.847  1.00  0.00           H  
ATOM    569  CG  TYR    39     213.392 -10.348 -11.039  1.00  0.00           C  
ATOM    570  CD1 TYR    39     213.103 -10.156  -9.658  1.00  0.00           C  
ATOM    571  HD1 TYR    39     213.451  -9.276  -9.138  1.00  0.00           H  
ATOM    572  CE1 TYR    39     212.534 -11.255  -8.892  1.00  0.00           C  
ATOM    573  HE1 TYR    39     212.220 -11.119  -7.868  1.00  0.00           H  
ATOM    574  CZ  TYR    39     212.279 -12.509  -9.530  1.00  0.00           C  
ATOM    575  OH  TYR    39     211.775 -13.441  -8.820  1.00  0.00           O  
ATOM    576  HH  TYR    39     211.436 -13.008  -8.034  1.00  0.00           H  
ATOM    577  CE2 TYR    39     212.662 -12.663 -10.928  1.00  0.00           C  
ATOM    578  HE2 TYR    39     212.230 -13.512 -11.436  1.00  0.00           H  
ATOM    579  CD2 TYR    39     213.119 -11.521 -11.677  1.00  0.00           C  
ATOM    580  HD2 TYR    39     213.243 -11.697 -12.735  1.00  0.00           H  
ATOM    581  C   TYR    39     216.165  -8.903 -10.722  1.00  0.00           C  
ATOM    582  O   TYR    39     216.278  -7.853 -10.159  1.00  0.00           O  
ATOM    583  N   VAL    40     216.834 -10.016 -10.350  1.00  0.00           N  
ATOM    584  H   VAL    40     216.706 -10.886 -10.846  1.00  0.00           H  
ATOM    585  CA  VAL    40     217.681 -10.040  -9.139  1.00  0.00           C  
ATOM    586  HA  VAL    40     218.118  -9.047  -9.038  1.00  0.00           H  
ATOM    587  CB  VAL    40     216.850 -10.373  -7.858  1.00  0.00           C  
ATOM    588  HB  VAL    40     215.927  -9.817  -8.017  1.00  0.00           H  
ATOM    589  CG1 VAL    40     217.352  -9.763  -6.579  1.00  0.00           C  
ATOM    590 HG11 VAL    40     216.592  -9.845  -5.802  1.00  0.00           H  
ATOM    591 HG12 VAL    40     217.621  -8.757  -6.900  1.00  0.00           H  
ATOM    592 HG13 VAL    40     218.320 -10.174  -6.293  1.00  0.00           H  
ATOM    593  CG2 VAL    40     216.388 -11.861  -7.608  1.00  0.00           C  
ATOM    594 HG21 VAL    40     217.155 -12.594  -7.359  1.00  0.00           H  
ATOM    595 HG22 VAL    40     215.738 -12.181  -8.422  1.00  0.00           H  
ATOM    596 HG23 VAL    40     215.729 -11.818  -6.740  1.00  0.00           H  
ATOM    597  C   VAL    40     218.921 -11.013  -9.259  1.00  0.00           C  
ATOM    598  O   VAL    40     219.523 -11.516  -8.317  1.00  0.00           O  
ATOM    599  N   GLY    41     219.462 -10.926 -10.451  1.00  0.00           N  
ATOM    600  H   GLY    41     219.117 -10.218 -11.084  1.00  0.00           H  
ATOM    601  CA  GLY    41     220.704 -11.615 -10.994  1.00  0.00           C  
ATOM    602  HA2 GLY    41     220.662 -12.658 -10.680  1.00  0.00           H  
ATOM    603  HA3 GLY    41     220.458 -11.591 -12.056  1.00  0.00           H  
ATOM    604  C   GLY    41     222.147 -10.986 -10.718  1.00  0.00           C  
ATOM    605  O   GLY    41     222.277  -9.903 -10.116  1.00  0.00           O  
ATOM    606  N   SER    42     223.204 -11.876 -10.835  1.00  0.00           N  
ATOM    607  H   SER    42     223.091 -12.836 -11.126  1.00  0.00           H  
ATOM    608  CA  SER    42     224.589 -11.493 -10.515  1.00  0.00           C  
ATOM    609  HA  SER    42     224.587 -10.432 -10.765  1.00  0.00           H  
ATOM    610  CB  SER    42     224.815 -11.784  -9.035  1.00  0.00           C  
ATOM    611  HB2 SER    42     224.153 -11.222  -8.376  1.00  0.00           H  
ATOM    612  HB3 SER    42     224.648 -12.835  -8.802  1.00  0.00           H  
ATOM    613  OG  SER    42     226.100 -11.456  -8.668  1.00  0.00           O  
ATOM    614  HG  SER    42     226.338 -11.881  -7.841  1.00  0.00           H  
ATOM    615  C   SER    42     225.496 -12.423 -11.275  1.00  0.00           C  
ATOM    616  O   SER    42     225.402 -13.659 -11.234  1.00  0.00           O  
ATOM    617  N   LYS    43     226.495 -11.790 -11.892  1.00  0.00           N  
ATOM    618  H   LYS    43     226.451 -10.781 -11.926  1.00  0.00           H  
ATOM    619  CA  LYS    43     227.366 -12.314 -12.881  1.00  0.00           C  
ATOM    620  HA  LYS    43     226.902 -12.883 -13.687  1.00  0.00           H  
ATOM    621  CB  LYS    43     228.061 -11.176 -13.530  1.00  0.00           C  
ATOM    622  HB2 LYS    43     228.469 -10.709 -12.633  1.00  0.00           H  
ATOM    623  HB3 LYS    43     228.874 -11.579 -14.134  1.00  0.00           H  
ATOM    624  CG  LYS    43     227.142 -10.199 -14.297  1.00  0.00           C  
ATOM    625  HG2 LYS    43     226.636 -10.806 -15.047  1.00  0.00           H  
ATOM    626  HG3 LYS    43     226.419  -9.735 -13.625  1.00  0.00           H  
ATOM    627  CD  LYS    43     227.913  -9.045 -14.957  1.00  0.00           C  
ATOM    628  HD2 LYS    43     227.194  -8.266 -15.212  1.00  0.00           H  
ATOM    629  HD3 LYS    43     228.556  -8.561 -14.222  1.00  0.00           H  
ATOM    630  CE  LYS    43     228.560  -9.407 -16.353  1.00  0.00           C  
ATOM    631  HE2 LYS    43     229.297  -8.653 -16.629  1.00  0.00           H  
ATOM    632  HE3 LYS    43     228.958 -10.409 -16.197  1.00  0.00           H  
ATOM    633  NZ  LYS    43     227.520  -9.435 -17.447  1.00  0.00           N  
ATOM    634  HZ1 LYS    43     226.742 -10.049 -17.256  1.00  0.00           H  
ATOM    635  HZ2 LYS    43     227.117  -8.526 -17.625  1.00  0.00           H  
ATOM    636  HZ3 LYS    43     227.987  -9.607 -18.326  1.00  0.00           H  
ATOM    637  C   LYS    43     228.578 -13.292 -12.469  1.00  0.00           C  
ATOM    638  O   LYS    43     229.233 -13.839 -13.414  1.00  0.00           O  
ATOM    639  N   THR    44     228.798 -13.531 -11.140  1.00  0.00           N  
ATOM    640  H   THR    44     228.214 -12.929 -10.576  1.00  0.00           H  
ATOM    641  CA  THR    44     229.669 -14.523 -10.520  1.00  0.00           C  
ATOM    642  HA  THR    44     230.532 -14.691 -11.165  1.00  0.00           H  
ATOM    643  CB  THR    44     230.214 -14.136  -9.179  1.00  0.00           C  
ATOM    644  HB  THR    44     229.322 -14.138  -8.552  1.00  0.00           H  
ATOM    645  CG2 THR    44     230.780 -12.685  -9.031  1.00  0.00           C  
ATOM    646 HG21 THR    44     231.287 -12.441  -8.097  1.00  0.00           H  
ATOM    647 HG22 THR    44     229.976 -11.996  -9.290  1.00  0.00           H  
ATOM    648 HG23 THR    44     231.640 -12.518  -9.681  1.00  0.00           H  
ATOM    649  OG1 THR    44     231.254 -14.955  -8.678  1.00  0.00           O  
ATOM    650  HG1 THR    44     230.967 -15.854  -8.501  1.00  0.00           H  
ATOM    651  C   THR    44     229.083 -15.921 -10.496  1.00  0.00           C  
ATOM    652  O   THR    44     229.775 -16.918 -10.182  1.00  0.00           O  
ATOM    653  N   LYS    45     227.770 -16.031 -10.674  1.00  0.00           N  
ATOM    654  H   LYS    45     227.142 -15.272 -10.898  1.00  0.00           H  
ATOM    655  CA  LYS    45     227.122 -17.348 -10.844  1.00  0.00           C  
ATOM    656  HA  LYS    45     227.409 -18.038 -10.051  1.00  0.00           H  
ATOM    657  CB  LYS    45     225.546 -17.234 -10.776  1.00  0.00           C  
ATOM    658  HB2 LYS    45     225.096 -16.339 -11.205  1.00  0.00           H  
ATOM    659  HB3 LYS    45     225.210 -18.138 -11.284  1.00  0.00           H  
ATOM    660  CG  LYS    45     225.087 -17.371  -9.293  1.00  0.00           C  
ATOM    661  HG2 LYS    45     225.407 -18.266  -8.759  1.00  0.00           H  
ATOM    662  HG3 LYS    45     225.410 -16.490  -8.739  1.00  0.00           H  
ATOM    663  CD  LYS    45     223.534 -17.428  -9.138  1.00  0.00           C  
ATOM    664  HD2 LYS    45     223.095 -16.589  -9.678  1.00  0.00           H  
ATOM    665  HD3 LYS    45     223.246 -18.295  -9.733  1.00  0.00           H  
ATOM    666  CE  LYS    45     222.885 -17.748  -7.749  1.00  0.00           C  
ATOM    667  HE2 LYS    45     221.823 -17.856  -7.971  1.00  0.00           H  
ATOM    668  HE3 LYS    45     223.427 -18.622  -7.388  1.00  0.00           H  
ATOM    669  NZ  LYS    45     222.889 -16.756  -6.692  1.00  0.00           N  
ATOM    670  HZ1 LYS    45     223.802 -16.763  -6.260  1.00  0.00           H  
ATOM    671  HZ2 LYS    45     222.682 -15.789  -6.897  1.00  0.00           H  
ATOM    672  HZ3 LYS    45     222.177 -17.067  -6.047  1.00  0.00           H  
ATOM    673  C   LYS    45     227.560 -17.964 -12.163  1.00  0.00           C  
ATOM    674  O   LYS    45     227.911 -17.196 -13.046  1.00  0.00           O  
ATOM    675  N   GLU    46     227.474 -19.260 -12.455  1.00  0.00           N  
ATOM    676  H   GLU    46     226.898 -19.823 -11.845  1.00  0.00           H  
ATOM    677  CA  GLU    46     227.979 -19.963 -13.666  1.00  0.00           C  
ATOM    678  HA  GLU    46     228.737 -19.347 -14.150  1.00  0.00           H  
ATOM    679  CB  GLU    46     228.632 -21.323 -13.349  1.00  0.00           C  
ATOM    680  HB2 GLU    46     229.088 -21.802 -14.216  1.00  0.00           H  
ATOM    681  HB3 GLU    46     229.460 -21.211 -12.649  1.00  0.00           H  
ATOM    682  CG  GLU    46     227.606 -22.189 -12.576  1.00  0.00           C  
ATOM    683  HG2 GLU    46     226.577 -21.951 -12.845  1.00  0.00           H  
ATOM    684  HG3 GLU    46     227.816 -23.179 -12.981  1.00  0.00           H  
ATOM    685  CD  GLU    46     227.747 -22.026 -11.060  1.00  0.00           C  
ATOM    686  OE1 GLU    46     227.052 -21.146 -10.473  1.00  0.00           O  
ATOM    687  OE2 GLU    46     228.435 -22.961 -10.572  1.00  0.00           O  
ATOM    688  C   GLU    46     226.970 -20.180 -14.791  1.00  0.00           C  
ATOM    689  O   GLU    46     225.752 -19.953 -14.600  1.00  0.00           O  
ATOM    690  N   GLY    47     227.372 -20.772 -15.888  1.00  0.00           N  
ATOM    691  H   GLY    47     228.303 -21.159 -15.952  1.00  0.00           H  
ATOM    692  CA  GLY    47     226.564 -21.000 -17.082  1.00  0.00           C  
ATOM    693  HA2 GLY    47     225.737 -21.587 -16.683  1.00  0.00           H  
ATOM    694  HA3 GLY    47     226.083 -20.107 -17.482  1.00  0.00           H  
ATOM    695  C   GLY    47     227.165 -21.852 -18.216  1.00  0.00           C  
ATOM    696  O   GLY    47     228.173 -22.453 -17.932  1.00  0.00           O  
ATOM    697  N   VAL    48     226.492 -21.913 -19.387  1.00  0.00           N  
ATOM    698  H   VAL    48     225.767 -21.262 -19.650  1.00  0.00           H  
ATOM    699  CA  VAL    48     226.824 -22.910 -20.411  1.00  0.00           C  
ATOM    700  HA  VAL    48     227.707 -23.386 -19.985  1.00  0.00           H  
ATOM    701  CB  VAL    48     225.590 -23.869 -20.521  1.00  0.00           C  
ATOM    702  HB  VAL    48     225.924 -24.858 -20.835  1.00  0.00           H  
ATOM    703  CG1 VAL    48     224.496 -23.324 -21.482  1.00  0.00           C  
ATOM    704 HG11 VAL    48     224.765 -23.319 -22.539  1.00  0.00           H  
ATOM    705 HG12 VAL    48     224.363 -22.256 -21.311  1.00  0.00           H  
ATOM    706 HG13 VAL    48     223.557 -23.788 -21.183  1.00  0.00           H  
ATOM    707  CG2 VAL    48     224.787 -24.113 -19.132  1.00  0.00           C  
ATOM    708 HG21 VAL    48     225.544 -24.370 -18.391  1.00  0.00           H  
ATOM    709 HG22 VAL    48     224.028 -24.892 -19.218  1.00  0.00           H  
ATOM    710 HG23 VAL    48     224.293 -23.222 -18.744  1.00  0.00           H  
ATOM    711  C   VAL    48     227.223 -22.377 -21.815  1.00  0.00           C  
ATOM    712  O   VAL    48     227.813 -23.161 -22.571  1.00  0.00           O  
ATOM    713  N   VAL    49     226.928 -21.089 -22.108  1.00  0.00           N  
ATOM    714  H   VAL    49     226.632 -20.456 -21.378  1.00  0.00           H  
ATOM    715  CA  VAL    49     227.044 -20.461 -23.439  1.00  0.00           C  
ATOM    716  HA  VAL    49     226.600 -21.025 -24.260  1.00  0.00           H  
ATOM    717  CB  VAL    49     226.148 -19.191 -23.513  1.00  0.00           C  
ATOM    718  HB  VAL    49     225.203 -19.534 -23.091  1.00  0.00           H  
ATOM    719  CG1 VAL    49     225.881 -18.555 -24.943  1.00  0.00           C  
ATOM    720 HG11 VAL    49     224.998 -17.915 -24.956  1.00  0.00           H  
ATOM    721 HG12 VAL    49     225.700 -19.396 -25.612  1.00  0.00           H  
ATOM    722 HG13 VAL    49     226.665 -17.862 -25.251  1.00  0.00           H  
ATOM    723  CG2 VAL    49     226.639 -17.989 -22.709  1.00  0.00           C  
ATOM    724 HG21 VAL    49     225.852 -17.321 -22.359  1.00  0.00           H  
ATOM    725 HG22 VAL    49     227.517 -17.562 -23.193  1.00  0.00           H  
ATOM    726 HG23 VAL    49     226.815 -18.355 -21.697  1.00  0.00           H  
ATOM    727  C   VAL    49     228.516 -20.067 -23.754  1.00  0.00           C  
ATOM    728  O   VAL    49     228.867 -19.171 -24.572  1.00  0.00           O  
ATOM    729  N   HIE    50     229.409 -20.728 -23.014  1.00  0.00           N  
ATOM    730  H   HIE    50     228.992 -21.464 -22.461  1.00  0.00           H  
ATOM    731  CA  HIE    50     230.899 -20.445 -22.978  1.00  0.00           C  
ATOM    732  HA  HIE    50     231.080 -19.973 -23.944  1.00  0.00           H  
ATOM    733  CB  HIE    50     231.132 -19.417 -21.841  1.00  0.00           C  
ATOM    734  HB2 HIE    50     230.321 -18.696 -21.946  1.00  0.00           H  
ATOM    735  HB3 HIE    50     231.059 -20.055 -20.961  1.00  0.00           H  
ATOM    736  CG  HIE    50     232.532 -18.784 -21.943  1.00  0.00           C  
ATOM    737  ND1 HIE    50     233.507 -19.072 -22.785  1.00  0.00           N  
ATOM    738  CE1 HIE    50     234.632 -18.316 -22.450  1.00  0.00           C  
ATOM    739  HE1 HIE    50     235.675 -18.370 -22.724  1.00  0.00           H  
ATOM    740  NE2 HIE    50     234.286 -17.599 -21.404  1.00  0.00           N  
ATOM    741  HE2 HIE    50     234.931 -17.023 -20.882  1.00  0.00           H  
ATOM    742  CD2 HIE    50     232.990 -17.921 -20.997  1.00  0.00           C  
ATOM    743  HD2 HIE    50     232.458 -17.617 -20.108  1.00  0.00           H  
ATOM    744  C   HIE    50     231.780 -21.705 -22.827  1.00  0.00           C  
ATOM    745  O   HIE    50     231.659 -22.608 -21.938  1.00  0.00           O  
ATOM    746  N   GLY    51     232.936 -21.783 -23.633  1.00  0.00           N  
ATOM    747  H   GLY    51     233.218 -20.918 -24.071  1.00  0.00           H  
ATOM    748  CA  GLY    51     233.918 -22.949 -23.802  1.00  0.00           C  
ATOM    749  HA2 GLY    51     234.930 -22.551 -23.729  1.00  0.00           H  
ATOM    750  HA3 GLY    51     233.820 -23.611 -22.942  1.00  0.00           H  
ATOM    751  C   GLY    51     233.566 -23.931 -24.967  1.00  0.00           C  
ATOM    752  O   GLY    51     234.399 -24.811 -25.210  1.00  0.00           O  
ATOM    753  N   VAL    52     232.292 -23.777 -25.460  1.00  0.00           N  
ATOM    754  H   VAL    52     231.605 -23.190 -25.010  1.00  0.00           H  
ATOM    755  CA  VAL    52     231.632 -24.751 -26.421  1.00  0.00           C  
ATOM    756  HA  VAL    52     232.322 -25.406 -26.952  1.00  0.00           H  
ATOM    757  CB  VAL    52     230.725 -25.737 -25.594  1.00  0.00           C  
ATOM    758  HB  VAL    52     230.072 -26.242 -26.306  1.00  0.00           H  
ATOM    759  CG1 VAL    52     229.688 -24.986 -24.718  1.00  0.00           C  
ATOM    760 HG11 VAL    52     229.016 -24.324 -25.263  1.00  0.00           H  
ATOM    761 HG12 VAL    52     230.220 -24.320 -24.039  1.00  0.00           H  
ATOM    762 HG13 VAL    52     229.139 -25.689 -24.092  1.00  0.00           H  
ATOM    763  CG2 VAL    52     231.466 -26.819 -24.796  1.00  0.00           C  
ATOM    764 HG21 VAL    52     231.944 -27.534 -25.465  1.00  0.00           H  
ATOM    765 HG22 VAL    52     230.798 -27.261 -24.056  1.00  0.00           H  
ATOM    766 HG23 VAL    52     232.197 -26.340 -24.144  1.00  0.00           H  
ATOM    767  C   VAL    52     230.808 -24.082 -27.543  1.00  0.00           C  
ATOM    768  O   VAL    52     230.321 -22.965 -27.291  1.00  0.00           O  
ATOM    769  N   ALA    53     230.631 -24.577 -28.768  1.00  0.00           N  
ATOM    770  H   ALA    53     231.009 -25.507 -28.878  1.00  0.00           H  
ATOM    771  CA  ALA    53     229.959 -23.816 -29.836  1.00  0.00           C  
ATOM    772  HA  ALA    53     230.406 -22.825 -29.756  1.00  0.00           H  
ATOM    773  CB  ALA    53     230.276 -24.529 -31.204  1.00  0.00           C  
ATOM    774  HB1 ALA    53     229.949 -25.566 -31.127  1.00  0.00           H  
ATOM    775  HB2 ALA    53     229.858 -23.932 -32.014  1.00  0.00           H  
ATOM    776  HB3 ALA    53     231.359 -24.505 -31.327  1.00  0.00           H  
ATOM    777  C   ALA    53     228.477 -23.637 -29.527  1.00  0.00           C  
ATOM    778  O   ALA    53     227.836 -24.486 -28.895  1.00  0.00           O  
ATOM    779  N   THR    54     228.002 -22.359 -29.625  1.00  0.00           N  
ATOM    780  H   THR    54     228.649 -21.624 -29.871  1.00  0.00           H  
ATOM    781  CA  THR    54     226.620 -21.871 -29.334  1.00  0.00           C  
ATOM    782  HA  THR    54     226.216 -22.361 -28.448  1.00  0.00           H  
ATOM    783  CB  THR    54     226.855 -20.433 -28.916  1.00  0.00           C  
ATOM    784  HB  THR    54     227.481 -20.526 -28.028  1.00  0.00           H  
ATOM    785  CG2 THR    54     225.524 -19.677 -28.597  1.00  0.00           C  
ATOM    786 HG21 THR    54     225.879 -18.679 -28.339  1.00  0.00           H  
ATOM    787 HG22 THR    54     225.024 -20.168 -27.762  1.00  0.00           H  
ATOM    788 HG23 THR    54     224.740 -19.711 -29.353  1.00  0.00           H  
ATOM    789  OG1 THR    54     227.591 -19.706 -29.918  1.00  0.00           O  
ATOM    790  HG1 THR    54     228.037 -19.046 -29.383  1.00  0.00           H  
ATOM    791  C   THR    54     225.618 -22.047 -30.479  1.00  0.00           C  
ATOM    792  O   THR    54     224.377 -22.092 -30.213  1.00  0.00           O  
ATOM    793  N   VAL    55     226.085 -22.343 -31.688  1.00  0.00           N  
ATOM    794  H   VAL    55     227.038 -22.676 -31.723  1.00  0.00           H  
ATOM    795  CA  VAL    55     225.093 -22.409 -32.785  1.00  0.00           C  
ATOM    796  HA  VAL    55     224.171 -22.791 -32.347  1.00  0.00           H  
ATOM    797  CB  VAL    55     224.866 -21.064 -33.433  1.00  0.00           C  
ATOM    798  HB  VAL    55     225.760 -20.672 -33.919  1.00  0.00           H  
ATOM    799  CG1 VAL    55     224.125 -19.940 -32.630  1.00  0.00           C  
ATOM    800 HG11 VAL    55     224.176 -18.959 -33.103  1.00  0.00           H  
ATOM    801 HG12 VAL    55     224.718 -19.883 -31.717  1.00  0.00           H  
ATOM    802 HG13 VAL    55     223.143 -20.224 -32.251  1.00  0.00           H  
ATOM    803  CG2 VAL    55     223.773 -21.156 -34.544  1.00  0.00           C  
ATOM    804 HG21 VAL    55     222.850 -21.571 -34.138  1.00  0.00           H  
ATOM    805 HG22 VAL    55     223.997 -21.810 -35.387  1.00  0.00           H  
ATOM    806 HG23 VAL    55     223.601 -20.151 -34.928  1.00  0.00           H  
ATOM    807  C   VAL    55     225.694 -23.452 -33.767  1.00  0.00           C  
ATOM    808  O   VAL    55     226.838 -23.323 -34.144  1.00  0.00           O  
ATOM    809  N   ALA    56     224.852 -24.395 -34.235  1.00  0.00           N  
ATOM    810  H   ALA    56     223.891 -24.370 -33.926  1.00  0.00           H  
ATOM    811  CA  ALA    56     225.277 -25.704 -34.841  1.00  0.00           C  
ATOM    812  HA  ALA    56     226.010 -26.189 -34.196  1.00  0.00           H  
ATOM    813  CB  ALA    56     223.958 -26.522 -34.672  1.00  0.00           C  
ATOM    814  HB1 ALA    56     223.218 -26.106 -35.356  1.00  0.00           H  
ATOM    815  HB2 ALA    56     224.058 -27.565 -34.972  1.00  0.00           H  
ATOM    816  HB3 ALA    56     223.716 -26.395 -33.617  1.00  0.00           H  
ATOM    817  C   ALA    56     225.612 -25.489 -36.329  1.00  0.00           C  
ATOM    818  O   ALA    56     225.585 -24.328 -36.795  1.00  0.00           O  
ATOM    819  N   GLU    57     225.889 -26.561 -36.999  1.00  0.00           N  
ATOM    820  H   GLU    57     225.886 -27.373 -36.399  1.00  0.00           H  
ATOM    821  CA  GLU    57     226.357 -26.796 -38.399  1.00  0.00           C  
ATOM    822  HA  GLU    57     227.397 -26.493 -38.515  1.00  0.00           H  
ATOM    823  CB  GLU    57     226.455 -28.305 -38.512  1.00  0.00           C  
ATOM    824  HB2 GLU    57     227.092 -28.763 -39.269  1.00  0.00           H  
ATOM    825  HB3 GLU    57     226.951 -28.644 -37.603  1.00  0.00           H  
ATOM    826  CG  GLU    57     225.129 -29.112 -38.519  1.00  0.00           C  
ATOM    827  HG2 GLU    57     224.515 -28.859 -37.655  1.00  0.00           H  
ATOM    828  HG3 GLU    57     224.616 -28.684 -39.381  1.00  0.00           H  
ATOM    829  CD  GLU    57     225.248 -30.604 -38.710  1.00  0.00           C  
ATOM    830  OE1 GLU    57     224.191 -31.237 -38.861  1.00  0.00           O  
ATOM    831  OE2 GLU    57     226.341 -31.222 -38.685  1.00  0.00           O  
ATOM    832  C   GLU    57     225.703 -25.988 -39.436  1.00  0.00           C  
ATOM    833  O   GLU    57     226.358 -25.314 -40.273  1.00  0.00           O  
ATOM    834  N   LYS    58     224.332 -25.801 -39.333  1.00  0.00           N  
ATOM    835  H   LYS    58     223.851 -26.276 -38.582  1.00  0.00           H  
ATOM    836  CA  LYS    58     223.523 -24.977 -40.283  1.00  0.00           C  
ATOM    837  HA  LYS    58     223.580 -25.503 -41.236  1.00  0.00           H  
ATOM    838  CB  LYS    58     222.058 -25.089 -39.675  1.00  0.00           C  
ATOM    839  HB2 LYS    58     221.975 -26.152 -39.450  1.00  0.00           H  
ATOM    840  HB3 LYS    58     222.051 -24.425 -38.811  1.00  0.00           H  
ATOM    841  CG  LYS    58     220.870 -24.636 -40.572  1.00  0.00           C  
ATOM    842  HG2 LYS    58     220.961 -23.597 -40.888  1.00  0.00           H  
ATOM    843  HG3 LYS    58     220.826 -25.088 -41.563  1.00  0.00           H  
ATOM    844  CD  LYS    58     219.556 -24.796 -39.773  1.00  0.00           C  
ATOM    845  HD2 LYS    58     219.702 -25.678 -39.149  1.00  0.00           H  
ATOM    846  HD3 LYS    58     219.409 -23.897 -39.174  1.00  0.00           H  
ATOM    847  CE  LYS    58     218.278 -25.017 -40.606  1.00  0.00           C  
ATOM    848  HE2 LYS    58     218.054 -25.989 -41.045  1.00  0.00           H  
ATOM    849  HE3 LYS    58     217.377 -24.713 -40.074  1.00  0.00           H  
ATOM    850  NZ  LYS    58     218.395 -24.221 -41.855  1.00  0.00           N  
ATOM    851  HZ1 LYS    58     218.134 -23.266 -41.655  1.00  0.00           H  
ATOM    852  HZ2 LYS    58     219.298 -24.254 -42.306  1.00  0.00           H  
ATOM    853  HZ3 LYS    58     217.701 -24.497 -42.535  1.00  0.00           H  
ATOM    854  C   LYS    58     223.999 -23.533 -40.596  1.00  0.00           C  
ATOM    855  O   LYS    58     223.675 -22.939 -41.588  1.00  0.00           O  
ATOM    856  N   THR    59     224.642 -22.887 -39.611  1.00  0.00           N  
ATOM    857  H   THR    59     225.154 -23.585 -39.091  1.00  0.00           H  
ATOM    858  CA  THR    59     224.882 -21.439 -39.557  1.00  0.00           C  
ATOM    859  HA  THR    59     224.014 -20.784 -39.617  1.00  0.00           H  
ATOM    860  CB  THR    59     225.636 -21.150 -38.267  1.00  0.00           C  
ATOM    861  HB  THR    59     224.924 -21.269 -37.450  1.00  0.00           H  
ATOM    862  CG2 THR    59     226.336 -19.786 -38.182  1.00  0.00           C  
ATOM    863 HG21 THR    59     225.561 -19.110 -38.543  1.00  0.00           H  
ATOM    864 HG22 THR    59     227.212 -19.648 -38.815  1.00  0.00           H  
ATOM    865 HG23 THR    59     226.603 -19.534 -37.155  1.00  0.00           H  
ATOM    866  OG1 THR    59     226.672 -22.075 -37.929  1.00  0.00           O  
ATOM    867  HG1 THR    59     226.374 -22.558 -37.155  1.00  0.00           H  
ATOM    868  C   THR    59     225.807 -20.926 -40.692  1.00  0.00           C  
ATOM    869  O   THR    59     225.801 -19.719 -41.083  1.00  0.00           O  
ATOM    870  N   LYS    60     226.701 -21.835 -41.112  1.00  0.00           N  
ATOM    871  H   LYS    60     226.839 -22.674 -40.566  1.00  0.00           H  
ATOM    872  CA  LYS    60     227.770 -21.593 -42.036  1.00  0.00           C  
ATOM    873  HA  LYS    60     228.465 -20.901 -41.560  1.00  0.00           H  
ATOM    874  CB  LYS    60     228.426 -22.946 -42.435  1.00  0.00           C  
ATOM    875  HB2 LYS    60     228.899 -23.181 -41.481  1.00  0.00           H  
ATOM    876  HB3 LYS    60     227.634 -23.610 -42.782  1.00  0.00           H  
ATOM    877  CG  LYS    60     229.607 -23.014 -43.497  1.00  0.00           C  
ATOM    878  HG2 LYS    60     230.279 -22.168 -43.355  1.00  0.00           H  
ATOM    879  HG3 LYS    60     230.293 -23.841 -43.318  1.00  0.00           H  
ATOM    880  CD  LYS    60     229.142 -23.111 -45.026  1.00  0.00           C  
ATOM    881  HD2 LYS    60     228.472 -22.340 -45.407  1.00  0.00           H  
ATOM    882  HD3 LYS    60     230.107 -23.078 -45.531  1.00  0.00           H  
ATOM    883  CE  LYS    60     228.506 -24.460 -45.358  1.00  0.00           C  
ATOM    884  HE2 LYS    60     227.509 -24.416 -44.920  1.00  0.00           H  
ATOM    885  HE3 LYS    60     228.397 -24.409 -46.442  1.00  0.00           H  
ATOM    886  NZ  LYS    60     229.438 -25.560 -44.899  1.00  0.00           N  
ATOM    887  HZ1 LYS    60     229.513 -25.466 -43.897  1.00  0.00           H  
ATOM    888  HZ2 LYS    60     229.045 -26.448 -45.179  1.00  0.00           H  
ATOM    889  HZ3 LYS    60     230.377 -25.473 -45.260  1.00  0.00           H  
ATOM    890  C   LYS    60     227.354 -20.903 -43.321  1.00  0.00           C  
ATOM    891  O   LYS    60     227.910 -19.882 -43.666  1.00  0.00           O  
ATOM    892  N   GLU    61     226.251 -21.205 -43.958  1.00  0.00           N  
ATOM    893  H   GLU    61     225.659 -21.995 -43.748  1.00  0.00           H  
ATOM    894  CA  GLU    61     225.801 -20.638 -45.257  1.00  0.00           C  
ATOM    895  HA  GLU    61     226.736 -20.397 -45.763  1.00  0.00           H  
ATOM    896  CB  GLU    61     225.191 -21.891 -45.959  1.00  0.00           C  
ATOM    897  HB2 GLU    61     225.835 -22.769 -45.910  1.00  0.00           H  
ATOM    898  HB3 GLU    61     224.299 -22.082 -45.363  1.00  0.00           H  
ATOM    899  CG  GLU    61     225.013 -21.605 -47.450  1.00  0.00           C  
ATOM    900  HG2 GLU    61     224.203 -20.893 -47.610  1.00  0.00           H  
ATOM    901  HG3 GLU    61     225.968 -21.177 -47.754  1.00  0.00           H  
ATOM    902  CD  GLU    61     224.731 -22.880 -48.340  1.00  0.00           C  
ATOM    903  OE1 GLU    61     223.589 -23.392 -48.233  1.00  0.00           O  
ATOM    904  OE2 GLU    61     225.535 -23.256 -49.177  1.00  0.00           O  
ATOM    905  C   GLU    61     224.875 -19.394 -45.116  1.00  0.00           C  
ATOM    906  O   GLU    61     224.878 -18.565 -45.992  1.00  0.00           O  
ATOM    907  N   GLN    62     224.312 -19.182 -43.923  1.00  0.00           N  
ATOM    908  H   GLN    62     224.496 -19.947 -43.289  1.00  0.00           H  
ATOM    909  CA  GLN    62     223.316 -18.190 -43.632  1.00  0.00           C  
ATOM    910  HA  GLN    62     222.805 -17.974 -44.570  1.00  0.00           H  
ATOM    911  CB  GLN    62     222.240 -18.706 -42.637  1.00  0.00           C  
ATOM    912  HB2 GLN    62     222.685 -18.875 -41.656  1.00  0.00           H  
ATOM    913  HB3 GLN    62     221.494 -17.917 -42.542  1.00  0.00           H  
ATOM    914  CG  GLN    62     221.478 -20.002 -42.911  1.00  0.00           C  
ATOM    915  HG2 GLN    62     221.048 -20.156 -43.901  1.00  0.00           H  
ATOM    916  HG3 GLN    62     222.179 -20.822 -42.757  1.00  0.00           H  
ATOM    917  CD  GLN    62     220.573 -20.251 -41.630  1.00  0.00           C  
ATOM    918  OE1 GLN    62     221.168 -20.582 -40.661  1.00  0.00           O  
ATOM    919  NE2 GLN    62     219.278 -20.143 -41.579  1.00  0.00           N  
ATOM    920 HE21 GLN    62     218.906 -19.642 -42.373  1.00  0.00           H  
ATOM    921 HE22 GLN    62     218.829 -20.231 -40.678  1.00  0.00           H  
ATOM    922  C   GLN    62     223.919 -16.887 -43.100  1.00  0.00           C  
ATOM    923  O   GLN    62     223.287 -15.788 -43.223  1.00  0.00           O  
ATOM    924  N   VAL    63     225.212 -16.856 -42.715  1.00  0.00           N  
ATOM    925  H   VAL    63     225.669 -17.755 -42.771  1.00  0.00           H  
ATOM    926  CA  VAL    63     225.968 -15.625 -42.425  1.00  0.00           C  
ATOM    927  HA  VAL    63     225.556 -14.741 -42.912  1.00  0.00           H  
ATOM    928  CB  VAL    63     225.953 -15.195 -40.890  1.00  0.00           C  
ATOM    929  HB  VAL    63     224.924 -15.069 -40.556  1.00  0.00           H  
ATOM    930  CG1 VAL    63     226.573 -16.386 -40.113  1.00  0.00           C  
ATOM    931 HG11 VAL    63     227.656 -16.379 -40.238  1.00  0.00           H  
ATOM    932 HG12 VAL    63     226.168 -17.320 -40.500  1.00  0.00           H  
ATOM    933 HG13 VAL    63     226.363 -16.227 -39.055  1.00  0.00           H  
ATOM    934  CG2 VAL    63     226.603 -13.813 -40.601  1.00  0.00           C  
ATOM    935 HG21 VAL    63     226.237 -13.225 -41.443  1.00  0.00           H  
ATOM    936 HG22 VAL    63     227.668 -13.952 -40.788  1.00  0.00           H  
ATOM    937 HG23 VAL    63     226.345 -13.345 -39.651  1.00  0.00           H  
ATOM    938  C   VAL    63     227.457 -15.551 -42.903  1.00  0.00           C  
ATOM    939  O   VAL    63     227.902 -14.455 -43.270  1.00  0.00           O  
ATOM    940  N   THR    64     228.236 -16.649 -42.760  1.00  0.00           N  
ATOM    941  H   THR    64     227.755 -17.517 -42.575  1.00  0.00           H  
ATOM    942  CA  THR    64     229.693 -16.441 -42.827  1.00  0.00           C  
ATOM    943  HA  THR    64     229.872 -15.617 -42.136  1.00  0.00           H  
ATOM    944  CB  THR    64     230.459 -17.638 -42.357  1.00  0.00           C  
ATOM    945  HB  THR    64     231.481 -17.282 -42.228  1.00  0.00           H  
ATOM    946  CG2 THR    64     229.940 -18.046 -41.050  1.00  0.00           C  
ATOM    947 HG21 THR    64     229.858 -17.230 -40.332  1.00  0.00           H  
ATOM    948 HG22 THR    64     230.686 -18.775 -40.735  1.00  0.00           H  
ATOM    949 HG23 THR    64     228.973 -18.549 -41.081  1.00  0.00           H  
ATOM    950  OG1 THR    64     230.586 -18.665 -43.335  1.00  0.00           O  
ATOM    951  HG1 THR    64     229.709 -18.881 -43.662  1.00  0.00           H  
ATOM    952  C   THR    64     230.238 -16.056 -44.249  1.00  0.00           C  
ATOM    953  O   THR    64     229.679 -16.478 -45.322  1.00  0.00           O  
ATOM    954  N   ASN    65     231.372 -15.330 -44.390  1.00  0.00           N  
ATOM    955  H   ASN    65     231.892 -14.940 -43.617  1.00  0.00           H  
ATOM    956  CA  ASN    65     232.047 -15.037 -45.644  1.00  0.00           C  
ATOM    957  HA  ASN    65     231.231 -14.816 -46.333  1.00  0.00           H  
ATOM    958  CB  ASN    65     233.094 -13.879 -45.412  1.00  0.00           C  
ATOM    959  HB2 ASN    65     234.098 -14.156 -45.091  1.00  0.00           H  
ATOM    960  HB3 ASN    65     233.116 -13.454 -46.415  1.00  0.00           H  
ATOM    961  CG  ASN    65     232.583 -12.767 -44.561  1.00  0.00           C  
ATOM    962  OD1 ASN    65     232.634 -12.707 -43.381  1.00  0.00           O  
ATOM    963  ND2 ASN    65     232.044 -11.751 -45.318  1.00  0.00           N  
ATOM    964 HD21 ASN    65     232.113 -11.686 -46.323  1.00  0.00           H  
ATOM    965 HD22 ASN    65     231.913 -10.942 -44.728  1.00  0.00           H  
ATOM    966  C   ASN    65     232.595 -16.306 -46.371  1.00  0.00           C  
ATOM    967  O   ASN    65     233.499 -16.195 -47.186  1.00  0.00           O  
ATOM    968  N   VAL    66     232.291 -17.544 -45.894  1.00  0.00           N  
ATOM    969  H   VAL    66     231.875 -17.713 -44.989  1.00  0.00           H  
ATOM    970  CA  VAL    66     232.515 -18.790 -46.642  1.00  0.00           C  
ATOM    971  HA  VAL    66     232.871 -18.523 -47.637  1.00  0.00           H  
ATOM    972  CB  VAL    66     233.539 -19.758 -45.902  1.00  0.00           C  
ATOM    973  HB  VAL    66     233.687 -20.669 -46.483  1.00  0.00           H  
ATOM    974  CG1 VAL    66     232.957 -20.164 -44.512  1.00  0.00           C  
ATOM    975 HG11 VAL    66     232.974 -19.291 -43.859  1.00  0.00           H  
ATOM    976 HG12 VAL    66     233.643 -20.892 -44.079  1.00  0.00           H  
ATOM    977 HG13 VAL    66     231.922 -20.498 -44.581  1.00  0.00           H  
ATOM    978  CG2 VAL    66     234.778 -18.999 -45.665  1.00  0.00           C  
ATOM    979 HG21 VAL    66     235.536 -19.616 -45.184  1.00  0.00           H  
ATOM    980 HG22 VAL    66     234.624 -18.091 -45.083  1.00  0.00           H  
ATOM    981 HG23 VAL    66     235.215 -18.735 -46.628  1.00  0.00           H  
ATOM    982  C   VAL    66     231.153 -19.461 -47.122  1.00  0.00           C  
ATOM    983  O   VAL    66     231.073 -20.663 -47.344  1.00  0.00           O  
ATOM    984  N   GLY    67     230.046 -18.810 -47.138  1.00  0.00           N  
ATOM    985  H   GLY    67     230.122 -17.832 -46.900  1.00  0.00           H  
ATOM    986  CA  GLY    67     228.748 -19.256 -47.530  1.00  0.00           C  
ATOM    987  HA2 GLY    67     228.643 -20.328 -47.364  1.00  0.00           H  
ATOM    988  HA3 GLY    67     228.024 -18.707 -46.927  1.00  0.00           H  
ATOM    989  C   GLY    67     228.451 -18.880 -49.023  1.00  0.00           C  
ATOM    990  O   GLY    67     228.432 -17.771 -49.459  1.00  0.00           O  
ATOM    991  N   GLY    68     228.081 -19.870 -49.819  1.00  0.00           N  
ATOM    992  H   GLY    68     228.164 -20.846 -49.571  1.00  0.00           H  
ATOM    993  CA  GLY    68     227.513 -19.593 -51.186  1.00  0.00           C  
ATOM    994  HA2 GLY    68     228.101 -18.836 -51.705  1.00  0.00           H  
ATOM    995  HA3 GLY    68     227.652 -20.499 -51.776  1.00  0.00           H  
ATOM    996  C   GLY    68     226.057 -19.081 -51.107  1.00  0.00           C  
ATOM    997  O   GLY    68     225.394 -19.420 -50.116  1.00  0.00           O  
ATOM    998  N   ALA    69     225.449 -18.325 -52.019  1.00  0.00           N  
ATOM    999  H   ALA    69     226.083 -18.057 -52.758  1.00  0.00           H  
ATOM   1000  CA  ALA    69     223.988 -17.980 -52.176  1.00  0.00           C  
ATOM   1001  HA  ALA    69     223.526 -17.613 -51.260  1.00  0.00           H  
ATOM   1002  CB  ALA    69     223.941 -16.869 -53.129  1.00  0.00           C  
ATOM   1003  HB1 ALA    69     223.022 -16.285 -53.078  1.00  0.00           H  
ATOM   1004  HB2 ALA    69     224.797 -16.238 -52.889  1.00  0.00           H  
ATOM   1005  HB3 ALA    69     224.099 -17.114 -54.180  1.00  0.00           H  
ATOM   1006  C   ALA    69     223.051 -19.118 -52.569  1.00  0.00           C  
ATOM   1007  O   ALA    69     223.528 -20.233 -52.901  1.00  0.00           O  
ATOM   1008  N   VAL    70     221.727 -18.976 -52.556  1.00  0.00           N  
ATOM   1009  H   VAL    70     221.394 -18.023 -52.519  1.00  0.00           H  
ATOM   1010  CA  VAL    70     220.759 -19.979 -53.015  1.00  0.00           C  
ATOM   1011  HA  VAL    70     221.247 -20.934 -52.822  1.00  0.00           H  
ATOM   1012  CB  VAL    70     219.422 -19.994 -52.172  1.00  0.00           C  
ATOM   1013  HB  VAL    70     218.832 -20.792 -52.623  1.00  0.00           H  
ATOM   1014  CG1 VAL    70     218.593 -18.669 -52.178  1.00  0.00           C  
ATOM   1015 HG11 VAL    70     219.101 -17.745 -51.900  1.00  0.00           H  
ATOM   1016 HG12 VAL    70     217.599 -18.773 -51.744  1.00  0.00           H  
ATOM   1017 HG13 VAL    70     218.511 -18.446 -53.241  1.00  0.00           H  
ATOM   1018  CG2 VAL    70     219.560 -20.469 -50.710  1.00  0.00           C  
ATOM   1019 HG21 VAL    70     218.571 -20.677 -50.301  1.00  0.00           H  
ATOM   1020 HG22 VAL    70     220.065 -19.712 -50.111  1.00  0.00           H  
ATOM   1021 HG23 VAL    70     220.107 -21.349 -50.371  1.00  0.00           H  
ATOM   1022  C   VAL    70     220.370 -20.107 -54.512  1.00  0.00           C  
ATOM   1023  O   VAL    70     220.273 -21.242 -55.044  1.00  0.00           O  
ATOM   1024  N   VAL    71     220.171 -18.997 -55.212  1.00  0.00           N  
ATOM   1025  H   VAL    71     220.299 -18.091 -54.784  1.00  0.00           H  
ATOM   1026  CA  VAL    71     219.900 -19.031 -56.741  1.00  0.00           C  
ATOM   1027  HA  VAL    71     220.192 -19.991 -57.166  1.00  0.00           H  
ATOM   1028  CB  VAL    71     218.507 -18.729 -57.260  1.00  0.00           C  
ATOM   1029  HB  VAL    71     218.220 -17.790 -56.787  1.00  0.00           H  
ATOM   1030  CG1 VAL    71     217.624 -19.868 -56.736  1.00  0.00           C  
ATOM   1031 HG11 VAL    71     217.278 -19.684 -55.718  1.00  0.00           H  
ATOM   1032 HG12 VAL    71     218.161 -20.807 -56.872  1.00  0.00           H  
ATOM   1033 HG13 VAL    71     216.706 -19.834 -57.323  1.00  0.00           H  
ATOM   1034  CG2 VAL    71     218.250 -18.414 -58.778  1.00  0.00           C  
ATOM   1035 HG21 VAL    71     218.762 -17.506 -59.096  1.00  0.00           H  
ATOM   1036 HG22 VAL    71     217.177 -18.245 -58.869  1.00  0.00           H  
ATOM   1037 HG23 VAL    71     218.569 -19.249 -59.403  1.00  0.00           H  
ATOM   1038  C   VAL    71     220.824 -18.034 -57.408  1.00  0.00           C  
ATOM   1039  O   VAL    71     220.896 -16.863 -57.032  1.00  0.00           O  
ATOM   1040  N   THR    72     221.625 -18.533 -58.393  1.00  0.00           N  
ATOM   1041  H   THR    72     221.280 -19.376 -58.829  1.00  0.00           H  
ATOM   1042  CA  THR    72     222.662 -17.797 -59.080  1.00  0.00           C  
ATOM   1043  HA  THR    72     223.106 -17.283 -58.228  1.00  0.00           H  
ATOM   1044  CB  THR    72     223.743 -18.630 -59.716  1.00  0.00           C  
ATOM   1045  HB  THR    72     224.468 -17.968 -60.188  1.00  0.00           H  
ATOM   1046  CG2 THR    72     224.590 -19.417 -58.751  1.00  0.00           C  
ATOM   1047 HG21 THR    72     225.375 -18.894 -58.205  1.00  0.00           H  
ATOM   1048 HG22 THR    72     224.889 -20.262 -59.372  1.00  0.00           H  
ATOM   1049 HG23 THR    72     224.097 -19.826 -57.869  1.00  0.00           H  
ATOM   1050  OG1 THR    72     223.189 -19.604 -60.727  1.00  0.00           O  
ATOM   1051  HG1 THR    72     222.508 -19.130 -61.209  1.00  0.00           H  
ATOM   1052  C   THR    72     222.326 -16.606 -59.867  1.00  0.00           C  
ATOM   1053  O   THR    72     223.219 -15.904 -60.266  1.00  0.00           O  
ATOM   1054  N   GLY    73     221.056 -16.364 -60.109  1.00  0.00           N  
ATOM   1055  H   GLY    73     220.530 -17.197 -59.887  1.00  0.00           H  
ATOM   1056  CA  GLY    73     220.438 -15.103 -60.586  1.00  0.00           C  
ATOM   1057  HA2 GLY    73     219.369 -15.128 -60.377  1.00  0.00           H  
ATOM   1058  HA3 GLY    73     220.905 -14.289 -60.033  1.00  0.00           H  
ATOM   1059  C   GLY    73     220.784 -14.856 -62.101  1.00  0.00           C  
ATOM   1060  O   GLY    73     220.742 -15.686 -62.970  1.00  0.00           O  
ATOM   1061  N   VAL    74     221.245 -13.677 -62.408  1.00  0.00           N  
ATOM   1062  H   VAL    74     221.467 -13.031 -61.664  1.00  0.00           H  
ATOM   1063  CA  VAL    74     221.579 -13.164 -63.776  1.00  0.00           C  
ATOM   1064  HA  VAL    74     221.612 -14.009 -64.463  1.00  0.00           H  
ATOM   1065  CB  VAL    74     220.395 -12.284 -64.206  1.00  0.00           C  
ATOM   1066  HB  VAL    74     219.509 -12.918 -64.219  1.00  0.00           H  
ATOM   1067  CG1 VAL    74     220.058 -11.138 -63.379  1.00  0.00           C  
ATOM   1068 HG11 VAL    74     220.750 -10.327 -63.607  1.00  0.00           H  
ATOM   1069 HG12 VAL    74     220.179 -11.323 -62.312  1.00  0.00           H  
ATOM   1070 HG13 VAL    74     219.025 -10.899 -63.629  1.00  0.00           H  
ATOM   1071  CG2 VAL    74     220.482 -11.978 -65.770  1.00  0.00           C  
ATOM   1072 HG21 VAL    74     221.359 -11.505 -66.212  1.00  0.00           H  
ATOM   1073 HG22 VAL    74     219.716 -11.287 -66.121  1.00  0.00           H  
ATOM   1074 HG23 VAL    74     220.441 -12.982 -66.193  1.00  0.00           H  
ATOM   1075  C   VAL    74     222.850 -12.378 -63.814  1.00  0.00           C  
ATOM   1076  O   VAL    74     223.293 -11.795 -62.840  1.00  0.00           O  
ATOM   1077  N   THR    75     223.493 -12.431 -64.973  1.00  0.00           N  
ATOM   1078  H   THR    75     223.258 -13.156 -65.637  1.00  0.00           H  
ATOM   1079  CA  THR    75     224.850 -11.879 -65.345  1.00  0.00           C  
ATOM   1080  HA  THR    75     225.428 -12.051 -64.437  1.00  0.00           H  
ATOM   1081  CB  THR    75     225.448 -12.599 -66.540  1.00  0.00           C  
ATOM   1082  HB  THR    75     225.691 -13.610 -66.213  1.00  0.00           H  
ATOM   1083  CG2 THR    75     226.753 -12.125 -67.168  1.00  0.00           C  
ATOM   1084 HG21 THR    75     227.567 -12.293 -66.462  1.00  0.00           H  
ATOM   1085 HG22 THR    75     226.645 -11.060 -67.376  1.00  0.00           H  
ATOM   1086 HG23 THR    75     226.967 -12.741 -68.041  1.00  0.00           H  
ATOM   1087  OG1 THR    75     224.531 -12.697 -67.650  1.00  0.00           O  
ATOM   1088  HG1 THR    75     224.144 -13.575 -67.657  1.00  0.00           H  
ATOM   1089  C   THR    75     224.752 -10.354 -65.462  1.00  0.00           C  
ATOM   1090  O   THR    75     223.927  -9.793 -66.183  1.00  0.00           O  
ATOM   1091  N   ALA    76     225.673  -9.705 -64.668  1.00  0.00           N  
ATOM   1092  H   ALA    76     226.509 -10.146 -64.311  1.00  0.00           H  
ATOM   1093  CA  ALA    76     225.563  -8.260 -64.477  1.00  0.00           C  
ATOM   1094  HA  ALA    76     224.712  -7.882 -65.044  1.00  0.00           H  
ATOM   1095  CB  ALA    76     225.205  -7.998 -62.949  1.00  0.00           C  
ATOM   1096  HB1 ALA    76     225.122  -6.927 -62.760  1.00  0.00           H  
ATOM   1097  HB2 ALA    76     224.310  -8.596 -62.780  1.00  0.00           H  
ATOM   1098  HB3 ALA    76     226.010  -8.248 -62.258  1.00  0.00           H  
ATOM   1099  C   ALA    76     226.793  -7.496 -64.966  1.00  0.00           C  
ATOM   1100  O   ALA    76     227.958  -7.871 -64.910  1.00  0.00           O  
ATOM   1101  N   VAL    77     226.475  -6.264 -65.405  1.00  0.00           N  
ATOM   1102  H   VAL    77     225.509  -6.053 -65.202  1.00  0.00           H  
ATOM   1103  CA  VAL    77     227.512  -5.201 -65.773  1.00  0.00           C  
ATOM   1104  HA  VAL    77     228.245  -5.659 -66.438  1.00  0.00           H  
ATOM   1105  CB  VAL    77     226.789  -4.199 -66.669  1.00  0.00           C  
ATOM   1106  HB  VAL    77     226.154  -4.893 -67.219  1.00  0.00           H  
ATOM   1107  CG1 VAL    77     227.704  -3.438 -67.571  1.00  0.00           C  
ATOM   1108 HG11 VAL    77     227.158  -2.840 -68.300  1.00  0.00           H  
ATOM   1109 HG12 VAL    77     228.313  -4.132 -68.151  1.00  0.00           H  
ATOM   1110 HG13 VAL    77     228.318  -2.722 -67.024  1.00  0.00           H  
ATOM   1111  CG2 VAL    77     225.720  -3.323 -65.930  1.00  0.00           C  
ATOM   1112 HG21 VAL    77     226.201  -2.497 -65.406  1.00  0.00           H  
ATOM   1113 HG22 VAL    77     225.138  -3.914 -65.224  1.00  0.00           H  
ATOM   1114 HG23 VAL    77     225.078  -2.949 -66.728  1.00  0.00           H  
ATOM   1115  C   VAL    77     228.175  -4.702 -64.431  1.00  0.00           C  
ATOM   1116  O   VAL    77     227.693  -4.914 -63.280  1.00  0.00           O  
ATOM   1117  N   ALA    78     229.314  -4.063 -64.664  1.00  0.00           N  
ATOM   1118  H   ALA    78     229.486  -3.700 -65.591  1.00  0.00           H  
ATOM   1119  CA  ALA    78     230.122  -3.574 -63.616  1.00  0.00           C  
ATOM   1120  HA  ALA    78     230.095  -4.333 -62.835  1.00  0.00           H  
ATOM   1121  CB  ALA    78     231.556  -3.698 -64.147  1.00  0.00           C  
ATOM   1122  HB1 ALA    78     231.634  -2.997 -64.978  1.00  0.00           H  
ATOM   1123  HB2 ALA    78     232.288  -3.500 -63.364  1.00  0.00           H  
ATOM   1124  HB3 ALA    78     231.643  -4.741 -64.452  1.00  0.00           H  
ATOM   1125  C   ALA    78     229.876  -2.186 -62.989  1.00  0.00           C  
ATOM   1126  O   ALA    78     229.145  -1.366 -63.453  1.00  0.00           O  
ATOM   1127  N   GLN    79     230.615  -1.850 -61.931  1.00  0.00           N  
ATOM   1128  H   GLN    79     231.371  -2.472 -61.682  1.00  0.00           H  
ATOM   1129  CA  GLN    79     230.404  -0.689 -61.132  1.00  0.00           C  
ATOM   1130  HA  GLN    79     229.624  -0.004 -61.467  1.00  0.00           H  
ATOM   1131  CB  GLN    79     229.899  -1.190 -59.686  1.00  0.00           C  
ATOM   1132  HB2 GLN    79     230.726  -1.681 -59.174  1.00  0.00           H  
ATOM   1133  HB3 GLN    79     229.806  -0.242 -59.157  1.00  0.00           H  
ATOM   1134  CG  GLN    79     228.603  -1.942 -59.493  1.00  0.00           C  
ATOM   1135  HG2 GLN    79     228.644  -2.949 -59.908  1.00  0.00           H  
ATOM   1136  HG3 GLN    79     228.227  -2.044 -58.475  1.00  0.00           H  
ATOM   1137  CD  GLN    79     227.399  -1.294 -60.110  1.00  0.00           C  
ATOM   1138  OE1 GLN    79     227.128  -0.071 -60.150  1.00  0.00           O  
ATOM   1139  NE2 GLN    79     226.362  -2.045 -60.445  1.00  0.00           N  
ATOM   1140 HE21 GLN    79     226.318  -3.048 -60.334  1.00  0.00           H  
ATOM   1141 HE22 GLN    79     225.612  -1.539 -60.893  1.00  0.00           H  
ATOM   1142  C   GLN    79     231.665   0.184 -61.011  1.00  0.00           C  
ATOM   1143  O   GLN    79     231.545   1.381 -60.763  1.00  0.00           O  
ATOM   1144  N   LYS    80     232.930  -0.365 -61.104  1.00  0.00           N  
ATOM   1145  H   LYS    80     232.990  -1.368 -61.206  1.00  0.00           H  
ATOM   1146  CA  LYS    80     234.185   0.288 -60.906  1.00  0.00           C  
ATOM   1147  HA  LYS    80     233.953   1.326 -61.146  1.00  0.00           H  
ATOM   1148  CB  LYS    80     234.577   0.234 -59.431  1.00  0.00           C  
ATOM   1149  HB2 LYS    80     233.718   0.640 -58.897  1.00  0.00           H  
ATOM   1150  HB3 LYS    80     234.830  -0.786 -59.143  1.00  0.00           H  
ATOM   1151  CG  LYS    80     235.686   1.227 -59.051  1.00  0.00           C  
ATOM   1152  HG2 LYS    80     236.611   0.726 -59.337  1.00  0.00           H  
ATOM   1153  HG3 LYS    80     235.541   2.141 -59.627  1.00  0.00           H  
ATOM   1154  CD  LYS    80     235.707   1.641 -57.544  1.00  0.00           C  
ATOM   1155  HD2 LYS    80     234.807   2.253 -57.483  1.00  0.00           H  
ATOM   1156  HD3 LYS    80     235.643   0.848 -56.799  1.00  0.00           H  
ATOM   1157  CE  LYS    80     236.957   2.569 -57.477  1.00  0.00           C  
ATOM   1158  HE2 LYS    80     237.761   1.967 -57.900  1.00  0.00           H  
ATOM   1159  HE3 LYS    80     236.695   3.402 -58.130  1.00  0.00           H  
ATOM   1160  NZ  LYS    80     237.312   2.957 -56.082  1.00  0.00           N  
ATOM   1161  HZ1 LYS    80     238.124   3.549 -55.982  1.00  0.00           H  
ATOM   1162  HZ2 LYS    80     236.594   3.587 -55.753  1.00  0.00           H  
ATOM   1163  HZ3 LYS    80     237.408   2.202 -55.419  1.00  0.00           H  
ATOM   1164  C   LYS    80     235.328  -0.227 -61.755  1.00  0.00           C  
ATOM   1165  O   LYS    80     235.309  -1.420 -62.027  1.00  0.00           O  
ATOM   1166  N   THR    81     236.218   0.663 -62.109  1.00  0.00           N  
ATOM   1167  H   THR    81     236.105   1.621 -61.808  1.00  0.00           H  
ATOM   1168  CA  THR    81     237.371   0.410 -62.950  1.00  0.00           C  
ATOM   1169  HA  THR    81     237.303  -0.555 -63.453  1.00  0.00           H  
ATOM   1170  CB  THR    81     237.441   1.412 -64.057  1.00  0.00           C  
ATOM   1171  HB  THR    81     238.050   2.191 -63.597  1.00  0.00           H  
ATOM   1172  CG2 THR    81     236.179   1.997 -64.502  1.00  0.00           C  
ATOM   1173 HG21 THR    81     235.312   1.339 -64.453  1.00  0.00           H  
ATOM   1174 HG22 THR    81     236.160   2.408 -65.511  1.00  0.00           H  
ATOM   1175 HG23 THR    81     235.897   2.866 -63.906  1.00  0.00           H  
ATOM   1176  OG1 THR    81     238.085   0.929 -65.172  1.00  0.00           O  
ATOM   1177  HG1 THR    81     237.431   1.014 -65.870  1.00  0.00           H  
ATOM   1178  C   THR    81     238.694   0.265 -62.258  1.00  0.00           C  
ATOM   1179  O   THR    81     238.921   0.801 -61.242  1.00  0.00           O  
ATOM   1180  N   VAL    82     239.620  -0.509 -62.850  1.00  0.00           N  
ATOM   1181  H   VAL    82     239.213  -1.053 -63.598  1.00  0.00           H  
ATOM   1182  CA  VAL    82     241.061  -0.712 -62.603  1.00  0.00           C  
ATOM   1183  HA  VAL    82     241.291  -0.372 -61.593  1.00  0.00           H  
ATOM   1184  CB  VAL    82     241.526  -2.164 -62.742  1.00  0.00           C  
ATOM   1185  HB  VAL    82     242.614  -2.198 -62.683  1.00  0.00           H  
ATOM   1186  CG1 VAL    82     240.969  -3.099 -61.633  1.00  0.00           C  
ATOM   1187 HG11 VAL    82     241.244  -2.837 -60.611  1.00  0.00           H  
ATOM   1188 HG12 VAL    82     241.201  -4.158 -61.745  1.00  0.00           H  
ATOM   1189 HG13 VAL    82     239.880  -3.080 -61.668  1.00  0.00           H  
ATOM   1190  CG2 VAL    82     241.085  -2.762 -64.097  1.00  0.00           C  
ATOM   1191 HG21 VAL    82     241.182  -3.847 -64.059  1.00  0.00           H  
ATOM   1192 HG22 VAL    82     241.526  -2.247 -64.950  1.00  0.00           H  
ATOM   1193 HG23 VAL    82     240.001  -2.647 -64.137  1.00  0.00           H  
ATOM   1194  C   VAL    82     241.967   0.254 -63.453  1.00  0.00           C  
ATOM   1195  O   VAL    82     243.180   0.326 -63.196  1.00  0.00           O  
ATOM   1196  N   GLU    83     241.418   1.185 -64.274  1.00  0.00           N  
ATOM   1197  H   GLU    83     240.424   1.101 -64.434  1.00  0.00           H  
ATOM   1198  CA  GLU    83     242.278   2.286 -64.791  1.00  0.00           C  
ATOM   1199  HA  GLU    83     243.063   1.799 -65.370  1.00  0.00           H  
ATOM   1200  CB  GLU    83     241.381   3.178 -65.811  1.00  0.00           C  
ATOM   1201  HB2 GLU    83     240.918   2.519 -66.545  1.00  0.00           H  
ATOM   1202  HB3 GLU    83     240.573   3.623 -65.231  1.00  0.00           H  
ATOM   1203  CG  GLU    83     242.167   4.309 -66.460  1.00  0.00           C  
ATOM   1204  HG2 GLU    83     241.510   4.760 -67.203  1.00  0.00           H  
ATOM   1205  HG3 GLU    83     242.442   4.935 -65.611  1.00  0.00           H  
ATOM   1206  CD  GLU    83     243.470   3.877 -67.103  1.00  0.00           C  
ATOM   1207  OE1 GLU    83     244.535   4.227 -66.550  1.00  0.00           O  
ATOM   1208  OE2 GLU    83     243.384   2.885 -67.929  1.00  0.00           O  
ATOM   1209  C   GLU    83     242.963   3.218 -63.647  1.00  0.00           C  
ATOM   1210  O   GLU    83     242.336   3.545 -62.626  1.00  0.00           O  
ATOM   1211  N   GLY    84     244.203   3.426 -63.861  1.00  0.00           N  
ATOM   1212  H   GLY    84     244.618   3.093 -64.720  1.00  0.00           H  
ATOM   1213  CA  GLY    84     245.158   3.904 -62.856  1.00  0.00           C  
ATOM   1214  HA2 GLY    84     245.291   3.276 -61.975  1.00  0.00           H  
ATOM   1215  HA3 GLY    84     246.112   3.889 -63.383  1.00  0.00           H  
ATOM   1216  C   GLY    84     244.902   5.437 -62.456  1.00  0.00           C  
ATOM   1217  O   GLY    84     244.619   6.250 -63.318  1.00  0.00           O  
ATOM   1218  N   ALA    85     245.080   5.797 -61.195  1.00  0.00           N  
ATOM   1219  H   ALA    85     245.224   5.093 -60.485  1.00  0.00           H  
ATOM   1220  CA  ALA    85     244.886   7.117 -60.629  1.00  0.00           C  
ATOM   1221  HA  ALA    85     245.484   7.790 -61.243  1.00  0.00           H  
ATOM   1222  CB  ALA    85     243.406   7.520 -60.717  1.00  0.00           C  
ATOM   1223  HB1 ALA    85     243.107   7.931 -59.753  1.00  0.00           H  
ATOM   1224  HB2 ALA    85     243.151   8.201 -61.529  1.00  0.00           H  
ATOM   1225  HB3 ALA    85     242.735   6.698 -60.966  1.00  0.00           H  
ATOM   1226  C   ALA    85     245.519   7.131 -59.210  1.00  0.00           C  
ATOM   1227  O   ALA    85     245.446   6.102 -58.428  1.00  0.00           O  
ATOM   1228  N   GLY    86     245.916   8.354 -58.841  1.00  0.00           N  
ATOM   1229  H   GLY    86     245.843   9.021 -59.596  1.00  0.00           H  
ATOM   1230  CA  GLY    86     246.712   8.719 -57.646  1.00  0.00           C  
ATOM   1231  HA2 GLY    86     247.191   7.801 -57.305  1.00  0.00           H  
ATOM   1232  HA3 GLY    86     247.530   9.381 -57.929  1.00  0.00           H  
ATOM   1233  C   GLY    86     245.988   9.338 -56.562  1.00  0.00           C  
ATOM   1234  O   GLY    86     244.879   9.917 -56.746  1.00  0.00           O  
ATOM   1235  N   SER    87     246.676   9.283 -55.479  1.00  0.00           N  
ATOM   1236  H   SER    87     247.386   8.565 -55.461  1.00  0.00           H  
ATOM   1237  CA  SER    87     246.138   9.885 -54.218  1.00  0.00           C  
ATOM   1238  HA  SER    87     245.059   9.732 -54.224  1.00  0.00           H  
ATOM   1239  CB  SER    87     246.607   9.096 -52.963  1.00  0.00           C  
ATOM   1240  HB2 SER    87     247.692   9.028 -52.876  1.00  0.00           H  
ATOM   1241  HB3 SER    87     246.246   9.574 -52.052  1.00  0.00           H  
ATOM   1242  OG  SER    87     246.217   7.773 -52.893  1.00  0.00           O  
ATOM   1243  HG  SER    87     245.279   7.703 -53.085  1.00  0.00           H  
ATOM   1244  C   SER    87     246.477  11.327 -53.994  1.00  0.00           C  
ATOM   1245  O   SER    87     245.594  12.019 -53.479  1.00  0.00           O  
ATOM   1246  N   ILE    88     247.584  11.842 -54.549  1.00  0.00           N  
ATOM   1247  H   ILE    88     248.055  11.133 -55.093  1.00  0.00           H  
ATOM   1248  CA  ILE    88     248.232  13.159 -54.425  1.00  0.00           C  
ATOM   1249  HA  ILE    88     248.012  13.615 -53.459  1.00  0.00           H  
ATOM   1250  CB  ILE    88     249.753  12.945 -54.592  1.00  0.00           C  
ATOM   1251  HB  ILE    88     250.100  13.949 -54.836  1.00  0.00           H  
ATOM   1252  CG2 ILE    88     250.336  12.515 -53.243  1.00  0.00           C  
ATOM   1253 HG21 ILE    88     250.487  13.316 -52.520  1.00  0.00           H  
ATOM   1254 HG22 ILE    88     251.366  12.180 -53.363  1.00  0.00           H  
ATOM   1255 HG23 ILE    88     249.705  11.885 -52.616  1.00  0.00           H  
ATOM   1256  CG1 ILE    88     250.250  12.005 -55.716  1.00  0.00           C  
ATOM   1257 HG12 ILE    88     251.330  12.144 -55.661  1.00  0.00           H  
ATOM   1258 HG13 ILE    88     250.080  10.961 -55.450  1.00  0.00           H  
ATOM   1259  CD1 ILE    88     249.828  12.250 -57.155  1.00  0.00           C  
ATOM   1260 HD11 ILE    88     249.982  13.300 -57.403  1.00  0.00           H  
ATOM   1261 HD12 ILE    88     248.792  11.927 -57.257  1.00  0.00           H  
ATOM   1262 HD13 ILE    88     250.585  11.748 -57.757  1.00  0.00           H  
ATOM   1263  C   ILE    88     247.764  14.297 -55.393  1.00  0.00           C  
ATOM   1264  O   ILE    88     248.293  15.359 -55.296  1.00  0.00           O  
ATOM   1265  N   ALA    89     246.768  13.925 -56.258  1.00  0.00           N  
ATOM   1266  H   ALA    89     246.128  13.178 -56.028  1.00  0.00           H  
ATOM   1267  CA  ALA    89     246.461  14.595 -57.527  1.00  0.00           C  
ATOM   1268  HA  ALA    89     247.354  15.020 -57.987  1.00  0.00           H  
ATOM   1269  CB  ALA    89     245.835  13.588 -58.550  1.00  0.00           C  
ATOM   1270  HB1 ALA    89     245.021  13.036 -58.080  1.00  0.00           H  
ATOM   1271  HB2 ALA    89     245.533  14.084 -59.473  1.00  0.00           H  
ATOM   1272  HB3 ALA    89     246.604  12.920 -58.939  1.00  0.00           H  
ATOM   1273  C   ALA    89     245.595  15.833 -57.194  1.00  0.00           C  
ATOM   1274  O   ALA    89     244.419  15.921 -57.628  1.00  0.00           O  
ATOM   1275  N   ALA    90     246.278  16.834 -56.512  1.00  0.00           N  
ATOM   1276  H   ALA    90     247.186  16.663 -56.106  1.00  0.00           H  
ATOM   1277  CA  ALA    90     245.683  18.098 -56.189  1.00  0.00           C  
ATOM   1278  HA  ALA    90     244.776  18.227 -56.779  1.00  0.00           H  
ATOM   1279  CB  ALA    90     245.321  17.990 -54.708  1.00  0.00           C  
ATOM   1280  HB1 ALA    90     244.690  17.173 -54.358  1.00  0.00           H  
ATOM   1281  HB2 ALA    90     246.276  18.027 -54.184  1.00  0.00           H  
ATOM   1282  HB3 ALA    90     244.647  18.839 -54.596  1.00  0.00           H  
ATOM   1283  C   ALA    90     246.637  19.278 -56.349  1.00  0.00           C  
ATOM   1284  O   ALA    90     247.842  19.011 -56.449  1.00  0.00           O  
ATOM   1285  N   ALA    91     246.280  20.609 -56.415  1.00  0.00           N  
ATOM   1286  H   ALA    91     245.337  20.969 -56.388  1.00  0.00           H  
ATOM   1287  CA  ALA    91     247.269  21.639 -56.759  1.00  0.00           C  
ATOM   1288  HA  ALA    91     248.236  21.268 -56.419  1.00  0.00           H  
ATOM   1289  CB  ALA    91     247.292  21.906 -58.314  1.00  0.00           C  
ATOM   1290  HB1 ALA    91     246.288  22.136 -58.672  1.00  0.00           H  
ATOM   1291  HB2 ALA    91     248.051  22.640 -58.585  1.00  0.00           H  
ATOM   1292  HB3 ALA    91     247.623  20.996 -58.815  1.00  0.00           H  
ATOM   1293  C   ALA    91     246.842  22.922 -56.022  1.00  0.00           C  
ATOM   1294  O   ALA    91     245.815  23.003 -55.383  1.00  0.00           O  
ATOM   1295  N   THR    92     247.612  23.863 -56.130  1.00  0.00           N  
ATOM   1296  H   THR    92     248.483  23.688 -56.612  1.00  0.00           H  
ATOM   1297  CA  THR    92     247.412  25.250 -55.660  1.00  0.00           C  
ATOM   1298  HA  THR    92     246.345  25.456 -55.741  1.00  0.00           H  
ATOM   1299  CB  THR    92     247.899  25.585 -54.271  1.00  0.00           C  
ATOM   1300  HB  THR    92     247.707  26.636 -54.056  1.00  0.00           H  
ATOM   1301  CG2 THR    92     249.396  25.419 -53.937  1.00  0.00           C  
ATOM   1302 HG21 THR    92     249.774  26.178 -54.622  1.00  0.00           H  
ATOM   1303 HG22 THR    92     249.761  24.404 -54.100  1.00  0.00           H  
ATOM   1304 HG23 THR    92     249.657  25.857 -52.973  1.00  0.00           H  
ATOM   1305  OG1 THR    92     247.412  24.656 -53.305  1.00  0.00           O  
ATOM   1306  HG1 THR    92     248.051  23.943 -53.241  1.00  0.00           H  
ATOM   1307  C   THR    92     248.044  26.120 -56.750  1.00  0.00           C  
ATOM   1308  O   THR    92     249.214  25.912 -57.072  1.00  0.00           O  
ATOM   1309  N   GLY    93     247.329  27.067 -57.383  1.00  0.00           N  
ATOM   1310  H   GLY    93     246.492  27.312 -56.875  1.00  0.00           H  
ATOM   1311  CA  GLY    93     247.842  27.874 -58.552  1.00  0.00           C  
ATOM   1312  HA2 GLY    93     248.747  28.443 -58.340  1.00  0.00           H  
ATOM   1313  HA3 GLY    93     248.184  27.263 -59.388  1.00  0.00           H  
ATOM   1314  C   GLY    93     246.782  28.802 -59.047  1.00  0.00           C  
ATOM   1315  O   GLY    93     246.652  29.944 -58.661  1.00  0.00           O  
ATOM   1316  N   PHE    94     245.831  28.219 -59.758  1.00  0.00           N  
ATOM   1317  H   PHE    94     245.843  27.214 -59.857  1.00  0.00           H  
ATOM   1318  CA  PHE    94     244.702  28.859 -60.353  1.00  0.00           C  
ATOM   1319  HA  PHE    94     244.305  29.651 -59.718  1.00  0.00           H  
ATOM   1320  CB  PHE    94     245.179  29.430 -61.742  1.00  0.00           C  
ATOM   1321  HB2 PHE    94     245.972  30.118 -61.449  1.00  0.00           H  
ATOM   1322  HB3 PHE    94     245.617  28.553 -62.218  1.00  0.00           H  
ATOM   1323  CG  PHE    94     244.309  30.061 -62.741  1.00  0.00           C  
ATOM   1324  CD1 PHE    94     243.265  30.865 -62.359  1.00  0.00           C  
ATOM   1325  HD1 PHE    94     243.154  31.053 -61.301  1.00  0.00           H  
ATOM   1326  CE1 PHE    94     242.410  31.449 -63.261  1.00  0.00           C  
ATOM   1327  HE1 PHE    94     241.657  32.067 -62.795  1.00  0.00           H  
ATOM   1328  CZ  PHE    94     242.392  31.069 -64.597  1.00  0.00           C  
ATOM   1329  HZ  PHE    94     241.751  31.489 -65.358  1.00  0.00           H  
ATOM   1330  CE2 PHE    94     243.302  30.128 -65.024  1.00  0.00           C  
ATOM   1331  HE2 PHE    94     243.342  29.829 -66.061  1.00  0.00           H  
ATOM   1332  CD2 PHE    94     244.205  29.564 -64.116  1.00  0.00           C  
ATOM   1333  HD2 PHE    94     245.086  29.038 -64.451  1.00  0.00           H  
ATOM   1334  C   PHE    94     243.793  27.730 -60.638  1.00  0.00           C  
ATOM   1335  O   PHE    94     244.299  26.633 -60.907  1.00  0.00           O  
ATOM   1336  N   VAL    95     242.426  27.900 -60.564  1.00  0.00           N  
ATOM   1337  H   VAL    95     242.099  28.820 -60.304  1.00  0.00           H  
ATOM   1338  CA  VAL    95     241.385  26.871 -60.787  1.00  0.00           C  
ATOM   1339  HA  VAL    95     241.707  26.307 -61.662  1.00  0.00           H  
ATOM   1340  CB  VAL    95     241.232  25.916 -59.582  1.00  0.00           C  
ATOM   1341  HB  VAL    95     240.227  25.504 -59.674  1.00  0.00           H  
ATOM   1342  CG1 VAL    95     242.289  24.827 -59.448  1.00  0.00           C  
ATOM   1343 HG11 VAL    95     242.579  24.314 -60.365  1.00  0.00           H  
ATOM   1344 HG12 VAL    95     242.000  24.090 -58.698  1.00  0.00           H  
ATOM   1345 HG13 VAL    95     243.157  25.346 -59.041  1.00  0.00           H  
ATOM   1346  CG2 VAL    95     241.351  26.524 -58.181  1.00  0.00           C  
ATOM   1347 HG21 VAL    95     240.956  25.874 -57.400  1.00  0.00           H  
ATOM   1348 HG22 VAL    95     240.845  27.486 -58.101  1.00  0.00           H  
ATOM   1349 HG23 VAL    95     242.357  26.891 -57.975  1.00  0.00           H  
ATOM   1350  C   VAL    95     239.965  27.472 -61.054  1.00  0.00           C  
ATOM   1351  O   VAL    95     239.682  28.627 -60.810  1.00  0.00           O  
ATOM   1352  N   LYS    96     239.027  26.595 -61.628  1.00  0.00           N  
ATOM   1353  H   LYS    96     239.278  25.629 -61.782  1.00  0.00           H  
ATOM   1354  CA  LYS    96     237.586  26.929 -61.790  1.00  0.00           C  
ATOM   1355  HA  LYS    96     237.332  27.551 -60.932  1.00  0.00           H  
ATOM   1356  CB  LYS    96     237.501  27.690 -63.173  1.00  0.00           C  
ATOM   1357  HB2 LYS    96     236.580  28.271 -63.145  1.00  0.00           H  
ATOM   1358  HB3 LYS    96     238.339  28.381 -63.087  1.00  0.00           H  
ATOM   1359  CG  LYS    96     237.415  26.838 -64.458  1.00  0.00           C  
ATOM   1360  HG2 LYS    96     238.267  26.158 -64.449  1.00  0.00           H  
ATOM   1361  HG3 LYS    96     236.507  26.242 -64.545  1.00  0.00           H  
ATOM   1362  CD  LYS    96     237.364  27.723 -65.713  1.00  0.00           C  
ATOM   1363  HD2 LYS    96     236.476  28.340 -65.581  1.00  0.00           H  
ATOM   1364  HD3 LYS    96     238.242  28.358 -65.833  1.00  0.00           H  
ATOM   1365  CE  LYS    96     237.052  26.835 -66.947  1.00  0.00           C  
ATOM   1366  HE2 LYS    96     237.879  26.132 -67.047  1.00  0.00           H  
ATOM   1367  HE3 LYS    96     236.093  26.358 -66.746  1.00  0.00           H  
ATOM   1368  NZ  LYS    96     236.973  27.616 -68.185  1.00  0.00           N  
ATOM   1369  HZ1 LYS    96     236.732  26.988 -68.939  1.00  0.00           H  
ATOM   1370  HZ2 LYS    96     236.226  28.292 -68.114  1.00  0.00           H  
ATOM   1371  HZ3 LYS    96     237.860  28.034 -68.427  1.00  0.00           H  
ATOM   1372  C   LYS    96     236.711  25.627 -61.697  1.00  0.00           C  
ATOM   1373  O   LYS    96     237.287  24.515 -61.775  1.00  0.00           O  
ATOM   1374  N   LYS    97     235.320  25.769 -61.685  1.00  0.00           N  
ATOM   1375  H   LYS    97     234.925  26.672 -61.905  1.00  0.00           H  
ATOM   1376  CA  LYS    97     234.405  24.682 -61.395  1.00  0.00           C  
ATOM   1377  HA  LYS    97     234.870  23.743 -61.695  1.00  0.00           H  
ATOM   1378  CB  LYS    97     234.121  24.551 -59.888  1.00  0.00           C  
ATOM   1379  HB2 LYS    97     233.676  25.519 -59.660  1.00  0.00           H  
ATOM   1380  HB3 LYS    97     233.266  23.891 -59.742  1.00  0.00           H  
ATOM   1381  CG  LYS    97     235.217  24.178 -58.872  1.00  0.00           C  
ATOM   1382  HG2 LYS    97     235.789  23.307 -59.190  1.00  0.00           H  
ATOM   1383  HG3 LYS    97     235.946  24.950 -58.629  1.00  0.00           H  
ATOM   1384  CD  LYS    97     234.502  23.838 -57.517  1.00  0.00           C  
ATOM   1385  HD2 LYS    97     234.166  24.761 -57.043  1.00  0.00           H  
ATOM   1386  HD3 LYS    97     233.641  23.202 -57.722  1.00  0.00           H  
ATOM   1387  CE  LYS    97     235.582  23.300 -56.541  1.00  0.00           C  
ATOM   1388  HE2 LYS    97     235.955  22.329 -56.866  1.00  0.00           H  
ATOM   1389  HE3 LYS    97     236.560  23.774 -56.639  1.00  0.00           H  
ATOM   1390  NZ  LYS    97     234.959  23.158 -55.258  1.00  0.00           N  
ATOM   1391  HZ1 LYS    97     233.971  22.954 -55.214  1.00  0.00           H  
ATOM   1392  HZ2 LYS    97     235.395  22.361 -54.817  1.00  0.00           H  
ATOM   1393  HZ3 LYS    97     235.170  23.989 -54.723  1.00  0.00           H  
ATOM   1394  C   LYS    97     233.214  24.696 -62.332  1.00  0.00           C  
ATOM   1395  O   LYS    97     232.613  25.757 -62.717  1.00  0.00           O  
ATOM   1396  N   ASP    98     232.824  23.533 -62.838  1.00  0.00           N  
ATOM   1397  H   ASP    98     233.362  22.683 -62.749  1.00  0.00           H  
ATOM   1398  CA  ASP    98     231.774  23.396 -63.898  1.00  0.00           C  
ATOM   1399  HA  ASP    98     231.498  24.321 -64.406  1.00  0.00           H  
ATOM   1400  CB  ASP    98     232.196  22.336 -64.915  1.00  0.00           C  
ATOM   1401  HB2 ASP    98     232.482  21.347 -64.557  1.00  0.00           H  
ATOM   1402  HB3 ASP    98     231.318  22.126 -65.526  1.00  0.00           H  
ATOM   1403  CG  ASP    98     233.222  22.701 -66.037  1.00  0.00           C  
ATOM   1404  OD1 ASP    98     233.754  21.892 -66.836  1.00  0.00           O  
ATOM   1405  OD2 ASP    98     233.525  23.857 -66.027  1.00  0.00           O  
ATOM   1406  C   ASP    98     230.454  22.755 -63.501  1.00  0.00           C  
ATOM   1407  O   ASP    98     229.389  23.248 -64.070  1.00  0.00           O  
ATOM   1408  N   GLN    99     230.383  21.766 -62.528  1.00  0.00           N  
ATOM   1409  H   GLN    99     231.291  21.527 -62.156  1.00  0.00           H  
ATOM   1410  CA  GLN    99     229.155  21.251 -62.029  1.00  0.00           C  
ATOM   1411  HA  GLN    99     228.298  21.739 -62.492  1.00  0.00           H  
ATOM   1412  CB  GLN    99     229.062  19.781 -62.471  1.00  0.00           C  
ATOM   1413  HB2 GLN    99     229.227  19.620 -63.537  1.00  0.00           H  
ATOM   1414  HB3 GLN    99     229.930  19.273 -62.053  1.00  0.00           H  
ATOM   1415  CG  GLN    99     227.831  19.030 -61.982  1.00  0.00           C  
ATOM   1416  HG2 GLN    99     228.058  17.969 -62.088  1.00  0.00           H  
ATOM   1417  HG3 GLN    99     227.548  19.301 -60.965  1.00  0.00           H  
ATOM   1418  CD  GLN    99     226.494  19.555 -62.665  1.00  0.00           C  
ATOM   1419  OE1 GLN    99     225.929  20.606 -62.516  1.00  0.00           O  
ATOM   1420  NE2 GLN    99     225.859  18.622 -63.341  1.00  0.00           N  
ATOM   1421 HE21 GLN    99     226.126  17.655 -63.459  1.00  0.00           H  
ATOM   1422 HE22 GLN    99     225.018  19.052 -63.700  1.00  0.00           H  
ATOM   1423  C   GLN    99     229.121  21.496 -60.524  1.00  0.00           C  
ATOM   1424  O   GLN    99     230.004  21.316 -59.658  1.00  0.00           O  
ATOM   1425  N   LEU   100     227.892  21.830 -60.036  1.00  0.00           N  
ATOM   1426  H   LEU   100     227.114  21.746 -60.674  1.00  0.00           H  
ATOM   1427  CA  LEU   100     227.705  22.392 -58.641  1.00  0.00           C  
ATOM   1428  HA  LEU   100     228.446  23.173 -58.471  1.00  0.00           H  
ATOM   1429  CB  LEU   100     226.363  23.076 -58.456  1.00  0.00           C  
ATOM   1430  HB2 LEU   100     225.489  22.432 -58.359  1.00  0.00           H  
ATOM   1431  HB3 LEU   100     226.372  23.334 -57.397  1.00  0.00           H  
ATOM   1432  CG  LEU   100     226.121  24.366 -59.213  1.00  0.00           C  
ATOM   1433  HG  LEU   100     225.143  24.643 -58.819  1.00  0.00           H  
ATOM   1434  CD1 LEU   100     225.973  24.252 -60.736  1.00  0.00           C  
ATOM   1435 HD11 LEU   100     226.981  24.109 -61.125  1.00  0.00           H  
ATOM   1436 HD12 LEU   100     225.613  25.233 -61.043  1.00  0.00           H  
ATOM   1437 HD13 LEU   100     225.340  23.473 -61.161  1.00  0.00           H  
ATOM   1438  CD2 LEU   100     227.054  25.544 -58.810  1.00  0.00           C  
ATOM   1439 HD21 LEU   100     226.292  26.322 -58.797  1.00  0.00           H  
ATOM   1440 HD22 LEU   100     227.832  25.727 -59.552  1.00  0.00           H  
ATOM   1441 HD23 LEU   100     227.377  25.514 -57.770  1.00  0.00           H  
ATOM   1442  C   LEU   100     227.824  21.254 -57.530  1.00  0.00           C  
ATOM   1443  O   LEU   100     228.206  21.668 -56.437  1.00  0.00           O  
ATOM   1444  N   GLY   101     227.719  20.018 -57.856  1.00  0.00           N  
ATOM   1445  H   GLY   101     227.516  19.773 -58.815  1.00  0.00           H  
ATOM   1446  CA  GLY   101     227.747  18.817 -56.915  1.00  0.00           C  
ATOM   1447  HA2 GLY   101     228.101  17.951 -57.475  1.00  0.00           H  
ATOM   1448  HA3 GLY   101     228.364  18.930 -56.024  1.00  0.00           H  
ATOM   1449  C   GLY   101     226.361  18.279 -56.481  1.00  0.00           C  
ATOM   1450  O   GLY   101     225.326  18.952 -56.770  1.00  0.00           O  
ATOM   1451  N   LYS   102     226.420  17.006 -56.004  1.00  0.00           N  
ATOM   1452  H   LYS   102     227.394  16.741 -55.964  1.00  0.00           H  
ATOM   1453  CA  LYS   102     225.349  16.291 -55.422  1.00  0.00           C  
ATOM   1454  HA  LYS   102     224.533  17.009 -55.342  1.00  0.00           H  
ATOM   1455  CB  LYS   102     224.870  15.224 -56.425  1.00  0.00           C  
ATOM   1456  HB2 LYS   102     224.541  15.645 -57.375  1.00  0.00           H  
ATOM   1457  HB3 LYS   102     225.734  14.576 -56.574  1.00  0.00           H  
ATOM   1458  CG  LYS   102     223.611  14.482 -55.827  1.00  0.00           C  
ATOM   1459  HG2 LYS   102     223.727  14.192 -54.783  1.00  0.00           H  
ATOM   1460  HG3 LYS   102     222.820  15.219 -55.965  1.00  0.00           H  
ATOM   1461  CD  LYS   102     223.284  13.166 -56.441  1.00  0.00           C  
ATOM   1462  HD2 LYS   102     224.021  12.500 -55.991  1.00  0.00           H  
ATOM   1463  HD3 LYS   102     222.314  12.814 -56.091  1.00  0.00           H  
ATOM   1464  CE  LYS   102     223.371  13.177 -57.937  1.00  0.00           C  
ATOM   1465  HE2 LYS   102     222.595  13.869 -58.264  1.00  0.00           H  
ATOM   1466  HE3 LYS   102     224.344  13.626 -58.135  1.00  0.00           H  
ATOM   1467  NZ  LYS   102     223.344  11.774 -58.503  1.00  0.00           N  
ATOM   1468  HZ1 LYS   102     223.561  11.703 -59.487  1.00  0.00           H  
ATOM   1469  HZ2 LYS   102     224.059  11.123 -58.212  1.00  0.00           H  
ATOM   1470  HZ3 LYS   102     222.416  11.397 -58.370  1.00  0.00           H  
ATOM   1471  C   LYS   102     225.713  15.627 -54.085  1.00  0.00           C  
ATOM   1472  O   LYS   102     226.565  14.712 -53.927  1.00  0.00           O  
ATOM   1473  N   ASN   103     225.044  16.135 -53.108  1.00  0.00           N  
ATOM   1474  H   ASN   103     224.279  16.741 -53.367  1.00  0.00           H  
ATOM   1475  CA  ASN   103     224.940  15.920 -51.698  1.00  0.00           C  
ATOM   1476  HA  ASN   103     225.116  14.883 -51.414  1.00  0.00           H  
ATOM   1477  CB  ASN   103     225.782  16.964 -50.893  1.00  0.00           C  
ATOM   1478  HB2 ASN   103     225.356  17.945 -51.104  1.00  0.00           H  
ATOM   1479  HB3 ASN   103     225.793  16.640 -49.853  1.00  0.00           H  
ATOM   1480  CG  ASN   103     227.172  16.829 -51.396  1.00  0.00           C  
ATOM   1481  OD1 ASN   103     227.678  17.618 -52.248  1.00  0.00           O  
ATOM   1482  ND2 ASN   103     227.859  15.843 -50.929  1.00  0.00           N  
ATOM   1483 HD21 ASN   103     227.457  15.159 -50.305  1.00  0.00           H  
ATOM   1484 HD22 ASN   103     228.820  15.777 -51.231  1.00  0.00           H  
ATOM   1485  C   ASN   103     223.437  16.014 -51.228  1.00  0.00           C  
ATOM   1486  O   ASN   103     222.588  16.502 -51.986  1.00  0.00           O  
ATOM   1487  N   GLU   104     223.050  15.427 -50.082  1.00  0.00           N  
ATOM   1488  H   GLU   104     223.711  15.121 -49.382  1.00  0.00           H  
ATOM   1489  CA  GLU   104     221.711  15.394 -49.444  1.00  0.00           C  
ATOM   1490  HA  GLU   104     220.869  15.765 -50.028  1.00  0.00           H  
ATOM   1491  CB  GLU   104     221.463  13.993 -49.098  1.00  0.00           C  
ATOM   1492  HB2 GLU   104     222.396  13.489 -48.844  1.00  0.00           H  
ATOM   1493  HB3 GLU   104     220.591  13.798 -48.474  1.00  0.00           H  
ATOM   1494  CG  GLU   104     221.086  13.249 -50.345  1.00  0.00           C  
ATOM   1495  HG2 GLU   104     221.758  13.563 -51.143  1.00  0.00           H  
ATOM   1496  HG3 GLU   104     221.170  12.220 -49.996  1.00  0.00           H  
ATOM   1497  CD  GLU   104     219.627  13.407 -50.899  1.00  0.00           C  
ATOM   1498  OE1 GLU   104     218.811  14.062 -50.213  1.00  0.00           O  
ATOM   1499  OE2 GLU   104     219.300  12.937 -51.959  1.00  0.00           O  
ATOM   1500  C   GLU   104     221.707  16.263 -48.132  1.00  0.00           C  
ATOM   1501  O   GLU   104     222.697  16.965 -47.944  1.00  0.00           O  
ATOM   1502  N   GLU   105     220.830  16.087 -47.182  1.00  0.00           N  
ATOM   1503  H   GLU   105     220.045  15.538 -47.505  1.00  0.00           H  
ATOM   1504  CA  GLU   105     220.807  16.663 -45.803  1.00  0.00           C  
ATOM   1505  HA  GLU   105     221.565  17.437 -45.679  1.00  0.00           H  
ATOM   1506  CB  GLU   105     219.429  17.363 -45.470  1.00  0.00           C  
ATOM   1507  HB2 GLU   105     218.707  16.573 -45.679  1.00  0.00           H  
ATOM   1508  HB3 GLU   105     219.470  17.656 -44.422  1.00  0.00           H  
ATOM   1509  CG  GLU   105     219.138  18.508 -46.409  1.00  0.00           C  
ATOM   1510  HG2 GLU   105     218.474  19.150 -45.830  1.00  0.00           H  
ATOM   1511  HG3 GLU   105     220.105  18.968 -46.610  1.00  0.00           H  
ATOM   1512  CD  GLU   105     218.293  18.152 -47.627  1.00  0.00           C  
ATOM   1513  OE1 GLU   105     218.587  18.600 -48.792  1.00  0.00           O  
ATOM   1514  OE2 GLU   105     217.226  17.427 -47.569  1.00  0.00           O  
ATOM   1515  C   GLU   105     221.075  15.772 -44.576  1.00  0.00           C  
ATOM   1516  O   GLU   105     221.857  16.222 -43.727  1.00  0.00           O  
ATOM   1517  N   GLY   106     220.531  14.626 -44.390  1.00  0.00           N  
ATOM   1518  H   GLY   106     219.875  14.313 -45.091  1.00  0.00           H  
ATOM   1519  CA  GLY   106     220.644  13.766 -43.198  1.00  0.00           C  
ATOM   1520  HA2 GLY   106     220.029  12.876 -43.336  1.00  0.00           H  
ATOM   1521  HA3 GLY   106     221.689  13.538 -42.988  1.00  0.00           H  
ATOM   1522  C   GLY   106     220.012  14.384 -41.932  1.00  0.00           C  
ATOM   1523  O   GLY   106     218.913  14.905 -42.070  1.00  0.00           O  
ATOM   1524  N   ALA   107     220.688  14.295 -40.774  1.00  0.00           N  
ATOM   1525  H   ALA   107     221.634  13.947 -40.716  1.00  0.00           H  
ATOM   1526  CA  ALA   107     220.360  15.102 -39.568  1.00  0.00           C  
ATOM   1527  HA  ALA   107     219.559  15.806 -39.793  1.00  0.00           H  
ATOM   1528  CB  ALA   107     219.833  14.133 -38.438  1.00  0.00           C  
ATOM   1529  HB1 ALA   107     220.589  13.487 -37.990  1.00  0.00           H  
ATOM   1530  HB2 ALA   107     219.393  14.606 -37.561  1.00  0.00           H  
ATOM   1531  HB3 ALA   107     219.134  13.431 -38.892  1.00  0.00           H  
ATOM   1532  C   ALA   107     221.469  16.034 -38.999  1.00  0.00           C  
ATOM   1533  O   ALA   107     222.686  15.696 -39.231  1.00  0.00           O  
ATOM   1534  N   PRO   108     221.157  17.061 -38.179  1.00  0.00           N  
ATOM   1535  CD  PRO   108     219.880  17.714 -38.086  1.00  0.00           C  
ATOM   1536  HD2 PRO   108     219.080  17.321 -37.459  1.00  0.00           H  
ATOM   1537  HD3 PRO   108     219.393  17.753 -39.061  1.00  0.00           H  
ATOM   1538  CG  PRO   108     220.056  19.130 -37.593  1.00  0.00           C  
ATOM   1539  HG2 PRO   108     219.820  19.212 -36.532  1.00  0.00           H  
ATOM   1540  HG3 PRO   108     219.348  19.810 -38.066  1.00  0.00           H  
ATOM   1541  CB  PRO   108     221.571  19.384 -37.805  1.00  0.00           C  
ATOM   1542  HB2 PRO   108     222.051  20.165 -37.215  1.00  0.00           H  
ATOM   1543  HB3 PRO   108     221.738  19.640 -38.852  1.00  0.00           H  
ATOM   1544  CA  PRO   108     222.146  17.996 -37.649  1.00  0.00           C  
ATOM   1545  HA  PRO   108     223.075  17.914 -38.213  1.00  0.00           H  
ATOM   1546  C   PRO   108     222.698  17.785 -36.274  1.00  0.00           C  
ATOM   1547  O   PRO   108     223.787  18.371 -36.113  1.00  0.00           O  
ATOM   1548  N   GLN   109     222.006  17.089 -35.349  1.00  0.00           N  
ATOM   1549  H   GLN   109     221.221  16.554 -35.694  1.00  0.00           H  
ATOM   1550  CA  GLN   109     222.407  17.000 -33.958  1.00  0.00           C  
ATOM   1551  HA  GLN   109     223.214  17.697 -33.730  1.00  0.00           H  
ATOM   1552  CB  GLN   109     221.200  17.548 -33.148  1.00  0.00           C  
ATOM   1553  HB2 GLN   109     220.207  17.133 -33.315  1.00  0.00           H  
ATOM   1554  HB3 GLN   109     221.431  17.229 -32.132  1.00  0.00           H  
ATOM   1555  CG  GLN   109     221.057  19.068 -33.391  1.00  0.00           C  
ATOM   1556  HG2 GLN   109     221.979  19.480 -33.799  1.00  0.00           H  
ATOM   1557  HG3 GLN   109     220.205  19.253 -34.045  1.00  0.00           H  
ATOM   1558  CD  GLN   109     220.698  19.865 -32.134  1.00  0.00           C  
ATOM   1559  OE1 GLN   109     220.409  19.377 -31.069  1.00  0.00           O  
ATOM   1560  NE2 GLN   109     220.879  21.145 -32.255  1.00  0.00           N  
ATOM   1561 HE21 GLN   109     221.050  21.594 -33.144  1.00  0.00           H  
ATOM   1562 HE22 GLN   109     220.585  21.766 -31.515  1.00  0.00           H  
ATOM   1563  C   GLN   109     222.883  15.621 -33.604  1.00  0.00           C  
ATOM   1564  O   GLN   109     222.426  14.627 -34.199  1.00  0.00           O  
ATOM   1565  N   GLU   110     223.728  15.545 -32.574  1.00  0.00           N  
ATOM   1566  H   GLU   110     224.138  16.370 -32.159  1.00  0.00           H  
ATOM   1567  CA  GLU   110     224.309  14.276 -32.046  1.00  0.00           C  
ATOM   1568  HA  GLU   110     223.783  13.360 -32.316  1.00  0.00           H  
ATOM   1569  CB  GLU   110     225.703  14.030 -32.671  1.00  0.00           C  
ATOM   1570  HB2 GLU   110     225.434  13.844 -33.711  1.00  0.00           H  
ATOM   1571  HB3 GLU   110     226.296  14.944 -32.637  1.00  0.00           H  
ATOM   1572  CG  GLU   110     226.558  12.863 -32.189  1.00  0.00           C  
ATOM   1573  HG2 GLU   110     227.435  12.917 -32.835  1.00  0.00           H  
ATOM   1574  HG3 GLU   110     226.853  13.005 -31.149  1.00  0.00           H  
ATOM   1575  CD  GLU   110     226.059  11.499 -32.282  1.00  0.00           C  
ATOM   1576  OE1 GLU   110     226.500  10.617 -31.603  1.00  0.00           O  
ATOM   1577  OE2 GLU   110     225.095  11.199 -33.024  1.00  0.00           O  
ATOM   1578  C   GLU   110     224.484  14.447 -30.659  1.00  0.00           C  
ATOM   1579  O   GLU   110     225.249  15.355 -30.222  1.00  0.00           O  
ATOM   1580  N   GLY   111     223.830  13.733 -29.791  1.00  0.00           N  
ATOM   1581  H   GLY   111     223.075  13.089 -29.980  1.00  0.00           H  
ATOM   1582  CA  GLY   111     223.920  13.875 -28.411  1.00  0.00           C  
ATOM   1583  HA2 GLY   111     223.689  12.875 -28.042  1.00  0.00           H  
ATOM   1584  HA3 GLY   111     224.969  14.094 -28.214  1.00  0.00           H  
ATOM   1585  C   GLY   111     223.110  14.804 -27.660  1.00  0.00           C  
ATOM   1586  O   GLY   111     223.066  14.729 -26.417  1.00  0.00           O  
ATOM   1587  N   ILE   112     222.542  15.816 -28.340  1.00  0.00           N  
ATOM   1588  H   ILE   112     222.503  15.814 -29.349  1.00  0.00           H  
ATOM   1589  CA  ILE   112     221.660  16.807 -27.718  1.00  0.00           C  
ATOM   1590  HA  ILE   112     221.514  17.633 -28.415  1.00  0.00           H  
ATOM   1591  CB  ILE   112     220.205  16.253 -27.407  1.00  0.00           C  
ATOM   1592  HB  ILE   112     220.226  15.662 -26.491  1.00  0.00           H  
ATOM   1593  CG2 ILE   112     219.644  15.424 -28.555  1.00  0.00           C  
ATOM   1594 HG21 ILE   112     220.331  14.621 -28.823  1.00  0.00           H  
ATOM   1595 HG22 ILE   112     219.561  15.893 -29.536  1.00  0.00           H  
ATOM   1596 HG23 ILE   112     218.792  14.859 -28.178  1.00  0.00           H  
ATOM   1597  CG1 ILE   112     219.129  17.294 -27.216  1.00  0.00           C  
ATOM   1598 HG12 ILE   112     219.609  17.941 -26.482  1.00  0.00           H  
ATOM   1599 HG13 ILE   112     218.916  17.716 -28.198  1.00  0.00           H  
ATOM   1600  CD1 ILE   112     217.771  16.784 -26.651  1.00  0.00           C  
ATOM   1601 HD11 ILE   112     217.258  17.724 -26.449  1.00  0.00           H  
ATOM   1602 HD12 ILE   112     217.966  16.084 -25.839  1.00  0.00           H  
ATOM   1603 HD13 ILE   112     217.068  16.370 -27.374  1.00  0.00           H  
ATOM   1604  C   ILE   112     222.231  17.709 -26.534  1.00  0.00           C  
ATOM   1605  O   ILE   112     221.765  17.666 -25.402  1.00  0.00           O  
ATOM   1606  N   LEU   113     223.226  18.523 -26.753  1.00  0.00           N  
ATOM   1607  H   LEU   113     223.435  18.867 -27.680  1.00  0.00           H  
ATOM   1608  CA  LEU   113     224.026  19.172 -25.724  1.00  0.00           C  
ATOM   1609  HA  LEU   113     224.136  18.462 -24.904  1.00  0.00           H  
ATOM   1610  CB  LEU   113     225.431  19.484 -26.298  1.00  0.00           C  
ATOM   1611  HB2 LEU   113     225.364  20.253 -27.067  1.00  0.00           H  
ATOM   1612  HB3 LEU   113     226.027  19.961 -25.521  1.00  0.00           H  
ATOM   1613  CG  LEU   113     226.350  18.317 -26.775  1.00  0.00           C  
ATOM   1614  HG  LEU   113     225.882  17.724 -27.560  1.00  0.00           H  
ATOM   1615  CD1 LEU   113     226.830  17.348 -25.755  1.00  0.00           C  
ATOM   1616 HD11 LEU   113     227.465  16.595 -26.223  1.00  0.00           H  
ATOM   1617 HD12 LEU   113     225.939  16.799 -25.450  1.00  0.00           H  
ATOM   1618 HD13 LEU   113     227.206  17.868 -24.875  1.00  0.00           H  
ATOM   1619  CD2 LEU   113     227.652  18.696 -27.450  1.00  0.00           C  
ATOM   1620 HD21 LEU   113     227.908  17.864 -28.106  1.00  0.00           H  
ATOM   1621 HD22 LEU   113     228.604  18.741 -26.922  1.00  0.00           H  
ATOM   1622 HD23 LEU   113     227.607  19.650 -27.976  1.00  0.00           H  
ATOM   1623  C   LEU   113     223.370  20.390 -25.065  1.00  0.00           C  
ATOM   1624  O   LEU   113     222.594  21.100 -25.671  1.00  0.00           O  
ATOM   1625  N   GLU   114     223.766  20.681 -23.808  1.00  0.00           N  
ATOM   1626  H   GLU   114     224.351  19.971 -23.392  1.00  0.00           H  
ATOM   1627  CA  GLU   114     223.152  21.608 -22.900  1.00  0.00           C  
ATOM   1628  HA  GLU   114     222.531  22.317 -23.448  1.00  0.00           H  
ATOM   1629  CB  GLU   114     222.141  20.856 -21.973  1.00  0.00           C  
ATOM   1630  HB2 GLU   114     221.759  19.997 -22.525  1.00  0.00           H  
ATOM   1631  HB3 GLU   114     222.543  20.512 -21.020  1.00  0.00           H  
ATOM   1632  CG  GLU   114     220.994  21.747 -21.573  1.00  0.00           C  
ATOM   1633  HG2 GLU   114     220.632  21.272 -20.660  1.00  0.00           H  
ATOM   1634  HG3 GLU   114     221.308  22.776 -21.398  1.00  0.00           H  
ATOM   1635  CD  GLU   114     219.789  21.640 -22.410  1.00  0.00           C  
ATOM   1636  OE1 GLU   114     218.687  21.333 -21.860  1.00  0.00           O  
ATOM   1637  OE2 GLU   114     219.873  21.781 -23.629  1.00  0.00           O  
ATOM   1638  C   GLU   114     224.164  22.547 -22.134  1.00  0.00           C  
ATOM   1639  O   GLU   114     225.208  22.077 -21.619  1.00  0.00           O  
ATOM   1640  N   ASP   115     223.918  23.881 -21.881  1.00  0.00           N  
ATOM   1641  H   ASP   115     223.119  24.200 -22.409  1.00  0.00           H  
ATOM   1642  CA  ASP   115     224.785  24.805 -21.051  1.00  0.00           C  
ATOM   1643  HA  ASP   115     225.813  24.541 -21.300  1.00  0.00           H  
ATOM   1644  CB  ASP   115     224.434  26.250 -21.394  1.00  0.00           C  
ATOM   1645  HB2 ASP   115     224.334  26.559 -22.434  1.00  0.00           H  
ATOM   1646  HB3 ASP   115     223.440  26.352 -20.958  1.00  0.00           H  
ATOM   1647  CG  ASP   115     225.553  27.213 -20.789  1.00  0.00           C  
ATOM   1648  OD1 ASP   115     225.329  28.422 -20.968  1.00  0.00           O  
ATOM   1649  OD2 ASP   115     226.584  26.671 -20.250  1.00  0.00           O  
ATOM   1650  C   ASP   115     224.606  24.541 -19.512  1.00  0.00           C  
ATOM   1651  O   ASP   115     223.963  25.267 -18.715  1.00  0.00           O  
ATOM   1652  N   MET   116     224.876  23.318 -19.007  1.00  0.00           N  
ATOM   1653  H   MET   116     225.071  22.546 -19.628  1.00  0.00           H  
ATOM   1654  CA  MET   116     224.832  23.060 -17.573  1.00  0.00           C  
ATOM   1655  HA  MET   116     224.964  24.013 -17.061  1.00  0.00           H  
ATOM   1656  CB  MET   116     223.431  22.620 -17.040  1.00  0.00           C  
ATOM   1657  HB2 MET   116     223.452  22.487 -15.959  1.00  0.00           H  
ATOM   1658  HB3 MET   116     222.667  23.364 -17.265  1.00  0.00           H  
ATOM   1659  CG  MET   116     222.873  21.317 -17.725  1.00  0.00           C  
ATOM   1660  HG2 MET   116     222.930  21.389 -18.811  1.00  0.00           H  
ATOM   1661  HG3 MET   116     223.545  20.532 -17.379  1.00  0.00           H  
ATOM   1662  SD  MET   116     221.166  20.873 -17.296  1.00  0.00           S  
ATOM   1663  CE  MET   116     221.384  20.299 -15.575  1.00  0.00           C  
ATOM   1664  HE1 MET   116     221.366  21.153 -14.899  1.00  0.00           H  
ATOM   1665  HE2 MET   116     220.555  19.605 -15.431  1.00  0.00           H  
ATOM   1666  HE3 MET   116     222.265  19.657 -15.541  1.00  0.00           H  
ATOM   1667  C   MET   116     225.825  22.071 -16.932  1.00  0.00           C  
ATOM   1668  O   MET   116     226.017  22.192 -15.747  1.00  0.00           O  
ATOM   1669  N   PRO   117     226.248  20.944 -17.558  1.00  0.00           N  
ATOM   1670  CD  PRO   117     225.822  20.503 -18.866  1.00  0.00           C  
ATOM   1671  HD2 PRO   117     225.907  21.280 -19.626  1.00  0.00           H  
ATOM   1672  HD3 PRO   117     224.838  20.036 -18.900  1.00  0.00           H  
ATOM   1673  CG  PRO   117     226.631  19.289 -19.165  1.00  0.00           C  
ATOM   1674  HG2 PRO   117     227.570  19.613 -19.615  1.00  0.00           H  
ATOM   1675  HG3 PRO   117     226.235  18.660 -19.963  1.00  0.00           H  
ATOM   1676  CB  PRO   117     227.010  18.710 -17.827  1.00  0.00           C  
ATOM   1677  HB2 PRO   117     227.853  18.051 -18.033  1.00  0.00           H  
ATOM   1678  HB3 PRO   117     226.153  18.273 -17.316  1.00  0.00           H  
ATOM   1679  CA  PRO   117     227.310  20.030 -17.053  1.00  0.00           C  
ATOM   1680  HA  PRO   117     227.178  20.052 -15.971  1.00  0.00           H  
ATOM   1681  C   PRO   117     228.767  20.624 -17.157  1.00  0.00           C  
ATOM   1682  O   PRO   117     229.152  21.260 -18.073  1.00  0.00           O  
ATOM   1683  N   VAL   118     229.358  20.651 -15.979  1.00  0.00           N  
ATOM   1684  H   VAL   118     228.905  20.182 -15.208  1.00  0.00           H  
ATOM   1685  CA  VAL   118     230.798  21.145 -15.738  1.00  0.00           C  
ATOM   1686  HA  VAL   118     231.309  21.440 -16.655  1.00  0.00           H  
ATOM   1687  CB  VAL   118     230.813  22.482 -14.973  1.00  0.00           C  
ATOM   1688  HB  VAL   118     231.881  22.699 -14.941  1.00  0.00           H  
ATOM   1689  CG1 VAL   118     230.284  22.357 -13.543  1.00  0.00           C  
ATOM   1690 HG11 VAL   118     230.560  23.351 -13.192  1.00  0.00           H  
ATOM   1691 HG12 VAL   118     230.836  21.702 -12.869  1.00  0.00           H  
ATOM   1692 HG13 VAL   118     229.197  22.276 -13.528  1.00  0.00           H  
ATOM   1693  CG2 VAL   118     230.098  23.629 -15.579  1.00  0.00           C  
ATOM   1694 HG21 VAL   118     229.177  23.140 -15.895  1.00  0.00           H  
ATOM   1695 HG22 VAL   118     230.571  24.086 -16.449  1.00  0.00           H  
ATOM   1696 HG23 VAL   118     229.945  24.481 -14.917  1.00  0.00           H  
ATOM   1697  C   VAL   118     231.719  20.042 -15.270  1.00  0.00           C  
ATOM   1698  O   VAL   118     231.202  19.178 -14.598  1.00  0.00           O  
ATOM   1699  N   ASP   119     233.036  19.998 -15.493  1.00  0.00           N  
ATOM   1700  H   ASP   119     233.550  20.667 -16.049  1.00  0.00           H  
ATOM   1701  CA  ASP   119     233.874  18.916 -14.970  1.00  0.00           C  
ATOM   1702  HA  ASP   119     233.372  18.004 -15.292  1.00  0.00           H  
ATOM   1703  CB  ASP   119     235.159  18.817 -15.736  1.00  0.00           C  
ATOM   1704  HB2 ASP   119     235.647  17.985 -15.230  1.00  0.00           H  
ATOM   1705  HB3 ASP   119     234.927  18.439 -16.731  1.00  0.00           H  
ATOM   1706  CG  ASP   119     236.077  20.011 -15.758  1.00  0.00           C  
ATOM   1707  OD1 ASP   119     236.496  20.592 -14.739  1.00  0.00           O  
ATOM   1708  OD2 ASP   119     236.292  20.468 -16.942  1.00  0.00           O  
ATOM   1709  C   ASP   119     233.980  18.884 -13.433  1.00  0.00           C  
ATOM   1710  O   ASP   119     233.858  19.969 -12.835  1.00  0.00           O  
ATOM   1711  N   PRO   120     234.127  17.679 -12.788  1.00  0.00           N  
ATOM   1712  CD  PRO   120     234.413  16.318 -13.259  1.00  0.00           C  
ATOM   1713  HD2 PRO   120     235.183  16.407 -14.026  1.00  0.00           H  
ATOM   1714  HD3 PRO   120     233.514  15.868 -13.681  1.00  0.00           H  
ATOM   1715  CG  PRO   120     234.819  15.480 -12.104  1.00  0.00           C  
ATOM   1716  HG2 PRO   120     235.815  15.801 -11.800  1.00  0.00           H  
ATOM   1717  HG3 PRO   120     234.737  14.441 -12.421  1.00  0.00           H  
ATOM   1718  CB  PRO   120     233.819  16.049 -11.168  1.00  0.00           C  
ATOM   1719  HB2 PRO   120     234.185  15.732 -10.191  1.00  0.00           H  
ATOM   1720  HB3 PRO   120     232.806  15.805 -11.488  1.00  0.00           H  
ATOM   1721  CA  PRO   120     234.003  17.558 -11.353  1.00  0.00           C  
ATOM   1722  HA  PRO   120     233.084  18.066 -11.062  1.00  0.00           H  
ATOM   1723  C   PRO   120     235.166  18.210 -10.603  1.00  0.00           C  
ATOM   1724  O   PRO   120     234.914  18.539  -9.466  1.00  0.00           O  
ATOM   1725  N   ASP   121     236.276  18.405 -11.223  1.00  0.00           N  
ATOM   1726  H   ASP   121     236.349  17.934 -12.113  1.00  0.00           H  
ATOM   1727  CA  ASP   121     237.438  18.980 -10.625  1.00  0.00           C  
ATOM   1728  HA  ASP   121     237.638  18.453  -9.693  1.00  0.00           H  
ATOM   1729  CB  ASP   121     238.566  18.820 -11.575  1.00  0.00           C  
ATOM   1730  HB2 ASP   121     238.317  19.258 -12.542  1.00  0.00           H  
ATOM   1731  HB3 ASP   121     239.414  19.302 -11.090  1.00  0.00           H  
ATOM   1732  CG  ASP   121     238.891  17.330 -11.926  1.00  0.00           C  
ATOM   1733  OD1 ASP   121     239.686  17.143 -12.873  1.00  0.00           O  
ATOM   1734  OD2 ASP   121     238.392  16.406 -11.303  1.00  0.00           O  
ATOM   1735  C   ASP   121     237.256  20.470 -10.183  1.00  0.00           C  
ATOM   1736  O   ASP   121     238.026  20.893  -9.296  1.00  0.00           O  
ATOM   1737  N   ASN   122     236.188  21.166 -10.591  1.00  0.00           N  
ATOM   1738  H   ASN   122     235.666  20.902 -11.414  1.00  0.00           H  
ATOM   1739  CA  ASN   122     235.776  22.421 -10.012  1.00  0.00           C  
ATOM   1740  HA  ASN   122     236.657  23.045  -9.865  1.00  0.00           H  
ATOM   1741  CB  ASN   122     234.918  23.146 -11.005  1.00  0.00           C  
ATOM   1742  HB2 ASN   122     235.323  23.259 -12.011  1.00  0.00           H  
ATOM   1743  HB3 ASN   122     234.009  22.554 -11.115  1.00  0.00           H  
ATOM   1744  CG  ASN   122     234.544  24.600 -10.642  1.00  0.00           C  
ATOM   1745  OD1 ASN   122     233.354  24.972 -10.572  1.00  0.00           O  
ATOM   1746  ND2 ASN   122     235.398  25.446 -10.184  1.00  0.00           N  
ATOM   1747 HD21 ASN   122     236.366  25.169 -10.256  1.00  0.00           H  
ATOM   1748 HD22 ASN   122     235.111  26.415 -10.170  1.00  0.00           H  
ATOM   1749  C   ASN   122     235.156  22.312  -8.655  1.00  0.00           C  
ATOM   1750  O   ASN   122     235.164  23.276  -7.939  1.00  0.00           O  
ATOM   1751  N   GLU   123     234.723  21.110  -8.223  1.00  0.00           N  
ATOM   1752  H   GLU   123     234.921  20.377  -8.889  1.00  0.00           H  
ATOM   1753  CA  GLU   123     234.184  20.762  -6.930  1.00  0.00           C  
ATOM   1754  HA  GLU   123     234.068  19.682  -6.838  1.00  0.00           H  
ATOM   1755  CB  GLU   123     235.037  21.020  -5.685  1.00  0.00           C  
ATOM   1756  HB2 GLU   123     235.253  22.085  -5.606  1.00  0.00           H  
ATOM   1757  HB3 GLU   123     234.379  20.798  -4.845  1.00  0.00           H  
ATOM   1758  CG  GLU   123     236.181  20.043  -5.529  1.00  0.00           C  
ATOM   1759  HG2 GLU   123     235.878  19.050  -5.862  1.00  0.00           H  
ATOM   1760  HG3 GLU   123     236.937  20.319  -6.264  1.00  0.00           H  
ATOM   1761  CD  GLU   123     236.610  19.803  -4.027  1.00  0.00           C  
ATOM   1762  OE1 GLU   123     235.962  20.283  -3.058  1.00  0.00           O  
ATOM   1763  OE2 GLU   123     237.604  19.059  -3.775  1.00  0.00           O  
ATOM   1764  C   GLU   123     232.665  21.236  -6.725  1.00  0.00           C  
ATOM   1765  O   GLU   123     231.900  20.844  -5.791  1.00  0.00           O  
ATOM   1766  N   ALA   124     232.085  21.834  -7.796  1.00  0.00           N  
ATOM   1767  H   ALA   124     232.766  22.166  -8.465  1.00  0.00           H  
ATOM   1768  CA  ALA   124     230.674  22.200  -8.001  1.00  0.00           C  
ATOM   1769  HA  ALA   124     230.252  22.549  -7.057  1.00  0.00           H  
ATOM   1770  CB  ALA   124     230.577  23.330  -9.044  1.00  0.00           C  
ATOM   1771  HB1 ALA   124     229.531  23.508  -9.296  1.00  0.00           H  
ATOM   1772  HB2 ALA   124     230.974  24.210  -8.537  1.00  0.00           H  
ATOM   1773  HB3 ALA   124     231.093  23.023  -9.954  1.00  0.00           H  
ATOM   1774  C   ALA   124     229.748  20.972  -8.510  1.00  0.00           C  
ATOM   1775  O   ALA   124     228.650  21.168  -8.972  1.00  0.00           O  
ATOM   1776  N   TYR   125     230.172  19.761  -8.315  1.00  0.00           N  
ATOM   1777  H   TYR   125     230.985  19.700  -7.718  1.00  0.00           H  
ATOM   1778  CA  TYR   125     229.510  18.542  -8.815  1.00  0.00           C  
ATOM   1779  HA  TYR   125     228.931  18.867  -9.680  1.00  0.00           H  
ATOM   1780  CB  TYR   125     230.612  17.533  -9.217  1.00  0.00           C  
ATOM   1781  HB2 TYR   125     231.412  18.112  -9.679  1.00  0.00           H  
ATOM   1782  HB3 TYR   125     231.109  16.881  -8.499  1.00  0.00           H  
ATOM   1783  CG  TYR   125     230.095  16.611 -10.352  1.00  0.00           C  
ATOM   1784  CD1 TYR   125     230.348  16.991 -11.741  1.00  0.00           C  
ATOM   1785  HD1 TYR   125     230.862  17.889 -12.048  1.00  0.00           H  
ATOM   1786  CE1 TYR   125     229.761  16.199 -12.745  1.00  0.00           C  
ATOM   1787  HE1 TYR   125     229.722  16.492 -13.784  1.00  0.00           H  
ATOM   1788  CZ  TYR   125     229.103  14.998 -12.457  1.00  0.00           C  
ATOM   1789  OH  TYR   125     228.498  14.225 -13.394  1.00  0.00           O  
ATOM   1790  HH  TYR   125     228.535  14.791 -14.168  1.00  0.00           H  
ATOM   1791  CE2 TYR   125     228.986  14.611 -11.090  1.00  0.00           C  
ATOM   1792  HE2 TYR   125     228.616  13.610 -10.925  1.00  0.00           H  
ATOM   1793  CD2 TYR   125     229.517  15.394 -10.001  1.00  0.00           C  
ATOM   1794  HD2 TYR   125     229.249  15.155  -8.983  1.00  0.00           H  
ATOM   1795  C   TYR   125     228.376  17.986  -7.830  1.00  0.00           C  
ATOM   1796  O   TYR   125     228.295  18.313  -6.648  1.00  0.00           O  
ATOM   1797  N   GLU   126     227.380  17.305  -8.400  1.00  0.00           N  
ATOM   1798  H   GLU   126     227.348  17.141  -9.396  1.00  0.00           H  
ATOM   1799  CA  GLU   126     226.165  16.895  -7.717  1.00  0.00           C  
ATOM   1800  HA  GLU   126     225.698  17.686  -7.129  1.00  0.00           H  
ATOM   1801  CB  GLU   126     225.242  16.468  -8.866  1.00  0.00           C  
ATOM   1802  HB2 GLU   126     225.720  16.335  -9.836  1.00  0.00           H  
ATOM   1803  HB3 GLU   126     224.966  15.425  -8.715  1.00  0.00           H  
ATOM   1804  CG  GLU   126     224.022  17.419  -8.987  1.00  0.00           C  
ATOM   1805  HG2 GLU   126     223.418  17.024  -9.804  1.00  0.00           H  
ATOM   1806  HG3 GLU   126     223.352  17.518  -8.133  1.00  0.00           H  
ATOM   1807  CD  GLU   126     224.422  18.759  -9.566  1.00  0.00           C  
ATOM   1808  OE1 GLU   126     224.060  19.840  -8.977  1.00  0.00           O  
ATOM   1809  OE2 GLU   126     225.168  18.881 -10.532  1.00  0.00           O  
ATOM   1810  C   GLU   126     226.354  15.677  -6.821  1.00  0.00           C  
ATOM   1811  O   GLU   126     227.361  15.014  -6.970  1.00  0.00           O  
ATOM   1812  N   MET   127     225.349  15.378  -5.970  1.00  0.00           N  
ATOM   1813  H   MET   127     224.552  15.998  -5.928  1.00  0.00           H  
ATOM   1814  CA  MET   127     225.309  14.119  -5.195  1.00  0.00           C  
ATOM   1815  HA  MET   127     226.293  13.651  -5.221  1.00  0.00           H  
ATOM   1816  CB  MET   127     224.865  14.450  -3.712  1.00  0.00           C  
ATOM   1817  HB2 MET   127     225.383  15.377  -3.467  1.00  0.00           H  
ATOM   1818  HB3 MET   127     223.819  14.721  -3.571  1.00  0.00           H  
ATOM   1819  CG  MET   127     225.169  13.293  -2.672  1.00  0.00           C  
ATOM   1820  HG2 MET   127     224.627  13.525  -1.755  1.00  0.00           H  
ATOM   1821  HG3 MET   127     224.639  12.418  -3.048  1.00  0.00           H  
ATOM   1822  SD  MET   127     226.842  13.003  -2.174  1.00  0.00           S  
ATOM   1823  CE  MET   127     226.987  14.107  -0.716  1.00  0.00           C  
ATOM   1824  HE1 MET   127     227.867  13.983  -0.086  1.00  0.00           H  
ATOM   1825  HE2 MET   127     226.867  15.106  -1.135  1.00  0.00           H  
ATOM   1826  HE3 MET   127     226.182  13.952   0.003  1.00  0.00           H  
ATOM   1827  C   MET   127     224.178  13.211  -5.948  1.00  0.00           C  
ATOM   1828  O   MET   127     223.027  13.707  -6.206  1.00  0.00           O  
ATOM   1829  N   PRO   128     224.434  11.850  -5.941  1.00  0.00           N  
ATOM   1830  CD  PRO   128     225.709  11.237  -5.892  1.00  0.00           C  
ATOM   1831  HD2 PRO   128     225.862  10.710  -4.950  1.00  0.00           H  
ATOM   1832  HD3 PRO   128     226.606  11.825  -6.085  1.00  0.00           H  
ATOM   1833  CG  PRO   128     225.645  10.006  -6.825  1.00  0.00           C  
ATOM   1834  HG2 PRO   128     226.373   9.211  -6.660  1.00  0.00           H  
ATOM   1835  HG3 PRO   128     225.648  10.413  -7.836  1.00  0.00           H  
ATOM   1836  CB  PRO   128     224.232   9.496  -6.577  1.00  0.00           C  
ATOM   1837  HB2 PRO   128     224.263   8.906  -5.661  1.00  0.00           H  
ATOM   1838  HB3 PRO   128     223.756   8.932  -7.379  1.00  0.00           H  
ATOM   1839  CA  PRO   128     223.454  10.916  -6.502  1.00  0.00           C  
ATOM   1840  HA  PRO   128     223.291  11.201  -7.542  1.00  0.00           H  
ATOM   1841  C   PRO   128     222.162  10.652  -5.711  1.00  0.00           C  
ATOM   1842  O   PRO   128     222.101  10.943  -4.518  1.00  0.00           O  
ATOM   1843  N   SER   129     221.090  10.182  -6.379  1.00  0.00           N  
ATOM   1844  H   SER   129     221.175  10.031  -7.374  1.00  0.00           H  
ATOM   1845  CA  SER   129     219.804   9.821  -5.814  1.00  0.00           C  
ATOM   1846  HA  SER   129     219.330  10.689  -5.358  1.00  0.00           H  
ATOM   1847  CB  SER   129     218.979   9.394  -7.035  1.00  0.00           C  
ATOM   1848  HB2 SER   129     219.557   8.524  -7.346  1.00  0.00           H  
ATOM   1849  HB3 SER   129     217.983   9.157  -6.661  1.00  0.00           H  
ATOM   1850  OG  SER   129     218.893  10.457  -8.035  1.00  0.00           O  
ATOM   1851  HG  SER   129     218.611   9.983  -8.821  1.00  0.00           H  
ATOM   1852  C   SER   129     219.859   8.735  -4.738  1.00  0.00           C  
ATOM   1853  O   SER   129     218.985   8.727  -3.901  1.00  0.00           O  
ATOM   1854  N   GLU   130     220.843   7.796  -4.708  1.00  0.00           N  
ATOM   1855  H   GLU   130     221.473   7.896  -5.491  1.00  0.00           H  
ATOM   1856  CA  GLU   130     221.011   6.761  -3.604  1.00  0.00           C  
ATOM   1857  HA  GLU   130     220.065   6.397  -3.202  1.00  0.00           H  
ATOM   1858  CB  GLU   130     221.577   5.503  -4.210  1.00  0.00           C  
ATOM   1859  HB2 GLU   130     222.582   5.799  -4.512  1.00  0.00           H  
ATOM   1860  HB3 GLU   130     221.871   4.752  -3.478  1.00  0.00           H  
ATOM   1861  CG  GLU   130     220.774   4.737  -5.315  1.00  0.00           C  
ATOM   1862  HG2 GLU   130     220.755   5.332  -6.228  1.00  0.00           H  
ATOM   1863  HG3 GLU   130     221.421   3.930  -5.659  1.00  0.00           H  
ATOM   1864  CD  GLU   130     219.445   4.175  -4.924  1.00  0.00           C  
ATOM   1865  OE1 GLU   130     218.704   3.771  -5.858  1.00  0.00           O  
ATOM   1866  OE2 GLU   130     219.126   4.100  -3.718  1.00  0.00           O  
ATOM   1867  C   GLU   130     221.817   7.334  -2.371  1.00  0.00           C  
ATOM   1868  O   GLU   130     222.206   6.582  -1.447  1.00  0.00           O  
ATOM   1869  N   GLU   131     222.204   8.586  -2.440  1.00  0.00           N  
ATOM   1870  H   GLU   131     221.993   9.094  -3.287  1.00  0.00           H  
ATOM   1871  CA  GLU   131     223.190   9.226  -1.440  1.00  0.00           C  
ATOM   1872  HA  GLU   131     223.621   8.496  -0.754  1.00  0.00           H  
ATOM   1873  CB  GLU   131     224.419   9.845  -2.205  1.00  0.00           C  
ATOM   1874  HB2 GLU   131     224.226   9.949  -3.273  1.00  0.00           H  
ATOM   1875  HB3 GLU   131     224.816  10.820  -1.922  1.00  0.00           H  
ATOM   1876  CG  GLU   131     225.638   8.822  -2.316  1.00  0.00           C  
ATOM   1877  HG2 GLU   131     225.146   7.892  -2.601  1.00  0.00           H  
ATOM   1878  HG3 GLU   131     226.353   9.135  -3.077  1.00  0.00           H  
ATOM   1879  CD  GLU   131     226.496   8.719  -1.094  1.00  0.00           C  
ATOM   1880  OE1 GLU   131     227.441   7.941  -0.991  1.00  0.00           O  
ATOM   1881  OE2 GLU   131     226.451   9.614  -0.270  1.00  0.00           O  
ATOM   1882  C   GLU   131     222.506  10.301  -0.544  1.00  0.00           C  
ATOM   1883  O   GLU   131     222.319  10.111   0.665  1.00  0.00           O  
ATOM   1884  N   GLY   132     221.997  11.415  -1.092  1.00  0.00           N  
ATOM   1885  H   GLY   132     222.005  11.530  -2.095  1.00  0.00           H  
ATOM   1886  CA  GLY   132     221.099  12.436  -0.440  1.00  0.00           C  
ATOM   1887  HA2 GLY   132     221.596  12.715   0.489  1.00  0.00           H  
ATOM   1888  HA3 GLY   132     221.055  13.309  -1.090  1.00  0.00           H  
ATOM   1889  C   GLY   132     219.673  12.000  -0.170  1.00  0.00           C  
ATOM   1890  O   GLY   132     219.447  10.879   0.328  1.00  0.00           O  
ATOM   1891  N   TYR   133     218.668  12.739  -0.543  1.00  0.00           N  
ATOM   1892  H   TYR   133     218.991  13.577  -1.005  1.00  0.00           H  
ATOM   1893  CA  TYR   133     217.215  12.479  -0.335  1.00  0.00           C  
ATOM   1894  HA  TYR   133     217.050  11.426  -0.106  1.00  0.00           H  
ATOM   1895  CB  TYR   133     216.787  13.191   0.909  1.00  0.00           C  
ATOM   1896  HB2 TYR   133     216.185  12.490   1.488  1.00  0.00           H  
ATOM   1897  HB3 TYR   133     217.578  13.434   1.619  1.00  0.00           H  
ATOM   1898  CG  TYR   133     215.833  14.449   0.792  1.00  0.00           C  
ATOM   1899  CD1 TYR   133     214.496  14.196   1.059  1.00  0.00           C  
ATOM   1900  HD1 TYR   133     214.257  13.199   1.397  1.00  0.00           H  
ATOM   1901  CE1 TYR   133     213.524  15.219   1.060  1.00  0.00           C  
ATOM   1902  HE1 TYR   133     212.512  15.166   1.433  1.00  0.00           H  
ATOM   1903  CZ  TYR   133     214.013  16.554   0.720  1.00  0.00           C  
ATOM   1904  OH  TYR   133     213.187  17.584   0.545  1.00  0.00           O  
ATOM   1905  HH  TYR   133     213.420  18.211  -0.144  1.00  0.00           H  
ATOM   1906  CE2 TYR   133     215.412  16.825   0.505  1.00  0.00           C  
ATOM   1907  HE2 TYR   133     215.792  17.779   0.170  1.00  0.00           H  
ATOM   1908  CD2 TYR   133     216.302  15.776   0.720  1.00  0.00           C  
ATOM   1909  HD2 TYR   133     217.332  15.979   0.466  1.00  0.00           H  
ATOM   1910  C   TYR   133     216.344  12.791  -1.569  1.00  0.00           C  
ATOM   1911  O   TYR   133     216.803  13.407  -2.504  1.00  0.00           O  
ATOM   1912  N   GLN   134     215.091  12.315  -1.534  1.00  0.00           N  
ATOM   1913  H   GLN   134     214.691  11.797  -0.764  1.00  0.00           H  
ATOM   1914  CA  GLN   134     214.088  12.805  -2.512  1.00  0.00           C  
ATOM   1915  HA  GLN   134     214.360  13.813  -2.826  1.00  0.00           H  
ATOM   1916  CB  GLN   134     213.896  11.863  -3.710  1.00  0.00           C  
ATOM   1917  HB2 GLN   134     213.294  12.292  -4.512  1.00  0.00           H  
ATOM   1918  HB3 GLN   134     214.900  11.684  -4.094  1.00  0.00           H  
ATOM   1919  CG  GLN   134     213.123  10.489  -3.535  1.00  0.00           C  
ATOM   1920  HG2 GLN   134     213.399  10.145  -2.538  1.00  0.00           H  
ATOM   1921  HG3 GLN   134     212.061  10.728  -3.580  1.00  0.00           H  
ATOM   1922  CD  GLN   134     213.240   9.469  -4.626  1.00  0.00           C  
ATOM   1923  OE1 GLN   134     213.148   9.788  -5.785  1.00  0.00           O  
ATOM   1924  NE2 GLN   134     213.485   8.162  -4.367  1.00  0.00           N  
ATOM   1925 HE21 GLN   134     213.649   7.828  -3.428  1.00  0.00           H  
ATOM   1926 HE22 GLN   134     213.371   7.569  -5.177  1.00  0.00           H  
ATOM   1927  C   GLN   134     212.764  13.039  -1.733  1.00  0.00           C  
ATOM   1928  O   GLN   134     212.372  12.268  -0.884  1.00  0.00           O  
ATOM   1929  N   ASP   135     211.865  14.032  -2.189  1.00  0.00           N  
ATOM   1930  H   ASP   135     212.084  14.588  -3.003  1.00  0.00           H  
ATOM   1931  CA  ASP   135     210.477  14.226  -1.724  1.00  0.00           C  
ATOM   1932  HA  ASP   135     210.331  13.870  -0.705  1.00  0.00           H  
ATOM   1933  CB  ASP   135     210.344  15.681  -1.583  1.00  0.00           C  
ATOM   1934  HB2 ASP   135     209.549  15.673  -0.838  1.00  0.00           H  
ATOM   1935  HB3 ASP   135     211.131  16.088  -0.947  1.00  0.00           H  
ATOM   1936  CG  ASP   135     210.135  16.389  -2.906  1.00  0.00           C  
ATOM   1937  OD1 ASP   135     210.713  15.877  -3.917  1.00  0.00           O  
ATOM   1938  OD2 ASP   135     209.499  17.514  -3.044  1.00  0.00           O  
ATOM   1939  C   ASP   135     209.367  13.490  -2.605  1.00  0.00           C  
ATOM   1940  O   ASP   135     209.682  12.762  -3.540  1.00  0.00           O  
ATOM   1941  N   TYR   136     208.136  13.633  -2.161  1.00  0.00           N  
ATOM   1942  H   TYR   136     208.040  13.965  -1.212  1.00  0.00           H  
ATOM   1943  CA  TYR   136     207.047  12.858  -2.707  1.00  0.00           C  
ATOM   1944  HA  TYR   136     207.360  12.007  -3.313  1.00  0.00           H  
ATOM   1945  CB  TYR   136     206.237  12.191  -1.541  1.00  0.00           C  
ATOM   1946  HB2 TYR   136     205.427  11.512  -1.806  1.00  0.00           H  
ATOM   1947  HB3 TYR   136     206.926  11.544  -0.998  1.00  0.00           H  
ATOM   1948  CG  TYR   136     205.734  13.158  -0.454  1.00  0.00           C  
ATOM   1949  CD1 TYR   136     206.470  13.702   0.673  1.00  0.00           C  
ATOM   1950  HD1 TYR   136     207.451  13.363   0.970  1.00  0.00           H  
ATOM   1951  CE1 TYR   136     205.797  14.650   1.520  1.00  0.00           C  
ATOM   1952  HE1 TYR   136     206.402  15.074   2.308  1.00  0.00           H  
ATOM   1953  CZ  TYR   136     204.425  15.014   1.376  1.00  0.00           C  
ATOM   1954  OH  TYR   136     203.737  15.841   2.202  1.00  0.00           O  
ATOM   1955  HH  TYR   136     204.384  16.364   2.681  1.00  0.00           H  
ATOM   1956  CE2 TYR   136     203.786  14.468   0.316  1.00  0.00           C  
ATOM   1957  HE2 TYR   136     202.754  14.762   0.195  1.00  0.00           H  
ATOM   1958  CD2 TYR   136     204.398  13.577  -0.607  1.00  0.00           C  
ATOM   1959  HD2 TYR   136     203.753  13.137  -1.354  1.00  0.00           H  
ATOM   1960  C   TYR   136     206.103  13.637  -3.651  1.00  0.00           C  
ATOM   1961  O   TYR   136     206.319  14.796  -3.891  1.00  0.00           O  
ATOM   1962  N   GLU   137     205.045  13.048  -4.286  1.00  0.00           N  
ATOM   1963  H   GLU   137     204.896  12.057  -4.158  1.00  0.00           H  
ATOM   1964  CA  GLU   137     204.107  13.622  -5.211  1.00  0.00           C  
ATOM   1965  HA  GLU   137     204.133  14.705  -5.332  1.00  0.00           H  
ATOM   1966  CB  GLU   137     204.381  13.097  -6.701  1.00  0.00           C  
ATOM   1967  HB2 GLU   137     204.472  12.014  -6.618  1.00  0.00           H  
ATOM   1968  HB3 GLU   137     203.552  13.078  -7.409  1.00  0.00           H  
ATOM   1969  CG  GLU   137     205.677  13.740  -7.307  1.00  0.00           C  
ATOM   1970  HG2 GLU   137     205.739  14.796  -7.042  1.00  0.00           H  
ATOM   1971  HG3 GLU   137     206.557  13.228  -6.916  1.00  0.00           H  
ATOM   1972  CD  GLU   137     205.935  13.455  -8.890  1.00  0.00           C  
ATOM   1973  OE1 GLU   137     205.977  12.272  -9.240  1.00  0.00           O  
ATOM   1974  OE2 GLU   137     205.949  14.368  -9.745  1.00  0.00           O  
ATOM   1975  C   GLU   137     202.690  13.237  -4.688  1.00  0.00           C  
ATOM   1976  O   GLU   137     202.503  12.062  -4.211  1.00  0.00           O  
ATOM   1977  N   PRO   138     201.578  13.969  -4.895  1.00  0.00           N  
ATOM   1978  CD  PRO   138     201.498  15.170  -5.774  1.00  0.00           C  
ATOM   1979  HD2 PRO   138     201.943  15.080  -6.765  1.00  0.00           H  
ATOM   1980  HD3 PRO   138     201.996  16.015  -5.299  1.00  0.00           H  
ATOM   1981  CG  PRO   138     199.944  15.297  -5.890  1.00  0.00           C  
ATOM   1982  HG2 PRO   138     199.586  14.526  -6.573  1.00  0.00           H  
ATOM   1983  HG3 PRO   138     199.578  16.247  -6.279  1.00  0.00           H  
ATOM   1984  CB  PRO   138     199.470  14.884  -4.474  1.00  0.00           C  
ATOM   1985  HB2 PRO   138     198.419  14.604  -4.550  1.00  0.00           H  
ATOM   1986  HB3 PRO   138     199.776  15.648  -3.760  1.00  0.00           H  
ATOM   1987  CA  PRO   138     200.242  13.636  -4.193  1.00  0.00           C  
ATOM   1988  HA  PRO   138     200.370  13.594  -3.112  1.00  0.00           H  
ATOM   1989  C   PRO   138     199.464  12.341  -4.609  1.00  0.00           C  
ATOM   1990  O   PRO   138     199.816  11.640  -5.587  1.00  0.00           O  
ATOM   1991  N   GLU   139     198.485  11.904  -3.868  1.00  0.00           N  
ATOM   1992  H   GLU   139     198.443  12.250  -2.920  1.00  0.00           H  
ATOM   1993  CA  GLU   139     197.615  10.734  -4.129  1.00  0.00           C  
ATOM   1994  HA  GLU   139     198.032  10.140  -4.942  1.00  0.00           H  
ATOM   1995  CB  GLU   139     197.431   9.953  -2.904  1.00  0.00           C  
ATOM   1996  HB2 GLU   139     196.834  10.349  -2.083  1.00  0.00           H  
ATOM   1997  HB3 GLU   139     196.792   9.156  -3.285  1.00  0.00           H  
ATOM   1998  CG  GLU   139     198.533   9.147  -2.113  1.00  0.00           C  
ATOM   1999  HG2 GLU   139     198.019   8.700  -1.261  1.00  0.00           H  
ATOM   2000  HG3 GLU   139     198.750   8.289  -2.750  1.00  0.00           H  
ATOM   2001  CD  GLU   139     199.698  10.006  -1.648  1.00  0.00           C  
ATOM   2002  OE1 GLU   139     200.816   9.508  -1.550  1.00  0.00           O  
ATOM   2003  OE2 GLU   139     199.405  11.143  -1.292  1.00  0.00           O  
ATOM   2004  C   GLU   139     196.150  10.959  -4.556  1.00  0.00           C  
ATOM   2005  O   GLU   139     195.699  10.031  -5.210  1.00  0.00           O  
ATOM   2006  N   ALA   140     195.456  12.014  -4.384  1.00  0.00           N  
ATOM   2007  H   ALA   140     195.896  12.816  -3.957  1.00  0.00           H  
ATOM   2008  CA  ALA   140     194.089  12.309  -4.963  1.00  0.00           C  
ATOM   2009  HA  ALA   140     193.906  11.410  -5.551  1.00  0.00           H  
ATOM   2010  CB  ALA   140     193.065  12.425  -3.851  1.00  0.00           C  
ATOM   2011  HB1 ALA   140     192.190  12.938  -4.251  1.00  0.00           H  
ATOM   2012  HB2 ALA   140     192.731  11.421  -3.588  1.00  0.00           H  
ATOM   2013  HB3 ALA   140     193.523  12.970  -3.026  1.00  0.00           H  
ATOM   2014  C   ALA   140     194.051  13.470  -5.943  1.00  0.00           C  
ATOM   2015  O   ALA   140     194.222  14.685  -5.573  1.00  0.00           O  
ATOM   2016  OXT ALA   140     193.879  13.184  -7.133  1.00  0.00           O  
TER    2017      ALA   140 
ATOM   2017  N   ASP   141     238.699  22.880  20.296  1.00  0.00           N  
ATOM   2018  H1  ASP   141     239.306  22.376  20.928  1.00  0.00           H  
ATOM   2019  H2  ASP   141     239.272  22.863  19.464  1.00  0.00           H  
ATOM   2020  H3  ASP   141     237.829  22.375  20.212  1.00  0.00           H  
ATOM   2021  CA  ASP   141     238.230  24.212  20.632  1.00  0.00           C  
ATOM   2022  HA  ASP   141     237.382  24.361  19.964  1.00  0.00           H  
ATOM   2023  CB  ASP   141     237.736  24.383  22.066  1.00  0.00           C  
ATOM   2024  HB2 ASP   141     237.041  25.213  22.187  1.00  0.00           H  
ATOM   2025  HB3 ASP   141     237.084  23.562  22.363  1.00  0.00           H  
ATOM   2026  CG  ASP   141     238.810  24.502  23.130  1.00  0.00           C  
ATOM   2027  OD1 ASP   141     239.826  23.854  22.978  1.00  0.00           O  
ATOM   2028  OD2 ASP   141     238.570  25.260  24.146  1.00  0.00           O  
ATOM   2029  C   ASP   141     239.344  25.256  20.132  1.00  0.00           C  
ATOM   2030  O   ASP   141     240.533  24.943  20.006  1.00  0.00           O  
ATOM   2031  N   ALA   142     238.916  26.471  19.738  1.00  0.00           N  
ATOM   2032  H   ALA   142     237.947  26.741  19.836  1.00  0.00           H  
ATOM   2033  CA  ALA   142     239.886  27.567  19.256  1.00  0.00           C  
ATOM   2034  HA  ALA   142     240.547  27.254  18.448  1.00  0.00           H  
ATOM   2035  CB  ALA   142     238.978  28.621  18.623  1.00  0.00           C  
ATOM   2036  HB1 ALA   142     238.353  28.172  17.852  1.00  0.00           H  
ATOM   2037  HB2 ALA   142     238.335  28.922  19.450  1.00  0.00           H  
ATOM   2038  HB3 ALA   142     239.630  29.459  18.374  1.00  0.00           H  
ATOM   2039  C   ALA   142     240.769  28.251  20.371  1.00  0.00           C  
ATOM   2040  O   ALA   142     240.346  28.588  21.534  1.00  0.00           O  
ATOM   2041  N   GLU   143     242.072  28.314  20.177  1.00  0.00           N  
ATOM   2042  H   GLU   143     242.431  27.910  19.324  1.00  0.00           H  
ATOM   2043  CA  GLU   143     242.965  29.189  21.069  1.00  0.00           C  
ATOM   2044  HA  GLU   143     242.523  28.927  22.030  1.00  0.00           H  
ATOM   2045  CB  GLU   143     244.429  28.584  21.111  1.00  0.00           C  
ATOM   2046  HB2 GLU   143     244.862  28.975  22.032  1.00  0.00           H  
ATOM   2047  HB3 GLU   143     244.353  27.515  21.307  1.00  0.00           H  
ATOM   2048  CG  GLU   143     245.322  28.617  19.843  1.00  0.00           C  
ATOM   2049  HG2 GLU   143     245.295  29.637  19.461  1.00  0.00           H  
ATOM   2050  HG3 GLU   143     246.301  28.534  20.315  1.00  0.00           H  
ATOM   2051  CD  GLU   143     245.134  27.517  18.817  1.00  0.00           C  
ATOM   2052  OE1 GLU   143     245.865  26.518  18.804  1.00  0.00           O  
ATOM   2053  OE2 GLU   143     244.113  27.623  18.133  1.00  0.00           O  
ATOM   2054  C   GLU   143     242.745  30.655  20.621  1.00  0.00           C  
ATOM   2055  O   GLU   143     242.177  30.935  19.549  1.00  0.00           O  
ATOM   2056  N   PHE   144     243.439  31.627  21.278  1.00  0.00           N  
ATOM   2057  H   PHE   144     243.820  31.408  22.187  1.00  0.00           H  
ATOM   2058  CA  PHE   144     243.330  33.058  21.004  1.00  0.00           C  
ATOM   2059  HA  PHE   144     242.407  33.209  20.446  1.00  0.00           H  
ATOM   2060  CB  PHE   144     243.104  33.739  22.400  1.00  0.00           C  
ATOM   2061  HB2 PHE   144     243.768  33.440  23.211  1.00  0.00           H  
ATOM   2062  HB3 PHE   144     243.207  34.823  22.359  1.00  0.00           H  
ATOM   2063  CG  PHE   144     241.678  33.678  23.056  1.00  0.00           C  
ATOM   2064  CD1 PHE   144     240.647  34.354  22.337  1.00  0.00           C  
ATOM   2065  HD1 PHE   144     240.878  35.017  21.517  1.00  0.00           H  
ATOM   2066  CE1 PHE   144     239.335  34.137  22.766  1.00  0.00           C  
ATOM   2067  HE1 PHE   144     238.581  34.719  22.258  1.00  0.00           H  
ATOM   2068  CZ  PHE   144     239.125  33.457  23.969  1.00  0.00           C  
ATOM   2069  HZ  PHE   144     238.093  33.409  24.286  1.00  0.00           H  
ATOM   2070  CE2 PHE   144     240.158  32.907  24.718  1.00  0.00           C  
ATOM   2071  HE2 PHE   144     239.861  32.314  25.571  1.00  0.00           H  
ATOM   2072  CD2 PHE   144     241.462  32.862  24.175  1.00  0.00           C  
ATOM   2073  HD2 PHE   144     242.224  32.407  24.790  1.00  0.00           H  
ATOM   2074  C   PHE   144     244.641  33.457  20.247  1.00  0.00           C  
ATOM   2075  O   PHE   144     245.478  34.186  20.710  1.00  0.00           O  
ATOM   2076  N   ARG   145     244.829  33.008  18.938  1.00  0.00           N  
ATOM   2077  H   ARG   145     244.191  32.342  18.528  1.00  0.00           H  
ATOM   2078  CA  ARG   145     245.923  33.476  18.057  1.00  0.00           C  
ATOM   2079  HA  ARG   145     246.248  34.485  18.312  1.00  0.00           H  
ATOM   2080  CB  ARG   145     247.180  32.517  18.221  1.00  0.00           C  
ATOM   2081  HB2 ARG   145     247.258  32.291  19.285  1.00  0.00           H  
ATOM   2082  HB3 ARG   145     247.064  31.588  17.663  1.00  0.00           H  
ATOM   2083  CG  ARG   145     248.458  33.157  17.789  1.00  0.00           C  
ATOM   2084  HG2 ARG   145     248.549  33.087  16.705  1.00  0.00           H  
ATOM   2085  HG3 ARG   145     248.347  34.208  18.058  1.00  0.00           H  
ATOM   2086  CD  ARG   145     249.613  32.498  18.469  1.00  0.00           C  
ATOM   2087  HD2 ARG   145     249.729  32.870  19.487  1.00  0.00           H  
ATOM   2088  HD3 ARG   145     249.308  31.452  18.485  1.00  0.00           H  
ATOM   2089  NE  ARG   145     250.838  32.605  17.775  1.00  0.00           N  
ATOM   2090  HE  ARG   145     251.425  33.390  18.017  1.00  0.00           H  
ATOM   2091  CZ  ARG   145     251.527  31.602  17.236  1.00  0.00           C  
ATOM   2092  NH1 ARG   145     252.704  31.794  16.706  1.00  0.00           N  
ATOM   2093 HH11 ARG   145     253.254  32.634  16.813  1.00  0.00           H  
ATOM   2094 HH12 ARG   145     253.199  31.148  16.107  1.00  0.00           H  
ATOM   2095  NH2 ARG   145     251.018  30.392  17.148  1.00  0.00           N  
ATOM   2096 HH21 ARG   145     250.073  30.183  17.436  1.00  0.00           H  
ATOM   2097 HH22 ARG   145     251.535  29.709  16.614  1.00  0.00           H  
ATOM   2098  C   ARG   145     245.482  33.551  16.647  1.00  0.00           C  
ATOM   2099  O   ARG   145     244.424  32.944  16.229  1.00  0.00           O  
ATOM   2100  N   HIE   146     246.197  34.289  15.764  1.00  0.00           N  
ATOM   2101  H   HIE   146     247.022  34.728  16.147  1.00  0.00           H  
ATOM   2102  CA  HIE   146     245.950  34.331  14.300  1.00  0.00           C  
ATOM   2103  HA  HIE   146     245.072  33.757  14.004  1.00  0.00           H  
ATOM   2104  CB  HIE   146     245.932  35.831  13.867  1.00  0.00           C  
ATOM   2105  HB2 HIE   146     245.437  36.462  14.605  1.00  0.00           H  
ATOM   2106  HB3 HIE   146     246.917  36.296  13.908  1.00  0.00           H  
ATOM   2107  CG  HIE   146     245.411  36.096  12.456  1.00  0.00           C  
ATOM   2108  ND1 HIE   146     244.648  35.199  11.711  1.00  0.00           N  
ATOM   2109  CE1 HIE   146     244.334  35.787  10.544  1.00  0.00           C  
ATOM   2110  HE1 HIE   146     243.584  35.357   9.896  1.00  0.00           H  
ATOM   2111  NE2 HIE   146     244.967  36.953  10.431  1.00  0.00           N  
ATOM   2112  HE2 HIE   146     244.881  37.571   9.637  1.00  0.00           H  
ATOM   2113  CD2 HIE   146     245.644  37.162  11.615  1.00  0.00           C  
ATOM   2114  HD2 HIE   146     246.211  38.039  11.892  1.00  0.00           H  
ATOM   2115  C   HIE   146     246.970  33.438  13.578  1.00  0.00           C  
ATOM   2116  O   HIE   146     248.070  33.091  14.097  1.00  0.00           O  
ATOM   2117  N   ASP   147     246.752  33.034  12.336  1.00  0.00           N  
ATOM   2118  H   ASP   147     245.849  33.280  11.956  1.00  0.00           H  
ATOM   2119  CA  ASP   147     247.673  32.182  11.544  1.00  0.00           C  
ATOM   2120  HA  ASP   147     247.976  31.353  12.183  1.00  0.00           H  
ATOM   2121  CB  ASP   147     246.960  31.782  10.222  1.00  0.00           C  
ATOM   2122  HB2 ASP   147     246.822  32.693   9.639  1.00  0.00           H  
ATOM   2123  HB3 ASP   147     247.668  31.036   9.862  1.00  0.00           H  
ATOM   2124  CG  ASP   147     245.610  31.044  10.406  1.00  0.00           C  
ATOM   2125  OD1 ASP   147     245.319  30.466  11.501  1.00  0.00           O  
ATOM   2126  OD2 ASP   147     244.692  31.007   9.534  1.00  0.00           O  
ATOM   2127  C   ASP   147     249.078  32.839  11.293  1.00  0.00           C  
ATOM   2128  O   ASP   147     249.983  32.222  10.762  1.00  0.00           O  
ATOM   2129  N   SER   148     249.211  34.116  11.615  1.00  0.00           N  
ATOM   2130  H   SER   148     248.354  34.615  11.424  1.00  0.00           H  
ATOM   2131  CA  SER   148     250.436  34.872  11.547  1.00  0.00           C  
ATOM   2132  HA  SER   148     251.224  34.325  11.030  1.00  0.00           H  
ATOM   2133  CB  SER   148     250.197  36.065  10.671  1.00  0.00           C  
ATOM   2134  HB2 SER   148     251.009  36.792  10.689  1.00  0.00           H  
ATOM   2135  HB3 SER   148     249.842  35.711   9.703  1.00  0.00           H  
ATOM   2136  OG  SER   148     249.161  36.879  11.188  1.00  0.00           O  
ATOM   2137  HG  SER   148     248.378  36.922  10.634  1.00  0.00           H  
ATOM   2138  C   SER   148     250.951  35.317  12.844  1.00  0.00           C  
ATOM   2139  O   SER   148     251.945  36.039  12.879  1.00  0.00           O  
ATOM   2140  N   GLY   149     250.275  35.031  13.963  1.00  0.00           N  
ATOM   2141  H   GLY   149     249.502  34.408  13.777  1.00  0.00           H  
ATOM   2142  CA  GLY   149     250.588  35.409  15.353  1.00  0.00           C  
ATOM   2143  HA2 GLY   149     249.927  34.883  16.043  1.00  0.00           H  
ATOM   2144  HA3 GLY   149     251.515  34.894  15.604  1.00  0.00           H  
ATOM   2145  C   GLY   149     250.716  36.896  15.482  1.00  0.00           C  
ATOM   2146  O   GLY   149     249.826  37.683  15.164  1.00  0.00           O  
ATOM   2147  N   TYR   150     251.806  37.330  16.185  1.00  0.00           N  
ATOM   2148  H   TYR   150     252.476  36.634  16.482  1.00  0.00           H  
ATOM   2149  CA  TYR   150     251.965  38.768  16.505  1.00  0.00           C  
ATOM   2150  HA  TYR   150     251.498  39.430  15.777  1.00  0.00           H  
ATOM   2151  CB  TYR   150     251.350  39.139  17.856  1.00  0.00           C  
ATOM   2152  HB2 TYR   150     250.449  38.526  17.846  1.00  0.00           H  
ATOM   2153  HB3 TYR   150     252.004  38.794  18.657  1.00  0.00           H  
ATOM   2154  CG  TYR   150     250.943  40.580  17.993  1.00  0.00           C  
ATOM   2155  CD1 TYR   150     249.666  41.020  17.751  1.00  0.00           C  
ATOM   2156  HD1 TYR   150     248.881  40.318  17.511  1.00  0.00           H  
ATOM   2157  CE1 TYR   150     249.255  42.387  18.041  1.00  0.00           C  
ATOM   2158  HE1 TYR   150     248.275  42.716  17.727  1.00  0.00           H  
ATOM   2159  CZ  TYR   150     250.171  43.328  18.486  1.00  0.00           C  
ATOM   2160  OH  TYR   150     249.895  44.560  18.842  1.00  0.00           O  
ATOM   2161  HH  TYR   150     250.640  45.118  18.606  1.00  0.00           H  
ATOM   2162  CE2 TYR   150     251.463  42.840  18.748  1.00  0.00           C  
ATOM   2163  HE2 TYR   150     252.152  43.576  19.134  1.00  0.00           H  
ATOM   2164  CD2 TYR   150     251.941  41.545  18.401  1.00  0.00           C  
ATOM   2165  HD2 TYR   150     252.942  41.166  18.542  1.00  0.00           H  
ATOM   2166  C   TYR   150     253.503  39.126  16.425  1.00  0.00           C  
ATOM   2167  O   TYR   150     254.276  38.270  16.596  1.00  0.00           O  
ATOM   2168  N   GLU   151     253.832  40.355  16.055  1.00  0.00           N  
ATOM   2169  H   GLU   151     253.087  41.036  16.085  1.00  0.00           H  
ATOM   2170  CA  GLU   151     255.202  40.788  15.589  1.00  0.00           C  
ATOM   2171  HA  GLU   151     255.977  40.152  16.017  1.00  0.00           H  
ATOM   2172  CB  GLU   151     255.169  40.568  14.016  1.00  0.00           C  
ATOM   2173  HB2 GLU   151     255.191  39.504  13.778  1.00  0.00           H  
ATOM   2174  HB3 GLU   151     254.238  40.961  13.608  1.00  0.00           H  
ATOM   2175  CG  GLU   151     256.388  41.057  13.217  1.00  0.00           C  
ATOM   2176  HG2 GLU   151     256.262  40.928  12.142  1.00  0.00           H  
ATOM   2177  HG3 GLU   151     256.591  42.120  13.346  1.00  0.00           H  
ATOM   2178  CD  GLU   151     257.737  40.397  13.573  1.00  0.00           C  
ATOM   2179  OE1 GLU   151     258.552  40.445  12.684  1.00  0.00           O  
ATOM   2180  OE2 GLU   151     258.121  40.014  14.707  1.00  0.00           O  
ATOM   2181  C   GLU   151     255.451  42.247  15.996  1.00  0.00           C  
ATOM   2182  O   GLU   151     254.429  42.940  16.061  1.00  0.00           O  
ATOM   2183  N   VAL   152     256.730  42.731  16.133  1.00  0.00           N  
ATOM   2184  H   VAL   152     257.554  42.156  16.025  1.00  0.00           H  
ATOM   2185  CA  VAL   152     256.961  44.204  16.280  1.00  0.00           C  
ATOM   2186  HA  VAL   152     256.062  44.815  16.363  1.00  0.00           H  
ATOM   2187  CB  VAL   152     257.751  44.556  17.548  1.00  0.00           C  
ATOM   2188  HB  VAL   152     257.437  43.768  18.233  1.00  0.00           H  
ATOM   2189  CG1 VAL   152     259.193  44.396  17.566  1.00  0.00           C  
ATOM   2190 HG11 VAL   152     259.741  44.938  16.795  1.00  0.00           H  
ATOM   2191 HG12 VAL   152     259.603  44.764  18.506  1.00  0.00           H  
ATOM   2192 HG13 VAL   152     259.526  43.384  17.333  1.00  0.00           H  
ATOM   2193  CG2 VAL   152     257.507  45.911  18.149  1.00  0.00           C  
ATOM   2194 HG21 VAL   152     257.861  45.832  19.178  1.00  0.00           H  
ATOM   2195 HG22 VAL   152     257.955  46.730  17.587  1.00  0.00           H  
ATOM   2196 HG23 VAL   152     256.451  46.181  18.152  1.00  0.00           H  
ATOM   2197  C   VAL   152     257.619  44.913  15.105  1.00  0.00           C  
ATOM   2198  O   VAL   152     258.497  44.370  14.457  1.00  0.00           O  
ATOM   2199  N   HIE   153     257.341  46.209  14.832  1.00  0.00           N  
ATOM   2200  H   HIE   153     256.610  46.647  15.374  1.00  0.00           H  
ATOM   2201  CA  HIE   153     257.931  47.097  13.750  1.00  0.00           C  
ATOM   2202  HA  HIE   153     258.847  46.612  13.414  1.00  0.00           H  
ATOM   2203  CB  HIE   153     257.091  47.186  12.483  1.00  0.00           C  
ATOM   2204  HB2 HIE   153     257.397  46.288  11.946  1.00  0.00           H  
ATOM   2205  HB3 HIE   153     256.041  46.943  12.649  1.00  0.00           H  
ATOM   2206  CG  HIE   153     257.309  48.323  11.565  1.00  0.00           C  
ATOM   2207  ND1 HIE   153     256.474  49.431  11.446  1.00  0.00           N  
ATOM   2208  CE1 HIE   153     256.946  50.111  10.374  1.00  0.00           C  
ATOM   2209  HE1 HIE   153     256.361  50.835   9.825  1.00  0.00           H  
ATOM   2210  NE2 HIE   153     257.945  49.450   9.785  1.00  0.00           N  
ATOM   2211  HE2 HIE   153     258.282  49.717   8.871  1.00  0.00           H  
ATOM   2212  CD2 HIE   153     258.192  48.290  10.535  1.00  0.00           C  
ATOM   2213  HD2 HIE   153     258.984  47.588  10.318  1.00  0.00           H  
ATOM   2214  C   HIE   153     258.486  48.415  14.301  1.00  0.00           C  
ATOM   2215  O   HIE   153     259.588  48.468  14.851  1.00  0.00           O  
ATOM   2216  N   HIE   154     257.709  49.463  14.293  1.00  0.00           N  
ATOM   2217  H   HIE   154     256.768  49.403  13.931  1.00  0.00           H  
ATOM   2218  CA  HIE   154     257.856  50.822  14.751  1.00  0.00           C  
ATOM   2219  HA  HIE   154     258.807  51.274  14.468  1.00  0.00           H  
ATOM   2220  CB  HIE   154     256.795  51.748  14.260  1.00  0.00           C  
ATOM   2221  HB2 HIE   154     256.536  51.383  13.266  1.00  0.00           H  
ATOM   2222  HB3 HIE   154     255.953  51.819  14.950  1.00  0.00           H  
ATOM   2223  CG  HIE   154     257.319  53.170  14.060  1.00  0.00           C  
ATOM   2224  ND1 HIE   154     257.792  53.993  15.037  1.00  0.00           N  
ATOM   2225  CE1 HIE   154     258.280  55.137  14.438  1.00  0.00           C  
ATOM   2226  HE1 HIE   154     258.694  56.028  14.885  1.00  0.00           H  
ATOM   2227  NE2 HIE   154     258.191  54.975  13.123  1.00  0.00           N  
ATOM   2228  HE2 HIE   154     258.462  55.633  12.407  1.00  0.00           H  
ATOM   2229  CD2 HIE   154     257.604  53.775  12.855  1.00  0.00           C  
ATOM   2230  HD2 HIE   154     257.422  53.381  11.866  1.00  0.00           H  
ATOM   2231  C   HIE   154     257.806  50.950  16.339  1.00  0.00           C  
ATOM   2232  O   HIE   154     256.926  50.409  17.019  1.00  0.00           O  
ATOM   2233  N   GLN   155     258.811  51.675  16.858  1.00  0.00           N  
ATOM   2234  H   GLN   155     259.356  52.103  16.123  1.00  0.00           H  
ATOM   2235  CA  GLN   155     259.130  51.918  18.287  1.00  0.00           C  
ATOM   2236  HA  GLN   155     258.791  51.044  18.843  1.00  0.00           H  
ATOM   2237  CB  GLN   155     260.577  52.022  18.524  1.00  0.00           C  
ATOM   2238  HB2 GLN   155     260.761  52.370  19.541  1.00  0.00           H  
ATOM   2239  HB3 GLN   155     260.965  51.004  18.500  1.00  0.00           H  
ATOM   2240  CG  GLN   155     261.346  52.999  17.604  1.00  0.00           C  
ATOM   2241  HG2 GLN   155     261.425  52.623  16.584  1.00  0.00           H  
ATOM   2242  HG3 GLN   155     260.728  53.855  17.332  1.00  0.00           H  
ATOM   2243  CD  GLN   155     262.691  53.443  18.258  1.00  0.00           C  
ATOM   2244  OE1 GLN   155     263.523  52.681  18.733  1.00  0.00           O  
ATOM   2245  NE2 GLN   155     262.892  54.810  18.174  1.00  0.00           N  
ATOM   2246 HE21 GLN   155     263.745  55.269  18.460  1.00  0.00           H  
ATOM   2247 HE22 GLN   155     262.191  55.368  17.707  1.00  0.00           H  
ATOM   2248  C   GLN   155     258.380  53.132  18.818  1.00  0.00           C  
ATOM   2249  O   GLN   155     258.646  53.515  20.000  1.00  0.00           O  
ATOM   2250  N   LYS   156     257.660  53.903  18.053  1.00  0.00           N  
ATOM   2251  H   LYS   156     257.549  53.549  17.113  1.00  0.00           H  
ATOM   2252  CA  LYS   156     256.838  55.121  18.360  1.00  0.00           C  
ATOM   2253  HA  LYS   156     256.649  55.138  19.434  1.00  0.00           H  
ATOM   2254  CB  LYS   156     257.455  56.403  17.868  1.00  0.00           C  
ATOM   2255  HB2 LYS   156     257.676  56.246  16.812  1.00  0.00           H  
ATOM   2256  HB3 LYS   156     256.691  57.171  17.741  1.00  0.00           H  
ATOM   2257  CG  LYS   156     258.566  56.849  18.760  1.00  0.00           C  
ATOM   2258  HG2 LYS   156     258.552  56.411  19.758  1.00  0.00           H  
ATOM   2259  HG3 LYS   156     259.478  56.527  18.259  1.00  0.00           H  
ATOM   2260  CD  LYS   156     258.697  58.338  18.927  1.00  0.00           C  
ATOM   2261  HD2 LYS   156     258.983  58.852  18.009  1.00  0.00           H  
ATOM   2262  HD3 LYS   156     257.730  58.738  19.232  1.00  0.00           H  
ATOM   2263  CE  LYS   156     259.784  58.716  19.964  1.00  0.00           C  
ATOM   2264  HE2 LYS   156     259.291  58.543  20.920  1.00  0.00           H  
ATOM   2265  HE3 LYS   156     260.621  58.067  19.705  1.00  0.00           H  
ATOM   2266  NZ  LYS   156     260.252  60.108  19.944  1.00  0.00           N  
ATOM   2267  HZ1 LYS   156     260.350  60.517  19.026  1.00  0.00           H  
ATOM   2268  HZ2 LYS   156     259.760  60.770  20.525  1.00  0.00           H  
ATOM   2269  HZ3 LYS   156     261.086  60.207  20.505  1.00  0.00           H  
ATOM   2270  C   LYS   156     255.385  54.873  17.824  1.00  0.00           C  
ATOM   2271  O   LYS   156     255.168  53.904  17.071  1.00  0.00           O  
ATOM   2272  N   LEU   157     254.353  55.706  18.111  1.00  0.00           N  
ATOM   2273  H   LEU   157     254.559  56.532  18.655  1.00  0.00           H  
ATOM   2274  CA  LEU   157     252.972  55.474  17.600  1.00  0.00           C  
ATOM   2275  HA  LEU   157     252.728  54.415  17.523  1.00  0.00           H  
ATOM   2276  CB  LEU   157     251.946  56.026  18.620  1.00  0.00           C  
ATOM   2277  HB2 LEU   157     251.986  57.115  18.586  1.00  0.00           H  
ATOM   2278  HB3 LEU   157     250.953  55.685  18.327  1.00  0.00           H  
ATOM   2279  CG  LEU   157     252.070  55.721  20.089  1.00  0.00           C  
ATOM   2280  HG  LEU   157     253.035  56.111  20.413  1.00  0.00           H  
ATOM   2281  CD1 LEU   157     251.095  56.602  20.802  1.00  0.00           C  
ATOM   2282 HD11 LEU   157     250.718  56.289  21.776  1.00  0.00           H  
ATOM   2283 HD12 LEU   157     251.384  57.651  20.735  1.00  0.00           H  
ATOM   2284 HD13 LEU   157     250.125  56.402  20.347  1.00  0.00           H  
ATOM   2285  CD2 LEU   157     251.860  54.273  20.559  1.00  0.00           C  
ATOM   2286 HD21 LEU   157     250.853  53.890  20.395  1.00  0.00           H  
ATOM   2287 HD22 LEU   157     252.518  53.555  20.070  1.00  0.00           H  
ATOM   2288 HD23 LEU   157     252.041  54.225  21.633  1.00  0.00           H  
ATOM   2289  C   LEU   157     252.890  56.096  16.195  1.00  0.00           C  
ATOM   2290  O   LEU   157     253.497  57.070  15.806  1.00  0.00           O  
ATOM   2291  N   VAL   158     252.257  55.227  15.281  1.00  0.00           N  
ATOM   2292  H   VAL   158     251.648  54.537  15.697  1.00  0.00           H  
ATOM   2293  CA  VAL   158     252.180  55.442  13.769  1.00  0.00           C  
ATOM   2294  HA  VAL   158     253.056  56.074  13.623  1.00  0.00           H  
ATOM   2295  CB  VAL   158     252.413  54.097  12.945  1.00  0.00           C  
ATOM   2296  HB  VAL   158     251.841  54.127  12.018  1.00  0.00           H  
ATOM   2297  CG1 VAL   158     253.865  54.153  12.383  1.00  0.00           C  
ATOM   2298 HG11 VAL   158     253.936  55.090  11.830  1.00  0.00           H  
ATOM   2299 HG12 VAL   158     254.376  54.341  13.327  1.00  0.00           H  
ATOM   2300 HG13 VAL   158     254.187  53.216  11.929  1.00  0.00           H  
ATOM   2301  CG2 VAL   158     252.125  52.838  13.760  1.00  0.00           C  
ATOM   2302 HG21 VAL   158     251.204  52.967  14.329  1.00  0.00           H  
ATOM   2303 HG22 VAL   158     251.944  52.044  13.035  1.00  0.00           H  
ATOM   2304 HG23 VAL   158     252.978  52.575  14.385  1.00  0.00           H  
ATOM   2305  C   VAL   158     250.870  56.185  13.299  1.00  0.00           C  
ATOM   2306  O   VAL   158     249.706  55.981  13.645  1.00  0.00           O  
ATOM   2307  N   PHE   159     251.054  56.917  12.216  1.00  0.00           N  
ATOM   2308  H   PHE   159     251.975  56.998  11.807  1.00  0.00           H  
ATOM   2309  CA  PHE   159     250.008  57.981  11.818  1.00  0.00           C  
ATOM   2310  HA  PHE   159     249.368  58.333  12.628  1.00  0.00           H  
ATOM   2311  CB  PHE   159     250.832  59.206  11.284  1.00  0.00           C  
ATOM   2312  HB2 PHE   159     251.305  58.874  10.360  1.00  0.00           H  
ATOM   2313  HB3 PHE   159     250.232  60.051  10.946  1.00  0.00           H  
ATOM   2314  CG  PHE   159     251.766  59.758  12.353  1.00  0.00           C  
ATOM   2315  CD1 PHE   159     251.263  60.018  13.613  1.00  0.00           C  
ATOM   2316  HD1 PHE   159     250.233  59.864  13.899  1.00  0.00           H  
ATOM   2317  CE1 PHE   159     251.998  60.702  14.630  1.00  0.00           C  
ATOM   2318  HE1 PHE   159     251.541  61.026  15.554  1.00  0.00           H  
ATOM   2319  CZ  PHE   159     253.311  61.120  14.288  1.00  0.00           C  
ATOM   2320  HZ  PHE   159     253.802  61.712  15.047  1.00  0.00           H  
ATOM   2321  CE2 PHE   159     253.870  60.704  13.069  1.00  0.00           C  
ATOM   2322  HE2 PHE   159     254.827  61.077  12.734  1.00  0.00           H  
ATOM   2323  CD2 PHE   159     253.183  59.880  12.175  1.00  0.00           C  
ATOM   2324  HD2 PHE   159     253.654  59.595  11.246  1.00  0.00           H  
ATOM   2325  C   PHE   159     248.983  57.374  10.919  1.00  0.00           C  
ATOM   2326  O   PHE   159     248.922  57.760   9.740  1.00  0.00           O  
ATOM   2327  N   PHE   160     248.053  56.655  11.486  1.00  0.00           N  
ATOM   2328  H   PHE   160     248.220  56.320  12.424  1.00  0.00           H  
ATOM   2329  CA  PHE   160     246.784  56.254  10.686  1.00  0.00           C  
ATOM   2330  HA  PHE   160     247.037  56.113   9.635  1.00  0.00           H  
ATOM   2331  CB  PHE   160     246.231  55.011  11.408  1.00  0.00           C  
ATOM   2332  HB2 PHE   160     246.804  54.192  10.973  1.00  0.00           H  
ATOM   2333  HB3 PHE   160     246.541  55.011  12.453  1.00  0.00           H  
ATOM   2334  CG  PHE   160     244.764  54.706  11.128  1.00  0.00           C  
ATOM   2335  CD1 PHE   160     244.400  54.345   9.824  1.00  0.00           C  
ATOM   2336  HD1 PHE   160     245.221  54.483   9.136  1.00  0.00           H  
ATOM   2337  CE1 PHE   160     243.057  54.269   9.440  1.00  0.00           C  
ATOM   2338  HE1 PHE   160     242.765  54.007   8.434  1.00  0.00           H  
ATOM   2339  CZ  PHE   160     242.099  54.272  10.503  1.00  0.00           C  
ATOM   2340  HZ  PHE   160     241.082  53.987  10.277  1.00  0.00           H  
ATOM   2341  CE2 PHE   160     242.429  54.740  11.774  1.00  0.00           C  
ATOM   2342  HE2 PHE   160     241.637  54.898  12.490  1.00  0.00           H  
ATOM   2343  CD2 PHE   160     243.772  54.768  12.106  1.00  0.00           C  
ATOM   2344  HD2 PHE   160     244.083  54.919  13.130  1.00  0.00           H  
ATOM   2345  C   PHE   160     245.745  57.450  10.755  1.00  0.00           C  
ATOM   2346  O   PHE   160     244.909  57.594   9.853  1.00  0.00           O  
ATOM   2347  N   ALA   161     245.825  58.264  11.795  1.00  0.00           N  
ATOM   2348  H   ALA   161     246.538  58.055  12.479  1.00  0.00           H  
ATOM   2349  CA  ALA   161     244.826  59.249  12.252  1.00  0.00           C  
ATOM   2350  HA  ALA   161     244.240  59.505  11.368  1.00  0.00           H  
ATOM   2351  CB  ALA   161     243.720  58.679  13.157  1.00  0.00           C  
ATOM   2352  HB1 ALA   161     244.278  58.072  13.869  1.00  0.00           H  
ATOM   2353  HB2 ALA   161     243.040  59.386  13.632  1.00  0.00           H  
ATOM   2354  HB3 ALA   161     243.155  58.021  12.497  1.00  0.00           H  
ATOM   2355  C   ALA   161     245.519  60.603  12.782  1.00  0.00           C  
ATOM   2356  O   ALA   161     246.680  60.573  13.255  1.00  0.00           O  
ATOM   2357  N   GLU   162     245.032  61.838  12.528  1.00  0.00           N  
ATOM   2358  H   GLU   162     244.280  61.821  11.854  1.00  0.00           H  
ATOM   2359  CA  GLU   162     245.722  63.140  12.880  1.00  0.00           C  
ATOM   2360  HA  GLU   162     246.795  62.948  12.880  1.00  0.00           H  
ATOM   2361  CB  GLU   162     245.590  64.305  11.826  1.00  0.00           C  
ATOM   2362  HB2 GLU   162     244.535  64.574  11.877  1.00  0.00           H  
ATOM   2363  HB3 GLU   162     246.012  65.291  12.022  1.00  0.00           H  
ATOM   2364  CG  GLU   162     245.773  63.783  10.432  1.00  0.00           C  
ATOM   2365  HG2 GLU   162     246.780  63.366  10.447  1.00  0.00           H  
ATOM   2366  HG3 GLU   162     245.074  62.992  10.161  1.00  0.00           H  
ATOM   2367  CD  GLU   162     245.704  64.861   9.330  1.00  0.00           C  
ATOM   2368  OE1 GLU   162     246.698  65.309   8.666  1.00  0.00           O  
ATOM   2369  OE2 GLU   162     244.574  65.453   9.085  1.00  0.00           O  
ATOM   2370  C   GLU   162     245.444  63.662  14.335  1.00  0.00           C  
ATOM   2371  O   GLU   162     246.286  64.395  14.870  1.00  0.00           O  
ATOM   2372  N   ASP   163     244.471  63.158  14.990  1.00  0.00           N  
ATOM   2373  H   ASP   163     243.849  62.560  14.463  1.00  0.00           H  
ATOM   2374  CA  ASP   163     244.239  63.529  16.373  1.00  0.00           C  
ATOM   2375  HA  ASP   163     244.673  64.519  16.515  1.00  0.00           H  
ATOM   2376  CB  ASP   163     242.755  63.799  16.687  1.00  0.00           C  
ATOM   2377  HB2 ASP   163     242.253  62.918  16.287  1.00  0.00           H  
ATOM   2378  HB3 ASP   163     242.526  63.898  17.748  1.00  0.00           H  
ATOM   2379  CG  ASP   163     242.253  65.023  15.935  1.00  0.00           C  
ATOM   2380  OD1 ASP   163     243.041  65.924  15.548  1.00  0.00           O  
ATOM   2381  OD2 ASP   163     240.993  65.173  15.801  1.00  0.00           O  
ATOM   2382  C   ASP   163     244.920  62.586  17.392  1.00  0.00           C  
ATOM   2383  O   ASP   163     244.982  61.369  17.146  1.00  0.00           O  
ATOM   2384  N   VAL   164     245.391  63.151  18.512  1.00  0.00           N  
ATOM   2385  H   VAL   164     245.158  64.131  18.593  1.00  0.00           H  
ATOM   2386  CA  VAL   164     245.806  62.346  19.666  1.00  0.00           C  
ATOM   2387  HA  VAL   164     246.076  61.354  19.303  1.00  0.00           H  
ATOM   2388  CB  VAL   164     247.036  63.094  20.451  1.00  0.00           C  
ATOM   2389  HB  VAL   164     247.037  62.532  21.385  1.00  0.00           H  
ATOM   2390  CG1 VAL   164     248.332  62.609  19.796  1.00  0.00           C  
ATOM   2391 HG11 VAL   164     248.225  61.586  19.435  1.00  0.00           H  
ATOM   2392 HG12 VAL   164     248.614  63.296  18.998  1.00  0.00           H  
ATOM   2393 HG13 VAL   164     248.995  62.541  20.659  1.00  0.00           H  
ATOM   2394  CG2 VAL   164     247.067  64.500  20.771  1.00  0.00           C  
ATOM   2395 HG21 VAL   164     247.448  65.175  20.005  1.00  0.00           H  
ATOM   2396 HG22 VAL   164     246.118  64.799  21.216  1.00  0.00           H  
ATOM   2397 HG23 VAL   164     247.857  64.657  21.505  1.00  0.00           H  
ATOM   2398  C   VAL   164     244.599  61.903  20.524  1.00  0.00           C  
ATOM   2399  O   VAL   164     243.467  62.404  20.412  1.00  0.00           O  
ATOM   2400  N   GLY   165     244.789  60.874  21.382  1.00  0.00           N  
ATOM   2401  H   GLY   165     245.694  60.447  21.244  1.00  0.00           H  
ATOM   2402  CA  GLY   165     243.755  60.296  22.234  1.00  0.00           C  
ATOM   2403  HA2 GLY   165     244.177  59.779  23.095  1.00  0.00           H  
ATOM   2404  HA3 GLY   165     243.200  61.110  22.700  1.00  0.00           H  
ATOM   2405  C   GLY   165     242.928  59.161  21.680  1.00  0.00           C  
ATOM   2406  O   GLY   165     243.539  58.166  21.279  1.00  0.00           O  
ATOM   2407  N   SER   166     241.598  59.211  21.691  1.00  0.00           N  
ATOM   2408  H   SER   166     241.189  60.037  22.103  1.00  0.00           H  
ATOM   2409  CA  SER   166     240.718  57.999  21.387  1.00  0.00           C  
ATOM   2410  HA  SER   166     241.325  57.101  21.269  1.00  0.00           H  
ATOM   2411  CB  SER   166     239.683  57.567  22.518  1.00  0.00           C  
ATOM   2412  HB2 SER   166     239.030  56.867  21.997  1.00  0.00           H  
ATOM   2413  HB3 SER   166     240.283  57.012  23.239  1.00  0.00           H  
ATOM   2414  OG  SER   166     239.001  58.624  23.173  1.00  0.00           O  
ATOM   2415  HG  SER   166     239.426  59.035  23.929  1.00  0.00           H  
ATOM   2416  C   SER   166     239.986  58.251  20.129  1.00  0.00           C  
ATOM   2417  O   SER   166     239.756  59.346  19.695  1.00  0.00           O  
ATOM   2418  N   ASN   167     239.551  57.164  19.464  1.00  0.00           N  
ATOM   2419  H   ASN   167     239.765  56.252  19.843  1.00  0.00           H  
ATOM   2420  CA  ASN   167     238.808  57.262  18.244  1.00  0.00           C  
ATOM   2421  HA  ASN   167     239.195  58.066  17.618  1.00  0.00           H  
ATOM   2422  CB  ASN   167     238.915  55.982  17.332  1.00  0.00           C  
ATOM   2423  HB2 ASN   167     239.991  55.902  17.182  1.00  0.00           H  
ATOM   2424  HB3 ASN   167     238.723  55.046  17.857  1.00  0.00           H  
ATOM   2425  CG  ASN   167     238.366  55.917  15.924  1.00  0.00           C  
ATOM   2426  OD1 ASN   167     238.266  56.957  15.208  1.00  0.00           O  
ATOM   2427  ND2 ASN   167     238.052  54.804  15.336  1.00  0.00           N  
ATOM   2428 HD21 ASN   167     237.677  55.014  14.421  1.00  0.00           H  
ATOM   2429 HD22 ASN   167     238.528  53.964  15.631  1.00  0.00           H  
ATOM   2430  C   ASN   167     237.349  57.604  18.618  1.00  0.00           C  
ATOM   2431  O   ASN   167     236.842  57.285  19.692  1.00  0.00           O  
ATOM   2432  N   LYS   168     236.674  58.354  17.763  1.00  0.00           N  
ATOM   2433  H   LYS   168     237.184  58.698  16.962  1.00  0.00           H  
ATOM   2434  CA  LYS   168     235.264  58.599  17.733  1.00  0.00           C  
ATOM   2435  HA  LYS   168     234.864  57.940  18.504  1.00  0.00           H  
ATOM   2436  CB  LYS   168     235.122  60.092  18.169  1.00  0.00           C  
ATOM   2437  HB2 LYS   168     235.740  60.238  19.055  1.00  0.00           H  
ATOM   2438  HB3 LYS   168     235.613  60.813  17.515  1.00  0.00           H  
ATOM   2439  CG  LYS   168     233.701  60.518  18.302  1.00  0.00           C  
ATOM   2440  HG2 LYS   168     233.700  61.601  18.427  1.00  0.00           H  
ATOM   2441  HG3 LYS   168     233.018  60.145  17.539  1.00  0.00           H  
ATOM   2442  CD  LYS   168     233.130  60.064  19.645  1.00  0.00           C  
ATOM   2443  HD2 LYS   168     233.344  58.995  19.672  1.00  0.00           H  
ATOM   2444  HD3 LYS   168     233.656  60.595  20.438  1.00  0.00           H  
ATOM   2445  CE  LYS   168     231.624  60.180  19.816  1.00  0.00           C  
ATOM   2446  HE2 LYS   168     231.386  61.169  19.424  1.00  0.00           H  
ATOM   2447  HE3 LYS   168     231.168  59.487  19.109  1.00  0.00           H  
ATOM   2448  NZ  LYS   168     231.263  59.991  21.299  1.00  0.00           N  
ATOM   2449  HZ1 LYS   168     231.584  59.088  21.618  1.00  0.00           H  
ATOM   2450  HZ2 LYS   168     231.786  60.718  21.766  1.00  0.00           H  
ATOM   2451  HZ3 LYS   168     230.293  60.108  21.553  1.00  0.00           H  
ATOM   2452  C   LYS   168     234.586  58.170  16.373  1.00  0.00           C  
ATOM   2453  O   LYS   168     235.149  58.314  15.299  1.00  0.00           O  
ATOM   2454  N   GLY   169     233.386  57.614  16.464  1.00  0.00           N  
ATOM   2455  H   GLY   169     232.995  57.626  17.395  1.00  0.00           H  
ATOM   2456  CA  GLY   169     232.632  57.011  15.422  1.00  0.00           C  
ATOM   2457  HA2 GLY   169     232.494  57.626  14.532  1.00  0.00           H  
ATOM   2458  HA3 GLY   169     233.168  56.101  15.152  1.00  0.00           H  
ATOM   2459  C   GLY   169     231.225  56.538  15.793  1.00  0.00           C  
ATOM   2460  O   GLY   169     230.685  56.921  16.777  1.00  0.00           O  
ATOM   2461  N   ALA   170     230.763  55.723  14.895  1.00  0.00           N  
ATOM   2462  H   ALA   170     231.431  55.461  14.185  1.00  0.00           H  
ATOM   2463  CA  ALA   170     229.371  55.345  14.711  1.00  0.00           C  
ATOM   2464  HA  ALA   170     228.937  56.338  14.595  1.00  0.00           H  
ATOM   2465  CB  ALA   170     229.254  54.566  13.434  1.00  0.00           C  
ATOM   2466  HB1 ALA   170     229.789  53.648  13.678  1.00  0.00           H  
ATOM   2467  HB2 ALA   170     228.191  54.389  13.271  1.00  0.00           H  
ATOM   2468  HB3 ALA   170     229.658  55.016  12.527  1.00  0.00           H  
ATOM   2469  C   ALA   170     228.780  54.525  15.913  1.00  0.00           C  
ATOM   2470  O   ALA   170     227.607  54.543  16.182  1.00  0.00           O  
ATOM   2471  N   ILE   171     229.651  53.811  16.648  1.00  0.00           N  
ATOM   2472  H   ILE   171     230.594  54.171  16.640  1.00  0.00           H  
ATOM   2473  CA  ILE   171     229.255  52.866  17.747  1.00  0.00           C  
ATOM   2474  HA  ILE   171     228.254  52.501  17.520  1.00  0.00           H  
ATOM   2475  CB  ILE   171     230.308  51.665  17.810  1.00  0.00           C  
ATOM   2476  HB  ILE   171     230.975  51.837  18.654  1.00  0.00           H  
ATOM   2477  CG2 ILE   171     229.529  50.402  18.200  1.00  0.00           C  
ATOM   2478 HG21 ILE   171     230.205  49.550  18.272  1.00  0.00           H  
ATOM   2479 HG22 ILE   171     228.975  50.532  19.130  1.00  0.00           H  
ATOM   2480 HG23 ILE   171     228.832  50.123  17.410  1.00  0.00           H  
ATOM   2481  CG1 ILE   171     231.099  51.391  16.585  1.00  0.00           C  
ATOM   2482 HG12 ILE   171     230.410  51.300  15.745  1.00  0.00           H  
ATOM   2483 HG13 ILE   171     231.554  52.326  16.257  1.00  0.00           H  
ATOM   2484  CD1 ILE   171     232.248  50.330  16.546  1.00  0.00           C  
ATOM   2485 HD11 ILE   171     231.932  49.342  16.884  1.00  0.00           H  
ATOM   2486 HD12 ILE   171     232.477  50.379  15.481  1.00  0.00           H  
ATOM   2487 HD13 ILE   171     233.075  50.706  17.147  1.00  0.00           H  
ATOM   2488  C   ILE   171     228.982  53.510  19.187  1.00  0.00           C  
ATOM   2489  O   ILE   171     229.840  53.534  20.028  1.00  0.00           O  
ATOM   2490  N   ILE   172     227.788  54.072  19.332  1.00  0.00           N  
ATOM   2491  H   ILE   172     227.104  53.739  18.668  1.00  0.00           H  
ATOM   2492  CA  ILE   172     227.330  54.778  20.517  1.00  0.00           C  
ATOM   2493  HA  ILE   172     228.143  55.284  21.037  1.00  0.00           H  
ATOM   2494  CB  ILE   172     226.381  55.920  20.141  1.00  0.00           C  
ATOM   2495  HB  ILE   172     225.471  55.490  19.724  1.00  0.00           H  
ATOM   2496  CG2 ILE   172     226.134  56.839  21.308  1.00  0.00           C  
ATOM   2497 HG21 ILE   172     225.682  57.734  20.881  1.00  0.00           H  
ATOM   2498 HG22 ILE   172     225.376  56.371  21.937  1.00  0.00           H  
ATOM   2499 HG23 ILE   172     226.944  57.174  21.955  1.00  0.00           H  
ATOM   2500  CG1 ILE   172     227.057  56.808  19.098  1.00  0.00           C  
ATOM   2501 HG12 ILE   172     227.824  57.359  19.640  1.00  0.00           H  
ATOM   2502 HG13 ILE   172     227.854  56.368  18.500  1.00  0.00           H  
ATOM   2503  CD1 ILE   172     226.198  57.799  18.333  1.00  0.00           C  
ATOM   2504 HD11 ILE   172     226.856  58.270  17.602  1.00  0.00           H  
ATOM   2505 HD12 ILE   172     225.378  57.253  17.866  1.00  0.00           H  
ATOM   2506 HD13 ILE   172     225.647  58.610  18.808  1.00  0.00           H  
ATOM   2507  C   ILE   172     226.822  53.829  21.601  1.00  0.00           C  
ATOM   2508  O   ILE   172     225.571  53.779  21.792  1.00  0.00           O  
ATOM   2509  N   GLY   173     227.744  53.155  22.342  1.00  0.00           N  
ATOM   2510  H   GLY   173     228.638  53.617  22.260  1.00  0.00           H  
ATOM   2511  CA  GLY   173     227.442  52.011  23.096  1.00  0.00           C  
ATOM   2512  HA2 GLY   173     226.749  51.389  22.529  1.00  0.00           H  
ATOM   2513  HA3 GLY   173     228.397  51.549  23.348  1.00  0.00           H  
ATOM   2514  C   GLY   173     226.727  52.316  24.421  1.00  0.00           C  
ATOM   2515  O   GLY   173     225.620  51.984  24.724  1.00  0.00           O  
ATOM   2516  N   LEU   174     227.561  52.797  25.312  1.00  0.00           N  
ATOM   2517  H   LEU   174     228.489  52.952  24.945  1.00  0.00           H  
ATOM   2518  CA  LEU   174     227.322  52.992  26.756  1.00  0.00           C  
ATOM   2519  HA  LEU   174     228.310  53.056  27.212  1.00  0.00           H  
ATOM   2520  CB  LEU   174     226.629  54.400  26.885  1.00  0.00           C  
ATOM   2521  HB2 LEU   174     225.745  54.391  26.247  1.00  0.00           H  
ATOM   2522  HB3 LEU   174     226.389  54.624  27.925  1.00  0.00           H  
ATOM   2523  CG  LEU   174     227.478  55.583  26.289  1.00  0.00           C  
ATOM   2524  HG  LEU   174     227.683  55.702  25.225  1.00  0.00           H  
ATOM   2525  CD1 LEU   174     226.601  56.786  26.637  1.00  0.00           C  
ATOM   2526 HD11 LEU   174     226.977  57.733  26.250  1.00  0.00           H  
ATOM   2527 HD12 LEU   174     225.586  56.572  26.300  1.00  0.00           H  
ATOM   2528 HD13 LEU   174     226.446  56.889  27.710  1.00  0.00           H  
ATOM   2529  CD2 LEU   174     228.773  55.904  27.070  1.00  0.00           C  
ATOM   2530 HD21 LEU   174     229.450  55.052  26.999  1.00  0.00           H  
ATOM   2531 HD22 LEU   174     229.110  56.922  26.872  1.00  0.00           H  
ATOM   2532 HD23 LEU   174     228.607  55.857  28.146  1.00  0.00           H  
ATOM   2533  C   LEU   174     226.543  51.880  27.574  1.00  0.00           C  
ATOM   2534  O   LEU   174     226.162  52.077  28.699  1.00  0.00           O  
ATOM   2535  N   MET   175     226.419  50.696  27.015  1.00  0.00           N  
ATOM   2536  H   MET   175     226.780  50.504  26.091  1.00  0.00           H  
ATOM   2537  CA  MET   175     225.405  49.699  27.593  1.00  0.00           C  
ATOM   2538  HA  MET   175     224.524  50.314  27.773  1.00  0.00           H  
ATOM   2539  CB  MET   175     225.009  48.749  26.441  1.00  0.00           C  
ATOM   2540  HB2 MET   175     224.413  47.965  26.908  1.00  0.00           H  
ATOM   2541  HB3 MET   175     224.505  49.247  25.612  1.00  0.00           H  
ATOM   2542  CG  MET   175     226.273  48.061  25.867  1.00  0.00           C  
ATOM   2543  HG2 MET   175     227.045  48.048  26.637  1.00  0.00           H  
ATOM   2544  HG3 MET   175     225.996  47.031  25.640  1.00  0.00           H  
ATOM   2545  SD  MET   175     227.085  48.774  24.477  1.00  0.00           S  
ATOM   2546  CE  MET   175     228.259  47.502  24.004  1.00  0.00           C  
ATOM   2547  HE1 MET   175     227.679  46.816  23.386  1.00  0.00           H  
ATOM   2548  HE2 MET   175     229.101  47.825  23.393  1.00  0.00           H  
ATOM   2549  HE3 MET   175     228.583  46.973  24.901  1.00  0.00           H  
ATOM   2550  C   MET   175     225.908  48.933  28.833  1.00  0.00           C  
ATOM   2551  O   MET   175     225.107  48.506  29.719  1.00  0.00           O  
ATOM   2552  N   VAL   176     227.222  48.816  28.934  1.00  0.00           N  
ATOM   2553  H   VAL   176     227.768  49.381  28.300  1.00  0.00           H  
ATOM   2554  CA  VAL   176     227.872  48.412  30.233  1.00  0.00           C  
ATOM   2555  HA  VAL   176     227.328  47.566  30.654  1.00  0.00           H  
ATOM   2556  CB  VAL   176     229.337  47.992  30.149  1.00  0.00           C  
ATOM   2557  HB  VAL   176     230.056  48.804  30.040  1.00  0.00           H  
ATOM   2558  CG1 VAL   176     229.814  47.279  31.358  1.00  0.00           C  
ATOM   2559 HG11 VAL   176     230.807  46.830  31.358  1.00  0.00           H  
ATOM   2560 HG12 VAL   176     229.809  47.933  32.229  1.00  0.00           H  
ATOM   2561 HG13 VAL   176     229.104  46.515  31.675  1.00  0.00           H  
ATOM   2562  CG2 VAL   176     229.514  46.940  29.073  1.00  0.00           C  
ATOM   2563 HG21 VAL   176     229.841  47.398  28.140  1.00  0.00           H  
ATOM   2564 HG22 VAL   176     230.331  46.246  29.274  1.00  0.00           H  
ATOM   2565 HG23 VAL   176     228.555  46.426  29.005  1.00  0.00           H  
ATOM   2566  C   VAL   176     227.768  49.527  31.334  1.00  0.00           C  
ATOM   2567  O   VAL   176     227.688  49.165  32.494  1.00  0.00           O  
ATOM   2568  N   GLY   177     227.491  50.764  30.929  1.00  0.00           N  
ATOM   2569  H   GLY   177     227.158  50.860  29.980  1.00  0.00           H  
ATOM   2570  CA  GLY   177     227.459  51.877  31.915  1.00  0.00           C  
ATOM   2571  HA2 GLY   177     228.140  51.659  32.737  1.00  0.00           H  
ATOM   2572  HA3 GLY   177     227.717  52.825  31.442  1.00  0.00           H  
ATOM   2573  C   GLY   177     226.093  52.157  32.536  1.00  0.00           C  
ATOM   2574  O   GLY   177     226.102  52.626  33.693  1.00  0.00           O  
ATOM   2575  N   GLY   178     224.973  51.788  31.890  1.00  0.00           N  
ATOM   2576  H   GLY   178     225.084  51.359  30.982  1.00  0.00           H  
ATOM   2577  CA  GLY   178     223.493  51.925  32.451  1.00  0.00           C  
ATOM   2578  HA2 GLY   178     223.491  51.539  33.470  1.00  0.00           H  
ATOM   2579  HA3 GLY   178     223.195  52.955  32.647  1.00  0.00           H  
ATOM   2580  C   GLY   178     222.351  51.167  31.728  1.00  0.00           C  
ATOM   2581  O   GLY   178     222.493  50.906  30.543  1.00  0.00           O  
ATOM   2582  N   VAL   179     221.238  50.852  32.430  1.00  0.00           N  
ATOM   2583  H   VAL   179     221.051  51.319  33.305  1.00  0.00           H  
ATOM   2584  CA  VAL   179     220.214  49.907  31.862  1.00  0.00           C  
ATOM   2585  HA  VAL   179     220.113  50.321  30.858  1.00  0.00           H  
ATOM   2586  CB  VAL   179     220.598  48.445  31.968  1.00  0.00           C  
ATOM   2587  HB  VAL   179     219.771  47.942  31.467  1.00  0.00           H  
ATOM   2588  CG1 VAL   179     221.928  48.080  31.276  1.00  0.00           C  
ATOM   2589 HG11 VAL   179     222.749  48.132  31.991  1.00  0.00           H  
ATOM   2590 HG12 VAL   179     221.808  47.050  30.939  1.00  0.00           H  
ATOM   2591 HG13 VAL   179     222.146  48.595  30.340  1.00  0.00           H  
ATOM   2592  CG2 VAL   179     220.773  47.964  33.404  1.00  0.00           C  
ATOM   2593 HG21 VAL   179     221.532  48.607  33.850  1.00  0.00           H  
ATOM   2594 HG22 VAL   179     219.860  47.933  33.998  1.00  0.00           H  
ATOM   2595 HG23 VAL   179     221.191  46.959  33.458  1.00  0.00           H  
ATOM   2596  C   VAL   179     218.775  50.061  32.423  1.00  0.00           C  
ATOM   2597  O   VAL   179     217.842  49.761  31.663  1.00  0.00           O  
ATOM   2598  N   VAL   180     218.668  50.551  33.671  1.00  0.00           N  
ATOM   2599  H   VAL   180     219.554  50.652  34.145  1.00  0.00           H  
ATOM   2600  CA  VAL   180     217.397  50.702  34.433  1.00  0.00           C  
ATOM   2601  HA  VAL   180     216.740  49.981  33.947  1.00  0.00           H  
ATOM   2602  CB  VAL   180     217.451  50.307  35.919  1.00  0.00           C  
ATOM   2603  HB  VAL   180     216.448  50.373  36.340  1.00  0.00           H  
ATOM   2604  CG1 VAL   180     217.865  48.816  36.067  1.00  0.00           C  
ATOM   2605 HG11 VAL   180     217.503  48.567  37.065  1.00  0.00           H  
ATOM   2606 HG12 VAL   180     217.321  48.280  35.290  1.00  0.00           H  
ATOM   2607 HG13 VAL   180     218.941  48.651  36.006  1.00  0.00           H  
ATOM   2608  CG2 VAL   180     218.263  51.177  36.885  1.00  0.00           C  
ATOM   2609 HG21 VAL   180     217.827  52.173  36.814  1.00  0.00           H  
ATOM   2610 HG22 VAL   180     218.302  50.778  37.899  1.00  0.00           H  
ATOM   2611 HG23 VAL   180     219.297  51.307  36.564  1.00  0.00           H  
ATOM   2612  C   VAL   180     216.842  52.117  34.309  1.00  0.00           C  
ATOM   2613  O   VAL   180     217.623  53.076  34.088  1.00  0.00           O  
ATOM   2614  N   ILE   181     215.549  52.207  34.458  1.00  0.00           N  
ATOM   2615  H   ILE   181     215.180  51.300  34.707  1.00  0.00           H  
ATOM   2616  CA  ILE   181     214.719  53.419  34.354  1.00  0.00           C  
ATOM   2617  HA  ILE   181     215.116  54.132  33.631  1.00  0.00           H  
ATOM   2618  CB  ILE   181     213.287  53.104  33.837  1.00  0.00           C  
ATOM   2619  HB  ILE   181     212.640  52.610  34.562  1.00  0.00           H  
ATOM   2620  CG2 ILE   181     212.604  54.440  33.595  1.00  0.00           C  
ATOM   2621 HG21 ILE   181     211.666  54.192  33.100  1.00  0.00           H  
ATOM   2622 HG22 ILE   181     212.394  54.910  34.556  1.00  0.00           H  
ATOM   2623 HG23 ILE   181     213.261  55.077  33.004  1.00  0.00           H  
ATOM   2624  CG1 ILE   181     213.290  52.389  32.511  1.00  0.00           C  
ATOM   2625 HG12 ILE   181     213.691  51.385  32.649  1.00  0.00           H  
ATOM   2626 HG13 ILE   181     212.239  52.289  32.240  1.00  0.00           H  
ATOM   2627  CD1 ILE   181     214.071  53.121  31.355  1.00  0.00           C  
ATOM   2628 HD11 ILE   181     215.116  53.292  31.615  1.00  0.00           H  
ATOM   2629 HD12 ILE   181     214.032  52.589  30.405  1.00  0.00           H  
ATOM   2630 HD13 ILE   181     213.739  54.115  31.056  1.00  0.00           H  
ATOM   2631  C   ILE   181     214.580  54.096  35.641  1.00  0.00           C  
ATOM   2632  O   ILE   181     213.982  53.620  36.605  1.00  0.00           O  
ATOM   2633  N   ALA   182     215.271  55.312  35.742  1.00  0.00           N  
ATOM   2634  H   ALA   182     215.821  55.679  34.979  1.00  0.00           H  
ATOM   2635  CA  ALA   182     215.545  56.008  36.974  1.00  0.00           C  
ATOM   2636  HA  ALA   182     214.794  55.776  37.728  1.00  0.00           H  
ATOM   2637  CB  ALA   182     216.901  55.439  37.462  1.00  0.00           C  
ATOM   2638  HB1 ALA   182     217.265  56.116  38.235  1.00  0.00           H  
ATOM   2639  HB2 ALA   182     216.808  54.461  37.934  1.00  0.00           H  
ATOM   2640  HB3 ALA   182     217.574  55.523  36.608  1.00  0.00           H  
ATOM   2641  C   ALA   182     215.730  57.533  36.779  1.00  0.00           C  
ATOM   2642  O   ALA   182     214.933  58.312  37.239  1.00  0.00           O  
ATOM   2643  OXT ALA   182     216.484  57.903  35.871  1.00  0.00           O  
TER    2644      ALA   182 
END   
