# Supplementary material for: Exploring Structural Insights of Aβ42 and α-Synuclein Monomers and Heterodimer: A Comparative Study Using Implicit and Explicit Solvent Simulations
Source: J Phys Chem B. 2024 May 3;128(19):4655–69. doi: 10.1021/acs.jpcb.4c00503 (PMC11103699; doi:10.1021/acs.jpcb.4c00503)
Supplement: Supplementary file 3 — jp4c00503_si_003.zip [file jp4c00503_si_003.zip › rep/3_ab42_asyn_FINAL08.pdb]

ATOM      1  N   MET     1     197.096  53.099 -41.212  1.00  0.00           N  
ATOM      2  H1  MET     1     196.571  52.464 -41.797  1.00  0.00           H  
ATOM      3  H2  MET     1     197.773  52.657 -40.606  1.00  0.00           H  
ATOM      4  H3  MET     1     197.706  53.728 -41.714  1.00  0.00           H  
ATOM      5  CA  MET     1     196.272  53.832 -40.327  1.00  0.00           C  
ATOM      6  HA  MET     1     195.641  54.520 -40.890  1.00  0.00           H  
ATOM      7  CB  MET     1     195.329  53.035 -39.367  1.00  0.00           C  
ATOM      8  HB2 MET     1     196.061  52.473 -38.787  1.00  0.00           H  
ATOM      9  HB3 MET     1     194.803  53.820 -38.824  1.00  0.00           H  
ATOM     10  CG  MET     1     194.447  52.065 -40.067  1.00  0.00           C  
ATOM     11  HG2 MET     1     195.032  51.199 -40.378  1.00  0.00           H  
ATOM     12  HG3 MET     1     193.718  51.718 -39.334  1.00  0.00           H  
ATOM     13  SD  MET     1     193.443  52.778 -41.410  1.00  0.00           S  
ATOM     14  CE  MET     1     192.600  54.171 -40.542  1.00  0.00           C  
ATOM     15  HE1 MET     1     191.534  54.171 -40.771  1.00  0.00           H  
ATOM     16  HE2 MET     1     192.524  53.909 -39.487  1.00  0.00           H  
ATOM     17  HE3 MET     1     193.309  54.994 -40.631  1.00  0.00           H  
ATOM     18  C   MET     1     197.144  54.652 -39.435  1.00  0.00           C  
ATOM     19  O   MET     1     198.008  54.167 -38.713  1.00  0.00           O  
ATOM     20  N   ASP     2     196.850  55.978 -39.335  1.00  0.00           N  
ATOM     21  H   ASP     2     196.016  56.407 -39.712  1.00  0.00           H  
ATOM     22  CA  ASP     2     197.719  57.045 -38.745  1.00  0.00           C  
ATOM     23  HA  ASP     2     198.731  56.651 -38.652  1.00  0.00           H  
ATOM     24  CB  ASP     2     197.750  58.291 -39.661  1.00  0.00           C  
ATOM     25  HB2 ASP     2     198.462  58.969 -39.189  1.00  0.00           H  
ATOM     26  HB3 ASP     2     197.951  58.124 -40.719  1.00  0.00           H  
ATOM     27  CG  ASP     2     196.509  59.110 -39.696  1.00  0.00           C  
ATOM     28  OD1 ASP     2     196.513  60.399 -39.838  1.00  0.00           O  
ATOM     29  OD2 ASP     2     195.370  58.586 -39.646  1.00  0.00           O  
ATOM     30  C   ASP     2     197.275  57.548 -37.268  1.00  0.00           C  
ATOM     31  O   ASP     2     198.127  57.682 -36.311  1.00  0.00           O  
ATOM     32  N   VAL     3     195.953  57.652 -36.960  1.00  0.00           N  
ATOM     33  H   VAL     3     195.286  57.501 -37.703  1.00  0.00           H  
ATOM     34  CA  VAL     3     195.509  57.876 -35.493  1.00  0.00           C  
ATOM     35  HA  VAL     3     196.229  58.644 -35.209  1.00  0.00           H  
ATOM     36  CB  VAL     3     194.105  58.394 -35.403  1.00  0.00           C  
ATOM     37  HB  VAL     3     194.061  59.325 -35.968  1.00  0.00           H  
ATOM     38  CG1 VAL     3     193.073  57.409 -36.072  1.00  0.00           C  
ATOM     39 HG11 VAL     3     192.097  57.888 -36.151  1.00  0.00           H  
ATOM     40 HG12 VAL     3     192.981  56.462 -35.540  1.00  0.00           H  
ATOM     41 HG13 VAL     3     193.430  57.203 -37.081  1.00  0.00           H  
ATOM     42  CG2 VAL     3     193.627  58.743 -33.911  1.00  0.00           C  
ATOM     43 HG21 VAL     3     192.762  59.384 -34.082  1.00  0.00           H  
ATOM     44 HG22 VAL     3     194.398  59.320 -33.400  1.00  0.00           H  
ATOM     45 HG23 VAL     3     193.466  57.883 -33.261  1.00  0.00           H  
ATOM     46  C   VAL     3     195.709  56.691 -34.555  1.00  0.00           C  
ATOM     47  O   VAL     3     195.944  56.789 -33.334  1.00  0.00           O  
ATOM     48  N   PHE     4     195.766  55.502 -35.228  1.00  0.00           N  
ATOM     49  H   PHE     4     195.518  55.420 -36.204  1.00  0.00           H  
ATOM     50  CA  PHE     4     196.024  54.195 -34.528  1.00  0.00           C  
ATOM     51  HA  PHE     4     195.425  54.310 -33.624  1.00  0.00           H  
ATOM     52  CB  PHE     4     195.334  53.037 -35.296  1.00  0.00           C  
ATOM     53  HB2 PHE     4     194.279  53.312 -35.307  1.00  0.00           H  
ATOM     54  HB3 PHE     4     195.735  52.937 -36.305  1.00  0.00           H  
ATOM     55  CG  PHE     4     195.443  51.770 -34.551  1.00  0.00           C  
ATOM     56  CD1 PHE     4     194.731  51.636 -33.353  1.00  0.00           C  
ATOM     57  HD1 PHE     4     194.129  52.384 -32.860  1.00  0.00           H  
ATOM     58  CE1 PHE     4     194.765  50.403 -32.659  1.00  0.00           C  
ATOM     59  HE1 PHE     4     194.072  50.224 -31.850  1.00  0.00           H  
ATOM     60  CZ  PHE     4     195.541  49.325 -33.101  1.00  0.00           C  
ATOM     61  HZ  PHE     4     195.472  48.318 -32.717  1.00  0.00           H  
ATOM     62  CE2 PHE     4     196.353  49.497 -34.198  1.00  0.00           C  
ATOM     63  HE2 PHE     4     197.094  48.839 -34.625  1.00  0.00           H  
ATOM     64  CD2 PHE     4     196.178  50.655 -35.026  1.00  0.00           C  
ATOM     65  HD2 PHE     4     196.708  50.647 -35.967  1.00  0.00           H  
ATOM     66  C   PHE     4     197.492  54.005 -34.245  1.00  0.00           C  
ATOM     67  O   PHE     4     198.121  53.275 -35.032  1.00  0.00           O  
ATOM     68  N   MET     5     197.983  54.582 -33.180  1.00  0.00           N  
ATOM     69  H   MET     5     197.349  55.207 -32.704  1.00  0.00           H  
ATOM     70  CA  MET     5     199.379  54.527 -32.650  1.00  0.00           C  
ATOM     71  HA  MET     5     199.997  53.945 -33.333  1.00  0.00           H  
ATOM     72  CB  MET     5     199.993  55.939 -32.595  1.00  0.00           C  
ATOM     73  HB2 MET     5     200.478  56.290 -33.506  1.00  0.00           H  
ATOM     74  HB3 MET     5     199.207  56.623 -32.275  1.00  0.00           H  
ATOM     75  CG  MET     5     201.197  55.894 -31.584  1.00  0.00           C  
ATOM     76  HG2 MET     5     200.922  56.004 -30.535  1.00  0.00           H  
ATOM     77  HG3 MET     5     201.632  54.901 -31.698  1.00  0.00           H  
ATOM     78  SD  MET     5     202.648  57.019 -31.775  1.00  0.00           S  
ATOM     79  CE  MET     5     203.313  56.355 -33.341  1.00  0.00           C  
ATOM     80  HE1 MET     5     203.122  55.282 -33.340  1.00  0.00           H  
ATOM     81  HE2 MET     5     202.718  56.763 -34.158  1.00  0.00           H  
ATOM     82  HE3 MET     5     204.335  56.675 -33.545  1.00  0.00           H  
ATOM     83  C   MET     5     199.373  53.657 -31.356  1.00  0.00           C  
ATOM     84  O   MET     5     198.709  53.971 -30.409  1.00  0.00           O  
ATOM     85  N   LYS     6     200.109  52.486 -31.323  1.00  0.00           N  
ATOM     86  H   LYS     6     200.717  52.348 -32.118  1.00  0.00           H  
ATOM     87  CA  LYS     6     200.006  51.507 -30.202  1.00  0.00           C  
ATOM     88  HA  LYS     6     199.007  51.734 -29.829  1.00  0.00           H  
ATOM     89  CB  LYS     6     200.154  50.051 -30.619  1.00  0.00           C  
ATOM     90  HB2 LYS     6     199.333  49.976 -31.332  1.00  0.00           H  
ATOM     91  HB3 LYS     6     201.151  49.835 -31.005  1.00  0.00           H  
ATOM     92  CG  LYS     6     199.737  49.152 -29.503  1.00  0.00           C  
ATOM     93  HG2 LYS     6     200.472  49.006 -28.711  1.00  0.00           H  
ATOM     94  HG3 LYS     6     198.862  49.555 -28.993  1.00  0.00           H  
ATOM     95  CD  LYS     6     199.396  47.744 -30.070  1.00  0.00           C  
ATOM     96  HD2 LYS     6     198.465  47.892 -30.616  1.00  0.00           H  
ATOM     97  HD3 LYS     6     200.109  47.436 -30.835  1.00  0.00           H  
ATOM     98  CE  LYS     6     199.337  46.773 -28.908  1.00  0.00           C  
ATOM     99  HE2 LYS     6     200.017  47.044 -28.101  1.00  0.00           H  
ATOM    100  HE3 LYS     6     198.343  46.873 -28.472  1.00  0.00           H  
ATOM    101  NZ  LYS     6     199.553  45.319 -29.353  1.00  0.00           N  
ATOM    102  HZ1 LYS     6     198.653  44.892 -29.526  1.00  0.00           H  
ATOM    103  HZ2 LYS     6     199.923  45.153 -30.279  1.00  0.00           H  
ATOM    104  HZ3 LYS     6     200.022  44.719 -28.690  1.00  0.00           H  
ATOM    105  C   LYS     6     200.964  51.936 -29.055  1.00  0.00           C  
ATOM    106  O   LYS     6     202.176  52.143 -29.255  1.00  0.00           O  
ATOM    107  N   GLY     7     200.338  52.177 -27.924  1.00  0.00           N  
ATOM    108  H   GLY     7     199.342  52.016 -27.879  1.00  0.00           H  
ATOM    109  CA  GLY     7     200.888  52.516 -26.600  1.00  0.00           C  
ATOM    110  HA2 GLY     7     200.222  52.980 -25.871  1.00  0.00           H  
ATOM    111  HA3 GLY     7     201.138  51.579 -26.104  1.00  0.00           H  
ATOM    112  C   GLY     7     201.985  53.548 -26.635  1.00  0.00           C  
ATOM    113  O   GLY     7     201.839  54.635 -27.195  1.00  0.00           O  
ATOM    114  N   LEU     8     203.050  53.368 -25.857  1.00  0.00           N  
ATOM    115  H   LEU     8     203.176  52.571 -25.250  1.00  0.00           H  
ATOM    116  CA  LEU     8     204.094  54.353 -25.870  1.00  0.00           C  
ATOM    117  HA  LEU     8     203.733  55.380 -25.818  1.00  0.00           H  
ATOM    118  CB  LEU     8     204.721  54.251 -24.500  1.00  0.00           C  
ATOM    119  HB2 LEU     8     205.237  53.291 -24.499  1.00  0.00           H  
ATOM    120  HB3 LEU     8     205.319  55.157 -24.403  1.00  0.00           H  
ATOM    121  CG  LEU     8     203.784  54.221 -23.262  1.00  0.00           C  
ATOM    122  HG  LEU     8     203.216  53.297 -23.364  1.00  0.00           H  
ATOM    123  CD1 LEU     8     202.673  55.276 -23.196  1.00  0.00           C  
ATOM    124 HD11 LEU     8     202.133  55.102 -22.265  1.00  0.00           H  
ATOM    125 HD12 LEU     8     202.022  55.229 -24.068  1.00  0.00           H  
ATOM    126 HD13 LEU     8     203.169  56.241 -23.087  1.00  0.00           H  
ATOM    127  CD2 LEU     8     204.669  54.303 -22.021  1.00  0.00           C  
ATOM    128 HD21 LEU     8     205.289  55.197 -22.090  1.00  0.00           H  
ATOM    129 HD22 LEU     8     205.368  53.467 -22.046  1.00  0.00           H  
ATOM    130 HD23 LEU     8     204.027  54.320 -21.140  1.00  0.00           H  
ATOM    131  C   LEU     8     205.175  54.224 -27.029  1.00  0.00           C  
ATOM    132  O   LEU     8     205.597  53.196 -27.533  1.00  0.00           O  
ATOM    133  N   SER     9     205.945  55.342 -27.278  1.00  0.00           N  
ATOM    134  H   SER     9     205.634  56.247 -26.957  1.00  0.00           H  
ATOM    135  CA  SER     9     207.070  55.329 -28.217  1.00  0.00           C  
ATOM    136  HA  SER     9     206.920  54.681 -29.080  1.00  0.00           H  
ATOM    137  CB  SER     9     207.231  56.742 -28.744  1.00  0.00           C  
ATOM    138  HB2 SER     9     206.330  57.084 -29.253  1.00  0.00           H  
ATOM    139  HB3 SER     9     207.363  57.343 -27.844  1.00  0.00           H  
ATOM    140  OG  SER     9     208.304  57.091 -29.667  1.00  0.00           O  
ATOM    141  HG  SER     9     208.114  57.862 -30.205  1.00  0.00           H  
ATOM    142  C   SER     9     208.386  54.913 -27.510  1.00  0.00           C  
ATOM    143  O   SER     9     208.542  55.022 -26.284  1.00  0.00           O  
ATOM    144  N   LYS    10     209.289  54.385 -28.367  1.00  0.00           N  
ATOM    145  H   LYS    10     209.041  54.253 -29.337  1.00  0.00           H  
ATOM    146  CA  LYS    10     210.587  53.884 -27.940  1.00  0.00           C  
ATOM    147  HA  LYS    10     210.552  53.283 -27.031  1.00  0.00           H  
ATOM    148  CB  LYS    10     211.006  52.814 -28.967  1.00  0.00           C  
ATOM    149  HB2 LYS    10     211.756  52.170 -28.508  1.00  0.00           H  
ATOM    150  HB3 LYS    10     210.131  52.168 -29.043  1.00  0.00           H  
ATOM    151  CG  LYS    10     211.228  53.346 -30.439  1.00  0.00           C  
ATOM    152  HG2 LYS    10     210.868  52.639 -31.187  1.00  0.00           H  
ATOM    153  HG3 LYS    10     210.582  54.215 -30.565  1.00  0.00           H  
ATOM    154  CD  LYS    10     212.659  53.878 -30.757  1.00  0.00           C  
ATOM    155  HD2 LYS    10     212.638  54.827 -31.292  1.00  0.00           H  
ATOM    156  HD3 LYS    10     213.286  54.062 -29.885  1.00  0.00           H  
ATOM    157  CE  LYS    10     213.358  52.845 -31.606  1.00  0.00           C  
ATOM    158  HE2 LYS    10     213.441  51.883 -31.100  1.00  0.00           H  
ATOM    159  HE3 LYS    10     212.776  52.727 -32.520  1.00  0.00           H  
ATOM    160  NZ  LYS    10     214.770  53.222 -31.836  1.00  0.00           N  
ATOM    161  HZ1 LYS    10     215.219  52.566 -32.459  1.00  0.00           H  
ATOM    162  HZ2 LYS    10     214.863  54.203 -32.059  1.00  0.00           H  
ATOM    163  HZ3 LYS    10     215.316  53.238 -30.986  1.00  0.00           H  
ATOM    164  C   LYS    10     211.668  54.868 -27.426  1.00  0.00           C  
ATOM    165  O   LYS    10     212.538  54.321 -26.797  1.00  0.00           O  
ATOM    166  N   ALA    11     211.656  56.143 -27.799  1.00  0.00           N  
ATOM    167  H   ALA    11     210.872  56.367 -28.394  1.00  0.00           H  
ATOM    168  CA  ALA    11     212.671  57.092 -27.268  1.00  0.00           C  
ATOM    169  HA  ALA    11     213.238  56.610 -26.472  1.00  0.00           H  
ATOM    170  CB  ALA    11     213.755  57.685 -28.194  1.00  0.00           C  
ATOM    171  HB1 ALA    11     214.653  57.967 -27.643  1.00  0.00           H  
ATOM    172  HB2 ALA    11     213.988  56.860 -28.868  1.00  0.00           H  
ATOM    173  HB3 ALA    11     213.459  58.608 -28.692  1.00  0.00           H  
ATOM    174  C   ALA    11     211.928  58.179 -26.548  1.00  0.00           C  
ATOM    175  O   ALA    11     210.742  58.393 -26.719  1.00  0.00           O  
ATOM    176  N   LYS    12     212.615  58.740 -25.574  1.00  0.00           N  
ATOM    177  H   LYS    12     213.619  58.632 -25.600  1.00  0.00           H  
ATOM    178  CA  LYS    12     212.039  59.725 -24.637  1.00  0.00           C  
ATOM    179  HA  LYS    12     211.283  60.347 -25.116  1.00  0.00           H  
ATOM    180  CB  LYS    12     211.226  58.878 -23.575  1.00  0.00           C  
ATOM    181  HB2 LYS    12     210.819  59.611 -22.878  1.00  0.00           H  
ATOM    182  HB3 LYS    12     210.321  58.489 -24.043  1.00  0.00           H  
ATOM    183  CG  LYS    12     212.037  57.802 -22.848  1.00  0.00           C  
ATOM    184  HG2 LYS    12     212.187  56.914 -23.462  1.00  0.00           H  
ATOM    185  HG3 LYS    12     212.986  58.251 -22.554  1.00  0.00           H  
ATOM    186  CD  LYS    12     211.452  57.243 -21.572  1.00  0.00           C  
ATOM    187  HD2 LYS    12     210.405  57.061 -21.816  1.00  0.00           H  
ATOM    188  HD3 LYS    12     211.995  56.334 -21.314  1.00  0.00           H  
ATOM    189  CE  LYS    12     211.376  58.249 -20.354  1.00  0.00           C  
ATOM    190  HE2 LYS    12     212.351  58.545 -19.969  1.00  0.00           H  
ATOM    191  HE3 LYS    12     210.834  59.125 -20.710  1.00  0.00           H  
ATOM    192  NZ  LYS    12     210.621  57.693 -19.233  1.00  0.00           N  
ATOM    193  HZ1 LYS    12     210.932  56.766 -18.981  1.00  0.00           H  
ATOM    194  HZ2 LYS    12     210.719  58.292 -18.426  1.00  0.00           H  
ATOM    195  HZ3 LYS    12     209.643  57.615 -19.472  1.00  0.00           H  
ATOM    196  C   LYS    12     212.994  60.685 -23.849  1.00  0.00           C  
ATOM    197  O   LYS    12     212.509  61.727 -23.401  1.00  0.00           O  
ATOM    198  N   GLU    13     214.278  60.400 -23.959  1.00  0.00           N  
ATOM    199  H   GLU    13     214.456  59.421 -24.130  1.00  0.00           H  
ATOM    200  CA  GLU    13     215.364  61.212 -23.449  1.00  0.00           C  
ATOM    201  HA  GLU    13     214.987  61.578 -22.494  1.00  0.00           H  
ATOM    202  CB  GLU    13     216.486  60.311 -22.978  1.00  0.00           C  
ATOM    203  HB2 GLU    13     217.165  60.782 -22.267  1.00  0.00           H  
ATOM    204  HB3 GLU    13     216.108  59.411 -22.494  1.00  0.00           H  
ATOM    205  CG  GLU    13     217.347  59.769 -24.101  1.00  0.00           C  
ATOM    206  HG2 GLU    13     217.842  60.563 -24.660  1.00  0.00           H  
ATOM    207  HG3 GLU    13     218.132  59.178 -23.630  1.00  0.00           H  
ATOM    208  CD  GLU    13     216.638  58.821 -25.150  1.00  0.00           C  
ATOM    209  OE1 GLU    13     217.010  58.780 -26.349  1.00  0.00           O  
ATOM    210  OE2 GLU    13     215.736  58.055 -24.828  1.00  0.00           O  
ATOM    211  C   GLU    13     215.653  62.495 -24.307  1.00  0.00           C  
ATOM    212  O   GLU    13     215.481  62.443 -25.565  1.00  0.00           O  
ATOM    213  N   GLY    14     216.185  63.573 -23.632  1.00  0.00           N  
ATOM    214  H   GLY    14     216.538  63.339 -22.714  1.00  0.00           H  
ATOM    215  CA  GLY    14     216.495  64.885 -24.259  1.00  0.00           C  
ATOM    216  HA2 GLY    14     215.803  65.174 -25.050  1.00  0.00           H  
ATOM    217  HA3 GLY    14     216.540  65.705 -23.542  1.00  0.00           H  
ATOM    218  C   GLY    14     217.877  64.952 -25.005  1.00  0.00           C  
ATOM    219  O   GLY    14     218.322  63.959 -25.490  1.00  0.00           O  
ATOM    220  N   VAL    15     218.528  66.182 -25.081  1.00  0.00           N  
ATOM    221  H   VAL    15     218.097  67.035 -24.755  1.00  0.00           H  
ATOM    222  CA  VAL    15     219.861  66.346 -25.564  1.00  0.00           C  
ATOM    223  HA  VAL    15     220.138  65.569 -26.277  1.00  0.00           H  
ATOM    224  CB  VAL    15     220.022  67.709 -26.341  1.00  0.00           C  
ATOM    225  HB  VAL    15     221.043  67.710 -26.721  1.00  0.00           H  
ATOM    226  CG1 VAL    15     219.062  67.844 -27.501  1.00  0.00           C  
ATOM    227 HG11 VAL    15     218.103  67.512 -27.102  1.00  0.00           H  
ATOM    228 HG12 VAL    15     219.280  67.214 -28.363  1.00  0.00           H  
ATOM    229 HG13 VAL    15     219.137  68.856 -27.897  1.00  0.00           H  
ATOM    230  CG2 VAL    15     219.782  68.976 -25.535  1.00  0.00           C  
ATOM    231 HG21 VAL    15     218.791  68.892 -25.089  1.00  0.00           H  
ATOM    232 HG22 VAL    15     219.816  69.809 -26.238  1.00  0.00           H  
ATOM    233 HG23 VAL    15     220.612  69.038 -24.832  1.00  0.00           H  
ATOM    234  C   VAL    15     220.843  66.137 -24.322  1.00  0.00           C  
ATOM    235  O   VAL    15     220.382  65.697 -23.277  1.00  0.00           O  
ATOM    236  N   VAL    16     222.113  66.433 -24.489  1.00  0.00           N  
ATOM    237  H   VAL    16     222.323  66.828 -25.395  1.00  0.00           H  
ATOM    238  CA  VAL    16     223.238  66.350 -23.615  1.00  0.00           C  
ATOM    239  HA  VAL    16     222.895  65.821 -22.725  1.00  0.00           H  
ATOM    240  CB  VAL    16     224.370  65.642 -24.327  1.00  0.00           C  
ATOM    241  HB  VAL    16     223.963  64.844 -24.949  1.00  0.00           H  
ATOM    242  CG1 VAL    16     225.391  65.016 -23.354  1.00  0.00           C  
ATOM    243 HG11 VAL    16     224.959  64.315 -22.640  1.00  0.00           H  
ATOM    244 HG12 VAL    16     225.848  65.844 -22.811  1.00  0.00           H  
ATOM    245 HG13 VAL    16     226.123  64.482 -23.959  1.00  0.00           H  
ATOM    246  CG2 VAL    16     225.177  66.602 -25.164  1.00  0.00           C  
ATOM    247 HG21 VAL    16     224.521  67.197 -25.800  1.00  0.00           H  
ATOM    248 HG22 VAL    16     226.023  66.177 -25.703  1.00  0.00           H  
ATOM    249 HG23 VAL    16     225.654  67.300 -24.474  1.00  0.00           H  
ATOM    250  C   VAL    16     223.558  67.749 -23.080  1.00  0.00           C  
ATOM    251  O   VAL    16     222.983  68.781 -23.501  1.00  0.00           O  
ATOM    252  N   ALA    17     224.514  67.894 -22.208  1.00  0.00           N  
ATOM    253  H   ALA    17     224.857  67.078 -21.720  1.00  0.00           H  
ATOM    254  CA  ALA    17     225.003  69.120 -21.680  1.00  0.00           C  
ATOM    255  HA  ALA    17     224.404  69.951 -22.053  1.00  0.00           H  
ATOM    256  CB  ALA    17     224.965  69.153 -20.150  1.00  0.00           C  
ATOM    257  HB1 ALA    17     224.092  69.640 -19.715  1.00  0.00           H  
ATOM    258  HB2 ALA    17     225.296  68.295 -19.566  1.00  0.00           H  
ATOM    259  HB3 ALA    17     225.628  69.979 -19.893  1.00  0.00           H  
ATOM    260  C   ALA    17     226.384  69.483 -22.214  1.00  0.00           C  
ATOM    261  O   ALA    17     227.165  68.656 -22.556  1.00  0.00           O  
ATOM    262  N   ALA    18     226.638  70.818 -22.229  1.00  0.00           N  
ATOM    263  H   ALA    18     225.842  71.431 -22.127  1.00  0.00           H  
ATOM    264  CA  ALA    18     227.936  71.467 -22.418  1.00  0.00           C  
ATOM    265  HA  ALA    18     228.224  71.120 -23.410  1.00  0.00           H  
ATOM    266  CB  ALA    18     227.789  72.983 -22.463  1.00  0.00           C  
ATOM    267  HB1 ALA    18     227.524  73.522 -21.553  1.00  0.00           H  
ATOM    268  HB2 ALA    18     228.740  73.371 -22.829  1.00  0.00           H  
ATOM    269  HB3 ALA    18     227.001  73.121 -23.203  1.00  0.00           H  
ATOM    270  C   ALA    18     229.023  70.937 -21.506  1.00  0.00           C  
ATOM    271  O   ALA    18     230.167  70.881 -21.961  1.00  0.00           O  
ATOM    272  N   ALA    19     228.816  70.667 -20.266  1.00  0.00           N  
ATOM    273  H   ALA    19     227.859  70.671 -19.943  1.00  0.00           H  
ATOM    274  CA  ALA    19     229.910  70.188 -19.389  1.00  0.00           C  
ATOM    275  HA  ALA    19     230.853  70.732 -19.451  1.00  0.00           H  
ATOM    276  CB  ALA    19     229.499  70.328 -17.951  1.00  0.00           C  
ATOM    277  HB1 ALA    19     229.025  71.277 -17.698  1.00  0.00           H  
ATOM    278  HB2 ALA    19     228.665  69.732 -17.580  1.00  0.00           H  
ATOM    279  HB3 ALA    19     230.331  70.112 -17.280  1.00  0.00           H  
ATOM    280  C   ALA    19     230.254  68.631 -19.590  1.00  0.00           C  
ATOM    281  O   ALA    19     231.355  68.178 -19.191  1.00  0.00           O  
ATOM    282  N   GLU    20     229.429  67.766 -20.253  1.00  0.00           N  
ATOM    283  H   GLU    20     228.587  68.138 -20.668  1.00  0.00           H  
ATOM    284  CA  GLU    20     229.747  66.417 -20.737  1.00  0.00           C  
ATOM    285  HA  GLU    20     230.261  65.975 -19.883  1.00  0.00           H  
ATOM    286  CB  GLU    20     228.557  65.593 -20.904  1.00  0.00           C  
ATOM    287  HB2 GLU    20     228.018  65.990 -21.764  1.00  0.00           H  
ATOM    288  HB3 GLU    20     228.768  64.567 -21.206  1.00  0.00           H  
ATOM    289  CG  GLU    20     227.558  65.600 -19.692  1.00  0.00           C  
ATOM    290  HG2 GLU    20     227.362  66.635 -19.411  1.00  0.00           H  
ATOM    291  HG3 GLU    20     226.524  65.392 -19.969  1.00  0.00           H  
ATOM    292  CD  GLU    20     228.037  64.764 -18.547  1.00  0.00           C  
ATOM    293  OE1 GLU    20     228.955  63.870 -18.645  1.00  0.00           O  
ATOM    294  OE2 GLU    20     227.515  64.963 -17.375  1.00  0.00           O  
ATOM    295  C   GLU    20     230.696  66.492 -21.922  1.00  0.00           C  
ATOM    296  O   GLU    20     230.613  67.284 -22.868  1.00  0.00           O  
ATOM    297  N   LYS    21     231.671  65.578 -21.862  1.00  0.00           N  
ATOM    298  H   LYS    21     231.797  64.940 -21.089  1.00  0.00           H  
ATOM    299  CA  LYS    21     232.634  65.387 -22.929  1.00  0.00           C  
ATOM    300  HA  LYS    21     233.047  66.332 -23.283  1.00  0.00           H  
ATOM    301  CB  LYS    21     233.769  64.539 -22.339  1.00  0.00           C  
ATOM    302  HB2 LYS    21     234.278  65.227 -21.663  1.00  0.00           H  
ATOM    303  HB3 LYS    21     233.468  63.601 -21.874  1.00  0.00           H  
ATOM    304  CG  LYS    21     234.906  64.316 -23.343  1.00  0.00           C  
ATOM    305  HG2 LYS    21     234.442  63.699 -24.113  1.00  0.00           H  
ATOM    306  HG3 LYS    21     235.312  65.279 -23.653  1.00  0.00           H  
ATOM    307  CD  LYS    21     236.086  63.397 -22.954  1.00  0.00           C  
ATOM    308  HD2 LYS    21     236.910  63.557 -23.649  1.00  0.00           H  
ATOM    309  HD3 LYS    21     236.470  63.614 -21.957  1.00  0.00           H  
ATOM    310  CE  LYS    21     235.561  61.933 -23.058  1.00  0.00           C  
ATOM    311  HE2 LYS    21     234.557  61.938 -22.633  1.00  0.00           H  
ATOM    312  HE3 LYS    21     235.408  61.629 -24.093  1.00  0.00           H  
ATOM    313  NZ  LYS    21     236.447  61.093 -22.293  1.00  0.00           N  
ATOM    314  HZ1 LYS    21     236.176  60.141 -22.491  1.00  0.00           H  
ATOM    315  HZ2 LYS    21     237.401  61.147 -22.621  1.00  0.00           H  
ATOM    316  HZ3 LYS    21     236.201  61.237 -21.324  1.00  0.00           H  
ATOM    317  C   LYS    21     231.975  64.699 -24.157  1.00  0.00           C  
ATOM    318  O   LYS    21     231.058  63.948 -24.059  1.00  0.00           O  
ATOM    319  N   THR    22     232.500  65.098 -25.277  1.00  0.00           N  
ATOM    320  H   THR    22     233.152  65.861 -25.392  1.00  0.00           H  
ATOM    321  CA  THR    22     232.093  64.522 -26.588  1.00  0.00           C  
ATOM    322  HA  THR    22     231.378  63.705 -26.492  1.00  0.00           H  
ATOM    323  CB  THR    22     231.358  65.720 -27.399  1.00  0.00           C  
ATOM    324  HB  THR    22     232.006  66.551 -27.679  1.00  0.00           H  
ATOM    325  CG2 THR    22     230.626  65.300 -28.626  1.00  0.00           C  
ATOM    326 HG21 THR    22     229.847  64.628 -28.266  1.00  0.00           H  
ATOM    327 HG22 THR    22     231.377  64.929 -29.323  1.00  0.00           H  
ATOM    328 HG23 THR    22     230.242  66.218 -29.071  1.00  0.00           H  
ATOM    329  OG1 THR    22     230.449  66.568 -26.563  1.00  0.00           O  
ATOM    330  HG1 THR    22     231.014  67.138 -26.037  1.00  0.00           H  
ATOM    331  C   THR    22     233.214  63.958 -27.349  1.00  0.00           C  
ATOM    332  O   THR    22     233.689  64.663 -28.232  1.00  0.00           O  
ATOM    333  N   LYS    23     233.743  62.684 -27.255  1.00  0.00           N  
ATOM    334  H   LYS    23     233.371  62.249 -26.422  1.00  0.00           H  
ATOM    335  CA  LYS    23     234.842  62.041 -28.054  1.00  0.00           C  
ATOM    336  HA  LYS    23     234.725  62.494 -29.039  1.00  0.00           H  
ATOM    337  CB  LYS    23     236.155  62.243 -27.317  1.00  0.00           C  
ATOM    338  HB2 LYS    23     235.915  62.322 -26.257  1.00  0.00           H  
ATOM    339  HB3 LYS    23     236.810  61.398 -27.531  1.00  0.00           H  
ATOM    340  CG  LYS    23     236.860  63.585 -27.582  1.00  0.00           C  
ATOM    341  HG2 LYS    23     237.086  63.762 -28.634  1.00  0.00           H  
ATOM    342  HG3 LYS    23     236.306  64.470 -27.269  1.00  0.00           H  
ATOM    343  CD  LYS    23     238.257  63.524 -26.767  1.00  0.00           C  
ATOM    344  HD2 LYS    23     238.097  63.550 -25.689  1.00  0.00           H  
ATOM    345  HD3 LYS    23     238.841  62.659 -27.081  1.00  0.00           H  
ATOM    346  CE  LYS    23     238.996  64.875 -26.959  1.00  0.00           C  
ATOM    347  HE2 LYS    23     239.005  64.969 -28.045  1.00  0.00           H  
ATOM    348  HE3 LYS    23     238.398  65.686 -26.542  1.00  0.00           H  
ATOM    349  NZ  LYS    23     240.453  64.867 -26.493  1.00  0.00           N  
ATOM    350  HZ1 LYS    23     240.472  65.063 -25.502  1.00  0.00           H  
ATOM    351  HZ2 LYS    23     240.960  64.011 -26.670  1.00  0.00           H  
ATOM    352  HZ3 LYS    23     241.117  65.571 -26.783  1.00  0.00           H  
ATOM    353  C   LYS    23     234.671  60.524 -28.257  1.00  0.00           C  
ATOM    354  O   LYS    23     233.976  59.889 -27.462  1.00  0.00           O  
ATOM    355  N   GLN    24     235.315  59.837 -29.224  1.00  0.00           N  
ATOM    356  H   GLN    24     235.851  60.368 -29.896  1.00  0.00           H  
ATOM    357  CA  GLN    24     235.463  58.339 -29.148  1.00  0.00           C  
ATOM    358  HA  GLN    24     234.467  57.926 -28.985  1.00  0.00           H  
ATOM    359  CB  GLN    24     235.974  57.678 -30.404  1.00  0.00           C  
ATOM    360  HB2 GLN    24     235.766  56.608 -30.390  1.00  0.00           H  
ATOM    361  HB3 GLN    24     235.569  58.020 -31.357  1.00  0.00           H  
ATOM    362  CG  GLN    24     237.547  57.726 -30.630  1.00  0.00           C  
ATOM    363  HG2 GLN    24     238.156  57.337 -29.814  1.00  0.00           H  
ATOM    364  HG3 GLN    24     237.796  57.016 -31.418  1.00  0.00           H  
ATOM    365  CD  GLN    24     238.194  59.118 -30.892  1.00  0.00           C  
ATOM    366  OE1 GLN    24     237.552  60.160 -30.824  1.00  0.00           O  
ATOM    367  NE2 GLN    24     239.349  59.039 -31.577  1.00  0.00           N  
ATOM    368 HE21 GLN    24     239.773  58.128 -31.679  1.00  0.00           H  
ATOM    369 HE22 GLN    24     239.790  59.815 -32.051  1.00  0.00           H  
ATOM    370  C   GLN    24     236.191  57.766 -27.903  1.00  0.00           C  
ATOM    371  O   GLN    24     236.762  58.496 -27.188  1.00  0.00           O  
ATOM    372  N   GLY    25     236.137  56.418 -27.594  1.00  0.00           N  
ATOM    373  H   GLY    25     235.625  55.709 -28.099  1.00  0.00           H  
ATOM    374  CA  GLY    25     236.825  55.844 -26.423  1.00  0.00           C  
ATOM    375  HA2 GLY    25     237.608  55.121 -26.651  1.00  0.00           H  
ATOM    376  HA3 GLY    25     237.210  56.637 -25.782  1.00  0.00           H  
ATOM    377  C   GLY    25     235.811  55.032 -25.574  1.00  0.00           C  
ATOM    378  O   GLY    25     234.884  54.642 -26.215  1.00  0.00           O  
ATOM    379  N   VAL    26     236.021  54.750 -24.258  1.00  0.00           N  
ATOM    380  H   VAL    26     236.949  54.989 -23.938  1.00  0.00           H  
ATOM    381  CA  VAL    26     235.084  54.078 -23.221  1.00  0.00           C  
ATOM    382  HA  VAL    26     234.555  53.310 -23.786  1.00  0.00           H  
ATOM    383  CB  VAL    26     235.881  53.427 -22.023  1.00  0.00           C  
ATOM    384  HB  VAL    26     236.498  54.270 -21.713  1.00  0.00           H  
ATOM    385  CG1 VAL    26     234.963  52.832 -20.945  1.00  0.00           C  
ATOM    386 HG11 VAL    26     234.498  51.855 -21.073  1.00  0.00           H  
ATOM    387 HG12 VAL    26     234.281  53.579 -20.542  1.00  0.00           H  
ATOM    388 HG13 VAL    26     235.435  52.575 -19.997  1.00  0.00           H  
ATOM    389  CG2 VAL    26     236.710  52.251 -22.512  1.00  0.00           C  
ATOM    390 HG21 VAL    26     236.115  51.627 -23.179  1.00  0.00           H  
ATOM    391 HG22 VAL    26     236.885  51.510 -21.732  1.00  0.00           H  
ATOM    392 HG23 VAL    26     237.663  52.581 -22.926  1.00  0.00           H  
ATOM    393  C   VAL    26     233.936  55.001 -22.768  1.00  0.00           C  
ATOM    394  O   VAL    26     234.183  56.225 -22.600  1.00  0.00           O  
ATOM    395  N   ALA    27     232.689  54.543 -22.714  1.00  0.00           N  
ATOM    396  H   ALA    27     232.555  53.583 -22.996  1.00  0.00           H  
ATOM    397  CA  ALA    27     231.444  55.273 -22.544  1.00  0.00           C  
ATOM    398  HA  ALA    27     231.517  56.268 -22.983  1.00  0.00           H  
ATOM    399  CB  ALA    27     230.357  54.587 -23.398  1.00  0.00           C  
ATOM    400  HB1 ALA    27     229.483  55.227 -23.274  1.00  0.00           H  
ATOM    401  HB2 ALA    27     230.456  54.679 -24.479  1.00  0.00           H  
ATOM    402  HB3 ALA    27     230.071  53.582 -23.088  1.00  0.00           H  
ATOM    403  C   ALA    27     231.034  55.569 -21.023  1.00  0.00           C  
ATOM    404  O   ALA    27     230.623  56.680 -20.704  1.00  0.00           O  
ATOM    405  N   GLU    28     231.329  54.651 -20.061  1.00  0.00           N  
ATOM    406  H   GLU    28     231.599  53.765 -20.464  1.00  0.00           H  
ATOM    407  CA  GLU    28     230.985  54.841 -18.602  1.00  0.00           C  
ATOM    408  HA  GLU    28     230.348  55.725 -18.615  1.00  0.00           H  
ATOM    409  CB  GLU    28     230.085  53.707 -18.115  1.00  0.00           C  
ATOM    410  HB2 GLU    28     230.736  52.880 -17.830  1.00  0.00           H  
ATOM    411  HB3 GLU    28     229.447  54.071 -17.310  1.00  0.00           H  
ATOM    412  CG  GLU    28     229.139  53.067 -19.097  1.00  0.00           C  
ATOM    413  HG2 GLU    28     228.180  53.040 -18.580  1.00  0.00           H  
ATOM    414  HG3 GLU    28     229.020  53.655 -20.007  1.00  0.00           H  
ATOM    415  CD  GLU    28     229.662  51.738 -19.486  1.00  0.00           C  
ATOM    416  OE1 GLU    28     230.716  51.770 -20.185  1.00  0.00           O  
ATOM    417  OE2 GLU    28     229.116  50.675 -19.053  1.00  0.00           O  
ATOM    418  C   GLU    28     232.219  55.096 -17.670  1.00  0.00           C  
ATOM    419  O   GLU    28     233.317  54.533 -17.943  1.00  0.00           O  
ATOM    420  N   ALA    29     231.996  55.887 -16.548  1.00  0.00           N  
ATOM    421  H   ALA    29     231.242  56.559 -16.560  1.00  0.00           H  
ATOM    422  CA  ALA    29     233.038  56.060 -15.561  1.00  0.00           C  
ATOM    423  HA  ALA    29     233.948  56.429 -16.034  1.00  0.00           H  
ATOM    424  CB  ALA    29     232.690  57.263 -14.587  1.00  0.00           C  
ATOM    425  HB1 ALA    29     232.905  58.216 -15.070  1.00  0.00           H  
ATOM    426  HB2 ALA    29     231.674  57.038 -14.261  1.00  0.00           H  
ATOM    427  HB3 ALA    29     233.323  57.168 -13.704  1.00  0.00           H  
ATOM    428  C   ALA    29     233.174  54.675 -14.738  1.00  0.00           C  
ATOM    429  O   ALA    29     234.278  54.232 -14.521  1.00  0.00           O  
ATOM    430  N   ALA    30     232.065  54.150 -14.257  1.00  0.00           N  
ATOM    431  H   ALA    30     231.214  54.682 -14.369  1.00  0.00           H  
ATOM    432  CA  ALA    30     231.998  52.869 -13.521  1.00  0.00           C  
ATOM    433  HA  ALA    30     233.040  52.580 -13.664  1.00  0.00           H  
ATOM    434  CB  ALA    30     231.575  53.107 -12.021  1.00  0.00           C  
ATOM    435  HB1 ALA    30     230.589  53.526 -11.818  1.00  0.00           H  
ATOM    436  HB2 ALA    30     231.761  52.167 -11.502  1.00  0.00           H  
ATOM    437  HB3 ALA    30     232.276  53.867 -11.679  1.00  0.00           H  
ATOM    438  C   ALA    30     231.336  51.754 -14.304  1.00  0.00           C  
ATOM    439  O   ALA    30     230.326  51.940 -15.022  1.00  0.00           O  
ATOM    440  N   GLY    31     231.974  50.548 -14.390  1.00  0.00           N  
ATOM    441  H   GLY    31     232.765  50.317 -13.806  1.00  0.00           H  
ATOM    442  CA  GLY    31     231.463  49.431 -15.166  1.00  0.00           C  
ATOM    443  HA2 GLY    31     231.847  49.641 -16.164  1.00  0.00           H  
ATOM    444  HA3 GLY    31     232.039  48.568 -14.830  1.00  0.00           H  
ATOM    445  C   GLY    31     230.005  49.118 -15.061  1.00  0.00           C  
ATOM    446  O   GLY    31     229.469  48.928 -14.009  1.00  0.00           O  
ATOM    447  N   LYS    32     229.349  49.011 -16.222  1.00  0.00           N  
ATOM    448  H   LYS    32     229.866  49.097 -17.085  1.00  0.00           H  
ATOM    449  CA  LYS    32     227.942  48.562 -16.283  1.00  0.00           C  
ATOM    450  HA  LYS    32     227.768  48.692 -17.352  1.00  0.00           H  
ATOM    451  CB  LYS    32     227.742  46.974 -16.182  1.00  0.00           C  
ATOM    452  HB2 LYS    32     228.106  46.640 -15.210  1.00  0.00           H  
ATOM    453  HB3 LYS    32     226.672  46.772 -16.219  1.00  0.00           H  
ATOM    454  CG  LYS    32     228.478  46.219 -17.271  1.00  0.00           C  
ATOM    455  HG2 LYS    32     228.224  46.629 -18.249  1.00  0.00           H  
ATOM    456  HG3 LYS    32     229.504  46.362 -16.931  1.00  0.00           H  
ATOM    457  CD  LYS    32     228.095  44.773 -17.355  1.00  0.00           C  
ATOM    458  HD2 LYS    32     228.003  44.517 -16.300  1.00  0.00           H  
ATOM    459  HD3 LYS    32     227.123  44.526 -17.782  1.00  0.00           H  
ATOM    460  CE  LYS    32     229.176  43.904 -18.020  1.00  0.00           C  
ATOM    461  HE2 LYS    32     230.105  44.406 -17.753  1.00  0.00           H  
ATOM    462  HE3 LYS    32     229.062  42.846 -17.781  1.00  0.00           H  
ATOM    463  NZ  LYS    32     228.979  44.096 -19.465  1.00  0.00           N  
ATOM    464  HZ1 LYS    32     229.033  43.166 -19.854  1.00  0.00           H  
ATOM    465  HZ2 LYS    32     228.056  44.439 -19.690  1.00  0.00           H  
ATOM    466  HZ3 LYS    32     229.762  44.607 -19.847  1.00  0.00           H  
ATOM    467  C   LYS    32     226.895  49.481 -15.648  1.00  0.00           C  
ATOM    468  O   LYS    32     225.649  49.166 -15.622  1.00  0.00           O  
ATOM    469  N   THR    33     227.398  50.644 -15.151  1.00  0.00           N  
ATOM    470  H   THR    33     228.350  50.914 -15.356  1.00  0.00           H  
ATOM    471  CA  THR    33     226.667  51.544 -14.191  1.00  0.00           C  
ATOM    472  HA  THR    33     227.450  52.201 -13.813  1.00  0.00           H  
ATOM    473  CB  THR    33     225.576  52.350 -14.940  1.00  0.00           C  
ATOM    474  HB  THR    33     224.719  51.679 -15.001  1.00  0.00           H  
ATOM    475  CG2 THR    33     225.979  52.900 -16.261  1.00  0.00           C  
ATOM    476 HG21 THR    33     225.770  52.089 -16.959  1.00  0.00           H  
ATOM    477 HG22 THR    33     227.030  53.136 -16.430  1.00  0.00           H  
ATOM    478 HG23 THR    33     225.313  53.699 -16.584  1.00  0.00           H  
ATOM    479  OG1 THR    33     225.251  53.483 -14.117  1.00  0.00           O  
ATOM    480  HG1 THR    33     224.861  53.169 -13.298  1.00  0.00           H  
ATOM    481  C   THR    33     226.141  50.797 -12.950  1.00  0.00           C  
ATOM    482  O   THR    33     225.196  51.249 -12.298  1.00  0.00           O  
ATOM    483  N   LYS    34     226.676  49.582 -12.604  1.00  0.00           N  
ATOM    484  H   LYS    34     227.411  49.308 -13.239  1.00  0.00           H  
ATOM    485  CA  LYS    34     226.200  48.788 -11.397  1.00  0.00           C  
ATOM    486  HA  LYS    34     225.639  49.496 -10.787  1.00  0.00           H  
ATOM    487  CB  LYS    34     225.120  47.790 -11.861  1.00  0.00           C  
ATOM    488  HB2 LYS    34     224.680  47.229 -11.036  1.00  0.00           H  
ATOM    489  HB3 LYS    34     224.360  48.318 -12.437  1.00  0.00           H  
ATOM    490  CG  LYS    34     225.688  46.696 -12.825  1.00  0.00           C  
ATOM    491  HG2 LYS    34     226.321  47.142 -13.592  1.00  0.00           H  
ATOM    492  HG3 LYS    34     226.364  46.128 -12.185  1.00  0.00           H  
ATOM    493  CD  LYS    34     224.645  45.751 -13.430  1.00  0.00           C  
ATOM    494  HD2 LYS    34     225.171  44.907 -13.876  1.00  0.00           H  
ATOM    495  HD3 LYS    34     223.994  45.559 -12.577  1.00  0.00           H  
ATOM    496  CE  LYS    34     223.925  46.313 -14.618  1.00  0.00           C  
ATOM    497  HE2 LYS    34     223.413  47.252 -14.408  1.00  0.00           H  
ATOM    498  HE3 LYS    34     224.578  46.547 -15.458  1.00  0.00           H  
ATOM    499  NZ  LYS    34     222.930  45.373 -15.139  1.00  0.00           N  
ATOM    500  HZ1 LYS    34     222.201  45.979 -15.487  1.00  0.00           H  
ATOM    501  HZ2 LYS    34     223.246  44.761 -15.877  1.00  0.00           H  
ATOM    502  HZ3 LYS    34     222.431  44.708 -14.565  1.00  0.00           H  
ATOM    503  C   LYS    34     227.351  48.260 -10.453  1.00  0.00           C  
ATOM    504  O   LYS    34     227.033  47.507  -9.577  1.00  0.00           O  
ATOM    505  N   GLU    35     228.628  48.658 -10.686  1.00  0.00           N  
ATOM    506  H   GLU    35     228.692  49.214 -11.527  1.00  0.00           H  
ATOM    507  CA  GLU    35     229.884  48.163 -10.076  1.00  0.00           C  
ATOM    508  HA  GLU    35     229.849  47.076 -10.004  1.00  0.00           H  
ATOM    509  CB  GLU    35     231.053  48.621 -10.948  1.00  0.00           C  
ATOM    510  HB2 GLU    35     230.903  48.485 -12.019  1.00  0.00           H  
ATOM    511  HB3 GLU    35     231.069  49.703 -10.816  1.00  0.00           H  
ATOM    512  CG  GLU    35     232.448  47.986 -10.700  1.00  0.00           C  
ATOM    513  HG2 GLU    35     232.509  47.737  -9.641  1.00  0.00           H  
ATOM    514  HG3 GLU    35     232.378  46.957 -11.054  1.00  0.00           H  
ATOM    515  CD  GLU    35     233.666  48.848 -11.151  1.00  0.00           C  
ATOM    516  OE1 GLU    35     234.696  48.933 -10.559  1.00  0.00           O  
ATOM    517  OE2 GLU    35     233.557  49.398 -12.331  1.00  0.00           O  
ATOM    518  C   GLU    35     230.127  48.681  -8.596  1.00  0.00           C  
ATOM    519  O   GLU    35     230.117  49.865  -8.195  1.00  0.00           O  
ATOM    520  N   GLY    36     230.277  47.721  -7.653  1.00  0.00           N  
ATOM    521  H   GLY    36     230.532  46.792  -7.958  1.00  0.00           H  
ATOM    522  CA  GLY    36     230.675  47.924  -6.307  1.00  0.00           C  
ATOM    523  HA2 GLY    36     231.555  48.564  -6.235  1.00  0.00           H  
ATOM    524  HA3 GLY    36     229.871  48.411  -5.756  1.00  0.00           H  
ATOM    525  C   GLY    36     231.124  46.652  -5.529  1.00  0.00           C  
ATOM    526  O   GLY    36     231.536  45.687  -6.195  1.00  0.00           O  
ATOM    527  N   VAL    37     231.209  46.733  -4.214  1.00  0.00           N  
ATOM    528  H   VAL    37     231.111  47.630  -3.760  1.00  0.00           H  
ATOM    529  CA  VAL    37     231.747  45.714  -3.330  1.00  0.00           C  
ATOM    530  HA  VAL    37     231.662  44.758  -3.847  1.00  0.00           H  
ATOM    531  CB  VAL    37     233.191  45.966  -2.865  1.00  0.00           C  
ATOM    532  HB  VAL    37     233.761  46.137  -3.778  1.00  0.00           H  
ATOM    533  CG1 VAL    37     233.490  47.095  -1.888  1.00  0.00           C  
ATOM    534 HG11 VAL    37     232.684  47.265  -1.174  1.00  0.00           H  
ATOM    535 HG12 VAL    37     233.562  48.036  -2.433  1.00  0.00           H  
ATOM    536 HG13 VAL    37     234.452  47.016  -1.381  1.00  0.00           H  
ATOM    537  CG2 VAL    37     233.805  44.549  -2.483  1.00  0.00           C  
ATOM    538 HG21 VAL    37     233.033  43.796  -2.322  1.00  0.00           H  
ATOM    539 HG22 VAL    37     234.489  44.514  -1.636  1.00  0.00           H  
ATOM    540 HG23 VAL    37     234.387  44.227  -3.346  1.00  0.00           H  
ATOM    541  C   VAL    37     230.826  45.497  -2.178  1.00  0.00           C  
ATOM    542  O   VAL    37     230.284  46.412  -1.551  1.00  0.00           O  
ATOM    543  N   LEU    38     230.523  44.231  -1.853  1.00  0.00           N  
ATOM    544  H   LEU    38     231.016  43.547  -2.408  1.00  0.00           H  
ATOM    545  CA  LEU    38     229.470  43.786  -0.955  1.00  0.00           C  
ATOM    546  HA  LEU    38     228.744  44.597  -0.886  1.00  0.00           H  
ATOM    547  CB  LEU    38     228.852  42.551  -1.574  1.00  0.00           C  
ATOM    548  HB2 LEU    38     228.832  42.651  -2.659  1.00  0.00           H  
ATOM    549  HB3 LEU    38     229.506  41.688  -1.454  1.00  0.00           H  
ATOM    550  CG  LEU    38     227.421  42.189  -1.080  1.00  0.00           C  
ATOM    551  HG  LEU    38     227.449  41.819  -0.055  1.00  0.00           H  
ATOM    552  CD1 LEU    38     226.865  41.108  -2.006  1.00  0.00           C  
ATOM    553 HD11 LEU    38     226.110  40.406  -1.652  1.00  0.00           H  
ATOM    554 HD12 LEU    38     227.628  40.357  -2.211  1.00  0.00           H  
ATOM    555 HD13 LEU    38     226.493  41.567  -2.922  1.00  0.00           H  
ATOM    556  CD2 LEU    38     226.356  43.279  -1.168  1.00  0.00           C  
ATOM    557 HD21 LEU    38     226.521  44.013  -0.380  1.00  0.00           H  
ATOM    558 HD22 LEU    38     225.393  42.786  -1.033  1.00  0.00           H  
ATOM    559 HD23 LEU    38     226.410  43.914  -2.052  1.00  0.00           H  
ATOM    560  C   LEU    38     229.949  43.604   0.471  1.00  0.00           C  
ATOM    561  O   LEU    38     231.133  43.460   0.668  1.00  0.00           O  
ATOM    562  N   TYR    39     229.000  43.354   1.331  1.00  0.00           N  
ATOM    563  H   TYR    39     228.058  43.441   0.978  1.00  0.00           H  
ATOM    564  CA  TYR    39     229.206  43.193   2.772  1.00  0.00           C  
ATOM    565  HA  TYR    39     230.236  43.460   3.009  1.00  0.00           H  
ATOM    566  CB  TYR    39     228.208  44.105   3.561  1.00  0.00           C  
ATOM    567  HB2 TYR    39     227.218  43.653   3.495  1.00  0.00           H  
ATOM    568  HB3 TYR    39     228.544  44.009   4.593  1.00  0.00           H  
ATOM    569  CG  TYR    39     228.181  45.602   3.154  1.00  0.00           C  
ATOM    570  CD1 TYR    39     229.408  46.343   3.068  1.00  0.00           C  
ATOM    571  HD1 TYR    39     230.350  45.879   3.322  1.00  0.00           H  
ATOM    572  CE1 TYR    39     229.525  47.676   2.667  1.00  0.00           C  
ATOM    573  HE1 TYR    39     230.486  48.158   2.556  1.00  0.00           H  
ATOM    574  CZ  TYR    39     228.345  48.414   2.335  1.00  0.00           C  
ATOM    575  OH  TYR    39     228.285  49.750   2.121  1.00  0.00           O  
ATOM    576  HH  TYR    39     227.437  49.923   1.705  1.00  0.00           H  
ATOM    577  CE2 TYR    39     227.151  47.697   2.479  1.00  0.00           C  
ATOM    578  HE2 TYR    39     226.235  48.250   2.330  1.00  0.00           H  
ATOM    579  CD2 TYR    39     227.083  46.360   2.891  1.00  0.00           C  
ATOM    580  HD2 TYR    39     226.157  45.825   2.742  1.00  0.00           H  
ATOM    581  C   TYR    39     229.195  41.701   3.185  1.00  0.00           C  
ATOM    582  O   TYR    39     228.681  40.844   2.468  1.00  0.00           O  
ATOM    583  N   VAL    40     229.787  41.368   4.405  1.00  0.00           N  
ATOM    584  H   VAL    40     230.107  42.136   4.977  1.00  0.00           H  
ATOM    585  CA  VAL    40     230.018  40.053   5.012  1.00  0.00           C  
ATOM    586  HA  VAL    40     229.302  39.378   4.545  1.00  0.00           H  
ATOM    587  CB  VAL    40     231.485  39.666   4.822  1.00  0.00           C  
ATOM    588  HB  VAL    40     231.578  38.746   5.399  1.00  0.00           H  
ATOM    589  CG1 VAL    40     232.512  40.712   5.317  1.00  0.00           C  
ATOM    590 HG11 VAL    40     233.526  40.321   5.231  1.00  0.00           H  
ATOM    591 HG12 VAL    40     232.380  40.983   6.364  1.00  0.00           H  
ATOM    592 HG13 VAL    40     232.419  41.625   4.729  1.00  0.00           H  
ATOM    593  CG2 VAL    40     231.886  39.367   3.350  1.00  0.00           C  
ATOM    594 HG21 VAL    40     232.109  40.283   2.803  1.00  0.00           H  
ATOM    595 HG22 VAL    40     231.130  38.807   2.799  1.00  0.00           H  
ATOM    596 HG23 VAL    40     232.802  38.776   3.339  1.00  0.00           H  
ATOM    597  C   VAL    40     229.695  39.938   6.527  1.00  0.00           C  
ATOM    598  O   VAL    40     229.450  40.988   7.236  1.00  0.00           O  
ATOM    599  N   GLY    41     229.577  38.682   7.061  1.00  0.00           N  
ATOM    600  H   GLY    41     229.648  37.881   6.450  1.00  0.00           H  
ATOM    601  CA  GLY    41     229.451  38.356   8.551  1.00  0.00           C  
ATOM    602  HA2 GLY    41     228.984  39.155   9.127  1.00  0.00           H  
ATOM    603  HA3 GLY    41     228.768  37.526   8.733  1.00  0.00           H  
ATOM    604  C   GLY    41     230.778  37.870   9.223  1.00  0.00           C  
ATOM    605  O   GLY    41     231.649  37.124   8.667  1.00  0.00           O  
ATOM    606  N   SER    42     230.849  38.013  10.552  1.00  0.00           N  
ATOM    607  H   SER    42     230.044  38.342  11.066  1.00  0.00           H  
ATOM    608  CA  SER    42     231.920  37.335  11.350  1.00  0.00           C  
ATOM    609  HA  SER    42     232.805  37.248  10.721  1.00  0.00           H  
ATOM    610  CB  SER    42     232.247  38.210  12.571  1.00  0.00           C  
ATOM    611  HB2 SER    42     232.453  39.181  12.120  1.00  0.00           H  
ATOM    612  HB3 SER    42     231.296  38.254  13.103  1.00  0.00           H  
ATOM    613  OG  SER    42     233.273  37.587  13.309  1.00  0.00           O  
ATOM    614  HG  SER    42     233.339  38.146  14.086  1.00  0.00           H  
ATOM    615  C   SER    42     231.468  35.903  11.743  1.00  0.00           C  
ATOM    616  O   SER    42     230.287  35.589  11.833  1.00  0.00           O  
ATOM    617  N   LYS    43     232.344  34.950  11.695  1.00  0.00           N  
ATOM    618  H   LYS    43     233.299  35.139  11.428  1.00  0.00           H  
ATOM    619  CA  LYS    43     232.061  33.465  11.775  1.00  0.00           C  
ATOM    620  HA  LYS    43     230.998  33.303  11.953  1.00  0.00           H  
ATOM    621  CB  LYS    43     232.468  32.602  10.623  1.00  0.00           C  
ATOM    622  HB2 LYS    43     233.520  32.719  10.364  1.00  0.00           H  
ATOM    623  HB3 LYS    43     232.256  31.563  10.876  1.00  0.00           H  
ATOM    624  CG  LYS    43     231.510  32.938   9.492  1.00  0.00           C  
ATOM    625  HG2 LYS    43     230.490  32.813   9.856  1.00  0.00           H  
ATOM    626  HG3 LYS    43     231.614  33.954   9.111  1.00  0.00           H  
ATOM    627  CD  LYS    43     231.772  32.071   8.293  1.00  0.00           C  
ATOM    628  HD2 LYS    43     232.777  32.198   7.891  1.00  0.00           H  
ATOM    629  HD3 LYS    43     231.571  31.056   8.634  1.00  0.00           H  
ATOM    630  CE  LYS    43     230.655  32.418   7.303  1.00  0.00           C  
ATOM    631  HE2 LYS    43     229.704  32.214   7.794  1.00  0.00           H  
ATOM    632  HE3 LYS    43     230.719  33.450   6.958  1.00  0.00           H  
ATOM    633  NZ  LYS    43     230.679  31.496   6.130  1.00  0.00           N  
ATOM    634  HZ1 LYS    43     230.377  30.581   6.432  1.00  0.00           H  
ATOM    635  HZ2 LYS    43     229.975  31.735   5.446  1.00  0.00           H  
ATOM    636  HZ3 LYS    43     231.638  31.437   5.817  1.00  0.00           H  
ATOM    637  C   LYS    43     232.677  32.986  13.083  1.00  0.00           C  
ATOM    638  O   LYS    43     233.894  33.410  13.335  1.00  0.00           O  
ATOM    639  N   THR    44     232.013  32.126  13.854  1.00  0.00           N  
ATOM    640  H   THR    44     231.182  31.604  13.616  1.00  0.00           H  
ATOM    641  CA  THR    44     232.428  31.393  15.131  1.00  0.00           C  
ATOM    642  HA  THR    44     233.434  31.727  15.383  1.00  0.00           H  
ATOM    643  CB  THR    44     231.669  31.890  16.355  1.00  0.00           C  
ATOM    644  HB  THR    44     230.598  31.855  16.154  1.00  0.00           H  
ATOM    645  CG2 THR    44     232.135  33.303  16.715  1.00  0.00           C  
ATOM    646 HG21 THR    44     231.861  33.517  17.748  1.00  0.00           H  
ATOM    647 HG22 THR    44     231.721  34.055  16.043  1.00  0.00           H  
ATOM    648 HG23 THR    44     233.218  33.422  16.714  1.00  0.00           H  
ATOM    649  OG1 THR    44     232.135  31.113  17.470  1.00  0.00           O  
ATOM    650  HG1 THR    44     231.601  31.569  18.124  1.00  0.00           H  
ATOM    651  C   THR    44     232.383  29.893  14.931  1.00  0.00           C  
ATOM    652  O   THR    44     231.397  29.478  14.323  1.00  0.00           O  
ATOM    653  N   LYS    45     233.340  29.075  15.416  1.00  0.00           N  
ATOM    654  H   LYS    45     234.175  29.579  15.681  1.00  0.00           H  
ATOM    655  CA  LYS    45     233.326  27.580  15.411  1.00  0.00           C  
ATOM    656  HA  LYS    45     232.339  27.250  15.088  1.00  0.00           H  
ATOM    657  CB  LYS    45     234.268  27.120  14.301  1.00  0.00           C  
ATOM    658  HB2 LYS    45     234.186  27.793  13.448  1.00  0.00           H  
ATOM    659  HB3 LYS    45     235.297  27.220  14.647  1.00  0.00           H  
ATOM    660  CG  LYS    45     233.858  25.739  13.834  1.00  0.00           C  
ATOM    661  HG2 LYS    45     233.640  25.006  14.611  1.00  0.00           H  
ATOM    662  HG3 LYS    45     232.934  25.969  13.304  1.00  0.00           H  
ATOM    663  CD  LYS    45     234.942  24.935  13.018  1.00  0.00           C  
ATOM    664  HD2 LYS    45     235.560  24.370  13.716  1.00  0.00           H  
ATOM    665  HD3 LYS    45     234.444  24.165  12.429  1.00  0.00           H  
ATOM    666  CE  LYS    45     235.751  25.623  11.875  1.00  0.00           C  
ATOM    667  HE2 LYS    45     236.448  26.352  12.288  1.00  0.00           H  
ATOM    668  HE3 LYS    45     236.280  24.843  11.328  1.00  0.00           H  
ATOM    669  NZ  LYS    45     235.040  26.476  10.877  1.00  0.00           N  
ATOM    670  HZ1 LYS    45     234.456  27.226  11.217  1.00  0.00           H  
ATOM    671  HZ2 LYS    45     235.741  26.760  10.209  1.00  0.00           H  
ATOM    672  HZ3 LYS    45     234.421  25.775  10.495  1.00  0.00           H  
ATOM    673  C   LYS    45     233.606  26.964  16.792  1.00  0.00           C  
ATOM    674  O   LYS    45     233.936  25.793  16.954  1.00  0.00           O  
ATOM    675  N   GLU    46     233.680  27.849  17.786  1.00  0.00           N  
ATOM    676  H   GLU    46     233.411  28.806  17.607  1.00  0.00           H  
ATOM    677  CA  GLU    46     234.133  27.475  19.184  1.00  0.00           C  
ATOM    678  HA  GLU    46     235.011  26.832  19.244  1.00  0.00           H  
ATOM    679  CB  GLU    46     234.484  28.780  19.983  1.00  0.00           C  
ATOM    680  HB2 GLU    46     233.602  29.420  20.036  1.00  0.00           H  
ATOM    681  HB3 GLU    46     234.731  28.512  21.010  1.00  0.00           H  
ATOM    682  CG  GLU    46     235.656  29.584  19.480  1.00  0.00           C  
ATOM    683  HG2 GLU    46     235.451  30.103  18.544  1.00  0.00           H  
ATOM    684  HG3 GLU    46     235.752  30.372  20.227  1.00  0.00           H  
ATOM    685  CD  GLU    46     236.917  28.779  19.609  1.00  0.00           C  
ATOM    686  OE1 GLU    46     237.321  28.476  20.768  1.00  0.00           O  
ATOM    687  OE2 GLU    46     237.518  28.591  18.524  1.00  0.00           O  
ATOM    688  C   GLU    46     233.082  26.668  20.005  1.00  0.00           C  
ATOM    689  O   GLU    46     233.460  26.146  21.068  1.00  0.00           O  
ATOM    690  N   GLY    47     231.803  26.601  19.587  1.00  0.00           N  
ATOM    691  H   GLY    47     231.502  27.090  18.756  1.00  0.00           H  
ATOM    692  CA  GLY    47     230.737  25.892  20.305  1.00  0.00           C  
ATOM    693  HA2 GLY    47     231.008  24.836  20.305  1.00  0.00           H  
ATOM    694  HA3 GLY    47     230.715  26.208  21.348  1.00  0.00           H  
ATOM    695  C   GLY    47     229.453  26.037  19.511  1.00  0.00           C  
ATOM    696  O   GLY    47     229.297  25.688  18.336  1.00  0.00           O  
ATOM    697  N   VAL    48     228.486  26.571  20.356  1.00  0.00           N  
ATOM    698  H   VAL    48     228.745  26.875  21.284  1.00  0.00           H  
ATOM    699  CA  VAL    48     227.061  26.876  19.946  1.00  0.00           C  
ATOM    700  HA  VAL    48     226.804  26.264  19.081  1.00  0.00           H  
ATOM    701  CB  VAL    48     226.084  26.570  21.038  1.00  0.00           C  
ATOM    702  HB  VAL    48     225.164  26.564  20.453  1.00  0.00           H  
ATOM    703  CG1 VAL    48     226.027  27.491  22.363  1.00  0.00           C  
ATOM    704 HG11 VAL    48     225.497  26.997  23.177  1.00  0.00           H  
ATOM    705 HG12 VAL    48     225.671  28.514  22.242  1.00  0.00           H  
ATOM    706 HG13 VAL    48     227.077  27.549  22.652  1.00  0.00           H  
ATOM    707  CG2 VAL    48     226.269  25.187  21.600  1.00  0.00           C  
ATOM    708 HG21 VAL    48     225.518  25.022  22.373  1.00  0.00           H  
ATOM    709 HG22 VAL    48     227.289  24.944  21.897  1.00  0.00           H  
ATOM    710 HG23 VAL    48     226.105  24.443  20.820  1.00  0.00           H  
ATOM    711  C   VAL    48     226.748  28.260  19.415  1.00  0.00           C  
ATOM    712  O   VAL    48     225.640  28.506  18.897  1.00  0.00           O  
ATOM    713  N   VAL    49     227.712  29.170  19.307  1.00  0.00           N  
ATOM    714  H   VAL    49     228.629  29.031  19.707  1.00  0.00           H  
ATOM    715  CA  VAL    49     227.425  30.476  18.591  1.00  0.00           C  
ATOM    716  HA  VAL    49     226.362  30.671  18.732  1.00  0.00           H  
ATOM    717  CB  VAL    49     228.306  31.612  19.126  1.00  0.00           C  
ATOM    718  HB  VAL    49     229.344  31.284  19.068  1.00  0.00           H  
ATOM    719  CG1 VAL    49     228.154  31.831  20.623  1.00  0.00           C  
ATOM    720 HG11 VAL    49     228.282  30.873  21.128  1.00  0.00           H  
ATOM    721 HG12 VAL    49     227.132  32.176  20.778  1.00  0.00           H  
ATOM    722 HG13 VAL    49     228.918  32.443  21.103  1.00  0.00           H  
ATOM    723  CG2 VAL    49     228.110  33.013  18.450  1.00  0.00           C  
ATOM    724 HG21 VAL    49     227.053  33.273  18.510  1.00  0.00           H  
ATOM    725 HG22 VAL    49     228.534  33.037  17.446  1.00  0.00           H  
ATOM    726 HG23 VAL    49     228.614  33.658  19.171  1.00  0.00           H  
ATOM    727  C   VAL    49     227.642  30.402  17.052  1.00  0.00           C  
ATOM    728  O   VAL    49     228.623  29.916  16.612  1.00  0.00           O  
ATOM    729  N   HIE    50     226.671  30.985  16.330  1.00  0.00           N  
ATOM    730  H   HIE    50     225.866  31.333  16.831  1.00  0.00           H  
ATOM    731  CA  HIE    50     226.743  31.251  14.946  1.00  0.00           C  
ATOM    732  HA  HIE    50     227.732  30.987  14.571  1.00  0.00           H  
ATOM    733  CB  HIE    50     225.806  30.339  14.196  1.00  0.00           C  
ATOM    734  HB2 HIE    50     226.114  29.304  14.348  1.00  0.00           H  
ATOM    735  HB3 HIE    50     224.807  30.511  14.598  1.00  0.00           H  
ATOM    736  CG  HIE    50     225.719  30.673  12.717  1.00  0.00           C  
ATOM    737  ND1 HIE    50     225.038  31.772  12.095  1.00  0.00           N  
ATOM    738  CE1 HIE    50     224.939  31.447  10.848  1.00  0.00           C  
ATOM    739  HE1 HIE    50     224.335  32.017  10.158  1.00  0.00           H  
ATOM    740  NE2 HIE    50     225.575  30.331  10.539  1.00  0.00           N  
ATOM    741  HE2 HIE    50     225.806  29.882   9.665  1.00  0.00           H  
ATOM    742  CD2 HIE    50     225.972  29.751  11.758  1.00  0.00           C  
ATOM    743  HD2 HIE    50     226.272  28.731  11.945  1.00  0.00           H  
ATOM    744  C   HIE    50     226.499  32.760  14.629  1.00  0.00           C  
ATOM    745  O   HIE    50     225.652  33.317  15.231  1.00  0.00           O  
ATOM    746  N   GLY    51     227.292  33.325  13.712  1.00  0.00           N  
ATOM    747  H   GLY    51     227.871  32.781  13.088  1.00  0.00           H  
ATOM    748  CA  GLY    51     227.493  34.824  13.469  1.00  0.00           C  
ATOM    749  HA2 GLY    51     227.970  35.289  14.332  1.00  0.00           H  
ATOM    750  HA3 GLY    51     228.242  34.764  12.679  1.00  0.00           H  
ATOM    751  C   GLY    51     226.168  35.418  13.008  1.00  0.00           C  
ATOM    752  O   GLY    51     225.508  35.936  13.858  1.00  0.00           O  
ATOM    753  N   VAL    52     225.786  35.358  11.699  1.00  0.00           N  
ATOM    754  H   VAL    52     226.464  34.928  11.086  1.00  0.00           H  
ATOM    755  CA  VAL    52     224.608  35.976  11.108  1.00  0.00           C  
ATOM    756  HA  VAL    52     224.474  37.014  11.411  1.00  0.00           H  
ATOM    757  CB  VAL    52     224.676  35.852   9.582  1.00  0.00           C  
ATOM    758  HB  VAL    52     223.698  36.242   9.301  1.00  0.00           H  
ATOM    759  CG1 VAL    52     224.643  34.495   8.926  1.00  0.00           C  
ATOM    760 HG11 VAL    52     223.657  34.138   9.225  1.00  0.00           H  
ATOM    761 HG12 VAL    52     225.379  33.787   9.306  1.00  0.00           H  
ATOM    762 HG13 VAL    52     224.898  34.529   7.867  1.00  0.00           H  
ATOM    763  CG2 VAL    52     225.839  36.662   8.993  1.00  0.00           C  
ATOM    764 HG21 VAL    52     226.759  36.103   9.166  1.00  0.00           H  
ATOM    765 HG22 VAL    52     225.914  37.635   9.479  1.00  0.00           H  
ATOM    766 HG23 VAL    52     225.751  36.925   7.938  1.00  0.00           H  
ATOM    767  C   VAL    52     223.290  35.510  11.733  1.00  0.00           C  
ATOM    768  O   VAL    52     222.216  36.126  11.553  1.00  0.00           O  
ATOM    769  N   ALA    53     223.268  34.460  12.541  1.00  0.00           N  
ATOM    770  H   ALA    53     224.155  34.006  12.708  1.00  0.00           H  
ATOM    771  CA  ALA    53     222.153  33.942  13.309  1.00  0.00           C  
ATOM    772  HA  ALA    53     221.241  34.451  12.997  1.00  0.00           H  
ATOM    773  CB  ALA    53     222.025  32.448  12.977  1.00  0.00           C  
ATOM    774  HB1 ALA    53     221.061  32.082  13.331  1.00  0.00           H  
ATOM    775  HB2 ALA    53     222.052  32.231  11.909  1.00  0.00           H  
ATOM    776  HB3 ALA    53     222.830  32.015  13.571  1.00  0.00           H  
ATOM    777  C   ALA    53     222.129  34.360  14.810  1.00  0.00           C  
ATOM    778  O   ALA    53     221.164  34.067  15.499  1.00  0.00           O  
ATOM    779  N   THR    54     223.185  34.976  15.361  1.00  0.00           N  
ATOM    780  H   THR    54     224.010  35.166  14.810  1.00  0.00           H  
ATOM    781  CA  THR    54     223.143  35.497  16.758  1.00  0.00           C  
ATOM    782  HA  THR    54     222.107  35.401  17.084  1.00  0.00           H  
ATOM    783  CB  THR    54     223.971  34.598  17.695  1.00  0.00           C  
ATOM    784  HB  THR    54     223.592  33.607  17.445  1.00  0.00           H  
ATOM    785  CG2 THR    54     223.804  34.830  19.140  1.00  0.00           C  
ATOM    786 HG21 THR    54     224.246  35.773  19.462  1.00  0.00           H  
ATOM    787 HG22 THR    54     224.390  34.111  19.712  1.00  0.00           H  
ATOM    788 HG23 THR    54     222.783  34.840  19.523  1.00  0.00           H  
ATOM    789  OG1 THR    54     225.348  34.563  17.492  1.00  0.00           O  
ATOM    790  HG1 THR    54     225.551  34.139  16.654  1.00  0.00           H  
ATOM    791  C   THR    54     223.511  37.004  16.918  1.00  0.00           C  
ATOM    792  O   THR    54     222.805  37.700  17.637  1.00  0.00           O  
ATOM    793  N   VAL    55     224.710  37.498  16.471  1.00  0.00           N  
ATOM    794  H   VAL    55     225.315  36.845  15.993  1.00  0.00           H  
ATOM    795  CA  VAL    55     225.350  38.817  16.796  1.00  0.00           C  
ATOM    796  HA  VAL    55     224.760  39.258  17.599  1.00  0.00           H  
ATOM    797  CB  VAL    55     226.835  38.828  17.193  1.00  0.00           C  
ATOM    798  HB  VAL    55     227.020  39.853  17.514  1.00  0.00           H  
ATOM    799  CG1 VAL    55     227.905  38.500  16.156  1.00  0.00           C  
ATOM    800 HG11 VAL    55     227.752  39.041  15.222  1.00  0.00           H  
ATOM    801 HG12 VAL    55     227.900  37.415  16.055  1.00  0.00           H  
ATOM    802 HG13 VAL    55     228.848  38.854  16.573  1.00  0.00           H  
ATOM    803  CG2 VAL    55     227.053  38.130  18.437  1.00  0.00           C  
ATOM    804 HG21 VAL    55     228.017  38.364  18.888  1.00  0.00           H  
ATOM    805 HG22 VAL    55     227.061  37.092  18.104  1.00  0.00           H  
ATOM    806 HG23 VAL    55     226.248  38.219  19.167  1.00  0.00           H  
ATOM    807  C   VAL    55     225.118  39.918  15.726  1.00  0.00           C  
ATOM    808  O   VAL    55     225.259  41.094  16.053  1.00  0.00           O  
ATOM    809  N   ALA    56     224.847  39.491  14.482  1.00  0.00           N  
ATOM    810  H   ALA    56     224.854  38.495  14.314  1.00  0.00           H  
ATOM    811  CA  ALA    56     224.390  40.245  13.335  1.00  0.00           C  
ATOM    812  HA  ALA    56     224.087  41.231  13.687  1.00  0.00           H  
ATOM    813  CB  ALA    56     225.614  40.455  12.394  1.00  0.00           C  
ATOM    814  HB1 ALA    56     226.493  40.835  12.913  1.00  0.00           H  
ATOM    815  HB2 ALA    56     225.979  39.515  11.980  1.00  0.00           H  
ATOM    816  HB3 ALA    56     225.327  41.131  11.589  1.00  0.00           H  
ATOM    817  C   ALA    56     223.246  39.471  12.690  1.00  0.00           C  
ATOM    818  O   ALA    56     222.913  38.303  13.085  1.00  0.00           O  
ATOM    819  N   GLU    57     222.650  40.129  11.669  1.00  0.00           N  
ATOM    820  H   GLU    57     223.010  40.997  11.298  1.00  0.00           H  
ATOM    821  CA  GLU    57     221.412  39.645  11.021  1.00  0.00           C  
ATOM    822  HA  GLU    57     221.462  38.604  10.702  1.00  0.00           H  
ATOM    823  CB  GLU    57     220.129  39.921  11.896  1.00  0.00           C  
ATOM    824  HB2 GLU    57     220.179  39.212  12.723  1.00  0.00           H  
ATOM    825  HB3 GLU    57     220.126  40.804  12.536  1.00  0.00           H  
ATOM    826  CG  GLU    57     218.813  39.854  11.102  1.00  0.00           C  
ATOM    827  HG2 GLU    57     218.744  40.623  10.333  1.00  0.00           H  
ATOM    828  HG3 GLU    57     218.969  38.891  10.614  1.00  0.00           H  
ATOM    829  CD  GLU    57     217.550  39.894  11.938  1.00  0.00           C  
ATOM    830  OE1 GLU    57     217.634  40.154  13.155  1.00  0.00           O  
ATOM    831  OE2 GLU    57     216.489  39.464  11.442  1.00  0.00           O  
ATOM    832  C   GLU    57     221.402  40.322   9.690  1.00  0.00           C  
ATOM    833  O   GLU    57     221.525  41.556   9.590  1.00  0.00           O  
ATOM    834  N   LYS    58     221.308  39.612   8.549  1.00  0.00           N  
ATOM    835  H   LYS    58     221.371  38.606   8.618  1.00  0.00           H  
ATOM    836  CA  LYS    58     221.265  40.302   7.189  1.00  0.00           C  
ATOM    837  HA  LYS    58     221.812  41.236   7.319  1.00  0.00           H  
ATOM    838  CB  LYS    58     221.878  39.523   5.952  1.00  0.00           C  
ATOM    839  HB2 LYS    58     222.898  39.324   6.279  1.00  0.00           H  
ATOM    840  HB3 LYS    58     221.288  38.637   5.716  1.00  0.00           H  
ATOM    841  CG  LYS    58     221.974  40.332   4.616  1.00  0.00           C  
ATOM    842  HG2 LYS    58     220.976  40.350   4.177  1.00  0.00           H  
ATOM    843  HG3 LYS    58     222.248  41.364   4.835  1.00  0.00           H  
ATOM    844  CD  LYS    58     222.903  39.607   3.616  1.00  0.00           C  
ATOM    845  HD2 LYS    58     223.923  39.534   3.993  1.00  0.00           H  
ATOM    846  HD3 LYS    58     222.498  38.598   3.549  1.00  0.00           H  
ATOM    847  CE  LYS    58     223.036  40.402   2.291  1.00  0.00           C  
ATOM    848  HE2 LYS    58     222.047  40.421   1.832  1.00  0.00           H  
ATOM    849  HE3 LYS    58     223.497  41.381   2.421  1.00  0.00           H  
ATOM    850  NZ  LYS    58     223.883  39.643   1.336  1.00  0.00           N  
ATOM    851  HZ1 LYS    58     223.344  38.944   0.844  1.00  0.00           H  
ATOM    852  HZ2 LYS    58     224.339  40.165   0.602  1.00  0.00           H  
ATOM    853  HZ3 LYS    58     224.616  39.222   1.890  1.00  0.00           H  
ATOM    854  C   LYS    58     219.880  40.698   6.791  1.00  0.00           C  
ATOM    855  O   LYS    58     219.069  39.923   6.323  1.00  0.00           O  
ATOM    856  N   THR    59     219.457  41.949   7.041  1.00  0.00           N  
ATOM    857  H   THR    59     220.115  42.602   7.442  1.00  0.00           H  
ATOM    858  CA  THR    59     218.242  42.466   6.488  1.00  0.00           C  
ATOM    859  HA  THR    59     217.479  41.848   6.962  1.00  0.00           H  
ATOM    860  CB  THR    59     218.125  43.943   6.945  1.00  0.00           C  
ATOM    861  HB  THR    59     218.031  43.945   8.031  1.00  0.00           H  
ATOM    862  CG2 THR    59     216.976  44.778   6.277  1.00  0.00           C  
ATOM    863 HG21 THR    59     217.062  45.861   6.373  1.00  0.00           H  
ATOM    864 HG22 THR    59     216.069  44.347   6.700  1.00  0.00           H  
ATOM    865 HG23 THR    59     217.054  44.516   5.222  1.00  0.00           H  
ATOM    866  OG1 THR    59     219.283  44.761   6.730  1.00  0.00           O  
ATOM    867  HG1 THR    59     219.509  45.197   7.555  1.00  0.00           H  
ATOM    868  C   THR    59     218.227  42.297   4.948  1.00  0.00           C  
ATOM    869  O   THR    59     219.255  42.646   4.334  1.00  0.00           O  
ATOM    870  N   LYS    60     217.121  41.758   4.422  1.00  0.00           N  
ATOM    871  H   LYS    60     216.424  41.385   5.051  1.00  0.00           H  
ATOM    872  CA  LYS    60     216.833  41.720   2.961  1.00  0.00           C  
ATOM    873  HA  LYS    60     217.745  41.543   2.392  1.00  0.00           H  
ATOM    874  CB  LYS    60     215.797  40.672   2.639  1.00  0.00           C  
ATOM    875  HB2 LYS    60     214.838  40.848   3.125  1.00  0.00           H  
ATOM    876  HB3 LYS    60     215.617  40.668   1.564  1.00  0.00           H  
ATOM    877  CG  LYS    60     216.110  39.272   3.154  1.00  0.00           C  
ATOM    878  HG2 LYS    60     216.194  39.294   4.241  1.00  0.00           H  
ATOM    879  HG3 LYS    60     215.274  38.652   2.830  1.00  0.00           H  
ATOM    880  CD  LYS    60     217.336  38.651   2.397  1.00  0.00           C  
ATOM    881  HD2 LYS    60     217.184  38.423   1.342  1.00  0.00           H  
ATOM    882  HD3 LYS    60     218.230  39.271   2.461  1.00  0.00           H  
ATOM    883  CE  LYS    60     217.601  37.355   3.169  1.00  0.00           C  
ATOM    884  HE2 LYS    60     217.302  37.554   4.198  1.00  0.00           H  
ATOM    885  HE3 LYS    60     216.866  36.585   2.938  1.00  0.00           H  
ATOM    886  NZ  LYS    60     218.991  36.859   3.236  1.00  0.00           N  
ATOM    887  HZ1 LYS    60     219.258  36.503   2.329  1.00  0.00           H  
ATOM    888  HZ2 LYS    60     219.595  37.572   3.619  1.00  0.00           H  
ATOM    889  HZ3 LYS    60     219.156  36.088   3.867  1.00  0.00           H  
ATOM    890  C   LYS    60     216.442  43.237   2.507  1.00  0.00           C  
ATOM    891  O   LYS    60     215.268  43.538   2.501  1.00  0.00           O  
ATOM    892  N   GLU    61     217.364  44.117   2.374  1.00  0.00           N  
ATOM    893  H   GLU    61     218.313  43.795   2.500  1.00  0.00           H  
ATOM    894  CA  GLU    61     217.262  45.556   2.050  1.00  0.00           C  
ATOM    895  HA  GLU    61     216.525  45.830   2.804  1.00  0.00           H  
ATOM    896  CB  GLU    61     218.571  46.283   2.197  1.00  0.00           C  
ATOM    897  HB2 GLU    61     219.152  45.992   3.072  1.00  0.00           H  
ATOM    898  HB3 GLU    61     219.302  46.118   1.406  1.00  0.00           H  
ATOM    899  CG  GLU    61     218.370  47.814   2.080  1.00  0.00           C  
ATOM    900  HG2 GLU    61     219.387  48.175   2.237  1.00  0.00           H  
ATOM    901  HG3 GLU    61     218.104  48.141   1.075  1.00  0.00           H  
ATOM    902  CD  GLU    61     217.450  48.455   3.181  1.00  0.00           C  
ATOM    903  OE1 GLU    61     216.226  48.371   3.039  1.00  0.00           O  
ATOM    904  OE2 GLU    61     217.982  49.123   4.102  1.00  0.00           O  
ATOM    905  C   GLU    61     216.628  45.805   0.660  1.00  0.00           C  
ATOM    906  O   GLU    61     216.636  44.895  -0.164  1.00  0.00           O  
ATOM    907  N   GLN    62     215.896  46.929   0.555  1.00  0.00           N  
ATOM    908  H   GLN    62     215.807  47.520   1.370  1.00  0.00           H  
ATOM    909  CA  GLN    62     215.173  47.409  -0.663  1.00  0.00           C  
ATOM    910  HA  GLN    62     214.497  46.597  -0.929  1.00  0.00           H  
ATOM    911  CB  GLN    62     214.326  48.749  -0.515  1.00  0.00           C  
ATOM    912  HB2 GLN    62     214.944  49.547  -0.102  1.00  0.00           H  
ATOM    913  HB3 GLN    62     214.027  49.101  -1.503  1.00  0.00           H  
ATOM    914  CG  GLN    62     212.959  48.540   0.182  1.00  0.00           C  
ATOM    915  HG2 GLN    62     213.169  48.259   1.214  1.00  0.00           H  
ATOM    916  HG3 GLN    62     212.544  49.541   0.301  1.00  0.00           H  
ATOM    917  CD  GLN    62     211.925  47.559  -0.433  1.00  0.00           C  
ATOM    918  OE1 GLN    62     212.173  47.025  -1.503  1.00  0.00           O  
ATOM    919  NE2 GLN    62     210.819  47.351   0.252  1.00  0.00           N  
ATOM    920 HE21 GLN    62     210.535  48.005   0.967  1.00  0.00           H  
ATOM    921 HE22 GLN    62     210.206  46.587   0.005  1.00  0.00           H  
ATOM    922  C   GLN    62     216.011  47.412  -1.905  1.00  0.00           C  
ATOM    923  O   GLN    62     217.062  48.132  -1.903  1.00  0.00           O  
ATOM    924  N   VAL    63     215.575  46.697  -2.969  1.00  0.00           N  
ATOM    925  H   VAL    63     214.818  46.077  -2.719  1.00  0.00           H  
ATOM    926  CA  VAL    63     216.361  46.358  -4.152  1.00  0.00           C  
ATOM    927  HA  VAL    63     217.231  45.865  -3.720  1.00  0.00           H  
ATOM    928  CB  VAL    63     215.534  45.408  -5.087  1.00  0.00           C  
ATOM    929  HB  VAL    63     214.739  45.904  -5.644  1.00  0.00           H  
ATOM    930  CG1 VAL    63     216.420  44.853  -6.168  1.00  0.00           C  
ATOM    931 HG11 VAL    63     217.088  45.631  -6.538  1.00  0.00           H  
ATOM    932 HG12 VAL    63     215.823  44.282  -6.879  1.00  0.00           H  
ATOM    933 HG13 VAL    63     216.959  44.130  -5.557  1.00  0.00           H  
ATOM    934  CG2 VAL    63     214.904  44.180  -4.306  1.00  0.00           C  
ATOM    935 HG21 VAL    63     214.343  43.665  -5.086  1.00  0.00           H  
ATOM    936 HG22 VAL    63     214.186  44.509  -3.555  1.00  0.00           H  
ATOM    937 HG23 VAL    63     215.609  43.456  -3.894  1.00  0.00           H  
ATOM    938  C   VAL    63     216.765  47.665  -4.841  1.00  0.00           C  
ATOM    939  O   VAL    63     217.881  47.818  -5.381  1.00  0.00           O  
ATOM    940  N   THR    64     215.787  48.672  -4.818  1.00  0.00           N  
ATOM    941  H   THR    64     214.883  48.523  -4.393  1.00  0.00           H  
ATOM    942  CA  THR    64     216.024  50.096  -5.223  1.00  0.00           C  
ATOM    943  HA  THR    64     216.575  49.998  -6.159  1.00  0.00           H  
ATOM    944  CB  THR    64     214.630  50.802  -5.418  1.00  0.00           C  
ATOM    945  HB  THR    64     214.869  51.851  -5.597  1.00  0.00           H  
ATOM    946  CG2 THR    64     213.777  50.314  -6.642  1.00  0.00           C  
ATOM    947 HG21 THR    64     213.191  49.487  -6.242  1.00  0.00           H  
ATOM    948 HG22 THR    64     214.434  50.023  -7.461  1.00  0.00           H  
ATOM    949 HG23 THR    64     213.153  51.130  -7.004  1.00  0.00           H  
ATOM    950  OG1 THR    64     213.945  50.663  -4.154  1.00  0.00           O  
ATOM    951  HG1 THR    64     212.996  50.770  -4.254  1.00  0.00           H  
ATOM    952  C   THR    64     217.089  50.967  -4.419  1.00  0.00           C  
ATOM    953  O   THR    64     217.399  52.067  -4.901  1.00  0.00           O  
ATOM    954  N   ASN    65     217.621  50.460  -3.257  1.00  0.00           N  
ATOM    955  H   ASN    65     217.472  49.484  -3.045  1.00  0.00           H  
ATOM    956  CA  ASN    65     218.476  51.193  -2.321  1.00  0.00           C  
ATOM    957  HA  ASN    65     218.740  52.084  -2.889  1.00  0.00           H  
ATOM    958  CB  ASN    65     217.686  51.717  -0.973  1.00  0.00           C  
ATOM    959  HB2 ASN    65     217.170  50.944  -0.403  1.00  0.00           H  
ATOM    960  HB3 ASN    65     218.422  52.111  -0.273  1.00  0.00           H  
ATOM    961  CG  ASN    65     216.812  52.890  -1.216  1.00  0.00           C  
ATOM    962  OD1 ASN    65     215.649  52.867  -0.798  1.00  0.00           O  
ATOM    963  ND2 ASN    65     217.282  53.889  -1.935  1.00  0.00           N  
ATOM    964 HD21 ASN    65     218.208  53.922  -2.338  1.00  0.00           H  
ATOM    965 HD22 ASN    65     216.592  54.621  -2.027  1.00  0.00           H  
ATOM    966  C   ASN    65     219.849  50.476  -2.021  1.00  0.00           C  
ATOM    967  O   ASN    65     220.554  50.779  -1.044  1.00  0.00           O  
ATOM    968  N   VAL    66     220.191  49.506  -2.920  1.00  0.00           N  
ATOM    969  H   VAL    66     219.703  49.318  -3.784  1.00  0.00           H  
ATOM    970  CA  VAL    66     221.407  48.785  -2.782  1.00  0.00           C  
ATOM    971  HA  VAL    66     222.120  49.426  -2.262  1.00  0.00           H  
ATOM    972  CB  VAL    66     221.194  47.530  -2.017  1.00  0.00           C  
ATOM    973  HB  VAL    66     220.792  47.936  -1.089  1.00  0.00           H  
ATOM    974  CG1 VAL    66     222.514  46.747  -1.565  1.00  0.00           C  
ATOM    975 HG11 VAL    66     222.237  45.969  -0.854  1.00  0.00           H  
ATOM    976 HG12 VAL    66     223.302  47.388  -1.170  1.00  0.00           H  
ATOM    977 HG13 VAL    66     222.928  46.165  -2.389  1.00  0.00           H  
ATOM    978  CG2 VAL    66     220.284  46.365  -2.525  1.00  0.00           C  
ATOM    979 HG21 VAL    66     219.285  46.747  -2.732  1.00  0.00           H  
ATOM    980 HG22 VAL    66     220.300  45.477  -1.892  1.00  0.00           H  
ATOM    981 HG23 VAL    66     220.749  46.147  -3.486  1.00  0.00           H  
ATOM    982  C   VAL    66     222.179  48.499  -4.049  1.00  0.00           C  
ATOM    983  O   VAL    66     221.627  48.282  -5.187  1.00  0.00           O  
ATOM    984  N   GLY    67     223.531  48.411  -3.911  1.00  0.00           N  
ATOM    985  H   GLY    67     223.941  48.764  -3.058  1.00  0.00           H  
ATOM    986  CA  GLY    67     224.391  48.064  -5.023  1.00  0.00           C  
ATOM    987  HA2 GLY    67     223.740  47.628  -5.780  1.00  0.00           H  
ATOM    988  HA3 GLY    67     224.783  49.044  -5.294  1.00  0.00           H  
ATOM    989  C   GLY    67     225.460  47.037  -4.690  1.00  0.00           C  
ATOM    990  O   GLY    67     225.745  46.728  -3.489  1.00  0.00           O  
ATOM    991  N   GLY    68     226.001  46.297  -5.707  1.00  0.00           N  
ATOM    992  H   GLY    68     225.714  46.522  -6.649  1.00  0.00           H  
ATOM    993  CA  GLY    68     226.800  45.041  -5.590  1.00  0.00           C  
ATOM    994  HA2 GLY    68     227.254  44.927  -6.575  1.00  0.00           H  
ATOM    995  HA3 GLY    68     227.592  45.190  -4.855  1.00  0.00           H  
ATOM    996  C   GLY    68     225.894  43.804  -5.423  1.00  0.00           C  
ATOM    997  O   GLY    68     226.498  42.721  -5.291  1.00  0.00           O  
ATOM    998  N   ALA    69     224.509  43.863  -5.334  1.00  0.00           N  
ATOM    999  H   ALA    69     224.096  44.772  -5.180  1.00  0.00           H  
ATOM   1000  CA  ALA    69     223.653  42.660  -5.110  1.00  0.00           C  
ATOM   1001  HA  ALA    69     224.166  41.718  -5.304  1.00  0.00           H  
ATOM   1002  CB  ALA    69     223.084  42.802  -3.708  1.00  0.00           C  
ATOM   1003  HB1 ALA    69     222.213  42.148  -3.685  1.00  0.00           H  
ATOM   1004  HB2 ALA    69     223.837  42.580  -2.952  1.00  0.00           H  
ATOM   1005  HB3 ALA    69     222.750  43.832  -3.582  1.00  0.00           H  
ATOM   1006  C   ALA    69     222.611  42.559  -6.186  1.00  0.00           C  
ATOM   1007  O   ALA    69     221.823  41.603  -6.123  1.00  0.00           O  
ATOM   1008  N   VAL    70     222.436  43.554  -7.077  1.00  0.00           N  
ATOM   1009  H   VAL    70     223.060  44.345  -7.015  1.00  0.00           H  
ATOM   1010  CA  VAL    70     221.468  43.557  -8.188  1.00  0.00           C  
ATOM   1011  HA  VAL    70     220.582  43.102  -7.745  1.00  0.00           H  
ATOM   1012  CB  VAL    70     221.136  45.032  -8.738  1.00  0.00           C  
ATOM   1013  HB  VAL    70     220.350  45.033  -9.493  1.00  0.00           H  
ATOM   1014  CG1 VAL    70     222.448  45.597  -9.322  1.00  0.00           C  
ATOM   1015 HG11 VAL    70     223.161  45.671  -8.501  1.00  0.00           H  
ATOM   1016 HG12 VAL    70     222.238  46.633  -9.588  1.00  0.00           H  
ATOM   1017 HG13 VAL    70     222.868  44.925 -10.071  1.00  0.00           H  
ATOM   1018  CG2 VAL    70     220.664  46.028  -7.590  1.00  0.00           C  
ATOM   1019 HG21 VAL    70     220.429  46.939  -8.140  1.00  0.00           H  
ATOM   1020 HG22 VAL    70     221.341  46.149  -6.744  1.00  0.00           H  
ATOM   1021 HG23 VAL    70     219.809  45.576  -7.087  1.00  0.00           H  
ATOM   1022  C   VAL    70     221.769  42.570  -9.339  1.00  0.00           C  
ATOM   1023  O   VAL    70     221.005  42.303 -10.239  1.00  0.00           O  
ATOM   1024  N   VAL    71     222.991  42.035  -9.320  1.00  0.00           N  
ATOM   1025  H   VAL    71     223.670  42.353  -8.643  1.00  0.00           H  
ATOM   1026  CA  VAL    71     223.424  40.927 -10.295  1.00  0.00           C  
ATOM   1027  HA  VAL    71     222.568  40.378 -10.688  1.00  0.00           H  
ATOM   1028  CB  VAL    71     224.002  41.647 -11.527  1.00  0.00           C  
ATOM   1029  HB  VAL    71     223.218  42.306 -11.899  1.00  0.00           H  
ATOM   1030  CG1 VAL    71     224.417  40.601 -12.552  1.00  0.00           C  
ATOM   1031 HG11 VAL    71     224.797  41.100 -13.443  1.00  0.00           H  
ATOM   1032 HG12 VAL    71     223.708  39.788 -12.708  1.00  0.00           H  
ATOM   1033 HG13 VAL    71     225.346  40.124 -12.241  1.00  0.00           H  
ATOM   1034  CG2 VAL    71     225.111  42.584 -11.357  1.00  0.00           C  
ATOM   1035 HG21 VAL    71     225.214  43.127 -12.296  1.00  0.00           H  
ATOM   1036 HG22 VAL    71     226.034  42.014 -11.252  1.00  0.00           H  
ATOM   1037 HG23 VAL    71     225.036  43.180 -10.447  1.00  0.00           H  
ATOM   1038  C   VAL    71     224.417  39.846  -9.749  1.00  0.00           C  
ATOM   1039  O   VAL    71     225.379  40.202  -9.045  1.00  0.00           O  
ATOM   1040  N   THR    72     224.202  38.566 -10.060  1.00  0.00           N  
ATOM   1041  H   THR    72     223.329  38.306 -10.496  1.00  0.00           H  
ATOM   1042  CA  THR    72     224.911  37.530  -9.311  1.00  0.00           C  
ATOM   1043  HA  THR    72     224.997  37.601  -8.227  1.00  0.00           H  
ATOM   1044  CB  THR    72     224.272  36.134  -9.700  1.00  0.00           C  
ATOM   1045  HB  THR    72     224.228  35.949 -10.774  1.00  0.00           H  
ATOM   1046  CG2 THR    72     224.997  34.870  -9.047  1.00  0.00           C  
ATOM   1047 HG21 THR    72     225.957  34.689  -9.530  1.00  0.00           H  
ATOM   1048 HG22 THR    72     224.418  33.960  -8.893  1.00  0.00           H  
ATOM   1049 HG23 THR    72     225.321  35.063  -8.024  1.00  0.00           H  
ATOM   1050  OG1 THR    72     222.832  36.146  -9.327  1.00  0.00           O  
ATOM   1051  HG1 THR    72     222.734  36.658  -8.521  1.00  0.00           H  
ATOM   1052  C   THR    72     226.362  37.505  -9.851  1.00  0.00           C  
ATOM   1053  O   THR    72     226.558  37.603 -11.080  1.00  0.00           O  
ATOM   1054  N   GLY    73     227.377  37.332  -9.007  1.00  0.00           N  
ATOM   1055  H   GLY    73     227.211  37.393  -8.013  1.00  0.00           H  
ATOM   1056  CA  GLY    73     228.739  37.069  -9.386  1.00  0.00           C  
ATOM   1057  HA2 GLY    73     228.871  36.429 -10.258  1.00  0.00           H  
ATOM   1058  HA3 GLY    73     229.005  38.072  -9.720  1.00  0.00           H  
ATOM   1059  C   GLY    73     229.561  36.608  -8.207  1.00  0.00           C  
ATOM   1060  O   GLY    73     229.222  36.701  -7.057  1.00  0.00           O  
ATOM   1061  N   VAL    74     230.701  36.023  -8.459  1.00  0.00           N  
ATOM   1062  H   VAL    74     230.875  35.795  -9.427  1.00  0.00           H  
ATOM   1063  CA  VAL    74     231.595  35.371  -7.519  1.00  0.00           C  
ATOM   1064  HA  VAL    74     231.124  34.978  -6.618  1.00  0.00           H  
ATOM   1065  CB  VAL    74     232.368  34.263  -8.153  1.00  0.00           C  
ATOM   1066  HB  VAL    74     232.665  34.568  -9.156  1.00  0.00           H  
ATOM   1067  CG1 VAL    74     233.566  33.866  -7.217  1.00  0.00           C  
ATOM   1068 HG11 VAL    74     233.170  33.710  -6.214  1.00  0.00           H  
ATOM   1069 HG12 VAL    74     234.367  34.593  -7.353  1.00  0.00           H  
ATOM   1070 HG13 VAL    74     233.953  32.909  -7.568  1.00  0.00           H  
ATOM   1071  CG2 VAL    74     231.494  33.031  -8.161  1.00  0.00           C  
ATOM   1072 HG21 VAL    74     230.865  33.066  -9.051  1.00  0.00           H  
ATOM   1073 HG22 VAL    74     230.773  33.054  -7.344  1.00  0.00           H  
ATOM   1074 HG23 VAL    74     232.090  32.124  -8.063  1.00  0.00           H  
ATOM   1075  C   VAL    74     232.429  36.497  -6.950  1.00  0.00           C  
ATOM   1076  O   VAL    74     233.276  36.938  -7.692  1.00  0.00           O  
ATOM   1077  N   THR    75     232.288  36.964  -5.705  1.00  0.00           N  
ATOM   1078  H   THR    75     231.633  36.488  -5.100  1.00  0.00           H  
ATOM   1079  CA  THR    75     232.962  38.184  -5.187  1.00  0.00           C  
ATOM   1080  HA  THR    75     233.140  38.876  -6.010  1.00  0.00           H  
ATOM   1081  CB  THR    75     231.902  38.922  -4.266  1.00  0.00           C  
ATOM   1082  HB  THR    75     231.853  38.353  -3.337  1.00  0.00           H  
ATOM   1083  CG2 THR    75     230.475  39.138  -4.876  1.00  0.00           C  
ATOM   1084 HG21 THR    75     229.938  40.060  -4.654  1.00  0.00           H  
ATOM   1085 HG22 THR    75     229.765  38.325  -4.723  1.00  0.00           H  
ATOM   1086 HG23 THR    75     230.558  39.153  -5.962  1.00  0.00           H  
ATOM   1087  OG1 THR    75     232.316  40.230  -4.048  1.00  0.00           O  
ATOM   1088  HG1 THR    75     232.401  40.704  -4.878  1.00  0.00           H  
ATOM   1089  C   THR    75     234.298  37.919  -4.526  1.00  0.00           C  
ATOM   1090  O   THR    75     235.218  38.807  -4.582  1.00  0.00           O  
ATOM   1091  N   ALA    76     234.305  36.907  -3.695  1.00  0.00           N  
ATOM   1092  H   ALA    76     233.468  36.348  -3.615  1.00  0.00           H  
ATOM   1093  CA  ALA    76     235.463  36.744  -2.797  1.00  0.00           C  
ATOM   1094  HA  ALA    76     235.695  37.712  -2.354  1.00  0.00           H  
ATOM   1095  CB  ALA    76     235.093  35.760  -1.616  1.00  0.00           C  
ATOM   1096  HB1 ALA    76     235.848  35.789  -0.830  1.00  0.00           H  
ATOM   1097  HB2 ALA    76     234.160  36.106  -1.169  1.00  0.00           H  
ATOM   1098  HB3 ALA    76     235.128  34.741  -2.001  1.00  0.00           H  
ATOM   1099  C   ALA    76     236.692  36.248  -3.568  1.00  0.00           C  
ATOM   1100  O   ALA    76     236.598  35.167  -4.024  1.00  0.00           O  
ATOM   1101  N   VAL    77     237.775  36.997  -3.718  1.00  0.00           N  
ATOM   1102  H   VAL    77     237.778  37.884  -3.235  1.00  0.00           H  
ATOM   1103  CA  VAL    77     238.845  36.753  -4.790  1.00  0.00           C  
ATOM   1104  HA  VAL    77     238.382  36.326  -5.680  1.00  0.00           H  
ATOM   1105  CB  VAL    77     239.538  38.042  -5.234  1.00  0.00           C  
ATOM   1106  HB  VAL    77     238.729  38.772  -5.249  1.00  0.00           H  
ATOM   1107  CG1 VAL    77     240.330  38.078  -6.559  1.00  0.00           C  
ATOM   1108 HG11 VAL    77     240.433  39.121  -6.858  1.00  0.00           H  
ATOM   1109 HG12 VAL    77     239.858  37.589  -7.411  1.00  0.00           H  
ATOM   1110 HG13 VAL    77     241.295  37.631  -6.318  1.00  0.00           H  
ATOM   1111  CG2 VAL    77     240.483  38.423  -4.084  1.00  0.00           C  
ATOM   1112 HG21 VAL    77     241.318  37.727  -3.999  1.00  0.00           H  
ATOM   1113 HG22 VAL    77     239.956  38.456  -3.130  1.00  0.00           H  
ATOM   1114 HG23 VAL    77     240.903  39.420  -4.221  1.00  0.00           H  
ATOM   1115  C   VAL    77     239.761  35.608  -4.476  1.00  0.00           C  
ATOM   1116  O   VAL    77     240.098  35.347  -3.317  1.00  0.00           O  
ATOM   1117  N   ALA    78     239.998  34.789  -5.549  1.00  0.00           N  
ATOM   1118  H   ALA    78     239.564  34.991  -6.438  1.00  0.00           H  
ATOM   1119  CA  ALA    78     240.839  33.610  -5.289  1.00  0.00           C  
ATOM   1120  HA  ALA    78     240.365  33.029  -4.497  1.00  0.00           H  
ATOM   1121  CB  ALA    78     240.587  32.673  -6.556  1.00  0.00           C  
ATOM   1122  HB1 ALA    78     241.124  31.756  -6.315  1.00  0.00           H  
ATOM   1123  HB2 ALA    78     239.571  32.296  -6.667  1.00  0.00           H  
ATOM   1124  HB3 ALA    78     241.013  33.050  -7.486  1.00  0.00           H  
ATOM   1125  C   ALA    78     242.267  33.976  -4.943  1.00  0.00           C  
ATOM   1126  O   ALA    78     242.755  34.948  -5.481  1.00  0.00           O  
ATOM   1127  N   GLN    79     243.025  33.124  -4.199  1.00  0.00           N  
ATOM   1128  H   GLN    79     242.467  32.319  -3.955  1.00  0.00           H  
ATOM   1129  CA  GLN    79     244.363  33.379  -3.594  1.00  0.00           C  
ATOM   1130  HA  GLN    79     244.387  34.468  -3.622  1.00  0.00           H  
ATOM   1131  CB  GLN    79     244.378  32.865  -2.123  1.00  0.00           C  
ATOM   1132  HB2 GLN    79     244.110  31.810  -2.182  1.00  0.00           H  
ATOM   1133  HB3 GLN    79     245.376  32.941  -1.691  1.00  0.00           H  
ATOM   1134  CG  GLN    79     243.349  33.598  -1.289  1.00  0.00           C  
ATOM   1135  HG2 GLN    79     242.363  33.445  -1.728  1.00  0.00           H  
ATOM   1136  HG3 GLN    79     243.395  33.210  -0.272  1.00  0.00           H  
ATOM   1137  CD  GLN    79     243.447  35.136  -0.968  1.00  0.00           C  
ATOM   1138  OE1 GLN    79     244.436  35.696  -0.566  1.00  0.00           O  
ATOM   1139  NE2 GLN    79     242.448  35.904  -1.210  1.00  0.00           N  
ATOM   1140 HE21 GLN    79     241.519  35.748  -1.574  1.00  0.00           H  
ATOM   1141 HE22 GLN    79     242.610  36.877  -0.994  1.00  0.00           H  
ATOM   1142  C   GLN    79     245.560  32.808  -4.461  1.00  0.00           C  
ATOM   1143  O   GLN    79     246.482  32.182  -3.989  1.00  0.00           O  
ATOM   1144  N   LYS    80     245.424  33.056  -5.765  1.00  0.00           N  
ATOM   1145  H   LYS    80     244.522  33.446  -5.997  1.00  0.00           H  
ATOM   1146  CA  LYS    80     246.338  32.366  -6.732  1.00  0.00           C  
ATOM   1147  HA  LYS    80     247.341  32.410  -6.309  1.00  0.00           H  
ATOM   1148  CB  LYS    80     246.054  30.840  -6.885  1.00  0.00           C  
ATOM   1149  HB2 LYS    80     246.827  30.424  -7.532  1.00  0.00           H  
ATOM   1150  HB3 LYS    80     246.145  30.403  -5.891  1.00  0.00           H  
ATOM   1151  CG  LYS    80     244.682  30.518  -7.414  1.00  0.00           C  
ATOM   1152  HG2 LYS    80     243.900  30.629  -6.663  1.00  0.00           H  
ATOM   1153  HG3 LYS    80     244.574  31.121  -8.315  1.00  0.00           H  
ATOM   1154  CD  LYS    80     244.630  29.044  -7.884  1.00  0.00           C  
ATOM   1155  HD2 LYS    80     243.616  28.843  -8.229  1.00  0.00           H  
ATOM   1156  HD3 LYS    80     245.297  28.864  -8.727  1.00  0.00           H  
ATOM   1157  CE  LYS    80     244.965  28.059  -6.724  1.00  0.00           C  
ATOM   1158  HE2 LYS    80     246.032  28.062  -6.501  1.00  0.00           H  
ATOM   1159  HE3 LYS    80     244.301  28.327  -5.902  1.00  0.00           H  
ATOM   1160  NZ  LYS    80     244.702  26.645  -7.136  1.00  0.00           N  
ATOM   1161  HZ1 LYS    80     243.739  26.448  -7.371  1.00  0.00           H  
ATOM   1162  HZ2 LYS    80     245.155  26.313  -7.975  1.00  0.00           H  
ATOM   1163  HZ3 LYS    80     244.867  25.983  -6.392  1.00  0.00           H  
ATOM   1164  C   LYS    80     246.445  33.128  -8.116  1.00  0.00           C  
ATOM   1165  O   LYS    80     245.405  33.572  -8.622  1.00  0.00           O  
ATOM   1166  N   THR    81     247.690  33.185  -8.657  1.00  0.00           N  
ATOM   1167  H   THR    81     248.431  32.872  -8.046  1.00  0.00           H  
ATOM   1168  CA  THR    81     247.987  33.908  -9.940  1.00  0.00           C  
ATOM   1169  HA  THR    81     249.074  33.980  -9.931  1.00  0.00           H  
ATOM   1170  CB  THR    81     247.597  33.024 -11.170  1.00  0.00           C  
ATOM   1171  HB  THR    81     246.547  32.741 -11.097  1.00  0.00           H  
ATOM   1172  CG2 THR    81     248.518  31.810 -11.281  1.00  0.00           C  
ATOM   1173 HG21 THR    81     248.818  31.291 -10.371  1.00  0.00           H  
ATOM   1174 HG22 THR    81     249.429  32.285 -11.648  1.00  0.00           H  
ATOM   1175 HG23 THR    81     248.108  31.027 -11.919  1.00  0.00           H  
ATOM   1176  OG1 THR    81     247.710  33.758 -12.350  1.00  0.00           O  
ATOM   1177  HG1 THR    81     247.317  34.625 -12.226  1.00  0.00           H  
ATOM   1178  C   THR    81     247.219  35.249  -9.977  1.00  0.00           C  
ATOM   1179  O   THR    81     246.544  35.592 -10.917  1.00  0.00           O  
ATOM   1180  N   VAL    82     247.380  36.039  -8.928  1.00  0.00           N  
ATOM   1181  H   VAL    82     247.921  35.520  -8.252  1.00  0.00           H  
ATOM   1182  CA  VAL    82     246.811  37.249  -8.475  1.00  0.00           C  
ATOM   1183  HA  VAL    82     245.731  37.137  -8.577  1.00  0.00           H  
ATOM   1184  CB  VAL    82     247.150  37.600  -7.046  1.00  0.00           C  
ATOM   1185  HB  VAL    82     248.216  37.402  -6.936  1.00  0.00           H  
ATOM   1186  CG1 VAL    82     246.934  39.019  -6.595  1.00  0.00           C  
ATOM   1187 HG11 VAL    82     245.886  39.312  -6.649  1.00  0.00           H  
ATOM   1188 HG12 VAL    82     247.392  39.767  -7.242  1.00  0.00           H  
ATOM   1189 HG13 VAL    82     247.318  39.112  -5.579  1.00  0.00           H  
ATOM   1190  CG2 VAL    82     246.538  36.579  -6.038  1.00  0.00           C  
ATOM   1191 HG21 VAL    82     245.450  36.556  -6.100  1.00  0.00           H  
ATOM   1192 HG22 VAL    82     246.786  36.986  -5.058  1.00  0.00           H  
ATOM   1193 HG23 VAL    82     247.067  35.637  -6.177  1.00  0.00           H  
ATOM   1194  C   VAL    82     247.191  38.381  -9.451  1.00  0.00           C  
ATOM   1195  O   VAL    82     246.435  39.304  -9.626  1.00  0.00           O  
ATOM   1196  N   GLU    83     248.373  38.404 -10.091  1.00  0.00           N  
ATOM   1197  H   GLU    83     248.961  37.587 -10.014  1.00  0.00           H  
ATOM   1198  CA  GLU    83     248.555  39.379 -11.270  1.00  0.00           C  
ATOM   1199  HA  GLU    83     248.155  40.303 -10.853  1.00  0.00           H  
ATOM   1200  CB  GLU    83     250.035  39.602 -11.604  1.00  0.00           C  
ATOM   1201  HB2 GLU    83     250.389  38.619 -11.918  1.00  0.00           H  
ATOM   1202  HB3 GLU    83     250.066  40.392 -12.353  1.00  0.00           H  
ATOM   1203  CG  GLU    83     250.995  39.916 -10.489  1.00  0.00           C  
ATOM   1204  HG2 GLU    83     251.035  39.057  -9.818  1.00  0.00           H  
ATOM   1205  HG3 GLU    83     251.959  40.107 -10.961  1.00  0.00           H  
ATOM   1206  CD  GLU    83     250.499  41.061  -9.542  1.00  0.00           C  
ATOM   1207  OE1 GLU    83     249.817  42.024  -9.966  1.00  0.00           O  
ATOM   1208  OE2 GLU    83     250.900  41.063  -8.382  1.00  0.00           O  
ATOM   1209  C   GLU    83     247.724  39.137 -12.511  1.00  0.00           C  
ATOM   1210  O   GLU    83     248.007  39.914 -13.428  1.00  0.00           O  
ATOM   1211  N   GLY    84     246.855  38.154 -12.539  1.00  0.00           N  
ATOM   1212  H   GLY    84     246.524  37.654 -11.726  1.00  0.00           H  
ATOM   1213  CA  GLY    84     246.099  37.713 -13.728  1.00  0.00           C  
ATOM   1214  HA2 GLY    84     246.721  37.052 -14.332  1.00  0.00           H  
ATOM   1215  HA3 GLY    84     245.215  37.153 -13.424  1.00  0.00           H  
ATOM   1216  C   GLY    84     245.533  38.903 -14.570  1.00  0.00           C  
ATOM   1217  O   GLY    84     244.667  39.690 -14.047  1.00  0.00           O  
ATOM   1218  N   ALA    85     246.025  39.001 -15.835  1.00  0.00           N  
ATOM   1219  H   ALA    85     246.829  38.422 -16.027  1.00  0.00           H  
ATOM   1220  CA  ALA    85     245.666  40.134 -16.716  1.00  0.00           C  
ATOM   1221  HA  ALA    85     245.120  40.756 -16.006  1.00  0.00           H  
ATOM   1222  CB  ALA    85     247.082  40.733 -17.068  1.00  0.00           C  
ATOM   1223  HB1 ALA    85     247.547  39.975 -17.697  1.00  0.00           H  
ATOM   1224  HB2 ALA    85     247.002  41.676 -17.609  1.00  0.00           H  
ATOM   1225  HB3 ALA    85     247.696  40.841 -16.174  1.00  0.00           H  
ATOM   1226  C   ALA    85     244.850  39.728 -17.927  1.00  0.00           C  
ATOM   1227  O   ALA    85     244.713  38.528 -18.192  1.00  0.00           O  
ATOM   1228  N   GLY    86     244.274  40.687 -18.751  1.00  0.00           N  
ATOM   1229  H   GLY    86     244.450  41.658 -18.537  1.00  0.00           H  
ATOM   1230  CA  GLY    86     243.638  40.424 -20.031  1.00  0.00           C  
ATOM   1231  HA2 GLY    86     244.307  39.820 -20.644  1.00  0.00           H  
ATOM   1232  HA3 GLY    86     242.640  40.026 -19.849  1.00  0.00           H  
ATOM   1233  C   GLY    86     243.345  41.717 -20.788  1.00  0.00           C  
ATOM   1234  O   GLY    86     243.722  42.781 -20.295  1.00  0.00           O  
ATOM   1235  N   SER    87     242.696  41.540 -21.975  1.00  0.00           N  
ATOM   1236  H   SER    87     242.290  40.678 -22.311  1.00  0.00           H  
ATOM   1237  CA  SER    87     242.544  42.656 -22.964  1.00  0.00           C  
ATOM   1238  HA  SER    87     243.563  43.043 -22.935  1.00  0.00           H  
ATOM   1239  CB  SER    87     242.488  42.139 -24.441  1.00  0.00           C  
ATOM   1240  HB2 SER    87     242.560  42.947 -25.170  1.00  0.00           H  
ATOM   1241  HB3 SER    87     243.423  41.617 -24.645  1.00  0.00           H  
ATOM   1242  OG  SER    87     241.412  41.240 -24.714  1.00  0.00           O  
ATOM   1243  HG  SER    87     241.847  40.441 -25.019  1.00  0.00           H  
ATOM   1244  C   SER    87     241.431  43.703 -22.858  1.00  0.00           C  
ATOM   1245  O   SER    87     241.677  44.885 -23.138  1.00  0.00           O  
ATOM   1246  N   ILE    88     240.268  43.190 -22.459  1.00  0.00           N  
ATOM   1247  H   ILE    88     240.202  42.186 -22.375  1.00  0.00           H  
ATOM   1248  CA  ILE    88     239.026  43.936 -22.383  1.00  0.00           C  
ATOM   1249  HA  ILE    88     239.221  45.002 -22.502  1.00  0.00           H  
ATOM   1250  CB  ILE    88     238.092  43.514 -23.601  1.00  0.00           C  
ATOM   1251  HB  ILE    88     238.629  43.390 -24.541  1.00  0.00           H  
ATOM   1252  CG2 ILE    88     237.481  42.124 -23.445  1.00  0.00           C  
ATOM   1253 HG21 ILE    88     236.585  42.056 -22.828  1.00  0.00           H  
ATOM   1254 HG22 ILE    88     238.241  41.454 -23.045  1.00  0.00           H  
ATOM   1255 HG23 ILE    88     237.134  41.717 -24.394  1.00  0.00           H  
ATOM   1256  CG1 ILE    88     236.813  44.423 -23.697  1.00  0.00           C  
ATOM   1257 HG12 ILE    88     236.099  43.790 -24.224  1.00  0.00           H  
ATOM   1258 HG13 ILE    88     236.399  44.586 -22.702  1.00  0.00           H  
ATOM   1259  CD1 ILE    88     237.177  45.768 -24.404  1.00  0.00           C  
ATOM   1260 HD11 ILE    88     236.336  46.457 -24.488  1.00  0.00           H  
ATOM   1261 HD12 ILE    88     237.490  45.571 -25.429  1.00  0.00           H  
ATOM   1262 HD13 ILE    88     237.919  46.340 -23.846  1.00  0.00           H  
ATOM   1263  C   ILE    88     238.483  43.757 -21.023  1.00  0.00           C  
ATOM   1264  O   ILE    88     237.981  42.697 -20.658  1.00  0.00           O  
ATOM   1265  N   ALA    89     238.657  44.794 -20.218  1.00  0.00           N  
ATOM   1266  H   ALA    89     239.346  45.440 -20.575  1.00  0.00           H  
ATOM   1267  CA  ALA    89     238.253  44.853 -18.793  1.00  0.00           C  
ATOM   1268  HA  ALA    89     238.438  43.853 -18.401  1.00  0.00           H  
ATOM   1269  CB  ALA    89     239.359  45.689 -18.047  1.00  0.00           C  
ATOM   1270  HB1 ALA    89     238.985  45.913 -17.049  1.00  0.00           H  
ATOM   1271  HB2 ALA    89     240.083  44.875 -17.993  1.00  0.00           H  
ATOM   1272  HB3 ALA    89     239.809  46.502 -18.618  1.00  0.00           H  
ATOM   1273  C   ALA    89     236.761  45.066 -18.591  1.00  0.00           C  
ATOM   1274  O   ALA    89     236.239  44.893 -17.485  1.00  0.00           O  
ATOM   1275  N   ALA    90     235.944  45.267 -19.671  1.00  0.00           N  
ATOM   1276  H   ALA    90     236.256  45.090 -20.615  1.00  0.00           H  
ATOM   1277  CA  ALA    90     234.522  45.619 -19.565  1.00  0.00           C  
ATOM   1278  HA  ALA    90     234.439  46.523 -18.961  1.00  0.00           H  
ATOM   1279  CB  ALA    90     233.946  46.049 -20.978  1.00  0.00           C  
ATOM   1280  HB1 ALA    90     232.921  46.380 -20.808  1.00  0.00           H  
ATOM   1281  HB2 ALA    90     234.524  46.916 -21.295  1.00  0.00           H  
ATOM   1282  HB3 ALA    90     234.051  45.185 -21.634  1.00  0.00           H  
ATOM   1283  C   ALA    90     233.569  44.561 -18.815  1.00  0.00           C  
ATOM   1284  O   ALA    90     232.377  44.745 -18.807  1.00  0.00           O  
ATOM   1285  N   ALA    91     233.960  43.390 -18.537  1.00  0.00           N  
ATOM   1286  H   ALA    91     234.933  43.128 -18.604  1.00  0.00           H  
ATOM   1287  CA  ALA    91     233.279  42.214 -17.980  1.00  0.00           C  
ATOM   1288  HA  ALA    91     232.296  42.444 -17.569  1.00  0.00           H  
ATOM   1289  CB  ALA    91     233.021  41.224 -19.211  1.00  0.00           C  
ATOM   1290  HB1 ALA    91     232.236  41.467 -19.927  1.00  0.00           H  
ATOM   1291  HB2 ALA    91     233.872  40.939 -19.830  1.00  0.00           H  
ATOM   1292  HB3 ALA    91     232.679  40.236 -18.900  1.00  0.00           H  
ATOM   1293  C   ALA    91     234.107  41.619 -16.873  1.00  0.00           C  
ATOM   1294  O   ALA    91     235.319  41.672 -17.038  1.00  0.00           O  
ATOM   1295  N   THR    92     233.520  40.996 -15.839  1.00  0.00           N  
ATOM   1296  H   THR    92     232.538  41.090 -15.623  1.00  0.00           H  
ATOM   1297  CA  THR    92     234.245  40.176 -14.796  1.00  0.00           C  
ATOM   1298  HA  THR    92     234.796  40.857 -14.148  1.00  0.00           H  
ATOM   1299  CB  THR    92     233.298  39.445 -13.844  1.00  0.00           C  
ATOM   1300  HB  THR    92     232.692  40.251 -13.431  1.00  0.00           H  
ATOM   1301  CG2 THR    92     233.918  38.770 -12.641  1.00  0.00           C  
ATOM   1302 HG21 THR    92     234.563  37.932 -12.902  1.00  0.00           H  
ATOM   1303 HG22 THR    92     233.045  38.339 -12.151  1.00  0.00           H  
ATOM   1304 HG23 THR    92     234.414  39.474 -11.972  1.00  0.00           H  
ATOM   1305  OG1 THR    92     232.461  38.435 -14.478  1.00  0.00           O  
ATOM   1306  HG1 THR    92     231.754  38.462 -13.830  1.00  0.00           H  
ATOM   1307  C   THR    92     235.128  39.167 -15.522  1.00  0.00           C  
ATOM   1308  O   THR    92     234.681  38.558 -16.520  1.00  0.00           O  
ATOM   1309  N   GLY    93     236.357  39.033 -14.949  1.00  0.00           N  
ATOM   1310  H   GLY    93     236.683  39.517 -14.124  1.00  0.00           H  
ATOM   1311  CA  GLY    93     237.348  37.994 -15.257  1.00  0.00           C  
ATOM   1312  HA2 GLY    93     237.740  37.492 -14.372  1.00  0.00           H  
ATOM   1313  HA3 GLY    93     236.994  37.279 -15.999  1.00  0.00           H  
ATOM   1314  C   GLY    93     238.578  38.522 -16.045  1.00  0.00           C  
ATOM   1315  O   GLY    93     238.853  39.727 -16.222  1.00  0.00           O  
ATOM   1316  N   PHE    94     239.430  37.631 -16.493  1.00  0.00           N  
ATOM   1317  H   PHE    94     239.144  36.662 -16.502  1.00  0.00           H  
ATOM   1318  CA  PHE    94     240.772  37.839 -17.070  1.00  0.00           C  
ATOM   1319  HA  PHE    94     240.609  38.683 -17.740  1.00  0.00           H  
ATOM   1320  CB  PHE    94     241.842  38.112 -16.012  1.00  0.00           C  
ATOM   1321  HB2 PHE    94     242.677  38.483 -16.605  1.00  0.00           H  
ATOM   1322  HB3 PHE    94     241.608  39.014 -15.448  1.00  0.00           H  
ATOM   1323  CG  PHE    94     242.255  37.044 -14.993  1.00  0.00           C  
ATOM   1324  CD1 PHE    94     241.609  37.042 -13.734  1.00  0.00           C  
ATOM   1325  HD1 PHE    94     240.785  37.718 -13.564  1.00  0.00           H  
ATOM   1326  CE1 PHE    94     241.979  36.096 -12.740  1.00  0.00           C  
ATOM   1327  HE1 PHE    94     241.489  36.175 -11.780  1.00  0.00           H  
ATOM   1328  CZ  PHE    94     242.820  35.100 -13.046  1.00  0.00           C  
ATOM   1329  HZ  PHE    94     243.002  34.489 -12.174  1.00  0.00           H  
ATOM   1330  CE2 PHE    94     243.347  34.943 -14.311  1.00  0.00           C  
ATOM   1331  HE2 PHE    94     243.918  34.046 -14.499  1.00  0.00           H  
ATOM   1332  CD2 PHE    94     243.148  35.967 -15.283  1.00  0.00           C  
ATOM   1333  HD2 PHE    94     243.665  35.992 -16.231  1.00  0.00           H  
ATOM   1334  C   PHE    94     241.234  36.594 -17.883  1.00  0.00           C  
ATOM   1335  O   PHE    94     240.581  35.553 -17.959  1.00  0.00           O  
ATOM   1336  N   VAL    95     242.439  36.719 -18.558  1.00  0.00           N  
ATOM   1337  H   VAL    95     242.934  37.598 -18.509  1.00  0.00           H  
ATOM   1338  CA  VAL    95     242.865  35.794 -19.614  1.00  0.00           C  
ATOM   1339  HA  VAL    95     242.110  35.011 -19.677  1.00  0.00           H  
ATOM   1340  CB  VAL    95     242.870  36.652 -20.944  1.00  0.00           C  
ATOM   1341  HB  VAL    95     243.292  37.620 -20.674  1.00  0.00           H  
ATOM   1342  CG1 VAL    95     241.500  36.640 -21.516  1.00  0.00           C  
ATOM   1343 HG11 VAL    95     240.866  37.025 -20.717  1.00  0.00           H  
ATOM   1344 HG12 VAL    95     241.216  35.631 -21.815  1.00  0.00           H  
ATOM   1345 HG13 VAL    95     241.393  37.256 -22.409  1.00  0.00           H  
ATOM   1346  CG2 VAL    95     243.685  36.145 -22.124  1.00  0.00           C  
ATOM   1347 HG21 VAL    95     244.759  36.177 -21.936  1.00  0.00           H  
ATOM   1348 HG22 VAL    95     243.374  36.545 -23.089  1.00  0.00           H  
ATOM   1349 HG23 VAL    95     243.417  35.099 -22.275  1.00  0.00           H  
ATOM   1350  C   VAL    95     244.220  35.144 -19.366  1.00  0.00           C  
ATOM   1351  O   VAL    95     244.408  34.003 -19.877  1.00  0.00           O  
ATOM   1352  N   LYS    96     245.226  35.810 -18.791  1.00  0.00           N  
ATOM   1353  H   LYS    96     245.068  36.773 -18.529  1.00  0.00           H  
ATOM   1354  CA  LYS    96     246.561  35.330 -18.638  1.00  0.00           C  
ATOM   1355  HA  LYS    96     246.750  34.485 -19.300  1.00  0.00           H  
ATOM   1356  CB  LYS    96     247.597  36.429 -18.799  1.00  0.00           C  
ATOM   1357  HB2 LYS    96     247.324  37.154 -18.033  1.00  0.00           H  
ATOM   1358  HB3 LYS    96     248.529  35.945 -18.508  1.00  0.00           H  
ATOM   1359  CG  LYS    96     247.683  37.079 -20.195  1.00  0.00           C  
ATOM   1360  HG2 LYS    96     247.434  36.271 -20.882  1.00  0.00           H  
ATOM   1361  HG3 LYS    96     246.777  37.676 -20.301  1.00  0.00           H  
ATOM   1362  CD  LYS    96     248.996  37.744 -20.580  1.00  0.00           C  
ATOM   1363  HD2 LYS    96     249.367  38.574 -19.979  1.00  0.00           H  
ATOM   1364  HD3 LYS    96     249.800  37.009 -20.548  1.00  0.00           H  
ATOM   1365  CE  LYS    96     248.821  38.190 -22.032  1.00  0.00           C  
ATOM   1366  HE2 LYS    96     248.443  37.358 -22.625  1.00  0.00           H  
ATOM   1367  HE3 LYS    96     248.011  38.912 -21.931  1.00  0.00           H  
ATOM   1368  NZ  LYS    96     250.172  38.572 -22.540  1.00  0.00           N  
ATOM   1369  HZ1 LYS    96     250.317  38.723 -23.528  1.00  0.00           H  
ATOM   1370  HZ2 LYS    96     250.511  39.407 -22.085  1.00  0.00           H  
ATOM   1371  HZ3 LYS    96     250.853  37.893 -22.231  1.00  0.00           H  
ATOM   1372  C   LYS    96     246.751  34.593 -17.317  1.00  0.00           C  
ATOM   1373  O   LYS    96     246.806  35.152 -16.281  1.00  0.00           O  
ATOM   1374  N   LYS    97     246.962  33.284 -17.370  1.00  0.00           N  
ATOM   1375  H   LYS    97     246.938  33.077 -18.358  1.00  0.00           H  
ATOM   1376  CA  LYS    97     247.416  32.353 -16.334  1.00  0.00           C  
ATOM   1377  HA  LYS    97     247.217  32.775 -15.349  1.00  0.00           H  
ATOM   1378  CB  LYS    97     246.482  31.090 -16.426  1.00  0.00           C  
ATOM   1379  HB2 LYS    97     245.464  31.443 -16.259  1.00  0.00           H  
ATOM   1380  HB3 LYS    97     246.414  30.825 -17.481  1.00  0.00           H  
ATOM   1381  CG  LYS    97     246.867  29.959 -15.532  1.00  0.00           C  
ATOM   1382  HG2 LYS    97     247.697  29.432 -16.002  1.00  0.00           H  
ATOM   1383  HG3 LYS    97     247.277  30.362 -14.606  1.00  0.00           H  
ATOM   1384  CD  LYS    97     245.624  29.166 -15.292  1.00  0.00           C  
ATOM   1385  HD2 LYS    97     245.987  28.303 -14.732  1.00  0.00           H  
ATOM   1386  HD3 LYS    97     245.052  29.798 -14.613  1.00  0.00           H  
ATOM   1387  CE  LYS    97     244.711  28.767 -16.456  1.00  0.00           C  
ATOM   1388  HE2 LYS    97     244.369  29.512 -17.174  1.00  0.00           H  
ATOM   1389  HE3 LYS    97     245.377  28.176 -17.084  1.00  0.00           H  
ATOM   1390  NZ  LYS    97     243.688  27.784 -16.128  1.00  0.00           N  
ATOM   1391  HZ1 LYS    97     243.478  27.206 -16.929  1.00  0.00           H  
ATOM   1392  HZ2 LYS    97     243.873  27.363 -15.228  1.00  0.00           H  
ATOM   1393  HZ3 LYS    97     242.887  28.381 -15.983  1.00  0.00           H  
ATOM   1394  C   LYS    97     248.846  31.930 -16.359  1.00  0.00           C  
ATOM   1395  O   LYS    97     249.139  31.174 -17.366  1.00  0.00           O  
ATOM   1396  N   ASP    98     249.704  31.950 -15.280  1.00  0.00           N  
ATOM   1397  H   ASP    98     249.190  32.063 -14.419  1.00  0.00           H  
ATOM   1398  CA  ASP    98     251.134  31.597 -15.389  1.00  0.00           C  
ATOM   1399  HA  ASP    98     251.369  31.765 -16.440  1.00  0.00           H  
ATOM   1400  CB  ASP    98     252.016  32.441 -14.414  1.00  0.00           C  
ATOM   1401  HB2 ASP    98     251.489  32.435 -13.460  1.00  0.00           H  
ATOM   1402  HB3 ASP    98     253.013  32.032 -14.250  1.00  0.00           H  
ATOM   1403  CG  ASP    98     252.042  33.871 -14.883  1.00  0.00           C  
ATOM   1404  OD1 ASP    98     252.318  34.719 -13.989  1.00  0.00           O  
ATOM   1405  OD2 ASP    98     251.765  34.153 -16.084  1.00  0.00           O  
ATOM   1406  C   ASP    98     251.546  30.132 -15.198  1.00  0.00           C  
ATOM   1407  O   ASP    98     250.684  29.347 -14.809  1.00  0.00           O  
ATOM   1408  N   GLN    99     252.834  29.757 -15.253  1.00  0.00           N  
ATOM   1409  H   GLN    99     253.418  30.557 -15.448  1.00  0.00           H  
ATOM   1410  CA  GLN    99     253.466  28.459 -15.285  1.00  0.00           C  
ATOM   1411  HA  GLN    99     252.719  27.709 -15.545  1.00  0.00           H  
ATOM   1412  CB  GLN    99     254.405  28.319 -16.504  1.00  0.00           C  
ATOM   1413  HB2 GLN    99     255.286  28.952 -16.399  1.00  0.00           H  
ATOM   1414  HB3 GLN    99     254.744  27.286 -16.584  1.00  0.00           H  
ATOM   1415  CG  GLN    99     253.749  28.773 -17.854  1.00  0.00           C  
ATOM   1416  HG2 GLN    99     254.293  28.223 -18.621  1.00  0.00           H  
ATOM   1417  HG3 GLN    99     252.662  28.686 -17.854  1.00  0.00           H  
ATOM   1418  CD  GLN    99     254.029  30.293 -18.088  1.00  0.00           C  
ATOM   1419  OE1 GLN    99     253.261  31.190 -17.792  1.00  0.00           O  
ATOM   1420  NE2 GLN    99     255.245  30.689 -18.404  1.00  0.00           N  
ATOM   1421 HE21 GLN    99     255.934  30.059 -18.789  1.00  0.00           H  
ATOM   1422 HE22 GLN    99     255.396  31.683 -18.507  1.00  0.00           H  
ATOM   1423  C   GLN    99     254.090  28.007 -13.983  1.00  0.00           C  
ATOM   1424  O   GLN    99     255.087  27.286 -13.933  1.00  0.00           O  
ATOM   1425  N   LEU   100     253.551  28.524 -12.897  1.00  0.00           N  
ATOM   1426  H   LEU   100     252.652  28.970 -13.011  1.00  0.00           H  
ATOM   1427  CA  LEU   100     254.129  28.407 -11.517  1.00  0.00           C  
ATOM   1428  HA  LEU   100     255.135  28.811 -11.628  1.00  0.00           H  
ATOM   1429  CB  LEU   100     253.374  29.348 -10.578  1.00  0.00           C  
ATOM   1430  HB2 LEU   100     252.335  29.043 -10.453  1.00  0.00           H  
ATOM   1431  HB3 LEU   100     253.760  28.960  -9.634  1.00  0.00           H  
ATOM   1432  CG  LEU   100     253.393  30.881 -10.791  1.00  0.00           C  
ATOM   1433  HG  LEU   100     252.791  31.021 -11.689  1.00  0.00           H  
ATOM   1434  CD1 LEU   100     254.807  31.456 -10.818  1.00  0.00           C  
ATOM   1435 HD11 LEU   100     255.522  30.804 -11.321  1.00  0.00           H  
ATOM   1436 HD12 LEU   100     255.188  31.517  -9.799  1.00  0.00           H  
ATOM   1437 HD13 LEU   100     254.839  32.377 -11.401  1.00  0.00           H  
ATOM   1438  CD2 LEU   100     252.683  31.663  -9.722  1.00  0.00           C  
ATOM   1439 HD21 LEU   100     253.028  31.409  -8.720  1.00  0.00           H  
ATOM   1440 HD22 LEU   100     251.619  31.489  -9.885  1.00  0.00           H  
ATOM   1441 HD23 LEU   100     252.928  32.711  -9.894  1.00  0.00           H  
ATOM   1442  C   LEU   100     254.227  26.934 -10.931  1.00  0.00           C  
ATOM   1443  O   LEU   100     253.385  26.040 -11.181  1.00  0.00           O  
ATOM   1444  N   GLY   101     255.273  26.716 -10.073  1.00  0.00           N  
ATOM   1445  H   GLY   101     255.917  27.462  -9.851  1.00  0.00           H  
ATOM   1446  CA  GLY   101     255.630  25.400  -9.547  1.00  0.00           C  
ATOM   1447  HA2 GLY   101     256.606  25.404  -9.062  1.00  0.00           H  
ATOM   1448  HA3 GLY   101     254.976  25.138  -8.715  1.00  0.00           H  
ATOM   1449  C   GLY   101     255.650  24.438 -10.777  1.00  0.00           C  
ATOM   1450  O   GLY   101     256.269  24.729 -11.742  1.00  0.00           O  
ATOM   1451  N   LYS   102     254.957  23.305 -10.647  1.00  0.00           N  
ATOM   1452  H   LYS   102     254.532  23.126  -9.748  1.00  0.00           H  
ATOM   1453  CA  LYS   102     254.732  22.364 -11.710  1.00  0.00           C  
ATOM   1454  HA  LYS   102     254.923  22.834 -12.675  1.00  0.00           H  
ATOM   1455  CB  LYS   102     255.681  21.184 -11.507  1.00  0.00           C  
ATOM   1456  HB2 LYS   102     255.538  20.737 -10.523  1.00  0.00           H  
ATOM   1457  HB3 LYS   102     255.479  20.350 -12.180  1.00  0.00           H  
ATOM   1458  CG  LYS   102     257.158  21.521 -11.754  1.00  0.00           C  
ATOM   1459  HG2 LYS   102     257.353  21.917 -12.750  1.00  0.00           H  
ATOM   1460  HG3 LYS   102     257.518  22.246 -11.024  1.00  0.00           H  
ATOM   1461  CD  LYS   102     258.022  20.252 -11.519  1.00  0.00           C  
ATOM   1462  HD2 LYS   102     257.991  19.955 -10.471  1.00  0.00           H  
ATOM   1463  HD3 LYS   102     257.887  19.393 -12.177  1.00  0.00           H  
ATOM   1464  CE  LYS   102     259.488  20.462 -11.958  1.00  0.00           C  
ATOM   1465  HE2 LYS   102     259.882  21.358 -11.478  1.00  0.00           H  
ATOM   1466  HE3 LYS   102     260.008  19.536 -11.713  1.00  0.00           H  
ATOM   1467  NZ  LYS   102     259.585  20.600 -13.539  1.00  0.00           N  
ATOM   1468  HZ1 LYS   102     258.779  20.210 -14.006  1.00  0.00           H  
ATOM   1469  HZ2 LYS   102     259.590  21.574 -13.807  1.00  0.00           H  
ATOM   1470  HZ3 LYS   102     260.447  20.235 -13.917  1.00  0.00           H  
ATOM   1471  C   LYS   102     253.269  21.905 -11.738  1.00  0.00           C  
ATOM   1472  O   LYS   102     252.989  20.759 -12.128  1.00  0.00           O  
ATOM   1473  N   ASN   103     252.266  22.758 -11.365  1.00  0.00           N  
ATOM   1474  H   ASN   103     252.460  23.665 -10.967  1.00  0.00           H  
ATOM   1475  CA  ASN   103     250.810  22.432 -11.437  1.00  0.00           C  
ATOM   1476  HA  ASN   103     250.827  21.343 -11.471  1.00  0.00           H  
ATOM   1477  CB  ASN   103     250.012  22.802 -10.165  1.00  0.00           C  
ATOM   1478  HB2 ASN   103     250.162  23.881 -10.216  1.00  0.00           H  
ATOM   1479  HB3 ASN   103     248.979  22.475 -10.280  1.00  0.00           H  
ATOM   1480  CG  ASN   103     250.578  22.263  -8.830  1.00  0.00           C  
ATOM   1481  OD1 ASN   103     251.341  22.919  -8.100  1.00  0.00           O  
ATOM   1482  ND2 ASN   103     250.345  20.963  -8.588  1.00  0.00           N  
ATOM   1483 HD21 ASN   103     249.819  20.358  -9.202  1.00  0.00           H  
ATOM   1484 HD22 ASN   103     250.712  20.541  -7.747  1.00  0.00           H  
ATOM   1485  C   ASN   103     250.070  22.846 -12.727  1.00  0.00           C  
ATOM   1486  O   ASN   103     248.947  22.396 -12.904  1.00  0.00           O  
ATOM   1487  N   GLU   104     250.681  23.601 -13.621  1.00  0.00           N  
ATOM   1488  H   GLU   104     251.609  23.958 -13.442  1.00  0.00           H  
ATOM   1489  CA  GLU   104     249.944  24.173 -14.731  1.00  0.00           C  
ATOM   1490  HA  GLU   104     248.993  23.661 -14.880  1.00  0.00           H  
ATOM   1491  CB  GLU   104     249.558  25.700 -14.453  1.00  0.00           C  
ATOM   1492  HB2 GLU   104     248.916  25.656 -13.573  1.00  0.00           H  
ATOM   1493  HB3 GLU   104     250.481  26.264 -14.320  1.00  0.00           H  
ATOM   1494  CG  GLU   104     248.676  26.396 -15.531  1.00  0.00           C  
ATOM   1495  HG2 GLU   104     248.443  27.398 -15.171  1.00  0.00           H  
ATOM   1496  HG3 GLU   104     248.985  26.457 -16.574  1.00  0.00           H  
ATOM   1497  CD  GLU   104     247.316  25.771 -15.636  1.00  0.00           C  
ATOM   1498  OE1 GLU   104     246.773  25.421 -16.796  1.00  0.00           O  
ATOM   1499  OE2 GLU   104     246.617  25.462 -14.661  1.00  0.00           O  
ATOM   1500  C   GLU   104     250.672  24.026 -16.124  1.00  0.00           C  
ATOM   1501  O   GLU   104     251.868  24.320 -16.205  1.00  0.00           O  
ATOM   1502  N   GLU   105     249.986  23.739 -17.259  1.00  0.00           N  
ATOM   1503  H   GLU   105     248.993  23.553 -17.256  1.00  0.00           H  
ATOM   1504  CA  GLU   105     250.487  23.453 -18.618  1.00  0.00           C  
ATOM   1505  HA  GLU   105     251.513  23.739 -18.848  1.00  0.00           H  
ATOM   1506  CB  GLU   105     250.536  21.812 -18.787  1.00  0.00           C  
ATOM   1507  HB2 GLU   105     249.616  21.401 -18.371  1.00  0.00           H  
ATOM   1508  HB3 GLU   105     250.504  21.585 -19.853  1.00  0.00           H  
ATOM   1509  CG  GLU   105     251.723  21.025 -18.282  1.00  0.00           C  
ATOM   1510  HG2 GLU   105     251.885  21.373 -17.262  1.00  0.00           H  
ATOM   1511  HG3 GLU   105     251.669  19.937 -18.326  1.00  0.00           H  
ATOM   1512  CD  GLU   105     253.089  21.445 -18.976  1.00  0.00           C  
ATOM   1513  OE1 GLU   105     253.094  21.817 -20.200  1.00  0.00           O  
ATOM   1514  OE2 GLU   105     254.054  21.374 -18.186  1.00  0.00           O  
ATOM   1515  C   GLU   105     249.610  24.034 -19.808  1.00  0.00           C  
ATOM   1516  O   GLU   105     250.044  24.832 -20.634  1.00  0.00           O  
ATOM   1517  N   GLY   106     248.317  23.717 -19.772  1.00  0.00           N  
ATOM   1518  H   GLY   106     248.188  23.024 -19.049  1.00  0.00           H  
ATOM   1519  CA  GLY   106     247.289  24.103 -20.684  1.00  0.00           C  
ATOM   1520  HA2 GLY   106     247.219  25.187 -20.597  1.00  0.00           H  
ATOM   1521  HA3 GLY   106     247.690  23.823 -21.659  1.00  0.00           H  
ATOM   1522  C   GLY   106     245.949  23.370 -20.695  1.00  0.00           C  
ATOM   1523  O   GLY   106     245.785  22.381 -19.996  1.00  0.00           O  
ATOM   1524  N   ALA   107     245.026  24.019 -21.369  1.00  0.00           N  
ATOM   1525  H   ALA   107     245.244  24.936 -21.730  1.00  0.00           H  
ATOM   1526  CA  ALA   107     243.581  23.668 -21.404  1.00  0.00           C  
ATOM   1527  HA  ALA   107     243.295  23.368 -20.396  1.00  0.00           H  
ATOM   1528  CB  ALA   107     242.663  24.854 -21.629  1.00  0.00           C  
ATOM   1529  HB1 ALA   107     242.997  25.386 -22.520  1.00  0.00           H  
ATOM   1530  HB2 ALA   107     241.642  24.641 -21.945  1.00  0.00           H  
ATOM   1531  HB3 ALA   107     242.396  25.418 -20.736  1.00  0.00           H  
ATOM   1532  C   ALA   107     243.309  22.538 -22.454  1.00  0.00           C  
ATOM   1533  O   ALA   107     243.952  22.584 -23.561  1.00  0.00           O  
ATOM   1534  N   PRO   108     242.388  21.587 -22.098  1.00  0.00           N  
ATOM   1535  CD  PRO   108     241.546  21.484 -20.853  1.00  0.00           C  
ATOM   1536  HD2 PRO   108     240.667  22.102 -21.032  1.00  0.00           H  
ATOM   1537  HD3 PRO   108     242.092  21.968 -20.043  1.00  0.00           H  
ATOM   1538  CG  PRO   108     241.157  20.004 -20.707  1.00  0.00           C  
ATOM   1539  HG2 PRO   108     240.227  19.958 -20.141  1.00  0.00           H  
ATOM   1540  HG3 PRO   108     241.977  19.344 -20.424  1.00  0.00           H  
ATOM   1541  CB  PRO   108     240.855  19.682 -22.175  1.00  0.00           C  
ATOM   1542  HB2 PRO   108     239.869  19.978 -22.533  1.00  0.00           H  
ATOM   1543  HB3 PRO   108     240.767  18.650 -22.517  1.00  0.00           H  
ATOM   1544  CA  PRO   108     242.043  20.376 -22.929  1.00  0.00           C  
ATOM   1545  HA  PRO   108     242.873  19.670 -22.921  1.00  0.00           H  
ATOM   1546  C   PRO   108     241.747  20.661 -24.407  1.00  0.00           C  
ATOM   1547  O   PRO   108     242.142  19.819 -25.250  1.00  0.00           O  
ATOM   1548  N   GLN   109     241.093  21.804 -24.710  1.00  0.00           N  
ATOM   1549  H   GLN   109     240.818  22.278 -23.861  1.00  0.00           H  
ATOM   1550  CA  GLN   109     240.570  22.117 -26.036  1.00  0.00           C  
ATOM   1551  HA  GLN   109     240.509  21.135 -26.504  1.00  0.00           H  
ATOM   1552  CB  GLN   109     239.219  22.763 -25.838  1.00  0.00           C  
ATOM   1553  HB2 GLN   109     239.335  23.567 -25.111  1.00  0.00           H  
ATOM   1554  HB3 GLN   109     238.963  23.277 -26.764  1.00  0.00           H  
ATOM   1555  CG  GLN   109     238.086  21.777 -25.405  1.00  0.00           C  
ATOM   1556  HG2 GLN   109     238.378  21.228 -24.510  1.00  0.00           H  
ATOM   1557  HG3 GLN   109     237.192  22.384 -25.263  1.00  0.00           H  
ATOM   1558  CD  GLN   109     237.688  20.788 -26.451  1.00  0.00           C  
ATOM   1559  OE1 GLN   109     238.159  20.865 -27.602  1.00  0.00           O  
ATOM   1560  NE2 GLN   109     236.711  19.955 -26.160  1.00  0.00           N  
ATOM   1561 HE21 GLN   109     236.329  20.141 -25.244  1.00  0.00           H  
ATOM   1562 HE22 GLN   109     236.269  19.329 -26.817  1.00  0.00           H  
ATOM   1563  C   GLN   109     241.522  23.090 -26.807  1.00  0.00           C  
ATOM   1564  O   GLN   109     241.095  23.622 -27.861  1.00  0.00           O  
ATOM   1565  N   GLU   110     242.684  23.261 -26.246  1.00  0.00           N  
ATOM   1566  H   GLU   110     243.003  22.654 -25.505  1.00  0.00           H  
ATOM   1567  CA  GLU   110     243.789  23.832 -26.983  1.00  0.00           C  
ATOM   1568  HA  GLU   110     243.420  24.520 -27.744  1.00  0.00           H  
ATOM   1569  CB  GLU   110     244.487  25.025 -26.012  1.00  0.00           C  
ATOM   1570  HB2 GLU   110     244.565  24.695 -24.976  1.00  0.00           H  
ATOM   1571  HB3 GLU   110     245.482  25.286 -26.371  1.00  0.00           H  
ATOM   1572  CG  GLU   110     243.576  26.219 -25.875  1.00  0.00           C  
ATOM   1573  HG2 GLU   110     243.528  26.688 -26.859  1.00  0.00           H  
ATOM   1574  HG3 GLU   110     242.641  25.924 -25.400  1.00  0.00           H  
ATOM   1575  CD  GLU   110     244.089  27.374 -24.987  1.00  0.00           C  
ATOM   1576  OE1 GLU   110     243.275  28.248 -24.494  1.00  0.00           O  
ATOM   1577  OE2 GLU   110     245.276  27.462 -24.695  1.00  0.00           O  
ATOM   1578  C   GLU   110     244.733  22.796 -27.698  1.00  0.00           C  
ATOM   1579  O   GLU   110     244.695  21.619 -27.317  1.00  0.00           O  
ATOM   1580  N   GLY   111     245.498  23.265 -28.729  1.00  0.00           N  
ATOM   1581  H   GLY   111     245.373  24.236 -28.978  1.00  0.00           H  
ATOM   1582  CA  GLY   111     246.462  22.441 -29.486  1.00  0.00           C  
ATOM   1583  HA2 GLY   111     246.858  23.017 -30.322  1.00  0.00           H  
ATOM   1584  HA3 GLY   111     247.371  22.148 -28.961  1.00  0.00           H  
ATOM   1585  C   GLY   111     245.891  21.131 -30.080  1.00  0.00           C  
ATOM   1586  O   GLY   111     244.715  21.011 -30.288  1.00  0.00           O  
ATOM   1587  N   ILE   112     246.748  20.188 -30.508  1.00  0.00           N  
ATOM   1588  H   ILE   112     247.732  20.413 -30.529  1.00  0.00           H  
ATOM   1589  CA  ILE   112     246.420  18.843 -30.854  1.00  0.00           C  
ATOM   1590  HA  ILE   112     245.387  18.565 -30.642  1.00  0.00           H  
ATOM   1591  CB  ILE   112     246.442  18.703 -32.393  1.00  0.00           C  
ATOM   1592  HB  ILE   112     246.275  17.643 -32.585  1.00  0.00           H  
ATOM   1593  CG2 ILE   112     247.868  19.120 -33.012  1.00  0.00           C  
ATOM   1594 HG21 ILE   112     248.726  18.593 -32.593  1.00  0.00           H  
ATOM   1595 HG22 ILE   112     248.028  20.190 -32.882  1.00  0.00           H  
ATOM   1596 HG23 ILE   112     248.014  18.870 -34.063  1.00  0.00           H  
ATOM   1597  CG1 ILE   112     245.263  19.348 -33.174  1.00  0.00           C  
ATOM   1598 HG12 ILE   112     244.319  19.171 -32.658  1.00  0.00           H  
ATOM   1599 HG13 ILE   112     245.335  20.436 -33.191  1.00  0.00           H  
ATOM   1600  CD1 ILE   112     245.067  18.823 -34.551  1.00  0.00           C  
ATOM   1601 HD11 ILE   112     246.010  19.011 -35.064  1.00  0.00           H  
ATOM   1602 HD12 ILE   112     244.170  19.281 -34.966  1.00  0.00           H  
ATOM   1603 HD13 ILE   112     244.758  17.778 -34.543  1.00  0.00           H  
ATOM   1604  C   ILE   112     247.449  17.846 -30.159  1.00  0.00           C  
ATOM   1605  O   ILE   112     248.577  18.182 -29.818  1.00  0.00           O  
ATOM   1606  N   LEU   113     246.994  16.614 -30.002  1.00  0.00           N  
ATOM   1607  H   LEU   113     246.001  16.573 -30.179  1.00  0.00           H  
ATOM   1608  CA  LEU   113     247.612  15.478 -29.350  1.00  0.00           C  
ATOM   1609  HA  LEU   113     247.457  15.645 -28.284  1.00  0.00           H  
ATOM   1610  CB  LEU   113     246.878  14.153 -29.708  1.00  0.00           C  
ATOM   1611  HB2 LEU   113     247.224  13.897 -30.709  1.00  0.00           H  
ATOM   1612  HB3 LEU   113     247.157  13.421 -28.949  1.00  0.00           H  
ATOM   1613  CG  LEU   113     245.379  14.080 -29.606  1.00  0.00           C  
ATOM   1614  HG  LEU   113     245.017  14.683 -30.439  1.00  0.00           H  
ATOM   1615  CD1 LEU   113     244.672  14.469 -28.266  1.00  0.00           C  
ATOM   1616 HD11 LEU   113     245.158  13.808 -27.548  1.00  0.00           H  
ATOM   1617 HD12 LEU   113     243.590  14.353 -28.312  1.00  0.00           H  
ATOM   1618 HD13 LEU   113     244.834  15.500 -27.950  1.00  0.00           H  
ATOM   1619  CD2 LEU   113     245.004  12.650 -29.842  1.00  0.00           C  
ATOM   1620 HD21 LEU   113     244.878  12.465 -30.909  1.00  0.00           H  
ATOM   1621 HD22 LEU   113     244.064  12.353 -29.377  1.00  0.00           H  
ATOM   1622 HD23 LEU   113     245.756  11.963 -29.454  1.00  0.00           H  
ATOM   1623  C   LEU   113     249.089  15.217 -29.572  1.00  0.00           C  
ATOM   1624  O   LEU   113     249.781  14.644 -28.668  1.00  0.00           O  
ATOM   1625  N   GLU   114     249.555  15.502 -30.758  1.00  0.00           N  
ATOM   1626  H   GLU   114     248.797  15.756 -31.375  1.00  0.00           H  
ATOM   1627  CA  GLU   114     250.870  15.174 -31.292  1.00  0.00           C  
ATOM   1628  HA  GLU   114     251.040  14.115 -31.098  1.00  0.00           H  
ATOM   1629  CB  GLU   114     250.982  15.496 -32.815  1.00  0.00           C  
ATOM   1630  HB2 GLU   114     250.671  16.516 -33.044  1.00  0.00           H  
ATOM   1631  HB3 GLU   114     252.031  15.481 -33.111  1.00  0.00           H  
ATOM   1632  CG  GLU   114     250.175  14.519 -33.707  1.00  0.00           C  
ATOM   1633  HG2 GLU   114     249.187  14.570 -33.251  1.00  0.00           H  
ATOM   1634  HG3 GLU   114     250.165  14.935 -34.715  1.00  0.00           H  
ATOM   1635  CD  GLU   114     250.505  12.970 -33.728  1.00  0.00           C  
ATOM   1636  OE1 GLU   114     250.091  12.421 -34.722  1.00  0.00           O  
ATOM   1637  OE2 GLU   114     250.919  12.315 -32.742  1.00  0.00           O  
ATOM   1638  C   GLU   114     251.906  16.012 -30.508  1.00  0.00           C  
ATOM   1639  O   GLU   114     253.043  15.565 -30.262  1.00  0.00           O  
ATOM   1640  N   ASP   115     251.584  17.298 -30.226  1.00  0.00           N  
ATOM   1641  H   ASP   115     250.710  17.706 -30.526  1.00  0.00           H  
ATOM   1642  CA  ASP   115     252.454  18.284 -29.567  1.00  0.00           C  
ATOM   1643  HA  ASP   115     253.439  17.831 -29.449  1.00  0.00           H  
ATOM   1644  CB  ASP   115     252.570  19.582 -30.495  1.00  0.00           C  
ATOM   1645  HB2 ASP   115     251.683  20.196 -30.652  1.00  0.00           H  
ATOM   1646  HB3 ASP   115     253.358  20.241 -30.130  1.00  0.00           H  
ATOM   1647  CG  ASP   115     253.065  19.294 -31.915  1.00  0.00           C  
ATOM   1648  OD1 ASP   115     254.244  18.870 -31.869  1.00  0.00           O  
ATOM   1649  OD2 ASP   115     252.258  19.270 -32.938  1.00  0.00           O  
ATOM   1650  C   ASP   115     252.010  18.530 -28.120  1.00  0.00           C  
ATOM   1651  O   ASP   115     252.843  18.954 -27.362  1.00  0.00           O  
ATOM   1652  N   MET   116     250.726  18.415 -27.823  1.00  0.00           N  
ATOM   1653  H   MET   116     250.111  18.109 -28.563  1.00  0.00           H  
ATOM   1654  CA  MET   116     250.219  18.857 -26.511  1.00  0.00           C  
ATOM   1655  HA  MET   116     250.558  19.847 -26.205  1.00  0.00           H  
ATOM   1656  CB  MET   116     248.647  18.913 -26.526  1.00  0.00           C  
ATOM   1657  HB2 MET   116     248.292  19.499 -27.374  1.00  0.00           H  
ATOM   1658  HB3 MET   116     248.187  17.936 -26.674  1.00  0.00           H  
ATOM   1659  CG  MET   116     248.066  19.510 -25.255  1.00  0.00           C  
ATOM   1660  HG2 MET   116     248.478  18.981 -24.395  1.00  0.00           H  
ATOM   1661  HG3 MET   116     248.404  20.545 -25.200  1.00  0.00           H  
ATOM   1662  SD  MET   116     246.234  19.594 -25.189  1.00  0.00           S  
ATOM   1663  CE  MET   116     245.766  17.922 -24.606  1.00  0.00           C  
ATOM   1664  HE1 MET   116     246.249  17.124 -25.170  1.00  0.00           H  
ATOM   1665  HE2 MET   116     246.219  17.806 -23.621  1.00  0.00           H  
ATOM   1666  HE3 MET   116     244.731  17.660 -24.388  1.00  0.00           H  
ATOM   1667  C   MET   116     250.734  17.882 -25.333  1.00  0.00           C  
ATOM   1668  O   MET   116     250.441  16.680 -25.376  1.00  0.00           O  
ATOM   1669  N   PRO   117     251.352  18.522 -24.281  1.00  0.00           N  
ATOM   1670  CD  PRO   117     252.032  19.787 -24.173  1.00  0.00           C  
ATOM   1671  HD2 PRO   117     251.367  20.641 -24.295  1.00  0.00           H  
ATOM   1672  HD3 PRO   117     252.781  19.917 -24.955  1.00  0.00           H  
ATOM   1673  CG  PRO   117     252.746  19.766 -22.820  1.00  0.00           C  
ATOM   1674  HG2 PRO   117     252.097  20.363 -22.180  1.00  0.00           H  
ATOM   1675  HG3 PRO   117     253.765  20.152 -22.851  1.00  0.00           H  
ATOM   1676  CB  PRO   117     252.839  18.330 -22.294  1.00  0.00           C  
ATOM   1677  HB2 PRO   117     252.701  18.304 -21.213  1.00  0.00           H  
ATOM   1678  HB3 PRO   117     253.797  17.904 -22.593  1.00  0.00           H  
ATOM   1679  CA  PRO   117     251.681  17.607 -23.052  1.00  0.00           C  
ATOM   1680  HA  PRO   117     251.972  16.611 -23.386  1.00  0.00           H  
ATOM   1681  C   PRO   117     250.421  17.363 -22.215  1.00  0.00           C  
ATOM   1682  O   PRO   117     249.641  18.308 -21.908  1.00  0.00           O  
ATOM   1683  N   VAL   118     250.464  16.163 -21.591  1.00  0.00           N  
ATOM   1684  H   VAL   118     251.296  15.636 -21.814  1.00  0.00           H  
ATOM   1685  CA  VAL   118     249.575  15.759 -20.467  1.00  0.00           C  
ATOM   1686  HA  VAL   118     248.693  16.361 -20.688  1.00  0.00           H  
ATOM   1687  CB  VAL   118     249.041  14.339 -20.471  1.00  0.00           C  
ATOM   1688  HB  VAL   118     249.707  13.778 -19.815  1.00  0.00           H  
ATOM   1689  CG1 VAL   118     248.805  13.653 -21.855  1.00  0.00           C  
ATOM   1690 HG11 VAL   118     247.902  14.033 -22.332  1.00  0.00           H  
ATOM   1691 HG12 VAL   118     248.676  12.592 -21.640  1.00  0.00           H  
ATOM   1692 HG13 VAL   118     249.624  13.789 -22.561  1.00  0.00           H  
ATOM   1693  CG2 VAL   118     247.655  14.126 -19.801  1.00  0.00           C  
ATOM   1694 HG21 VAL   118     246.977  14.856 -20.245  1.00  0.00           H  
ATOM   1695 HG22 VAL   118     247.872  14.396 -18.768  1.00  0.00           H  
ATOM   1696 HG23 VAL   118     247.338  13.086 -19.870  1.00  0.00           H  
ATOM   1697  C   VAL   118     250.151  16.056 -19.041  1.00  0.00           C  
ATOM   1698  O   VAL   118     251.366  15.990 -18.846  1.00  0.00           O  
ATOM   1699  N   ASP   119     249.226  16.454 -18.127  1.00  0.00           N  
ATOM   1700  H   ASP   119     248.323  16.672 -18.523  1.00  0.00           H  
ATOM   1701  CA  ASP   119     249.486  16.863 -16.712  1.00  0.00           C  
ATOM   1702  HA  ASP   119     249.879  17.880 -16.730  1.00  0.00           H  
ATOM   1703  CB  ASP   119     248.249  16.833 -15.761  1.00  0.00           C  
ATOM   1704  HB2 ASP   119     247.898  15.846 -15.459  1.00  0.00           H  
ATOM   1705  HB3 ASP   119     248.492  17.245 -14.782  1.00  0.00           H  
ATOM   1706  CG  ASP   119     247.072  17.676 -16.287  1.00  0.00           C  
ATOM   1707  OD1 ASP   119     246.215  17.957 -15.431  1.00  0.00           O  
ATOM   1708  OD2 ASP   119     247.045  18.215 -17.468  1.00  0.00           O  
ATOM   1709  C   ASP   119     250.627  15.897 -16.147  1.00  0.00           C  
ATOM   1710  O   ASP   119     250.551  14.673 -16.298  1.00  0.00           O  
ATOM   1711  N   PRO   120     251.611  16.534 -15.468  1.00  0.00           N  
ATOM   1712  CD  PRO   120     252.002  17.940 -15.350  1.00  0.00           C  
ATOM   1713  HD2 PRO   120     251.511  18.353 -14.469  1.00  0.00           H  
ATOM   1714  HD3 PRO   120     251.767  18.523 -16.240  1.00  0.00           H  
ATOM   1715  CG  PRO   120     253.492  17.975 -15.260  1.00  0.00           C  
ATOM   1716  HG2 PRO   120     253.967  18.902 -14.936  1.00  0.00           H  
ATOM   1717  HG3 PRO   120     253.872  17.704 -16.245  1.00  0.00           H  
ATOM   1718  CB  PRO   120     253.735  16.762 -14.256  1.00  0.00           C  
ATOM   1719  HB2 PRO   120     253.588  16.830 -13.178  1.00  0.00           H  
ATOM   1720  HB3 PRO   120     254.698  16.279 -14.421  1.00  0.00           H  
ATOM   1721  CA  PRO   120     252.724  15.749 -14.819  1.00  0.00           C  
ATOM   1722  HA  PRO   120     253.231  15.201 -15.613  1.00  0.00           H  
ATOM   1723  C   PRO   120     252.324  14.746 -13.845  1.00  0.00           C  
ATOM   1724  O   PRO   120     252.958  13.671 -13.837  1.00  0.00           O  
ATOM   1725  N   ASP   121     251.404  15.011 -12.935  1.00  0.00           N  
ATOM   1726  H   ASP   121     251.078  15.966 -12.905  1.00  0.00           H  
ATOM   1727  CA  ASP   121     251.043  14.036 -11.864  1.00  0.00           C  
ATOM   1728  HA  ASP   121     251.937  13.828 -11.276  1.00  0.00           H  
ATOM   1729  CB  ASP   121     250.063  14.835 -10.972  1.00  0.00           C  
ATOM   1730  HB2 ASP   121     250.539  15.794 -10.771  1.00  0.00           H  
ATOM   1731  HB3 ASP   121     249.075  14.935 -11.421  1.00  0.00           H  
ATOM   1732  CG  ASP   121     249.789  14.198  -9.575  1.00  0.00           C  
ATOM   1733  OD1 ASP   121     250.735  13.558  -9.078  1.00  0.00           O  
ATOM   1734  OD2 ASP   121     248.680  14.273  -9.014  1.00  0.00           O  
ATOM   1735  C   ASP   121     250.474  12.692 -12.371  1.00  0.00           C  
ATOM   1736  O   ASP   121     250.575  11.658 -11.757  1.00  0.00           O  
ATOM   1737  N   ASN   122     249.824  12.667 -13.529  1.00  0.00           N  
ATOM   1738  H   ASN   122     249.828  13.453 -14.163  1.00  0.00           H  
ATOM   1739  CA  ASN   122     249.292  11.415 -14.228  1.00  0.00           C  
ATOM   1740  HA  ASN   122     248.825  10.687 -13.563  1.00  0.00           H  
ATOM   1741  CB  ASN   122     248.321  11.886 -15.329  1.00  0.00           C  
ATOM   1742  HB2 ASN   122     248.678  12.680 -15.985  1.00  0.00           H  
ATOM   1743  HB3 ASN   122     247.929  11.229 -16.105  1.00  0.00           H  
ATOM   1744  CG  ASN   122     246.993  12.455 -14.789  1.00  0.00           C  
ATOM   1745  OD1 ASN   122     246.944  13.602 -14.281  1.00  0.00           O  
ATOM   1746  ND2 ASN   122     245.925  11.788 -14.826  1.00  0.00           N  
ATOM   1747 HD21 ASN   122     245.839  10.852 -15.196  1.00  0.00           H  
ATOM   1748 HD22 ASN   122     245.142  12.352 -14.528  1.00  0.00           H  
ATOM   1749  C   ASN   122     250.471  10.582 -14.698  1.00  0.00           C  
ATOM   1750  O   ASN   122     250.437   9.411 -14.484  1.00  0.00           O  
ATOM   1751  N   GLU   123     251.571  11.135 -15.321  1.00  0.00           N  
ATOM   1752  H   GLU   123     251.563  12.089 -15.653  1.00  0.00           H  
ATOM   1753  CA  GLU   123     252.879  10.441 -15.594  1.00  0.00           C  
ATOM   1754  HA  GLU   123     252.499   9.542 -16.080  1.00  0.00           H  
ATOM   1755  CB  GLU   123     253.759  11.333 -16.513  1.00  0.00           C  
ATOM   1756  HB2 GLU   123     253.877  12.260 -15.952  1.00  0.00           H  
ATOM   1757  HB3 GLU   123     254.728  10.840 -16.598  1.00  0.00           H  
ATOM   1758  CG  GLU   123     253.178  11.606 -17.887  1.00  0.00           C  
ATOM   1759  HG2 GLU   123     253.133  10.691 -18.477  1.00  0.00           H  
ATOM   1760  HG3 GLU   123     252.134  11.908 -17.796  1.00  0.00           H  
ATOM   1761  CD  GLU   123     253.848  12.748 -18.653  1.00  0.00           C  
ATOM   1762  OE1 GLU   123     254.048  12.559 -19.872  1.00  0.00           O  
ATOM   1763  OE2 GLU   123     254.235  13.804 -18.065  1.00  0.00           O  
ATOM   1764  C   GLU   123     253.591   9.835 -14.380  1.00  0.00           C  
ATOM   1765  O   GLU   123     254.484   9.017 -14.623  1.00  0.00           O  
ATOM   1766  N   ALA   124     253.183  10.060 -13.123  1.00  0.00           N  
ATOM   1767  H   ALA   124     252.348  10.622 -13.044  1.00  0.00           H  
ATOM   1768  CA  ALA   124     253.749   9.414 -11.930  1.00  0.00           C  
ATOM   1769  HA  ALA   124     254.822   9.270 -12.053  1.00  0.00           H  
ATOM   1770  CB  ALA   124     253.842  10.304 -10.751  1.00  0.00           C  
ATOM   1771  HB1 ALA   124     254.407   9.726 -10.020  1.00  0.00           H  
ATOM   1772  HB2 ALA   124     254.311  11.245 -11.036  1.00  0.00           H  
ATOM   1773  HB3 ALA   124     252.792  10.493 -10.528  1.00  0.00           H  
ATOM   1774  C   ALA   124     253.126   8.144 -11.519  1.00  0.00           C  
ATOM   1775  O   ALA   124     253.571   7.412 -10.678  1.00  0.00           O  
ATOM   1776  N   TYR   125     251.856   8.021 -12.041  1.00  0.00           N  
ATOM   1777  H   TYR   125     251.410   8.638 -12.704  1.00  0.00           H  
ATOM   1778  CA  TYR   125     250.860   6.994 -11.630  1.00  0.00           C  
ATOM   1779  HA  TYR   125     250.757   7.083 -10.549  1.00  0.00           H  
ATOM   1780  CB  TYR   125     249.491   7.249 -12.321  1.00  0.00           C  
ATOM   1781  HB2 TYR   125     249.189   8.292 -12.223  1.00  0.00           H  
ATOM   1782  HB3 TYR   125     249.697   6.999 -13.362  1.00  0.00           H  
ATOM   1783  CG  TYR   125     248.495   6.276 -11.788  1.00  0.00           C  
ATOM   1784  CD1 TYR   125     247.795   5.494 -12.719  1.00  0.00           C  
ATOM   1785  HD1 TYR   125     247.956   5.572 -13.784  1.00  0.00           H  
ATOM   1786  CE1 TYR   125     246.746   4.716 -12.281  1.00  0.00           C  
ATOM   1787  HE1 TYR   125     246.108   4.090 -12.887  1.00  0.00           H  
ATOM   1788  CZ  TYR   125     246.506   4.595 -10.851  1.00  0.00           C  
ATOM   1789  OH  TYR   125     245.443   3.885 -10.468  1.00  0.00           O  
ATOM   1790  HH  TYR   125     245.677   3.501  -9.620  1.00  0.00           H  
ATOM   1791  CE2 TYR   125     247.251   5.338  -9.930  1.00  0.00           C  
ATOM   1792  HE2 TYR   125     246.906   5.324  -8.907  1.00  0.00           H  
ATOM   1793  CD2 TYR   125     248.335   6.092 -10.406  1.00  0.00           C  
ATOM   1794  HD2 TYR   125     248.998   6.598  -9.720  1.00  0.00           H  
ATOM   1795  C   TYR   125     251.304   5.527 -12.012  1.00  0.00           C  
ATOM   1796  O   TYR   125     251.190   4.571 -11.174  1.00  0.00           O  
ATOM   1797  N   GLU   126     251.944   5.278 -13.220  1.00  0.00           N  
ATOM   1798  H   GLU   126     251.966   6.112 -13.789  1.00  0.00           H  
ATOM   1799  CA  GLU   126     252.155   3.915 -13.682  1.00  0.00           C  
ATOM   1800  HA  GLU   126     251.188   3.436 -13.834  1.00  0.00           H  
ATOM   1801  CB  GLU   126     252.547   4.050 -15.088  1.00  0.00           C  
ATOM   1802  HB2 GLU   126     251.695   4.620 -15.457  1.00  0.00           H  
ATOM   1803  HB3 GLU   126     253.470   4.630 -15.060  1.00  0.00           H  
ATOM   1804  CG  GLU   126     252.775   2.729 -15.795  1.00  0.00           C  
ATOM   1805  HG2 GLU   126     253.618   2.280 -15.271  1.00  0.00           H  
ATOM   1806  HG3 GLU   126     251.942   2.030 -15.712  1.00  0.00           H  
ATOM   1807  CD  GLU   126     252.996   2.690 -17.327  1.00  0.00           C  
ATOM   1808  OE1 GLU   126     253.253   1.505 -17.820  1.00  0.00           O  
ATOM   1809  OE2 GLU   126     252.936   3.788 -17.924  1.00  0.00           O  
ATOM   1810  C   GLU   126     253.188   3.087 -12.882  1.00  0.00           C  
ATOM   1811  O   GLU   126     254.353   3.405 -12.822  1.00  0.00           O  
ATOM   1812  N   MET   127     252.687   2.109 -12.150  1.00  0.00           N  
ATOM   1813  H   MET   127     251.682   2.024 -12.197  1.00  0.00           H  
ATOM   1814  CA  MET   127     253.322   1.082 -11.259  1.00  0.00           C  
ATOM   1815  HA  MET   127     254.387   1.027 -11.484  1.00  0.00           H  
ATOM   1816  CB  MET   127     253.244   1.270  -9.747  1.00  0.00           C  
ATOM   1817  HB2 MET   127     252.261   0.959  -9.393  1.00  0.00           H  
ATOM   1818  HB3 MET   127     254.075   0.686  -9.352  1.00  0.00           H  
ATOM   1819  CG  MET   127     253.406   2.715  -9.285  1.00  0.00           C  
ATOM   1820  HG2 MET   127     252.567   3.231  -9.753  1.00  0.00           H  
ATOM   1821  HG3 MET   127     253.330   2.588  -8.205  1.00  0.00           H  
ATOM   1822  SD  MET   127     254.826   3.780  -9.740  1.00  0.00           S  
ATOM   1823  CE  MET   127     256.272   2.662  -9.570  1.00  0.00           C  
ATOM   1824  HE1 MET   127     256.150   2.109  -8.639  1.00  0.00           H  
ATOM   1825  HE2 MET   127     256.309   1.923 -10.371  1.00  0.00           H  
ATOM   1826  HE3 MET   127     257.206   3.224  -9.583  1.00  0.00           H  
ATOM   1827  C   MET   127     252.555  -0.202 -11.647  1.00  0.00           C  
ATOM   1828  O   MET   127     251.336  -0.118 -11.781  1.00  0.00           O  
ATOM   1829  N   PRO   128     253.207  -1.392 -11.506  1.00  0.00           N  
ATOM   1830  CD  PRO   128     254.650  -1.543 -11.499  1.00  0.00           C  
ATOM   1831  HD2 PRO   128     255.006  -1.066 -10.586  1.00  0.00           H  
ATOM   1832  HD3 PRO   128     254.973  -1.113 -12.448  1.00  0.00           H  
ATOM   1833  CG  PRO   128     254.925  -3.073 -11.559  1.00  0.00           C  
ATOM   1834  HG2 PRO   128     254.972  -3.378 -10.514  1.00  0.00           H  
ATOM   1835  HG3 PRO   128     255.814  -3.199 -12.177  1.00  0.00           H  
ATOM   1836  CB  PRO   128     253.604  -3.558 -12.238  1.00  0.00           C  
ATOM   1837  HB2 PRO   128     253.442  -4.613 -12.018  1.00  0.00           H  
ATOM   1838  HB3 PRO   128     253.707  -3.374 -13.307  1.00  0.00           H  
ATOM   1839  CA  PRO   128     252.492  -2.755 -11.648  1.00  0.00           C  
ATOM   1840  HA  PRO   128     251.755  -2.607 -12.437  1.00  0.00           H  
ATOM   1841  C   PRO   128     251.778  -3.266 -10.405  1.00  0.00           C  
ATOM   1842  O   PRO   128     251.050  -4.185 -10.440  1.00  0.00           O  
ATOM   1843  N   SER   129     251.888  -2.646  -9.240  1.00  0.00           N  
ATOM   1844  H   SER   129     252.558  -1.907  -9.081  1.00  0.00           H  
ATOM   1845  CA  SER   129     251.337  -3.118  -7.927  1.00  0.00           C  
ATOM   1846  HA  SER   129     250.336  -3.529  -8.052  1.00  0.00           H  
ATOM   1847  CB  SER   129     252.322  -4.069  -7.272  1.00  0.00           C  
ATOM   1848  HB2 SER   129     253.241  -3.507  -7.104  1.00  0.00           H  
ATOM   1849  HB3 SER   129     252.024  -4.344  -6.260  1.00  0.00           H  
ATOM   1850  OG  SER   129     252.569  -5.276  -8.026  1.00  0.00           O  
ATOM   1851  HG  SER   129     252.616  -5.048  -8.957  1.00  0.00           H  
ATOM   1852  C   SER   129     251.006  -1.970  -6.938  1.00  0.00           C  
ATOM   1853  O   SER   129     251.911  -1.264  -6.441  1.00  0.00           O  
ATOM   1854  N   GLU   130     249.704  -1.770  -6.696  1.00  0.00           N  
ATOM   1855  H   GLU   130     248.989  -2.368  -7.084  1.00  0.00           H  
ATOM   1856  CA  GLU   130     249.153  -0.691  -5.900  1.00  0.00           C  
ATOM   1857  HA  GLU   130     249.872   0.114  -6.052  1.00  0.00           H  
ATOM   1858  CB  GLU   130     247.813  -0.260  -6.403  1.00  0.00           C  
ATOM   1859  HB2 GLU   130     247.092  -1.030  -6.679  1.00  0.00           H  
ATOM   1860  HB3 GLU   130     247.350   0.399  -5.668  1.00  0.00           H  
ATOM   1861  CG  GLU   130     247.960   0.698  -7.610  1.00  0.00           C  
ATOM   1862  HG2 GLU   130     248.809   1.369  -7.483  1.00  0.00           H  
ATOM   1863  HG3 GLU   130     248.081   0.076  -8.497  1.00  0.00           H  
ATOM   1864  CD  GLU   130     246.656   1.567  -7.951  1.00  0.00           C  
ATOM   1865  OE1 GLU   130     246.637   2.790  -7.841  1.00  0.00           O  
ATOM   1866  OE2 GLU   130     245.642   0.975  -8.379  1.00  0.00           O  
ATOM   1867  C   GLU   130     249.173  -0.899  -4.365  1.00  0.00           C  
ATOM   1868  O   GLU   130     248.800  -0.035  -3.645  1.00  0.00           O  
ATOM   1869  N   GLU   131     249.731  -2.024  -3.961  1.00  0.00           N  
ATOM   1870  H   GLU   131     250.101  -2.684  -4.629  1.00  0.00           H  
ATOM   1871  CA  GLU   131     249.880  -2.508  -2.603  1.00  0.00           C  
ATOM   1872  HA  GLU   131     249.083  -2.121  -1.969  1.00  0.00           H  
ATOM   1873  CB  GLU   131     249.746  -4.092  -2.516  1.00  0.00           C  
ATOM   1874  HB2 GLU   131     250.401  -4.409  -3.327  1.00  0.00           H  
ATOM   1875  HB3 GLU   131     250.194  -4.400  -1.570  1.00  0.00           H  
ATOM   1876  CG  GLU   131     248.334  -4.635  -2.683  1.00  0.00           C  
ATOM   1877  HG2 GLU   131     247.587  -4.203  -2.018  1.00  0.00           H  
ATOM   1878  HG3 GLU   131     248.121  -4.349  -3.713  1.00  0.00           H  
ATOM   1879  CD  GLU   131     248.176  -6.188  -2.610  1.00  0.00           C  
ATOM   1880  OE1 GLU   131     249.074  -6.878  -3.141  1.00  0.00           O  
ATOM   1881  OE2 GLU   131     247.246  -6.734  -1.927  1.00  0.00           O  
ATOM   1882  C   GLU   131     251.218  -1.981  -1.918  1.00  0.00           C  
ATOM   1883  O   GLU   131     251.301  -1.380  -0.887  1.00  0.00           O  
ATOM   1884  N   GLY   132     252.272  -2.427  -2.611  1.00  0.00           N  
ATOM   1885  H   GLY   132     252.158  -2.902  -3.495  1.00  0.00           H  
ATOM   1886  CA  GLY   132     253.630  -2.047  -2.264  1.00  0.00           C  
ATOM   1887  HA2 GLY   132     253.598  -1.097  -1.729  1.00  0.00           H  
ATOM   1888  HA3 GLY   132     254.221  -2.773  -1.705  1.00  0.00           H  
ATOM   1889  C   GLY   132     254.463  -1.946  -3.607  1.00  0.00           C  
ATOM   1890  O   GLY   132     254.198  -2.576  -4.605  1.00  0.00           O  
ATOM   1891  N   TYR   133     255.552  -1.118  -3.692  1.00  0.00           N  
ATOM   1892  H   TYR   133     255.804  -0.456  -2.972  1.00  0.00           H  
ATOM   1893  CA  TYR   133     256.393  -1.118  -4.958  1.00  0.00           C  
ATOM   1894  HA  TYR   133     255.744  -1.173  -5.832  1.00  0.00           H  
ATOM   1895  CB  TYR   133     256.891   0.314  -5.164  1.00  0.00           C  
ATOM   1896  HB2 TYR   133     257.786   0.356  -4.543  1.00  0.00           H  
ATOM   1897  HB3 TYR   133     257.098   0.302  -6.234  1.00  0.00           H  
ATOM   1898  CG  TYR   133     256.020   1.547  -4.830  1.00  0.00           C  
ATOM   1899  CD1 TYR   133     254.914   1.749  -5.589  1.00  0.00           C  
ATOM   1900  HD1 TYR   133     254.798   1.118  -6.457  1.00  0.00           H  
ATOM   1901  CE1 TYR   133     253.978   2.712  -5.143  1.00  0.00           C  
ATOM   1902  HE1 TYR   133     253.156   2.931  -5.809  1.00  0.00           H  
ATOM   1903  CZ  TYR   133     254.135   3.450  -3.951  1.00  0.00           C  
ATOM   1904  OH  TYR   133     253.092   4.080  -3.393  1.00  0.00           O  
ATOM   1905  HH  TYR   133     252.510   4.420  -4.077  1.00  0.00           H  
ATOM   1906  CE2 TYR   133     255.379   3.316  -3.235  1.00  0.00           C  
ATOM   1907  HE2 TYR   133     255.523   3.747  -2.255  1.00  0.00           H  
ATOM   1908  CD2 TYR   133     256.290   2.378  -3.738  1.00  0.00           C  
ATOM   1909  HD2 TYR   133     257.230   2.256  -3.220  1.00  0.00           H  
ATOM   1910  C   TYR   133     257.414  -2.242  -5.111  1.00  0.00           C  
ATOM   1911  O   TYR   133     257.886  -2.406  -6.233  1.00  0.00           O  
ATOM   1912  N   GLN   134     257.695  -3.055  -4.075  1.00  0.00           N  
ATOM   1913  H   GLN   134     257.118  -2.771  -3.296  1.00  0.00           H  
ATOM   1914  CA  GLN   134     258.658  -4.183  -4.085  1.00  0.00           C  
ATOM   1915  HA  GLN   134     259.170  -4.413  -5.019  1.00  0.00           H  
ATOM   1916  CB  GLN   134     259.739  -3.994  -2.927  1.00  0.00           C  
ATOM   1917  HB2 GLN   134     260.493  -4.745  -3.161  1.00  0.00           H  
ATOM   1918  HB3 GLN   134     260.214  -3.020  -3.041  1.00  0.00           H  
ATOM   1919  CG  GLN   134     259.243  -4.279  -1.492  1.00  0.00           C  
ATOM   1920  HG2 GLN   134     259.259  -3.318  -0.976  1.00  0.00           H  
ATOM   1921  HG3 GLN   134     258.226  -4.667  -1.431  1.00  0.00           H  
ATOM   1922  CD  GLN   134     260.346  -5.099  -0.839  1.00  0.00           C  
ATOM   1923  OE1 GLN   134     261.087  -4.739   0.059  1.00  0.00           O  
ATOM   1924  NE2 GLN   134     260.295  -6.389  -1.011  1.00  0.00           N  
ATOM   1925 HE21 GLN   134     259.702  -6.919  -1.634  1.00  0.00           H  
ATOM   1926 HE22 GLN   134     261.170  -6.848  -0.801  1.00  0.00           H  
ATOM   1927  C   GLN   134     257.865  -5.455  -3.784  1.00  0.00           C  
ATOM   1928  O   GLN   134     256.742  -5.531  -3.429  1.00  0.00           O  
ATOM   1929  N   ASP   135     258.463  -6.622  -4.297  1.00  0.00           N  
ATOM   1930  H   ASP   135     259.346  -6.599  -4.787  1.00  0.00           H  
ATOM   1931  CA  ASP   135     257.844  -7.968  -4.286  1.00  0.00           C  
ATOM   1932  HA  ASP   135     256.788  -7.825  -4.057  1.00  0.00           H  
ATOM   1933  CB  ASP   135     258.208  -8.614  -5.698  1.00  0.00           C  
ATOM   1934  HB2 ASP   135     258.285  -7.864  -6.484  1.00  0.00           H  
ATOM   1935  HB3 ASP   135     259.170  -9.126  -5.710  1.00  0.00           H  
ATOM   1936  CG  ASP   135     257.147  -9.707  -6.188  1.00  0.00           C  
ATOM   1937  OD1 ASP   135     256.191 -10.041  -5.479  1.00  0.00           O  
ATOM   1938  OD2 ASP   135     257.424 -10.230  -7.297  1.00  0.00           O  
ATOM   1939  C   ASP   135     258.459  -8.925  -3.239  1.00  0.00           C  
ATOM   1940  O   ASP   135     259.602  -8.690  -2.729  1.00  0.00           O  
ATOM   1941  N   TYR   136     257.720  -9.964  -2.871  1.00  0.00           N  
ATOM   1942  H   TYR   136     257.006 -10.242  -3.528  1.00  0.00           H  
ATOM   1943  CA  TYR   136     258.074 -11.019  -1.937  1.00  0.00           C  
ATOM   1944  HA  TYR   136     258.902 -10.717  -1.295  1.00  0.00           H  
ATOM   1945  CB  TYR   136     256.897 -11.148  -0.915  1.00  0.00           C  
ATOM   1946  HB2 TYR   136     256.794 -10.170  -0.443  1.00  0.00           H  
ATOM   1947  HB3 TYR   136     255.862 -11.242  -1.243  1.00  0.00           H  
ATOM   1948  CG  TYR   136     257.192 -12.043   0.168  1.00  0.00           C  
ATOM   1949  CD1 TYR   136     258.005 -11.696   1.285  1.00  0.00           C  
ATOM   1950  HD1 TYR   136     258.510 -10.749   1.164  1.00  0.00           H  
ATOM   1951  CE1 TYR   136     258.219 -12.608   2.283  1.00  0.00           C  
ATOM   1952  HE1 TYR   136     258.893 -12.407   3.103  1.00  0.00           H  
ATOM   1953  CZ  TYR   136     257.561 -13.860   2.285  1.00  0.00           C  
ATOM   1954  OH  TYR   136     257.878 -14.791   3.233  1.00  0.00           O  
ATOM   1955  HH  TYR   136     257.486 -15.668   3.221  1.00  0.00           H  
ATOM   1956  CE2 TYR   136     256.706 -14.231   1.213  1.00  0.00           C  
ATOM   1957  HE2 TYR   136     256.229 -15.199   1.247  1.00  0.00           H  
ATOM   1958  CD2 TYR   136     256.490 -13.310   0.181  1.00  0.00           C  
ATOM   1959  HD2 TYR   136     255.868 -13.593  -0.655  1.00  0.00           H  
ATOM   1960  C   TYR   136     258.314 -12.334  -2.679  1.00  0.00           C  
ATOM   1961  O   TYR   136     257.496 -12.871  -3.500  1.00  0.00           O  
ATOM   1962  N   GLU   137     259.416 -13.023  -2.305  1.00  0.00           N  
ATOM   1963  H   GLU   137     260.011 -12.546  -1.642  1.00  0.00           H  
ATOM   1964  CA  GLU   137     259.976 -14.209  -2.890  1.00  0.00           C  
ATOM   1965  HA  GLU   137     259.280 -14.734  -3.545  1.00  0.00           H  
ATOM   1966  CB  GLU   137     261.181 -13.661  -3.753  1.00  0.00           C  
ATOM   1967  HB2 GLU   137     261.967 -13.344  -3.068  1.00  0.00           H  
ATOM   1968  HB3 GLU   137     261.600 -14.427  -4.405  1.00  0.00           H  
ATOM   1969  CG  GLU   137     260.827 -12.493  -4.686  1.00  0.00           C  
ATOM   1970  HG2 GLU   137     259.911 -12.638  -5.258  1.00  0.00           H  
ATOM   1971  HG3 GLU   137     260.637 -11.625  -4.055  1.00  0.00           H  
ATOM   1972  CD  GLU   137     261.889 -12.093  -5.652  1.00  0.00           C  
ATOM   1973  OE1 GLU   137     262.881 -11.329  -5.304  1.00  0.00           O  
ATOM   1974  OE2 GLU   137     261.859 -12.500  -6.844  1.00  0.00           O  
ATOM   1975  C   GLU   137     260.456 -15.171  -1.810  1.00  0.00           C  
ATOM   1976  O   GLU   137     261.494 -14.878  -1.143  1.00  0.00           O  
ATOM   1977  N   PRO   138     259.659 -16.257  -1.503  1.00  0.00           N  
ATOM   1978  CD  PRO   138     258.440 -16.686  -2.126  1.00  0.00           C  
ATOM   1979  HD2 PRO   138     258.390 -16.819  -3.207  1.00  0.00           H  
ATOM   1980  HD3 PRO   138     257.716 -16.002  -1.683  1.00  0.00           H  
ATOM   1981  CG  PRO   138     258.109 -17.992  -1.349  1.00  0.00           C  
ATOM   1982  HG2 PRO   138     258.474 -18.921  -1.787  1.00  0.00           H  
ATOM   1983  HG3 PRO   138     257.046 -18.154  -1.171  1.00  0.00           H  
ATOM   1984  CB  PRO   138     258.674 -17.763   0.004  1.00  0.00           C  
ATOM   1985  HB2 PRO   138     258.653 -18.735   0.497  1.00  0.00           H  
ATOM   1986  HB3 PRO   138     257.995 -17.120   0.565  1.00  0.00           H  
ATOM   1987  CA  PRO   138     259.972 -17.037  -0.280  1.00  0.00           C  
ATOM   1988  HA  PRO   138     260.235 -16.378   0.548  1.00  0.00           H  
ATOM   1989  C   PRO   138     261.150 -17.968  -0.470  1.00  0.00           C  
ATOM   1990  O   PRO   138     261.607 -18.290  -1.554  1.00  0.00           O  
ATOM   1991  N   GLU   139     261.643 -18.490   0.598  1.00  0.00           N  
ATOM   1992  H   GLU   139     261.202 -18.442   1.505  1.00  0.00           H  
ATOM   1993  CA  GLU   139     262.727 -19.342   0.773  1.00  0.00           C  
ATOM   1994  HA  GLU   139     262.944 -19.825  -0.180  1.00  0.00           H  
ATOM   1995  CB  GLU   139     263.898 -18.530   1.304  1.00  0.00           C  
ATOM   1996  HB2 GLU   139     264.651 -19.272   1.571  1.00  0.00           H  
ATOM   1997  HB3 GLU   139     264.389 -18.029   0.470  1.00  0.00           H  
ATOM   1998  CG  GLU   139     263.668 -17.685   2.594  1.00  0.00           C  
ATOM   1999  HG2 GLU   139     263.306 -16.721   2.237  1.00  0.00           H  
ATOM   2000  HG3 GLU   139     262.866 -18.213   3.110  1.00  0.00           H  
ATOM   2001  CD  GLU   139     264.897 -17.578   3.500  1.00  0.00           C  
ATOM   2002  OE1 GLU   139     265.761 -16.757   3.150  1.00  0.00           O  
ATOM   2003  OE2 GLU   139     265.023 -18.230   4.582  1.00  0.00           O  
ATOM   2004  C   GLU   139     262.218 -20.381   1.808  1.00  0.00           C  
ATOM   2005  O   GLU   139     261.267 -20.124   2.508  1.00  0.00           O  
ATOM   2006  N   ALA   140     262.970 -21.454   1.921  1.00  0.00           N  
ATOM   2007  H   ALA   140     263.797 -21.577   1.354  1.00  0.00           H  
ATOM   2008  CA  ALA   140     262.816 -22.484   2.939  1.00  0.00           C  
ATOM   2009  HA  ALA   140     261.787 -22.551   3.292  1.00  0.00           H  
ATOM   2010  CB  ALA   140     263.297 -23.820   2.415  1.00  0.00           C  
ATOM   2011  HB1 ALA   140     264.030 -23.669   1.622  1.00  0.00           H  
ATOM   2012  HB2 ALA   140     263.693 -24.564   3.106  1.00  0.00           H  
ATOM   2013  HB3 ALA   140     262.433 -24.161   1.845  1.00  0.00           H  
ATOM   2014  C   ALA   140     263.492 -22.160   4.232  1.00  0.00           C  
ATOM   2015  O   ALA   140     262.891 -22.230   5.357  1.00  0.00           O  
ATOM   2016  OXT ALA   140     264.630 -21.667   4.252  1.00  0.00           O  
TER    2017      ALA   140 
ATOM   2017  N   ASP   141     209.438 -32.072 -44.749  1.00  0.00           N  
ATOM   2018  H1  ASP   141     209.914 -31.455 -45.392  1.00  0.00           H  
ATOM   2019  H2  ASP   141     208.631 -31.472 -44.838  1.00  0.00           H  
ATOM   2020  H3  ASP   141     209.420 -33.008 -45.126  1.00  0.00           H  
ATOM   2021  CA  ASP   141     209.991 -32.179 -43.332  1.00  0.00           C  
ATOM   2022  HA  ASP   141     210.233 -31.215 -42.883  1.00  0.00           H  
ATOM   2023  CB  ASP   141     209.036 -32.818 -42.336  1.00  0.00           C  
ATOM   2024  HB2 ASP   141     208.859 -33.864 -42.584  1.00  0.00           H  
ATOM   2025  HB3 ASP   141     209.602 -32.914 -41.409  1.00  0.00           H  
ATOM   2026  CG  ASP   141     207.630 -32.157 -42.176  1.00  0.00           C  
ATOM   2027  OD1 ASP   141     206.924 -32.290 -41.137  1.00  0.00           O  
ATOM   2028  OD2 ASP   141     207.214 -31.424 -43.115  1.00  0.00           O  
ATOM   2029  C   ASP   141     211.210 -33.069 -43.306  1.00  0.00           C  
ATOM   2030  O   ASP   141     211.365 -33.935 -44.133  1.00  0.00           O  
ATOM   2031  N   ALA   142     212.221 -32.795 -42.481  1.00  0.00           N  
ATOM   2032  H   ALA   142     212.019 -32.170 -41.714  1.00  0.00           H  
ATOM   2033  CA  ALA   142     213.458 -33.534 -42.169  1.00  0.00           C  
ATOM   2034  HA  ALA   142     213.403 -34.529 -42.611  1.00  0.00           H  
ATOM   2035  CB  ALA   142     214.655 -32.687 -42.644  1.00  0.00           C  
ATOM   2036  HB1 ALA   142     214.672 -31.771 -42.054  1.00  0.00           H  
ATOM   2037  HB2 ALA   142     215.535 -33.298 -42.444  1.00  0.00           H  
ATOM   2038  HB3 ALA   142     214.516 -32.275 -43.644  1.00  0.00           H  
ATOM   2039  C   ALA   142     213.572 -33.869 -40.642  1.00  0.00           C  
ATOM   2040  O   ALA   142     213.527 -32.963 -39.800  1.00  0.00           O  
ATOM   2041  N   GLU   143     213.745 -35.109 -40.288  1.00  0.00           N  
ATOM   2042  H   GLU   143     214.043 -35.836 -40.922  1.00  0.00           H  
ATOM   2043  CA  GLU   143     213.707 -35.614 -38.886  1.00  0.00           C  
ATOM   2044  HA  GLU   143     213.436 -34.770 -38.252  1.00  0.00           H  
ATOM   2045  CB  GLU   143     212.595 -36.610 -38.749  1.00  0.00           C  
ATOM   2046  HB2 GLU   143     212.899 -37.459 -39.362  1.00  0.00           H  
ATOM   2047  HB3 GLU   143     212.536 -37.183 -37.823  1.00  0.00           H  
ATOM   2048  CG  GLU   143     211.179 -36.071 -39.127  1.00  0.00           C  
ATOM   2049  HG2 GLU   143     211.035 -35.641 -40.118  1.00  0.00           H  
ATOM   2050  HG3 GLU   143     210.510 -36.926 -39.028  1.00  0.00           H  
ATOM   2051  CD  GLU   143     210.596 -35.054 -38.138  1.00  0.00           C  
ATOM   2052  OE1 GLU   143     210.219 -35.411 -37.004  1.00  0.00           O  
ATOM   2053  OE2 GLU   143     210.252 -33.942 -38.586  1.00  0.00           O  
ATOM   2054  C   GLU   143     215.132 -36.071 -38.538  1.00  0.00           C  
ATOM   2055  O   GLU   143     215.425 -37.231 -38.812  1.00  0.00           O  
ATOM   2056  N   PHE   144     215.967 -35.232 -37.963  1.00  0.00           N  
ATOM   2057  H   PHE   144     215.646 -34.292 -37.783  1.00  0.00           H  
ATOM   2058  CA  PHE   144     217.326 -35.495 -37.399  1.00  0.00           C  
ATOM   2059  HA  PHE   144     217.562 -36.507 -37.070  1.00  0.00           H  
ATOM   2060  CB  PHE   144     218.367 -35.268 -38.473  1.00  0.00           C  
ATOM   2061  HB2 PHE   144     218.224 -34.277 -38.904  1.00  0.00           H  
ATOM   2062  HB3 PHE   144     219.351 -35.321 -38.006  1.00  0.00           H  
ATOM   2063  CG  PHE   144     218.343 -36.191 -39.653  1.00  0.00           C  
ATOM   2064  CD1 PHE   144     219.228 -37.283 -39.700  1.00  0.00           C  
ATOM   2065  HD1 PHE   144     219.984 -37.511 -38.963  1.00  0.00           H  
ATOM   2066  CE1 PHE   144     219.262 -38.128 -40.796  1.00  0.00           C  
ATOM   2067  HE1 PHE   144     220.072 -38.828 -40.662  1.00  0.00           H  
ATOM   2068  CZ  PHE   144     218.451 -37.849 -41.910  1.00  0.00           C  
ATOM   2069  HZ  PHE   144     218.411 -38.424 -42.823  1.00  0.00           H  
ATOM   2070  CE2 PHE   144     217.543 -36.788 -41.897  1.00  0.00           C  
ATOM   2071  HE2 PHE   144     216.945 -36.491 -42.746  1.00  0.00           H  
ATOM   2072  CD2 PHE   144     217.497 -35.970 -40.704  1.00  0.00           C  
ATOM   2073  HD2 PHE   144     216.773 -35.176 -40.598  1.00  0.00           H  
ATOM   2074  C   PHE   144     217.466 -34.583 -36.072  1.00  0.00           C  
ATOM   2075  O   PHE   144     216.553 -33.894 -35.648  1.00  0.00           O  
ATOM   2076  N   ARG   145     218.677 -34.625 -35.565  1.00  0.00           N  
ATOM   2077  H   ARG   145     219.372 -35.127 -36.098  1.00  0.00           H  
ATOM   2078  CA  ARG   145     219.118 -33.703 -34.487  1.00  0.00           C  
ATOM   2079  HA  ARG   145     218.298 -33.345 -33.865  1.00  0.00           H  
ATOM   2080  CB  ARG   145     219.969 -34.590 -33.545  1.00  0.00           C  
ATOM   2081  HB2 ARG   145     220.905 -34.808 -34.058  1.00  0.00           H  
ATOM   2082  HB3 ARG   145     220.304 -33.941 -32.736  1.00  0.00           H  
ATOM   2083  CG  ARG   145     219.270 -35.749 -32.747  1.00  0.00           C  
ATOM   2084  HG2 ARG   145     218.265 -35.376 -32.550  1.00  0.00           H  
ATOM   2085  HG3 ARG   145     219.138 -36.579 -33.441  1.00  0.00           H  
ATOM   2086  CD  ARG   145     219.981 -36.190 -31.455  1.00  0.00           C  
ATOM   2087  HD2 ARG   145     220.318 -35.236 -31.049  1.00  0.00           H  
ATOM   2088  HD3 ARG   145     219.247 -36.743 -30.870  1.00  0.00           H  
ATOM   2089  NE  ARG   145     221.095 -37.026 -31.798  1.00  0.00           N  
ATOM   2090  HE  ARG   145     220.841 -37.656 -32.545  1.00  0.00           H  
ATOM   2091  CZ  ARG   145     222.226 -37.287 -31.156  1.00  0.00           C  
ATOM   2092  NH1 ARG   145     222.536 -36.644 -30.114  1.00  0.00           N  
ATOM   2093 HH11 ARG   145     221.933 -35.960 -29.680  1.00  0.00           H  
ATOM   2094 HH12 ARG   145     223.494 -36.629 -29.794  1.00  0.00           H  
ATOM   2095  NH2 ARG   145     223.117 -38.152 -31.593  1.00  0.00           N  
ATOM   2096 HH21 ARG   145     222.952 -38.529 -32.516  1.00  0.00           H  
ATOM   2097 HH22 ARG   145     223.959 -38.460 -31.128  1.00  0.00           H  
ATOM   2098  C   ARG   145     219.949 -32.608 -35.100  1.00  0.00           C  
ATOM   2099  O   ARG   145     220.453 -32.815 -36.237  1.00  0.00           O  
ATOM   2100  N   HIE   146     220.086 -31.458 -34.387  1.00  0.00           N  
ATOM   2101  H   HIE   146     219.682 -31.448 -33.462  1.00  0.00           H  
ATOM   2102  CA  HIE   146     220.660 -30.275 -34.981  1.00  0.00           C  
ATOM   2103  HA  HIE   146     220.088 -30.079 -35.888  1.00  0.00           H  
ATOM   2104  CB  HIE   146     220.352 -29.019 -34.136  1.00  0.00           C  
ATOM   2105  HB2 HIE   146     220.828 -28.125 -34.537  1.00  0.00           H  
ATOM   2106  HB3 HIE   146     219.286 -28.788 -34.125  1.00  0.00           H  
ATOM   2107  CG  HIE   146     220.838 -29.149 -32.728  1.00  0.00           C  
ATOM   2108  ND1 HIE   146     220.401 -30.027 -31.759  1.00  0.00           N  
ATOM   2109  CE1 HIE   146     221.079 -29.779 -30.662  1.00  0.00           C  
ATOM   2110  HE1 HIE   146     221.161 -30.319 -29.730  1.00  0.00           H  
ATOM   2111  NE2 HIE   146     222.027 -28.843 -30.896  1.00  0.00           N  
ATOM   2112  HE2 HIE   146     222.726 -28.450 -30.281  1.00  0.00           H  
ATOM   2113  CD2 HIE   146     221.866 -28.448 -32.189  1.00  0.00           C  
ATOM   2114  HD2 HIE   146     222.411 -27.634 -32.644  1.00  0.00           H  
ATOM   2115  C   HIE   146     222.127 -30.306 -35.345  1.00  0.00           C  
ATOM   2116  O   HIE   146     222.544 -29.567 -36.161  1.00  0.00           O  
ATOM   2117  N   ASP   147     222.922 -31.349 -35.037  1.00  0.00           N  
ATOM   2118  H   ASP   147     222.776 -31.935 -34.227  1.00  0.00           H  
ATOM   2119  CA  ASP   147     224.318 -31.675 -35.610  1.00  0.00           C  
ATOM   2120  HA  ASP   147     224.651 -30.700 -35.966  1.00  0.00           H  
ATOM   2121  CB  ASP   147     225.430 -31.891 -34.492  1.00  0.00           C  
ATOM   2122  HB2 ASP   147     226.331 -32.271 -34.975  1.00  0.00           H  
ATOM   2123  HB3 ASP   147     225.763 -30.884 -34.242  1.00  0.00           H  
ATOM   2124  CG  ASP   147     225.004 -32.794 -33.258  1.00  0.00           C  
ATOM   2125  OD1 ASP   147     225.877 -32.868 -32.377  1.00  0.00           O  
ATOM   2126  OD2 ASP   147     223.842 -33.191 -33.065  1.00  0.00           O  
ATOM   2127  C   ASP   147     224.418 -32.716 -36.692  1.00  0.00           C  
ATOM   2128  O   ASP   147     225.379 -32.713 -37.434  1.00  0.00           O  
ATOM   2129  N   SER   148     223.402 -33.591 -36.785  1.00  0.00           N  
ATOM   2130  H   SER   148     222.585 -33.277 -36.282  1.00  0.00           H  
ATOM   2131  CA  SER   148     223.349 -34.614 -37.930  1.00  0.00           C  
ATOM   2132  HA  SER   148     224.337 -34.659 -38.389  1.00  0.00           H  
ATOM   2133  CB  SER   148     223.065 -36.000 -37.347  1.00  0.00           C  
ATOM   2134  HB2 SER   148     223.021 -36.628 -38.237  1.00  0.00           H  
ATOM   2135  HB3 SER   148     223.933 -36.355 -36.792  1.00  0.00           H  
ATOM   2136  OG  SER   148     221.980 -36.133 -36.511  1.00  0.00           O  
ATOM   2137  HG  SER   148     222.147 -35.726 -35.658  1.00  0.00           H  
ATOM   2138  C   SER   148     222.371 -34.245 -39.109  1.00  0.00           C  
ATOM   2139  O   SER   148     222.707 -34.694 -40.258  1.00  0.00           O  
ATOM   2140  N   GLY   149     221.241 -33.524 -38.944  1.00  0.00           N  
ATOM   2141  H   GLY   149     221.021 -33.332 -37.978  1.00  0.00           H  
ATOM   2142  CA  GLY   149     220.284 -33.159 -39.976  1.00  0.00           C  
ATOM   2143  HA2 GLY   149     219.857 -34.042 -40.452  1.00  0.00           H  
ATOM   2144  HA3 GLY   149     219.441 -32.701 -39.458  1.00  0.00           H  
ATOM   2145  C   GLY   149     220.916 -32.190 -40.979  1.00  0.00           C  
ATOM   2146  O   GLY   149     221.840 -31.414 -40.542  1.00  0.00           O  
ATOM   2147  N   TYR   150     220.345 -31.976 -42.191  1.00  0.00           N  
ATOM   2148  H   TYR   150     219.692 -32.694 -42.472  1.00  0.00           H  
ATOM   2149  CA  TYR   150     220.847 -31.019 -43.201  1.00  0.00           C  
ATOM   2150  HA  TYR   150     221.773 -30.576 -42.836  1.00  0.00           H  
ATOM   2151  CB  TYR   150     221.092 -31.647 -44.537  1.00  0.00           C  
ATOM   2152  HB2 TYR   150     220.114 -32.028 -44.832  1.00  0.00           H  
ATOM   2153  HB3 TYR   150     221.547 -30.871 -45.153  1.00  0.00           H  
ATOM   2154  CG  TYR   150     222.149 -32.766 -44.500  1.00  0.00           C  
ATOM   2155  CD1 TYR   150     223.498 -32.619 -44.837  1.00  0.00           C  
ATOM   2156  HD1 TYR   150     223.901 -31.633 -44.657  1.00  0.00           H  
ATOM   2157  CE1 TYR   150     224.390 -33.699 -44.783  1.00  0.00           C  
ATOM   2158  HE1 TYR   150     225.441 -33.456 -44.848  1.00  0.00           H  
ATOM   2159  CZ  TYR   150     223.828 -34.987 -44.878  1.00  0.00           C  
ATOM   2160  OH  TYR   150     224.647 -36.104 -45.018  1.00  0.00           O  
ATOM   2161  HH  TYR   150     224.127 -36.889 -44.833  1.00  0.00           H  
ATOM   2162  CE2 TYR   150     222.492 -35.253 -44.685  1.00  0.00           C  
ATOM   2163  HE2 TYR   150     222.148 -36.273 -44.766  1.00  0.00           H  
ATOM   2164  CD2 TYR   150     221.672 -34.131 -44.355  1.00  0.00           C  
ATOM   2165  HD2 TYR   150     220.604 -34.237 -44.236  1.00  0.00           H  
ATOM   2166  C   TYR   150     220.040 -29.739 -43.444  1.00  0.00           C  
ATOM   2167  O   TYR   150     218.848 -29.792 -43.079  1.00  0.00           O  
ATOM   2168  N   GLU   151     220.553 -28.690 -43.991  1.00  0.00           N  
ATOM   2169  H   GLU   151     221.493 -28.703 -44.361  1.00  0.00           H  
ATOM   2170  CA  GLU   151     219.865 -27.509 -44.490  1.00  0.00           C  
ATOM   2171  HA  GLU   151     220.602 -26.921 -45.036  1.00  0.00           H  
ATOM   2172  CB  GLU   151     218.870 -27.832 -45.665  1.00  0.00           C  
ATOM   2173  HB2 GLU   151     218.267 -28.670 -45.314  1.00  0.00           H  
ATOM   2174  HB3 GLU   151     218.237 -26.956 -45.805  1.00  0.00           H  
ATOM   2175  CG  GLU   151     219.545 -28.096 -47.006  1.00  0.00           C  
ATOM   2176  HG2 GLU   151     220.060 -27.207 -47.372  1.00  0.00           H  
ATOM   2177  HG3 GLU   151     220.327 -28.851 -46.916  1.00  0.00           H  
ATOM   2178  CD  GLU   151     218.479 -28.559 -48.023  1.00  0.00           C  
ATOM   2179  OE1 GLU   151     218.616 -29.652 -48.524  1.00  0.00           O  
ATOM   2180  OE2 GLU   151     217.499 -27.876 -48.379  1.00  0.00           O  
ATOM   2181  C   GLU   151     219.215 -26.512 -43.471  1.00  0.00           C  
ATOM   2182  O   GLU   151     219.002 -25.289 -43.691  1.00  0.00           O  
ATOM   2183  N   VAL   152     218.987 -26.970 -42.214  1.00  0.00           N  
ATOM   2184  H   VAL   152     219.043 -27.959 -42.014  1.00  0.00           H  
ATOM   2185  CA  VAL   152     218.367 -26.222 -41.162  1.00  0.00           C  
ATOM   2186  HA  VAL   152     217.373 -25.885 -41.458  1.00  0.00           H  
ATOM   2187  CB  VAL   152     218.135 -26.972 -39.832  1.00  0.00           C  
ATOM   2188  HB  VAL   152     217.668 -26.319 -39.094  1.00  0.00           H  
ATOM   2189  CG1 VAL   152     217.264 -28.180 -39.958  1.00  0.00           C  
ATOM   2190 HG11 VAL   152     216.339 -27.874 -40.446  1.00  0.00           H  
ATOM   2191 HG12 VAL   152     217.811 -28.886 -40.582  1.00  0.00           H  
ATOM   2192 HG13 VAL   152     217.142 -28.708 -39.012  1.00  0.00           H  
ATOM   2193  CG2 VAL   152     219.431 -27.505 -39.308  1.00  0.00           C  
ATOM   2194 HG21 VAL   152     219.921 -28.128 -40.057  1.00  0.00           H  
ATOM   2195 HG22 VAL   152     220.095 -26.700 -38.993  1.00  0.00           H  
ATOM   2196 HG23 VAL   152     219.296 -27.991 -38.342  1.00  0.00           H  
ATOM   2197  C   VAL   152     219.186 -24.978 -40.910  1.00  0.00           C  
ATOM   2198  O   VAL   152     220.405 -25.042 -40.671  1.00  0.00           O  
ATOM   2199  N   HIE   153     218.544 -23.811 -40.898  1.00  0.00           N  
ATOM   2200  H   HIE   153     217.651 -23.849 -41.368  1.00  0.00           H  
ATOM   2201  CA  HIE   153     219.206 -22.451 -40.843  1.00  0.00           C  
ATOM   2202  HA  HIE   153     219.970 -22.337 -41.611  1.00  0.00           H  
ATOM   2203  CB  HIE   153     218.036 -21.437 -41.076  1.00  0.00           C  
ATOM   2204  HB2 HIE   153     217.381 -21.734 -40.256  1.00  0.00           H  
ATOM   2205  HB3 HIE   153     218.428 -20.422 -41.022  1.00  0.00           H  
ATOM   2206  CG  HIE   153     217.286 -21.725 -42.357  1.00  0.00           C  
ATOM   2207  ND1 HIE   153     216.071 -22.328 -42.581  1.00  0.00           N  
ATOM   2208  CE1 HIE   153     215.790 -22.329 -43.971  1.00  0.00           C  
ATOM   2209  HE1 HIE   153     214.970 -22.767 -44.521  1.00  0.00           H  
ATOM   2210  NE2 HIE   153     216.827 -21.668 -44.571  1.00  0.00           N  
ATOM   2211  HE2 HIE   153     216.917 -21.407 -45.543  1.00  0.00           H  
ATOM   2212  CD2 HIE   153     217.792 -21.307 -43.593  1.00  0.00           C  
ATOM   2213  HD2 HIE   153     218.696 -20.751 -43.793  1.00  0.00           H  
ATOM   2214  C   HIE   153     219.887 -22.179 -39.495  1.00  0.00           C  
ATOM   2215  O   HIE   153     219.388 -22.318 -38.378  1.00  0.00           O  
ATOM   2216  N   HIE   154     221.200 -21.744 -39.560  1.00  0.00           N  
ATOM   2217  H   HIE   154     221.615 -21.931 -40.462  1.00  0.00           H  
ATOM   2218  CA  HIE   154     222.149 -21.522 -38.359  1.00  0.00           C  
ATOM   2219  HA  HIE   154     222.077 -22.408 -37.728  1.00  0.00           H  
ATOM   2220  CB  HIE   154     223.638 -21.352 -38.819  1.00  0.00           C  
ATOM   2221  HB2 HIE   154     223.757 -20.440 -39.403  1.00  0.00           H  
ATOM   2222  HB3 HIE   154     224.209 -21.257 -37.895  1.00  0.00           H  
ATOM   2223  CG  HIE   154     224.077 -22.450 -39.752  1.00  0.00           C  
ATOM   2224  ND1 HIE   154     223.697 -22.648 -41.116  1.00  0.00           N  
ATOM   2225  CE1 HIE   154     224.221 -23.875 -41.450  1.00  0.00           C  
ATOM   2226  HE1 HIE   154     224.113 -24.359 -42.409  1.00  0.00           H  
ATOM   2227  NE2 HIE   154     224.956 -24.326 -40.404  1.00  0.00           N  
ATOM   2228  HE2 HIE   154     225.284 -25.281 -40.433  1.00  0.00           H  
ATOM   2229  CD2 HIE   154     224.896 -23.468 -39.371  1.00  0.00           C  
ATOM   2230  HD2 HIE   154     225.251 -23.713 -38.381  1.00  0.00           H  
ATOM   2231  C   HIE   154     221.677 -20.269 -37.587  1.00  0.00           C  
ATOM   2232  O   HIE   154     221.645 -20.240 -36.337  1.00  0.00           O  
ATOM   2233  N   GLN   155     221.163 -19.253 -38.267  1.00  0.00           N  
ATOM   2234  H   GLN   155     221.182 -19.449 -39.258  1.00  0.00           H  
ATOM   2235  CA  GLN   155     220.838 -17.898 -37.845  1.00  0.00           C  
ATOM   2236  HA  GLN   155     220.469 -17.485 -38.785  1.00  0.00           H  
ATOM   2237  CB  GLN   155     219.630 -17.796 -36.868  1.00  0.00           C  
ATOM   2238  HB2 GLN   155     220.064 -18.167 -35.939  1.00  0.00           H  
ATOM   2239  HB3 GLN   155     219.443 -16.754 -36.608  1.00  0.00           H  
ATOM   2240  CG  GLN   155     218.410 -18.565 -37.237  1.00  0.00           C  
ATOM   2241  HG2 GLN   155     218.728 -19.583 -37.459  1.00  0.00           H  
ATOM   2242  HG3 GLN   155     217.897 -18.793 -36.302  1.00  0.00           H  
ATOM   2243  CD  GLN   155     217.460 -18.015 -38.257  1.00  0.00           C  
ATOM   2244  OE1 GLN   155     217.577 -16.835 -38.529  1.00  0.00           O  
ATOM   2245  NE2 GLN   155     216.549 -18.772 -38.735  1.00  0.00           N  
ATOM   2246 HE21 GLN   155     215.900 -18.354 -39.386  1.00  0.00           H  
ATOM   2247 HE22 GLN   155     216.391 -19.582 -38.153  1.00  0.00           H  
ATOM   2248  C   GLN   155     222.127 -17.169 -37.419  1.00  0.00           C  
ATOM   2249  O   GLN   155     222.638 -16.423 -38.211  1.00  0.00           O  
ATOM   2250  N   LYS   156     222.697 -17.390 -36.232  1.00  0.00           N  
ATOM   2251  H   LYS   156     222.176 -18.003 -35.623  1.00  0.00           H  
ATOM   2252  CA  LYS   156     224.021 -16.958 -35.895  1.00  0.00           C  
ATOM   2253  HA  LYS   156     224.111 -15.975 -36.355  1.00  0.00           H  
ATOM   2254  CB  LYS   156     224.009 -16.776 -34.337  1.00  0.00           C  
ATOM   2255  HB2 LYS   156     223.617 -17.722 -33.964  1.00  0.00           H  
ATOM   2256  HB3 LYS   156     225.020 -16.653 -33.948  1.00  0.00           H  
ATOM   2257  CG  LYS   156     223.097 -15.597 -33.899  1.00  0.00           C  
ATOM   2258  HG2 LYS   156     223.419 -14.556 -33.940  1.00  0.00           H  
ATOM   2259  HG3 LYS   156     222.187 -15.693 -34.491  1.00  0.00           H  
ATOM   2260  CD  LYS   156     222.861 -15.802 -32.396  1.00  0.00           C  
ATOM   2261  HD2 LYS   156     222.387 -16.770 -32.236  1.00  0.00           H  
ATOM   2262  HD3 LYS   156     223.850 -15.850 -31.940  1.00  0.00           H  
ATOM   2263  CE  LYS   156     221.929 -14.698 -31.788  1.00  0.00           C  
ATOM   2264  HE2 LYS   156     221.885 -14.823 -30.706  1.00  0.00           H  
ATOM   2265  HE3 LYS   156     222.274 -13.692 -32.027  1.00  0.00           H  
ATOM   2266  NZ  LYS   156     220.546 -14.806 -32.345  1.00  0.00           N  
ATOM   2267  HZ1 LYS   156     219.874 -14.099 -32.083  1.00  0.00           H  
ATOM   2268  HZ2 LYS   156     220.667 -14.679 -33.340  1.00  0.00           H  
ATOM   2269  HZ3 LYS   156     220.154 -15.669 -31.996  1.00  0.00           H  
ATOM   2270  C   LYS   156     225.310 -17.775 -36.237  1.00  0.00           C  
ATOM   2271  O   LYS   156     225.231 -18.949 -36.581  1.00  0.00           O  
ATOM   2272  N   LEU   157     226.456 -17.109 -36.309  1.00  0.00           N  
ATOM   2273  H   LEU   157     226.392 -16.105 -36.228  1.00  0.00           H  
ATOM   2274  CA  LEU   157     227.754 -17.679 -36.868  1.00  0.00           C  
ATOM   2275  HA  LEU   157     227.783 -18.761 -36.742  1.00  0.00           H  
ATOM   2276  CB  LEU   157     228.034 -17.170 -38.307  1.00  0.00           C  
ATOM   2277  HB2 LEU   157     227.877 -16.101 -38.445  1.00  0.00           H  
ATOM   2278  HB3 LEU   157     229.107 -17.106 -38.488  1.00  0.00           H  
ATOM   2279  CG  LEU   157     227.209 -17.828 -39.397  1.00  0.00           C  
ATOM   2280  HG  LEU   157     226.194 -17.829 -39.001  1.00  0.00           H  
ATOM   2281  CD1 LEU   157     227.360 -17.088 -40.727  1.00  0.00           C  
ATOM   2282 HD11 LEU   157     226.806 -16.152 -40.657  1.00  0.00           H  
ATOM   2283 HD12 LEU   157     228.423 -16.946 -40.922  1.00  0.00           H  
ATOM   2284 HD13 LEU   157     226.807 -17.592 -41.520  1.00  0.00           H  
ATOM   2285  CD2 LEU   157     227.510 -19.247 -39.709  1.00  0.00           C  
ATOM   2286 HD21 LEU   157     227.582 -19.940 -38.870  1.00  0.00           H  
ATOM   2287 HD22 LEU   157     226.614 -19.653 -40.177  1.00  0.00           H  
ATOM   2288 HD23 LEU   157     228.320 -19.353 -40.432  1.00  0.00           H  
ATOM   2289  C   LEU   157     228.880 -17.185 -36.011  1.00  0.00           C  
ATOM   2290  O   LEU   157     228.907 -16.009 -35.636  1.00  0.00           O  
ATOM   2291  N   VAL   158     229.917 -17.938 -35.822  1.00  0.00           N  
ATOM   2292  H   VAL   158     229.891 -18.864 -36.225  1.00  0.00           H  
ATOM   2293  CA  VAL   158     231.085 -17.563 -34.958  1.00  0.00           C  
ATOM   2294  HA  VAL   158     230.648 -16.926 -34.188  1.00  0.00           H  
ATOM   2295  CB  VAL   158     231.659 -18.838 -34.357  1.00  0.00           C  
ATOM   2296  HB  VAL   158     232.396 -18.624 -33.584  1.00  0.00           H  
ATOM   2297  CG1 VAL   158     230.533 -19.599 -33.474  1.00  0.00           C  
ATOM   2298 HG11 VAL   158     229.700 -19.973 -34.069  1.00  0.00           H  
ATOM   2299 HG12 VAL   158     230.869 -20.542 -33.043  1.00  0.00           H  
ATOM   2300 HG13 VAL   158     230.271 -18.836 -32.741  1.00  0.00           H  
ATOM   2301  CG2 VAL   158     232.188 -19.890 -35.375  1.00  0.00           C  
ATOM   2302 HG21 VAL   158     231.403 -20.248 -36.041  1.00  0.00           H  
ATOM   2303 HG22 VAL   158     233.033 -19.474 -35.922  1.00  0.00           H  
ATOM   2304 HG23 VAL   158     232.538 -20.744 -34.796  1.00  0.00           H  
ATOM   2305  C   VAL   158     232.117 -16.795 -35.699  1.00  0.00           C  
ATOM   2306  O   VAL   158     233.237 -16.683 -35.175  1.00  0.00           O  
ATOM   2307  N   PHE   159     231.888 -16.284 -36.869  1.00  0.00           N  
ATOM   2308  H   PHE   159     230.973 -16.483 -37.248  1.00  0.00           H  
ATOM   2309  CA  PHE   159     232.658 -15.465 -37.703  1.00  0.00           C  
ATOM   2310  HA  PHE   159     233.251 -14.831 -37.044  1.00  0.00           H  
ATOM   2311  CB  PHE   159     233.701 -16.335 -38.567  1.00  0.00           C  
ATOM   2312  HB2 PHE   159     234.144 -17.152 -37.996  1.00  0.00           H  
ATOM   2313  HB3 PHE   159     233.058 -16.807 -39.309  1.00  0.00           H  
ATOM   2314  CG  PHE   159     234.746 -15.569 -39.375  1.00  0.00           C  
ATOM   2315  CD1 PHE   159     234.523 -15.320 -40.723  1.00  0.00           C  
ATOM   2316  HD1 PHE   159     233.567 -15.582 -41.154  1.00  0.00           H  
ATOM   2317  CE1 PHE   159     235.388 -14.592 -41.459  1.00  0.00           C  
ATOM   2318  HE1 PHE   159     235.085 -14.473 -42.489  1.00  0.00           H  
ATOM   2319  CZ  PHE   159     236.574 -14.131 -40.870  1.00  0.00           C  
ATOM   2320  HZ  PHE   159     237.260 -13.549 -41.468  1.00  0.00           H  
ATOM   2321  CE2 PHE   159     236.825 -14.312 -39.550  1.00  0.00           C  
ATOM   2322  HE2 PHE   159     237.730 -13.902 -39.126  1.00  0.00           H  
ATOM   2323  CD2 PHE   159     235.943 -15.115 -38.811  1.00  0.00           C  
ATOM   2324  HD2 PHE   159     236.046 -15.276 -37.748  1.00  0.00           H  
ATOM   2325  C   PHE   159     231.673 -14.569 -38.569  1.00  0.00           C  
ATOM   2326  O   PHE   159     230.462 -14.740 -38.444  1.00  0.00           O  
ATOM   2327  N   PHE   160     232.188 -13.643 -39.413  1.00  0.00           N  
ATOM   2328  H   PHE   160     233.174 -13.527 -39.598  1.00  0.00           H  
ATOM   2329  CA  PHE   160     231.296 -12.852 -40.214  1.00  0.00           C  
ATOM   2330  HA  PHE   160     230.567 -12.451 -39.510  1.00  0.00           H  
ATOM   2331  CB  PHE   160     232.083 -11.726 -40.878  1.00  0.00           C  
ATOM   2332  HB2 PHE   160     232.992 -12.013 -41.407  1.00  0.00           H  
ATOM   2333  HB3 PHE   160     231.439 -11.173 -41.563  1.00  0.00           H  
ATOM   2334  CG  PHE   160     232.607 -10.745 -39.857  1.00  0.00           C  
ATOM   2335  CD1 PHE   160     231.781  -9.853 -39.203  1.00  0.00           C  
ATOM   2336  HD1 PHE   160     230.710  -9.902 -39.337  1.00  0.00           H  
ATOM   2337  CE1 PHE   160     232.302  -8.902 -38.292  1.00  0.00           C  
ATOM   2338  HE1 PHE   160     231.675  -8.399 -37.570  1.00  0.00           H  
ATOM   2339  CZ  PHE   160     233.733  -8.786 -38.311  1.00  0.00           C  
ATOM   2340  HZ  PHE   160     234.199  -8.034 -37.691  1.00  0.00           H  
ATOM   2341  CE2 PHE   160     234.547  -9.665 -39.019  1.00  0.00           C  
ATOM   2342  HE2 PHE   160     235.615  -9.516 -38.962  1.00  0.00           H  
ATOM   2343  CD2 PHE   160     233.993 -10.596 -39.803  1.00  0.00           C  
ATOM   2344  HD2 PHE   160     234.658 -11.314 -40.259  1.00  0.00           H  
ATOM   2345  C   PHE   160     230.367 -13.632 -41.269  1.00  0.00           C  
ATOM   2346  O   PHE   160     230.772 -14.724 -41.633  1.00  0.00           O  
ATOM   2347  N   ALA   161     229.224 -13.184 -41.753  1.00  0.00           N  
ATOM   2348  H   ALA   161     228.916 -12.292 -41.393  1.00  0.00           H  
ATOM   2349  CA  ALA   161     228.362 -13.773 -42.811  1.00  0.00           C  
ATOM   2350  HA  ALA   161     228.563 -14.844 -42.808  1.00  0.00           H  
ATOM   2351  CB  ALA   161     226.881 -13.644 -42.452  1.00  0.00           C  
ATOM   2352  HB1 ALA   161     226.711 -12.568 -42.398  1.00  0.00           H  
ATOM   2353  HB2 ALA   161     226.202 -14.046 -43.203  1.00  0.00           H  
ATOM   2354  HB3 ALA   161     226.655 -14.098 -41.487  1.00  0.00           H  
ATOM   2355  C   ALA   161     228.663 -13.113 -44.186  1.00  0.00           C  
ATOM   2356  O   ALA   161     228.990 -11.884 -44.289  1.00  0.00           O  
ATOM   2357  N   GLU   162     228.267 -13.678 -45.323  1.00  0.00           N  
ATOM   2358  H   GLU   162     227.768 -14.556 -45.352  1.00  0.00           H  
ATOM   2359  CA  GLU   162     228.723 -13.155 -46.665  1.00  0.00           C  
ATOM   2360  HA  GLU   162     229.715 -12.715 -46.564  1.00  0.00           H  
ATOM   2361  CB  GLU   162     228.581 -14.240 -47.751  1.00  0.00           C  
ATOM   2362  HB2 GLU   162     228.904 -13.869 -48.723  1.00  0.00           H  
ATOM   2363  HB3 GLU   162     229.298 -15.022 -47.500  1.00  0.00           H  
ATOM   2364  CG  GLU   162     227.131 -14.809 -47.998  1.00  0.00           C  
ATOM   2365  HG2 GLU   162     226.377 -14.034 -47.862  1.00  0.00           H  
ATOM   2366  HG3 GLU   162     226.912 -14.956 -49.056  1.00  0.00           H  
ATOM   2367  CD  GLU   162     226.909 -16.139 -47.284  1.00  0.00           C  
ATOM   2368  OE1 GLU   162     226.720 -17.204 -47.927  1.00  0.00           O  
ATOM   2369  OE2 GLU   162     226.923 -16.165 -46.030  1.00  0.00           O  
ATOM   2370  C   GLU   162     227.993 -11.845 -47.175  1.00  0.00           C  
ATOM   2371  O   GLU   162     228.398 -11.322 -48.238  1.00  0.00           O  
ATOM   2372  N   ASP   163     227.002 -11.323 -46.468  1.00  0.00           N  
ATOM   2373  H   ASP   163     226.754 -11.760 -45.592  1.00  0.00           H  
ATOM   2374  CA  ASP   163     226.519  -9.980 -46.790  1.00  0.00           C  
ATOM   2375  HA  ASP   163     226.852  -9.805 -47.813  1.00  0.00           H  
ATOM   2376  CB  ASP   163     224.977  -9.989 -46.935  1.00  0.00           C  
ATOM   2377  HB2 ASP   163     224.513  -9.072 -47.299  1.00  0.00           H  
ATOM   2378  HB3 ASP   163     224.742 -10.796 -47.628  1.00  0.00           H  
ATOM   2379  CG  ASP   163     224.237 -10.479 -45.688  1.00  0.00           C  
ATOM   2380  OD1 ASP   163     222.987 -10.398 -45.785  1.00  0.00           O  
ATOM   2381  OD2 ASP   163     224.846 -10.841 -44.639  1.00  0.00           O  
ATOM   2382  C   ASP   163     227.078  -8.825 -45.981  1.00  0.00           C  
ATOM   2383  O   ASP   163     226.804  -7.616 -46.241  1.00  0.00           O  
ATOM   2384  N   VAL   164     228.034  -9.108 -45.078  1.00  0.00           N  
ATOM   2385  H   VAL   164     228.206 -10.101 -45.014  1.00  0.00           H  
ATOM   2386  CA  VAL   164     228.812  -8.164 -44.311  1.00  0.00           C  
ATOM   2387  HA  VAL   164     228.708  -7.184 -44.776  1.00  0.00           H  
ATOM   2388  CB  VAL   164     228.300  -8.008 -42.820  1.00  0.00           C  
ATOM   2389  HB  VAL   164     227.215  -7.904 -42.822  1.00  0.00           H  
ATOM   2390  CG1 VAL   164     228.518  -9.202 -41.880  1.00  0.00           C  
ATOM   2391 HG11 VAL   164     228.143  -9.099 -40.861  1.00  0.00           H  
ATOM   2392 HG12 VAL   164     228.019 -10.053 -42.343  1.00  0.00           H  
ATOM   2393 HG13 VAL   164     229.540  -9.579 -41.836  1.00  0.00           H  
ATOM   2394  CG2 VAL   164     228.809  -6.763 -42.125  1.00  0.00           C  
ATOM   2395 HG21 VAL   164     229.891  -6.706 -42.010  1.00  0.00           H  
ATOM   2396 HG22 VAL   164     228.425  -5.855 -42.588  1.00  0.00           H  
ATOM   2397 HG23 VAL   164     228.223  -6.803 -41.207  1.00  0.00           H  
ATOM   2398  C   VAL   164     230.387  -8.418 -44.302  1.00  0.00           C  
ATOM   2399  O   VAL   164     231.102  -7.480 -44.049  1.00  0.00           O  
ATOM   2400  N   GLY   165     230.810  -9.619 -44.802  1.00  0.00           N  
ATOM   2401  H   GLY   165     230.051 -10.220 -45.091  1.00  0.00           H  
ATOM   2402  CA  GLY   165     232.127 -10.092 -45.001  1.00  0.00           C  
ATOM   2403  HA2 GLY   165     232.713  -9.975 -44.090  1.00  0.00           H  
ATOM   2404  HA3 GLY   165     232.165 -11.155 -45.243  1.00  0.00           H  
ATOM   2405  C   GLY   165     232.794  -9.364 -46.158  1.00  0.00           C  
ATOM   2406  O   GLY   165     232.800  -9.742 -47.333  1.00  0.00           O  
ATOM   2407  N   SER   166     233.528  -8.300 -45.796  1.00  0.00           N  
ATOM   2408  H   SER   166     233.244  -7.728 -45.013  1.00  0.00           H  
ATOM   2409  CA  SER   166     234.421  -7.483 -46.740  1.00  0.00           C  
ATOM   2410  HA  SER   166     234.459  -7.930 -47.733  1.00  0.00           H  
ATOM   2411  CB  SER   166     233.756  -6.141 -46.990  1.00  0.00           C  
ATOM   2412  HB2 SER   166     234.407  -5.676 -47.730  1.00  0.00           H  
ATOM   2413  HB3 SER   166     232.804  -6.281 -47.504  1.00  0.00           H  
ATOM   2414  OG  SER   166     233.684  -5.398 -45.851  1.00  0.00           O  
ATOM   2415  HG  SER   166     234.008  -4.497 -45.930  1.00  0.00           H  
ATOM   2416  C   SER   166     235.848  -7.298 -46.182  1.00  0.00           C  
ATOM   2417  O   SER   166     236.578  -6.473 -46.726  1.00  0.00           O  
ATOM   2418  N   ASN   167     236.256  -7.955 -45.080  1.00  0.00           N  
ATOM   2419  H   ASN   167     235.551  -8.605 -44.764  1.00  0.00           H  
ATOM   2420  CA  ASN   167     237.599  -7.895 -44.424  1.00  0.00           C  
ATOM   2421  HA  ASN   167     238.384  -7.643 -45.137  1.00  0.00           H  
ATOM   2422  CB  ASN   167     237.738  -6.824 -43.298  1.00  0.00           C  
ATOM   2423  HB2 ASN   167     236.941  -7.015 -42.580  1.00  0.00           H  
ATOM   2424  HB3 ASN   167     238.772  -6.894 -42.961  1.00  0.00           H  
ATOM   2425  CG  ASN   167     237.591  -5.398 -43.815  1.00  0.00           C  
ATOM   2426  OD1 ASN   167     238.475  -4.820 -44.445  1.00  0.00           O  
ATOM   2427  ND2 ASN   167     236.462  -4.855 -43.560  1.00  0.00           N  
ATOM   2428 HD21 ASN   167     236.194  -3.962 -43.948  1.00  0.00           H  
ATOM   2429 HD22 ASN   167     235.805  -5.324 -42.952  1.00  0.00           H  
ATOM   2430  C   ASN   167     237.893  -9.325 -43.796  1.00  0.00           C  
ATOM   2431  O   ASN   167     236.929  -9.846 -43.136  1.00  0.00           O  
ATOM   2432  N   LYS   168     239.085  -9.753 -43.948  1.00  0.00           N  
ATOM   2433  H   LYS   168     239.774  -9.258 -44.497  1.00  0.00           H  
ATOM   2434  CA  LYS   168     239.662 -11.017 -43.396  1.00  0.00           C  
ATOM   2435  HA  LYS   168     239.190 -11.340 -42.468  1.00  0.00           H  
ATOM   2436  CB  LYS   168     239.415 -12.116 -44.392  1.00  0.00           C  
ATOM   2437  HB2 LYS   168     240.045 -11.962 -45.268  1.00  0.00           H  
ATOM   2438  HB3 LYS   168     239.773 -12.981 -43.834  1.00  0.00           H  
ATOM   2439  CG  LYS   168     237.980 -12.434 -44.843  1.00  0.00           C  
ATOM   2440  HG2 LYS   168     237.357 -12.615 -43.967  1.00  0.00           H  
ATOM   2441  HG3 LYS   168     237.606 -11.536 -45.334  1.00  0.00           H  
ATOM   2442  CD  LYS   168     238.116 -13.596 -45.862  1.00  0.00           C  
ATOM   2443  HD2 LYS   168     238.627 -13.148 -46.714  1.00  0.00           H  
ATOM   2444  HD3 LYS   168     238.773 -14.371 -45.467  1.00  0.00           H  
ATOM   2445  CE  LYS   168     236.838 -14.160 -46.382  1.00  0.00           C  
ATOM   2446  HE2 LYS   168     236.058 -13.398 -46.390  1.00  0.00           H  
ATOM   2447  HE3 LYS   168     237.066 -14.594 -47.356  1.00  0.00           H  
ATOM   2448  NZ  LYS   168     236.348 -15.244 -45.443  1.00  0.00           N  
ATOM   2449  HZ1 LYS   168     236.777 -16.151 -45.551  1.00  0.00           H  
ATOM   2450  HZ2 LYS   168     236.365 -15.005 -44.462  1.00  0.00           H  
ATOM   2451  HZ3 LYS   168     235.428 -15.484 -45.784  1.00  0.00           H  
ATOM   2452  C   LYS   168     241.220 -10.820 -43.332  1.00  0.00           C  
ATOM   2453  O   LYS   168     241.738  -9.813 -43.776  1.00  0.00           O  
ATOM   2454  N   GLY   169     241.970 -11.769 -42.747  1.00  0.00           N  
ATOM   2455  H   GLY   169     241.594 -12.560 -42.244  1.00  0.00           H  
ATOM   2456  CA  GLY   169     243.424 -11.693 -42.789  1.00  0.00           C  
ATOM   2457  HA2 GLY   169     243.809 -10.709 -42.522  1.00  0.00           H  
ATOM   2458  HA3 GLY   169     243.734 -12.269 -41.917  1.00  0.00           H  
ATOM   2459  C   GLY   169     244.049 -12.128 -44.069  1.00  0.00           C  
ATOM   2460  O   GLY   169     243.411 -12.913 -44.829  1.00  0.00           O  
ATOM   2461  N   ALA   170     245.258 -11.773 -44.449  1.00  0.00           N  
ATOM   2462  H   ALA   170     245.681 -11.014 -43.935  1.00  0.00           H  
ATOM   2463  CA  ALA   170     245.913 -12.106 -45.793  1.00  0.00           C  
ATOM   2464  HA  ALA   170     245.242 -12.827 -46.261  1.00  0.00           H  
ATOM   2465  CB  ALA   170     245.960 -10.885 -46.816  1.00  0.00           C  
ATOM   2466  HB1 ALA   170     246.081 -11.255 -47.834  1.00  0.00           H  
ATOM   2467  HB2 ALA   170     245.045 -10.306 -46.689  1.00  0.00           H  
ATOM   2468  HB3 ALA   170     246.718 -10.209 -46.419  1.00  0.00           H  
ATOM   2469  C   ALA   170     247.262 -12.800 -45.899  1.00  0.00           C  
ATOM   2470  O   ALA   170     247.688 -13.316 -46.987  1.00  0.00           O  
ATOM   2471  N   ILE   171     248.025 -12.835 -44.827  1.00  0.00           N  
ATOM   2472  H   ILE   171     247.567 -12.580 -43.964  1.00  0.00           H  
ATOM   2473  CA  ILE   171     249.225 -13.731 -44.677  1.00  0.00           C  
ATOM   2474  HA  ILE   171     249.570 -13.974 -45.683  1.00  0.00           H  
ATOM   2475  CB  ILE   171     250.359 -13.015 -43.798  1.00  0.00           C  
ATOM   2476  HB  ILE   171     249.853 -12.527 -42.966  1.00  0.00           H  
ATOM   2477  CG2 ILE   171     251.336 -14.121 -43.388  1.00  0.00           C  
ATOM   2478 HG21 ILE   171     251.499 -14.896 -44.138  1.00  0.00           H  
ATOM   2479 HG22 ILE   171     252.323 -13.658 -43.416  1.00  0.00           H  
ATOM   2480 HG23 ILE   171     251.060 -14.385 -42.367  1.00  0.00           H  
ATOM   2481  CG1 ILE   171     251.016 -11.827 -44.511  1.00  0.00           C  
ATOM   2482 HG12 ILE   171     250.265 -11.038 -44.508  1.00  0.00           H  
ATOM   2483 HG13 ILE   171     251.879 -11.645 -43.869  1.00  0.00           H  
ATOM   2484  CD1 ILE   171     251.619 -12.261 -45.843  1.00  0.00           C  
ATOM   2485 HD11 ILE   171     252.409 -12.997 -45.693  1.00  0.00           H  
ATOM   2486 HD12 ILE   171     250.888 -12.556 -46.597  1.00  0.00           H  
ATOM   2487 HD13 ILE   171     252.187 -11.378 -46.135  1.00  0.00           H  
ATOM   2488  C   ILE   171     248.668 -15.127 -44.022  1.00  0.00           C  
ATOM   2489  O   ILE   171     248.355 -15.127 -42.782  1.00  0.00           O  
ATOM   2490  N   ILE   172     248.554 -16.159 -44.849  1.00  0.00           N  
ATOM   2491  H   ILE   172     248.807 -16.011 -45.815  1.00  0.00           H  
ATOM   2492  CA  ILE   172     248.382 -17.502 -44.280  1.00  0.00           C  
ATOM   2493  HA  ILE   172     247.715 -17.298 -43.442  1.00  0.00           H  
ATOM   2494  CB  ILE   172     247.656 -18.461 -45.341  1.00  0.00           C  
ATOM   2495  HB  ILE   172     248.330 -18.598 -46.188  1.00  0.00           H  
ATOM   2496  CG2 ILE   172     247.515 -19.826 -44.602  1.00  0.00           C  
ATOM   2497 HG21 ILE   172     247.078 -20.534 -45.306  1.00  0.00           H  
ATOM   2498 HG22 ILE   172     248.448 -20.219 -44.197  1.00  0.00           H  
ATOM   2499 HG23 ILE   172     246.847 -19.779 -43.742  1.00  0.00           H  
ATOM   2500  CG1 ILE   172     246.244 -17.935 -45.774  1.00  0.00           C  
ATOM   2501 HG12 ILE   172     245.532 -18.093 -44.963  1.00  0.00           H  
ATOM   2502 HG13 ILE   172     246.282 -16.872 -46.012  1.00  0.00           H  
ATOM   2503  CD1 ILE   172     245.852 -18.596 -47.075  1.00  0.00           C  
ATOM   2504 HD11 ILE   172     244.848 -18.217 -47.265  1.00  0.00           H  
ATOM   2505 HD12 ILE   172     246.420 -18.400 -47.985  1.00  0.00           H  
ATOM   2506 HD13 ILE   172     245.752 -19.676 -46.973  1.00  0.00           H  
ATOM   2507  C   ILE   172     249.761 -17.975 -43.665  1.00  0.00           C  
ATOM   2508  O   ILE   172     250.648 -18.180 -44.493  1.00  0.00           O  
ATOM   2509  N   GLY   173     250.062 -17.877 -42.359  1.00  0.00           N  
ATOM   2510  H   GLY   173     249.305 -17.705 -41.713  1.00  0.00           H  
ATOM   2511  CA  GLY   173     251.370 -18.292 -41.851  1.00  0.00           C  
ATOM   2512  HA2 GLY   173     252.018 -17.523 -42.271  1.00  0.00           H  
ATOM   2513  HA3 GLY   173     251.307 -18.088 -40.782  1.00  0.00           H  
ATOM   2514  C   GLY   173     251.833 -19.727 -42.055  1.00  0.00           C  
ATOM   2515  O   GLY   173     253.073 -19.934 -42.091  1.00  0.00           O  
ATOM   2516  N   LEU   174     250.941 -20.736 -42.467  1.00  0.00           N  
ATOM   2517  H   LEU   174     250.005 -20.378 -42.341  1.00  0.00           H  
ATOM   2518  CA  LEU   174     251.119 -22.158 -42.696  1.00  0.00           C  
ATOM   2519  HA  LEU   174     250.129 -22.610 -42.742  1.00  0.00           H  
ATOM   2520  CB  LEU   174     251.951 -22.387 -43.995  1.00  0.00           C  
ATOM   2521  HB2 LEU   174     252.945 -22.026 -43.729  1.00  0.00           H  
ATOM   2522  HB3 LEU   174     252.097 -23.462 -44.100  1.00  0.00           H  
ATOM   2523  CG  LEU   174     251.425 -21.827 -45.363  1.00  0.00           C  
ATOM   2524  HG  LEU   174     251.198 -20.762 -45.308  1.00  0.00           H  
ATOM   2525  CD1 LEU   174     252.635 -22.204 -46.309  1.00  0.00           C  
ATOM   2526 HD11 LEU   174     252.811 -23.279 -46.279  1.00  0.00           H  
ATOM   2527 HD12 LEU   174     252.217 -21.789 -47.227  1.00  0.00           H  
ATOM   2528 HD13 LEU   174     253.461 -21.538 -46.059  1.00  0.00           H  
ATOM   2529  CD2 LEU   174     250.166 -22.598 -45.914  1.00  0.00           C  
ATOM   2530 HD21 LEU   174     250.263 -23.679 -45.813  1.00  0.00           H  
ATOM   2531 HD22 LEU   174     249.290 -22.396 -45.298  1.00  0.00           H  
ATOM   2532 HD23 LEU   174     249.894 -22.150 -46.869  1.00  0.00           H  
ATOM   2533  C   LEU   174     251.683 -23.061 -41.585  1.00  0.00           C  
ATOM   2534  O   LEU   174     251.126 -24.144 -41.341  1.00  0.00           O  
ATOM   2535  N   MET   175     252.825 -22.621 -41.013  1.00  0.00           N  
ATOM   2536  H   MET   175     253.115 -21.687 -41.264  1.00  0.00           H  
ATOM   2537  CA  MET   175     253.321 -23.223 -39.756  1.00  0.00           C  
ATOM   2538  HA  MET   175     252.495 -23.688 -39.216  1.00  0.00           H  
ATOM   2539  CB  MET   175     254.324 -24.289 -40.122  1.00  0.00           C  
ATOM   2540  HB2 MET   175     254.564 -24.877 -39.236  1.00  0.00           H  
ATOM   2541  HB3 MET   175     253.861 -24.987 -40.820  1.00  0.00           H  
ATOM   2542  CG  MET   175     255.595 -23.899 -40.916  1.00  0.00           C  
ATOM   2543  HG2 MET   175     255.300 -23.416 -41.848  1.00  0.00           H  
ATOM   2544  HG3 MET   175     256.244 -23.213 -40.372  1.00  0.00           H  
ATOM   2545  SD  MET   175     256.573 -25.297 -41.445  1.00  0.00           S  
ATOM   2546  CE  MET   175     255.422 -26.111 -42.690  1.00  0.00           C  
ATOM   2547  HE1 MET   175     254.824 -25.438 -43.304  1.00  0.00           H  
ATOM   2548  HE2 MET   175     255.943 -26.771 -43.384  1.00  0.00           H  
ATOM   2549  HE3 MET   175     254.710 -26.774 -42.198  1.00  0.00           H  
ATOM   2550  C   MET   175     253.749 -22.144 -38.746  1.00  0.00           C  
ATOM   2551  O   MET   175     254.090 -20.959 -38.985  1.00  0.00           O  
ATOM   2552  N   VAL   176     253.769 -22.588 -37.508  1.00  0.00           N  
ATOM   2553  H   VAL   176     253.415 -23.513 -37.312  1.00  0.00           H  
ATOM   2554  CA  VAL   176     254.444 -21.838 -36.498  1.00  0.00           C  
ATOM   2555  HA  VAL   176     254.251 -20.779 -36.671  1.00  0.00           H  
ATOM   2556  CB  VAL   176     253.905 -22.275 -35.140  1.00  0.00           C  
ATOM   2557  HB  VAL   176     254.263 -23.298 -35.024  1.00  0.00           H  
ATOM   2558  CG1 VAL   176     254.568 -21.452 -34.003  1.00  0.00           C  
ATOM   2559 HG11 VAL   176     254.097 -20.475 -33.901  1.00  0.00           H  
ATOM   2560 HG12 VAL   176     254.275 -21.953 -33.080  1.00  0.00           H  
ATOM   2561 HG13 VAL   176     255.657 -21.427 -34.037  1.00  0.00           H  
ATOM   2562  CG2 VAL   176     252.329 -22.331 -34.997  1.00  0.00           C  
ATOM   2563 HG21 VAL   176     251.901 -23.065 -35.680  1.00  0.00           H  
ATOM   2564 HG22 VAL   176     252.129 -22.510 -33.941  1.00  0.00           H  
ATOM   2565 HG23 VAL   176     251.994 -21.299 -35.107  1.00  0.00           H  
ATOM   2566  C   VAL   176     255.989 -21.919 -36.565  1.00  0.00           C  
ATOM   2567  O   VAL   176     256.724 -20.982 -36.271  1.00  0.00           O  
ATOM   2568  N   GLY   177     256.468 -23.106 -36.892  1.00  0.00           N  
ATOM   2569  H   GLY   177     255.785 -23.833 -37.054  1.00  0.00           H  
ATOM   2570  CA  GLY   177     257.869 -23.419 -37.041  1.00  0.00           C  
ATOM   2571  HA2 GLY   177     258.229 -22.825 -37.880  1.00  0.00           H  
ATOM   2572  HA3 GLY   177     258.522 -23.041 -36.254  1.00  0.00           H  
ATOM   2573  C   GLY   177     258.214 -24.850 -37.288  1.00  0.00           C  
ATOM   2574  O   GLY   177     257.322 -25.719 -37.271  1.00  0.00           O  
ATOM   2575  N   GLY   178     259.519 -25.060 -37.437  1.00  0.00           N  
ATOM   2576  H   GLY   178     260.214 -24.346 -37.271  1.00  0.00           H  
ATOM   2577  CA  GLY   178     260.091 -26.383 -37.935  1.00  0.00           C  
ATOM   2578  HA2 GLY   178     259.834 -26.559 -38.980  1.00  0.00           H  
ATOM   2579  HA3 GLY   178     261.155 -26.427 -37.705  1.00  0.00           H  
ATOM   2580  C   GLY   178     259.434 -27.677 -37.338  1.00  0.00           C  
ATOM   2581  O   GLY   178     259.117 -28.630 -38.007  1.00  0.00           O  
ATOM   2582  N   VAL   179     259.067 -27.607 -36.031  1.00  0.00           N  
ATOM   2583  H   VAL   179     259.449 -26.783 -35.590  1.00  0.00           H  
ATOM   2584  CA  VAL   179     258.581 -28.696 -35.215  1.00  0.00           C  
ATOM   2585  HA  VAL   179     259.023 -29.583 -35.670  1.00  0.00           H  
ATOM   2586  CB  VAL   179     259.086 -28.466 -33.703  1.00  0.00           C  
ATOM   2587  HB  VAL   179     260.155 -28.255 -33.735  1.00  0.00           H  
ATOM   2588  CG1 VAL   179     258.314 -27.389 -32.897  1.00  0.00           C  
ATOM   2589 HG11 VAL   179     257.297 -27.722 -32.690  1.00  0.00           H  
ATOM   2590 HG12 VAL   179     258.592 -27.170 -31.866  1.00  0.00           H  
ATOM   2591 HG13 VAL   179     258.391 -26.395 -33.339  1.00  0.00           H  
ATOM   2592  CG2 VAL   179     258.979 -29.787 -32.846  1.00  0.00           C  
ATOM   2593 HG21 VAL   179     259.516 -30.610 -33.318  1.00  0.00           H  
ATOM   2594 HG22 VAL   179     259.375 -29.702 -31.834  1.00  0.00           H  
ATOM   2595 HG23 VAL   179     257.931 -30.057 -32.718  1.00  0.00           H  
ATOM   2596  C   VAL   179     257.155 -28.932 -35.336  1.00  0.00           C  
ATOM   2597  O   VAL   179     256.720 -29.844 -34.692  1.00  0.00           O  
ATOM   2598  N   VAL   180     256.372 -28.167 -36.044  1.00  0.00           N  
ATOM   2599  H   VAL   180     256.730 -27.229 -36.148  1.00  0.00           H  
ATOM   2600  CA  VAL   180     254.925 -28.326 -36.304  1.00  0.00           C  
ATOM   2601  HA  VAL   180     254.635 -29.306 -35.925  1.00  0.00           H  
ATOM   2602  CB  VAL   180     254.060 -27.382 -35.403  1.00  0.00           C  
ATOM   2603  HB  VAL   180     253.979 -26.362 -35.778  1.00  0.00           H  
ATOM   2604  CG1 VAL   180     252.629 -27.818 -35.186  1.00  0.00           C  
ATOM   2605 HG11 VAL   180     252.047 -27.988 -36.092  1.00  0.00           H  
ATOM   2606 HG12 VAL   180     252.517 -28.761 -34.651  1.00  0.00           H  
ATOM   2607 HG13 VAL   180     252.100 -27.030 -34.649  1.00  0.00           H  
ATOM   2608  CG2 VAL   180     254.540 -27.000 -34.003  1.00  0.00           C  
ATOM   2609 HG21 VAL   180     253.805 -26.373 -33.499  1.00  0.00           H  
ATOM   2610 HG22 VAL   180     254.693 -27.932 -33.460  1.00  0.00           H  
ATOM   2611 HG23 VAL   180     255.445 -26.399 -33.914  1.00  0.00           H  
ATOM   2612  C   VAL   180     254.520 -28.351 -37.767  1.00  0.00           C  
ATOM   2613  O   VAL   180     253.965 -27.416 -38.220  1.00  0.00           O  
ATOM   2614  N   ILE   181     254.882 -29.305 -38.639  1.00  0.00           N  
ATOM   2615  H   ILE   181     255.369 -30.093 -38.237  1.00  0.00           H  
ATOM   2616  CA  ILE   181     254.435 -29.293 -40.017  1.00  0.00           C  
ATOM   2617  HA  ILE   181     254.663 -28.333 -40.480  1.00  0.00           H  
ATOM   2618  CB  ILE   181     255.233 -30.358 -40.798  1.00  0.00           C  
ATOM   2619  HB  ILE   181     254.842 -30.439 -41.813  1.00  0.00           H  
ATOM   2620  CG2 ILE   181     256.784 -30.076 -40.836  1.00  0.00           C  
ATOM   2621 HG21 ILE   181     256.892 -29.081 -41.268  1.00  0.00           H  
ATOM   2622 HG22 ILE   181     257.422 -30.209 -39.962  1.00  0.00           H  
ATOM   2623 HG23 ILE   181     257.211 -30.771 -41.559  1.00  0.00           H  
ATOM   2624  CG1 ILE   181     254.976 -31.774 -40.273  1.00  0.00           C  
ATOM   2625 HG12 ILE   181     255.876 -32.096 -39.750  1.00  0.00           H  
ATOM   2626 HG13 ILE   181     254.056 -31.972 -39.723  1.00  0.00           H  
ATOM   2627  CD1 ILE   181     254.845 -32.849 -41.355  1.00  0.00           C  
ATOM   2628 HD11 ILE   181     254.006 -32.722 -42.038  1.00  0.00           H  
ATOM   2629 HD12 ILE   181     255.749 -33.078 -41.919  1.00  0.00           H  
ATOM   2630 HD13 ILE   181     254.657 -33.842 -40.947  1.00  0.00           H  
ATOM   2631  C   ILE   181     252.866 -29.462 -40.105  1.00  0.00           C  
ATOM   2632  O   ILE   181     252.104 -30.131 -39.401  1.00  0.00           O  
ATOM   2633  N   ALA   182     252.280 -28.936 -41.196  1.00  0.00           N  
ATOM   2634  H   ALA   182     252.791 -28.367 -41.856  1.00  0.00           H  
ATOM   2635  CA  ALA   182     250.846 -28.939 -41.526  1.00  0.00           C  
ATOM   2636  HA  ALA   182     250.313 -29.774 -41.071  1.00  0.00           H  
ATOM   2637  CB  ALA   182     250.053 -27.701 -41.148  1.00  0.00           C  
ATOM   2638  HB1 ALA   182     250.272 -27.383 -40.128  1.00  0.00           H  
ATOM   2639  HB2 ALA   182     250.011 -26.923 -41.910  1.00  0.00           H  
ATOM   2640  HB3 ALA   182     249.023 -28.054 -41.119  1.00  0.00           H  
ATOM   2641  C   ALA   182     250.665 -29.354 -43.027  1.00  0.00           C  
ATOM   2642  O   ALA   182     251.347 -28.731 -43.871  1.00  0.00           O  
ATOM   2643  OXT ALA   182     249.932 -30.348 -43.405  1.00  0.00           O  
TER    2644      ALA   182 
END   
