# Supplementary material for: Exploring Structural Insights of Aβ42 and α-Synuclein Monomers and Heterodimer: A Comparative Study Using Implicit and Explicit Solvent Simulations
Source: J Phys Chem B. 2024 May 3;128(19):4655–69. doi: 10.1021/acs.jpcb.4c00503 (PMC11103699; doi:10.1021/acs.jpcb.4c00503)
Supplement: Supplementary file 3 — jp4c00503_si_003.zip [file jp4c00503_si_003.zip › rep/3_ab42_asyn_FINAL09.pdb]

ATOM      1  N   MET     1     218.502  -2.060 -17.624  1.00  0.00           N  
ATOM      2  H1  MET     1     218.984  -1.719 -18.443  1.00  0.00           H  
ATOM      3  H2  MET     1     217.505  -2.151 -17.761  1.00  0.00           H  
ATOM      4  H3  MET     1     218.978  -2.933 -17.445  1.00  0.00           H  
ATOM      5  CA  MET     1     218.575  -1.122 -16.482  1.00  0.00           C  
ATOM      6  HA  MET     1     218.584  -0.183 -17.035  1.00  0.00           H  
ATOM      7  CB  MET     1     217.293  -1.117 -15.630  1.00  0.00           C  
ATOM      8  HB2 MET     1     216.404  -0.896 -16.221  1.00  0.00           H  
ATOM      9  HB3 MET     1     217.138  -2.095 -15.174  1.00  0.00           H  
ATOM     10  CG  MET     1     217.336   0.105 -14.664  1.00  0.00           C  
ATOM     11  HG2 MET     1     216.499  -0.048 -13.982  1.00  0.00           H  
ATOM     12  HG3 MET     1     218.211   0.150 -14.016  1.00  0.00           H  
ATOM     13  SD  MET     1     217.165   1.787 -15.413  1.00  0.00           S  
ATOM     14  CE  MET     1     216.301   2.842 -14.195  1.00  0.00           C  
ATOM     15  HE1 MET     1     215.396   2.276 -13.976  1.00  0.00           H  
ATOM     16  HE2 MET     1     216.880   2.984 -13.282  1.00  0.00           H  
ATOM     17  HE3 MET     1     215.983   3.773 -14.664  1.00  0.00           H  
ATOM     18  C   MET     1     219.915  -1.202 -15.714  1.00  0.00           C  
ATOM     19  O   MET     1     220.032  -1.964 -14.745  1.00  0.00           O  
ATOM     20  N   ASP     2     220.932  -0.548 -16.234  1.00  0.00           N  
ATOM     21  H   ASP     2     220.810   0.060 -17.031  1.00  0.00           H  
ATOM     22  CA  ASP     2     222.303  -0.590 -15.687  1.00  0.00           C  
ATOM     23  HA  ASP     2     222.354  -1.320 -14.879  1.00  0.00           H  
ATOM     24  CB  ASP     2     223.325  -1.086 -16.748  1.00  0.00           C  
ATOM     25  HB2 ASP     2     224.244  -1.336 -16.219  1.00  0.00           H  
ATOM     26  HB3 ASP     2     222.858  -2.019 -17.065  1.00  0.00           H  
ATOM     27  CG  ASP     2     223.599  -0.128 -17.973  1.00  0.00           C  
ATOM     28  OD1 ASP     2     224.519  -0.411 -18.772  1.00  0.00           O  
ATOM     29  OD2 ASP     2     223.014   0.945 -18.237  1.00  0.00           O  
ATOM     30  C   ASP     2     222.836   0.758 -15.047  1.00  0.00           C  
ATOM     31  O   ASP     2     224.048   0.859 -14.858  1.00  0.00           O  
ATOM     32  N   VAL     3     221.866   1.631 -14.760  1.00  0.00           N  
ATOM     33  H   VAL     3     220.883   1.412 -14.837  1.00  0.00           H  
ATOM     34  CA  VAL     3     222.187   2.859 -14.040  1.00  0.00           C  
ATOM     35  HA  VAL     3     223.247   2.796 -13.793  1.00  0.00           H  
ATOM     36  CB  VAL     3     221.964   4.046 -15.069  1.00  0.00           C  
ATOM     37  HB  VAL     3     222.734   3.973 -15.837  1.00  0.00           H  
ATOM     38  CG1 VAL     3     220.664   4.004 -15.862  1.00  0.00           C  
ATOM     39 HG11 VAL     3     220.714   3.152 -16.540  1.00  0.00           H  
ATOM     40 HG12 VAL     3     220.420   4.901 -16.430  1.00  0.00           H  
ATOM     41 HG13 VAL     3     219.849   3.755 -15.182  1.00  0.00           H  
ATOM     42  CG2 VAL     3     222.090   5.379 -14.365  1.00  0.00           C  
ATOM     43 HG21 VAL     3     222.985   5.427 -13.745  1.00  0.00           H  
ATOM     44 HG22 VAL     3     221.181   5.597 -13.806  1.00  0.00           H  
ATOM     45 HG23 VAL     3     222.228   6.181 -15.091  1.00  0.00           H  
ATOM     46  C   VAL     3     221.421   2.958 -12.724  1.00  0.00           C  
ATOM     47  O   VAL     3     220.239   2.619 -12.706  1.00  0.00           O  
ATOM     48  N   PHE     4     222.145   3.323 -11.608  1.00  0.00           N  
ATOM     49  H   PHE     4     223.065   3.710 -11.759  1.00  0.00           H  
ATOM     50  CA  PHE     4     221.533   3.284 -10.285  1.00  0.00           C  
ATOM     51  HA  PHE     4     220.643   2.656 -10.260  1.00  0.00           H  
ATOM     52  CB  PHE     4     222.587   2.734  -9.289  1.00  0.00           C  
ATOM     53  HB2 PHE     4     223.454   3.391  -9.361  1.00  0.00           H  
ATOM     54  HB3 PHE     4     222.169   2.858  -8.291  1.00  0.00           H  
ATOM     55  CG  PHE     4     223.053   1.324  -9.582  1.00  0.00           C  
ATOM     56  CD1 PHE     4     224.288   1.062 -10.178  1.00  0.00           C  
ATOM     57  HD1 PHE     4     224.981   1.884 -10.279  1.00  0.00           H  
ATOM     58  CE1 PHE     4     224.676  -0.217 -10.555  1.00  0.00           C  
ATOM     59  HE1 PHE     4     225.675  -0.359 -10.941  1.00  0.00           H  
ATOM     60  CZ  PHE     4     223.826  -1.297 -10.339  1.00  0.00           C  
ATOM     61  HZ  PHE     4     223.996  -2.280 -10.753  1.00  0.00           H  
ATOM     62  CE2 PHE     4     222.538  -1.089  -9.821  1.00  0.00           C  
ATOM     63  HE2 PHE     4     221.756  -1.834  -9.852  1.00  0.00           H  
ATOM     64  CD2 PHE     4     222.153   0.223  -9.381  1.00  0.00           C  
ATOM     65  HD2 PHE     4     221.148   0.380  -9.019  1.00  0.00           H  
ATOM     66  C   PHE     4     221.088   4.698  -9.839  1.00  0.00           C  
ATOM     67  O   PHE     4     220.095   4.831  -9.106  1.00  0.00           O  
ATOM     68  N   MET     5     221.676   5.848 -10.263  1.00  0.00           N  
ATOM     69  H   MET     5     222.424   5.777 -10.938  1.00  0.00           H  
ATOM     70  CA  MET     5     221.386   7.192  -9.837  1.00  0.00           C  
ATOM     71  HA  MET     5     220.310   7.253  -9.675  1.00  0.00           H  
ATOM     72  CB  MET     5     222.186   7.434  -8.483  1.00  0.00           C  
ATOM     73  HB2 MET     5     222.088   6.508  -7.917  1.00  0.00           H  
ATOM     74  HB3 MET     5     223.242   7.506  -8.744  1.00  0.00           H  
ATOM     75  CG  MET     5     221.814   8.609  -7.581  1.00  0.00           C  
ATOM     76  HG2 MET     5     222.194   9.522  -8.041  1.00  0.00           H  
ATOM     77  HG3 MET     5     220.743   8.779  -7.467  1.00  0.00           H  
ATOM     78  SD  MET     5     222.403   8.396  -5.854  1.00  0.00           S  
ATOM     79  CE  MET     5     221.942   9.962  -5.155  1.00  0.00           C  
ATOM     80  HE1 MET     5     220.879  10.182  -5.257  1.00  0.00           H  
ATOM     81  HE2 MET     5     222.217   9.972  -4.101  1.00  0.00           H  
ATOM     82  HE3 MET     5     222.472  10.757  -5.680  1.00  0.00           H  
ATOM     83  C   MET     5     221.690   8.184 -10.987  1.00  0.00           C  
ATOM     84  O   MET     5     222.585   7.800 -11.777  1.00  0.00           O  
ATOM     85  N   LYS     6     221.117   9.405 -11.085  1.00  0.00           N  
ATOM     86  H   LYS     6     220.692   9.731 -10.228  1.00  0.00           H  
ATOM     87  CA  LYS     6     221.433  10.408 -12.227  1.00  0.00           C  
ATOM     88  HA  LYS     6     222.460  10.157 -12.495  1.00  0.00           H  
ATOM     89  CB  LYS     6     220.535  10.028 -13.455  1.00  0.00           C  
ATOM     90  HB2 LYS     6     220.802  10.770 -14.208  1.00  0.00           H  
ATOM     91  HB3 LYS     6     220.825   9.041 -13.815  1.00  0.00           H  
ATOM     92  CG  LYS     6     219.073  10.286 -13.074  1.00  0.00           C  
ATOM     93  HG2 LYS     6     218.599   9.619 -12.353  1.00  0.00           H  
ATOM     94  HG3 LYS     6     218.856  11.296 -12.727  1.00  0.00           H  
ATOM     95  CD  LYS     6     218.295  10.082 -14.383  1.00  0.00           C  
ATOM     96  HD2 LYS     6     218.561  10.817 -15.143  1.00  0.00           H  
ATOM     97  HD3 LYS     6     218.534   9.109 -14.812  1.00  0.00           H  
ATOM     98  CE  LYS     6     216.779  10.072 -14.148  1.00  0.00           C  
ATOM     99  HE2 LYS     6     216.466   9.154 -13.650  1.00  0.00           H  
ATOM    100  HE3 LYS     6     216.426  10.812 -13.430  1.00  0.00           H  
ATOM    101  NZ  LYS     6     216.027  10.284 -15.477  1.00  0.00           N  
ATOM    102  HZ1 LYS     6     216.264   9.566 -16.147  1.00  0.00           H  
ATOM    103  HZ2 LYS     6     215.073  10.237 -15.148  1.00  0.00           H  
ATOM    104  HZ3 LYS     6     216.200  11.208 -15.844  1.00  0.00           H  
ATOM    105  C   LYS     6     221.317  11.857 -11.838  1.00  0.00           C  
ATOM    106  O   LYS     6     220.656  12.115 -10.826  1.00  0.00           O  
ATOM    107  N   GLY     7     221.830  12.769 -12.598  1.00  0.00           N  
ATOM    108  H   GLY     7     222.291  12.418 -13.426  1.00  0.00           H  
ATOM    109  CA  GLY     7     221.688  14.206 -12.350  1.00  0.00           C  
ATOM    110  HA2 GLY     7     221.662  14.668 -13.337  1.00  0.00           H  
ATOM    111  HA3 GLY     7     220.703  14.416 -11.933  1.00  0.00           H  
ATOM    112  C   GLY     7     222.834  14.989 -11.534  1.00  0.00           C  
ATOM    113  O   GLY     7     222.794  16.209 -11.366  1.00  0.00           O  
ATOM    114  N   LEU     8     223.914  14.287 -11.063  1.00  0.00           N  
ATOM    115  H   LEU     8     224.128  13.339 -11.336  1.00  0.00           H  
ATOM    116  CA  LEU     8     224.904  14.998 -10.137  1.00  0.00           C  
ATOM    117  HA  LEU     8     224.276  15.537  -9.427  1.00  0.00           H  
ATOM    118  CB  LEU     8     225.665  13.889  -9.349  1.00  0.00           C  
ATOM    119  HB2 LEU     8     226.378  13.444 -10.043  1.00  0.00           H  
ATOM    120  HB3 LEU     8     226.293  14.308  -8.563  1.00  0.00           H  
ATOM    121  CG  LEU     8     224.872  12.768  -8.612  1.00  0.00           C  
ATOM    122  HG  LEU     8     224.394  12.117  -9.343  1.00  0.00           H  
ATOM    123  CD1 LEU     8     223.793  13.335  -7.737  1.00  0.00           C  
ATOM    124 HD11 LEU     8     223.071  12.597  -7.388  1.00  0.00           H  
ATOM    125 HD12 LEU     8     223.201  14.070  -8.283  1.00  0.00           H  
ATOM    126 HD13 LEU     8     224.353  13.946  -7.030  1.00  0.00           H  
ATOM    127  CD2 LEU     8     225.737  11.790  -7.763  1.00  0.00           C  
ATOM    128 HD21 LEU     8     225.147  10.902  -7.539  1.00  0.00           H  
ATOM    129 HD22 LEU     8     226.190  12.202  -6.861  1.00  0.00           H  
ATOM    130 HD23 LEU     8     226.589  11.431  -8.342  1.00  0.00           H  
ATOM    131  C   LEU     8     225.723  16.125 -10.822  1.00  0.00           C  
ATOM    132  O   LEU     8     226.384  16.943 -10.133  1.00  0.00           O  
ATOM    133  N   SER     9     225.616  16.267 -12.132  1.00  0.00           N  
ATOM    134  H   SER     9     225.006  15.639 -12.636  1.00  0.00           H  
ATOM    135  CA  SER     9     226.259  17.386 -12.910  1.00  0.00           C  
ATOM    136  HA  SER     9     227.256  17.535 -12.496  1.00  0.00           H  
ATOM    137  CB  SER     9     226.469  16.921 -14.415  1.00  0.00           C  
ATOM    138  HB2 SER     9     226.921  17.698 -15.031  1.00  0.00           H  
ATOM    139  HB3 SER     9     227.110  16.040 -14.459  1.00  0.00           H  
ATOM    140  OG  SER     9     225.263  16.623 -14.885  1.00  0.00           O  
ATOM    141  HG  SER     9     225.276  15.728 -15.232  1.00  0.00           H  
ATOM    142  C   SER     9     225.448  18.756 -12.835  1.00  0.00           C  
ATOM    143  O   SER     9     225.901  19.750 -13.365  1.00  0.00           O  
ATOM    144  N   LYS    10     224.288  18.772 -12.166  1.00  0.00           N  
ATOM    145  H   LYS    10     223.904  17.942 -11.738  1.00  0.00           H  
ATOM    146  CA  LYS    10     223.298  19.896 -12.173  1.00  0.00           C  
ATOM    147  HA  LYS    10     223.283  20.310 -13.181  1.00  0.00           H  
ATOM    148  CB  LYS    10     221.879  19.315 -12.133  1.00  0.00           C  
ATOM    149  HB2 LYS    10     221.229  19.996 -12.683  1.00  0.00           H  
ATOM    150  HB3 LYS    10     221.923  18.402 -12.728  1.00  0.00           H  
ATOM    151  CG  LYS    10     221.376  19.076 -10.699  1.00  0.00           C  
ATOM    152  HG2 LYS    10     221.939  18.287 -10.199  1.00  0.00           H  
ATOM    153  HG3 LYS    10     221.399  19.999 -10.121  1.00  0.00           H  
ATOM    154  CD  LYS    10     219.878  18.653 -10.726  1.00  0.00           C  
ATOM    155  HD2 LYS    10     219.292  19.331 -11.347  1.00  0.00           H  
ATOM    156  HD3 LYS    10     219.851  17.662 -11.180  1.00  0.00           H  
ATOM    157  CE  LYS    10     219.387  18.587  -9.210  1.00  0.00           C  
ATOM    158  HE2 LYS    10     220.144  18.009  -8.680  1.00  0.00           H  
ATOM    159  HE3 LYS    10     219.386  19.607  -8.827  1.00  0.00           H  
ATOM    160  NZ  LYS    10     218.045  17.973  -9.138  1.00  0.00           N  
ATOM    161  HZ1 LYS    10     217.336  18.631  -9.429  1.00  0.00           H  
ATOM    162  HZ2 LYS    10     218.089  17.231  -9.822  1.00  0.00           H  
ATOM    163  HZ3 LYS    10     217.723  17.754  -8.207  1.00  0.00           H  
ATOM    164  C   LYS    10     223.719  21.039 -11.157  1.00  0.00           C  
ATOM    165  O   LYS    10     223.305  22.174 -11.267  1.00  0.00           O  
ATOM    166  N   ALA    11     224.504  20.654 -10.105  1.00  0.00           N  
ATOM    167  H   ALA    11     224.917  19.733 -10.150  1.00  0.00           H  
ATOM    168  CA  ALA    11     225.171  21.618  -9.083  1.00  0.00           C  
ATOM    169  HA  ALA    11     225.015  22.650  -9.396  1.00  0.00           H  
ATOM    170  CB  ALA    11     224.421  21.500  -7.790  1.00  0.00           C  
ATOM    171  HB1 ALA    11     224.453  20.471  -7.430  1.00  0.00           H  
ATOM    172  HB2 ALA    11     224.768  22.187  -7.019  1.00  0.00           H  
ATOM    173  HB3 ALA    11     223.369  21.778  -7.866  1.00  0.00           H  
ATOM    174  C   ALA    11     226.704  21.410  -9.049  1.00  0.00           C  
ATOM    175  O   ALA    11     227.148  20.257  -9.033  1.00  0.00           O  
ATOM    176  N   LYS    12     227.558  22.469  -8.981  1.00  0.00           N  
ATOM    177  H   LYS    12     227.107  23.363  -8.848  1.00  0.00           H  
ATOM    178  CA  LYS    12     229.061  22.401  -9.004  1.00  0.00           C  
ATOM    179  HA  LYS    12     229.390  21.999  -9.963  1.00  0.00           H  
ATOM    180  CB  LYS    12     229.700  23.829  -8.916  1.00  0.00           C  
ATOM    181  HB2 LYS    12     230.757  23.617  -9.074  1.00  0.00           H  
ATOM    182  HB3 LYS    12     229.363  24.411  -9.774  1.00  0.00           H  
ATOM    183  CG  LYS    12     229.666  24.845  -7.762  1.00  0.00           C  
ATOM    184  HG2 LYS    12     228.586  24.833  -7.614  1.00  0.00           H  
ATOM    185  HG3 LYS    12     229.956  24.385  -6.817  1.00  0.00           H  
ATOM    186  CD  LYS    12     230.362  26.195  -8.057  1.00  0.00           C  
ATOM    187  HD2 LYS    12     231.436  26.015  -8.103  1.00  0.00           H  
ATOM    188  HD3 LYS    12     230.112  26.658  -9.012  1.00  0.00           H  
ATOM    189  CE  LYS    12     229.952  27.198  -6.978  1.00  0.00           C  
ATOM    190  HE2 LYS    12     228.867  27.296  -7.032  1.00  0.00           H  
ATOM    191  HE3 LYS    12     230.316  26.715  -6.072  1.00  0.00           H  
ATOM    192  NZ  LYS    12     230.642  28.482  -7.279  1.00  0.00           N  
ATOM    193  HZ1 LYS    12     231.636  28.343  -7.390  1.00  0.00           H  
ATOM    194  HZ2 LYS    12     230.241  28.960  -8.073  1.00  0.00           H  
ATOM    195  HZ3 LYS    12     230.523  29.147  -6.528  1.00  0.00           H  
ATOM    196  C   LYS    12     229.802  21.391  -8.134  1.00  0.00           C  
ATOM    197  O   LYS    12     230.950  21.122  -8.502  1.00  0.00           O  
ATOM    198  N   GLU    13     229.220  20.787  -7.133  1.00  0.00           N  
ATOM    199  H   GLU    13     228.277  21.082  -6.922  1.00  0.00           H  
ATOM    200  CA  GLU    13     229.779  19.739  -6.156  1.00  0.00           C  
ATOM    201  HA  GLU    13     230.686  20.068  -5.648  1.00  0.00           H  
ATOM    202  CB  GLU    13     228.885  19.402  -4.983  1.00  0.00           C  
ATOM    203  HB2 GLU    13     228.079  18.788  -5.383  1.00  0.00           H  
ATOM    204  HB3 GLU    13     229.529  18.908  -4.255  1.00  0.00           H  
ATOM    205  CG  GLU    13     228.195  20.380  -4.083  1.00  0.00           C  
ATOM    206  HG2 GLU    13     227.531  20.942  -4.739  1.00  0.00           H  
ATOM    207  HG3 GLU    13     227.670  19.676  -3.437  1.00  0.00           H  
ATOM    208  CD  GLU    13     229.095  21.226  -3.202  1.00  0.00           C  
ATOM    209  OE1 GLU    13     230.345  21.037  -2.964  1.00  0.00           O  
ATOM    210  OE2 GLU    13     228.574  22.201  -2.641  1.00  0.00           O  
ATOM    211  C   GLU    13     230.151  18.451  -6.900  1.00  0.00           C  
ATOM    212  O   GLU    13     231.132  17.746  -6.465  1.00  0.00           O  
ATOM    213  N   GLY    14     229.460  18.100  -8.040  1.00  0.00           N  
ATOM    214  H   GLY    14     228.666  18.632  -8.366  1.00  0.00           H  
ATOM    215  CA  GLY    14     229.832  17.004  -8.954  1.00  0.00           C  
ATOM    216  HA2 GLY    14     229.933  16.064  -8.412  1.00  0.00           H  
ATOM    217  HA3 GLY    14     228.966  16.830  -9.592  1.00  0.00           H  
ATOM    218  C   GLY    14     231.091  17.331  -9.803  1.00  0.00           C  
ATOM    219  O   GLY    14     231.684  16.344 -10.247  1.00  0.00           O  
ATOM    220  N   VAL    15     231.451  18.620  -9.986  1.00  0.00           N  
ATOM    221  H   VAL    15     230.917  19.395  -9.620  1.00  0.00           H  
ATOM    222  CA  VAL    15     232.747  19.001 -10.545  1.00  0.00           C  
ATOM    223  HA  VAL    15     233.084  18.229 -11.237  1.00  0.00           H  
ATOM    224  CB  VAL    15     232.675  20.359 -11.129  1.00  0.00           C  
ATOM    225  HB  VAL    15     232.390  21.022 -10.312  1.00  0.00           H  
ATOM    226  CG1 VAL    15     234.050  20.880 -11.675  1.00  0.00           C  
ATOM    227 HG11 VAL    15     233.897  21.924 -11.947  1.00  0.00           H  
ATOM    228 HG12 VAL    15     234.467  20.360 -12.538  1.00  0.00           H  
ATOM    229 HG13 VAL    15     234.885  20.921 -10.976  1.00  0.00           H  
ATOM    230  CG2 VAL    15     231.617  20.560 -12.238  1.00  0.00           C  
ATOM    231 HG21 VAL    15     230.687  20.306 -11.730  1.00  0.00           H  
ATOM    232 HG22 VAL    15     231.973  19.963 -13.077  1.00  0.00           H  
ATOM    233 HG23 VAL    15     231.601  21.630 -12.443  1.00  0.00           H  
ATOM    234  C   VAL    15     233.817  18.909  -9.432  1.00  0.00           C  
ATOM    235  O   VAL    15     234.880  18.389  -9.592  1.00  0.00           O  
ATOM    236  N   VAL    16     233.590  19.289  -8.196  1.00  0.00           N  
ATOM    237  H   VAL    16     232.688  19.635  -7.899  1.00  0.00           H  
ATOM    238  CA  VAL    16     234.644  19.464  -7.151  1.00  0.00           C  
ATOM    239  HA  VAL    16     235.506  19.981  -7.571  1.00  0.00           H  
ATOM    240  CB  VAL    16     234.103  20.082  -5.829  1.00  0.00           C  
ATOM    241  HB  VAL    16     233.372  19.349  -5.490  1.00  0.00           H  
ATOM    242  CG1 VAL    16     233.556  21.520  -6.127  1.00  0.00           C  
ATOM    243 HG11 VAL    16     232.816  21.526  -6.927  1.00  0.00           H  
ATOM    244 HG12 VAL    16     234.324  22.148  -6.578  1.00  0.00           H  
ATOM    245 HG13 VAL    16     233.207  22.072  -5.254  1.00  0.00           H  
ATOM    246  CG2 VAL    16     235.088  20.166  -4.645  1.00  0.00           C  
ATOM    247 HG21 VAL    16     235.986  20.711  -4.937  1.00  0.00           H  
ATOM    248 HG22 VAL    16     235.535  19.191  -4.450  1.00  0.00           H  
ATOM    249 HG23 VAL    16     234.767  20.702  -3.752  1.00  0.00           H  
ATOM    250  C   VAL    16     235.163  18.005  -6.891  1.00  0.00           C  
ATOM    251  O   VAL    16     236.389  17.912  -6.621  1.00  0.00           O  
ATOM    252  N   ALA    17     234.336  17.002  -6.990  1.00  0.00           N  
ATOM    253  H   ALA    17     233.350  17.169  -7.136  1.00  0.00           H  
ATOM    254  CA  ALA    17     234.762  15.651  -6.928  1.00  0.00           C  
ATOM    255  HA  ALA    17     235.443  15.543  -6.084  1.00  0.00           H  
ATOM    256  CB  ALA    17     233.511  14.793  -6.580  1.00  0.00           C  
ATOM    257  HB1 ALA    17     233.949  13.865  -6.214  1.00  0.00           H  
ATOM    258  HB2 ALA    17     232.889  15.308  -5.848  1.00  0.00           H  
ATOM    259  HB3 ALA    17     232.972  14.399  -7.442  1.00  0.00           H  
ATOM    260  C   ALA    17     235.562  15.027  -8.068  1.00  0.00           C  
ATOM    261  O   ALA    17     236.052  13.897  -7.938  1.00  0.00           O  
ATOM    262  N   ALA    18     235.837  15.755  -9.161  1.00  0.00           N  
ATOM    263  H   ALA    18     235.366  16.648  -9.177  1.00  0.00           H  
ATOM    264  CA  ALA    18     236.688  15.362 -10.260  1.00  0.00           C  
ATOM    265  HA  ALA    18     236.894  14.293 -10.195  1.00  0.00           H  
ATOM    266  CB  ALA    18     235.795  15.592 -11.526  1.00  0.00           C  
ATOM    267  HB1 ALA    18     234.947  14.908 -11.525  1.00  0.00           H  
ATOM    268  HB2 ALA    18     235.564  16.653 -11.624  1.00  0.00           H  
ATOM    269  HB3 ALA    18     236.473  15.385 -12.354  1.00  0.00           H  
ATOM    270  C   ALA    18     237.958  16.161 -10.279  1.00  0.00           C  
ATOM    271  O   ALA    18     239.061  15.748 -10.707  1.00  0.00           O  
ATOM    272  N   ALA    19     237.840  17.510 -10.008  1.00  0.00           N  
ATOM    273  H   ALA    19     236.947  17.858  -9.690  1.00  0.00           H  
ATOM    274  CA  ALA    19     238.893  18.544 -10.050  1.00  0.00           C  
ATOM    275  HA  ALA    19     239.555  18.242 -10.861  1.00  0.00           H  
ATOM    276  CB  ALA    19     238.241  19.953 -10.573  1.00  0.00           C  
ATOM    277  HB1 ALA    19     237.814  19.903 -11.575  1.00  0.00           H  
ATOM    278  HB2 ALA    19     237.467  20.197  -9.846  1.00  0.00           H  
ATOM    279  HB3 ALA    19     239.081  20.638 -10.464  1.00  0.00           H  
ATOM    280  C   ALA    19     239.779  18.659  -8.782  1.00  0.00           C  
ATOM    281  O   ALA    19     240.945  18.783  -8.951  1.00  0.00           O  
ATOM    282  N   GLU    20     239.233  18.390  -7.624  1.00  0.00           N  
ATOM    283  H   GLU    20     238.276  18.139  -7.420  1.00  0.00           H  
ATOM    284  CA  GLU    20     240.044  18.485  -6.360  1.00  0.00           C  
ATOM    285  HA  GLU    20     241.002  18.984  -6.510  1.00  0.00           H  
ATOM    286  CB  GLU    20     239.301  19.394  -5.327  1.00  0.00           C  
ATOM    287  HB2 GLU    20     238.316  19.000  -5.076  1.00  0.00           H  
ATOM    288  HB3 GLU    20     239.873  19.504  -4.405  1.00  0.00           H  
ATOM    289  CG  GLU    20     239.071  20.863  -5.914  1.00  0.00           C  
ATOM    290  HG2 GLU    20     238.486  20.791  -6.831  1.00  0.00           H  
ATOM    291  HG3 GLU    20     238.427  21.404  -5.220  1.00  0.00           H  
ATOM    292  CD  GLU    20     240.334  21.669  -6.063  1.00  0.00           C  
ATOM    293  OE1 GLU    20     240.203  22.907  -5.920  1.00  0.00           O  
ATOM    294  OE2 GLU    20     241.404  21.127  -6.436  1.00  0.00           O  
ATOM    295  C   GLU    20     240.320  17.099  -5.731  1.00  0.00           C  
ATOM    296  O   GLU    20     241.444  16.658  -5.531  1.00  0.00           O  
ATOM    297  N   LYS    21     239.210  16.292  -5.553  1.00  0.00           N  
ATOM    298  H   LYS    21     238.356  16.742  -5.848  1.00  0.00           H  
ATOM    299  CA  LYS    21     239.211  15.008  -4.853  1.00  0.00           C  
ATOM    300  HA  LYS    21     239.794  15.004  -3.932  1.00  0.00           H  
ATOM    301  CB  LYS    21     237.746  14.519  -4.520  1.00  0.00           C  
ATOM    302  HB2 LYS    21     237.204  14.136  -5.385  1.00  0.00           H  
ATOM    303  HB3 LYS    21     237.749  13.592  -3.948  1.00  0.00           H  
ATOM    304  CG  LYS    21     236.855  15.607  -3.768  1.00  0.00           C  
ATOM    305  HG2 LYS    21     236.842  16.492  -4.405  1.00  0.00           H  
ATOM    306  HG3 LYS    21     235.877  15.131  -3.693  1.00  0.00           H  
ATOM    307  CD  LYS    21     237.255  16.006  -2.373  1.00  0.00           C  
ATOM    308  HD2 LYS    21     237.279  15.192  -1.649  1.00  0.00           H  
ATOM    309  HD3 LYS    21     238.275  16.391  -2.393  1.00  0.00           H  
ATOM    310  CE  LYS    21     236.281  17.188  -2.009  1.00  0.00           C  
ATOM    311  HE2 LYS    21     236.148  17.830  -2.879  1.00  0.00           H  
ATOM    312  HE3 LYS    21     235.318  16.711  -1.830  1.00  0.00           H  
ATOM    313  NZ  LYS    21     236.773  17.878  -0.809  1.00  0.00           N  
ATOM    314  HZ1 LYS    21     237.523  18.539  -0.953  1.00  0.00           H  
ATOM    315  HZ2 LYS    21     236.044  18.422  -0.371  1.00  0.00           H  
ATOM    316  HZ3 LYS    21     237.190  17.258  -0.128  1.00  0.00           H  
ATOM    317  C   LYS    21     239.792  13.828  -5.661  1.00  0.00           C  
ATOM    318  O   LYS    21     240.091  12.778  -5.180  1.00  0.00           O  
ATOM    319  N   THR    22     240.226  14.039  -6.955  1.00  0.00           N  
ATOM    320  H   THR    22     240.163  14.964  -7.356  1.00  0.00           H  
ATOM    321  CA  THR    22     241.050  13.132  -7.787  1.00  0.00           C  
ATOM    322  HA  THR    22     241.021  12.102  -7.431  1.00  0.00           H  
ATOM    323  CB  THR    22     240.542  13.353  -9.216  1.00  0.00           C  
ATOM    324  HB  THR    22     239.478  13.565  -9.116  1.00  0.00           H  
ATOM    325  CG2 THR    22     240.703  12.235 -10.228  1.00  0.00           C  
ATOM    326 HG21 THR    22     240.116  12.436 -11.124  1.00  0.00           H  
ATOM    327 HG22 THR    22     240.503  11.311  -9.686  1.00  0.00           H  
ATOM    328 HG23 THR    22     241.775  12.221 -10.424  1.00  0.00           H  
ATOM    329  OG1 THR    22     241.172  14.464  -9.775  1.00  0.00           O  
ATOM    330  HG1 THR    22     240.512  15.028 -10.186  1.00  0.00           H  
ATOM    331  C   THR    22     242.586  13.243  -7.707  1.00  0.00           C  
ATOM    332  O   THR    22     243.370  12.364  -8.027  1.00  0.00           O  
ATOM    333  N   LYS    23     243.067  14.375  -7.159  1.00  0.00           N  
ATOM    334  H   LYS    23     242.452  15.169  -7.047  1.00  0.00           H  
ATOM    335  CA  LYS    23     244.518  14.652  -7.025  1.00  0.00           C  
ATOM    336  HA  LYS    23     244.995  14.115  -7.845  1.00  0.00           H  
ATOM    337  CB  LYS    23     244.718  16.151  -7.228  1.00  0.00           C  
ATOM    338  HB2 LYS    23     244.388  16.397  -8.238  1.00  0.00           H  
ATOM    339  HB3 LYS    23     244.093  16.697  -6.522  1.00  0.00           H  
ATOM    340  CG  LYS    23     246.179  16.520  -7.036  1.00  0.00           C  
ATOM    341  HG2 LYS    23     246.485  16.290  -6.015  1.00  0.00           H  
ATOM    342  HG3 LYS    23     246.796  15.942  -7.723  1.00  0.00           H  
ATOM    343  CD  LYS    23     246.411  18.072  -7.348  1.00  0.00           C  
ATOM    344  HD2 LYS    23     246.136  18.238  -8.389  1.00  0.00           H  
ATOM    345  HD3 LYS    23     245.786  18.690  -6.704  1.00  0.00           H  
ATOM    346  CE  LYS    23     247.840  18.468  -6.921  1.00  0.00           C  
ATOM    347  HE2 LYS    23     247.988  18.383  -5.844  1.00  0.00           H  
ATOM    348  HE3 LYS    23     248.546  17.755  -7.347  1.00  0.00           H  
ATOM    349  NZ  LYS    23     248.119  19.769  -7.546  1.00  0.00           N  
ATOM    350  HZ1 LYS    23     249.064  20.041  -7.312  1.00  0.00           H  
ATOM    351  HZ2 LYS    23     248.047  19.800  -8.553  1.00  0.00           H  
ATOM    352  HZ3 LYS    23     247.453  20.430  -7.172  1.00  0.00           H  
ATOM    353  C   LYS    23     245.148  14.044  -5.783  1.00  0.00           C  
ATOM    354  O   LYS    23     246.232  13.434  -5.948  1.00  0.00           O  
ATOM    355  N   GLN    24     244.510  14.165  -4.649  1.00  0.00           N  
ATOM    356  H   GLN    24     243.577  14.552  -4.612  1.00  0.00           H  
ATOM    357  CA  GLN    24     245.021  13.654  -3.353  1.00  0.00           C  
ATOM    358  HA  GLN    24     246.110  13.677  -3.336  1.00  0.00           H  
ATOM    359  CB  GLN    24     244.446  14.581  -2.261  1.00  0.00           C  
ATOM    360  HB2 GLN    24     244.841  15.567  -2.503  1.00  0.00           H  
ATOM    361  HB3 GLN    24     243.358  14.625  -2.303  1.00  0.00           H  
ATOM    362  CG  GLN    24     244.713  14.278  -0.749  1.00  0.00           C  
ATOM    363  HG2 GLN    24     244.505  13.234  -0.517  1.00  0.00           H  
ATOM    364  HG3 GLN    24     245.764  14.382  -0.478  1.00  0.00           H  
ATOM    365  CD  GLN    24     243.895  15.156   0.216  1.00  0.00           C  
ATOM    366  OE1 GLN    24     243.317  14.782   1.217  1.00  0.00           O  
ATOM    367  NE2 GLN    24     243.628  16.459  -0.068  1.00  0.00           N  
ATOM    368 HE21 GLN    24     244.011  16.807  -0.935  1.00  0.00           H  
ATOM    369 HE22 GLN    24     243.086  16.935   0.639  1.00  0.00           H  
ATOM    370  C   GLN    24     244.667  12.141  -3.217  1.00  0.00           C  
ATOM    371  O   GLN    24     245.307  11.544  -2.310  1.00  0.00           O  
ATOM    372  N   GLY    25     243.852  11.534  -4.009  1.00  0.00           N  
ATOM    373  H   GLY    25     243.427  12.054  -4.763  1.00  0.00           H  
ATOM    374  CA  GLY    25     243.357  10.185  -3.734  1.00  0.00           C  
ATOM    375  HA2 GLY    25     243.182  10.017  -2.672  1.00  0.00           H  
ATOM    376  HA3 GLY    25     242.423   9.962  -4.250  1.00  0.00           H  
ATOM    377  C   GLY    25     244.240   8.970  -4.147  1.00  0.00           C  
ATOM    378  O   GLY    25     245.468   9.088  -4.248  1.00  0.00           O  
ATOM    379  N   VAL    26     243.707   7.793  -4.409  1.00  0.00           N  
ATOM    380  H   VAL    26     242.705   7.699  -4.332  1.00  0.00           H  
ATOM    381  CA  VAL    26     244.471   6.615  -4.971  1.00  0.00           C  
ATOM    382  HA  VAL    26     245.502   6.843  -5.239  1.00  0.00           H  
ATOM    383  CB  VAL    26     244.576   5.510  -3.969  1.00  0.00           C  
ATOM    384  HB  VAL    26     244.814   4.569  -4.464  1.00  0.00           H  
ATOM    385  CG1 VAL    26     245.602   5.605  -2.900  1.00  0.00           C  
ATOM    386 HG11 VAL    26     246.545   6.018  -3.260  1.00  0.00           H  
ATOM    387 HG12 VAL    26     245.873   4.633  -2.488  1.00  0.00           H  
ATOM    388 HG13 VAL    26     245.272   6.265  -2.098  1.00  0.00           H  
ATOM    389  CG2 VAL    26     243.209   5.362  -3.216  1.00  0.00           C  
ATOM    390 HG21 VAL    26     243.046   6.172  -2.505  1.00  0.00           H  
ATOM    391 HG22 VAL    26     243.097   4.339  -2.858  1.00  0.00           H  
ATOM    392 HG23 VAL    26     242.452   5.460  -3.995  1.00  0.00           H  
ATOM    393  C   VAL    26     243.767   6.068  -6.223  1.00  0.00           C  
ATOM    394  O   VAL    26     242.628   6.339  -6.434  1.00  0.00           O  
ATOM    395  N   ALA    27     244.500   5.398  -7.130  1.00  0.00           N  
ATOM    396  H   ALA    27     245.474   5.180  -6.977  1.00  0.00           H  
ATOM    397  CA  ALA    27     244.055   4.894  -8.473  1.00  0.00           C  
ATOM    398  HA  ALA    27     242.972   4.936  -8.588  1.00  0.00           H  
ATOM    399  CB  ALA    27     244.661   5.889  -9.500  1.00  0.00           C  
ATOM    400  HB1 ALA    27     245.742   5.909  -9.363  1.00  0.00           H  
ATOM    401  HB2 ALA    27     244.487   5.525 -10.512  1.00  0.00           H  
ATOM    402  HB3 ALA    27     244.033   6.773  -9.385  1.00  0.00           H  
ATOM    403  C   ALA    27     244.560   3.474  -8.767  1.00  0.00           C  
ATOM    404  O   ALA    27     245.705   3.024  -8.411  1.00  0.00           O  
ATOM    405  N   GLU    28     243.709   2.747  -9.504  1.00  0.00           N  
ATOM    406  H   GLU    28     242.805   3.162  -9.676  1.00  0.00           H  
ATOM    407  CA  GLU    28     243.846   1.334  -9.891  1.00  0.00           C  
ATOM    408  HA  GLU    28     244.880   1.123  -9.619  1.00  0.00           H  
ATOM    409  CB  GLU    28     242.882   0.426  -8.912  1.00  0.00           C  
ATOM    410  HB2 GLU    28     243.019   0.816  -7.904  1.00  0.00           H  
ATOM    411  HB3 GLU    28     241.832   0.526  -9.187  1.00  0.00           H  
ATOM    412  CG  GLU    28     243.100  -1.134  -8.950  1.00  0.00           C  
ATOM    413  HG2 GLU    28     242.418  -1.689  -8.307  1.00  0.00           H  
ATOM    414  HG3 GLU    28     242.788  -1.371  -9.968  1.00  0.00           H  
ATOM    415  CD  GLU    28     244.552  -1.586  -8.703  1.00  0.00           C  
ATOM    416  OE1 GLU    28     245.361  -1.581  -9.680  1.00  0.00           O  
ATOM    417  OE2 GLU    28     244.836  -1.931  -7.536  1.00  0.00           O  
ATOM    418  C   GLU    28     243.731   1.061 -11.357  1.00  0.00           C  
ATOM    419  O   GLU    28     243.305   1.939 -12.153  1.00  0.00           O  
ATOM    420  N   ALA    29     244.010  -0.170 -11.817  1.00  0.00           N  
ATOM    421  H   ALA    29     244.137  -0.895 -11.126  1.00  0.00           H  
ATOM    422  CA  ALA    29     243.762  -0.708 -13.158  1.00  0.00           C  
ATOM    423  HA  ALA    29     244.158   0.025 -13.862  1.00  0.00           H  
ATOM    424  CB  ALA    29     244.545  -2.027 -13.347  1.00  0.00           C  
ATOM    425  HB1 ALA    29     244.078  -2.906 -12.902  1.00  0.00           H  
ATOM    426  HB2 ALA    29     244.807  -2.255 -14.381  1.00  0.00           H  
ATOM    427  HB3 ALA    29     245.555  -1.884 -12.963  1.00  0.00           H  
ATOM    428  C   ALA    29     242.221  -0.947 -13.487  1.00  0.00           C  
ATOM    429  O   ALA    29     241.375  -1.135 -12.595  1.00  0.00           O  
ATOM    430  N   ALA    30     241.842  -0.984 -14.707  1.00  0.00           N  
ATOM    431  H   ALA    30     242.549  -0.749 -15.389  1.00  0.00           H  
ATOM    432  CA  ALA    30     240.469  -1.234 -15.217  1.00  0.00           C  
ATOM    433  HA  ALA    30     239.744  -0.598 -14.708  1.00  0.00           H  
ATOM    434  CB  ALA    30     240.324  -0.790 -16.615  1.00  0.00           C  
ATOM    435  HB1 ALA    30     241.108  -1.319 -17.157  1.00  0.00           H  
ATOM    436  HB2 ALA    30     239.370  -1.131 -17.018  1.00  0.00           H  
ATOM    437  HB3 ALA    30     240.439   0.291 -16.682  1.00  0.00           H  
ATOM    438  C   ALA    30     240.069  -2.695 -15.106  1.00  0.00           C  
ATOM    439  O   ALA    30     238.897  -3.079 -15.186  1.00  0.00           O  
ATOM    440  N   GLY    31     241.072  -3.604 -14.944  1.00  0.00           N  
ATOM    441  H   GLY    31     242.010  -3.327 -15.193  1.00  0.00           H  
ATOM    442  CA  GLY    31     240.941  -5.053 -14.777  1.00  0.00           C  
ATOM    443  HA2 GLY    31     240.238  -5.373 -15.546  1.00  0.00           H  
ATOM    444  HA3 GLY    31     241.933  -5.501 -14.845  1.00  0.00           H  
ATOM    445  C   GLY    31     240.357  -5.418 -13.371  1.00  0.00           C  
ATOM    446  O   GLY    31     239.825  -6.516 -13.121  1.00  0.00           O  
ATOM    447  N   LYS    32     240.407  -4.445 -12.399  1.00  0.00           N  
ATOM    448  H   LYS    32     240.961  -3.611 -12.536  1.00  0.00           H  
ATOM    449  CA  LYS    32     239.709  -4.477 -11.115  1.00  0.00           C  
ATOM    450  HA  LYS    32     239.205  -5.441 -11.043  1.00  0.00           H  
ATOM    451  CB  LYS    32     240.722  -4.447  -9.948  1.00  0.00           C  
ATOM    452  HB2 LYS    32     241.305  -3.526  -9.950  1.00  0.00           H  
ATOM    453  HB3 LYS    32     240.267  -4.526  -8.961  1.00  0.00           H  
ATOM    454  CG  LYS    32     241.765  -5.544  -9.873  1.00  0.00           C  
ATOM    455  HG2 LYS    32     242.388  -5.446 -10.762  1.00  0.00           H  
ATOM    456  HG3 LYS    32     242.501  -5.442  -9.076  1.00  0.00           H  
ATOM    457  CD  LYS    32     241.175  -6.926  -9.797  1.00  0.00           C  
ATOM    458  HD2 LYS    32     240.652  -7.004  -8.843  1.00  0.00           H  
ATOM    459  HD3 LYS    32     240.495  -7.205 -10.602  1.00  0.00           H  
ATOM    460  CE  LYS    32     242.304  -7.969  -9.868  1.00  0.00           C  
ATOM    461  HE2 LYS    32     242.517  -8.193 -10.913  1.00  0.00           H  
ATOM    462  HE3 LYS    32     243.195  -7.546  -9.403  1.00  0.00           H  
ATOM    463  NZ  LYS    32     241.921  -9.274  -9.168  1.00  0.00           N  
ATOM    464  HZ1 LYS    32     242.619  -9.960  -9.416  1.00  0.00           H  
ATOM    465  HZ2 LYS    32     242.064  -9.132  -8.178  1.00  0.00           H  
ATOM    466  HZ3 LYS    32     240.986  -9.635  -9.288  1.00  0.00           H  
ATOM    467  C   LYS    32     238.633  -3.321 -10.935  1.00  0.00           C  
ATOM    468  O   LYS    32     238.686  -2.704  -9.894  1.00  0.00           O  
ATOM    469  N   THR    33     237.691  -3.128 -11.911  1.00  0.00           N  
ATOM    470  H   THR    33     237.842  -3.723 -12.714  1.00  0.00           H  
ATOM    471  CA  THR    33     236.551  -2.144 -11.847  1.00  0.00           C  
ATOM    472  HA  THR    33     236.517  -1.442 -11.013  1.00  0.00           H  
ATOM    473  CB  THR    33     236.627  -1.409 -13.181  1.00  0.00           C  
ATOM    474  HB  THR    33     237.660  -1.059 -13.172  1.00  0.00           H  
ATOM    475  CG2 THR    33     235.579  -0.241 -13.424  1.00  0.00           C  
ATOM    476 HG21 THR    33     234.560  -0.626 -13.371  1.00  0.00           H  
ATOM    477 HG22 THR    33     235.824   0.099 -14.430  1.00  0.00           H  
ATOM    478 HG23 THR    33     235.682   0.656 -12.813  1.00  0.00           H  
ATOM    479  OG1 THR    33     236.354  -2.335 -14.282  1.00  0.00           O  
ATOM    480  HG1 THR    33     237.190  -2.692 -14.588  1.00  0.00           H  
ATOM    481  C   THR    33     235.290  -2.970 -11.506  1.00  0.00           C  
ATOM    482  O   THR    33     235.194  -4.169 -11.918  1.00  0.00           O  
ATOM    483  N   LYS    34     234.412  -2.282 -10.741  1.00  0.00           N  
ATOM    484  H   LYS    34     234.812  -1.371 -10.569  1.00  0.00           H  
ATOM    485  CA  LYS    34     233.027  -2.664 -10.190  1.00  0.00           C  
ATOM    486  HA  LYS    34     232.705  -3.439 -10.886  1.00  0.00           H  
ATOM    487  CB  LYS    34     233.237  -3.213  -8.754  1.00  0.00           C  
ATOM    488  HB2 LYS    34     232.307  -3.694  -8.450  1.00  0.00           H  
ATOM    489  HB3 LYS    34     234.049  -3.939  -8.744  1.00  0.00           H  
ATOM    490  CG  LYS    34     233.429  -2.136  -7.685  1.00  0.00           C  
ATOM    491  HG2 LYS    34     233.998  -1.342  -8.169  1.00  0.00           H  
ATOM    492  HG3 LYS    34     232.533  -1.560  -7.452  1.00  0.00           H  
ATOM    493  CD  LYS    34     234.278  -2.504  -6.490  1.00  0.00           C  
ATOM    494  HD2 LYS    34     235.292  -2.771  -6.786  1.00  0.00           H  
ATOM    495  HD3 LYS    34     234.411  -1.556  -5.968  1.00  0.00           H  
ATOM    496  CE  LYS    34     233.664  -3.634  -5.621  1.00  0.00           C  
ATOM    497  HE2 LYS    34     232.618  -3.389  -5.438  1.00  0.00           H  
ATOM    498  HE3 LYS    34     233.652  -4.600  -6.124  1.00  0.00           H  
ATOM    499  NZ  LYS    34     234.494  -3.844  -4.409  1.00  0.00           N  
ATOM    500  HZ1 LYS    34     235.388  -4.192  -4.724  1.00  0.00           H  
ATOM    501  HZ2 LYS    34     234.653  -2.999  -3.879  1.00  0.00           H  
ATOM    502  HZ3 LYS    34     234.163  -4.572  -3.792  1.00  0.00           H  
ATOM    503  C   LYS    34     232.029  -1.514 -10.240  1.00  0.00           C  
ATOM    504  O   LYS    34     232.381  -0.434 -10.679  1.00  0.00           O  
ATOM    505  N   GLU    35     230.844  -1.754  -9.663  1.00  0.00           N  
ATOM    506  H   GLU    35     230.790  -2.610  -9.129  1.00  0.00           H  
ATOM    507  CA  GLU    35     229.823  -0.711  -9.720  1.00  0.00           C  
ATOM    508  HA  GLU    35     229.765  -0.371 -10.755  1.00  0.00           H  
ATOM    509  CB  GLU    35     228.482  -1.270  -9.154  1.00  0.00           C  
ATOM    510  HB2 GLU    35     228.678  -1.774  -8.208  1.00  0.00           H  
ATOM    511  HB3 GLU    35     227.840  -0.416  -8.939  1.00  0.00           H  
ATOM    512  CG  GLU    35     227.879  -2.390 -10.023  1.00  0.00           C  
ATOM    513  HG2 GLU    35     226.908  -1.927 -10.202  1.00  0.00           H  
ATOM    514  HG3 GLU    35     228.407  -2.582 -10.957  1.00  0.00           H  
ATOM    515  CD  GLU    35     227.783  -3.626  -9.181  1.00  0.00           C  
ATOM    516  OE1 GLU    35     226.697  -3.913  -8.659  1.00  0.00           O  
ATOM    517  OE2 GLU    35     228.800  -4.387  -9.075  1.00  0.00           O  
ATOM    518  C   GLU    35     230.160   0.502  -8.895  1.00  0.00           C  
ATOM    519  O   GLU    35     230.757   0.431  -7.858  1.00  0.00           O  
ATOM    520  N   GLY    36     229.858   1.713  -9.359  1.00  0.00           N  
ATOM    521  H   GLY    36     229.163   1.788 -10.088  1.00  0.00           H  
ATOM    522  CA  GLY    36     230.338   2.931  -8.648  1.00  0.00           C  
ATOM    523  HA2 GLY    36     230.091   2.883  -7.587  1.00  0.00           H  
ATOM    524  HA3 GLY    36     231.417   3.041  -8.756  1.00  0.00           H  
ATOM    525  C   GLY    36     229.789   4.185  -9.271  1.00  0.00           C  
ATOM    526  O   GLY    36     228.914   4.142 -10.173  1.00  0.00           O  
ATOM    527  N   VAL    37     230.491   5.273  -8.839  1.00  0.00           N  
ATOM    528  H   VAL    37     231.210   5.052  -8.165  1.00  0.00           H  
ATOM    529  CA  VAL    37     230.284   6.599  -9.303  1.00  0.00           C  
ATOM    530  HA  VAL    37     229.217   6.722  -9.118  1.00  0.00           H  
ATOM    531  CB  VAL    37     231.089   7.645  -8.497  1.00  0.00           C  
ATOM    532  HB  VAL    37     232.151   7.416  -8.581  1.00  0.00           H  
ATOM    533  CG1 VAL    37     230.874   9.061  -9.016  1.00  0.00           C  
ATOM    534 HG11 VAL    37     231.561   9.717  -8.483  1.00  0.00           H  
ATOM    535 HG12 VAL    37     229.854   9.343  -8.752  1.00  0.00           H  
ATOM    536 HG13 VAL    37     230.960   9.139 -10.100  1.00  0.00           H  
ATOM    537  CG2 VAL    37     230.848   7.748  -6.977  1.00  0.00           C  
ATOM    538 HG21 VAL    37     231.471   8.519  -6.523  1.00  0.00           H  
ATOM    539 HG22 VAL    37     231.056   6.799  -6.483  1.00  0.00           H  
ATOM    540 HG23 VAL    37     229.854   8.147  -6.773  1.00  0.00           H  
ATOM    541  C   VAL    37     230.509   6.757 -10.759  1.00  0.00           C  
ATOM    542  O   VAL    37     231.583   6.395 -11.253  1.00  0.00           O  
ATOM    543  N   LEU    38     229.490   7.317 -11.508  1.00  0.00           N  
ATOM    544  H   LEU    38     228.721   7.691 -10.970  1.00  0.00           H  
ATOM    545  CA  LEU    38     229.449   7.603 -12.965  1.00  0.00           C  
ATOM    546  HA  LEU    38     230.177   6.941 -13.435  1.00  0.00           H  
ATOM    547  CB  LEU    38     228.047   7.320 -13.490  1.00  0.00           C  
ATOM    548  HB2 LEU    38     227.828   6.302 -13.167  1.00  0.00           H  
ATOM    549  HB3 LEU    38     227.323   7.966 -12.995  1.00  0.00           H  
ATOM    550  CG  LEU    38     227.830   7.574 -14.989  1.00  0.00           C  
ATOM    551  HG  LEU    38     228.111   8.580 -15.302  1.00  0.00           H  
ATOM    552  CD1 LEU    38     226.344   7.419 -15.340  1.00  0.00           C  
ATOM    553 HD11 LEU    38     225.623   7.874 -14.661  1.00  0.00           H  
ATOM    554 HD12 LEU    38     226.055   6.368 -15.331  1.00  0.00           H  
ATOM    555 HD13 LEU    38     226.155   7.782 -16.350  1.00  0.00           H  
ATOM    556  CD2 LEU    38     228.628   6.774 -15.957  1.00  0.00           C  
ATOM    557 HD21 LEU    38     229.689   6.912 -15.745  1.00  0.00           H  
ATOM    558 HD22 LEU    38     228.410   7.182 -16.944  1.00  0.00           H  
ATOM    559 HD23 LEU    38     228.343   5.724 -15.894  1.00  0.00           H  
ATOM    560  C   LEU    38     229.945   9.023 -13.347  1.00  0.00           C  
ATOM    561  O   LEU    38     229.211  10.009 -13.221  1.00  0.00           O  
ATOM    562  N   TYR    39     231.208   9.098 -13.637  1.00  0.00           N  
ATOM    563  H   TYR    39     231.745   8.256 -13.486  1.00  0.00           H  
ATOM    564  CA  TYR    39     231.702  10.300 -14.247  1.00  0.00           C  
ATOM    565  HA  TYR    39     231.186  11.189 -13.884  1.00  0.00           H  
ATOM    566  CB  TYR    39     233.268  10.468 -13.943  1.00  0.00           C  
ATOM    567  HB2 TYR    39     233.751   9.575 -14.339  1.00  0.00           H  
ATOM    568  HB3 TYR    39     233.710  11.320 -14.460  1.00  0.00           H  
ATOM    569  CG  TYR    39     233.705  10.657 -12.436  1.00  0.00           C  
ATOM    570  CD1 TYR    39     234.054  11.874 -11.919  1.00  0.00           C  
ATOM    571  HD1 TYR    39     233.786  12.700 -12.561  1.00  0.00           H  
ATOM    572  CE1 TYR    39     234.509  12.116 -10.578  1.00  0.00           C  
ATOM    573  HE1 TYR    39     234.645  13.112 -10.184  1.00  0.00           H  
ATOM    574  CZ  TYR    39     234.614  10.975  -9.761  1.00  0.00           C  
ATOM    575  OH  TYR    39     234.919  11.120  -8.425  1.00  0.00           O  
ATOM    576  HH  TYR    39     234.983  12.038  -8.152  1.00  0.00           H  
ATOM    577  CE2 TYR    39     234.389   9.678 -10.304  1.00  0.00           C  
ATOM    578  HE2 TYR    39     234.473   8.804  -9.675  1.00  0.00           H  
ATOM    579  CD2 TYR    39     233.982   9.520 -11.608  1.00  0.00           C  
ATOM    580  HD2 TYR    39     233.716   8.507 -11.873  1.00  0.00           H  
ATOM    581  C   TYR    39     231.595  10.325 -15.773  1.00  0.00           C  
ATOM    582  O   TYR    39     231.795   9.293 -16.382  1.00  0.00           O  
ATOM    583  N   VAL    40     231.351  11.503 -16.325  1.00  0.00           N  
ATOM    584  H   VAL    40     231.169  12.213 -15.630  1.00  0.00           H  
ATOM    585  CA  VAL    40     231.026  11.772 -17.749  1.00  0.00           C  
ATOM    586  HA  VAL    40     231.124  10.843 -18.310  1.00  0.00           H  
ATOM    587  CB  VAL    40     229.599  12.284 -17.989  1.00  0.00           C  
ATOM    588  HB  VAL    40     229.516  12.443 -19.064  1.00  0.00           H  
ATOM    589  CG1 VAL    40     229.187  13.598 -17.299  1.00  0.00           C  
ATOM    590 HG11 VAL    40     228.104  13.682 -17.389  1.00  0.00           H  
ATOM    591 HG12 VAL    40     229.662  14.432 -17.815  1.00  0.00           H  
ATOM    592 HG13 VAL    40     229.405  13.576 -16.232  1.00  0.00           H  
ATOM    593  CG2 VAL    40     228.682  11.187 -17.606  1.00  0.00           C  
ATOM    594 HG21 VAL    40     227.633  11.477 -17.669  1.00  0.00           H  
ATOM    595 HG22 VAL    40     228.787  10.953 -16.547  1.00  0.00           H  
ATOM    596 HG23 VAL    40     229.029  10.339 -18.197  1.00  0.00           H  
ATOM    597  C   VAL    40     231.999  12.812 -18.336  1.00  0.00           C  
ATOM    598  O   VAL    40     232.587  13.627 -17.575  1.00  0.00           O  
ATOM    599  N   GLY    41     232.297  12.888 -19.633  1.00  0.00           N  
ATOM    600  H   GLY    41     231.934  12.115 -20.172  1.00  0.00           H  
ATOM    601  CA  GLY    41     233.201  13.878 -20.237  1.00  0.00           C  
ATOM    602  HA2 GLY    41     232.598  14.775 -20.376  1.00  0.00           H  
ATOM    603  HA3 GLY    41     233.975  14.082 -19.497  1.00  0.00           H  
ATOM    604  C   GLY    41     233.855  13.513 -21.609  1.00  0.00           C  
ATOM    605  O   GLY    41     233.330  12.635 -22.259  1.00  0.00           O  
ATOM    606  N   SER    42     235.035  14.084 -22.044  1.00  0.00           N  
ATOM    607  H   SER    42     235.518  14.652 -21.363  1.00  0.00           H  
ATOM    608  CA  SER    42     235.763  13.730 -23.266  1.00  0.00           C  
ATOM    609  HA  SER    42     235.554  12.800 -23.793  1.00  0.00           H  
ATOM    610  CB  SER    42     235.530  14.921 -24.302  1.00  0.00           C  
ATOM    611  HB2 SER    42     234.459  14.919 -24.500  1.00  0.00           H  
ATOM    612  HB3 SER    42     235.936  15.844 -23.889  1.00  0.00           H  
ATOM    613  OG  SER    42     236.054  14.657 -25.608  1.00  0.00           O  
ATOM    614  HG  SER    42     235.827  15.306 -26.278  1.00  0.00           H  
ATOM    615  C   SER    42     237.283  13.559 -22.987  1.00  0.00           C  
ATOM    616  O   SER    42     237.769  13.974 -21.922  1.00  0.00           O  
ATOM    617  N   LYS    43     237.951  12.882 -23.927  1.00  0.00           N  
ATOM    618  H   LYS    43     237.462  12.521 -24.734  1.00  0.00           H  
ATOM    619  CA  LYS    43     239.418  12.421 -23.837  1.00  0.00           C  
ATOM    620  HA  LYS    43     239.617  11.834 -22.940  1.00  0.00           H  
ATOM    621  CB  LYS    43     239.683  11.526 -25.014  1.00  0.00           C  
ATOM    622  HB2 LYS    43     239.512  12.155 -25.888  1.00  0.00           H  
ATOM    623  HB3 LYS    43     240.745  11.292 -24.940  1.00  0.00           H  
ATOM    624  CG  LYS    43     238.739  10.295 -24.962  1.00  0.00           C  
ATOM    625  HG2 LYS    43     238.631  10.073 -23.900  1.00  0.00           H  
ATOM    626  HG3 LYS    43     237.742  10.486 -25.358  1.00  0.00           H  
ATOM    627  CD  LYS    43     239.436   9.213 -25.703  1.00  0.00           C  
ATOM    628  HD2 LYS    43     239.569   9.586 -26.718  1.00  0.00           H  
ATOM    629  HD3 LYS    43     240.460   9.043 -25.369  1.00  0.00           H  
ATOM    630  CE  LYS    43     238.599   7.919 -25.843  1.00  0.00           C  
ATOM    631  HE2 LYS    43     238.322   7.520 -24.867  1.00  0.00           H  
ATOM    632  HE3 LYS    43     237.662   8.292 -26.257  1.00  0.00           H  
ATOM    633  NZ  LYS    43     239.239   6.960 -26.766  1.00  0.00           N  
ATOM    634  HZ1 LYS    43     238.928   6.001 -26.708  1.00  0.00           H  
ATOM    635  HZ2 LYS    43     239.053   7.183 -27.734  1.00  0.00           H  
ATOM    636  HZ3 LYS    43     240.236   6.878 -26.626  1.00  0.00           H  
ATOM    637  C   LYS    43     240.488  13.575 -23.649  1.00  0.00           C  
ATOM    638  O   LYS    43     241.626  13.422 -24.002  1.00  0.00           O  
ATOM    639  N   THR    44     240.103  14.772 -23.173  1.00  0.00           N  
ATOM    640  H   THR    44     239.184  14.923 -22.783  1.00  0.00           H  
ATOM    641  CA  THR    44     241.026  15.920 -22.877  1.00  0.00           C  
ATOM    642  HA  THR    44     242.048  15.547 -22.807  1.00  0.00           H  
ATOM    643  CB  THR    44     240.897  16.930 -23.961  1.00  0.00           C  
ATOM    644  HB  THR    44     241.042  16.443 -24.926  1.00  0.00           H  
ATOM    645  CG2 THR    44     241.895  18.095 -23.798  1.00  0.00           C  
ATOM    646 HG21 THR    44     241.493  18.703 -22.988  1.00  0.00           H  
ATOM    647 HG22 THR    44     241.950  18.668 -24.724  1.00  0.00           H  
ATOM    648 HG23 THR    44     242.876  17.651 -23.629  1.00  0.00           H  
ATOM    649  OG1 THR    44     239.599  17.414 -23.994  1.00  0.00           O  
ATOM    650  HG1 THR    44     239.165  16.998 -24.742  1.00  0.00           H  
ATOM    651  C   THR    44     240.697  16.482 -21.433  1.00  0.00           C  
ATOM    652  O   THR    44     241.551  17.189 -20.784  1.00  0.00           O  
ATOM    653  N   LYS    45     239.578  16.217 -20.783  1.00  0.00           N  
ATOM    654  H   LYS    45     238.865  15.713 -21.291  1.00  0.00           H  
ATOM    655  CA  LYS    45     239.218  16.786 -19.457  1.00  0.00           C  
ATOM    656  HA  LYS    45     239.967  17.484 -19.084  1.00  0.00           H  
ATOM    657  CB  LYS    45     237.869  17.547 -19.426  1.00  0.00           C  
ATOM    658  HB2 LYS    45     237.112  16.832 -19.747  1.00  0.00           H  
ATOM    659  HB3 LYS    45     237.609  17.876 -18.420  1.00  0.00           H  
ATOM    660  CG  LYS    45     238.052  18.853 -20.261  1.00  0.00           C  
ATOM    661  HG2 LYS    45     238.257  18.613 -21.305  1.00  0.00           H  
ATOM    662  HG3 LYS    45     237.085  19.348 -20.346  1.00  0.00           H  
ATOM    663  CD  LYS    45     239.085  19.838 -19.663  1.00  0.00           C  
ATOM    664  HD2 LYS    45     238.907  19.970 -18.596  1.00  0.00           H  
ATOM    665  HD3 LYS    45     240.118  19.612 -19.928  1.00  0.00           H  
ATOM    666  CE  LYS    45     238.823  21.174 -20.452  1.00  0.00           C  
ATOM    667  HE2 LYS    45     238.676  20.926 -21.503  1.00  0.00           H  
ATOM    668  HE3 LYS    45     237.969  21.790 -20.170  1.00  0.00           H  
ATOM    669  NZ  LYS    45     240.079  22.018 -20.359  1.00  0.00           N  
ATOM    670  HZ1 LYS    45     240.329  22.268 -19.413  1.00  0.00           H  
ATOM    671  HZ2 LYS    45     240.869  21.456 -20.641  1.00  0.00           H  
ATOM    672  HZ3 LYS    45     240.065  22.831 -20.959  1.00  0.00           H  
ATOM    673  C   LYS    45     239.060  15.727 -18.325  1.00  0.00           C  
ATOM    674  O   LYS    45     238.589  14.617 -18.579  1.00  0.00           O  
ATOM    675  N   GLU    46     239.247  16.069 -17.115  1.00  0.00           N  
ATOM    676  H   GLU    46     239.559  17.025 -17.017  1.00  0.00           H  
ATOM    677  CA  GLU    46     238.997  15.341 -15.878  1.00  0.00           C  
ATOM    678  HA  GLU    46     239.550  14.425 -16.086  1.00  0.00           H  
ATOM    679  CB  GLU    46     239.531  16.027 -14.580  1.00  0.00           C  
ATOM    680  HB2 GLU    46     239.590  15.337 -13.739  1.00  0.00           H  
ATOM    681  HB3 GLU    46     240.514  16.436 -14.813  1.00  0.00           H  
ATOM    682  CG  GLU    46     238.749  17.268 -13.985  1.00  0.00           C  
ATOM    683  HG2 GLU    46     237.744  16.872 -13.844  1.00  0.00           H  
ATOM    684  HG3 GLU    46     239.170  17.499 -13.007  1.00  0.00           H  
ATOM    685  CD  GLU    46     238.665  18.623 -14.812  1.00  0.00           C  
ATOM    686  OE1 GLU    46     238.210  19.588 -14.174  1.00  0.00           O  
ATOM    687  OE2 GLU    46     239.240  18.774 -15.937  1.00  0.00           O  
ATOM    688  C   GLU    46     237.481  14.870 -15.718  1.00  0.00           C  
ATOM    689  O   GLU    46     237.310  14.036 -14.883  1.00  0.00           O  
ATOM    690  N   GLY    47     236.558  15.477 -16.439  1.00  0.00           N  
ATOM    691  H   GLY    47     236.823  16.203 -17.089  1.00  0.00           H  
ATOM    692  CA  GLY    47     235.146  15.019 -16.438  1.00  0.00           C  
ATOM    693  HA2 GLY    47     234.565  15.291 -17.319  1.00  0.00           H  
ATOM    694  HA3 GLY    47     235.167  13.935 -16.321  1.00  0.00           H  
ATOM    695  C   GLY    47     234.320  15.747 -15.314  1.00  0.00           C  
ATOM    696  O   GLY    47     234.720  16.806 -14.811  1.00  0.00           O  
ATOM    697  N   VAL    48     233.143  15.276 -15.055  1.00  0.00           N  
ATOM    698  H   VAL    48     232.932  14.538 -15.713  1.00  0.00           H  
ATOM    699  CA  VAL    48     232.159  15.709 -14.058  1.00  0.00           C  
ATOM    700  HA  VAL    48     232.684  16.003 -13.149  1.00  0.00           H  
ATOM    701  CB  VAL    48     231.273  16.949 -14.535  1.00  0.00           C  
ATOM    702  HB  VAL    48     231.926  17.817 -14.634  1.00  0.00           H  
ATOM    703  CG1 VAL    48     230.343  17.445 -13.419  1.00  0.00           C  
ATOM    704 HG11 VAL    48     230.954  17.852 -12.613  1.00  0.00           H  
ATOM    705 HG12 VAL    48     229.770  16.567 -13.123  1.00  0.00           H  
ATOM    706 HG13 VAL    48     229.747  18.273 -13.805  1.00  0.00           H  
ATOM    707  CG2 VAL    48     230.491  16.787 -15.861  1.00  0.00           C  
ATOM    708 HG21 VAL    48     229.794  17.582 -16.124  1.00  0.00           H  
ATOM    709 HG22 VAL    48     229.910  15.865 -15.820  1.00  0.00           H  
ATOM    710 HG23 VAL    48     231.188  16.700 -16.695  1.00  0.00           H  
ATOM    711  C   VAL    48     231.415  14.420 -13.621  1.00  0.00           C  
ATOM    712  O   VAL    48     231.148  13.565 -14.398  1.00  0.00           O  
ATOM    713  N   VAL    49     230.906  14.381 -12.356  1.00  0.00           N  
ATOM    714  H   VAL    49     231.161  15.130 -11.729  1.00  0.00           H  
ATOM    715  CA  VAL    49     230.074  13.314 -11.911  1.00  0.00           C  
ATOM    716  HA  VAL    49     230.517  12.374 -12.241  1.00  0.00           H  
ATOM    717  CB  VAL    49     230.027  13.144 -10.387  1.00  0.00           C  
ATOM    718  HB  VAL    49     229.621  14.065  -9.969  1.00  0.00           H  
ATOM    719  CG1 VAL    49     231.394  13.018  -9.727  1.00  0.00           C  
ATOM    720 HG11 VAL    49     231.235  12.766  -8.679  1.00  0.00           H  
ATOM    721 HG12 VAL    49     231.931  13.960  -9.841  1.00  0.00           H  
ATOM    722 HG13 VAL    49     231.956  12.266 -10.280  1.00  0.00           H  
ATOM    723  CG2 VAL    49     229.131  12.038  -9.832  1.00  0.00           C  
ATOM    724 HG21 VAL    49     229.644  11.115 -10.102  1.00  0.00           H  
ATOM    725 HG22 VAL    49     228.127  12.060 -10.256  1.00  0.00           H  
ATOM    726 HG23 VAL    49     229.087  12.026  -8.743  1.00  0.00           H  
ATOM    727  C   VAL    49     228.635  13.552 -12.490  1.00  0.00           C  
ATOM    728  O   VAL    49     228.044  14.645 -12.341  1.00  0.00           O  
ATOM    729  N   HIE    50     228.084  12.494 -13.027  1.00  0.00           N  
ATOM    730  H   HIE    50     228.698  11.708 -13.189  1.00  0.00           H  
ATOM    731  CA  HIE    50     226.692  12.460 -13.464  1.00  0.00           C  
ATOM    732  HA  HIE    50     226.287  13.460 -13.307  1.00  0.00           H  
ATOM    733  CB  HIE    50     226.551  12.298 -15.018  1.00  0.00           C  
ATOM    734  HB2 HIE    50     227.270  13.011 -15.422  1.00  0.00           H  
ATOM    735  HB3 HIE    50     226.834  11.299 -15.349  1.00  0.00           H  
ATOM    736  CG  HIE    50     225.284  12.727 -15.641  1.00  0.00           C  
ATOM    737  ND1 HIE    50     224.994  13.981 -16.229  1.00  0.00           N  
ATOM    738  CE1 HIE    50     223.847  13.772 -16.942  1.00  0.00           C  
ATOM    739  HE1 HIE    50     223.239  14.463 -17.506  1.00  0.00           H  
ATOM    740  NE2 HIE    50     223.468  12.481 -16.910  1.00  0.00           N  
ATOM    741  HE2 HIE    50     222.624  12.144 -17.351  1.00  0.00           H  
ATOM    742  CD2 HIE    50     224.340  11.756 -16.073  1.00  0.00           C  
ATOM    743  HD2 HIE    50     224.348  10.743 -15.699  1.00  0.00           H  
ATOM    744  C   HIE    50     225.796  11.448 -12.701  1.00  0.00           C  
ATOM    745  O   HIE    50     224.557  11.474 -12.809  1.00  0.00           O  
ATOM    746  N   GLY    51     226.304  10.553 -11.860  1.00  0.00           N  
ATOM    747  H   GLY    51     227.304  10.579 -11.718  1.00  0.00           H  
ATOM    748  CA  GLY    51     225.559   9.671 -10.970  1.00  0.00           C  
ATOM    749  HA2 GLY    51     225.085  10.208 -10.149  1.00  0.00           H  
ATOM    750  HA3 GLY    51     224.760   9.348 -11.638  1.00  0.00           H  
ATOM    751  C   GLY    51     226.209   8.398 -10.402  1.00  0.00           C  
ATOM    752  O   GLY    51     227.276   8.456  -9.797  1.00  0.00           O  
ATOM    753  N   VAL    52     225.573   7.226 -10.599  1.00  0.00           N  
ATOM    754  H   VAL    52     224.738   7.226 -11.168  1.00  0.00           H  
ATOM    755  CA  VAL    52     226.062   5.949 -10.230  1.00  0.00           C  
ATOM    756  HA  VAL    52     227.149   5.930 -10.313  1.00  0.00           H  
ATOM    757  CB  VAL    52     225.537   5.644  -8.852  1.00  0.00           C  
ATOM    758  HB  VAL    52     224.492   5.474  -9.113  1.00  0.00           H  
ATOM    759  CG1 VAL    52     225.694   6.661  -7.661  1.00  0.00           C  
ATOM    760 HG11 VAL    52     226.657   6.596  -7.156  1.00  0.00           H  
ATOM    761 HG12 VAL    52     224.954   6.379  -6.913  1.00  0.00           H  
ATOM    762 HG13 VAL    52     225.639   7.704  -7.975  1.00  0.00           H  
ATOM    763  CG2 VAL    52     226.063   4.249  -8.278  1.00  0.00           C  
ATOM    764 HG21 VAL    52     227.149   4.314  -8.219  1.00  0.00           H  
ATOM    765 HG22 VAL    52     225.827   3.414  -8.937  1.00  0.00           H  
ATOM    766 HG23 VAL    52     225.721   4.132  -7.249  1.00  0.00           H  
ATOM    767  C   VAL    52     225.545   4.896 -11.196  1.00  0.00           C  
ATOM    768  O   VAL    52     224.386   4.825 -11.534  1.00  0.00           O  
ATOM    769  N   ALA    53     226.455   4.067 -11.730  1.00  0.00           N  
ATOM    770  H   ALA    53     227.390   3.895 -11.389  1.00  0.00           H  
ATOM    771  CA  ALA    53     226.090   3.075 -12.694  1.00  0.00           C  
ATOM    772  HA  ALA    53     225.087   2.720 -12.455  1.00  0.00           H  
ATOM    773  CB  ALA    53     226.100   3.735 -14.059  1.00  0.00           C  
ATOM    774  HB1 ALA    53     225.707   3.158 -14.896  1.00  0.00           H  
ATOM    775  HB2 ALA    53     225.499   4.638 -13.951  1.00  0.00           H  
ATOM    776  HB3 ALA    53     227.081   4.098 -14.364  1.00  0.00           H  
ATOM    777  C   ALA    53     227.019   1.836 -12.588  1.00  0.00           C  
ATOM    778  O   ALA    53     227.994   1.882 -11.831  1.00  0.00           O  
ATOM    779  N   THR    54     226.746   0.852 -13.475  1.00  0.00           N  
ATOM    780  H   THR    54     225.856   0.796 -13.950  1.00  0.00           H  
ATOM    781  CA  THR    54     227.592  -0.270 -13.740  1.00  0.00           C  
ATOM    782  HA  THR    54     228.144  -0.550 -12.843  1.00  0.00           H  
ATOM    783  CB  THR    54     226.720  -1.411 -14.233  1.00  0.00           C  
ATOM    784  HB  THR    54     226.259  -1.141 -15.183  1.00  0.00           H  
ATOM    785  CG2 THR    54     227.613  -2.650 -14.421  1.00  0.00           C  
ATOM    786 HG21 THR    54     228.475  -2.499 -15.071  1.00  0.00           H  
ATOM    787 HG22 THR    54     226.954  -3.433 -14.795  1.00  0.00           H  
ATOM    788 HG23 THR    54     227.965  -3.122 -13.505  1.00  0.00           H  
ATOM    789  OG1 THR    54     225.829  -1.849 -13.230  1.00  0.00           O  
ATOM    790  HG1 THR    54     225.640  -2.769 -13.430  1.00  0.00           H  
ATOM    791  C   THR    54     228.639   0.240 -14.782  1.00  0.00           C  
ATOM    792  O   THR    54     228.543  -0.088 -15.915  1.00  0.00           O  
ATOM    793  N   VAL    55     229.697   0.970 -14.315  1.00  0.00           N  
ATOM    794  H   VAL    55     229.705   0.996 -13.306  1.00  0.00           H  
ATOM    795  CA  VAL    55     230.720   1.737 -15.043  1.00  0.00           C  
ATOM    796  HA  VAL    55     230.153   2.355 -15.738  1.00  0.00           H  
ATOM    797  CB  VAL    55     231.432   2.798 -14.239  1.00  0.00           C  
ATOM    798  HB  VAL    55     232.118   3.220 -14.973  1.00  0.00           H  
ATOM    799  CG1 VAL    55     232.335   2.323 -13.088  1.00  0.00           C  
ATOM    800 HG11 VAL    55     233.077   1.652 -13.519  1.00  0.00           H  
ATOM    801 HG12 VAL    55     231.717   1.709 -12.433  1.00  0.00           H  
ATOM    802 HG13 VAL    55     232.861   3.117 -12.559  1.00  0.00           H  
ATOM    803  CG2 VAL    55     230.650   4.012 -13.794  1.00  0.00           C  
ATOM    804 HG21 VAL    55     229.935   3.628 -13.067  1.00  0.00           H  
ATOM    805 HG22 VAL    55     230.135   4.378 -14.682  1.00  0.00           H  
ATOM    806 HG23 VAL    55     231.295   4.734 -13.295  1.00  0.00           H  
ATOM    807  C   VAL    55     231.720   0.878 -15.968  1.00  0.00           C  
ATOM    808  O   VAL    55     232.177   1.280 -17.007  1.00  0.00           O  
ATOM    809  N   ALA    56     231.910  -0.388 -15.593  1.00  0.00           N  
ATOM    810  H   ALA    56     231.360  -0.723 -14.815  1.00  0.00           H  
ATOM    811  CA  ALA    56     232.659  -1.336 -16.425  1.00  0.00           C  
ATOM    812  HA  ALA    56     233.671  -0.951 -16.551  1.00  0.00           H  
ATOM    813  CB  ALA    56     232.942  -2.644 -15.727  1.00  0.00           C  
ATOM    814  HB1 ALA    56     232.053  -3.147 -15.346  1.00  0.00           H  
ATOM    815  HB2 ALA    56     233.549  -3.166 -16.467  1.00  0.00           H  
ATOM    816  HB3 ALA    56     233.548  -2.396 -14.855  1.00  0.00           H  
ATOM    817  C   ALA    56     231.972  -1.519 -17.783  1.00  0.00           C  
ATOM    818  O   ALA    56     232.579  -1.479 -18.896  1.00  0.00           O  
ATOM    819  N   GLU    57     230.635  -1.601 -17.661  1.00  0.00           N  
ATOM    820  H   GLU    57     230.178  -1.551 -16.762  1.00  0.00           H  
ATOM    821  CA  GLU    57     229.774  -1.632 -18.814  1.00  0.00           C  
ATOM    822  HA  GLU    57     230.325  -2.132 -19.611  1.00  0.00           H  
ATOM    823  CB  GLU    57     228.483  -2.526 -18.684  1.00  0.00           C  
ATOM    824  HB2 GLU    57     228.262  -2.536 -17.617  1.00  0.00           H  
ATOM    825  HB3 GLU    57     227.659  -2.050 -19.216  1.00  0.00           H  
ATOM    826  CG  GLU    57     228.673  -4.008 -19.223  1.00  0.00           C  
ATOM    827  HG2 GLU    57     229.096  -3.949 -20.226  1.00  0.00           H  
ATOM    828  HG3 GLU    57     229.336  -4.568 -18.563  1.00  0.00           H  
ATOM    829  CD  GLU    57     227.398  -4.855 -19.288  1.00  0.00           C  
ATOM    830  OE1 GLU    57     226.391  -4.617 -18.581  1.00  0.00           O  
ATOM    831  OE2 GLU    57     227.429  -5.863 -20.057  1.00  0.00           O  
ATOM    832  C   GLU    57     229.567  -0.183 -19.330  1.00  0.00           C  
ATOM    833  O   GLU    57     229.603  -0.053 -20.581  1.00  0.00           O  
ATOM    834  N   LYS    58     229.334   0.865 -18.520  1.00  0.00           N  
ATOM    835  H   LYS    58     229.282   0.642 -17.537  1.00  0.00           H  
ATOM    836  CA  LYS    58     228.941   2.181 -19.092  1.00  0.00           C  
ATOM    837  HA  LYS    58     228.284   1.975 -19.936  1.00  0.00           H  
ATOM    838  CB  LYS    58     228.246   3.036 -18.017  1.00  0.00           C  
ATOM    839  HB2 LYS    58     227.815   2.318 -17.320  1.00  0.00           H  
ATOM    840  HB3 LYS    58     228.981   3.698 -17.560  1.00  0.00           H  
ATOM    841  CG  LYS    58     227.071   3.891 -18.502  1.00  0.00           C  
ATOM    842  HG2 LYS    58     226.625   4.513 -17.726  1.00  0.00           H  
ATOM    843  HG3 LYS    58     227.425   4.641 -19.209  1.00  0.00           H  
ATOM    844  CD  LYS    58     226.001   3.079 -19.145  1.00  0.00           C  
ATOM    845  HD2 LYS    58     226.442   2.759 -20.089  1.00  0.00           H  
ATOM    846  HD3 LYS    58     225.700   2.197 -18.580  1.00  0.00           H  
ATOM    847  CE  LYS    58     224.658   3.798 -19.365  1.00  0.00           C  
ATOM    848  HE2 LYS    58     224.237   4.174 -18.432  1.00  0.00           H  
ATOM    849  HE3 LYS    58     224.821   4.666 -20.005  1.00  0.00           H  
ATOM    850  NZ  LYS    58     223.613   2.928 -19.903  1.00  0.00           N  
ATOM    851  HZ1 LYS    58     223.526   2.045 -19.420  1.00  0.00           H  
ATOM    852  HZ2 LYS    58     222.732   3.402 -19.766  1.00  0.00           H  
ATOM    853  HZ3 LYS    58     223.722   2.734 -20.888  1.00  0.00           H  
ATOM    854  C   LYS    58     230.094   2.952 -19.676  1.00  0.00           C  
ATOM    855  O   LYS    58     229.870   4.004 -20.233  1.00  0.00           O  
ATOM    856  N   THR    59     231.334   2.466 -19.670  1.00  0.00           N  
ATOM    857  H   THR    59     231.529   1.677 -19.070  1.00  0.00           H  
ATOM    858  CA  THR    59     232.548   2.888 -20.337  1.00  0.00           C  
ATOM    859  HA  THR    59     232.960   3.739 -19.796  1.00  0.00           H  
ATOM    860  CB  THR    59     233.592   1.724 -20.191  1.00  0.00           C  
ATOM    861  HB  THR    59     233.769   1.619 -19.121  1.00  0.00           H  
ATOM    862  CG2 THR    59     234.907   2.192 -20.822  1.00  0.00           C  
ATOM    863 HG21 THR    59     235.455   2.665 -20.006  1.00  0.00           H  
ATOM    864 HG22 THR    59     234.750   2.932 -21.606  1.00  0.00           H  
ATOM    865 HG23 THR    59     235.554   1.382 -21.158  1.00  0.00           H  
ATOM    866  OG1 THR    59     233.201   0.558 -20.754  1.00  0.00           O  
ATOM    867  HG1 THR    59     233.006  -0.046 -20.034  1.00  0.00           H  
ATOM    868  C   THR    59     232.313   3.387 -21.786  1.00  0.00           C  
ATOM    869  O   THR    59     232.821   4.465 -22.111  1.00  0.00           O  
ATOM    870  N   LYS    60     231.478   2.738 -22.583  1.00  0.00           N  
ATOM    871  H   LYS    60     231.086   1.865 -22.260  1.00  0.00           H  
ATOM    872  CA  LYS    60     231.090   3.214 -23.929  1.00  0.00           C  
ATOM    873  HA  LYS    60     231.995   3.396 -24.510  1.00  0.00           H  
ATOM    874  CB  LYS    60     230.429   2.005 -24.595  1.00  0.00           C  
ATOM    875  HB2 LYS    60     229.596   1.691 -23.965  1.00  0.00           H  
ATOM    876  HB3 LYS    60     229.956   2.223 -25.552  1.00  0.00           H  
ATOM    877  CG  LYS    60     231.370   0.811 -24.961  1.00  0.00           C  
ATOM    878  HG2 LYS    60     232.003   1.195 -25.761  1.00  0.00           H  
ATOM    879  HG3 LYS    60     232.030   0.644 -24.110  1.00  0.00           H  
ATOM    880  CD  LYS    60     230.607  -0.441 -25.334  1.00  0.00           C  
ATOM    881  HD2 LYS    60     231.212  -1.348 -25.359  1.00  0.00           H  
ATOM    882  HD3 LYS    60     229.771  -0.586 -24.650  1.00  0.00           H  
ATOM    883  CE  LYS    60     229.870  -0.357 -26.751  1.00  0.00           C  
ATOM    884  HE2 LYS    60     229.304  -1.282 -26.636  1.00  0.00           H  
ATOM    885  HE3 LYS    60     229.222   0.517 -26.816  1.00  0.00           H  
ATOM    886  NZ  LYS    60     230.717  -0.309 -27.897  1.00  0.00           N  
ATOM    887  HZ1 LYS    60     231.187   0.577 -28.012  1.00  0.00           H  
ATOM    888  HZ2 LYS    60     231.389  -1.063 -27.905  1.00  0.00           H  
ATOM    889  HZ3 LYS    60     230.099  -0.492 -28.674  1.00  0.00           H  
ATOM    890  C   LYS    60     230.115   4.466 -24.017  1.00  0.00           C  
ATOM    891  O   LYS    60     230.244   5.183 -25.029  1.00  0.00           O  
ATOM    892  N   GLU    61     229.190   4.645 -23.079  1.00  0.00           N  
ATOM    893  H   GLU    61     229.178   3.959 -22.337  1.00  0.00           H  
ATOM    894  CA  GLU    61     228.259   5.786 -23.051  1.00  0.00           C  
ATOM    895  HA  GLU    61     228.094   6.076 -24.089  1.00  0.00           H  
ATOM    896  CB  GLU    61     226.863   5.347 -22.533  1.00  0.00           C  
ATOM    897  HB2 GLU    61     226.975   4.990 -21.509  1.00  0.00           H  
ATOM    898  HB3 GLU    61     226.244   6.241 -22.458  1.00  0.00           H  
ATOM    899  CG  GLU    61     226.090   4.418 -23.541  1.00  0.00           C  
ATOM    900  HG2 GLU    61     225.026   4.468 -23.309  1.00  0.00           H  
ATOM    901  HG3 GLU    61     226.306   4.857 -24.515  1.00  0.00           H  
ATOM    902  CD  GLU    61     226.635   2.991 -23.679  1.00  0.00           C  
ATOM    903  OE1 GLU    61     226.568   2.227 -22.671  1.00  0.00           O  
ATOM    904  OE2 GLU    61     227.073   2.456 -24.736  1.00  0.00           O  
ATOM    905  C   GLU    61     228.858   7.035 -22.401  1.00  0.00           C  
ATOM    906  O   GLU    61     228.437   8.090 -22.843  1.00  0.00           O  
ATOM    907  N   GLN    62     229.722   6.929 -21.345  1.00  0.00           N  
ATOM    908  H   GLN    62     229.962   5.975 -21.116  1.00  0.00           H  
ATOM    909  CA  GLN    62     230.231   8.038 -20.510  1.00  0.00           C  
ATOM    910  HA  GLN    62     229.401   8.577 -20.052  1.00  0.00           H  
ATOM    911  CB  GLN    62     231.073   7.484 -19.353  1.00  0.00           C  
ATOM    912  HB2 GLN    62     231.066   8.275 -18.603  1.00  0.00           H  
ATOM    913  HB3 GLN    62     230.655   6.582 -18.906  1.00  0.00           H  
ATOM    914  CG  GLN    62     232.597   7.224 -19.690  1.00  0.00           C  
ATOM    915  HG2 GLN    62     232.586   6.607 -20.589  1.00  0.00           H  
ATOM    916  HG3 GLN    62     233.022   8.204 -19.905  1.00  0.00           H  
ATOM    917  CD  GLN    62     233.424   6.598 -18.559  1.00  0.00           C  
ATOM    918  OE1 GLN    62     234.312   5.820 -18.774  1.00  0.00           O  
ATOM    919  NE2 GLN    62     233.245   7.058 -17.311  1.00  0.00           N  
ATOM    920 HE21 GLN    62     232.583   7.802 -17.143  1.00  0.00           H  
ATOM    921 HE22 GLN    62     233.839   6.655 -16.601  1.00  0.00           H  
ATOM    922  C   GLN    62     230.969   9.099 -21.301  1.00  0.00           C  
ATOM    923  O   GLN    62     230.943  10.289 -20.933  1.00  0.00           O  
ATOM    924  N   VAL    63     231.539   8.739 -22.452  1.00  0.00           N  
ATOM    925  H   VAL    63     231.620   7.762 -22.694  1.00  0.00           H  
ATOM    926  CA  VAL    63     232.164   9.728 -23.291  1.00  0.00           C  
ATOM    927  HA  VAL    63     232.750  10.409 -22.673  1.00  0.00           H  
ATOM    928  CB  VAL    63     233.188   9.018 -24.270  1.00  0.00           C  
ATOM    929  HB  VAL    63     233.683   9.797 -24.850  1.00  0.00           H  
ATOM    930  CG1 VAL    63     232.515   7.976 -25.194  1.00  0.00           C  
ATOM    931 HG11 VAL    63     233.322   7.568 -25.801  1.00  0.00           H  
ATOM    932 HG12 VAL    63     231.746   8.378 -25.854  1.00  0.00           H  
ATOM    933 HG13 VAL    63     232.146   7.099 -24.662  1.00  0.00           H  
ATOM    934  CG2 VAL    63     234.279   8.374 -23.472  1.00  0.00           C  
ATOM    935 HG21 VAL    63     235.094   7.963 -24.067  1.00  0.00           H  
ATOM    936 HG22 VAL    63     233.945   7.536 -22.859  1.00  0.00           H  
ATOM    937 HG23 VAL    63     234.728   9.155 -22.859  1.00  0.00           H  
ATOM    938  C   VAL    63     231.279  10.662 -24.142  1.00  0.00           C  
ATOM    939  O   VAL    63     231.789  11.498 -24.894  1.00  0.00           O  
ATOM    940  N   THR    64     229.945  10.403 -24.126  1.00  0.00           N  
ATOM    941  H   THR    64     229.641   9.666 -23.506  1.00  0.00           H  
ATOM    942  CA  THR    64     228.971  11.165 -24.954  1.00  0.00           C  
ATOM    943  HA  THR    64     229.573  11.754 -25.646  1.00  0.00           H  
ATOM    944  CB  THR    64     228.021  10.289 -25.729  1.00  0.00           C  
ATOM    945  HB  THR    64     227.608  10.912 -26.523  1.00  0.00           H  
ATOM    946  CG2 THR    64     228.663   9.100 -26.402  1.00  0.00           C  
ATOM    947 HG21 THR    64     227.885   8.622 -26.998  1.00  0.00           H  
ATOM    948 HG22 THR    64     229.124   8.493 -25.623  1.00  0.00           H  
ATOM    949 HG23 THR    64     229.428   9.451 -27.095  1.00  0.00           H  
ATOM    950  OG1 THR    64     226.969   9.729 -24.923  1.00  0.00           O  
ATOM    951  HG1 THR    64     227.355   9.215 -24.210  1.00  0.00           H  
ATOM    952  C   THR    64     228.223  12.312 -24.251  1.00  0.00           C  
ATOM    953  O   THR    64     227.543  13.103 -24.901  1.00  0.00           O  
ATOM    954  N   ASN    65     228.263  12.369 -22.948  1.00  0.00           N  
ATOM    955  H   ASN    65     228.827  11.716 -22.423  1.00  0.00           H  
ATOM    956  CA  ASN    65     227.656  13.463 -22.101  1.00  0.00           C  
ATOM    957  HA  ASN    65     227.183  14.185 -22.767  1.00  0.00           H  
ATOM    958  CB  ASN    65     226.676  12.812 -21.044  1.00  0.00           C  
ATOM    959  HB2 ASN    65     227.216  12.147 -20.369  1.00  0.00           H  
ATOM    960  HB3 ASN    65     226.181  13.584 -20.456  1.00  0.00           H  
ATOM    961  CG  ASN    65     225.630  11.945 -21.728  1.00  0.00           C  
ATOM    962  OD1 ASN    65     224.911  12.310 -22.606  1.00  0.00           O  
ATOM    963  ND2 ASN    65     225.508  10.767 -21.242  1.00  0.00           N  
ATOM    964 HD21 ASN    65     226.061  10.487 -20.445  1.00  0.00           H  
ATOM    965 HD22 ASN    65     224.887  10.102 -21.680  1.00  0.00           H  
ATOM    966  C   ASN    65     228.845  14.253 -21.464  1.00  0.00           C  
ATOM    967  O   ASN    65     229.994  13.765 -21.295  1.00  0.00           O  
ATOM    968  N   VAL    66     228.579  15.513 -21.316  1.00  0.00           N  
ATOM    969  H   VAL    66     227.657  15.748 -21.657  1.00  0.00           H  
ATOM    970  CA  VAL    66     229.570  16.578 -21.000  1.00  0.00           C  
ATOM    971  HA  VAL    66     230.540  16.174 -20.709  1.00  0.00           H  
ATOM    972  CB  VAL    66     229.967  17.353 -22.336  1.00  0.00           C  
ATOM    973  HB  VAL    66     230.048  16.607 -23.127  1.00  0.00           H  
ATOM    974  CG1 VAL    66     228.839  18.255 -22.808  1.00  0.00           C  
ATOM    975 HG11 VAL    66     227.903  17.701 -22.874  1.00  0.00           H  
ATOM    976 HG12 VAL    66     229.194  18.729 -23.724  1.00  0.00           H  
ATOM    977 HG13 VAL    66     228.752  19.013 -22.029  1.00  0.00           H  
ATOM    978  CG2 VAL    66     231.259  18.093 -22.166  1.00  0.00           C  
ATOM    979 HG21 VAL    66     231.144  18.748 -21.303  1.00  0.00           H  
ATOM    980 HG22 VAL    66     231.488  18.649 -23.075  1.00  0.00           H  
ATOM    981 HG23 VAL    66     232.074  17.400 -21.955  1.00  0.00           H  
ATOM    982  C   VAL    66     229.246  17.587 -19.807  1.00  0.00           C  
ATOM    983  O   VAL    66     230.052  18.072 -18.978  1.00  0.00           O  
ATOM    984  N   GLY    67     227.959  17.880 -19.630  1.00  0.00           N  
ATOM    985  H   GLY    67     227.415  17.142 -20.054  1.00  0.00           H  
ATOM    986  CA  GLY    67     227.362  18.900 -18.661  1.00  0.00           C  
ATOM    987  HA2 GLY    67     227.962  18.858 -17.751  1.00  0.00           H  
ATOM    988  HA3 GLY    67     227.637  19.864 -19.091  1.00  0.00           H  
ATOM    989  C   GLY    67     225.858  18.903 -18.339  1.00  0.00           C  
ATOM    990  O   GLY    67     225.075  18.109 -18.913  1.00  0.00           O  
ATOM    991  N   GLY    68     225.419  19.753 -17.461  1.00  0.00           N  
ATOM    992  H   GLY    68     226.048  20.339 -16.932  1.00  0.00           H  
ATOM    993  CA  GLY    68     223.994  20.070 -17.233  1.00  0.00           C  
ATOM    994  HA2 GLY    68     223.467  20.179 -18.180  1.00  0.00           H  
ATOM    995  HA3 GLY    68     223.605  19.150 -16.798  1.00  0.00           H  
ATOM    996  C   GLY    68     223.698  21.234 -16.343  1.00  0.00           C  
ATOM    997  O   GLY    68     224.519  21.796 -15.573  1.00  0.00           O  
ATOM    998  N   ALA    69     222.424  21.606 -16.330  1.00  0.00           N  
ATOM    999  H   ALA    69     221.770  21.107 -16.917  1.00  0.00           H  
ATOM   1000  CA  ALA    69     222.000  22.687 -15.436  1.00  0.00           C  
ATOM   1001  HA  ALA    69     222.609  22.710 -14.533  1.00  0.00           H  
ATOM   1002  CB  ALA    69     222.280  24.002 -16.184  1.00  0.00           C  
ATOM   1003  HB1 ALA    69     223.278  23.990 -16.623  1.00  0.00           H  
ATOM   1004  HB2 ALA    69     221.571  24.097 -17.006  1.00  0.00           H  
ATOM   1005  HB3 ALA    69     222.282  24.830 -15.475  1.00  0.00           H  
ATOM   1006  C   ALA    69     220.468  22.547 -14.988  1.00  0.00           C  
ATOM   1007  O   ALA    69     219.909  21.407 -15.046  1.00  0.00           O  
ATOM   1008  N   VAL    70     219.866  23.665 -14.496  1.00  0.00           N  
ATOM   1009  H   VAL    70     220.415  24.493 -14.312  1.00  0.00           H  
ATOM   1010  CA  VAL    70     218.447  23.623 -14.183  1.00  0.00           C  
ATOM   1011  HA  VAL    70     217.932  22.826 -14.720  1.00  0.00           H  
ATOM   1012  CB  VAL    70     218.087  23.501 -12.703  1.00  0.00           C  
ATOM   1013  HB  VAL    70     218.245  24.531 -12.382  1.00  0.00           H  
ATOM   1014  CG1 VAL    70     218.963  22.418 -11.930  1.00  0.00           C  
ATOM   1015 HG11 VAL    70     218.839  21.487 -12.482  1.00  0.00           H  
ATOM   1016 HG12 VAL    70     218.668  22.329 -10.884  1.00  0.00           H  
ATOM   1017 HG13 VAL    70     220.027  22.653 -11.951  1.00  0.00           H  
ATOM   1018  CG2 VAL    70     216.540  23.191 -12.396  1.00  0.00           C  
ATOM   1019 HG21 VAL    70     215.891  23.950 -12.834  1.00  0.00           H  
ATOM   1020 HG22 VAL    70     216.428  23.105 -11.315  1.00  0.00           H  
ATOM   1021 HG23 VAL    70     216.308  22.190 -12.759  1.00  0.00           H  
ATOM   1022  C   VAL    70     217.774  24.864 -14.697  1.00  0.00           C  
ATOM   1023  O   VAL    70     218.207  25.965 -14.388  1.00  0.00           O  
ATOM   1024  N   VAL    71     216.651  24.755 -15.387  1.00  0.00           N  
ATOM   1025  H   VAL    71     216.207  23.848 -15.421  1.00  0.00           H  
ATOM   1026  CA  VAL    71     215.953  25.890 -16.114  1.00  0.00           C  
ATOM   1027  HA  VAL    71     216.546  26.781 -15.907  1.00  0.00           H  
ATOM   1028  CB  VAL    71     216.027  25.735 -17.586  1.00  0.00           C  
ATOM   1029  HB  VAL    71     217.055  25.452 -17.812  1.00  0.00           H  
ATOM   1030  CG1 VAL    71     215.604  27.041 -18.287  1.00  0.00           C  
ATOM   1031 HG11 VAL    71     214.575  27.278 -18.017  1.00  0.00           H  
ATOM   1032 HG12 VAL    71     215.571  26.845 -19.359  1.00  0.00           H  
ATOM   1033 HG13 VAL    71     216.250  27.863 -17.980  1.00  0.00           H  
ATOM   1034  CG2 VAL    71     214.932  24.753 -18.181  1.00  0.00           C  
ATOM   1035 HG21 VAL    71     213.932  24.862 -17.760  1.00  0.00           H  
ATOM   1036 HG22 VAL    71     215.172  23.732 -17.884  1.00  0.00           H  
ATOM   1037 HG23 VAL    71     214.823  24.863 -19.260  1.00  0.00           H  
ATOM   1038  C   VAL    71     214.562  26.234 -15.385  1.00  0.00           C  
ATOM   1039  O   VAL    71     213.683  25.434 -15.146  1.00  0.00           O  
ATOM   1040  N   THR    72     214.474  27.539 -15.019  1.00  0.00           N  
ATOM   1041  H   THR    72     215.261  28.082 -15.345  1.00  0.00           H  
ATOM   1042  CA  THR    72     213.466  28.195 -14.134  1.00  0.00           C  
ATOM   1043  HA  THR    72     213.922  29.175 -13.996  1.00  0.00           H  
ATOM   1044  CB  THR    72     212.163  28.428 -14.911  1.00  0.00           C  
ATOM   1045  HB  THR    72     211.468  29.119 -14.434  1.00  0.00           H  
ATOM   1046  CG2 THR    72     212.304  28.817 -16.407  1.00  0.00           C  
ATOM   1047 HG21 THR    72     211.331  29.125 -16.789  1.00  0.00           H  
ATOM   1048 HG22 THR    72     212.655  27.991 -17.026  1.00  0.00           H  
ATOM   1049 HG23 THR    72     212.970  29.679 -16.435  1.00  0.00           H  
ATOM   1050  OG1 THR    72     211.510  27.198 -14.968  1.00  0.00           O  
ATOM   1051  HG1 THR    72     212.099  26.550 -15.362  1.00  0.00           H  
ATOM   1052  C   THR    72     213.220  27.656 -12.750  1.00  0.00           C  
ATOM   1053  O   THR    72     212.442  28.238 -11.933  1.00  0.00           O  
ATOM   1054  N   GLY    73     213.919  26.550 -12.417  1.00  0.00           N  
ATOM   1055  H   GLY    73     214.486  26.133 -13.142  1.00  0.00           H  
ATOM   1056  CA  GLY    73     213.662  25.804 -11.136  1.00  0.00           C  
ATOM   1057  HA2 GLY    73     214.544  25.306 -10.734  1.00  0.00           H  
ATOM   1058  HA3 GLY    73     213.284  26.541 -10.428  1.00  0.00           H  
ATOM   1059  C   GLY    73     212.631  24.666 -11.258  1.00  0.00           C  
ATOM   1060  O   GLY    73     212.263  24.022 -10.284  1.00  0.00           O  
ATOM   1061  N   VAL    74     212.246  24.400 -12.537  1.00  0.00           N  
ATOM   1062  H   VAL    74     212.699  24.963 -13.243  1.00  0.00           H  
ATOM   1063  CA  VAL    74     211.133  23.523 -12.858  1.00  0.00           C  
ATOM   1064  HA  VAL    74     210.694  23.028 -11.992  1.00  0.00           H  
ATOM   1065  CB  VAL    74     209.958  24.265 -13.561  1.00  0.00           C  
ATOM   1066  HB  VAL    74     210.367  24.815 -14.408  1.00  0.00           H  
ATOM   1067  CG1 VAL    74     208.787  23.363 -13.993  1.00  0.00           C  
ATOM   1068 HG11 VAL    74     208.385  22.737 -13.196  1.00  0.00           H  
ATOM   1069 HG12 VAL    74     209.033  22.771 -14.874  1.00  0.00           H  
ATOM   1070 HG13 VAL    74     207.901  23.913 -14.310  1.00  0.00           H  
ATOM   1071  CG2 VAL    74     209.349  25.134 -12.513  1.00  0.00           C  
ATOM   1072 HG21 VAL    74     208.967  24.516 -11.701  1.00  0.00           H  
ATOM   1073 HG22 VAL    74     208.635  25.899 -12.816  1.00  0.00           H  
ATOM   1074 HG23 VAL    74     210.096  25.773 -12.043  1.00  0.00           H  
ATOM   1075  C   VAL    74     211.642  22.332 -13.683  1.00  0.00           C  
ATOM   1076  O   VAL    74     211.052  21.199 -13.731  1.00  0.00           O  
ATOM   1077  N   THR    75     212.715  22.451 -14.373  1.00  0.00           N  
ATOM   1078  H   THR    75     213.182  23.339 -14.265  1.00  0.00           H  
ATOM   1079  CA  THR    75     213.226  21.522 -15.432  1.00  0.00           C  
ATOM   1080  HA  THR    75     212.723  20.560 -15.333  1.00  0.00           H  
ATOM   1081  CB  THR    75     212.836  21.909 -16.839  1.00  0.00           C  
ATOM   1082  HB  THR    75     212.871  22.998 -16.794  1.00  0.00           H  
ATOM   1083  CG2 THR    75     211.362  21.626 -17.205  1.00  0.00           C  
ATOM   1084 HG21 THR    75     211.045  21.987 -18.184  1.00  0.00           H  
ATOM   1085 HG22 THR    75     210.689  22.038 -16.453  1.00  0.00           H  
ATOM   1086 HG23 THR    75     211.222  20.552 -17.326  1.00  0.00           H  
ATOM   1087  OG1 THR    75     213.591  21.357 -17.962  1.00  0.00           O  
ATOM   1088  HG1 THR    75     214.538  21.258 -17.843  1.00  0.00           H  
ATOM   1089  C   THR    75     214.740  21.383 -15.362  1.00  0.00           C  
ATOM   1090  O   THR    75     215.530  22.353 -15.549  1.00  0.00           O  
ATOM   1091  N   ALA    76     215.168  20.185 -15.038  1.00  0.00           N  
ATOM   1092  H   ALA    76     214.490  19.467 -14.829  1.00  0.00           H  
ATOM   1093  CA  ALA    76     216.574  19.894 -15.235  1.00  0.00           C  
ATOM   1094  HA  ALA    76     217.158  20.641 -14.698  1.00  0.00           H  
ATOM   1095  CB  ALA    76     216.893  18.603 -14.616  1.00  0.00           C  
ATOM   1096  HB1 ALA    76     216.726  18.635 -13.540  1.00  0.00           H  
ATOM   1097  HB2 ALA    76     216.290  17.842 -15.113  1.00  0.00           H  
ATOM   1098  HB3 ALA    76     217.919  18.274 -14.779  1.00  0.00           H  
ATOM   1099  C   ALA    76     217.069  19.915 -16.705  1.00  0.00           C  
ATOM   1100  O   ALA    76     216.238  19.848 -17.653  1.00  0.00           O  
ATOM   1101  N   VAL    77     218.344  20.014 -16.928  1.00  0.00           N  
ATOM   1102  H   VAL    77     218.934  20.041 -16.109  1.00  0.00           H  
ATOM   1103  CA  VAL    77     218.951  20.290 -18.280  1.00  0.00           C  
ATOM   1104  HA  VAL    77     218.270  20.181 -19.124  1.00  0.00           H  
ATOM   1105  CB  VAL    77     219.387  21.802 -18.339  1.00  0.00           C  
ATOM   1106  HB  VAL    77     220.309  22.011 -17.797  1.00  0.00           H  
ATOM   1107  CG1 VAL    77     219.701  22.195 -19.837  1.00  0.00           C  
ATOM   1108 HG11 VAL    77     220.270  23.122 -19.753  1.00  0.00           H  
ATOM   1109 HG12 VAL    77     218.807  22.277 -20.454  1.00  0.00           H  
ATOM   1110 HG13 VAL    77     220.348  21.526 -20.405  1.00  0.00           H  
ATOM   1111  CG2 VAL    77     218.259  22.720 -17.863  1.00  0.00           C  
ATOM   1112 HG21 VAL    77     218.201  22.493 -16.798  1.00  0.00           H  
ATOM   1113 HG22 VAL    77     217.360  22.482 -18.431  1.00  0.00           H  
ATOM   1114 HG23 VAL    77     218.504  23.760 -18.079  1.00  0.00           H  
ATOM   1115  C   VAL    77     220.171  19.428 -18.463  1.00  0.00           C  
ATOM   1116  O   VAL    77     220.995  19.311 -17.617  1.00  0.00           O  
ATOM   1117  N   ALA    78     220.328  18.793 -19.680  1.00  0.00           N  
ATOM   1118  H   ALA    78     219.711  18.900 -20.472  1.00  0.00           H  
ATOM   1119  CA  ALA    78     221.535  17.974 -19.796  1.00  0.00           C  
ATOM   1120  HA  ALA    78     222.268  17.922 -18.991  1.00  0.00           H  
ATOM   1121  CB  ALA    78     221.050  16.520 -20.034  1.00  0.00           C  
ATOM   1122  HB1 ALA    78     220.260  16.410 -20.778  1.00  0.00           H  
ATOM   1123  HB2 ALA    78     221.925  15.960 -20.363  1.00  0.00           H  
ATOM   1124  HB3 ALA    78     220.675  16.212 -19.058  1.00  0.00           H  
ATOM   1125  C   ALA    78     222.242  18.388 -21.141  1.00  0.00           C  
ATOM   1126  O   ALA    78     221.585  18.931 -22.086  1.00  0.00           O  
ATOM   1127  N   GLN    79     223.497  18.115 -21.299  1.00  0.00           N  
ATOM   1128  H   GLN    79     223.970  17.685 -20.517  1.00  0.00           H  
ATOM   1129  CA  GLN    79     224.307  18.584 -22.428  1.00  0.00           C  
ATOM   1130  HA  GLN    79     223.592  18.876 -23.197  1.00  0.00           H  
ATOM   1131  CB  GLN    79     225.330  19.681 -22.042  1.00  0.00           C  
ATOM   1132  HB2 GLN    79     226.018  19.381 -21.252  1.00  0.00           H  
ATOM   1133  HB3 GLN    79     225.745  19.906 -23.025  1.00  0.00           H  
ATOM   1134  CG  GLN    79     224.541  20.864 -21.465  1.00  0.00           C  
ATOM   1135  HG2 GLN    79     223.954  21.277 -22.285  1.00  0.00           H  
ATOM   1136  HG3 GLN    79     224.008  20.488 -20.592  1.00  0.00           H  
ATOM   1137  CD  GLN    79     225.352  22.072 -21.125  1.00  0.00           C  
ATOM   1138  OE1 GLN    79     224.798  23.139 -21.013  1.00  0.00           O  
ATOM   1139  NE2 GLN    79     226.672  22.090 -21.047  1.00  0.00           N  
ATOM   1140 HE21 GLN    79     227.217  21.327 -21.424  1.00  0.00           H  
ATOM   1141 HE22 GLN    79     227.106  23.002 -21.063  1.00  0.00           H  
ATOM   1142  C   GLN    79     224.966  17.423 -22.995  1.00  0.00           C  
ATOM   1143  O   GLN    79     225.540  16.600 -22.347  1.00  0.00           O  
ATOM   1144  N   LYS    80     224.884  17.361 -24.360  1.00  0.00           N  
ATOM   1145  H   LYS    80     224.565  18.122 -24.942  1.00  0.00           H  
ATOM   1146  CA  LYS    80     225.258  16.119 -25.088  1.00  0.00           C  
ATOM   1147  HA  LYS    80     225.469  15.340 -24.355  1.00  0.00           H  
ATOM   1148  CB  LYS    80     224.002  15.503 -25.787  1.00  0.00           C  
ATOM   1149  HB2 LYS    80     223.473  16.290 -26.325  1.00  0.00           H  
ATOM   1150  HB3 LYS    80     224.382  14.734 -26.459  1.00  0.00           H  
ATOM   1151  CG  LYS    80     223.087  14.845 -24.718  1.00  0.00           C  
ATOM   1152  HG2 LYS    80     223.498  13.942 -24.267  1.00  0.00           H  
ATOM   1153  HG3 LYS    80     222.841  15.520 -23.898  1.00  0.00           H  
ATOM   1154  CD  LYS    80     221.718  14.573 -25.402  1.00  0.00           C  
ATOM   1155  HD2 LYS    80     221.187  15.500 -25.619  1.00  0.00           H  
ATOM   1156  HD3 LYS    80     221.948  14.138 -26.375  1.00  0.00           H  
ATOM   1157  CE  LYS    80     221.034  13.532 -24.457  1.00  0.00           C  
ATOM   1158  HE2 LYS    80     221.757  12.761 -24.192  1.00  0.00           H  
ATOM   1159  HE3 LYS    80     220.640  14.079 -23.600  1.00  0.00           H  
ATOM   1160  NZ  LYS    80     219.825  12.831 -24.995  1.00  0.00           N  
ATOM   1161  HZ1 LYS    80     218.948  13.318 -24.875  1.00  0.00           H  
ATOM   1162  HZ2 LYS    80     219.957  12.809 -25.996  1.00  0.00           H  
ATOM   1163  HZ3 LYS    80     219.641  11.908 -24.628  1.00  0.00           H  
ATOM   1164  C   LYS    80     226.373  16.356 -26.126  1.00  0.00           C  
ATOM   1165  O   LYS    80     226.188  17.278 -26.967  1.00  0.00           O  
ATOM   1166  N   THR    81     227.325  15.443 -26.172  1.00  0.00           N  
ATOM   1167  H   THR    81     227.194  14.670 -25.536  1.00  0.00           H  
ATOM   1168  CA  THR    81     228.412  15.453 -27.185  1.00  0.00           C  
ATOM   1169  HA  THR    81     228.755  16.472 -27.366  1.00  0.00           H  
ATOM   1170  CB  THR    81     229.689  14.634 -26.799  1.00  0.00           C  
ATOM   1171  HB  THR    81     229.332  13.613 -26.664  1.00  0.00           H  
ATOM   1172  CG2 THR    81     230.361  15.116 -25.528  1.00  0.00           C  
ATOM   1173 HG21 THR    81     231.443  14.991 -25.495  1.00  0.00           H  
ATOM   1174 HG22 THR    81     229.989  14.459 -24.742  1.00  0.00           H  
ATOM   1175 HG23 THR    81     230.224  16.192 -25.419  1.00  0.00           H  
ATOM   1176  OG1 THR    81     230.643  14.719 -27.811  1.00  0.00           O  
ATOM   1177  HG1 THR    81     230.531  13.990 -28.426  1.00  0.00           H  
ATOM   1178  C   THR    81     227.871  15.036 -28.545  1.00  0.00           C  
ATOM   1179  O   THR    81     226.738  14.534 -28.612  1.00  0.00           O  
ATOM   1180  N   VAL    82     228.664  15.257 -29.609  1.00  0.00           N  
ATOM   1181  H   VAL    82     229.581  15.595 -29.357  1.00  0.00           H  
ATOM   1182  CA  VAL    82     228.277  15.089 -31.017  1.00  0.00           C  
ATOM   1183  HA  VAL    82     227.533  15.872 -31.164  1.00  0.00           H  
ATOM   1184  CB  VAL    82     229.520  15.336 -31.931  1.00  0.00           C  
ATOM   1185  HB  VAL    82     230.282  14.625 -31.610  1.00  0.00           H  
ATOM   1186  CG1 VAL    82     229.217  15.113 -33.409  1.00  0.00           C  
ATOM   1187 HG11 VAL    82     228.537  15.812 -33.896  1.00  0.00           H  
ATOM   1188 HG12 VAL    82     229.010  14.058 -33.587  1.00  0.00           H  
ATOM   1189 HG13 VAL    82     230.185  15.270 -33.884  1.00  0.00           H  
ATOM   1190  CG2 VAL    82     230.038  16.805 -31.806  1.00  0.00           C  
ATOM   1191 HG21 VAL    82     230.786  16.888 -32.595  1.00  0.00           H  
ATOM   1192 HG22 VAL    82     230.492  17.061 -30.848  1.00  0.00           H  
ATOM   1193 HG23 VAL    82     229.184  17.481 -31.810  1.00  0.00           H  
ATOM   1194  C   VAL    82     227.618  13.700 -31.325  1.00  0.00           C  
ATOM   1195  O   VAL    82     226.726  13.469 -32.105  1.00  0.00           O  
ATOM   1196  N   GLU    83     228.128  12.722 -30.605  1.00  0.00           N  
ATOM   1197  H   GLU    83     228.879  12.899 -29.953  1.00  0.00           H  
ATOM   1198  CA  GLU    83     227.748  11.323 -30.787  1.00  0.00           C  
ATOM   1199  HA  GLU    83     227.846  11.053 -31.838  1.00  0.00           H  
ATOM   1200  CB  GLU    83     228.768  10.449 -29.962  1.00  0.00           C  
ATOM   1201  HB2 GLU    83     228.703  10.600 -28.884  1.00  0.00           H  
ATOM   1202  HB3 GLU    83     228.413   9.426 -30.088  1.00  0.00           H  
ATOM   1203  CG  GLU    83     230.202  10.500 -30.531  1.00  0.00           C  
ATOM   1204  HG2 GLU    83     230.619   9.513 -30.326  1.00  0.00           H  
ATOM   1205  HG3 GLU    83     230.144  10.702 -31.600  1.00  0.00           H  
ATOM   1206  CD  GLU    83     231.095  11.566 -29.798  1.00  0.00           C  
ATOM   1207  OE1 GLU    83     230.557  12.673 -29.471  1.00  0.00           O  
ATOM   1208  OE2 GLU    83     232.321  11.386 -29.549  1.00  0.00           O  
ATOM   1209  C   GLU    83     226.311  10.923 -30.339  1.00  0.00           C  
ATOM   1210  O   GLU    83     225.775   9.889 -30.746  1.00  0.00           O  
ATOM   1211  N   GLY    84     225.586  11.740 -29.642  1.00  0.00           N  
ATOM   1212  H   GLY    84     226.005  12.643 -29.473  1.00  0.00           H  
ATOM   1213  CA  GLY    84     224.180  11.623 -29.188  1.00  0.00           C  
ATOM   1214  HA2 GLY    84     223.886  10.574 -29.136  1.00  0.00           H  
ATOM   1215  HA3 GLY    84     224.124  11.914 -28.140  1.00  0.00           H  
ATOM   1216  C   GLY    84     223.065  12.455 -29.885  1.00  0.00           C  
ATOM   1217  O   GLY    84     223.402  13.228 -30.733  1.00  0.00           O  
ATOM   1218  N   ALA    85     221.787  12.231 -29.554  1.00  0.00           N  
ATOM   1219  H   ALA    85     221.608  11.538 -28.842  1.00  0.00           H  
ATOM   1220  CA  ALA    85     220.563  12.883 -30.126  1.00  0.00           C  
ATOM   1221  HA  ALA    85     220.940  13.505 -30.937  1.00  0.00           H  
ATOM   1222  CB  ALA    85     219.597  11.888 -30.922  1.00  0.00           C  
ATOM   1223  HB1 ALA    85     220.064  11.474 -31.815  1.00  0.00           H  
ATOM   1224  HB2 ALA    85     219.241  11.136 -30.217  1.00  0.00           H  
ATOM   1225  HB3 ALA    85     218.686  12.422 -31.190  1.00  0.00           H  
ATOM   1226  C   ALA    85     219.755  13.681 -29.037  1.00  0.00           C  
ATOM   1227  O   ALA    85     219.895  13.384 -27.827  1.00  0.00           O  
ATOM   1228  N   GLY    86     218.888  14.687 -29.365  1.00  0.00           N  
ATOM   1229  H   GLY    86     218.668  14.729 -30.350  1.00  0.00           H  
ATOM   1230  CA  GLY    86     218.167  15.663 -28.542  1.00  0.00           C  
ATOM   1231  HA2 GLY    86     217.458  15.257 -27.820  1.00  0.00           H  
ATOM   1232  HA3 GLY    86     218.881  16.105 -27.847  1.00  0.00           H  
ATOM   1233  C   GLY    86     217.563  16.773 -29.417  1.00  0.00           C  
ATOM   1234  O   GLY    86     217.082  16.602 -30.565  1.00  0.00           O  
ATOM   1235  N   SER    87     217.467  17.996 -28.845  1.00  0.00           N  
ATOM   1236  H   SER    87     217.836  17.895 -27.910  1.00  0.00           H  
ATOM   1237  CA  SER    87     217.116  19.342 -29.461  1.00  0.00           C  
ATOM   1238  HA  SER    87     216.527  19.097 -30.344  1.00  0.00           H  
ATOM   1239  CB  SER    87     216.273  20.113 -28.451  1.00  0.00           C  
ATOM   1240  HB2 SER    87     216.786  20.204 -27.494  1.00  0.00           H  
ATOM   1241  HB3 SER    87     216.035  21.096 -28.857  1.00  0.00           H  
ATOM   1242  OG  SER    87     214.977  19.523 -28.140  1.00  0.00           O  
ATOM   1243  HG  SER    87     214.413  19.648 -28.907  1.00  0.00           H  
ATOM   1244  C   SER    87     218.424  20.103 -29.861  1.00  0.00           C  
ATOM   1245  O   SER    87     219.470  19.940 -29.240  1.00  0.00           O  
ATOM   1246  N   ILE    88     218.328  20.962 -30.845  1.00  0.00           N  
ATOM   1247  H   ILE    88     217.386  21.206 -31.116  1.00  0.00           H  
ATOM   1248  CA  ILE    88     219.511  21.818 -31.340  1.00  0.00           C  
ATOM   1249  HA  ILE    88     220.324  21.095 -31.406  1.00  0.00           H  
ATOM   1250  CB  ILE    88     219.242  22.352 -32.696  1.00  0.00           C  
ATOM   1251  HB  ILE    88     218.864  21.418 -33.111  1.00  0.00           H  
ATOM   1252  CG2 ILE    88     218.163  23.435 -32.731  1.00  0.00           C  
ATOM   1253 HG21 ILE    88     217.958  23.709 -33.766  1.00  0.00           H  
ATOM   1254 HG22 ILE    88     218.501  24.365 -32.273  1.00  0.00           H  
ATOM   1255 HG23 ILE    88     217.249  23.192 -32.188  1.00  0.00           H  
ATOM   1256  CG1 ILE    88     220.596  22.824 -33.383  1.00  0.00           C  
ATOM   1257 HG12 ILE    88     220.923  23.706 -32.832  1.00  0.00           H  
ATOM   1258 HG13 ILE    88     221.347  22.063 -33.171  1.00  0.00           H  
ATOM   1259  CD1 ILE    88     220.525  23.134 -34.875  1.00  0.00           C  
ATOM   1260 HD11 ILE    88     219.871  24.006 -34.881  1.00  0.00           H  
ATOM   1261 HD12 ILE    88     220.154  22.314 -35.489  1.00  0.00           H  
ATOM   1262 HD13 ILE    88     221.544  23.342 -35.201  1.00  0.00           H  
ATOM   1263  C   ILE    88     219.893  22.872 -30.356  1.00  0.00           C  
ATOM   1264  O   ILE    88     218.981  23.439 -29.768  1.00  0.00           O  
ATOM   1265  N   ALA    89     221.166  23.140 -30.133  1.00  0.00           N  
ATOM   1266  H   ALA    89     221.898  22.561 -30.518  1.00  0.00           H  
ATOM   1267  CA  ALA    89     221.672  24.180 -29.225  1.00  0.00           C  
ATOM   1268  HA  ALA    89     220.873  24.503 -28.558  1.00  0.00           H  
ATOM   1269  CB  ALA    89     222.810  23.522 -28.467  1.00  0.00           C  
ATOM   1270  HB1 ALA    89     222.759  23.934 -27.459  1.00  0.00           H  
ATOM   1271  HB2 ALA    89     222.645  22.454 -28.325  1.00  0.00           H  
ATOM   1272  HB3 ALA    89     223.793  23.770 -28.867  1.00  0.00           H  
ATOM   1273  C   ALA    89     222.168  25.527 -29.857  1.00  0.00           C  
ATOM   1274  O   ALA    89     222.260  26.532 -29.139  1.00  0.00           O  
ATOM   1275  N   ALA    90     222.490  25.464 -31.131  1.00  0.00           N  
ATOM   1276  H   ALA    90     222.561  24.493 -31.400  1.00  0.00           H  
ATOM   1277  CA  ALA    90     222.882  26.620 -31.990  1.00  0.00           C  
ATOM   1278  HA  ALA    90     223.936  26.833 -31.811  1.00  0.00           H  
ATOM   1279  CB  ALA    90     222.676  26.209 -33.474  1.00  0.00           C  
ATOM   1280  HB1 ALA    90     222.698  27.073 -34.138  1.00  0.00           H  
ATOM   1281  HB2 ALA    90     223.492  25.524 -33.704  1.00  0.00           H  
ATOM   1282  HB3 ALA    90     221.730  25.694 -33.636  1.00  0.00           H  
ATOM   1283  C   ALA    90     222.105  27.932 -31.742  1.00  0.00           C  
ATOM   1284  O   ALA    90     222.737  28.962 -31.942  1.00  0.00           O  
ATOM   1285  N   ALA    91     220.780  27.837 -31.307  1.00  0.00           N  
ATOM   1286  H   ALA    91     220.298  26.954 -31.406  1.00  0.00           H  
ATOM   1287  CA  ALA    91     220.050  29.066 -30.907  1.00  0.00           C  
ATOM   1288  HA  ALA    91     219.734  29.731 -31.711  1.00  0.00           H  
ATOM   1289  CB  ALA    91     218.719  28.509 -30.294  1.00  0.00           C  
ATOM   1290  HB1 ALA    91     218.094  29.303 -29.885  1.00  0.00           H  
ATOM   1291  HB2 ALA    91     218.000  28.009 -30.944  1.00  0.00           H  
ATOM   1292  HB3 ALA    91     218.974  27.811 -29.497  1.00  0.00           H  
ATOM   1293  C   ALA    91     220.775  29.904 -29.829  1.00  0.00           C  
ATOM   1294  O   ALA    91     220.578  31.057 -29.745  1.00  0.00           O  
ATOM   1295  N   THR    92     221.591  29.229 -29.034  1.00  0.00           N  
ATOM   1296  H   THR    92     221.697  28.248 -29.252  1.00  0.00           H  
ATOM   1297  CA  THR    92     222.335  29.826 -27.938  1.00  0.00           C  
ATOM   1298  HA  THR    92     221.560  30.302 -27.336  1.00  0.00           H  
ATOM   1299  CB  THR    92     223.061  28.812 -27.035  1.00  0.00           C  
ATOM   1300  HB  THR    92     222.290  28.185 -26.586  1.00  0.00           H  
ATOM   1301  CG2 THR    92     223.904  29.366 -25.876  1.00  0.00           C  
ATOM   1302 HG21 THR    92     224.811  29.864 -26.219  1.00  0.00           H  
ATOM   1303 HG22 THR    92     224.129  28.576 -25.159  1.00  0.00           H  
ATOM   1304 HG23 THR    92     223.446  30.215 -25.369  1.00  0.00           H  
ATOM   1305  OG1 THR    92     223.867  28.006 -27.709  1.00  0.00           O  
ATOM   1306  HG1 THR    92     223.318  27.355 -28.154  1.00  0.00           H  
ATOM   1307  C   THR    92     223.331  30.928 -28.426  1.00  0.00           C  
ATOM   1308  O   THR    92     223.654  31.886 -27.724  1.00  0.00           O  
ATOM   1309  N   GLY    93     223.844  30.765 -29.569  1.00  0.00           N  
ATOM   1310  H   GLY    93     223.625  29.873 -29.991  1.00  0.00           H  
ATOM   1311  CA  GLY    93     224.676  31.794 -30.275  1.00  0.00           C  
ATOM   1312  HA2 GLY    93     225.533  31.984 -29.629  1.00  0.00           H  
ATOM   1313  HA3 GLY    93     224.976  31.433 -31.259  1.00  0.00           H  
ATOM   1314  C   GLY    93     224.074  33.199 -30.362  1.00  0.00           C  
ATOM   1315  O   GLY    93     224.892  34.087 -30.351  1.00  0.00           O  
ATOM   1316  N   PHE    94     222.763  33.407 -30.426  1.00  0.00           N  
ATOM   1317  H   PHE    94     222.128  32.632 -30.556  1.00  0.00           H  
ATOM   1318  CA  PHE    94     222.266  34.716 -30.467  1.00  0.00           C  
ATOM   1319  HA  PHE    94     222.859  35.246 -31.212  1.00  0.00           H  
ATOM   1320  CB  PHE    94     220.770  34.695 -31.041  1.00  0.00           C  
ATOM   1321  HB2 PHE    94     220.104  34.304 -30.272  1.00  0.00           H  
ATOM   1322  HB3 PHE    94     220.422  35.693 -31.308  1.00  0.00           H  
ATOM   1323  CG  PHE    94     220.569  33.894 -32.326  1.00  0.00           C  
ATOM   1324  CD1 PHE    94     221.329  34.187 -33.478  1.00  0.00           C  
ATOM   1325  HD1 PHE    94     221.986  35.038 -33.581  1.00  0.00           H  
ATOM   1326  CE1 PHE    94     221.159  33.482 -34.657  1.00  0.00           C  
ATOM   1327  HE1 PHE    94     221.639  33.844 -35.553  1.00  0.00           H  
ATOM   1328  CZ  PHE    94     220.205  32.467 -34.705  1.00  0.00           C  
ATOM   1329  HZ  PHE    94     220.041  31.855 -35.580  1.00  0.00           H  
ATOM   1330  CE2 PHE    94     219.450  32.148 -33.505  1.00  0.00           C  
ATOM   1331  HE2 PHE    94     218.694  31.376 -33.499  1.00  0.00           H  
ATOM   1332  CD2 PHE    94     219.621  32.855 -32.285  1.00  0.00           C  
ATOM   1333  HD2 PHE    94     218.952  32.550 -31.493  1.00  0.00           H  
ATOM   1334  C   PHE    94     222.316  35.405 -29.036  1.00  0.00           C  
ATOM   1335  O   PHE    94     222.410  36.641 -28.937  1.00  0.00           O  
ATOM   1336  N   VAL    95     222.166  34.662 -27.963  1.00  0.00           N  
ATOM   1337  H   VAL    95     222.017  33.669 -28.076  1.00  0.00           H  
ATOM   1338  CA  VAL    95     221.954  35.146 -26.587  1.00  0.00           C  
ATOM   1339  HA  VAL    95     221.493  36.128 -26.699  1.00  0.00           H  
ATOM   1340  CB  VAL    95     220.911  34.316 -25.871  1.00  0.00           C  
ATOM   1341  HB  VAL    95     221.194  33.270 -25.985  1.00  0.00           H  
ATOM   1342  CG1 VAL    95     219.495  34.399 -26.535  1.00  0.00           C  
ATOM   1343 HG11 VAL    95     219.624  34.651 -27.588  1.00  0.00           H  
ATOM   1344 HG12 VAL    95     218.954  35.225 -26.073  1.00  0.00           H  
ATOM   1345 HG13 VAL    95     218.946  33.469 -26.388  1.00  0.00           H  
ATOM   1346  CG2 VAL    95     220.741  34.486 -24.348  1.00  0.00           C  
ATOM   1347 HG21 VAL    95     220.290  35.441 -24.078  1.00  0.00           H  
ATOM   1348 HG22 VAL    95     221.723  34.417 -23.880  1.00  0.00           H  
ATOM   1349 HG23 VAL    95     220.224  33.633 -23.909  1.00  0.00           H  
ATOM   1350  C   VAL    95     223.342  35.269 -25.881  1.00  0.00           C  
ATOM   1351  O   VAL    95     223.562  36.265 -25.217  1.00  0.00           O  
ATOM   1352  N   LYS    96     224.236  34.263 -25.993  1.00  0.00           N  
ATOM   1353  H   LYS    96     223.955  33.507 -26.601  1.00  0.00           H  
ATOM   1354  CA  LYS    96     225.624  34.389 -25.421  1.00  0.00           C  
ATOM   1355  HA  LYS    96     225.486  34.321 -24.342  1.00  0.00           H  
ATOM   1356  CB  LYS    96     226.367  32.986 -25.631  1.00  0.00           C  
ATOM   1357  HB2 LYS    96     227.024  32.852 -24.771  1.00  0.00           H  
ATOM   1358  HB3 LYS    96     225.703  32.122 -25.599  1.00  0.00           H  
ATOM   1359  CG  LYS    96     227.181  32.919 -26.948  1.00  0.00           C  
ATOM   1360  HG2 LYS    96     226.449  33.097 -27.736  1.00  0.00           H  
ATOM   1361  HG3 LYS    96     227.956  33.682 -27.015  1.00  0.00           H  
ATOM   1362  CD  LYS    96     227.657  31.456 -27.197  1.00  0.00           C  
ATOM   1363  HD2 LYS    96     228.294  31.173 -26.359  1.00  0.00           H  
ATOM   1364  HD3 LYS    96     226.799  30.784 -27.192  1.00  0.00           H  
ATOM   1365  CE  LYS    96     228.496  31.420 -28.453  1.00  0.00           C  
ATOM   1366  HE2 LYS    96     228.024  31.993 -29.251  1.00  0.00           H  
ATOM   1367  HE3 LYS    96     229.520  31.776 -28.339  1.00  0.00           H  
ATOM   1368  NZ  LYS    96     228.756  30.024 -28.831  1.00  0.00           N  
ATOM   1369  HZ1 LYS    96     229.376  29.609 -28.151  1.00  0.00           H  
ATOM   1370  HZ2 LYS    96     227.894  29.499 -28.856  1.00  0.00           H  
ATOM   1371  HZ3 LYS    96     229.143  29.956 -29.762  1.00  0.00           H  
ATOM   1372  C   LYS    96     226.523  35.571 -25.798  1.00  0.00           C  
ATOM   1373  O   LYS    96     227.565  35.846 -25.181  1.00  0.00           O  
ATOM   1374  N   LYS    97     226.197  36.108 -26.970  1.00  0.00           N  
ATOM   1375  H   LYS    97     225.421  35.725 -27.492  1.00  0.00           H  
ATOM   1376  CA  LYS    97     226.729  37.370 -27.507  1.00  0.00           C  
ATOM   1377  HA  LYS    97     227.816  37.355 -27.581  1.00  0.00           H  
ATOM   1378  CB  LYS    97     226.275  37.524 -28.994  1.00  0.00           C  
ATOM   1379  HB2 LYS    97     226.274  36.520 -29.418  1.00  0.00           H  
ATOM   1380  HB3 LYS    97     225.247  37.883 -29.047  1.00  0.00           H  
ATOM   1381  CG  LYS    97     227.231  38.494 -29.668  1.00  0.00           C  
ATOM   1382  HG2 LYS    97     227.074  39.479 -29.230  1.00  0.00           H  
ATOM   1383  HG3 LYS    97     228.284  38.235 -29.555  1.00  0.00           H  
ATOM   1384  CD  LYS    97     226.971  38.753 -31.136  1.00  0.00           C  
ATOM   1385  HD2 LYS    97     226.057  39.325 -31.299  1.00  0.00           H  
ATOM   1386  HD3 LYS    97     227.792  39.363 -31.512  1.00  0.00           H  
ATOM   1387  CE  LYS    97     226.993  37.351 -31.854  1.00  0.00           C  
ATOM   1388  HE2 LYS    97     227.971  36.934 -31.614  1.00  0.00           H  
ATOM   1389  HE3 LYS    97     226.305  36.655 -31.375  1.00  0.00           H  
ATOM   1390  NZ  LYS    97     226.821  37.504 -33.313  1.00  0.00           N  
ATOM   1391  HZ1 LYS    97     225.929  37.957 -33.454  1.00  0.00           H  
ATOM   1392  HZ2 LYS    97     227.597  38.034 -33.685  1.00  0.00           H  
ATOM   1393  HZ3 LYS    97     226.827  36.619 -33.800  1.00  0.00           H  
ATOM   1394  C   LYS    97     226.338  38.649 -26.723  1.00  0.00           C  
ATOM   1395  O   LYS    97     227.244  39.374 -26.345  1.00  0.00           O  
ATOM   1396  N   ASP    98     225.018  38.819 -26.405  1.00  0.00           N  
ATOM   1397  H   ASP    98     224.352  38.145 -26.754  1.00  0.00           H  
ATOM   1398  CA  ASP    98     224.631  40.035 -25.717  1.00  0.00           C  
ATOM   1399  HA  ASP    98     225.408  40.283 -24.994  1.00  0.00           H  
ATOM   1400  CB  ASP    98     224.677  41.190 -26.672  1.00  0.00           C  
ATOM   1401  HB2 ASP    98     224.428  42.122 -26.163  1.00  0.00           H  
ATOM   1402  HB3 ASP    98     225.614  41.356 -27.204  1.00  0.00           H  
ATOM   1403  CG  ASP    98     223.567  40.919 -27.723  1.00  0.00           C  
ATOM   1404  OD1 ASP    98     223.840  40.276 -28.719  1.00  0.00           O  
ATOM   1405  OD2 ASP    98     222.410  41.255 -27.437  1.00  0.00           O  
ATOM   1406  C   ASP    98     223.360  39.968 -24.878  1.00  0.00           C  
ATOM   1407  O   ASP    98     223.093  40.964 -24.215  1.00  0.00           O  
ATOM   1408  N   GLN    99     222.661  38.872 -24.713  1.00  0.00           N  
ATOM   1409  H   GLN    99     223.039  37.997 -25.046  1.00  0.00           H  
ATOM   1410  CA  GLN    99     221.372  38.859 -23.925  1.00  0.00           C  
ATOM   1411  HA  GLN    99     221.158  39.884 -23.624  1.00  0.00           H  
ATOM   1412  CB  GLN    99     220.202  38.317 -24.789  1.00  0.00           C  
ATOM   1413  HB2 GLN    99     220.453  37.284 -25.029  1.00  0.00           H  
ATOM   1414  HB3 GLN    99     219.289  38.435 -24.206  1.00  0.00           H  
ATOM   1415  CG  GLN    99     219.863  39.091 -26.102  1.00  0.00           C  
ATOM   1416  HG2 GLN    99     219.694  40.157 -25.945  1.00  0.00           H  
ATOM   1417  HG3 GLN    99     220.693  39.013 -26.804  1.00  0.00           H  
ATOM   1418  CD  GLN    99     218.578  38.551 -26.820  1.00  0.00           C  
ATOM   1419  OE1 GLN    99     217.518  38.485 -26.342  1.00  0.00           O  
ATOM   1420  NE2 GLN    99     218.620  38.371 -28.149  1.00  0.00           N  
ATOM   1421 HE21 GLN    99     219.461  38.596 -28.661  1.00  0.00           H  
ATOM   1422 HE22 GLN    99     217.807  38.207 -28.725  1.00  0.00           H  
ATOM   1423  C   GLN    99     221.548  38.018 -22.570  1.00  0.00           C  
ATOM   1424  O   GLN    99     220.682  38.243 -21.688  1.00  0.00           O  
ATOM   1425  N   LEU   100     222.631  37.211 -22.470  1.00  0.00           N  
ATOM   1426  H   LEU   100     223.271  37.189 -23.251  1.00  0.00           H  
ATOM   1427  CA  LEU   100     222.777  36.176 -21.419  1.00  0.00           C  
ATOM   1428  HA  LEU   100     221.953  35.493 -21.626  1.00  0.00           H  
ATOM   1429  CB  LEU   100     224.191  35.461 -21.629  1.00  0.00           C  
ATOM   1430  HB2 LEU   100     224.143  34.931 -22.580  1.00  0.00           H  
ATOM   1431  HB3 LEU   100     224.909  36.280 -21.586  1.00  0.00           H  
ATOM   1432  CG  LEU   100     224.585  34.343 -20.612  1.00  0.00           C  
ATOM   1433  HG  LEU   100     223.657  33.911 -20.238  1.00  0.00           H  
ATOM   1434  CD1 LEU   100     225.553  34.809 -19.476  1.00  0.00           C  
ATOM   1435 HD11 LEU   100     225.800  33.942 -18.864  1.00  0.00           H  
ATOM   1436 HD12 LEU   100     225.115  35.589 -18.853  1.00  0.00           H  
ATOM   1437 HD13 LEU   100     226.453  35.361 -19.747  1.00  0.00           H  
ATOM   1438  CD2 LEU   100     225.490  33.358 -21.426  1.00  0.00           C  
ATOM   1439 HD21 LEU   100     225.974  32.579 -20.836  1.00  0.00           H  
ATOM   1440 HD22 LEU   100     226.224  34.043 -21.851  1.00  0.00           H  
ATOM   1441 HD23 LEU   100     224.834  32.966 -22.203  1.00  0.00           H  
ATOM   1442  C   LEU   100     222.659  36.921 -20.123  1.00  0.00           C  
ATOM   1443  O   LEU   100     223.475  37.825 -19.860  1.00  0.00           O  
ATOM   1444  N   GLY   101     221.790  36.476 -19.243  1.00  0.00           N  
ATOM   1445  H   GLY   101     221.190  35.745 -19.596  1.00  0.00           H  
ATOM   1446  CA  GLY   101     221.601  37.046 -17.849  1.00  0.00           C  
ATOM   1447  HA2 GLY   101     220.709  36.661 -17.356  1.00  0.00           H  
ATOM   1448  HA3 GLY   101     222.515  36.913 -17.269  1.00  0.00           H  
ATOM   1449  C   GLY   101     221.298  38.489 -17.778  1.00  0.00           C  
ATOM   1450  O   GLY   101     221.451  39.089 -16.681  1.00  0.00           O  
ATOM   1451  N   LYS   102     220.703  39.055 -18.872  1.00  0.00           N  
ATOM   1452  H   LYS   102     220.736  38.585 -19.765  1.00  0.00           H  
ATOM   1453  CA  LYS   102     220.077  40.401 -18.876  1.00  0.00           C  
ATOM   1454  HA  LYS   102     220.113  40.872 -17.894  1.00  0.00           H  
ATOM   1455  CB  LYS   102     220.819  41.464 -19.729  1.00  0.00           C  
ATOM   1456  HB2 LYS   102     220.900  41.222 -20.788  1.00  0.00           H  
ATOM   1457  HB3 LYS   102     220.296  42.414 -19.620  1.00  0.00           H  
ATOM   1458  CG  LYS   102     222.295  41.638 -19.347  1.00  0.00           C  
ATOM   1459  HG2 LYS   102     222.281  41.803 -18.270  1.00  0.00           H  
ATOM   1460  HG3 LYS   102     222.774  40.714 -19.673  1.00  0.00           H  
ATOM   1461  CD  LYS   102     223.168  42.827 -19.906  1.00  0.00           C  
ATOM   1462  HD2 LYS   102     223.153  42.681 -20.987  1.00  0.00           H  
ATOM   1463  HD3 LYS   102     222.794  43.795 -19.573  1.00  0.00           H  
ATOM   1464  CE  LYS   102     224.607  42.640 -19.440  1.00  0.00           C  
ATOM   1465  HE2 LYS   102     224.595  42.554 -18.354  1.00  0.00           H  
ATOM   1466  HE3 LYS   102     225.015  41.669 -19.720  1.00  0.00           H  
ATOM   1467  NZ  LYS   102     225.473  43.786 -19.899  1.00  0.00           N  
ATOM   1468  HZ1 LYS   102     226.370  43.793 -19.436  1.00  0.00           H  
ATOM   1469  HZ2 LYS   102     225.502  43.652 -20.900  1.00  0.00           H  
ATOM   1470  HZ3 LYS   102     224.936  44.617 -19.696  1.00  0.00           H  
ATOM   1471  C   LYS   102     218.686  40.418 -19.345  1.00  0.00           C  
ATOM   1472  O   LYS   102     217.883  41.195 -18.906  1.00  0.00           O  
ATOM   1473  N   ASN   103     218.248  39.522 -20.284  1.00  0.00           N  
ATOM   1474  H   ASN   103     218.939  38.890 -20.663  1.00  0.00           H  
ATOM   1475  CA  ASN   103     216.909  39.444 -20.852  1.00  0.00           C  
ATOM   1476  HA  ASN   103     216.142  39.919 -20.240  1.00  0.00           H  
ATOM   1477  CB  ASN   103     216.935  40.097 -22.264  1.00  0.00           C  
ATOM   1478  HB2 ASN   103     217.889  39.892 -22.749  1.00  0.00           H  
ATOM   1479  HB3 ASN   103     216.121  39.623 -22.812  1.00  0.00           H  
ATOM   1480  CG  ASN   103     216.574  41.626 -22.223  1.00  0.00           C  
ATOM   1481  OD1 ASN   103     216.443  42.248 -23.315  1.00  0.00           O  
ATOM   1482  ND2 ASN   103     216.453  42.288 -21.042  1.00  0.00           N  
ATOM   1483 HD21 ASN   103     216.727  41.882 -20.159  1.00  0.00           H  
ATOM   1484 HD22 ASN   103     216.173  43.255 -21.116  1.00  0.00           H  
ATOM   1485  C   ASN   103     216.433  37.935 -20.981  1.00  0.00           C  
ATOM   1486  O   ASN   103     217.306  37.058 -21.012  1.00  0.00           O  
ATOM   1487  N   GLU   104     215.117  37.599 -20.966  1.00  0.00           N  
ATOM   1488  H   GLU   104     214.450  38.345 -20.834  1.00  0.00           H  
ATOM   1489  CA  GLU   104     214.524  36.275 -21.109  1.00  0.00           C  
ATOM   1490  HA  GLU   104     215.009  35.544 -20.461  1.00  0.00           H  
ATOM   1491  CB  GLU   104     213.035  36.346 -20.818  1.00  0.00           C  
ATOM   1492  HB2 GLU   104     212.722  35.302 -20.851  1.00  0.00           H  
ATOM   1493  HB3 GLU   104     212.877  36.782 -19.831  1.00  0.00           H  
ATOM   1494  CG  GLU   104     212.059  37.057 -21.862  1.00  0.00           C  
ATOM   1495  HG2 GLU   104     211.805  36.409 -22.701  1.00  0.00           H  
ATOM   1496  HG3 GLU   104     211.125  37.207 -21.320  1.00  0.00           H  
ATOM   1497  CD  GLU   104     212.581  38.444 -22.342  1.00  0.00           C  
ATOM   1498  OE1 GLU   104     212.575  39.398 -21.499  1.00  0.00           O  
ATOM   1499  OE2 GLU   104     212.653  38.644 -23.570  1.00  0.00           O  
ATOM   1500  C   GLU   104     214.724  35.726 -22.506  1.00  0.00           C  
ATOM   1501  O   GLU   104     214.591  36.486 -23.521  1.00  0.00           O  
ATOM   1502  N   GLU   105     215.062  34.414 -22.622  1.00  0.00           N  
ATOM   1503  H   GLU   105     215.312  33.907 -21.785  1.00  0.00           H  
ATOM   1504  CA  GLU   105     215.089  33.549 -23.837  1.00  0.00           C  
ATOM   1505  HA  GLU   105     214.146  33.689 -24.365  1.00  0.00           H  
ATOM   1506  CB  GLU   105     216.232  34.001 -24.807  1.00  0.00           C  
ATOM   1507  HB2 GLU   105     216.467  35.050 -24.984  1.00  0.00           H  
ATOM   1508  HB3 GLU   105     217.169  33.804 -24.285  1.00  0.00           H  
ATOM   1509  CG  GLU   105     216.270  33.337 -26.218  1.00  0.00           C  
ATOM   1510  HG2 GLU   105     216.958  33.911 -26.839  1.00  0.00           H  
ATOM   1511  HG3 GLU   105     216.552  32.284 -26.240  1.00  0.00           H  
ATOM   1512  CD  GLU   105     214.936  33.485 -26.957  1.00  0.00           C  
ATOM   1513  OE1 GLU   105     213.963  32.710 -26.707  1.00  0.00           O  
ATOM   1514  OE2 GLU   105     214.771  34.407 -27.760  1.00  0.00           O  
ATOM   1515  C   GLU   105     215.258  32.099 -23.459  1.00  0.00           C  
ATOM   1516  O   GLU   105     215.977  31.814 -22.507  1.00  0.00           O  
ATOM   1517  N   GLY   106     214.567  31.181 -24.082  1.00  0.00           N  
ATOM   1518  H   GLY   106     213.888  31.559 -24.727  1.00  0.00           H  
ATOM   1519  CA  GLY   106     214.514  29.690 -23.766  1.00  0.00           C  
ATOM   1520  HA2 GLY   106     214.265  29.607 -22.708  1.00  0.00           H  
ATOM   1521  HA3 GLY   106     213.761  29.232 -24.407  1.00  0.00           H  
ATOM   1522  C   GLY   106     215.787  29.050 -24.212  1.00  0.00           C  
ATOM   1523  O   GLY   106     215.856  28.341 -25.190  1.00  0.00           O  
ATOM   1524  N   ALA   107     216.929  29.356 -23.536  1.00  0.00           N  
ATOM   1525  H   ALA   107     216.847  29.996 -22.759  1.00  0.00           H  
ATOM   1526  CA  ALA   107     218.284  28.910 -23.924  1.00  0.00           C  
ATOM   1527  HA  ALA   107     218.260  28.024 -24.559  1.00  0.00           H  
ATOM   1528  CB  ALA   107     218.820  30.053 -24.778  1.00  0.00           C  
ATOM   1529  HB1 ALA   107     219.149  30.901 -24.178  1.00  0.00           H  
ATOM   1530  HB2 ALA   107     219.678  29.641 -25.308  1.00  0.00           H  
ATOM   1531  HB3 ALA   107     218.156  30.388 -25.575  1.00  0.00           H  
ATOM   1532  C   ALA   107     219.180  28.567 -22.737  1.00  0.00           C  
ATOM   1533  O   ALA   107     218.754  28.878 -21.584  1.00  0.00           O  
ATOM   1534  N   PRO   108     220.338  27.945 -22.906  1.00  0.00           N  
ATOM   1535  CD  PRO   108     220.744  27.115 -24.055  1.00  0.00           C  
ATOM   1536  HD2 PRO   108     221.346  27.740 -24.715  1.00  0.00           H  
ATOM   1537  HD3 PRO   108     219.990  26.661 -24.697  1.00  0.00           H  
ATOM   1538  CG  PRO   108     221.575  25.947 -23.522  1.00  0.00           C  
ATOM   1539  HG2 PRO   108     222.325  25.618 -24.242  1.00  0.00           H  
ATOM   1540  HG3 PRO   108     220.888  25.220 -23.089  1.00  0.00           H  
ATOM   1541  CB  PRO   108     222.313  26.517 -22.380  1.00  0.00           C  
ATOM   1542  HB2 PRO   108     223.222  27.014 -22.719  1.00  0.00           H  
ATOM   1543  HB3 PRO   108     222.541  25.858 -21.542  1.00  0.00           H  
ATOM   1544  CA  PRO   108     221.334  27.655 -21.845  1.00  0.00           C  
ATOM   1545  HA  PRO   108     220.791  27.234 -20.999  1.00  0.00           H  
ATOM   1546  C   PRO   108     222.030  28.969 -21.410  1.00  0.00           C  
ATOM   1547  O   PRO   108     223.229  29.175 -21.619  1.00  0.00           O  
ATOM   1548  N   GLN   109     221.297  29.884 -20.790  1.00  0.00           N  
ATOM   1549  H   GLN   109     220.327  29.618 -20.693  1.00  0.00           H  
ATOM   1550  CA  GLN   109     221.691  31.233 -20.466  1.00  0.00           C  
ATOM   1551  HA  GLN   109     222.780  31.245 -20.499  1.00  0.00           H  
ATOM   1552  CB  GLN   109     221.167  32.094 -21.712  1.00  0.00           C  
ATOM   1553  HB2 GLN   109     221.740  33.017 -21.807  1.00  0.00           H  
ATOM   1554  HB3 GLN   109     221.437  31.558 -22.622  1.00  0.00           H  
ATOM   1555  CG  GLN   109     219.685  32.309 -21.663  1.00  0.00           C  
ATOM   1556  HG2 GLN   109     219.215  32.323 -22.646  1.00  0.00           H  
ATOM   1557  HG3 GLN   109     219.195  31.439 -21.226  1.00  0.00           H  
ATOM   1558  CD  GLN   109     219.199  33.612 -20.994  1.00  0.00           C  
ATOM   1559  OE1 GLN   109     219.914  34.357 -20.346  1.00  0.00           O  
ATOM   1560  NE2 GLN   109     217.949  33.888 -21.151  1.00  0.00           N  
ATOM   1561 HE21 GLN   109     217.383  33.344 -21.786  1.00  0.00           H  
ATOM   1562 HE22 GLN   109     217.544  34.732 -20.770  1.00  0.00           H  
ATOM   1563  C   GLN   109     221.215  31.678 -19.095  1.00  0.00           C  
ATOM   1564  O   GLN   109     220.175  31.377 -18.605  1.00  0.00           O  
ATOM   1565  N   GLU   110     222.043  32.527 -18.547  1.00  0.00           N  
ATOM   1566  H   GLU   110     222.841  32.850 -19.074  1.00  0.00           H  
ATOM   1567  CA  GLU   110     222.022  32.912 -17.042  1.00  0.00           C  
ATOM   1568  HA  GLU   110     222.076  32.009 -16.435  1.00  0.00           H  
ATOM   1569  CB  GLU   110     223.244  33.817 -16.740  1.00  0.00           C  
ATOM   1570  HB2 GLU   110     224.088  33.128 -16.784  1.00  0.00           H  
ATOM   1571  HB3 GLU   110     223.253  34.540 -17.555  1.00  0.00           H  
ATOM   1572  CG  GLU   110     223.229  34.507 -15.370  1.00  0.00           C  
ATOM   1573  HG2 GLU   110     224.161  35.067 -15.284  1.00  0.00           H  
ATOM   1574  HG3 GLU   110     222.403  35.218 -15.361  1.00  0.00           H  
ATOM   1575  CD  GLU   110     223.193  33.543 -14.222  1.00  0.00           C  
ATOM   1576  OE1 GLU   110     223.914  32.511 -14.286  1.00  0.00           O  
ATOM   1577  OE2 GLU   110     222.565  33.831 -13.157  1.00  0.00           O  
ATOM   1578  C   GLU   110     220.716  33.557 -16.578  1.00  0.00           C  
ATOM   1579  O   GLU   110     220.456  33.543 -15.394  1.00  0.00           O  
ATOM   1580  N   GLY   111     219.965  34.145 -17.502  1.00  0.00           N  
ATOM   1581  H   GLY   111     220.221  33.967 -18.463  1.00  0.00           H  
ATOM   1582  CA  GLY   111     218.751  34.869 -17.312  1.00  0.00           C  
ATOM   1583  HA2 GLY   111     218.754  35.610 -16.513  1.00  0.00           H  
ATOM   1584  HA3 GLY   111     218.654  35.490 -18.203  1.00  0.00           H  
ATOM   1585  C   GLY   111     217.502  33.980 -17.185  1.00  0.00           C  
ATOM   1586  O   GLY   111     216.464  34.616 -17.142  1.00  0.00           O  
ATOM   1587  N   ILE   112     217.513  32.644 -17.406  1.00  0.00           N  
ATOM   1588  H   ILE   112     218.420  32.309 -17.696  1.00  0.00           H  
ATOM   1589  CA  ILE   112     216.439  31.694 -17.102  1.00  0.00           C  
ATOM   1590  HA  ILE   112     215.734  32.211 -16.451  1.00  0.00           H  
ATOM   1591  CB  ILE   112     215.600  31.263 -18.288  1.00  0.00           C  
ATOM   1592  HB  ILE   112     214.999  30.423 -17.941  1.00  0.00           H  
ATOM   1593  CG2 ILE   112     216.396  30.710 -19.494  1.00  0.00           C  
ATOM   1594 HG21 ILE   112     215.734  30.323 -20.268  1.00  0.00           H  
ATOM   1595 HG22 ILE   112     216.937  29.906 -18.995  1.00  0.00           H  
ATOM   1596 HG23 ILE   112     217.043  31.442 -19.978  1.00  0.00           H  
ATOM   1597  CG1 ILE   112     214.528  32.302 -18.720  1.00  0.00           C  
ATOM   1598 HG12 ILE   112     214.146  32.774 -17.815  1.00  0.00           H  
ATOM   1599 HG13 ILE   112     215.157  33.014 -19.256  1.00  0.00           H  
ATOM   1600  CD1 ILE   112     213.490  31.767 -19.677  1.00  0.00           C  
ATOM   1601 HD11 ILE   112     212.983  30.906 -19.242  1.00  0.00           H  
ATOM   1602 HD12 ILE   112     214.053  31.497 -20.570  1.00  0.00           H  
ATOM   1603 HD13 ILE   112     212.799  32.517 -20.064  1.00  0.00           H  
ATOM   1604  C   ILE   112     217.003  30.393 -16.361  1.00  0.00           C  
ATOM   1605  O   ILE   112     216.232  29.676 -15.702  1.00  0.00           O  
ATOM   1606  N   LEU   113     218.306  30.091 -16.432  1.00  0.00           N  
ATOM   1607  H   LEU   113     218.773  30.506 -17.226  1.00  0.00           H  
ATOM   1608  CA  LEU   113     219.048  29.150 -15.636  1.00  0.00           C  
ATOM   1609  HA  LEU   113     218.617  28.155 -15.741  1.00  0.00           H  
ATOM   1610  CB  LEU   113     220.472  28.998 -16.196  1.00  0.00           C  
ATOM   1611  HB2 LEU   113     220.985  29.946 -16.361  1.00  0.00           H  
ATOM   1612  HB3 LEU   113     221.020  28.362 -15.501  1.00  0.00           H  
ATOM   1613  CG  LEU   113     220.688  28.277 -17.564  1.00  0.00           C  
ATOM   1614  HG  LEU   113     220.206  28.910 -18.309  1.00  0.00           H  
ATOM   1615  CD1 LEU   113     220.195  26.873 -17.583  1.00  0.00           C  
ATOM   1616 HD11 LEU   113     220.448  26.445 -18.553  1.00  0.00           H  
ATOM   1617 HD12 LEU   113     219.127  26.890 -17.368  1.00  0.00           H  
ATOM   1618 HD13 LEU   113     220.816  26.295 -16.898  1.00  0.00           H  
ATOM   1619  CD2 LEU   113     222.162  28.083 -17.843  1.00  0.00           C  
ATOM   1620 HD21 LEU   113     222.705  29.003 -18.060  1.00  0.00           H  
ATOM   1621 HD22 LEU   113     222.317  27.559 -18.787  1.00  0.00           H  
ATOM   1622 HD23 LEU   113     222.672  27.423 -17.141  1.00  0.00           H  
ATOM   1623  C   LEU   113     219.034  29.596 -14.124  1.00  0.00           C  
ATOM   1624  O   LEU   113     219.174  30.789 -13.749  1.00  0.00           O  
ATOM   1625  N   GLU   114     218.684  28.659 -13.268  1.00  0.00           N  
ATOM   1626  H   GLU   114     218.437  27.737 -13.598  1.00  0.00           H  
ATOM   1627  CA  GLU   114     218.713  28.764 -11.852  1.00  0.00           C  
ATOM   1628  HA  GLU   114     218.583  29.807 -11.564  1.00  0.00           H  
ATOM   1629  CB  GLU   114     217.510  27.907 -11.450  1.00  0.00           C  
ATOM   1630  HB2 GLU   114     216.604  28.378 -11.833  1.00  0.00           H  
ATOM   1631  HB3 GLU   114     217.636  26.910 -11.873  1.00  0.00           H  
ATOM   1632  CG  GLU   114     217.304  27.561 -10.000  1.00  0.00           C  
ATOM   1633  HG2 GLU   114     216.349  27.043  -9.915  1.00  0.00           H  
ATOM   1634  HG3 GLU   114     218.066  26.834  -9.718  1.00  0.00           H  
ATOM   1635  CD  GLU   114     217.228  28.691  -9.011  1.00  0.00           C  
ATOM   1636  OE1 GLU   114     217.150  29.905  -9.292  1.00  0.00           O  
ATOM   1637  OE2 GLU   114     217.359  28.307  -7.821  1.00  0.00           O  
ATOM   1638  C   GLU   114     220.016  28.138 -11.220  1.00  0.00           C  
ATOM   1639  O   GLU   114     220.732  28.970 -10.651  1.00  0.00           O  
ATOM   1640  N   ASP   115     220.369  26.853 -11.456  1.00  0.00           N  
ATOM   1641  H   ASP   115     219.754  26.233 -11.964  1.00  0.00           H  
ATOM   1642  CA  ASP   115     221.704  26.329 -11.128  1.00  0.00           C  
ATOM   1643  HA  ASP   115     222.250  27.054 -10.525  1.00  0.00           H  
ATOM   1644  CB  ASP   115     221.669  25.041 -10.289  1.00  0.00           C  
ATOM   1645  HB2 ASP   115     220.774  24.555 -10.677  1.00  0.00           H  
ATOM   1646  HB3 ASP   115     222.637  24.574 -10.472  1.00  0.00           H  
ATOM   1647  CG  ASP   115     221.495  25.299  -8.745  1.00  0.00           C  
ATOM   1648  OD1 ASP   115     221.796  26.460  -8.291  1.00  0.00           O  
ATOM   1649  OD2 ASP   115     221.018  24.350  -8.037  1.00  0.00           O  
ATOM   1650  C   ASP   115     222.430  26.126 -12.489  1.00  0.00           C  
ATOM   1651  O   ASP   115     221.958  25.410 -13.358  1.00  0.00           O  
ATOM   1652  N   MET   116     223.688  26.647 -12.555  1.00  0.00           N  
ATOM   1653  H   MET   116     224.044  27.200 -11.788  1.00  0.00           H  
ATOM   1654  CA  MET   116     224.692  26.342 -13.631  1.00  0.00           C  
ATOM   1655  HA  MET   116     224.553  25.369 -14.102  1.00  0.00           H  
ATOM   1656  CB  MET   116     224.536  27.490 -14.642  1.00  0.00           C  
ATOM   1657  HB2 MET   116     223.531  27.494 -15.065  1.00  0.00           H  
ATOM   1658  HB3 MET   116     224.876  28.417 -14.179  1.00  0.00           H  
ATOM   1659  CG  MET   116     225.392  27.311 -15.878  1.00  0.00           C  
ATOM   1660  HG2 MET   116     226.389  27.141 -15.471  1.00  0.00           H  
ATOM   1661  HG3 MET   116     225.083  26.380 -16.354  1.00  0.00           H  
ATOM   1662  SD  MET   116     225.483  28.580 -17.162  1.00  0.00           S  
ATOM   1663  CE  MET   116     226.436  29.912 -16.376  1.00  0.00           C  
ATOM   1664  HE1 MET   116     226.852  30.587 -17.124  1.00  0.00           H  
ATOM   1665  HE2 MET   116     225.782  30.512 -15.742  1.00  0.00           H  
ATOM   1666  HE3 MET   116     227.194  29.399 -15.785  1.00  0.00           H  
ATOM   1667  C   MET   116     226.089  26.282 -13.034  1.00  0.00           C  
ATOM   1668  O   MET   116     226.348  27.147 -12.200  1.00  0.00           O  
ATOM   1669  N   PRO   117     226.963  25.276 -13.334  1.00  0.00           N  
ATOM   1670  CD  PRO   117     226.580  23.982 -13.967  1.00  0.00           C  
ATOM   1671  HD2 PRO   117     226.699  23.944 -15.050  1.00  0.00           H  
ATOM   1672  HD3 PRO   117     225.542  23.711 -13.772  1.00  0.00           H  
ATOM   1673  CG  PRO   117     227.600  22.943 -13.446  1.00  0.00           C  
ATOM   1674  HG2 PRO   117     228.300  22.638 -14.224  1.00  0.00           H  
ATOM   1675  HG3 PRO   117     227.040  22.081 -13.084  1.00  0.00           H  
ATOM   1676  CB  PRO   117     228.389  23.661 -12.317  1.00  0.00           C  
ATOM   1677  HB2 PRO   117     229.429  23.343 -12.389  1.00  0.00           H  
ATOM   1678  HB3 PRO   117     227.995  23.473 -11.318  1.00  0.00           H  
ATOM   1679  CA  PRO   117     228.248  25.107 -12.687  1.00  0.00           C  
ATOM   1680  HA  PRO   117     228.217  25.650 -11.742  1.00  0.00           H  
ATOM   1681  C   PRO   117     229.442  25.656 -13.515  1.00  0.00           C  
ATOM   1682  O   PRO   117     230.486  25.941 -12.913  1.00  0.00           O  
ATOM   1683  N   VAL   118     229.364  25.611 -14.881  1.00  0.00           N  
ATOM   1684  H   VAL   118     228.462  25.272 -15.183  1.00  0.00           H  
ATOM   1685  CA  VAL   118     230.355  26.117 -15.873  1.00  0.00           C  
ATOM   1686  HA  VAL   118     231.379  25.865 -15.598  1.00  0.00           H  
ATOM   1687  CB  VAL   118     230.104  25.359 -17.217  1.00  0.00           C  
ATOM   1688  HB  VAL   118     230.703  25.878 -17.966  1.00  0.00           H  
ATOM   1689  CG1 VAL   118     228.598  25.406 -17.574  1.00  0.00           C  
ATOM   1690 HG11 VAL   118     227.973  24.692 -17.038  1.00  0.00           H  
ATOM   1691 HG12 VAL   118     228.576  25.148 -18.632  1.00  0.00           H  
ATOM   1692 HG13 VAL   118     228.123  26.370 -17.389  1.00  0.00           H  
ATOM   1693  CG2 VAL   118     230.371  23.816 -17.202  1.00  0.00           C  
ATOM   1694 HG21 VAL   118     231.395  23.531 -16.960  1.00  0.00           H  
ATOM   1695 HG22 VAL   118     230.236  23.399 -18.200  1.00  0.00           H  
ATOM   1696 HG23 VAL   118     229.813  23.197 -16.499  1.00  0.00           H  
ATOM   1697  C   VAL   118     230.250  27.653 -15.980  1.00  0.00           C  
ATOM   1698  O   VAL   118     229.222  28.291 -15.703  1.00  0.00           O  
ATOM   1699  N   ASP   119     231.363  28.258 -16.289  1.00  0.00           N  
ATOM   1700  H   ASP   119     232.162  27.657 -16.432  1.00  0.00           H  
ATOM   1701  CA  ASP   119     231.402  29.687 -16.679  1.00  0.00           C  
ATOM   1702  HA  ASP   119     230.740  30.261 -16.031  1.00  0.00           H  
ATOM   1703  CB  ASP   119     232.779  30.387 -16.399  1.00  0.00           C  
ATOM   1704  HB2 ASP   119     233.504  29.944 -17.082  1.00  0.00           H  
ATOM   1705  HB3 ASP   119     232.703  31.447 -16.643  1.00  0.00           H  
ATOM   1706  CG  ASP   119     233.266  30.292 -14.883  1.00  0.00           C  
ATOM   1707  OD1 ASP   119     232.584  30.604 -13.919  1.00  0.00           O  
ATOM   1708  OD2 ASP   119     234.435  29.780 -14.805  1.00  0.00           O  
ATOM   1709  C   ASP   119     231.055  29.971 -18.102  1.00  0.00           C  
ATOM   1710  O   ASP   119     231.342  29.056 -18.870  1.00  0.00           O  
ATOM   1711  N   PRO   120     230.524  31.135 -18.549  1.00  0.00           N  
ATOM   1712  CD  PRO   120     229.873  32.147 -17.642  1.00  0.00           C  
ATOM   1713  HD2 PRO   120     230.422  33.060 -17.410  1.00  0.00           H  
ATOM   1714  HD3 PRO   120     229.502  31.708 -16.717  1.00  0.00           H  
ATOM   1715  CG  PRO   120     228.783  32.720 -18.535  1.00  0.00           C  
ATOM   1716  HG2 PRO   120     228.483  33.727 -18.244  1.00  0.00           H  
ATOM   1717  HG3 PRO   120     227.913  32.073 -18.428  1.00  0.00           H  
ATOM   1718  CB  PRO   120     229.274  32.600 -19.974  1.00  0.00           C  
ATOM   1719  HB2 PRO   120     229.923  33.436 -20.232  1.00  0.00           H  
ATOM   1720  HB3 PRO   120     228.414  32.403 -20.615  1.00  0.00           H  
ATOM   1721  CA  PRO   120     230.172  31.356 -19.968  1.00  0.00           C  
ATOM   1722  HA  PRO   120     229.542  30.522 -20.277  1.00  0.00           H  
ATOM   1723  C   PRO   120     231.246  31.525 -21.071  1.00  0.00           C  
ATOM   1724  O   PRO   120     230.901  31.973 -22.207  1.00  0.00           O  
ATOM   1725  N   ASP   121     232.465  31.062 -20.806  1.00  0.00           N  
ATOM   1726  H   ASP   121     232.497  30.653 -19.883  1.00  0.00           H  
ATOM   1727  CA  ASP   121     233.685  31.044 -21.649  1.00  0.00           C  
ATOM   1728  HA  ASP   121     233.329  31.218 -22.665  1.00  0.00           H  
ATOM   1729  CB  ASP   121     234.583  32.243 -21.300  1.00  0.00           C  
ATOM   1730  HB2 ASP   121     235.391  32.258 -22.033  1.00  0.00           H  
ATOM   1731  HB3 ASP   121     234.001  33.162 -21.364  1.00  0.00           H  
ATOM   1732  CG  ASP   121     235.172  32.087 -19.931  1.00  0.00           C  
ATOM   1733  OD1 ASP   121     234.578  31.708 -18.869  1.00  0.00           O  
ATOM   1734  OD2 ASP   121     236.396  32.355 -19.819  1.00  0.00           O  
ATOM   1735  C   ASP   121     234.406  29.717 -21.525  1.00  0.00           C  
ATOM   1736  O   ASP   121     235.432  29.543 -22.154  1.00  0.00           O  
ATOM   1737  N   ASN   122     233.864  28.782 -20.733  1.00  0.00           N  
ATOM   1738  H   ASN   122     233.048  28.938 -20.159  1.00  0.00           H  
ATOM   1739  CA  ASN   122     234.525  27.507 -20.525  1.00  0.00           C  
ATOM   1740  HA  ASN   122     235.606  27.641 -20.569  1.00  0.00           H  
ATOM   1741  CB  ASN   122     233.942  26.844 -19.254  1.00  0.00           C  
ATOM   1742  HB2 ASN   122     233.964  27.644 -18.514  1.00  0.00           H  
ATOM   1743  HB3 ASN   122     232.908  26.551 -19.435  1.00  0.00           H  
ATOM   1744  CG  ASN   122     234.782  25.699 -18.688  1.00  0.00           C  
ATOM   1745  OD1 ASN   122     234.649  24.653 -19.168  1.00  0.00           O  
ATOM   1746  ND2 ASN   122     235.441  25.825 -17.629  1.00  0.00           N  
ATOM   1747 HD21 ASN   122     235.295  26.674 -17.103  1.00  0.00           H  
ATOM   1748 HD22 ASN   122     235.816  25.010 -17.164  1.00  0.00           H  
ATOM   1749  C   ASN   122     234.253  26.688 -21.846  1.00  0.00           C  
ATOM   1750  O   ASN   122     233.207  26.643 -22.462  1.00  0.00           O  
ATOM   1751  N   GLU   123     235.192  25.791 -22.197  1.00  0.00           N  
ATOM   1752  H   GLU   123     236.101  25.852 -21.760  1.00  0.00           H  
ATOM   1753  CA  GLU   123     235.066  24.793 -23.368  1.00  0.00           C  
ATOM   1754  HA  GLU   123     234.847  25.344 -24.283  1.00  0.00           H  
ATOM   1755  CB  GLU   123     236.443  24.012 -23.470  1.00  0.00           C  
ATOM   1756  HB2 GLU   123     237.240  24.722 -23.691  1.00  0.00           H  
ATOM   1757  HB3 GLU   123     236.701  23.634 -22.481  1.00  0.00           H  
ATOM   1758  CG  GLU   123     236.514  22.837 -24.438  1.00  0.00           C  
ATOM   1759  HG2 GLU   123     235.952  22.016 -23.991  1.00  0.00           H  
ATOM   1760  HG3 GLU   123     236.092  23.150 -25.393  1.00  0.00           H  
ATOM   1761  CD  GLU   123     237.848  22.268 -24.802  1.00  0.00           C  
ATOM   1762  OE1 GLU   123     237.891  21.721 -25.940  1.00  0.00           O  
ATOM   1763  OE2 GLU   123     238.777  22.231 -23.976  1.00  0.00           O  
ATOM   1764  C   GLU   123     233.887  23.836 -23.175  1.00  0.00           C  
ATOM   1765  O   GLU   123     233.184  23.604 -24.122  1.00  0.00           O  
ATOM   1766  N   ALA   124     233.559  23.520 -21.934  1.00  0.00           N  
ATOM   1767  H   ALA   124     234.107  24.065 -21.284  1.00  0.00           H  
ATOM   1768  CA  ALA   124     232.479  22.678 -21.459  1.00  0.00           C  
ATOM   1769  HA  ALA   124     232.418  21.768 -22.056  1.00  0.00           H  
ATOM   1770  CB  ALA   124     232.617  22.360 -20.003  1.00  0.00           C  
ATOM   1771  HB1 ALA   124     231.912  21.562 -19.772  1.00  0.00           H  
ATOM   1772  HB2 ALA   124     233.575  21.867 -19.835  1.00  0.00           H  
ATOM   1773  HB3 ALA   124     232.516  23.235 -19.360  1.00  0.00           H  
ATOM   1774  C   ALA   124     231.083  23.345 -21.660  1.00  0.00           C  
ATOM   1775  O   ALA   124     230.045  22.829 -21.402  1.00  0.00           O  
ATOM   1776  N   TYR   125     231.062  24.546 -22.271  1.00  0.00           N  
ATOM   1777  H   TYR   125     231.966  24.978 -22.398  1.00  0.00           H  
ATOM   1778  CA  TYR   125     229.912  25.449 -22.624  1.00  0.00           C  
ATOM   1779  HA  TYR   125     229.011  24.882 -22.388  1.00  0.00           H  
ATOM   1780  CB  TYR   125     229.944  26.743 -21.843  1.00  0.00           C  
ATOM   1781  HB2 TYR   125     229.946  26.606 -20.762  1.00  0.00           H  
ATOM   1782  HB3 TYR   125     230.827  27.344 -22.062  1.00  0.00           H  
ATOM   1783  CG  TYR   125     228.759  27.572 -22.138  1.00  0.00           C  
ATOM   1784  CD1 TYR   125     228.830  28.747 -22.949  1.00  0.00           C  
ATOM   1785  HD1 TYR   125     229.824  29.005 -23.284  1.00  0.00           H  
ATOM   1786  CE1 TYR   125     227.750  29.681 -23.044  1.00  0.00           C  
ATOM   1787  HE1 TYR   125     227.767  30.543 -23.694  1.00  0.00           H  
ATOM   1788  CZ  TYR   125     226.496  29.394 -22.480  1.00  0.00           C  
ATOM   1789  OH  TYR   125     225.451  30.286 -22.528  1.00  0.00           O  
ATOM   1790  HH  TYR   125     224.776  29.871 -21.987  1.00  0.00           H  
ATOM   1791  CE2 TYR   125     226.420  28.165 -21.825  1.00  0.00           C  
ATOM   1792  HE2 TYR   125     225.506  27.860 -21.338  1.00  0.00           H  
ATOM   1793  CD2 TYR   125     227.484  27.244 -21.598  1.00  0.00           C  
ATOM   1794  HD2 TYR   125     227.418  26.290 -21.096  1.00  0.00           H  
ATOM   1795  C   TYR   125     229.896  25.845 -24.065  1.00  0.00           C  
ATOM   1796  O   TYR   125     228.905  25.615 -24.832  1.00  0.00           O  
ATOM   1797  N   GLU   126     231.039  26.372 -24.532  1.00  0.00           N  
ATOM   1798  H   GLU   126     231.755  26.641 -23.872  1.00  0.00           H  
ATOM   1799  CA  GLU   126     231.275  26.760 -25.895  1.00  0.00           C  
ATOM   1800  HA  GLU   126     230.513  27.460 -26.239  1.00  0.00           H  
ATOM   1801  CB  GLU   126     232.564  27.492 -26.131  1.00  0.00           C  
ATOM   1802  HB2 GLU   126     233.346  26.756 -25.947  1.00  0.00           H  
ATOM   1803  HB3 GLU   126     232.762  27.822 -27.151  1.00  0.00           H  
ATOM   1804  CG  GLU   126     232.766  28.746 -25.286  1.00  0.00           C  
ATOM   1805  HG2 GLU   126     232.546  28.573 -24.233  1.00  0.00           H  
ATOM   1806  HG3 GLU   126     233.808  29.060 -25.340  1.00  0.00           H  
ATOM   1807  CD  GLU   126     231.992  29.944 -25.874  1.00  0.00           C  
ATOM   1808  OE1 GLU   126     230.860  29.832 -26.463  1.00  0.00           O  
ATOM   1809  OE2 GLU   126     232.480  31.101 -25.605  1.00  0.00           O  
ATOM   1810  C   GLU   126     231.120  25.555 -26.923  1.00  0.00           C  
ATOM   1811  O   GLU   126     230.694  25.819 -28.058  1.00  0.00           O  
ATOM   1812  N   MET   127     231.511  24.295 -26.646  1.00  0.00           N  
ATOM   1813  H   MET   127     231.989  24.121 -25.774  1.00  0.00           H  
ATOM   1814  CA  MET   127     231.346  23.136 -27.522  1.00  0.00           C  
ATOM   1815  HA  MET   127     231.685  23.447 -28.510  1.00  0.00           H  
ATOM   1816  CB  MET   127     232.342  21.946 -27.103  1.00  0.00           C  
ATOM   1817  HB2 MET   127     233.391  22.220 -27.214  1.00  0.00           H  
ATOM   1818  HB3 MET   127     232.159  21.866 -26.031  1.00  0.00           H  
ATOM   1819  CG  MET   127     232.160  20.554 -27.871  1.00  0.00           C  
ATOM   1820  HG2 MET   127     231.131  20.239 -27.702  1.00  0.00           H  
ATOM   1821  HG3 MET   127     232.090  20.770 -28.937  1.00  0.00           H  
ATOM   1822  SD  MET   127     233.537  19.396 -27.697  1.00  0.00           S  
ATOM   1823  CE  MET   127     233.590  19.134 -25.906  1.00  0.00           C  
ATOM   1824  HE1 MET   127     233.384  20.076 -25.398  1.00  0.00           H  
ATOM   1825  HE2 MET   127     232.874  18.368 -25.612  1.00  0.00           H  
ATOM   1826  HE3 MET   127     234.639  19.003 -25.639  1.00  0.00           H  
ATOM   1827  C   MET   127     229.846  22.772 -27.758  1.00  0.00           C  
ATOM   1828  O   MET   127     229.357  22.838 -28.882  1.00  0.00           O  
ATOM   1829  N   PRO   128     229.122  22.532 -26.664  1.00  0.00           N  
ATOM   1830  CD  PRO   128     229.603  22.310 -25.268  1.00  0.00           C  
ATOM   1831  HD2 PRO   128     230.269  23.113 -24.952  1.00  0.00           H  
ATOM   1832  HD3 PRO   128     230.207  21.412 -25.143  1.00  0.00           H  
ATOM   1833  CG  PRO   128     228.338  22.215 -24.339  1.00  0.00           C  
ATOM   1834  HG2 PRO   128     228.040  23.219 -24.036  1.00  0.00           H  
ATOM   1835  HG3 PRO   128     228.432  21.460 -23.559  1.00  0.00           H  
ATOM   1836  CB  PRO   128     227.257  21.741 -25.358  1.00  0.00           C  
ATOM   1837  HB2 PRO   128     226.263  22.160 -25.202  1.00  0.00           H  
ATOM   1838  HB3 PRO   128     227.271  20.653 -25.418  1.00  0.00           H  
ATOM   1839  CA  PRO   128     227.728  22.187 -26.776  1.00  0.00           C  
ATOM   1840  HA  PRO   128     227.584  21.251 -27.316  1.00  0.00           H  
ATOM   1841  C   PRO   128     226.832  23.309 -27.386  1.00  0.00           C  
ATOM   1842  O   PRO   128     225.852  22.976 -28.030  1.00  0.00           O  
ATOM   1843  N   SER   129     227.179  24.608 -27.199  1.00  0.00           N  
ATOM   1844  H   SER   129     228.124  24.735 -26.868  1.00  0.00           H  
ATOM   1845  CA  SER   129     226.472  25.774 -27.714  1.00  0.00           C  
ATOM   1846  HA  SER   129     225.409  25.572 -27.579  1.00  0.00           H  
ATOM   1847  CB  SER   129     226.779  26.969 -26.927  1.00  0.00           C  
ATOM   1848  HB2 SER   129     226.263  26.836 -25.976  1.00  0.00           H  
ATOM   1849  HB3 SER   129     227.863  26.882 -26.855  1.00  0.00           H  
ATOM   1850  OG  SER   129     226.489  28.237 -27.526  1.00  0.00           O  
ATOM   1851  HG  SER   129     225.555  28.223 -27.745  1.00  0.00           H  
ATOM   1852  C   SER   129     226.605  26.012 -29.225  1.00  0.00           C  
ATOM   1853  O   SER   129     225.709  26.672 -29.815  1.00  0.00           O  
ATOM   1854  N   GLU   130     227.513  25.283 -29.851  1.00  0.00           N  
ATOM   1855  H   GLU   130     228.184  24.774 -29.293  1.00  0.00           H  
ATOM   1856  CA  GLU   130     227.837  25.535 -31.267  1.00  0.00           C  
ATOM   1857  HA  GLU   130     227.218  26.355 -31.631  1.00  0.00           H  
ATOM   1858  CB  GLU   130     229.318  26.023 -31.399  1.00  0.00           C  
ATOM   1859  HB2 GLU   130     229.663  26.502 -30.482  1.00  0.00           H  
ATOM   1860  HB3 GLU   130     229.958  25.147 -31.500  1.00  0.00           H  
ATOM   1861  CG  GLU   130     229.626  27.017 -32.586  1.00  0.00           C  
ATOM   1862  HG2 GLU   130     230.701  27.182 -32.662  1.00  0.00           H  
ATOM   1863  HG3 GLU   130     229.269  26.567 -33.513  1.00  0.00           H  
ATOM   1864  CD  GLU   130     228.718  28.292 -32.511  1.00  0.00           C  
ATOM   1865  OE1 GLU   130     228.014  28.701 -33.567  1.00  0.00           O  
ATOM   1866  OE2 GLU   130     228.646  28.930 -31.418  1.00  0.00           O  
ATOM   1867  C   GLU   130     227.579  24.329 -32.151  1.00  0.00           C  
ATOM   1868  O   GLU   130     226.798  24.416 -33.141  1.00  0.00           O  
ATOM   1869  N   GLU   131     227.994  23.187 -31.662  1.00  0.00           N  
ATOM   1870  H   GLU   131     228.609  23.249 -30.863  1.00  0.00           H  
ATOM   1871  CA  GLU   131     227.884  21.958 -32.478  1.00  0.00           C  
ATOM   1872  HA  GLU   131     227.399  22.226 -33.417  1.00  0.00           H  
ATOM   1873  CB  GLU   131     229.271  21.402 -32.833  1.00  0.00           C  
ATOM   1874  HB2 GLU   131     229.746  21.040 -31.921  1.00  0.00           H  
ATOM   1875  HB3 GLU   131     229.090  20.597 -33.545  1.00  0.00           H  
ATOM   1876  CG  GLU   131     230.291  22.418 -33.454  1.00  0.00           C  
ATOM   1877  HG2 GLU   131     230.338  23.293 -32.806  1.00  0.00           H  
ATOM   1878  HG3 GLU   131     231.310  22.052 -33.334  1.00  0.00           H  
ATOM   1879  CD  GLU   131     230.103  22.695 -34.960  1.00  0.00           C  
ATOM   1880  OE1 GLU   131     230.603  23.741 -35.424  1.00  0.00           O  
ATOM   1881  OE2 GLU   131     229.390  21.963 -35.631  1.00  0.00           O  
ATOM   1882  C   GLU   131     227.076  20.799 -31.840  1.00  0.00           C  
ATOM   1883  O   GLU   131     226.400  20.023 -32.514  1.00  0.00           O  
ATOM   1884  N   GLY   132     227.061  20.731 -30.437  1.00  0.00           N  
ATOM   1885  H   GLY   132     227.597  21.427 -29.939  1.00  0.00           H  
ATOM   1886  CA  GLY   132     226.364  19.776 -29.685  1.00  0.00           C  
ATOM   1887  HA2 GLY   132     226.458  18.861 -30.270  1.00  0.00           H  
ATOM   1888  HA3 GLY   132     226.729  19.671 -28.663  1.00  0.00           H  
ATOM   1889  C   GLY   132     224.848  19.937 -29.612  1.00  0.00           C  
ATOM   1890  O   GLY   132     224.267  20.765 -30.297  1.00  0.00           O  
ATOM   1891  N   TYR   133     224.249  19.111 -28.695  1.00  0.00           N  
ATOM   1892  H   TYR   133     224.754  18.348 -28.266  1.00  0.00           H  
ATOM   1893  CA  TYR   133     222.837  18.973 -28.501  1.00  0.00           C  
ATOM   1894  HA  TYR   133     222.200  19.606 -29.119  1.00  0.00           H  
ATOM   1895  CB  TYR   133     222.378  17.587 -28.956  1.00  0.00           C  
ATOM   1896  HB2 TYR   133     223.010  16.841 -28.474  1.00  0.00           H  
ATOM   1897  HB3 TYR   133     221.372  17.483 -28.549  1.00  0.00           H  
ATOM   1898  CG  TYR   133     222.484  17.324 -30.443  1.00  0.00           C  
ATOM   1899  CD1 TYR   133     221.592  17.931 -31.318  1.00  0.00           C  
ATOM   1900  HD1 TYR   133     220.783  18.553 -30.964  1.00  0.00           H  
ATOM   1901  CE1 TYR   133     221.745  17.711 -32.728  1.00  0.00           C  
ATOM   1902  HE1 TYR   133     221.142  18.247 -33.447  1.00  0.00           H  
ATOM   1903  CZ  TYR   133     222.877  17.029 -33.201  1.00  0.00           C  
ATOM   1904  OH  TYR   133     223.097  16.882 -34.476  1.00  0.00           O  
ATOM   1905  HH  TYR   133     223.756  16.212 -34.673  1.00  0.00           H  
ATOM   1906  CE2 TYR   133     223.768  16.411 -32.304  1.00  0.00           C  
ATOM   1907  HE2 TYR   133     224.579  15.769 -32.616  1.00  0.00           H  
ATOM   1908  CD2 TYR   133     223.558  16.611 -30.947  1.00  0.00           C  
ATOM   1909  HD2 TYR   133     224.197  16.082 -30.255  1.00  0.00           H  
ATOM   1910  C   TYR   133     222.438  19.296 -26.993  1.00  0.00           C  
ATOM   1911  O   TYR   133     223.288  19.237 -26.066  1.00  0.00           O  
ATOM   1912  N   GLN   134     221.166  19.582 -26.758  1.00  0.00           N  
ATOM   1913  H   GLN   134     220.449  19.358 -27.434  1.00  0.00           H  
ATOM   1914  CA  GLN   134     220.501  19.900 -25.424  1.00  0.00           C  
ATOM   1915  HA  GLN   134     221.259  19.493 -24.755  1.00  0.00           H  
ATOM   1916  CB  GLN   134     220.171  21.363 -25.150  1.00  0.00           C  
ATOM   1917  HB2 GLN   134     220.040  21.295 -24.070  1.00  0.00           H  
ATOM   1918  HB3 GLN   134     220.932  22.068 -25.485  1.00  0.00           H  
ATOM   1919  CG  GLN   134     218.815  21.922 -25.711  1.00  0.00           C  
ATOM   1920  HG2 GLN   134     218.902  21.803 -26.791  1.00  0.00           H  
ATOM   1921  HG3 GLN   134     217.975  21.394 -25.259  1.00  0.00           H  
ATOM   1922  CD  GLN   134     218.781  23.441 -25.469  1.00  0.00           C  
ATOM   1923  OE1 GLN   134     219.214  23.903 -24.473  1.00  0.00           O  
ATOM   1924  NE2 GLN   134     218.366  24.242 -26.435  1.00  0.00           N  
ATOM   1925 HE21 GLN   134     218.088  23.775 -27.287  1.00  0.00           H  
ATOM   1926 HE22 GLN   134     218.158  25.180 -26.126  1.00  0.00           H  
ATOM   1927  C   GLN   134     219.265  19.023 -25.203  1.00  0.00           C  
ATOM   1928  O   GLN   134     218.649  18.689 -26.225  1.00  0.00           O  
ATOM   1929  N   ASP   135     218.834  18.712 -23.970  1.00  0.00           N  
ATOM   1930  H   ASP   135     219.329  19.083 -23.171  1.00  0.00           H  
ATOM   1931  CA  ASP   135     217.661  17.851 -23.577  1.00  0.00           C  
ATOM   1932  HA  ASP   135     216.762  18.077 -24.150  1.00  0.00           H  
ATOM   1933  CB  ASP   135     218.103  16.399 -23.700  1.00  0.00           C  
ATOM   1934  HB2 ASP   135     218.839  16.212 -24.482  1.00  0.00           H  
ATOM   1935  HB3 ASP   135     218.542  16.218 -22.719  1.00  0.00           H  
ATOM   1936  CG  ASP   135     216.998  15.325 -23.965  1.00  0.00           C  
ATOM   1937  OD1 ASP   135     215.767  15.613 -23.873  1.00  0.00           O  
ATOM   1938  OD2 ASP   135     217.383  14.156 -24.278  1.00  0.00           O  
ATOM   1939  C   ASP   135     217.238  18.266 -22.142  1.00  0.00           C  
ATOM   1940  O   ASP   135     217.925  18.896 -21.300  1.00  0.00           O  
ATOM   1941  N   TYR   136     216.038  17.904 -21.794  1.00  0.00           N  
ATOM   1942  H   TYR   136     215.641  17.174 -22.369  1.00  0.00           H  
ATOM   1943  CA  TYR   136     215.285  18.322 -20.610  1.00  0.00           C  
ATOM   1944  HA  TYR   136     216.097  18.649 -19.961  1.00  0.00           H  
ATOM   1945  CB  TYR   136     214.285  19.337 -20.995  1.00  0.00           C  
ATOM   1946  HB2 TYR   136     213.772  18.782 -21.781  1.00  0.00           H  
ATOM   1947  HB3 TYR   136     213.627  19.534 -20.148  1.00  0.00           H  
ATOM   1948  CG  TYR   136     214.766  20.614 -21.605  1.00  0.00           C  
ATOM   1949  CD1 TYR   136     215.434  21.557 -20.878  1.00  0.00           C  
ATOM   1950  HD1 TYR   136     215.539  21.342 -19.825  1.00  0.00           H  
ATOM   1951  CE1 TYR   136     215.962  22.685 -21.565  1.00  0.00           C  
ATOM   1952  HE1 TYR   136     216.500  23.427 -20.995  1.00  0.00           H  
ATOM   1953  CZ  TYR   136     215.757  22.881 -22.907  1.00  0.00           C  
ATOM   1954  OH  TYR   136     216.175  24.044 -23.458  1.00  0.00           O  
ATOM   1955  HH  TYR   136     216.953  24.347 -22.985  1.00  0.00           H  
ATOM   1956  CE2 TYR   136     214.998  21.892 -23.644  1.00  0.00           C  
ATOM   1957  HE2 TYR   136     214.768  22.077 -24.682  1.00  0.00           H  
ATOM   1958  CD2 TYR   136     214.418  20.842 -22.950  1.00  0.00           C  
ATOM   1959  HD2 TYR   136     213.908  20.144 -23.596  1.00  0.00           H  
ATOM   1960  C   TYR   136     214.574  17.216 -19.818  1.00  0.00           C  
ATOM   1961  O   TYR   136     214.341  16.134 -20.418  1.00  0.00           O  
ATOM   1962  N   GLU   137     214.198  17.392 -18.600  1.00  0.00           N  
ATOM   1963  H   GLU   137     214.518  18.245 -18.165  1.00  0.00           H  
ATOM   1964  CA  GLU   137     213.444  16.442 -17.732  1.00  0.00           C  
ATOM   1965  HA  GLU   137     212.657  16.054 -18.379  1.00  0.00           H  
ATOM   1966  CB  GLU   137     214.294  15.254 -17.194  1.00  0.00           C  
ATOM   1967  HB2 GLU   137     214.823  14.805 -18.036  1.00  0.00           H  
ATOM   1968  HB3 GLU   137     215.123  15.595 -16.574  1.00  0.00           H  
ATOM   1969  CG  GLU   137     213.454  14.110 -16.494  1.00  0.00           C  
ATOM   1970  HG2 GLU   137     212.948  14.544 -15.631  1.00  0.00           H  
ATOM   1971  HG3 GLU   137     212.728  13.789 -17.242  1.00  0.00           H  
ATOM   1972  CD  GLU   137     214.246  12.938 -16.075  1.00  0.00           C  
ATOM   1973  OE1 GLU   137     213.641  11.888 -15.637  1.00  0.00           O  
ATOM   1974  OE2 GLU   137     215.474  12.926 -16.135  1.00  0.00           O  
ATOM   1975  C   GLU   137     212.882  17.191 -16.501  1.00  0.00           C  
ATOM   1976  O   GLU   137     213.660  18.016 -15.932  1.00  0.00           O  
ATOM   1977  N   PRO   138     211.623  16.896 -16.108  1.00  0.00           N  
ATOM   1978  CD  PRO   138     210.635  16.213 -16.878  1.00  0.00           C  
ATOM   1979  HD2 PRO   138     210.897  15.157 -16.938  1.00  0.00           H  
ATOM   1980  HD3 PRO   138     210.502  16.683 -17.852  1.00  0.00           H  
ATOM   1981  CG  PRO   138     209.341  16.314 -16.084  1.00  0.00           C  
ATOM   1982  HG2 PRO   138     209.237  15.588 -15.278  1.00  0.00           H  
ATOM   1983  HG3 PRO   138     208.443  16.233 -16.696  1.00  0.00           H  
ATOM   1984  CB  PRO   138     209.412  17.647 -15.275  1.00  0.00           C  
ATOM   1985  HB2 PRO   138     208.883  17.496 -14.334  1.00  0.00           H  
ATOM   1986  HB3 PRO   138     209.031  18.483 -15.862  1.00  0.00           H  
ATOM   1987  CA  PRO   138     210.957  17.656 -15.054  1.00  0.00           C  
ATOM   1988  HA  PRO   138     211.254  18.693 -15.211  1.00  0.00           H  
ATOM   1989  C   PRO   138     211.405  17.460 -13.586  1.00  0.00           C  
ATOM   1990  O   PRO   138     211.753  16.337 -13.243  1.00  0.00           O  
ATOM   1991  N   GLU   139     211.436  18.507 -12.732  1.00  0.00           N  
ATOM   1992  H   GLU   139     210.938  19.340 -13.012  1.00  0.00           H  
ATOM   1993  CA  GLU   139     211.692  18.375 -11.284  1.00  0.00           C  
ATOM   1994  HA  GLU   139     212.378  17.586 -10.977  1.00  0.00           H  
ATOM   1995  CB  GLU   139     212.377  19.634 -10.776  1.00  0.00           C  
ATOM   1996  HB2 GLU   139     211.680  20.419 -11.070  1.00  0.00           H  
ATOM   1997  HB3 GLU   139     212.498  19.693  -9.694  1.00  0.00           H  
ATOM   1998  CG  GLU   139     213.694  20.005 -11.374  1.00  0.00           C  
ATOM   1999  HG2 GLU   139     213.722  19.944 -12.462  1.00  0.00           H  
ATOM   2000  HG3 GLU   139     213.929  21.038 -11.117  1.00  0.00           H  
ATOM   2001  CD  GLU   139     214.804  19.020 -10.896  1.00  0.00           C  
ATOM   2002  OE1 GLU   139     215.839  19.532 -10.365  1.00  0.00           O  
ATOM   2003  OE2 GLU   139     214.684  17.828 -11.035  1.00  0.00           O  
ATOM   2004  C   GLU   139     210.351  18.149 -10.523  1.00  0.00           C  
ATOM   2005  O   GLU   139     209.247  18.142 -11.094  1.00  0.00           O  
ATOM   2006  N   ALA   140     210.491  17.830  -9.224  1.00  0.00           N  
ATOM   2007  H   ALA   140     211.379  17.890  -8.745  1.00  0.00           H  
ATOM   2008  CA  ALA   140     209.437  17.396  -8.320  1.00  0.00           C  
ATOM   2009  HA  ALA   140     208.505  17.401  -8.885  1.00  0.00           H  
ATOM   2010  CB  ALA   140     209.898  15.957  -8.010  1.00  0.00           C  
ATOM   2011  HB1 ALA   140     210.899  15.913  -7.580  1.00  0.00           H  
ATOM   2012  HB2 ALA   140     209.247  15.634  -7.198  1.00  0.00           H  
ATOM   2013  HB3 ALA   140     209.834  15.390  -8.939  1.00  0.00           H  
ATOM   2014  C   ALA   140     209.266  18.316  -7.081  1.00  0.00           C  
ATOM   2015  O   ALA   140     210.247  18.964  -6.636  1.00  0.00           O  
ATOM   2016  OXT ALA   140     208.132  18.436  -6.598  1.00  0.00           O  
TER    2017      ALA   140 
ATOM   2017  N   ASP   141     224.519   2.292   9.223  1.00  0.00           N  
ATOM   2018  H1  ASP   141     223.530   2.459   9.108  1.00  0.00           H  
ATOM   2019  H2  ASP   141     224.965   3.190   9.344  1.00  0.00           H  
ATOM   2020  H3  ASP   141     224.694   1.834  10.105  1.00  0.00           H  
ATOM   2021  CA  ASP   141     225.111   1.626   8.034  1.00  0.00           C  
ATOM   2022  HA  ASP   141     226.189   1.782   8.013  1.00  0.00           H  
ATOM   2023  CB  ASP   141     224.739   0.153   7.814  1.00  0.00           C  
ATOM   2024  HB2 ASP   141     223.671   0.119   7.599  1.00  0.00           H  
ATOM   2025  HB3 ASP   141     225.375  -0.223   7.012  1.00  0.00           H  
ATOM   2026  CG  ASP   141     225.004  -0.701   9.075  1.00  0.00           C  
ATOM   2027  OD1 ASP   141     225.330  -0.196  10.149  1.00  0.00           O  
ATOM   2028  OD2 ASP   141     224.851  -1.938   8.945  1.00  0.00           O  
ATOM   2029  C   ASP   141     224.577   2.293   6.818  1.00  0.00           C  
ATOM   2030  O   ASP   141     223.498   2.832   6.795  1.00  0.00           O  
ATOM   2031  N   ALA   142     225.446   2.181   5.711  1.00  0.00           N  
ATOM   2032  H   ALA   142     226.373   1.819   5.886  1.00  0.00           H  
ATOM   2033  CA  ALA   142     225.251   2.743   4.366  1.00  0.00           C  
ATOM   2034  HA  ALA   142     224.180   2.909   4.254  1.00  0.00           H  
ATOM   2035  CB  ALA   142     226.120   4.008   4.329  1.00  0.00           C  
ATOM   2036  HB1 ALA   142     225.768   4.672   5.118  1.00  0.00           H  
ATOM   2037  HB2 ALA   142     227.153   3.739   4.549  1.00  0.00           H  
ATOM   2038  HB3 ALA   142     226.055   4.517   3.367  1.00  0.00           H  
ATOM   2039  C   ALA   142     225.762   1.685   3.297  1.00  0.00           C  
ATOM   2040  O   ALA   142     226.717   0.872   3.529  1.00  0.00           O  
ATOM   2041  N   GLU   143     225.261   1.845   2.024  1.00  0.00           N  
ATOM   2042  H   GLU   143     224.554   2.539   1.825  1.00  0.00           H  
ATOM   2043  CA  GLU   143     225.775   1.018   0.960  1.00  0.00           C  
ATOM   2044  HA  GLU   143     226.616   0.435   1.335  1.00  0.00           H  
ATOM   2045  CB  GLU   143     224.673  -0.007   0.471  1.00  0.00           C  
ATOM   2046  HB2 GLU   143     224.451  -0.760   1.227  1.00  0.00           H  
ATOM   2047  HB3 GLU   143     223.788   0.586   0.242  1.00  0.00           H  
ATOM   2048  CG  GLU   143     225.046  -0.823  -0.810  1.00  0.00           C  
ATOM   2049  HG2 GLU   143     224.111  -1.349  -1.004  1.00  0.00           H  
ATOM   2050  HG3 GLU   143     225.318  -0.073  -1.553  1.00  0.00           H  
ATOM   2051  CD  GLU   143     226.242  -1.810  -0.617  1.00  0.00           C  
ATOM   2052  OE1 GLU   143     227.249  -1.404  -0.036  1.00  0.00           O  
ATOM   2053  OE2 GLU   143     226.085  -2.983  -1.070  1.00  0.00           O  
ATOM   2054  C   GLU   143     226.384   1.796  -0.178  1.00  0.00           C  
ATOM   2055  O   GLU   143     225.716   2.681  -0.726  1.00  0.00           O  
ATOM   2056  N   PHE   144     227.637   1.615  -0.626  1.00  0.00           N  
ATOM   2057  H   PHE   144     228.079   0.777  -0.278  1.00  0.00           H  
ATOM   2058  CA  PHE   144     228.250   2.439  -1.729  1.00  0.00           C  
ATOM   2059  HA  PHE   144     228.271   3.474  -1.390  1.00  0.00           H  
ATOM   2060  CB  PHE   144     229.765   2.051  -1.805  1.00  0.00           C  
ATOM   2061  HB2 PHE   144     230.166   2.743  -2.546  1.00  0.00           H  
ATOM   2062  HB3 PHE   144     230.262   2.321  -0.873  1.00  0.00           H  
ATOM   2063  CG  PHE   144     230.041   0.648  -2.391  1.00  0.00           C  
ATOM   2064  CD1 PHE   144     230.132  -0.379  -1.459  1.00  0.00           C  
ATOM   2065  HD1 PHE   144     229.938  -0.210  -0.411  1.00  0.00           H  
ATOM   2066  CE1 PHE   144     230.524  -1.691  -1.910  1.00  0.00           C  
ATOM   2067  HE1 PHE   144     230.481  -2.550  -1.257  1.00  0.00           H  
ATOM   2068  CZ  PHE   144     230.728  -1.904  -3.285  1.00  0.00           C  
ATOM   2069  HZ  PHE   144     231.055  -2.835  -3.725  1.00  0.00           H  
ATOM   2070  CE2 PHE   144     230.522  -0.821  -4.221  1.00  0.00           C  
ATOM   2071  HE2 PHE   144     230.669  -1.136  -5.243  1.00  0.00           H  
ATOM   2072  CD2 PHE   144     230.241   0.442  -3.751  1.00  0.00           C  
ATOM   2073  HD2 PHE   144     230.108   1.296  -4.398  1.00  0.00           H  
ATOM   2074  C   PHE   144     227.450   2.395  -3.006  1.00  0.00           C  
ATOM   2075  O   PHE   144     227.218   3.466  -3.646  1.00  0.00           O  
ATOM   2076  N   ARG   145     226.897   1.217  -3.373  1.00  0.00           N  
ATOM   2077  H   ARG   145     227.063   0.443  -2.747  1.00  0.00           H  
ATOM   2078  CA  ARG   145     226.015   1.021  -4.584  1.00  0.00           C  
ATOM   2079  HA  ARG   145     226.591   1.303  -5.466  1.00  0.00           H  
ATOM   2080  CB  ARG   145     225.601  -0.455  -4.686  1.00  0.00           C  
ATOM   2081  HB2 ARG   145     225.107  -0.751  -3.761  1.00  0.00           H  
ATOM   2082  HB3 ARG   145     224.924  -0.643  -5.520  1.00  0.00           H  
ATOM   2083  CG  ARG   145     226.842  -1.393  -4.966  1.00  0.00           C  
ATOM   2084  HG2 ARG   145     227.264  -0.980  -5.882  1.00  0.00           H  
ATOM   2085  HG3 ARG   145     227.613  -1.385  -4.195  1.00  0.00           H  
ATOM   2086  CD  ARG   145     226.599  -2.867  -5.167  1.00  0.00           C  
ATOM   2087  HD2 ARG   145     225.769  -2.949  -5.869  1.00  0.00           H  
ATOM   2088  HD3 ARG   145     227.502  -3.274  -5.623  1.00  0.00           H  
ATOM   2089  NE  ARG   145     226.272  -3.535  -3.916  1.00  0.00           N  
ATOM   2090  HE  ARG   145     226.179  -3.131  -2.995  1.00  0.00           H  
ATOM   2091  CZ  ARG   145     225.905  -4.761  -3.925  1.00  0.00           C  
ATOM   2092  NH1 ARG   145     225.845  -5.559  -4.983  1.00  0.00           N  
ATOM   2093 HH11 ARG   145     226.063  -5.241  -5.917  1.00  0.00           H  
ATOM   2094 HH12 ARG   145     225.581  -6.522  -4.832  1.00  0.00           H  
ATOM   2095  NH2 ARG   145     225.668  -5.365  -2.793  1.00  0.00           N  
ATOM   2096 HH21 ARG   145     225.771  -4.780  -1.976  1.00  0.00           H  
ATOM   2097 HH22 ARG   145     225.546  -6.360  -2.671  1.00  0.00           H  
ATOM   2098  C   ARG   145     224.803   1.936  -4.539  1.00  0.00           C  
ATOM   2099  O   ARG   145     224.269   2.342  -5.624  1.00  0.00           O  
ATOM   2100  N   HIE   146     224.304   2.346  -3.348  1.00  0.00           N  
ATOM   2101  H   HIE   146     224.731   2.079  -2.472  1.00  0.00           H  
ATOM   2102  CA  HIE   146     223.151   3.160  -3.230  1.00  0.00           C  
ATOM   2103  HA  HIE   146     222.612   3.187  -4.177  1.00  0.00           H  
ATOM   2104  CB  HIE   146     222.099   2.533  -2.252  1.00  0.00           C  
ATOM   2105  HB2 HIE   146     222.553   2.333  -1.281  1.00  0.00           H  
ATOM   2106  HB3 HIE   146     221.298   3.253  -2.081  1.00  0.00           H  
ATOM   2107  CG  HIE   146     221.530   1.255  -2.782  1.00  0.00           C  
ATOM   2108  ND1 HIE   146     221.014   0.201  -2.100  1.00  0.00           N  
ATOM   2109  CE1 HIE   146     220.494  -0.628  -3.012  1.00  0.00           C  
ATOM   2110  HE1 HIE   146     219.922  -1.537  -2.900  1.00  0.00           H  
ATOM   2111  NE2 HIE   146     220.620  -0.061  -4.231  1.00  0.00           N  
ATOM   2112  HE2 HIE   146     220.222  -0.478  -5.061  1.00  0.00           H  
ATOM   2113  CD2 HIE   146     221.325   1.075  -4.141  1.00  0.00           C  
ATOM   2114  HD2 HIE   146     221.470   1.812  -4.917  1.00  0.00           H  
ATOM   2115  C   HIE   146     223.394   4.584  -2.716  1.00  0.00           C  
ATOM   2116  O   HIE   146     222.651   5.509  -3.073  1.00  0.00           O  
ATOM   2117  N   ASP   147     224.406   4.741  -1.830  1.00  0.00           N  
ATOM   2118  H   ASP   147     225.083   4.003  -1.701  1.00  0.00           H  
ATOM   2119  CA  ASP   147     224.644   5.974  -0.931  1.00  0.00           C  
ATOM   2120  HA  ASP   147     223.813   6.649  -1.137  1.00  0.00           H  
ATOM   2121  CB  ASP   147     224.609   5.602   0.573  1.00  0.00           C  
ATOM   2122  HB2 ASP   147     225.334   4.817   0.783  1.00  0.00           H  
ATOM   2123  HB3 ASP   147     224.974   6.441   1.166  1.00  0.00           H  
ATOM   2124  CG  ASP   147     223.212   5.104   1.090  1.00  0.00           C  
ATOM   2125  OD1 ASP   147     222.229   5.261   0.353  1.00  0.00           O  
ATOM   2126  OD2 ASP   147     223.168   4.497   2.175  1.00  0.00           O  
ATOM   2127  C   ASP   147     225.820   6.837  -1.312  1.00  0.00           C  
ATOM   2128  O   ASP   147     225.930   8.015  -0.904  1.00  0.00           O  
ATOM   2129  N   SER   148     226.697   6.320  -2.197  1.00  0.00           N  
ATOM   2130  H   SER   148     226.482   5.461  -2.682  1.00  0.00           H  
ATOM   2131  CA  SER   148     227.905   7.162  -2.426  1.00  0.00           C  
ATOM   2132  HA  SER   148     228.414   7.345  -1.479  1.00  0.00           H  
ATOM   2133  CB  SER   148     228.888   6.294  -3.251  1.00  0.00           C  
ATOM   2134  HB2 SER   148     229.764   6.941  -3.304  1.00  0.00           H  
ATOM   2135  HB3 SER   148     229.025   5.361  -2.706  1.00  0.00           H  
ATOM   2136  OG  SER   148     228.402   5.828  -4.498  1.00  0.00           O  
ATOM   2137  HG  SER   148     228.072   4.927  -4.459  1.00  0.00           H  
ATOM   2138  C   SER   148     227.643   8.482  -3.182  1.00  0.00           C  
ATOM   2139  O   SER   148     228.403   9.430  -3.053  1.00  0.00           O  
ATOM   2140  N   GLY   149     226.474   8.586  -3.797  1.00  0.00           N  
ATOM   2141  H   GLY   149     225.841   7.810  -3.667  1.00  0.00           H  
ATOM   2142  CA  GLY   149     226.084   9.782  -4.517  1.00  0.00           C  
ATOM   2143  HA2 GLY   149     226.892  10.092  -5.180  1.00  0.00           H  
ATOM   2144  HA3 GLY   149     225.200   9.653  -5.142  1.00  0.00           H  
ATOM   2145  C   GLY   149     225.828  11.032  -3.616  1.00  0.00           C  
ATOM   2146  O   GLY   149     225.905  12.187  -4.071  1.00  0.00           O  
ATOM   2147  N   TYR   150     225.619  10.772  -2.325  1.00  0.00           N  
ATOM   2148  H   TYR   150     225.631   9.805  -2.033  1.00  0.00           H  
ATOM   2149  CA  TYR   150     225.582  11.861  -1.352  1.00  0.00           C  
ATOM   2150  HA  TYR   150     225.233  12.785  -1.813  1.00  0.00           H  
ATOM   2151  CB  TYR   150     224.569  11.491  -0.299  1.00  0.00           C  
ATOM   2152  HB2 TYR   150     224.960  10.601   0.195  1.00  0.00           H  
ATOM   2153  HB3 TYR   150     224.545  12.266   0.467  1.00  0.00           H  
ATOM   2154  CG  TYR   150     223.167  11.278  -0.894  1.00  0.00           C  
ATOM   2155  CD1 TYR   150     222.629   9.946  -1.115  1.00  0.00           C  
ATOM   2156  HD1 TYR   150     223.324   9.122  -1.041  1.00  0.00           H  
ATOM   2157  CE1 TYR   150     221.314   9.787  -1.490  1.00  0.00           C  
ATOM   2158  HE1 TYR   150     220.941   8.803  -1.735  1.00  0.00           H  
ATOM   2159  CZ  TYR   150     220.460  10.877  -1.754  1.00  0.00           C  
ATOM   2160  OH  TYR   150     219.171  10.780  -2.043  1.00  0.00           O  
ATOM   2161  HH  TYR   150     219.104   9.928  -2.479  1.00  0.00           H  
ATOM   2162  CE2 TYR   150     221.042  12.204  -1.756  1.00  0.00           C  
ATOM   2163  HE2 TYR   150     220.454  13.051  -2.075  1.00  0.00           H  
ATOM   2164  CD2 TYR   150     222.395  12.326  -1.329  1.00  0.00           C  
ATOM   2165  HD2 TYR   150     222.895  13.277  -1.231  1.00  0.00           H  
ATOM   2166  C   TYR   150     226.998  12.239  -0.756  1.00  0.00           C  
ATOM   2167  O   TYR   150     226.975  13.181  -0.018  1.00  0.00           O  
ATOM   2168  N   GLU   151     228.100  11.447  -1.055  1.00  0.00           N  
ATOM   2169  H   GLU   151     227.902  10.659  -1.655  1.00  0.00           H  
ATOM   2170  CA  GLU   151     229.298  11.582  -0.192  1.00  0.00           C  
ATOM   2171  HA  GLU   151     229.120  12.246   0.654  1.00  0.00           H  
ATOM   2172  CB  GLU   151     229.568  10.221   0.311  1.00  0.00           C  
ATOM   2173  HB2 GLU   151     229.409   9.470  -0.464  1.00  0.00           H  
ATOM   2174  HB3 GLU   151     230.598  10.200   0.666  1.00  0.00           H  
ATOM   2175  CG  GLU   151     228.549   9.845   1.422  1.00  0.00           C  
ATOM   2176  HG2 GLU   151     227.564   9.983   0.976  1.00  0.00           H  
ATOM   2177  HG3 GLU   151     228.634   8.771   1.588  1.00  0.00           H  
ATOM   2178  CD  GLU   151     228.516  10.597   2.774  1.00  0.00           C  
ATOM   2179  OE1 GLU   151     229.540  11.227   3.155  1.00  0.00           O  
ATOM   2180  OE2 GLU   151     227.550  10.549   3.542  1.00  0.00           O  
ATOM   2181  C   GLU   151     230.570  11.894  -1.037  1.00  0.00           C  
ATOM   2182  O   GLU   151     231.573  12.263  -0.502  1.00  0.00           O  
ATOM   2183  N   VAL   152     230.421  11.785  -2.380  1.00  0.00           N  
ATOM   2184  H   VAL   152     229.535  11.411  -2.689  1.00  0.00           H  
ATOM   2185  CA  VAL   152     231.468  12.134  -3.352  1.00  0.00           C  
ATOM   2186  HA  VAL   152     232.158  11.293  -3.282  1.00  0.00           H  
ATOM   2187  CB  VAL   152     230.893  12.112  -4.806  1.00  0.00           C  
ATOM   2188  HB  VAL   152     231.738  12.175  -5.492  1.00  0.00           H  
ATOM   2189  CG1 VAL   152     230.301  10.778  -5.306  1.00  0.00           C  
ATOM   2190 HG11 VAL   152     229.327  10.582  -4.857  1.00  0.00           H  
ATOM   2191 HG12 VAL   152     230.206  10.751  -6.392  1.00  0.00           H  
ATOM   2192 HG13 VAL   152     230.938   9.955  -4.981  1.00  0.00           H  
ATOM   2193  CG2 VAL   152     229.834  13.194  -4.984  1.00  0.00           C  
ATOM   2194 HG21 VAL   152     230.210  14.210  -4.867  1.00  0.00           H  
ATOM   2195 HG22 VAL   152     229.377  13.053  -5.964  1.00  0.00           H  
ATOM   2196 HG23 VAL   152     229.102  13.024  -4.195  1.00  0.00           H  
ATOM   2197  C   VAL   152     232.262  13.404  -3.084  1.00  0.00           C  
ATOM   2198  O   VAL   152     233.476  13.394  -3.244  1.00  0.00           O  
ATOM   2199  N   HIE   153     231.660  14.437  -2.538  1.00  0.00           N  
ATOM   2200  H   HIE   153     230.771  14.277  -2.087  1.00  0.00           H  
ATOM   2201  CA  HIE   153     232.322  15.704  -2.226  1.00  0.00           C  
ATOM   2202  HA  HIE   153     233.223  15.807  -2.831  1.00  0.00           H  
ATOM   2203  CB  HIE   153     231.223  16.777  -2.497  1.00  0.00           C  
ATOM   2204  HB2 HIE   153     231.650  17.769  -2.646  1.00  0.00           H  
ATOM   2205  HB3 HIE   153     230.763  16.478  -3.439  1.00  0.00           H  
ATOM   2206  CG  HIE   153     230.094  16.789  -1.450  1.00  0.00           C  
ATOM   2207  ND1 HIE   153     229.143  15.832  -1.252  1.00  0.00           N  
ATOM   2208  CE1 HIE   153     228.087  16.350  -0.632  1.00  0.00           C  
ATOM   2209  HE1 HIE   153     227.277  15.757  -0.232  1.00  0.00           H  
ATOM   2210  NE2 HIE   153     228.359  17.662  -0.416  1.00  0.00           N  
ATOM   2211  HE2 HIE   153     227.700  18.267   0.052  1.00  0.00           H  
ATOM   2212  CD2 HIE   153     229.629  17.962  -0.913  1.00  0.00           C  
ATOM   2213  HD2 HIE   153     229.929  18.993  -1.028  1.00  0.00           H  
ATOM   2214  C   HIE   153     232.818  15.916  -0.798  1.00  0.00           C  
ATOM   2215  O   HIE   153     233.506  16.879  -0.552  1.00  0.00           O  
ATOM   2216  N   HIE   154     232.457  15.021   0.123  1.00  0.00           N  
ATOM   2217  H   HIE   154     231.952  14.181  -0.119  1.00  0.00           H  
ATOM   2218  CA  HIE   154     233.005  15.073   1.442  1.00  0.00           C  
ATOM   2219  HA  HIE   154     233.315  16.091   1.677  1.00  0.00           H  
ATOM   2220  CB  HIE   154     231.969  14.937   2.516  1.00  0.00           C  
ATOM   2221  HB2 HIE   154     231.436  14.026   2.242  1.00  0.00           H  
ATOM   2222  HB3 HIE   154     232.413  14.757   3.495  1.00  0.00           H  
ATOM   2223  CG  HIE   154     231.071  16.112   2.766  1.00  0.00           C  
ATOM   2224  ND1 HIE   154     229.913  15.979   3.508  1.00  0.00           N  
ATOM   2225  CE1 HIE   154     229.375  17.191   3.616  1.00  0.00           C  
ATOM   2226  HE1 HIE   154     228.481  17.399   4.186  1.00  0.00           H  
ATOM   2227  NE2 HIE   154     230.069  18.079   2.898  1.00  0.00           N  
ATOM   2228  HE2 HIE   154     229.793  19.034   2.720  1.00  0.00           H  
ATOM   2229  CD2 HIE   154     231.171  17.379   2.378  1.00  0.00           C  
ATOM   2230  HD2 HIE   154     231.909  17.757   1.687  1.00  0.00           H  
ATOM   2231  C   HIE   154     234.199  14.235   1.697  1.00  0.00           C  
ATOM   2232  O   HIE   154     235.114  14.688   2.381  1.00  0.00           O  
ATOM   2233  N   GLN   155     234.151  13.014   1.149  1.00  0.00           N  
ATOM   2234  H   GLN   155     233.241  12.887   0.729  1.00  0.00           H  
ATOM   2235  CA  GLN   155     234.996  11.898   1.356  1.00  0.00           C  
ATOM   2236  HA  GLN   155     235.483  12.084   2.313  1.00  0.00           H  
ATOM   2237  CB  GLN   155     234.221  10.542   1.333  1.00  0.00           C  
ATOM   2238  HB2 GLN   155     233.863  10.418   0.311  1.00  0.00           H  
ATOM   2239  HB3 GLN   155     234.843   9.676   1.559  1.00  0.00           H  
ATOM   2240  CG  GLN   155     233.008  10.522   2.277  1.00  0.00           C  
ATOM   2241  HG2 GLN   155     232.249  11.201   1.889  1.00  0.00           H  
ATOM   2242  HG3 GLN   155     232.501   9.561   2.185  1.00  0.00           H  
ATOM   2243  CD  GLN   155     233.197  10.886   3.706  1.00  0.00           C  
ATOM   2244  OE1 GLN   155     234.220  10.794   4.369  1.00  0.00           O  
ATOM   2245  NE2 GLN   155     232.097  11.059   4.378  1.00  0.00           N  
ATOM   2246 HE21 GLN   155     232.119  11.104   5.387  1.00  0.00           H  
ATOM   2247 HE22 GLN   155     231.207  11.068   3.901  1.00  0.00           H  
ATOM   2248  C   GLN   155     236.226  11.791   0.476  1.00  0.00           C  
ATOM   2249  O   GLN   155     236.507  12.692  -0.328  1.00  0.00           O  
ATOM   2250  N   LYS   156     236.990  10.679   0.510  1.00  0.00           N  
ATOM   2251  H   LYS   156     236.734   9.939   1.148  1.00  0.00           H  
ATOM   2252  CA  LYS   156     238.045  10.303  -0.423  1.00  0.00           C  
ATOM   2253  HA  LYS   156     238.354  11.141  -1.047  1.00  0.00           H  
ATOM   2254  CB  LYS   156     239.234   9.882   0.475  1.00  0.00           C  
ATOM   2255  HB2 LYS   156     239.598  10.748   1.029  1.00  0.00           H  
ATOM   2256  HB3 LYS   156     238.866   9.243   1.277  1.00  0.00           H  
ATOM   2257  CG  LYS   156     240.396   9.131  -0.223  1.00  0.00           C  
ATOM   2258  HG2 LYS   156     240.061   8.117  -0.439  1.00  0.00           H  
ATOM   2259  HG3 LYS   156     240.738   9.687  -1.096  1.00  0.00           H  
ATOM   2260  CD  LYS   156     241.494   8.877   0.808  1.00  0.00           C  
ATOM   2261  HD2 LYS   156     240.994   8.645   1.748  1.00  0.00           H  
ATOM   2262  HD3 LYS   156     242.203   8.161   0.392  1.00  0.00           H  
ATOM   2263  CE  LYS   156     242.388  10.106   1.115  1.00  0.00           C  
ATOM   2264  HE2 LYS   156     242.593  10.585   0.158  1.00  0.00           H  
ATOM   2265  HE3 LYS   156     241.841  10.810   1.743  1.00  0.00           H  
ATOM   2266  NZ  LYS   156     243.602   9.880   1.933  1.00  0.00           N  
ATOM   2267  HZ1 LYS   156     243.825  10.814   2.247  1.00  0.00           H  
ATOM   2268  HZ2 LYS   156     243.490   9.286   2.743  1.00  0.00           H  
ATOM   2269  HZ3 LYS   156     244.393   9.726   1.325  1.00  0.00           H  
ATOM   2270  C   LYS   156     237.477   9.199  -1.415  1.00  0.00           C  
ATOM   2271  O   LYS   156     236.512   8.445  -1.149  1.00  0.00           O  
ATOM   2272  N   LEU   157     237.983   9.102  -2.662  1.00  0.00           N  
ATOM   2273  H   LEU   157     238.642   9.789  -2.999  1.00  0.00           H  
ATOM   2274  CA  LEU   157     237.588   7.992  -3.650  1.00  0.00           C  
ATOM   2275  HA  LEU   157     236.907   7.261  -3.215  1.00  0.00           H  
ATOM   2276  CB  LEU   157     236.867   8.556  -4.924  1.00  0.00           C  
ATOM   2277  HB2 LEU   157     237.466   9.074  -5.673  1.00  0.00           H  
ATOM   2278  HB3 LEU   157     236.385   7.686  -5.370  1.00  0.00           H  
ATOM   2279  CG  LEU   157     235.645   9.489  -4.643  1.00  0.00           C  
ATOM   2280  HG  LEU   157     235.188   9.192  -3.699  1.00  0.00           H  
ATOM   2281  CD1 LEU   157     235.905  11.014  -4.707  1.00  0.00           C  
ATOM   2282 HD11 LEU   157     236.527  11.198  -5.583  1.00  0.00           H  
ATOM   2283 HD12 LEU   157     235.006  11.629  -4.665  1.00  0.00           H  
ATOM   2284 HD13 LEU   157     236.363  11.345  -3.774  1.00  0.00           H  
ATOM   2285  CD2 LEU   157     234.525   9.244  -5.647  1.00  0.00           C  
ATOM   2286 HD21 LEU   157     233.619   9.834  -5.507  1.00  0.00           H  
ATOM   2287 HD22 LEU   157     234.855   9.290  -6.685  1.00  0.00           H  
ATOM   2288 HD23 LEU   157     234.211   8.213  -5.487  1.00  0.00           H  
ATOM   2289  C   LEU   157     238.809   7.192  -4.005  1.00  0.00           C  
ATOM   2290  O   LEU   157     239.977   7.464  -3.635  1.00  0.00           O  
ATOM   2291  N   VAL   158     238.578   6.086  -4.686  1.00  0.00           N  
ATOM   2292  H   VAL   158     237.662   5.664  -4.617  1.00  0.00           H  
ATOM   2293  CA  VAL   158     239.545   5.310  -5.416  1.00  0.00           C  
ATOM   2294  HA  VAL   158     240.473   5.878  -5.368  1.00  0.00           H  
ATOM   2295  CB  VAL   158     239.722   3.871  -4.866  1.00  0.00           C  
ATOM   2296  HB  VAL   158     240.053   3.954  -3.831  1.00  0.00           H  
ATOM   2297  CG1 VAL   158     238.415   3.007  -4.782  1.00  0.00           C  
ATOM   2298 HG11 VAL   158     238.025   2.935  -5.797  1.00  0.00           H  
ATOM   2299 HG12 VAL   158     238.623   2.026  -4.355  1.00  0.00           H  
ATOM   2300 HG13 VAL   158     237.692   3.444  -4.094  1.00  0.00           H  
ATOM   2301  CG2 VAL   158     240.838   3.086  -5.535  1.00  0.00           C  
ATOM   2302 HG21 VAL   158     240.617   2.781  -6.558  1.00  0.00           H  
ATOM   2303 HG22 VAL   158     241.778   3.637  -5.503  1.00  0.00           H  
ATOM   2304 HG23 VAL   158     240.933   2.162  -4.964  1.00  0.00           H  
ATOM   2305  C   VAL   158     239.100   5.210  -6.862  1.00  0.00           C  
ATOM   2306  O   VAL   158     238.011   4.798  -7.172  1.00  0.00           O  
ATOM   2307  N   PHE   159     239.957   5.589  -7.778  1.00  0.00           N  
ATOM   2308  H   PHE   159     240.887   5.908  -7.546  1.00  0.00           H  
ATOM   2309  CA  PHE   159     239.675   5.654  -9.234  1.00  0.00           C  
ATOM   2310  HA  PHE   159     238.594   5.643  -9.372  1.00  0.00           H  
ATOM   2311  CB  PHE   159     240.335   6.865  -9.912  1.00  0.00           C  
ATOM   2312  HB2 PHE   159     241.406   6.818  -9.716  1.00  0.00           H  
ATOM   2313  HB3 PHE   159     240.303   6.790 -10.999  1.00  0.00           H  
ATOM   2314  CG  PHE   159     239.749   8.159  -9.383  1.00  0.00           C  
ATOM   2315  CD1 PHE   159     238.598   8.755  -9.933  1.00  0.00           C  
ATOM   2316  HD1 PHE   159     238.211   8.289 -10.827  1.00  0.00           H  
ATOM   2317  CE1 PHE   159     237.894   9.746  -9.221  1.00  0.00           C  
ATOM   2318  HE1 PHE   159     237.008  10.182  -9.658  1.00  0.00           H  
ATOM   2319  CZ  PHE   159     238.299  10.152  -7.945  1.00  0.00           C  
ATOM   2320  HZ  PHE   159     237.679  10.847  -7.399  1.00  0.00           H  
ATOM   2321  CE2 PHE   159     239.556   9.710  -7.485  1.00  0.00           C  
ATOM   2322  HE2 PHE   159     239.875   9.927  -6.476  1.00  0.00           H  
ATOM   2323  CD2 PHE   159     240.258   8.724  -8.188  1.00  0.00           C  
ATOM   2324  HD2 PHE   159     241.142   8.270  -7.766  1.00  0.00           H  
ATOM   2325  C   PHE   159     240.081   4.374 -10.016  1.00  0.00           C  
ATOM   2326  O   PHE   159     241.154   3.827  -9.694  1.00  0.00           O  
ATOM   2327  N   PHE   160     239.388   4.075 -11.094  1.00  0.00           N  
ATOM   2328  H   PHE   160     238.696   4.751 -11.385  1.00  0.00           H  
ATOM   2329  CA  PHE   160     239.588   2.868 -11.980  1.00  0.00           C  
ATOM   2330  HA  PHE   160     240.352   2.232 -11.530  1.00  0.00           H  
ATOM   2331  CB  PHE   160     238.247   2.166 -12.150  1.00  0.00           C  
ATOM   2332  HB2 PHE   160     237.505   2.807 -12.625  1.00  0.00           H  
ATOM   2333  HB3 PHE   160     238.305   1.291 -12.799  1.00  0.00           H  
ATOM   2334  CG  PHE   160     237.639   1.648 -10.864  1.00  0.00           C  
ATOM   2335  CD1 PHE   160     238.369   0.720 -10.104  1.00  0.00           C  
ATOM   2336  HD1 PHE   160     239.377   0.535 -10.443  1.00  0.00           H  
ATOM   2337  CE1 PHE   160     237.961   0.313  -8.795  1.00  0.00           C  
ATOM   2338  HE1 PHE   160     238.583  -0.296  -8.157  1.00  0.00           H  
ATOM   2339  CZ  PHE   160     236.645   0.578  -8.437  1.00  0.00           C  
ATOM   2340  HZ  PHE   160     236.349   0.190  -7.474  1.00  0.00           H  
ATOM   2341  CE2 PHE   160     235.854   1.479  -9.254  1.00  0.00           C  
ATOM   2342  HE2 PHE   160     234.892   1.748  -8.842  1.00  0.00           H  
ATOM   2343  CD2 PHE   160     236.418   2.014 -10.428  1.00  0.00           C  
ATOM   2344  HD2 PHE   160     235.792   2.616 -11.070  1.00  0.00           H  
ATOM   2345  C   PHE   160     240.017   3.358 -13.367  1.00  0.00           C  
ATOM   2346  O   PHE   160     239.297   4.150 -13.957  1.00  0.00           O  
ATOM   2347  N   ALA   161     241.228   3.007 -13.888  1.00  0.00           N  
ATOM   2348  H   ALA   161     241.859   2.353 -13.447  1.00  0.00           H  
ATOM   2349  CA  ALA   161     241.770   3.603 -15.123  1.00  0.00           C  
ATOM   2350  HA  ALA   161     240.943   3.893 -15.773  1.00  0.00           H  
ATOM   2351  CB  ALA   161     242.684   4.744 -14.548  1.00  0.00           C  
ATOM   2352  HB1 ALA   161     242.225   5.133 -13.640  1.00  0.00           H  
ATOM   2353  HB2 ALA   161     243.640   4.363 -14.189  1.00  0.00           H  
ATOM   2354  HB3 ALA   161     242.749   5.503 -15.329  1.00  0.00           H  
ATOM   2355  C   ALA   161     242.591   2.620 -16.031  1.00  0.00           C  
ATOM   2356  O   ALA   161     242.857   1.485 -15.651  1.00  0.00           O  
ATOM   2357  N   GLU   162     243.044   3.125 -17.192  1.00  0.00           N  
ATOM   2358  H   GLU   162     242.770   4.030 -17.549  1.00  0.00           H  
ATOM   2359  CA  GLU   162     243.870   2.318 -18.080  1.00  0.00           C  
ATOM   2360  HA  GLU   162     243.763   1.249 -17.893  1.00  0.00           H  
ATOM   2361  CB  GLU   162     243.553   2.648 -19.538  1.00  0.00           C  
ATOM   2362  HB2 GLU   162     243.712   3.710 -19.722  1.00  0.00           H  
ATOM   2363  HB3 GLU   162     244.157   1.983 -20.155  1.00  0.00           H  
ATOM   2364  CG  GLU   162     242.087   2.097 -19.783  1.00  0.00           C  
ATOM   2365  HG2 GLU   162     242.219   1.032 -19.588  1.00  0.00           H  
ATOM   2366  HG3 GLU   162     241.405   2.691 -19.174  1.00  0.00           H  
ATOM   2367  CD  GLU   162     241.673   2.241 -21.242  1.00  0.00           C  
ATOM   2368  OE1 GLU   162     240.560   2.741 -21.504  1.00  0.00           O  
ATOM   2369  OE2 GLU   162     242.420   1.754 -22.165  1.00  0.00           O  
ATOM   2370  C   GLU   162     245.346   2.551 -17.813  1.00  0.00           C  
ATOM   2371  O   GLU   162     246.098   1.698 -18.267  1.00  0.00           O  
ATOM   2372  N   ASP   163     245.696   3.596 -17.046  1.00  0.00           N  
ATOM   2373  H   ASP   163     244.927   4.136 -16.676  1.00  0.00           H  
ATOM   2374  CA  ASP   163     247.116   3.985 -16.743  1.00  0.00           C  
ATOM   2375  HA  ASP   163     247.710   3.074 -16.825  1.00  0.00           H  
ATOM   2376  CB  ASP   163     247.582   5.050 -17.822  1.00  0.00           C  
ATOM   2377  HB2 ASP   163     247.342   4.563 -18.768  1.00  0.00           H  
ATOM   2378  HB3 ASP   163     247.082   5.995 -17.610  1.00  0.00           H  
ATOM   2379  CG  ASP   163     249.132   5.295 -17.754  1.00  0.00           C  
ATOM   2380  OD1 ASP   163     249.647   6.215 -18.467  1.00  0.00           O  
ATOM   2381  OD2 ASP   163     249.860   4.434 -17.277  1.00  0.00           O  
ATOM   2382  C   ASP   163     247.259   4.531 -15.330  1.00  0.00           C  
ATOM   2383  O   ASP   163     246.475   5.384 -14.949  1.00  0.00           O  
ATOM   2384  N   VAL   164     248.202   4.105 -14.476  1.00  0.00           N  
ATOM   2385  H   VAL   164     248.818   3.356 -14.759  1.00  0.00           H  
ATOM   2386  CA  VAL   164     248.261   4.479 -13.057  1.00  0.00           C  
ATOM   2387  HA  VAL   164     247.312   4.916 -12.744  1.00  0.00           H  
ATOM   2388  CB  VAL   164     248.285   3.188 -12.210  1.00  0.00           C  
ATOM   2389  HB  VAL   164     248.607   3.454 -11.203  1.00  0.00           H  
ATOM   2390  CG1 VAL   164     246.881   2.466 -12.296  1.00  0.00           C  
ATOM   2391 HG11 VAL   164     246.705   1.762 -11.484  1.00  0.00           H  
ATOM   2392 HG12 VAL   164     245.940   2.990 -12.129  1.00  0.00           H  
ATOM   2393 HG13 VAL   164     246.755   2.032 -13.288  1.00  0.00           H  
ATOM   2394  CG2 VAL   164     249.347   2.207 -12.635  1.00  0.00           C  
ATOM   2395 HG21 VAL   164     249.153   1.929 -13.671  1.00  0.00           H  
ATOM   2396 HG22 VAL   164     250.320   2.689 -12.537  1.00  0.00           H  
ATOM   2397 HG23 VAL   164     249.289   1.355 -11.957  1.00  0.00           H  
ATOM   2398  C   VAL   164     249.411   5.478 -12.706  1.00  0.00           C  
ATOM   2399  O   VAL   164     250.355   5.698 -13.499  1.00  0.00           O  
ATOM   2400  N   GLY   165     249.418   6.062 -11.546  1.00  0.00           N  
ATOM   2401  H   GLY   165     248.569   5.933 -11.014  1.00  0.00           H  
ATOM   2402  CA  GLY   165     250.516   6.885 -11.069  1.00  0.00           C  
ATOM   2403  HA2 GLY   165     251.394   6.256 -10.925  1.00  0.00           H  
ATOM   2404  HA3 GLY   165     250.830   7.609 -11.821  1.00  0.00           H  
ATOM   2405  C   GLY   165     250.436   7.602  -9.706  1.00  0.00           C  
ATOM   2406  O   GLY   165     250.022   7.019  -8.731  1.00  0.00           O  
ATOM   2407  N   SER   166     250.876   8.844  -9.535  1.00  0.00           N  
ATOM   2408  H   SER   166     251.342   9.296 -10.309  1.00  0.00           H  
ATOM   2409  CA  SER   166     250.813   9.744  -8.321  1.00  0.00           C  
ATOM   2410  HA  SER   166     249.880   9.572  -7.785  1.00  0.00           H  
ATOM   2411  CB  SER   166     251.897   9.213  -7.358  1.00  0.00           C  
ATOM   2412  HB2 SER   166     251.620   8.169  -7.211  1.00  0.00           H  
ATOM   2413  HB3 SER   166     252.887   9.341  -7.796  1.00  0.00           H  
ATOM   2414  OG  SER   166     252.048   9.797  -6.112  1.00  0.00           O  
ATOM   2415  HG  SER   166     252.851   9.425  -5.740  1.00  0.00           H  
ATOM   2416  C   SER   166     250.919  11.231  -8.596  1.00  0.00           C  
ATOM   2417  O   SER   166     251.337  11.604  -9.685  1.00  0.00           O  
ATOM   2418  N   ASN   167     250.401  11.970  -7.653  1.00  0.00           N  
ATOM   2419  H   ASN   167     250.011  11.553  -6.820  1.00  0.00           H  
ATOM   2420  CA  ASN   167     250.498  13.494  -7.671  1.00  0.00           C  
ATOM   2421  HA  ASN   167     249.996  13.789  -6.750  1.00  0.00           H  
ATOM   2422  CB  ASN   167     252.005  13.834  -7.493  1.00  0.00           C  
ATOM   2423  HB2 ASN   167     252.389  13.074  -6.811  1.00  0.00           H  
ATOM   2424  HB3 ASN   167     252.453  13.708  -8.478  1.00  0.00           H  
ATOM   2425  CG  ASN   167     252.239  15.162  -6.875  1.00  0.00           C  
ATOM   2426  OD1 ASN   167     251.506  15.622  -5.950  1.00  0.00           O  
ATOM   2427  ND2 ASN   167     253.212  15.923  -7.424  1.00  0.00           N  
ATOM   2428 HD21 ASN   167     253.287  16.866  -7.069  1.00  0.00           H  
ATOM   2429 HD22 ASN   167     253.856  15.448  -8.041  1.00  0.00           H  
ATOM   2430  C   ASN   167     249.685  14.156  -8.765  1.00  0.00           C  
ATOM   2431  O   ASN   167     249.926  15.353  -8.984  1.00  0.00           O  
ATOM   2432  N   LYS   168     248.753  13.586  -9.562  1.00  0.00           N  
ATOM   2433  H   LYS   168     248.677  12.581  -9.631  1.00  0.00           H  
ATOM   2434  CA  LYS   168     247.816  14.190 -10.558  1.00  0.00           C  
ATOM   2435  HA  LYS   168     247.729  15.231 -10.247  1.00  0.00           H  
ATOM   2436  CB  LYS   168     248.489  14.254 -11.967  1.00  0.00           C  
ATOM   2437  HB2 LYS   168     247.858  14.754 -12.701  1.00  0.00           H  
ATOM   2438  HB3 LYS   168     249.319  14.959 -11.908  1.00  0.00           H  
ATOM   2439  CG  LYS   168     249.020  12.991 -12.694  1.00  0.00           C  
ATOM   2440  HG2 LYS   168     249.564  12.351 -11.998  1.00  0.00           H  
ATOM   2441  HG3 LYS   168     248.144  12.448 -13.048  1.00  0.00           H  
ATOM   2442  CD  LYS   168     249.901  13.362 -13.906  1.00  0.00           C  
ATOM   2443  HD2 LYS   168     249.412  14.021 -14.624  1.00  0.00           H  
ATOM   2444  HD3 LYS   168     250.835  13.763 -13.511  1.00  0.00           H  
ATOM   2445  CE  LYS   168     250.372  12.108 -14.618  1.00  0.00           C  
ATOM   2446  HE2 LYS   168     250.238  11.156 -14.103  1.00  0.00           H  
ATOM   2447  HE3 LYS   168     249.819  12.137 -15.557  1.00  0.00           H  
ATOM   2448  NZ  LYS   168     251.816  12.195 -14.947  1.00  0.00           N  
ATOM   2449  HZ1 LYS   168     252.128  11.341 -15.386  1.00  0.00           H  
ATOM   2450  HZ2 LYS   168     251.959  12.918 -15.638  1.00  0.00           H  
ATOM   2451  HZ3 LYS   168     252.395  12.397 -14.145  1.00  0.00           H  
ATOM   2452  C   LYS   168     246.342  13.605 -10.596  1.00  0.00           C  
ATOM   2453  O   LYS   168     246.124  12.544 -10.018  1.00  0.00           O  
ATOM   2454  N   GLY   169     245.415  14.362 -11.201  1.00  0.00           N  
ATOM   2455  H   GLY   169     245.586  15.298 -11.539  1.00  0.00           H  
ATOM   2456  CA  GLY   169     244.113  13.863 -11.569  1.00  0.00           C  
ATOM   2457  HA2 GLY   169     243.737  13.182 -10.806  1.00  0.00           H  
ATOM   2458  HA3 GLY   169     243.342  14.621 -11.709  1.00  0.00           H  
ATOM   2459  C   GLY   169     244.236  13.090 -12.941  1.00  0.00           C  
ATOM   2460  O   GLY   169     245.322  12.974 -13.476  1.00  0.00           O  
ATOM   2461  N   ALA   170     243.136  12.501 -13.419  1.00  0.00           N  
ATOM   2462  H   ALA   170     242.288  12.771 -12.940  1.00  0.00           H  
ATOM   2463  CA  ALA   170     243.042  11.728 -14.681  1.00  0.00           C  
ATOM   2464  HA  ALA   170     243.913  11.803 -15.332  1.00  0.00           H  
ATOM   2465  CB  ALA   170     242.932  10.286 -14.250  1.00  0.00           C  
ATOM   2466  HB1 ALA   170     243.778  10.078 -13.596  1.00  0.00           H  
ATOM   2467  HB2 ALA   170     241.985  10.216 -13.714  1.00  0.00           H  
ATOM   2468  HB3 ALA   170     242.866   9.602 -15.096  1.00  0.00           H  
ATOM   2469  C   ALA   170     241.846  12.125 -15.548  1.00  0.00           C  
ATOM   2470  O   ALA   170     240.868  12.581 -15.001  1.00  0.00           O  
ATOM   2471  N   ILE   171     242.116  11.920 -16.886  1.00  0.00           N  
ATOM   2472  H   ILE   171     242.948  11.422 -17.166  1.00  0.00           H  
ATOM   2473  CA  ILE   171     241.105  12.362 -17.984  1.00  0.00           C  
ATOM   2474  HA  ILE   171     240.504  13.169 -17.565  1.00  0.00           H  
ATOM   2475  CB  ILE   171     241.752  12.933 -19.277  1.00  0.00           C  
ATOM   2476  HB  ILE   171     240.991  13.431 -19.878  1.00  0.00           H  
ATOM   2477  CG2 ILE   171     242.683  14.119 -18.737  1.00  0.00           C  
ATOM   2478 HG21 ILE   171     242.228  14.706 -17.939  1.00  0.00           H  
ATOM   2479 HG22 ILE   171     243.674  13.711 -18.534  1.00  0.00           H  
ATOM   2480 HG23 ILE   171     242.732  14.870 -19.525  1.00  0.00           H  
ATOM   2481  CG1 ILE   171     242.618  11.924 -20.049  1.00  0.00           C  
ATOM   2482 HG12 ILE   171     243.455  11.541 -19.465  1.00  0.00           H  
ATOM   2483 HG13 ILE   171     242.007  11.244 -20.641  1.00  0.00           H  
ATOM   2484  CD1 ILE   171     243.264  12.647 -21.229  1.00  0.00           C  
ATOM   2485 HD11 ILE   171     243.680  11.902 -21.906  1.00  0.00           H  
ATOM   2486 HD12 ILE   171     242.504  13.185 -21.796  1.00  0.00           H  
ATOM   2487 HD13 ILE   171     244.045  13.348 -20.937  1.00  0.00           H  
ATOM   2488  C   ILE   171     240.111  11.203 -18.400  1.00  0.00           C  
ATOM   2489  O   ILE   171     240.531  10.082 -18.418  1.00  0.00           O  
ATOM   2490  N   ILE   172     238.840  11.410 -18.791  1.00  0.00           N  
ATOM   2491  H   ILE   172     238.613  12.394 -18.772  1.00  0.00           H  
ATOM   2492  CA  ILE   172     237.957  10.420 -19.338  1.00  0.00           C  
ATOM   2493  HA  ILE   172     237.840   9.699 -18.528  1.00  0.00           H  
ATOM   2494  CB  ILE   172     236.534  11.113 -19.523  1.00  0.00           C  
ATOM   2495  HB  ILE   172     236.826  12.100 -19.882  1.00  0.00           H  
ATOM   2496  CG2 ILE   172     235.469  10.539 -20.510  1.00  0.00           C  
ATOM   2497 HG21 ILE   172     234.542  11.110 -20.560  1.00  0.00           H  
ATOM   2498 HG22 ILE   172     236.005  10.497 -21.457  1.00  0.00           H  
ATOM   2499 HG23 ILE   172     235.232   9.551 -20.114  1.00  0.00           H  
ATOM   2500  CG1 ILE   172     235.918  11.481 -18.132  1.00  0.00           C  
ATOM   2501 HG12 ILE   172     236.735  11.791 -17.481  1.00  0.00           H  
ATOM   2502 HG13 ILE   172     235.175  12.264 -18.287  1.00  0.00           H  
ATOM   2503  CD1 ILE   172     235.105  10.367 -17.392  1.00  0.00           C  
ATOM   2504 HD11 ILE   172     235.674   9.440 -17.323  1.00  0.00           H  
ATOM   2505 HD12 ILE   172     234.882  10.645 -16.362  1.00  0.00           H  
ATOM   2506 HD13 ILE   172     234.109  10.328 -17.834  1.00  0.00           H  
ATOM   2507  C   ILE   172     238.415   9.604 -20.537  1.00  0.00           C  
ATOM   2508  O   ILE   172     239.217  10.079 -21.327  1.00  0.00           O  
ATOM   2509  N   GLY   173     237.990   8.376 -20.732  1.00  0.00           N  
ATOM   2510  H   GLY   173     237.646   7.941 -19.888  1.00  0.00           H  
ATOM   2511  CA  GLY   173     238.584   7.515 -21.775  1.00  0.00           C  
ATOM   2512  HA2 GLY   173     237.991   6.661 -22.102  1.00  0.00           H  
ATOM   2513  HA3 GLY   173     238.757   8.056 -22.706  1.00  0.00           H  
ATOM   2514  C   GLY   173     239.999   6.964 -21.483  1.00  0.00           C  
ATOM   2515  O   GLY   173     240.248   5.887 -21.954  1.00  0.00           O  
ATOM   2516  N   LEU   174     240.737   7.611 -20.585  1.00  0.00           N  
ATOM   2517  H   LEU   174     240.289   8.441 -20.222  1.00  0.00           H  
ATOM   2518  CA  LEU   174     242.024   7.115 -20.029  1.00  0.00           C  
ATOM   2519  HA  LEU   174     242.481   6.303 -20.594  1.00  0.00           H  
ATOM   2520  CB  LEU   174     243.097   8.252 -20.134  1.00  0.00           C  
ATOM   2521  HB2 LEU   174     243.351   8.393 -21.185  1.00  0.00           H  
ATOM   2522  HB3 LEU   174     242.692   9.189 -19.751  1.00  0.00           H  
ATOM   2523  CG  LEU   174     244.326   7.802 -19.253  1.00  0.00           C  
ATOM   2524  HG  LEU   174     244.062   7.578 -18.220  1.00  0.00           H  
ATOM   2525  CD1 LEU   174     244.997   6.573 -19.888  1.00  0.00           C  
ATOM   2526 HD11 LEU   174     246.032   6.532 -19.548  1.00  0.00           H  
ATOM   2527 HD12 LEU   174     244.472   5.726 -19.445  1.00  0.00           H  
ATOM   2528 HD13 LEU   174     244.943   6.674 -20.972  1.00  0.00           H  
ATOM   2529  CD2 LEU   174     245.327   8.975 -19.322  1.00  0.00           C  
ATOM   2530 HD21 LEU   174     245.350   9.189 -20.390  1.00  0.00           H  
ATOM   2531 HD22 LEU   174     244.900   9.833 -18.802  1.00  0.00           H  
ATOM   2532 HD23 LEU   174     246.303   8.784 -18.874  1.00  0.00           H  
ATOM   2533  C   LEU   174     241.616   6.696 -18.623  1.00  0.00           C  
ATOM   2534  O   LEU   174     242.107   5.705 -18.024  1.00  0.00           O  
ATOM   2535  N   MET   175     240.702   7.426 -17.939  1.00  0.00           N  
ATOM   2536  H   MET   175     240.448   8.340 -18.287  1.00  0.00           H  
ATOM   2537  CA  MET   175     240.014   7.075 -16.677  1.00  0.00           C  
ATOM   2538  HA  MET   175     240.606   6.356 -16.110  1.00  0.00           H  
ATOM   2539  CB  MET   175     240.134   8.323 -15.706  1.00  0.00           C  
ATOM   2540  HB2 MET   175     241.129   8.758 -15.803  1.00  0.00           H  
ATOM   2541  HB3 MET   175     239.551   9.117 -16.172  1.00  0.00           H  
ATOM   2542  CG  MET   175     239.847   8.093 -14.287  1.00  0.00           C  
ATOM   2543  HG2 MET   175     239.412   7.109 -14.113  1.00  0.00           H  
ATOM   2544  HG3 MET   175     240.779   7.971 -13.737  1.00  0.00           H  
ATOM   2545  SD  MET   175     239.074   9.495 -13.442  1.00  0.00           S  
ATOM   2546  CE  MET   175     237.348   9.262 -14.063  1.00  0.00           C  
ATOM   2547  HE1 MET   175     236.725   9.968 -13.514  1.00  0.00           H  
ATOM   2548  HE2 MET   175     237.284   9.356 -15.147  1.00  0.00           H  
ATOM   2549  HE3 MET   175     236.955   8.283 -13.788  1.00  0.00           H  
ATOM   2550  C   MET   175     238.610   6.615 -16.934  1.00  0.00           C  
ATOM   2551  O   MET   175     237.903   7.047 -17.805  1.00  0.00           O  
ATOM   2552  N   VAL   176     238.168   5.596 -16.205  1.00  0.00           N  
ATOM   2553  H   VAL   176     238.735   5.338 -15.410  1.00  0.00           H  
ATOM   2554  CA  VAL   176     236.888   4.945 -16.361  1.00  0.00           C  
ATOM   2555  HA  VAL   176     236.453   5.425 -17.238  1.00  0.00           H  
ATOM   2556  CB  VAL   176     237.079   3.425 -16.604  1.00  0.00           C  
ATOM   2557  HB  VAL   176     237.499   3.001 -15.692  1.00  0.00           H  
ATOM   2558  CG1 VAL   176     235.665   2.776 -16.932  1.00  0.00           C  
ATOM   2559 HG11 VAL   176     235.335   2.989 -17.949  1.00  0.00           H  
ATOM   2560 HG12 VAL   176     235.722   1.696 -16.797  1.00  0.00           H  
ATOM   2561 HG13 VAL   176     234.943   3.165 -16.213  1.00  0.00           H  
ATOM   2562  CG2 VAL   176     238.089   3.006 -17.765  1.00  0.00           C  
ATOM   2563 HG21 VAL   176     238.229   1.930 -17.666  1.00  0.00           H  
ATOM   2564 HG22 VAL   176     237.693   3.358 -18.718  1.00  0.00           H  
ATOM   2565 HG23 VAL   176     239.055   3.455 -17.534  1.00  0.00           H  
ATOM   2566  C   VAL   176     235.912   5.301 -15.256  1.00  0.00           C  
ATOM   2567  O   VAL   176     234.800   5.598 -15.500  1.00  0.00           O  
ATOM   2568  N   GLY   177     236.357   5.436 -14.013  1.00  0.00           N  
ATOM   2569  H   GLY   177     237.319   5.294 -13.737  1.00  0.00           H  
ATOM   2570  CA  GLY   177     235.445   5.763 -12.931  1.00  0.00           C  
ATOM   2571  HA2 GLY   177     234.999   6.748 -13.068  1.00  0.00           H  
ATOM   2572  HA3 GLY   177     234.660   5.007 -12.919  1.00  0.00           H  
ATOM   2573  C   GLY   177     236.029   5.713 -11.552  1.00  0.00           C  
ATOM   2574  O   GLY   177     237.249   5.756 -11.440  1.00  0.00           O  
ATOM   2575  N   GLY   178     235.214   5.547 -10.514  1.00  0.00           N  
ATOM   2576  H   GLY   178     234.210   5.489 -10.611  1.00  0.00           H  
ATOM   2577  CA  GLY   178     235.760   5.248  -9.197  1.00  0.00           C  
ATOM   2578  HA2 GLY   178     236.518   4.465  -9.179  1.00  0.00           H  
ATOM   2579  HA3 GLY   178     236.219   6.198  -8.920  1.00  0.00           H  
ATOM   2580  C   GLY   178     234.619   4.919  -8.181  1.00  0.00           C  
ATOM   2581  O   GLY   178     233.446   4.844  -8.510  1.00  0.00           O  
ATOM   2582  N   VAL   179     234.976   4.763  -6.880  1.00  0.00           N  
ATOM   2583  H   VAL   179     235.979   4.762  -6.760  1.00  0.00           H  
ATOM   2584  CA  VAL   179     234.097   4.276  -5.744  1.00  0.00           C  
ATOM   2585  HA  VAL   179     233.032   4.404  -5.937  1.00  0.00           H  
ATOM   2586  CB  VAL   179     234.277   2.741  -5.549  1.00  0.00           C  
ATOM   2587  HB  VAL   179     235.302   2.490  -5.821  1.00  0.00           H  
ATOM   2588  CG1 VAL   179     234.032   2.122  -4.163  1.00  0.00           C  
ATOM   2589 HG11 VAL   179     232.960   2.097  -3.963  1.00  0.00           H  
ATOM   2590 HG12 VAL   179     234.341   1.094  -3.976  1.00  0.00           H  
ATOM   2591 HG13 VAL   179     234.502   2.615  -3.312  1.00  0.00           H  
ATOM   2592  CG2 VAL   179     233.410   1.982  -6.567  1.00  0.00           C  
ATOM   2593 HG21 VAL   179     232.342   2.066  -6.364  1.00  0.00           H  
ATOM   2594 HG22 VAL   179     233.497   2.451  -7.547  1.00  0.00           H  
ATOM   2595 HG23 VAL   179     233.651   0.941  -6.785  1.00  0.00           H  
ATOM   2596  C   VAL   179     234.542   5.005  -4.481  1.00  0.00           C  
ATOM   2597  O   VAL   179     235.738   5.004  -4.185  1.00  0.00           O  
ATOM   2598  N   VAL   180     233.622   5.564  -3.696  1.00  0.00           N  
ATOM   2599  H   VAL   180     232.672   5.513  -4.036  1.00  0.00           H  
ATOM   2600  CA  VAL   180     233.861   6.287  -2.481  1.00  0.00           C  
ATOM   2601  HA  VAL   180     234.597   7.043  -2.756  1.00  0.00           H  
ATOM   2602  CB  VAL   180     232.670   7.171  -2.122  1.00  0.00           C  
ATOM   2603  HB  VAL   180     231.773   6.581  -1.932  1.00  0.00           H  
ATOM   2604  CG1 VAL   180     232.967   7.974  -0.818  1.00  0.00           C  
ATOM   2605 HG11 VAL   180     232.737   7.370   0.059  1.00  0.00           H  
ATOM   2606 HG12 VAL   180     234.012   8.285  -0.798  1.00  0.00           H  
ATOM   2607 HG13 VAL   180     232.330   8.857  -0.766  1.00  0.00           H  
ATOM   2608  CG2 VAL   180     232.291   8.166  -3.178  1.00  0.00           C  
ATOM   2609 HG21 VAL   180     231.917   7.581  -4.018  1.00  0.00           H  
ATOM   2610 HG22 VAL   180     231.483   8.772  -2.770  1.00  0.00           H  
ATOM   2611 HG23 VAL   180     233.181   8.769  -3.355  1.00  0.00           H  
ATOM   2612  C   VAL   180     234.293   5.325  -1.309  1.00  0.00           C  
ATOM   2613  O   VAL   180     233.623   4.371  -0.984  1.00  0.00           O  
ATOM   2614  N   ILE   181     235.381   5.664  -0.530  1.00  0.00           N  
ATOM   2615  H   ILE   181     235.766   6.576  -0.729  1.00  0.00           H  
ATOM   2616  CA  ILE   181     235.926   4.965   0.646  1.00  0.00           C  
ATOM   2617  HA  ILE   181     235.322   4.075   0.823  1.00  0.00           H  
ATOM   2618  CB  ILE   181     237.284   4.278   0.169  1.00  0.00           C  
ATOM   2619  HB  ILE   181     237.906   4.993  -0.369  1.00  0.00           H  
ATOM   2620  CG2 ILE   181     238.153   3.976   1.392  1.00  0.00           C  
ATOM   2621 HG21 ILE   181     237.529   3.467   2.126  1.00  0.00           H  
ATOM   2622 HG22 ILE   181     239.038   3.407   1.108  1.00  0.00           H  
ATOM   2623 HG23 ILE   181     238.401   4.932   1.853  1.00  0.00           H  
ATOM   2624  CG1 ILE   181     237.053   3.059  -0.725  1.00  0.00           C  
ATOM   2625 HG12 ILE   181     236.339   2.371  -0.272  1.00  0.00           H  
ATOM   2626 HG13 ILE   181     236.598   3.453  -1.634  1.00  0.00           H  
ATOM   2627  CD1 ILE   181     238.291   2.141  -0.980  1.00  0.00           C  
ATOM   2628 HD11 ILE   181     239.106   2.659  -1.486  1.00  0.00           H  
ATOM   2629 HD12 ILE   181     238.614   1.671  -0.051  1.00  0.00           H  
ATOM   2630 HD13 ILE   181     237.924   1.327  -1.605  1.00  0.00           H  
ATOM   2631  C   ILE   181     235.876   5.856   1.890  1.00  0.00           C  
ATOM   2632  O   ILE   181     236.325   7.012   1.917  1.00  0.00           O  
ATOM   2633  N   ALA   182     235.308   5.310   3.015  1.00  0.00           N  
ATOM   2634  H   ALA   182     234.914   4.391   2.875  1.00  0.00           H  
ATOM   2635  CA  ALA   182     235.499   5.766   4.366  1.00  0.00           C  
ATOM   2636  HA  ALA   182     236.401   6.378   4.388  1.00  0.00           H  
ATOM   2637  CB  ALA   182     234.276   6.640   4.708  1.00  0.00           C  
ATOM   2638  HB1 ALA   182     234.236   7.523   4.071  1.00  0.00           H  
ATOM   2639  HB2 ALA   182     233.386   6.011   4.677  1.00  0.00           H  
ATOM   2640  HB3 ALA   182     234.333   6.879   5.770  1.00  0.00           H  
ATOM   2641  C   ALA   182     235.675   4.578   5.392  1.00  0.00           C  
ATOM   2642  O   ALA   182     235.101   3.522   5.355  1.00  0.00           O  
ATOM   2643  OXT ALA   182     236.502   4.918   6.310  1.00  0.00           O  
TER    2644      ALA   182 
END   
