# Supplementary material for: Exploring Structural Insights of Aβ42 and α-Synuclein Monomers and Heterodimer: A Comparative Study Using Implicit and Explicit Solvent Simulations
Source: J Phys Chem B. 2024 May 3;128(19):4655–69. doi: 10.1021/acs.jpcb.4c00503 (PMC11103699; doi:10.1021/acs.jpcb.4c00503)
Supplement: Supplementary file 3 — jp4c00503_si_003.zip [file jp4c00503_si_003.zip › rep/3_ab42_asyn_FINAL10.pdb]

ATOM      1  N   MET     1     247.531  48.391  -9.764  1.00  0.00           N  
ATOM      2  H1  MET     1     247.756  48.432 -10.748  1.00  0.00           H  
ATOM      3  H2  MET     1     247.926  49.168  -9.253  1.00  0.00           H  
ATOM      4  H3  MET     1     246.546  48.560  -9.623  1.00  0.00           H  
ATOM      5  CA  MET     1     248.137  47.226  -9.247  1.00  0.00           C  
ATOM      6  HA  MET     1     249.159  47.262  -9.623  1.00  0.00           H  
ATOM      7  CB  MET     1     248.362  47.356  -7.800  1.00  0.00           C  
ATOM      8  HB2 MET     1     248.908  48.286  -7.643  1.00  0.00           H  
ATOM      9  HB3 MET     1     247.352  47.525  -7.426  1.00  0.00           H  
ATOM     10  CG  MET     1     249.013  46.175  -7.138  1.00  0.00           C  
ATOM     11  HG2 MET     1     249.128  46.683  -6.181  1.00  0.00           H  
ATOM     12  HG3 MET     1     248.341  45.372  -6.835  1.00  0.00           H  
ATOM     13  SD  MET     1     250.520  45.576  -7.776  1.00  0.00           S  
ATOM     14  CE  MET     1     251.044  44.621  -6.421  1.00  0.00           C  
ATOM     15  HE1 MET     1     251.745  43.905  -6.850  1.00  0.00           H  
ATOM     16  HE2 MET     1     251.659  45.195  -5.727  1.00  0.00           H  
ATOM     17  HE3 MET     1     250.148  44.256  -5.921  1.00  0.00           H  
ATOM     18  C   MET     1     247.387  46.006  -9.689  1.00  0.00           C  
ATOM     19  O   MET     1     246.157  45.932  -9.466  1.00  0.00           O  
ATOM     20  N   ASP     2     248.201  45.033 -10.265  1.00  0.00           N  
ATOM     21  H   ASP     2     249.186  45.254 -10.289  1.00  0.00           H  
ATOM     22  CA  ASP     2     247.680  43.720 -10.753  1.00  0.00           C  
ATOM     23  HA  ASP     2     246.640  43.817 -11.066  1.00  0.00           H  
ATOM     24  CB  ASP     2     248.350  43.227 -12.056  1.00  0.00           C  
ATOM     25  HB2 ASP     2     249.314  42.827 -11.741  1.00  0.00           H  
ATOM     26  HB3 ASP     2     247.818  42.367 -12.462  1.00  0.00           H  
ATOM     27  CG  ASP     2     248.417  44.184 -13.106  1.00  0.00           C  
ATOM     28  OD1 ASP     2     248.686  45.385 -12.844  1.00  0.00           O  
ATOM     29  OD2 ASP     2     247.837  43.851 -14.136  1.00  0.00           O  
ATOM     30  C   ASP     2     247.844  42.759  -9.514  1.00  0.00           C  
ATOM     31  O   ASP     2     248.947  42.333  -9.217  1.00  0.00           O  
ATOM     32  N   VAL     3     246.862  42.555  -8.673  1.00  0.00           N  
ATOM     33  H   VAL     3     245.997  42.923  -9.042  1.00  0.00           H  
ATOM     34  CA  VAL     3     246.849  41.784  -7.375  1.00  0.00           C  
ATOM     35  HA  VAL     3     247.751  41.958  -6.789  1.00  0.00           H  
ATOM     36  CB  VAL     3     245.765  42.334  -6.442  1.00  0.00           C  
ATOM     37  HB  VAL     3     244.814  42.616  -6.893  1.00  0.00           H  
ATOM     38  CG1 VAL     3     245.675  41.635  -5.079  1.00  0.00           C  
ATOM     39 HG11 VAL     3     245.096  42.051  -4.255  1.00  0.00           H  
ATOM     40 HG12 VAL     3     246.665  41.541  -4.633  1.00  0.00           H  
ATOM     41 HG13 VAL     3     245.315  40.607  -5.119  1.00  0.00           H  
ATOM     42  CG2 VAL     3     246.308  43.721  -6.030  1.00  0.00           C  
ATOM     43 HG21 VAL     3     245.594  44.215  -5.371  1.00  0.00           H  
ATOM     44 HG22 VAL     3     246.305  44.441  -6.848  1.00  0.00           H  
ATOM     45 HG23 VAL     3     247.328  43.805  -5.656  1.00  0.00           H  
ATOM     46  C   VAL     3     246.656  40.244  -7.519  1.00  0.00           C  
ATOM     47  O   VAL     3     247.362  39.389  -6.878  1.00  0.00           O  
ATOM     48  N   PHE     4     245.788  39.884  -8.473  1.00  0.00           N  
ATOM     49  H   PHE     4     245.559  40.665  -9.072  1.00  0.00           H  
ATOM     50  CA  PHE     4     245.612  38.500  -9.067  1.00  0.00           C  
ATOM     51  HA  PHE     4     246.573  37.987  -9.108  1.00  0.00           H  
ATOM     52  CB  PHE     4     244.709  37.643  -8.185  1.00  0.00           C  
ATOM     53  HB2 PHE     4     245.063  37.570  -7.156  1.00  0.00           H  
ATOM     54  HB3 PHE     4     243.875  38.345  -8.167  1.00  0.00           H  
ATOM     55  CG  PHE     4     244.536  36.139  -8.737  1.00  0.00           C  
ATOM     56  CD1 PHE     4     243.343  35.733  -9.320  1.00  0.00           C  
ATOM     57  HD1 PHE     4     242.499  36.406  -9.347  1.00  0.00           H  
ATOM     58  CE1 PHE     4     243.307  34.428  -9.937  1.00  0.00           C  
ATOM     59  HE1 PHE     4     242.384  34.171 -10.437  1.00  0.00           H  
ATOM     60  CZ  PHE     4     244.364  33.499  -9.782  1.00  0.00           C  
ATOM     61  HZ  PHE     4     244.271  32.598 -10.370  1.00  0.00           H  
ATOM     62  CE2 PHE     4     245.542  33.929  -9.226  1.00  0.00           C  
ATOM     63  HE2 PHE     4     246.460  33.363  -9.298  1.00  0.00           H  
ATOM     64  CD2 PHE     4     245.689  35.220  -8.710  1.00  0.00           C  
ATOM     65  HD2 PHE     4     246.699  35.515  -8.468  1.00  0.00           H  
ATOM     66  C   PHE     4     244.902  38.778 -10.361  1.00  0.00           C  
ATOM     67  O   PHE     4     244.053  39.648 -10.482  1.00  0.00           O  
ATOM     68  N   MET     5     245.130  37.787 -11.304  1.00  0.00           N  
ATOM     69  H   MET     5     245.210  36.845 -10.949  1.00  0.00           H  
ATOM     70  CA  MET     5     244.792  37.757 -12.684  1.00  0.00           C  
ATOM     71  HA  MET     5     243.850  38.284 -12.834  1.00  0.00           H  
ATOM     72  CB  MET     5     245.929  38.290 -13.536  1.00  0.00           C  
ATOM     73  HB2 MET     5     246.856  38.075 -13.004  1.00  0.00           H  
ATOM     74  HB3 MET     5     245.997  37.700 -14.450  1.00  0.00           H  
ATOM     75  CG  MET     5     246.022  39.819 -13.733  1.00  0.00           C  
ATOM     76  HG2 MET     5     245.810  40.283 -12.769  1.00  0.00           H  
ATOM     77  HG3 MET     5     247.004  40.191 -14.023  1.00  0.00           H  
ATOM     78  SD  MET     5     244.850  40.411 -14.900  1.00  0.00           S  
ATOM     79  CE  MET     5     243.392  40.945 -13.894  1.00  0.00           C  
ATOM     80  HE1 MET     5     243.714  41.757 -13.242  1.00  0.00           H  
ATOM     81  HE2 MET     5     242.684  41.283 -14.650  1.00  0.00           H  
ATOM     82  HE3 MET     5     242.974  40.098 -13.350  1.00  0.00           H  
ATOM     83  C   MET     5     244.447  36.351 -13.187  1.00  0.00           C  
ATOM     84  O   MET     5     245.224  35.474 -12.915  1.00  0.00           O  
ATOM     85  N   LYS     6     243.315  36.253 -13.921  1.00  0.00           N  
ATOM     86  H   LYS     6     242.639  37.002 -13.877  1.00  0.00           H  
ATOM     87  CA  LYS     6     242.748  34.866 -14.288  1.00  0.00           C  
ATOM     88  HA  LYS     6     242.846  34.272 -13.380  1.00  0.00           H  
ATOM     89  CB  LYS     6     241.243  35.132 -14.703  1.00  0.00           C  
ATOM     90  HB2 LYS     6     240.803  34.148 -14.868  1.00  0.00           H  
ATOM     91  HB3 LYS     6     240.734  35.492 -13.809  1.00  0.00           H  
ATOM     92  CG  LYS     6     240.997  36.007 -15.971  1.00  0.00           C  
ATOM     93  HG2 LYS     6     241.802  36.741 -16.020  1.00  0.00           H  
ATOM     94  HG3 LYS     6     240.998  35.435 -16.898  1.00  0.00           H  
ATOM     95  CD  LYS     6     239.570  36.702 -15.873  1.00  0.00           C  
ATOM     96  HD2 LYS     6     238.836  35.897 -15.851  1.00  0.00           H  
ATOM     97  HD3 LYS     6     239.536  37.417 -15.052  1.00  0.00           H  
ATOM     98  CE  LYS     6     239.273  37.447 -17.204  1.00  0.00           C  
ATOM     99  HE2 LYS     6     239.666  36.828 -18.011  1.00  0.00           H  
ATOM    100  HE3 LYS     6     238.215  37.462 -17.467  1.00  0.00           H  
ATOM    101  NZ  LYS     6     239.890  38.763 -17.223  1.00  0.00           N  
ATOM    102  HZ1 LYS     6     239.449  39.343 -17.922  1.00  0.00           H  
ATOM    103  HZ2 LYS     6     239.982  39.228 -16.330  1.00  0.00           H  
ATOM    104  HZ3 LYS     6     240.845  38.591 -17.504  1.00  0.00           H  
ATOM    105  C   LYS     6     243.587  33.978 -15.175  1.00  0.00           C  
ATOM    106  O   LYS     6     243.458  32.755 -15.143  1.00  0.00           O  
ATOM    107  N   GLY     7     244.457  34.510 -15.951  1.00  0.00           N  
ATOM    108  H   GLY     7     244.607  35.504 -15.848  1.00  0.00           H  
ATOM    109  CA  GLY     7     245.340  33.870 -16.940  1.00  0.00           C  
ATOM    110  HA2 GLY     7     246.251  34.454 -17.072  1.00  0.00           H  
ATOM    111  HA3 GLY     7     245.682  32.998 -16.383  1.00  0.00           H  
ATOM    112  C   GLY     7     244.791  33.420 -18.282  1.00  0.00           C  
ATOM    113  O   GLY     7     244.983  34.087 -19.270  1.00  0.00           O  
ATOM    114  N   LEU     8     243.952  32.376 -18.287  1.00  0.00           N  
ATOM    115  H   LEU     8     243.959  31.914 -17.389  1.00  0.00           H  
ATOM    116  CA  LEU     8     243.465  31.630 -19.420  1.00  0.00           C  
ATOM    117  HA  LEU     8     244.217  31.511 -20.200  1.00  0.00           H  
ATOM    118  CB  LEU     8     243.310  30.232 -18.979  1.00  0.00           C  
ATOM    119  HB2 LEU     8     242.458  30.296 -18.303  1.00  0.00           H  
ATOM    120  HB3 LEU     8     242.977  29.574 -19.782  1.00  0.00           H  
ATOM    121  CG  LEU     8     244.500  29.504 -18.182  1.00  0.00           C  
ATOM    122  HG  LEU     8     244.475  29.989 -17.206  1.00  0.00           H  
ATOM    123  CD1 LEU     8     245.900  29.564 -18.785  1.00  0.00           C  
ATOM    124 HD11 LEU     8     246.009  29.410 -19.858  1.00  0.00           H  
ATOM    125 HD12 LEU     8     246.452  28.812 -18.219  1.00  0.00           H  
ATOM    126 HD13 LEU     8     246.407  30.519 -18.648  1.00  0.00           H  
ATOM    127  CD2 LEU     8     244.084  28.082 -17.833  1.00  0.00           C  
ATOM    128 HD21 LEU     8     244.578  27.731 -16.927  1.00  0.00           H  
ATOM    129 HD22 LEU     8     244.179  27.525 -18.765  1.00  0.00           H  
ATOM    130 HD23 LEU     8     243.068  28.091 -17.438  1.00  0.00           H  
ATOM    131  C   LEU     8     242.110  32.065 -19.957  1.00  0.00           C  
ATOM    132  O   LEU     8     241.212  32.376 -19.145  1.00  0.00           O  
ATOM    133  N   SER     9     241.879  31.975 -21.357  1.00  0.00           N  
ATOM    134  H   SER     9     242.683  31.746 -21.923  1.00  0.00           H  
ATOM    135  CA  SER     9     240.598  32.267 -21.986  1.00  0.00           C  
ATOM    136  HA  SER     9     239.671  32.283 -21.413  1.00  0.00           H  
ATOM    137  CB  SER     9     240.603  33.691 -22.494  1.00  0.00           C  
ATOM    138  HB2 SER     9     240.975  34.447 -21.803  1.00  0.00           H  
ATOM    139  HB3 SER     9     241.190  33.877 -23.393  1.00  0.00           H  
ATOM    140  OG  SER     9     239.269  34.073 -22.899  1.00  0.00           O  
ATOM    141  HG  SER     9     239.268  35.023 -22.759  1.00  0.00           H  
ATOM    142  C   SER     9     240.650  31.167 -23.149  1.00  0.00           C  
ATOM    143  O   SER     9     241.522  30.286 -23.281  1.00  0.00           O  
ATOM    144  N   LYS    10     239.720  31.317 -24.126  1.00  0.00           N  
ATOM    145  H   LYS    10     239.172  32.164 -24.086  1.00  0.00           H  
ATOM    146  CA  LYS    10     239.495  30.544 -25.390  1.00  0.00           C  
ATOM    147  HA  LYS    10     238.597  31.042 -25.754  1.00  0.00           H  
ATOM    148  CB  LYS    10     240.671  30.814 -26.393  1.00  0.00           C  
ATOM    149  HB2 LYS    10     241.438  30.092 -26.111  1.00  0.00           H  
ATOM    150  HB3 LYS    10     240.453  30.374 -27.366  1.00  0.00           H  
ATOM    151  CG  LYS    10     241.322  32.231 -26.609  1.00  0.00           C  
ATOM    152  HG2 LYS    10     240.583  33.012 -26.788  1.00  0.00           H  
ATOM    153  HG3 LYS    10     241.897  32.583 -25.753  1.00  0.00           H  
ATOM    154  CD  LYS    10     242.369  32.006 -27.648  1.00  0.00           C  
ATOM    155  HD2 LYS    10     243.143  31.369 -27.220  1.00  0.00           H  
ATOM    156  HD3 LYS    10     242.098  31.467 -28.556  1.00  0.00           H  
ATOM    157  CE  LYS    10     242.946  33.324 -28.072  1.00  0.00           C  
ATOM    158  HE2 LYS    10     242.086  33.836 -28.504  1.00  0.00           H  
ATOM    159  HE3 LYS    10     243.320  33.751 -27.141  1.00  0.00           H  
ATOM    160  NZ  LYS    10     243.955  33.139 -29.083  1.00  0.00           N  
ATOM    161  HZ1 LYS    10     244.812  32.736 -28.731  1.00  0.00           H  
ATOM    162  HZ2 LYS    10     243.802  32.562 -29.898  1.00  0.00           H  
ATOM    163  HZ3 LYS    10     244.230  33.997 -29.538  1.00  0.00           H  
ATOM    164  C   LYS    10     239.254  29.119 -25.223  1.00  0.00           C  
ATOM    165  O   LYS    10     238.353  28.729 -25.951  1.00  0.00           O  
ATOM    166  N   ALA    11     240.039  28.245 -24.476  1.00  0.00           N  
ATOM    167  H   ALA    11     240.851  28.682 -24.065  1.00  0.00           H  
ATOM    168  CA  ALA    11     239.932  26.769 -24.440  1.00  0.00           C  
ATOM    169  HA  ALA    11     239.539  26.439 -25.402  1.00  0.00           H  
ATOM    170  CB  ALA    11     241.324  26.131 -24.307  1.00  0.00           C  
ATOM    171  HB1 ALA    11     241.302  25.080 -24.597  1.00  0.00           H  
ATOM    172  HB2 ALA    11     241.902  26.470 -25.166  1.00  0.00           H  
ATOM    173  HB3 ALA    11     241.859  26.398 -23.396  1.00  0.00           H  
ATOM    174  C   ALA    11     239.018  26.377 -23.244  1.00  0.00           C  
ATOM    175  O   ALA    11     239.233  26.895 -22.173  1.00  0.00           O  
ATOM    176  N   LYS    12     238.154  25.396 -23.443  1.00  0.00           N  
ATOM    177  H   LYS    12     238.238  24.879 -24.307  1.00  0.00           H  
ATOM    178  CA  LYS    12     237.149  24.865 -22.441  1.00  0.00           C  
ATOM    179  HA  LYS    12     237.094  25.592 -21.630  1.00  0.00           H  
ATOM    180  CB  LYS    12     235.716  24.562 -23.075  1.00  0.00           C  
ATOM    181  HB2 LYS    12     236.062  24.042 -23.968  1.00  0.00           H  
ATOM    182  HB3 LYS    12     235.120  23.927 -22.419  1.00  0.00           H  
ATOM    183  CG  LYS    12     235.127  25.994 -23.517  1.00  0.00           C  
ATOM    184  HG2 LYS    12     234.825  26.481 -22.590  1.00  0.00           H  
ATOM    185  HG3 LYS    12     235.918  26.599 -23.960  1.00  0.00           H  
ATOM    186  CD  LYS    12     233.872  25.874 -24.338  1.00  0.00           C  
ATOM    187  HD2 LYS    12     234.005  25.728 -25.410  1.00  0.00           H  
ATOM    188  HD3 LYS    12     233.342  24.975 -24.025  1.00  0.00           H  
ATOM    189  CE  LYS    12     232.819  27.115 -24.242  1.00  0.00           C  
ATOM    190  HE2 LYS    12     233.109  27.836 -23.478  1.00  0.00           H  
ATOM    191  HE3 LYS    12     232.810  27.737 -25.136  1.00  0.00           H  
ATOM    192  NZ  LYS    12     231.465  26.676 -23.923  1.00  0.00           N  
ATOM    193  HZ1 LYS    12     230.866  27.489 -23.954  1.00  0.00           H  
ATOM    194  HZ2 LYS    12     231.143  25.989 -24.590  1.00  0.00           H  
ATOM    195  HZ3 LYS    12     231.265  26.295 -23.009  1.00  0.00           H  
ATOM    196  C   LYS    12     237.686  23.651 -21.663  1.00  0.00           C  
ATOM    197  O   LYS    12     238.746  23.145 -22.025  1.00  0.00           O  
ATOM    198  N   GLU    13     236.981  23.062 -20.606  1.00  0.00           N  
ATOM    199  H   GLU    13     236.153  23.545 -20.288  1.00  0.00           H  
ATOM    200  CA  GLU    13     237.332  21.834 -19.905  1.00  0.00           C  
ATOM    201  HA  GLU    13     238.218  21.321 -20.280  1.00  0.00           H  
ATOM    202  CB  GLU    13     237.946  22.043 -18.393  1.00  0.00           C  
ATOM    203  HB2 GLU    13     237.238  22.547 -17.734  1.00  0.00           H  
ATOM    204  HB3 GLU    13     238.139  21.015 -18.088  1.00  0.00           H  
ATOM    205  CG  GLU    13     239.249  22.883 -18.482  1.00  0.00           C  
ATOM    206  HG2 GLU    13     239.837  22.877 -19.399  1.00  0.00           H  
ATOM    207  HG3 GLU    13     239.040  23.948 -18.377  1.00  0.00           H  
ATOM    208  CD  GLU    13     240.249  22.500 -17.331  1.00  0.00           C  
ATOM    209  OE1 GLU    13     239.810  22.556 -16.143  1.00  0.00           O  
ATOM    210  OE2 GLU    13     241.469  22.307 -17.669  1.00  0.00           O  
ATOM    211  C   GLU    13     236.093  20.930 -19.761  1.00  0.00           C  
ATOM    212  O   GLU    13     235.008  21.448 -19.486  1.00  0.00           O  
ATOM    213  N   GLY    14     236.288  19.579 -19.790  1.00  0.00           N  
ATOM    214  H   GLY    14     237.201  19.148 -19.802  1.00  0.00           H  
ATOM    215  CA  GLY    14     235.209  18.531 -19.833  1.00  0.00           C  
ATOM    216  HA2 GLY    14     234.741  18.535 -18.849  1.00  0.00           H  
ATOM    217  HA3 GLY    14     234.585  18.865 -20.662  1.00  0.00           H  
ATOM    218  C   GLY    14     235.728  17.097 -20.052  1.00  0.00           C  
ATOM    219  O   GLY    14     236.966  16.984 -20.128  1.00  0.00           O  
ATOM    220  N   VAL    15     234.846  16.062 -19.890  1.00  0.00           N  
ATOM    221  H   VAL    15     233.895  16.340 -19.696  1.00  0.00           H  
ATOM    222  CA  VAL    15     235.243  14.630 -20.057  1.00  0.00           C  
ATOM    223  HA  VAL    15     236.238  14.470 -19.643  1.00  0.00           H  
ATOM    224  CB  VAL    15     234.320  13.763 -19.198  1.00  0.00           C  
ATOM    225  HB  VAL    15     234.672  12.733 -19.248  1.00  0.00           H  
ATOM    226  CG1 VAL    15     234.438  14.171 -17.779  1.00  0.00           C  
ATOM    227 HG11 VAL    15     233.871  13.627 -17.024  1.00  0.00           H  
ATOM    228 HG12 VAL    15     234.222  15.236 -17.694  1.00  0.00           H  
ATOM    229 HG13 VAL    15     235.508  13.987 -17.682  1.00  0.00           H  
ATOM    230  CG2 VAL    15     232.878  13.923 -19.584  1.00  0.00           C  
ATOM    231 HG21 VAL    15     232.778  13.570 -20.611  1.00  0.00           H  
ATOM    232 HG22 VAL    15     232.571  14.966 -19.513  1.00  0.00           H  
ATOM    233 HG23 VAL    15     232.142  13.353 -19.018  1.00  0.00           H  
ATOM    234  C   VAL    15     235.245  14.158 -21.450  1.00  0.00           C  
ATOM    235  O   VAL    15     235.536  12.977 -21.735  1.00  0.00           O  
ATOM    236  N   VAL    16     234.813  15.097 -22.357  1.00  0.00           N  
ATOM    237  H   VAL    16     234.759  16.021 -21.952  1.00  0.00           H  
ATOM    238  CA  VAL    16     234.913  14.960 -23.812  1.00  0.00           C  
ATOM    239  HA  VAL    16     235.813  14.356 -23.921  1.00  0.00           H  
ATOM    240  CB  VAL    16     233.690  14.249 -24.402  1.00  0.00           C  
ATOM    241  HB  VAL    16     233.568  13.384 -23.751  1.00  0.00           H  
ATOM    242  CG1 VAL    16     233.913  13.806 -25.858  1.00  0.00           C  
ATOM    243 HG11 VAL    16     233.111  13.095 -26.057  1.00  0.00           H  
ATOM    244 HG12 VAL    16     234.878  13.329 -26.029  1.00  0.00           H  
ATOM    245 HG13 VAL    16     233.845  14.652 -26.543  1.00  0.00           H  
ATOM    246  CG2 VAL    16     232.514  15.175 -24.377  1.00  0.00           C  
ATOM    247 HG21 VAL    16     232.730  15.855 -25.201  1.00  0.00           H  
ATOM    248 HG22 VAL    16     232.395  15.655 -23.406  1.00  0.00           H  
ATOM    249 HG23 VAL    16     231.549  14.707 -24.570  1.00  0.00           H  
ATOM    250  C   VAL    16     235.366  16.238 -24.442  1.00  0.00           C  
ATOM    251  O   VAL    16     235.251  17.273 -23.858  1.00  0.00           O  
ATOM    252  N   ALA    17     235.880  16.155 -25.734  1.00  0.00           N  
ATOM    253  H   ALA    17     235.974  15.221 -26.108  1.00  0.00           H  
ATOM    254  CA  ALA    17     236.397  17.216 -26.469  1.00  0.00           C  
ATOM    255  HA  ALA    17     235.835  18.110 -26.199  1.00  0.00           H  
ATOM    256  CB  ALA    17     237.914  17.228 -26.171  1.00  0.00           C  
ATOM    257  HB1 ALA    17     238.190  17.279 -25.118  1.00  0.00           H  
ATOM    258  HB2 ALA    17     238.279  16.307 -26.625  1.00  0.00           H  
ATOM    259  HB3 ALA    17     238.351  18.121 -26.618  1.00  0.00           H  
ATOM    260  C   ALA    17     236.089  16.988 -27.958  1.00  0.00           C  
ATOM    261  O   ALA    17     236.206  15.863 -28.429  1.00  0.00           O  
ATOM    262  N   ALA    18     235.670  18.066 -28.666  1.00  0.00           N  
ATOM    263  H   ALA    18     235.354  18.827 -28.080  1.00  0.00           H  
ATOM    264  CA  ALA    18     235.564  18.136 -30.208  1.00  0.00           C  
ATOM    265  HA  ALA    18     235.038  17.250 -30.562  1.00  0.00           H  
ATOM    266  CB  ALA    18     234.693  19.349 -30.556  1.00  0.00           C  
ATOM    267  HB1 ALA    18     233.658  19.147 -30.279  1.00  0.00           H  
ATOM    268  HB2 ALA    18     235.202  20.137 -30.003  1.00  0.00           H  
ATOM    269  HB3 ALA    18     234.668  19.348 -31.646  1.00  0.00           H  
ATOM    270  C   ALA    18     236.911  17.961 -31.018  1.00  0.00           C  
ATOM    271  O   ALA    18     236.939  18.085 -32.256  1.00  0.00           O  
ATOM    272  N   ALA    19     237.967  17.542 -30.352  1.00  0.00           N  
ATOM    273  H   ALA    19     237.960  17.392 -29.353  1.00  0.00           H  
ATOM    274  CA  ALA    19     239.354  17.114 -30.877  1.00  0.00           C  
ATOM    275  HA  ALA    19     239.358  17.439 -31.918  1.00  0.00           H  
ATOM    276  CB  ALA    19     240.450  18.073 -30.239  1.00  0.00           C  
ATOM    277  HB1 ALA    19     241.422  17.586 -30.319  1.00  0.00           H  
ATOM    278  HB2 ALA    19     240.397  19.058 -30.703  1.00  0.00           H  
ATOM    279  HB3 ALA    19     240.309  18.278 -29.178  1.00  0.00           H  
ATOM    280  C   ALA    19     239.576  15.492 -30.687  1.00  0.00           C  
ATOM    281  O   ALA    19     238.771  14.985 -29.969  1.00  0.00           O  
ATOM    282  N   GLU    20     240.656  14.919 -31.270  1.00  0.00           N  
ATOM    283  H   GLU    20     241.327  15.507 -31.744  1.00  0.00           H  
ATOM    284  CA  GLU    20     241.045  13.565 -31.044  1.00  0.00           C  
ATOM    285  HA  GLU    20     240.166  12.923 -30.995  1.00  0.00           H  
ATOM    286  CB  GLU    20     241.947  13.076 -32.213  1.00  0.00           C  
ATOM    287  HB2 GLU    20     242.906  13.581 -32.092  1.00  0.00           H  
ATOM    288  HB3 GLU    20     242.188  12.027 -32.043  1.00  0.00           H  
ATOM    289  CG  GLU    20     241.273  13.257 -33.584  1.00  0.00           C  
ATOM    290  HG2 GLU    20     241.242  14.336 -33.739  1.00  0.00           H  
ATOM    291  HG3 GLU    20     241.946  12.830 -34.328  1.00  0.00           H  
ATOM    292  CD  GLU    20     239.783  12.674 -33.634  1.00  0.00           C  
ATOM    293  OE1 GLU    20     239.307  11.841 -32.807  1.00  0.00           O  
ATOM    294  OE2 GLU    20     239.087  13.061 -34.603  1.00  0.00           O  
ATOM    295  C   GLU    20     241.945  13.368 -29.742  1.00  0.00           C  
ATOM    296  O   GLU    20     242.346  12.278 -29.421  1.00  0.00           O  
ATOM    297  N   LYS    21     242.152  14.398 -28.926  1.00  0.00           N  
ATOM    298  H   LYS    21     241.685  15.263 -29.159  1.00  0.00           H  
ATOM    299  CA  LYS    21     243.161  14.339 -27.856  1.00  0.00           C  
ATOM    300  HA  LYS    21     244.037  13.826 -28.254  1.00  0.00           H  
ATOM    301  CB  LYS    21     243.606  15.738 -27.433  1.00  0.00           C  
ATOM    302  HB2 LYS    21     244.093  16.226 -28.278  1.00  0.00           H  
ATOM    303  HB3 LYS    21     242.817  16.420 -27.117  1.00  0.00           H  
ATOM    304  CG  LYS    21     244.562  15.686 -26.194  1.00  0.00           C  
ATOM    305  HG2 LYS    21     244.237  14.888 -25.526  1.00  0.00           H  
ATOM    306  HG3 LYS    21     245.591  15.454 -26.468  1.00  0.00           H  
ATOM    307  CD  LYS    21     244.532  16.917 -25.361  1.00  0.00           C  
ATOM    308  HD2 LYS    21     244.932  17.641 -26.071  1.00  0.00           H  
ATOM    309  HD3 LYS    21     243.557  17.066 -24.897  1.00  0.00           H  
ATOM    310  CE  LYS    21     245.534  16.741 -24.167  1.00  0.00           C  
ATOM    311  HE2 LYS    21     245.441  17.444 -23.339  1.00  0.00           H  
ATOM    312  HE3 LYS    21     245.440  15.735 -23.758  1.00  0.00           H  
ATOM    313  NZ  LYS    21     246.885  16.851 -24.592  1.00  0.00           N  
ATOM    314  HZ1 LYS    21     247.003  16.045 -25.189  1.00  0.00           H  
ATOM    315  HZ2 LYS    21     246.982  17.630 -25.228  1.00  0.00           H  
ATOM    316  HZ3 LYS    21     247.446  16.934 -23.756  1.00  0.00           H  
ATOM    317  C   LYS    21     242.810  13.351 -26.708  1.00  0.00           C  
ATOM    318  O   LYS    21     243.655  12.556 -26.206  1.00  0.00           O  
ATOM    319  N   THR    22     241.557  13.336 -26.300  1.00  0.00           N  
ATOM    320  H   THR    22     240.883  13.968 -26.710  1.00  0.00           H  
ATOM    321  CA  THR    22     240.966  12.504 -25.168  1.00  0.00           C  
ATOM    322  HA  THR    22     241.229  12.840 -24.164  1.00  0.00           H  
ATOM    323  CB  THR    22     239.382  12.541 -25.261  1.00  0.00           C  
ATOM    324  HB  THR    22     239.028  13.563 -25.123  1.00  0.00           H  
ATOM    325  CG2 THR    22     238.567  11.716 -24.275  1.00  0.00           C  
ATOM    326 HG21 THR    22     237.505  11.898 -24.434  1.00  0.00           H  
ATOM    327 HG22 THR    22     238.829  11.966 -23.247  1.00  0.00           H  
ATOM    328 HG23 THR    22     238.560  10.631 -24.375  1.00  0.00           H  
ATOM    329  OG1 THR    22     239.084  12.025 -26.586  1.00  0.00           O  
ATOM    330  HG1 THR    22     238.147  11.937 -26.775  1.00  0.00           H  
ATOM    331  C   THR    22     241.434  11.027 -25.195  1.00  0.00           C  
ATOM    332  O   THR    22     241.672  10.371 -24.194  1.00  0.00           O  
ATOM    333  N   LYS    23     241.565  10.397 -26.455  1.00  0.00           N  
ATOM    334  H   LYS    23     241.107  10.966 -27.153  1.00  0.00           H  
ATOM    335  CA  LYS    23     242.088   9.092 -26.869  1.00  0.00           C  
ATOM    336  HA  LYS    23     241.847   8.475 -26.004  1.00  0.00           H  
ATOM    337  CB  LYS    23     241.217   8.700 -28.064  1.00  0.00           C  
ATOM    338  HB2 LYS    23     240.266   9.221 -27.961  1.00  0.00           H  
ATOM    339  HB3 LYS    23     241.547   8.849 -29.092  1.00  0.00           H  
ATOM    340  CG  LYS    23     240.878   7.216 -27.989  1.00  0.00           C  
ATOM    341  HG2 LYS    23     241.782   6.691 -28.296  1.00  0.00           H  
ATOM    342  HG3 LYS    23     240.734   6.884 -26.961  1.00  0.00           H  
ATOM    343  CD  LYS    23     239.681   7.061 -28.901  1.00  0.00           C  
ATOM    344  HD2 LYS    23     238.833   7.549 -28.421  1.00  0.00           H  
ATOM    345  HD3 LYS    23     239.840   7.701 -29.768  1.00  0.00           H  
ATOM    346  CE  LYS    23     239.197   5.607 -29.169  1.00  0.00           C  
ATOM    347  HE2 LYS    23     238.422   5.677 -29.933  1.00  0.00           H  
ATOM    348  HE3 LYS    23     239.982   4.883 -29.387  1.00  0.00           H  
ATOM    349  NZ  LYS    23     238.638   5.037 -27.998  1.00  0.00           N  
ATOM    350  HZ1 LYS    23     239.341   4.974 -27.276  1.00  0.00           H  
ATOM    351  HZ2 LYS    23     237.866   5.599 -27.668  1.00  0.00           H  
ATOM    352  HZ3 LYS    23     238.418   4.062 -28.139  1.00  0.00           H  
ATOM    353  C   LYS    23     243.662   8.850 -27.005  1.00  0.00           C  
ATOM    354  O   LYS    23     244.023   7.705 -27.319  1.00  0.00           O  
ATOM    355  N   GLN    24     244.435   9.850 -26.784  1.00  0.00           N  
ATOM    356  H   GLN    24     244.015  10.729 -26.519  1.00  0.00           H  
ATOM    357  CA  GLN    24     245.936   9.764 -26.815  1.00  0.00           C  
ATOM    358  HA  GLN    24     246.231   9.277 -27.744  1.00  0.00           H  
ATOM    359  CB  GLN    24     246.649  11.162 -26.940  1.00  0.00           C  
ATOM    360  HB2 GLN    24     246.085  11.812 -26.271  1.00  0.00           H  
ATOM    361  HB3 GLN    24     247.680  11.259 -26.599  1.00  0.00           H  
ATOM    362  CG  GLN    24     246.547  11.661 -28.437  1.00  0.00           C  
ATOM    363  HG2 GLN    24     245.535  11.408 -28.753  1.00  0.00           H  
ATOM    364  HG3 GLN    24     246.556  12.749 -28.513  1.00  0.00           H  
ATOM    365  CD  GLN    24     247.478  10.922 -29.343  1.00  0.00           C  
ATOM    366  OE1 GLN    24     248.516  10.469 -28.955  1.00  0.00           O  
ATOM    367  NE2 GLN    24     247.107  10.651 -30.511  1.00  0.00           N  
ATOM    368 HE21 GLN    24     246.135  10.620 -30.782  1.00  0.00           H  
ATOM    369 HE22 GLN    24     247.554   9.991 -31.132  1.00  0.00           H  
ATOM    370  C   GLN    24     246.602   8.811 -25.723  1.00  0.00           C  
ATOM    371  O   GLN    24     245.955   8.390 -24.783  1.00  0.00           O  
ATOM    372  N   GLY    25     247.963   8.620 -25.905  1.00  0.00           N  
ATOM    373  H   GLY    25     248.410   8.988 -26.732  1.00  0.00           H  
ATOM    374  CA  GLY    25     248.615   7.619 -25.105  1.00  0.00           C  
ATOM    375  HA2 GLY    25     247.994   6.812 -24.717  1.00  0.00           H  
ATOM    376  HA3 GLY    25     249.435   7.143 -25.643  1.00  0.00           H  
ATOM    377  C   GLY    25     249.139   8.239 -23.861  1.00  0.00           C  
ATOM    378  O   GLY    25     250.308   8.562 -23.823  1.00  0.00           O  
ATOM    379  N   VAL    26     248.358   8.608 -22.848  1.00  0.00           N  
ATOM    380  H   VAL    26     247.363   8.463 -22.758  1.00  0.00           H  
ATOM    381  CA  VAL    26     248.862   9.470 -21.758  1.00  0.00           C  
ATOM    382  HA  VAL    26     249.484  10.214 -22.256  1.00  0.00           H  
ATOM    383  CB  VAL    26     247.714  10.227 -21.103  1.00  0.00           C  
ATOM    384  HB  VAL    26     248.107  10.849 -20.299  1.00  0.00           H  
ATOM    385  CG1 VAL    26     247.056  11.068 -22.200  1.00  0.00           C  
ATOM    386 HG11 VAL    26     246.391  10.461 -22.814  1.00  0.00           H  
ATOM    387 HG12 VAL    26     247.782  11.417 -22.935  1.00  0.00           H  
ATOM    388 HG13 VAL    26     246.714  11.997 -21.744  1.00  0.00           H  
ATOM    389  CG2 VAL    26     246.768   9.227 -20.367  1.00  0.00           C  
ATOM    390 HG21 VAL    26     246.057   9.582 -19.621  1.00  0.00           H  
ATOM    391 HG22 VAL    26     247.469   8.607 -19.807  1.00  0.00           H  
ATOM    392 HG23 VAL    26     246.322   8.444 -20.979  1.00  0.00           H  
ATOM    393  C   VAL    26     249.816   8.706 -20.797  1.00  0.00           C  
ATOM    394  O   VAL    26     249.708   7.509 -20.594  1.00  0.00           O  
ATOM    395  N   ALA    27     250.560   9.422 -19.989  1.00  0.00           N  
ATOM    396  H   ALA    27     250.507  10.390 -20.271  1.00  0.00           H  
ATOM    397  CA  ALA    27     251.754   8.901 -19.313  1.00  0.00           C  
ATOM    398  HA  ALA    27     252.039   7.950 -19.764  1.00  0.00           H  
ATOM    399  CB  ALA    27     252.880   9.886 -19.812  1.00  0.00           C  
ATOM    400  HB1 ALA    27     252.928  10.819 -19.250  1.00  0.00           H  
ATOM    401  HB2 ALA    27     253.767   9.257 -19.740  1.00  0.00           H  
ATOM    402  HB3 ALA    27     252.868  10.045 -20.890  1.00  0.00           H  
ATOM    403  C   ALA    27     251.608   8.887 -17.826  1.00  0.00           C  
ATOM    404  O   ALA    27     251.440   9.972 -17.211  1.00  0.00           O  
ATOM    405  N   GLU    28     251.659   7.731 -17.277  1.00  0.00           N  
ATOM    406  H   GLU    28     251.733   6.920 -17.875  1.00  0.00           H  
ATOM    407  CA  GLU    28     251.633   7.513 -15.829  1.00  0.00           C  
ATOM    408  HA  GLU    28     251.181   8.372 -15.331  1.00  0.00           H  
ATOM    409  CB  GLU    28     250.724   6.313 -15.434  1.00  0.00           C  
ATOM    410  HB2 GLU    28     251.292   5.391 -15.565  1.00  0.00           H  
ATOM    411  HB3 GLU    28     250.567   6.165 -14.365  1.00  0.00           H  
ATOM    412  CG  GLU    28     249.325   6.211 -16.063  1.00  0.00           C  
ATOM    413  HG2 GLU    28     248.744   7.043 -15.665  1.00  0.00           H  
ATOM    414  HG3 GLU    28     249.380   6.192 -17.151  1.00  0.00           H  
ATOM    415  CD  GLU    28     248.568   4.925 -15.595  1.00  0.00           C  
ATOM    416  OE1 GLU    28     248.718   4.477 -14.408  1.00  0.00           O  
ATOM    417  OE2 GLU    28     247.842   4.294 -16.359  1.00  0.00           O  
ATOM    418  C   GLU    28     253.011   7.223 -15.212  1.00  0.00           C  
ATOM    419  O   GLU    28     253.788   6.487 -15.761  1.00  0.00           O  
ATOM    420  N   ALA    29     253.297   7.720 -13.985  1.00  0.00           N  
ATOM    421  H   ALA    29     252.729   8.459 -13.596  1.00  0.00           H  
ATOM    422  CA  ALA    29     254.467   7.345 -13.113  1.00  0.00           C  
ATOM    423  HA  ALA    29     255.159   6.629 -13.557  1.00  0.00           H  
ATOM    424  CB  ALA    29     255.421   8.627 -12.973  1.00  0.00           C  
ATOM    425  HB1 ALA    29     255.573   9.085 -13.950  1.00  0.00           H  
ATOM    426  HB2 ALA    29     254.825   9.373 -12.448  1.00  0.00           H  
ATOM    427  HB3 ALA    29     256.321   8.439 -12.387  1.00  0.00           H  
ATOM    428  C   ALA    29     254.147   6.818 -11.659  1.00  0.00           C  
ATOM    429  O   ALA    29     255.046   6.254 -10.950  1.00  0.00           O  
ATOM    430  N   ALA    30     252.975   7.007 -11.090  1.00  0.00           N  
ATOM    431  H   ALA    30     252.212   7.327 -11.670  1.00  0.00           H  
ATOM    432  CA  ALA    30     252.564   6.502  -9.831  1.00  0.00           C  
ATOM    433  HA  ALA    30     253.271   6.883  -9.094  1.00  0.00           H  
ATOM    434  CB  ALA    30     251.227   6.960  -9.413  1.00  0.00           C  
ATOM    435  HB1 ALA    30     250.448   6.569 -10.068  1.00  0.00           H  
ATOM    436  HB2 ALA    30     250.976   6.544  -8.438  1.00  0.00           H  
ATOM    437  HB3 ALA    30     251.058   8.032  -9.521  1.00  0.00           H  
ATOM    438  C   ALA    30     252.766   4.991  -9.857  1.00  0.00           C  
ATOM    439  O   ALA    30     252.331   4.325 -10.795  1.00  0.00           O  
ATOM    440  N   GLY    31     253.275   4.395  -8.763  1.00  0.00           N  
ATOM    441  H   GLY    31     253.586   5.011  -8.025  1.00  0.00           H  
ATOM    442  CA  GLY    31     253.398   2.956  -8.482  1.00  0.00           C  
ATOM    443  HA2 GLY    31     252.497   2.484  -8.875  1.00  0.00           H  
ATOM    444  HA3 GLY    31     254.313   2.521  -8.884  1.00  0.00           H  
ATOM    445  C   GLY    31     253.338   2.667  -6.971  1.00  0.00           C  
ATOM    446  O   GLY    31     253.895   3.396  -6.175  1.00  0.00           O  
ATOM    447  N   LYS    32     252.727   1.581  -6.513  1.00  0.00           N  
ATOM    448  H   LYS    32     252.277   1.066  -7.256  1.00  0.00           H  
ATOM    449  CA  LYS    32     252.537   1.202  -5.094  1.00  0.00           C  
ATOM    450  HA  LYS    32     252.184   2.153  -4.694  1.00  0.00           H  
ATOM    451  CB  LYS    32     251.298   0.208  -5.061  1.00  0.00           C  
ATOM    452  HB2 LYS    32     250.967   0.362  -4.034  1.00  0.00           H  
ATOM    453  HB3 LYS    32     250.508   0.500  -5.753  1.00  0.00           H  
ATOM    454  CG  LYS    32     251.459  -1.290  -5.123  1.00  0.00           C  
ATOM    455  HG2 LYS    32     251.900  -1.393  -6.114  1.00  0.00           H  
ATOM    456  HG3 LYS    32     252.158  -1.532  -4.322  1.00  0.00           H  
ATOM    457  CD  LYS    32     250.091  -2.019  -5.029  1.00  0.00           C  
ATOM    458  HD2 LYS    32     249.569  -1.693  -4.129  1.00  0.00           H  
ATOM    459  HD3 LYS    32     249.454  -1.652  -5.834  1.00  0.00           H  
ATOM    460  CE  LYS    32     250.267  -3.567  -5.040  1.00  0.00           C  
ATOM    461  HE2 LYS    32     250.850  -3.878  -4.173  1.00  0.00           H  
ATOM    462  HE3 LYS    32     249.259  -3.974  -4.949  1.00  0.00           H  
ATOM    463  NZ  LYS    32     250.846  -3.991  -6.288  1.00  0.00           N  
ATOM    464  HZ1 LYS    32     251.800  -3.660  -6.316  1.00  0.00           H  
ATOM    465  HZ2 LYS    32     250.744  -4.989  -6.409  1.00  0.00           H  
ATOM    466  HZ3 LYS    32     250.339  -3.624  -7.081  1.00  0.00           H  
ATOM    467  C   LYS    32     253.826   0.660  -4.353  1.00  0.00           C  
ATOM    468  O   LYS    32     254.836   0.476  -5.071  1.00  0.00           O  
ATOM    469  N   THR    33     253.918   0.687  -3.012  1.00  0.00           N  
ATOM    470  H   THR    33     253.082   0.989  -2.531  1.00  0.00           H  
ATOM    471  CA  THR    33     255.209   0.559  -2.300  1.00  0.00           C  
ATOM    472  HA  THR    33     256.062   0.912  -2.880  1.00  0.00           H  
ATOM    473  CB  THR    33     255.116   1.463  -1.011  1.00  0.00           C  
ATOM    474  HB  THR    33     254.927   2.420  -1.497  1.00  0.00           H  
ATOM    475  CG2 THR    33     256.417   1.518  -0.204  1.00  0.00           C  
ATOM    476 HG21 THR    33     256.268   2.177   0.652  1.00  0.00           H  
ATOM    477 HG22 THR    33     257.175   1.984  -0.834  1.00  0.00           H  
ATOM    478 HG23 THR    33     256.758   0.592   0.259  1.00  0.00           H  
ATOM    479  OG1 THR    33     253.967   1.291  -0.160  1.00  0.00           O  
ATOM    480  HG1 THR    33     253.443   0.570  -0.516  1.00  0.00           H  
ATOM    481  C   THR    33     255.263  -0.947  -1.960  1.00  0.00           C  
ATOM    482  O   THR    33     254.338  -1.591  -1.556  1.00  0.00           O  
ATOM    483  N   LYS    34     256.447  -1.467  -2.313  1.00  0.00           N  
ATOM    484  H   LYS    34     257.222  -0.902  -2.631  1.00  0.00           H  
ATOM    485  CA  LYS    34     256.965  -2.754  -1.931  1.00  0.00           C  
ATOM    486  HA  LYS    34     256.155  -3.342  -1.499  1.00  0.00           H  
ATOM    487  CB  LYS    34     257.594  -3.673  -2.990  1.00  0.00           C  
ATOM    488  HB2 LYS    34     257.756  -4.648  -2.530  1.00  0.00           H  
ATOM    489  HB3 LYS    34     256.895  -3.743  -3.823  1.00  0.00           H  
ATOM    490  CG  LYS    34     258.877  -3.141  -3.687  1.00  0.00           C  
ATOM    491  HG2 LYS    34     258.641  -2.159  -4.098  1.00  0.00           H  
ATOM    492  HG3 LYS    34     259.768  -3.114  -3.060  1.00  0.00           H  
ATOM    493  CD  LYS    34     259.229  -4.131  -4.830  1.00  0.00           C  
ATOM    494  HD2 LYS    34     259.593  -5.082  -4.439  1.00  0.00           H  
ATOM    495  HD3 LYS    34     258.414  -4.336  -5.525  1.00  0.00           H  
ATOM    496  CE  LYS    34     260.487  -3.699  -5.572  1.00  0.00           C  
ATOM    497  HE2 LYS    34     260.295  -2.730  -6.031  1.00  0.00           H  
ATOM    498  HE3 LYS    34     261.233  -3.496  -4.804  1.00  0.00           H  
ATOM    499  NZ  LYS    34     260.897  -4.737  -6.640  1.00  0.00           N  
ATOM    500  HZ1 LYS    34     260.976  -5.690  -6.317  1.00  0.00           H  
ATOM    501  HZ2 LYS    34     260.235  -4.742  -7.403  1.00  0.00           H  
ATOM    502  HZ3 LYS    34     261.783  -4.406  -6.994  1.00  0.00           H  
ATOM    503  C   LYS    34     257.825  -2.700  -0.652  1.00  0.00           C  
ATOM    504  O   LYS    34     258.592  -1.799  -0.426  1.00  0.00           O  
ATOM    505  N   GLU    35     257.702  -3.724   0.213  1.00  0.00           N  
ATOM    506  H   GLU    35     257.019  -4.431  -0.018  1.00  0.00           H  
ATOM    507  CA  GLU    35     258.431  -3.869   1.443  1.00  0.00           C  
ATOM    508  HA  GLU    35     259.485  -3.616   1.334  1.00  0.00           H  
ATOM    509  CB  GLU    35     257.923  -3.051   2.692  1.00  0.00           C  
ATOM    510  HB2 GLU    35     257.866  -2.030   2.316  1.00  0.00           H  
ATOM    511  HB3 GLU    35     256.897  -3.401   2.812  1.00  0.00           H  
ATOM    512  CG  GLU    35     258.532  -3.149   4.128  1.00  0.00           C  
ATOM    513  HG2 GLU    35     258.401  -4.184   4.441  1.00  0.00           H  
ATOM    514  HG3 GLU    35     259.555  -2.778   4.189  1.00  0.00           H  
ATOM    515  CD  GLU    35     257.732  -2.338   5.142  1.00  0.00           C  
ATOM    516  OE1 GLU    35     257.280  -2.972   6.139  1.00  0.00           O  
ATOM    517  OE2 GLU    35     257.717  -1.088   5.099  1.00  0.00           O  
ATOM    518  C   GLU    35     258.395  -5.398   1.811  1.00  0.00           C  
ATOM    519  O   GLU    35     257.310  -6.103   1.556  1.00  0.00           O  
ATOM    520  N   GLY    36     259.471  -5.950   2.223  1.00  0.00           N  
ATOM    521  H   GLY    36     260.270  -5.350   2.370  1.00  0.00           H  
ATOM    522  CA  GLY    36     259.663  -7.418   2.367  1.00  0.00           C  
ATOM    523  HA2 GLY    36     260.502  -7.547   3.051  1.00  0.00           H  
ATOM    524  HA3 GLY    36     258.856  -7.825   2.976  1.00  0.00           H  
ATOM    525  C   GLY    36     259.936  -8.299   1.159  1.00  0.00           C  
ATOM    526  O   GLY    36     260.123  -7.758   0.094  1.00  0.00           O  
ATOM    527  N   VAL    37     259.982  -9.589   1.399  1.00  0.00           N  
ATOM    528  H   VAL    37     259.537  -9.823   2.275  1.00  0.00           H  
ATOM    529  CA  VAL    37     260.058 -10.705   0.339  1.00  0.00           C  
ATOM    530  HA  VAL    37     260.721 -10.518  -0.505  1.00  0.00           H  
ATOM    531  CB  VAL    37     260.948 -11.826   1.012  1.00  0.00           C  
ATOM    532  HB  VAL    37     260.642 -11.889   2.056  1.00  0.00           H  
ATOM    533  CG1 VAL    37     260.570 -13.158   0.393  1.00  0.00           C  
ATOM    534 HG11 VAL    37     259.562 -13.415   0.719  1.00  0.00           H  
ATOM    535 HG12 VAL    37     261.336 -13.892   0.644  1.00  0.00           H  
ATOM    536 HG13 VAL    37     260.644 -13.160  -0.695  1.00  0.00           H  
ATOM    537  CG2 VAL    37     262.435 -11.630   0.961  1.00  0.00           C  
ATOM    538 HG21 VAL    37     262.943 -12.466   1.440  1.00  0.00           H  
ATOM    539 HG22 VAL    37     262.600 -10.747   1.578  1.00  0.00           H  
ATOM    540 HG23 VAL    37     262.723 -11.493  -0.082  1.00  0.00           H  
ATOM    541  C   VAL    37     258.636 -11.080  -0.015  1.00  0.00           C  
ATOM    542  O   VAL    37     257.667 -10.896   0.740  1.00  0.00           O  
ATOM    543  N   LEU    38     258.346 -11.507  -1.253  1.00  0.00           N  
ATOM    544  H   LEU    38     259.199 -11.622  -1.782  1.00  0.00           H  
ATOM    545  CA  LEU    38     257.097 -11.920  -1.903  1.00  0.00           C  
ATOM    546  HA  LEU    38     256.342 -12.126  -1.144  1.00  0.00           H  
ATOM    547  CB  LEU    38     256.480 -10.795  -2.862  1.00  0.00           C  
ATOM    548  HB2 LEU    38     257.242 -10.442  -3.557  1.00  0.00           H  
ATOM    549  HB3 LEU    38     255.685 -11.164  -3.509  1.00  0.00           H  
ATOM    550  CG  LEU    38     255.833  -9.545  -2.265  1.00  0.00           C  
ATOM    551  HG  LEU    38     256.689  -9.048  -1.807  1.00  0.00           H  
ATOM    552  CD1 LEU    38     254.663  -9.804  -1.441  1.00  0.00           C  
ATOM    553 HD11 LEU    38     253.903 -10.233  -2.094  1.00  0.00           H  
ATOM    554 HD12 LEU    38     254.256  -8.952  -0.897  1.00  0.00           H  
ATOM    555 HD13 LEU    38     254.939 -10.617  -0.770  1.00  0.00           H  
ATOM    556  CD2 LEU    38     255.573  -8.491  -3.312  1.00  0.00           C  
ATOM    557 HD21 LEU    38     256.536  -8.121  -3.663  1.00  0.00           H  
ATOM    558 HD22 LEU    38     254.901  -7.695  -2.991  1.00  0.00           H  
ATOM    559 HD23 LEU    38     255.301  -8.956  -4.260  1.00  0.00           H  
ATOM    560  C   LEU    38     257.378 -13.188  -2.658  1.00  0.00           C  
ATOM    561  O   LEU    38     258.019 -13.240  -3.726  1.00  0.00           O  
ATOM    562  N   TYR    39     256.858 -14.274  -2.061  1.00  0.00           N  
ATOM    563  H   TYR    39     256.383 -13.983  -1.219  1.00  0.00           H  
ATOM    564  CA  TYR    39     257.007 -15.697  -2.465  1.00  0.00           C  
ATOM    565  HA  TYR    39     258.079 -15.875  -2.549  1.00  0.00           H  
ATOM    566  CB  TYR    39     256.668 -16.660  -1.332  1.00  0.00           C  
ATOM    567  HB2 TYR    39     255.613 -16.550  -1.083  1.00  0.00           H  
ATOM    568  HB3 TYR    39     256.874 -17.669  -1.689  1.00  0.00           H  
ATOM    569  CG  TYR    39     257.625 -16.511  -0.119  1.00  0.00           C  
ATOM    570  CD1 TYR    39     258.981 -16.856  -0.356  1.00  0.00           C  
ATOM    571  HD1 TYR    39     259.179 -17.400  -1.267  1.00  0.00           H  
ATOM    572  CE1 TYR    39     259.868 -16.754   0.756  1.00  0.00           C  
ATOM    573  HE1 TYR    39     260.870 -17.152   0.683  1.00  0.00           H  
ATOM    574  CZ  TYR    39     259.511 -16.273   2.024  1.00  0.00           C  
ATOM    575  OH  TYR    39     260.365 -16.276   3.101  1.00  0.00           O  
ATOM    576  HH  TYR    39     261.005 -16.991   3.073  1.00  0.00           H  
ATOM    577  CE2 TYR    39     258.226 -15.873   2.194  1.00  0.00           C  
ATOM    578  HE2 TYR    39     257.923 -15.552   3.180  1.00  0.00           H  
ATOM    579  CD2 TYR    39     257.338 -15.944   1.140  1.00  0.00           C  
ATOM    580  HD2 TYR    39     256.361 -15.585   1.430  1.00  0.00           H  
ATOM    581  C   TYR    39     256.193 -16.090  -3.695  1.00  0.00           C  
ATOM    582  O   TYR    39     255.105 -15.637  -3.908  1.00  0.00           O  
ATOM    583  N   VAL    40     256.766 -17.040  -4.442  1.00  0.00           N  
ATOM    584  H   VAL    40     257.719 -17.327  -4.271  1.00  0.00           H  
ATOM    585  CA  VAL    40     256.044 -17.853  -5.478  1.00  0.00           C  
ATOM    586  HA  VAL    40     255.190 -17.248  -5.782  1.00  0.00           H  
ATOM    587  CB  VAL    40     256.853 -17.630  -6.807  1.00  0.00           C  
ATOM    588  HB  VAL    40     257.128 -16.579  -6.722  1.00  0.00           H  
ATOM    589  CG1 VAL    40     255.905 -18.022  -8.000  1.00  0.00           C  
ATOM    590 HG11 VAL    40     255.759 -19.101  -8.035  1.00  0.00           H  
ATOM    591 HG12 VAL    40     256.339 -17.707  -8.949  1.00  0.00           H  
ATOM    592 HG13 VAL    40     254.965 -17.485  -7.869  1.00  0.00           H  
ATOM    593  CG2 VAL    40     258.241 -18.358  -6.948  1.00  0.00           C  
ATOM    594 HG21 VAL    40     258.348 -18.968  -7.845  1.00  0.00           H  
ATOM    595 HG22 VAL    40     258.486 -18.929  -6.053  1.00  0.00           H  
ATOM    596 HG23 VAL    40     258.936 -17.521  -7.003  1.00  0.00           H  
ATOM    597  C   VAL    40     255.710 -19.318  -5.327  1.00  0.00           C  
ATOM    598  O   VAL    40     254.715 -19.832  -5.718  1.00  0.00           O  
ATOM    599  N   GLY    41     256.387 -19.936  -4.323  1.00  0.00           N  
ATOM    600  H   GLY    41     257.070 -19.422  -3.785  1.00  0.00           H  
ATOM    601  CA  GLY    41     256.129 -21.370  -4.043  1.00  0.00           C  
ATOM    602  HA2 GLY    41     255.906 -21.993  -4.910  1.00  0.00           H  
ATOM    603  HA3 GLY    41     256.734 -21.925  -3.326  1.00  0.00           H  
ATOM    604  C   GLY    41     254.765 -21.442  -3.211  1.00  0.00           C  
ATOM    605  O   GLY    41     254.473 -20.662  -2.346  1.00  0.00           O  
ATOM    606  N   SER    42     254.029 -22.525  -3.528  1.00  0.00           N  
ATOM    607  H   SER    42     254.430 -23.114  -4.245  1.00  0.00           H  
ATOM    608  CA  SER    42     252.702 -22.917  -2.926  1.00  0.00           C  
ATOM    609  HA  SER    42     252.035 -22.059  -2.843  1.00  0.00           H  
ATOM    610  CB  SER    42     252.126 -24.129  -3.707  1.00  0.00           C  
ATOM    611  HB2 SER    42     251.270 -24.540  -3.171  1.00  0.00           H  
ATOM    612  HB3 SER    42     251.970 -23.845  -4.748  1.00  0.00           H  
ATOM    613  OG  SER    42     253.100 -25.121  -3.674  1.00  0.00           O  
ATOM    614  HG  SER    42     252.946 -25.734  -4.396  1.00  0.00           H  
ATOM    615  C   SER    42     252.900 -23.284  -1.471  1.00  0.00           C  
ATOM    616  O   SER    42     252.205 -22.806  -0.612  1.00  0.00           O  
ATOM    617  N   LYS    43     253.886 -24.126  -1.274  1.00  0.00           N  
ATOM    618  H   LYS    43     254.136 -24.688  -2.075  1.00  0.00           H  
ATOM    619  CA  LYS    43     254.462 -24.561   0.012  1.00  0.00           C  
ATOM    620  HA  LYS    43     253.650 -24.564   0.740  1.00  0.00           H  
ATOM    621  CB  LYS    43     254.910 -26.031  -0.107  1.00  0.00           C  
ATOM    622  HB2 LYS    43     255.893 -26.047  -0.576  1.00  0.00           H  
ATOM    623  HB3 LYS    43     255.008 -26.430   0.903  1.00  0.00           H  
ATOM    624  CG  LYS    43     254.088 -27.118  -0.704  1.00  0.00           C  
ATOM    625  HG2 LYS    43     253.280 -27.158   0.026  1.00  0.00           H  
ATOM    626  HG3 LYS    43     253.550 -26.930  -1.633  1.00  0.00           H  
ATOM    627  CD  LYS    43     254.785 -28.453  -0.833  1.00  0.00           C  
ATOM    628  HD2 LYS    43     255.773 -28.297  -1.266  1.00  0.00           H  
ATOM    629  HD3 LYS    43     254.863 -28.898   0.159  1.00  0.00           H  
ATOM    630  CE  LYS    43     253.882 -29.388  -1.668  1.00  0.00           C  
ATOM    631  HE2 LYS    43     252.872 -29.252  -1.281  1.00  0.00           H  
ATOM    632  HE3 LYS    43     253.970 -29.042  -2.698  1.00  0.00           H  
ATOM    633  NZ  LYS    43     254.178 -30.809  -1.477  1.00  0.00           N  
ATOM    634  HZ1 LYS    43     255.071 -31.179  -1.770  1.00  0.00           H  
ATOM    635  HZ2 LYS    43     254.212 -30.961  -0.479  1.00  0.00           H  
ATOM    636  HZ3 LYS    43     253.436 -31.384  -1.849  1.00  0.00           H  
ATOM    637  C   LYS    43     255.740 -23.689   0.360  1.00  0.00           C  
ATOM    638  O   LYS    43     256.450 -23.304  -0.527  1.00  0.00           O  
ATOM    639  N   THR    44     255.999 -23.284   1.621  1.00  0.00           N  
ATOM    640  H   THR    44     255.175 -23.353   2.202  1.00  0.00           H  
ATOM    641  CA  THR    44     257.139 -22.347   1.972  1.00  0.00           C  
ATOM    642  HA  THR    44     257.669 -21.946   1.108  1.00  0.00           H  
ATOM    643  CB  THR    44     256.649 -21.150   2.694  1.00  0.00           C  
ATOM    644  HB  THR    44     256.245 -20.567   1.865  1.00  0.00           H  
ATOM    645  CG2 THR    44     257.767 -20.334   3.392  1.00  0.00           C  
ATOM    646 HG21 THR    44     258.065 -20.842   4.309  1.00  0.00           H  
ATOM    647 HG22 THR    44     257.208 -19.461   3.729  1.00  0.00           H  
ATOM    648 HG23 THR    44     258.553 -19.974   2.728  1.00  0.00           H  
ATOM    649  OG1 THR    44     255.497 -21.554   3.563  1.00  0.00           O  
ATOM    650  HG1 THR    44     255.214 -20.719   3.942  1.00  0.00           H  
ATOM    651  C   THR    44     258.173 -23.153   2.788  1.00  0.00           C  
ATOM    652  O   THR    44     259.303 -23.251   2.419  1.00  0.00           O  
ATOM    653  N   LYS    45     257.723 -23.783   3.892  1.00  0.00           N  
ATOM    654  H   LYS    45     256.785 -23.549   4.184  1.00  0.00           H  
ATOM    655  CA  LYS    45     258.386 -24.630   4.876  1.00  0.00           C  
ATOM    656  HA  LYS    45     259.403 -24.321   5.119  1.00  0.00           H  
ATOM    657  CB  LYS    45     257.589 -24.598   6.146  1.00  0.00           C  
ATOM    658  HB2 LYS    45     256.620 -24.966   5.809  1.00  0.00           H  
ATOM    659  HB3 LYS    45     258.146 -25.224   6.843  1.00  0.00           H  
ATOM    660  CG  LYS    45     257.366 -23.181   6.754  1.00  0.00           C  
ATOM    661  HG2 LYS    45     258.149 -22.428   6.842  1.00  0.00           H  
ATOM    662  HG3 LYS    45     256.572 -22.784   6.120  1.00  0.00           H  
ATOM    663  CD  LYS    45     256.638 -23.226   8.105  1.00  0.00           C  
ATOM    664  HD2 LYS    45     255.946 -22.388   8.189  1.00  0.00           H  
ATOM    665  HD3 LYS    45     255.937 -24.049   8.245  1.00  0.00           H  
ATOM    666  CE  LYS    45     257.463 -23.151   9.450  1.00  0.00           C  
ATOM    667  HE2 LYS    45     258.052 -22.234   9.484  1.00  0.00           H  
ATOM    668  HE3 LYS    45     256.659 -23.039  10.178  1.00  0.00           H  
ATOM    669  NZ  LYS    45     258.245 -24.402   9.638  1.00  0.00           N  
ATOM    670  HZ1 LYS    45     258.995 -24.231  10.293  1.00  0.00           H  
ATOM    671  HZ2 LYS    45     257.625 -25.164   9.872  1.00  0.00           H  
ATOM    672  HZ3 LYS    45     258.832 -24.580   8.835  1.00  0.00           H  
ATOM    673  C   LYS    45     258.560 -26.112   4.350  1.00  0.00           C  
ATOM    674  O   LYS    45     258.212 -26.443   3.193  1.00  0.00           O  
ATOM    675  N   GLU    46     259.281 -26.946   5.146  1.00  0.00           N  
ATOM    676  H   GLU    46     259.725 -26.442   5.900  1.00  0.00           H  
ATOM    677  CA  GLU    46     259.565 -28.314   4.654  1.00  0.00           C  
ATOM    678  HA  GLU    46     259.388 -28.392   3.581  1.00  0.00           H  
ATOM    679  CB  GLU    46     261.044 -28.639   5.039  1.00  0.00           C  
ATOM    680  HB2 GLU    46     261.159 -29.665   4.692  1.00  0.00           H  
ATOM    681  HB3 GLU    46     261.769 -28.048   4.479  1.00  0.00           H  
ATOM    682  CG  GLU    46     261.497 -28.753   6.494  1.00  0.00           C  
ATOM    683  HG2 GLU    46     260.667 -28.262   7.004  1.00  0.00           H  
ATOM    684  HG3 GLU    46     261.479 -29.787   6.837  1.00  0.00           H  
ATOM    685  CD  GLU    46     262.931 -28.186   6.693  1.00  0.00           C  
ATOM    686  OE1 GLU    46     263.973 -28.975   6.622  1.00  0.00           O  
ATOM    687  OE2 GLU    46     263.010 -27.033   7.060  1.00  0.00           O  
ATOM    688  C   GLU    46     258.623 -29.445   5.134  1.00  0.00           C  
ATOM    689  O   GLU    46     258.260 -30.300   4.367  1.00  0.00           O  
ATOM    690  N   GLY    47     258.204 -29.399   6.370  1.00  0.00           N  
ATOM    691  H   GLY    47     258.409 -28.610   6.965  1.00  0.00           H  
ATOM    692  CA  GLY    47     257.132 -30.343   6.833  1.00  0.00           C  
ATOM    693  HA2 GLY    47     257.364 -31.384   6.610  1.00  0.00           H  
ATOM    694  HA3 GLY    47     257.256 -30.299   7.915  1.00  0.00           H  
ATOM    695  C   GLY    47     255.682 -29.767   6.471  1.00  0.00           C  
ATOM    696  O   GLY    47     255.413 -29.230   5.427  1.00  0.00           O  
ATOM    697  N   VAL    48     254.604 -30.012   7.251  1.00  0.00           N  
ATOM    698  H   VAL    48     254.791 -30.662   8.000  1.00  0.00           H  
ATOM    699  CA  VAL    48     253.145 -29.716   7.010  1.00  0.00           C  
ATOM    700  HA  VAL    48     252.878 -29.869   5.964  1.00  0.00           H  
ATOM    701  CB  VAL    48     252.218 -30.711   7.765  1.00  0.00           C  
ATOM    702  HB  VAL    48     251.209 -30.529   7.397  1.00  0.00           H  
ATOM    703  CG1 VAL    48     252.200 -30.694   9.241  1.00  0.00           C  
ATOM    704 HG11 VAL    48     251.677 -29.788   9.546  1.00  0.00           H  
ATOM    705 HG12 VAL    48     253.241 -30.579   9.542  1.00  0.00           H  
ATOM    706 HG13 VAL    48     251.632 -31.507   9.694  1.00  0.00           H  
ATOM    707  CG2 VAL    48     252.447 -32.170   7.413  1.00  0.00           C  
ATOM    708 HG21 VAL    48     252.485 -32.264   6.327  1.00  0.00           H  
ATOM    709 HG22 VAL    48     251.585 -32.757   7.730  1.00  0.00           H  
ATOM    710 HG23 VAL    48     253.446 -32.444   7.754  1.00  0.00           H  
ATOM    711  C   VAL    48     252.721 -28.208   7.313  1.00  0.00           C  
ATOM    712  O   VAL    48     253.570 -27.415   7.727  1.00  0.00           O  
ATOM    713  N   VAL    49     251.497 -27.814   7.138  1.00  0.00           N  
ATOM    714  H   VAL    49     250.736 -28.477   7.170  1.00  0.00           H  
ATOM    715  CA  VAL    49     251.045 -26.362   7.392  1.00  0.00           C  
ATOM    716  HA  VAL    49     251.890 -25.749   7.077  1.00  0.00           H  
ATOM    717  CB  VAL    49     249.912 -26.154   6.423  1.00  0.00           C  
ATOM    718  HB  VAL    49     250.511 -26.362   5.536  1.00  0.00           H  
ATOM    719  CG1 VAL    49     249.358 -24.673   6.482  1.00  0.00           C  
ATOM    720 HG11 VAL    49     248.687 -24.466   7.316  1.00  0.00           H  
ATOM    721 HG12 VAL    49     248.892 -24.566   5.502  1.00  0.00           H  
ATOM    722 HG13 VAL    49     250.207 -24.036   6.728  1.00  0.00           H  
ATOM    723  CG2 VAL    49     248.797 -27.136   6.551  1.00  0.00           C  
ATOM    724 HG21 VAL    49     247.944 -26.868   5.927  1.00  0.00           H  
ATOM    725 HG22 VAL    49     248.530 -27.307   7.594  1.00  0.00           H  
ATOM    726 HG23 VAL    49     249.177 -28.121   6.280  1.00  0.00           H  
ATOM    727  C   VAL    49     250.600 -26.051   8.891  1.00  0.00           C  
ATOM    728  O   VAL    49     249.918 -26.779   9.590  1.00  0.00           O  
ATOM    729  N   HIE    50     251.029 -24.919   9.284  1.00  0.00           N  
ATOM    730  H   HIE    50     251.833 -24.568   8.783  1.00  0.00           H  
ATOM    731  CA  HIE    50     250.876 -24.521  10.687  1.00  0.00           C  
ATOM    732  HA  HIE    50     249.858 -24.627  11.062  1.00  0.00           H  
ATOM    733  CB  HIE    50     251.787 -25.396  11.673  1.00  0.00           C  
ATOM    734  HB2 HIE    50     251.805 -26.472  11.501  1.00  0.00           H  
ATOM    735  HB3 HIE    50     252.837 -25.130  11.557  1.00  0.00           H  
ATOM    736  CG  HIE    50     251.453 -25.224  13.098  1.00  0.00           C  
ATOM    737  ND1 HIE    50     250.344 -25.747  13.745  1.00  0.00           N  
ATOM    738  CE1 HIE    50     250.401 -25.263  14.979  1.00  0.00           C  
ATOM    739  HE1 HIE    50     249.539 -25.272  15.630  1.00  0.00           H  
ATOM    740  NE2 HIE    50     251.502 -24.526  15.166  1.00  0.00           N  
ATOM    741  HE2 HIE    50     251.776 -24.011  15.991  1.00  0.00           H  
ATOM    742  CD2 HIE    50     252.197 -24.534  14.009  1.00  0.00           C  
ATOM    743  HD2 HIE    50     253.192 -24.162  13.812  1.00  0.00           H  
ATOM    744  C   HIE    50     251.288 -23.070  10.978  1.00  0.00           C  
ATOM    745  O   HIE    50     250.834 -22.540  12.006  1.00  0.00           O  
ATOM    746  N   GLY    51     252.035 -22.416  10.089  1.00  0.00           N  
ATOM    747  H   GLY    51     252.481 -23.021   9.415  1.00  0.00           H  
ATOM    748  CA  GLY    51     252.429 -21.022  10.248  1.00  0.00           C  
ATOM    749  HA2 GLY    51     252.902 -20.946  11.227  1.00  0.00           H  
ATOM    750  HA3 GLY    51     253.078 -20.737   9.419  1.00  0.00           H  
ATOM    751  C   GLY    51     251.184 -20.113  10.242  1.00  0.00           C  
ATOM    752  O   GLY    51     250.639 -19.835   9.195  1.00  0.00           O  
ATOM    753  N   VAL    52     250.838 -19.556  11.362  1.00  0.00           N  
ATOM    754  H   VAL    52     251.420 -19.664  12.181  1.00  0.00           H  
ATOM    755  CA  VAL    52     249.504 -18.907  11.557  1.00  0.00           C  
ATOM    756  HA  VAL    52     249.181 -18.453  10.620  1.00  0.00           H  
ATOM    757  CB  VAL    52     248.463 -19.999  11.732  1.00  0.00           C  
ATOM    758  HB  VAL    52     248.627 -20.820  11.034  1.00  0.00           H  
ATOM    759  CG1 VAL    52     247.057 -19.481  11.600  1.00  0.00           C  
ATOM    760 HG11 VAL    52     246.873 -18.559  12.152  1.00  0.00           H  
ATOM    761 HG12 VAL    52     246.293 -20.247  11.735  1.00  0.00           H  
ATOM    762 HG13 VAL    52     246.984 -19.096  10.583  1.00  0.00           H  
ATOM    763  CG2 VAL    52     248.570 -20.695  13.069  1.00  0.00           C  
ATOM    764 HG21 VAL    52     248.229 -20.165  13.958  1.00  0.00           H  
ATOM    765 HG22 VAL    52     249.554 -20.633  13.534  1.00  0.00           H  
ATOM    766 HG23 VAL    52     248.071 -21.663  13.106  1.00  0.00           H  
ATOM    767  C   VAL    52     249.609 -17.866  12.694  1.00  0.00           C  
ATOM    768  O   VAL    52     250.346 -18.119  13.709  1.00  0.00           O  
ATOM    769  N   ALA    53     248.883 -16.747  12.636  1.00  0.00           N  
ATOM    770  H   ALA    53     248.551 -16.507  11.712  1.00  0.00           H  
ATOM    771  CA  ALA    53     249.085 -15.655  13.646  1.00  0.00           C  
ATOM    772  HA  ALA    53     250.104 -15.811  14.000  1.00  0.00           H  
ATOM    773  CB  ALA    53     248.926 -14.300  12.975  1.00  0.00           C  
ATOM    774  HB1 ALA    53     248.882 -14.497  11.903  1.00  0.00           H  
ATOM    775  HB2 ALA    53     247.973 -13.897  13.319  1.00  0.00           H  
ATOM    776  HB3 ALA    53     249.741 -13.597  13.145  1.00  0.00           H  
ATOM    777  C   ALA    53     248.293 -15.796  14.953  1.00  0.00           C  
ATOM    778  O   ALA    53     247.087 -16.154  14.954  1.00  0.00           O  
ATOM    779  N   THR    54     248.927 -15.691  16.148  1.00  0.00           N  
ATOM    780  H   THR    54     249.885 -15.376  16.102  1.00  0.00           H  
ATOM    781  CA  THR    54     248.252 -15.787  17.504  1.00  0.00           C  
ATOM    782  HA  THR    54     247.492 -16.568  17.469  1.00  0.00           H  
ATOM    783  CB  THR    54     249.312 -16.032  18.633  1.00  0.00           C  
ATOM    784  HB  THR    54     249.614 -17.037  18.340  1.00  0.00           H  
ATOM    785  CG2 THR    54     248.994 -15.919  20.135  1.00  0.00           C  
ATOM    786 HG21 THR    54     248.163 -16.563  20.424  1.00  0.00           H  
ATOM    787 HG22 THR    54     248.666 -14.911  20.389  1.00  0.00           H  
ATOM    788 HG23 THR    54     249.853 -16.114  20.778  1.00  0.00           H  
ATOM    789  OG1 THR    54     250.421 -15.191  18.483  1.00  0.00           O  
ATOM    790  HG1 THR    54     250.314 -14.445  19.078  1.00  0.00           H  
ATOM    791  C   THR    54     247.336 -14.556  17.766  1.00  0.00           C  
ATOM    792  O   THR    54     247.731 -13.732  18.531  1.00  0.00           O  
ATOM    793  N   VAL    55     246.344 -14.393  16.916  1.00  0.00           N  
ATOM    794  H   VAL    55     246.239 -15.103  16.205  1.00  0.00           H  
ATOM    795  CA  VAL    55     245.451 -13.246  16.817  1.00  0.00           C  
ATOM    796  HA  VAL    55     245.962 -12.474  17.393  1.00  0.00           H  
ATOM    797  CB  VAL    55     245.324 -12.596  15.380  1.00  0.00           C  
ATOM    798  HB  VAL    55     246.364 -12.372  15.145  1.00  0.00           H  
ATOM    799  CG1 VAL    55     244.593 -11.256  15.481  1.00  0.00           C  
ATOM    800 HG11 VAL    55     244.607 -10.707  14.539  1.00  0.00           H  
ATOM    801 HG12 VAL    55     244.992 -10.533  16.192  1.00  0.00           H  
ATOM    802 HG13 VAL    55     243.563 -11.432  15.789  1.00  0.00           H  
ATOM    803  CG2 VAL    55     244.642 -13.358  14.261  1.00  0.00           C  
ATOM    804 HG21 VAL    55     243.589 -13.410  14.537  1.00  0.00           H  
ATOM    805 HG22 VAL    55     245.001 -14.380  14.136  1.00  0.00           H  
ATOM    806 HG23 VAL    55     244.715 -12.745  13.363  1.00  0.00           H  
ATOM    807  C   VAL    55     244.111 -13.369  17.531  1.00  0.00           C  
ATOM    808  O   VAL    55     243.565 -14.491  17.522  1.00  0.00           O  
ATOM    809  N   ALA    56     243.615 -12.353  18.277  1.00  0.00           N  
ATOM    810  H   ALA    56     244.184 -11.518  18.273  1.00  0.00           H  
ATOM    811  CA  ALA    56     242.476 -12.384  19.189  1.00  0.00           C  
ATOM    812  HA  ALA    56     242.888 -12.876  20.070  1.00  0.00           H  
ATOM    813  CB  ALA    56     242.148 -11.034  19.757  1.00  0.00           C  
ATOM    814  HB1 ALA    56     241.593 -11.173  20.685  1.00  0.00           H  
ATOM    815  HB2 ALA    56     243.061 -10.558  20.117  1.00  0.00           H  
ATOM    816  HB3 ALA    56     241.635 -10.399  19.035  1.00  0.00           H  
ATOM    817  C   ALA    56     241.175 -12.975  18.611  1.00  0.00           C  
ATOM    818  O   ALA    56     240.907 -12.772  17.415  1.00  0.00           O  
ATOM    819  N   GLU    57     240.329 -13.651  19.491  1.00  0.00           N  
ATOM    820  H   GLU    57     240.647 -13.805  20.438  1.00  0.00           H  
ATOM    821  CA  GLU    57     238.894 -14.038  19.270  1.00  0.00           C  
ATOM    822  HA  GLU    57     238.982 -14.750  18.449  1.00  0.00           H  
ATOM    823  CB  GLU    57     238.255 -14.817  20.482  1.00  0.00           C  
ATOM    824  HB2 GLU    57     238.180 -14.276  21.426  1.00  0.00           H  
ATOM    825  HB3 GLU    57     237.204 -14.897  20.204  1.00  0.00           H  
ATOM    826  CG  GLU    57     238.988 -16.109  20.632  1.00  0.00           C  
ATOM    827  HG2 GLU    57     238.996 -16.710  19.722  1.00  0.00           H  
ATOM    828  HG3 GLU    57     240.020 -15.888  20.905  1.00  0.00           H  
ATOM    829  CD  GLU    57     238.291 -16.922  21.738  1.00  0.00           C  
ATOM    830  OE1 GLU    57     237.814 -18.028  21.373  1.00  0.00           O  
ATOM    831  OE2 GLU    57     238.198 -16.441  22.834  1.00  0.00           O  
ATOM    832  C   GLU    57     238.026 -12.787  18.964  1.00  0.00           C  
ATOM    833  O   GLU    57     238.482 -11.665  19.185  1.00  0.00           O  
ATOM    834  N   LYS    58     236.910 -12.929  18.239  1.00  0.00           N  
ATOM    835  H   LYS    58     236.728 -13.876  17.939  1.00  0.00           H  
ATOM    836  CA  LYS    58     236.072 -11.808  17.655  1.00  0.00           C  
ATOM    837  HA  LYS    58     236.612 -11.257  16.885  1.00  0.00           H  
ATOM    838  CB  LYS    58     234.797 -12.331  16.944  1.00  0.00           C  
ATOM    839  HB2 LYS    58     234.212 -12.905  17.663  1.00  0.00           H  
ATOM    840  HB3 LYS    58     234.142 -11.597  16.474  1.00  0.00           H  
ATOM    841  CG  LYS    58     235.287 -13.231  15.792  1.00  0.00           C  
ATOM    842  HG2 LYS    58     235.649 -12.511  15.058  1.00  0.00           H  
ATOM    843  HG3 LYS    58     236.118 -13.873  16.083  1.00  0.00           H  
ATOM    844  CD  LYS    58     234.168 -14.048  15.162  1.00  0.00           C  
ATOM    845  HD2 LYS    58     234.750 -14.571  14.403  1.00  0.00           H  
ATOM    846  HD3 LYS    58     233.799 -14.783  15.878  1.00  0.00           H  
ATOM    847  CE  LYS    58     233.036 -13.274  14.451  1.00  0.00           C  
ATOM    848  HE2 LYS    58     232.691 -12.584  15.221  1.00  0.00           H  
ATOM    849  HE3 LYS    58     233.338 -12.621  13.632  1.00  0.00           H  
ATOM    850  NZ  LYS    58     231.952 -14.195  14.052  1.00  0.00           N  
ATOM    851  HZ1 LYS    58     231.700 -14.690  14.896  1.00  0.00           H  
ATOM    852  HZ2 LYS    58     231.108 -13.884  13.591  1.00  0.00           H  
ATOM    853  HZ3 LYS    58     232.373 -14.951  13.532  1.00  0.00           H  
ATOM    854  C   LYS    58     235.617 -10.714  18.660  1.00  0.00           C  
ATOM    855  O   LYS    58     235.430 -11.010  19.892  1.00  0.00           O  
ATOM    856  N   THR    59     235.325  -9.493  18.327  1.00  0.00           N  
ATOM    857  H   THR    59     235.320  -9.183  17.365  1.00  0.00           H  
ATOM    858  CA  THR    59     235.044  -8.419  19.282  1.00  0.00           C  
ATOM    859  HA  THR    59     235.801  -8.545  20.057  1.00  0.00           H  
ATOM    860  CB  THR    59     235.181  -7.000  18.636  1.00  0.00           C  
ATOM    861  HB  THR    59     234.483  -6.926  17.803  1.00  0.00           H  
ATOM    862  CG2 THR    59     236.610  -6.711  18.201  1.00  0.00           C  
ATOM    863 HG21 THR    59     237.126  -6.724  19.161  1.00  0.00           H  
ATOM    864 HG22 THR    59     236.516  -5.840  17.553  1.00  0.00           H  
ATOM    865 HG23 THR    59     236.993  -7.538  17.602  1.00  0.00           H  
ATOM    866  OG1 THR    59     234.881  -6.048  19.624  1.00  0.00           O  
ATOM    867  HG1 THR    59     234.290  -5.432  19.183  1.00  0.00           H  
ATOM    868  C   THR    59     233.643  -8.726  19.888  1.00  0.00           C  
ATOM    869  O   THR    59     232.790  -9.356  19.327  1.00  0.00           O  
ATOM    870  N   LYS    60     233.252  -7.876  20.925  1.00  0.00           N  
ATOM    871  H   LYS    60     233.924  -7.213  21.283  1.00  0.00           H  
ATOM    872  CA  LYS    60     231.931  -7.840  21.614  1.00  0.00           C  
ATOM    873  HA  LYS    60     231.492  -8.816  21.407  1.00  0.00           H  
ATOM    874  CB  LYS    60     232.119  -7.628  23.089  1.00  0.00           C  
ATOM    875  HB2 LYS    60     232.732  -6.740  23.243  1.00  0.00           H  
ATOM    876  HB3 LYS    60     231.250  -7.407  23.709  1.00  0.00           H  
ATOM    877  CG  LYS    60     232.831  -8.821  23.940  1.00  0.00           C  
ATOM    878  HG2 LYS    60     233.777  -9.033  23.442  1.00  0.00           H  
ATOM    879  HG3 LYS    60     233.066  -8.614  24.984  1.00  0.00           H  
ATOM    880  CD  LYS    60     231.944 -10.138  24.199  1.00  0.00           C  
ATOM    881  HD2 LYS    60     231.043  -9.909  24.768  1.00  0.00           H  
ATOM    882  HD3 LYS    60     231.738 -10.556  23.213  1.00  0.00           H  
ATOM    883  CE  LYS    60     232.740 -11.113  25.058  1.00  0.00           C  
ATOM    884  HE2 LYS    60     233.079 -10.507  25.899  1.00  0.00           H  
ATOM    885  HE3 LYS    60     232.147 -11.865  25.578  1.00  0.00           H  
ATOM    886  NZ  LYS    60     233.851 -11.764  24.474  1.00  0.00           N  
ATOM    887  HZ1 LYS    60     233.576 -12.625  24.025  1.00  0.00           H  
ATOM    888  HZ2 LYS    60     234.305 -11.218  23.755  1.00  0.00           H  
ATOM    889  HZ3 LYS    60     234.441 -12.146  25.199  1.00  0.00           H  
ATOM    890  C   LYS    60     230.973  -6.744  21.034  1.00  0.00           C  
ATOM    891  O   LYS    60     229.739  -6.708  21.426  1.00  0.00           O  
ATOM    892  N   GLU    61     231.480  -5.786  20.269  1.00  0.00           N  
ATOM    893  H   GLU    61     232.458  -5.711  20.030  1.00  0.00           H  
ATOM    894  CA  GLU    61     230.587  -4.872  19.420  1.00  0.00           C  
ATOM    895  HA  GLU    61     229.611  -5.356  19.392  1.00  0.00           H  
ATOM    896  CB  GLU    61     230.436  -3.498  20.132  1.00  0.00           C  
ATOM    897  HB2 GLU    61     230.314  -3.634  21.206  1.00  0.00           H  
ATOM    898  HB3 GLU    61     231.406  -3.025  19.977  1.00  0.00           H  
ATOM    899  CG  GLU    61     229.294  -2.695  19.574  1.00  0.00           C  
ATOM    900  HG2 GLU    61     229.520  -1.632  19.657  1.00  0.00           H  
ATOM    901  HG3 GLU    61     229.242  -2.885  18.502  1.00  0.00           H  
ATOM    902  CD  GLU    61     227.960  -2.989  20.191  1.00  0.00           C  
ATOM    903  OE1 GLU    61     227.101  -2.056  20.301  1.00  0.00           O  
ATOM    904  OE2 GLU    61     227.607  -4.053  20.741  1.00  0.00           O  
ATOM    905  C   GLU    61     231.129  -4.703  17.999  1.00  0.00           C  
ATOM    906  O   GLU    61     232.366  -4.551  17.734  1.00  0.00           O  
ATOM    907  N   GLN    62     230.247  -4.867  17.060  1.00  0.00           N  
ATOM    908  H   GLN    62     229.464  -5.450  17.318  1.00  0.00           H  
ATOM    909  CA  GLN    62     230.468  -4.849  15.610  1.00  0.00           C  
ATOM    910  HA  GLN    62     231.529  -5.037  15.447  1.00  0.00           H  
ATOM    911  CB  GLN    62     229.827  -6.064  14.895  1.00  0.00           C  
ATOM    912  HB2 GLN    62     230.433  -6.190  13.998  1.00  0.00           H  
ATOM    913  HB3 GLN    62     229.987  -6.968  15.484  1.00  0.00           H  
ATOM    914  CG  GLN    62     228.295  -5.982  14.375  1.00  0.00           C  
ATOM    915  HG2 GLN    62     228.147  -5.059  13.814  1.00  0.00           H  
ATOM    916  HG3 GLN    62     227.960  -6.808  13.747  1.00  0.00           H  
ATOM    917  CD  GLN    62     227.232  -6.026  15.529  1.00  0.00           C  
ATOM    918  OE1 GLN    62     227.517  -6.613  16.535  1.00  0.00           O  
ATOM    919  NE2 GLN    62     226.139  -5.348  15.459  1.00  0.00           N  
ATOM    920 HE21 GLN    62     226.029  -4.839  14.594  1.00  0.00           H  
ATOM    921 HE22 GLN    62     225.716  -4.987  16.302  1.00  0.00           H  
ATOM    922  C   GLN    62     230.143  -3.419  14.964  1.00  0.00           C  
ATOM    923  O   GLN    62     230.249  -3.266  13.702  1.00  0.00           O  
ATOM    924  N   VAL    63     229.648  -2.426  15.681  1.00  0.00           N  
ATOM    925  H   VAL    63     229.303  -2.643  16.605  1.00  0.00           H  
ATOM    926  CA  VAL    63     229.496  -0.993  15.171  1.00  0.00           C  
ATOM    927  HA  VAL    63     229.834  -1.097  14.140  1.00  0.00           H  
ATOM    928  CB  VAL    63     228.124  -0.372  15.185  1.00  0.00           C  
ATOM    929  HB  VAL    63     227.710  -0.498  16.185  1.00  0.00           H  
ATOM    930  CG1 VAL    63     228.133   1.104  14.706  1.00  0.00           C  
ATOM    931 HG11 VAL    63     228.595   1.769  15.436  1.00  0.00           H  
ATOM    932 HG12 VAL    63     227.130   1.480  14.501  1.00  0.00           H  
ATOM    933 HG13 VAL    63     228.665   1.246  13.765  1.00  0.00           H  
ATOM    934  CG2 VAL    63     227.183  -1.138  14.231  1.00  0.00           C  
ATOM    935 HG21 VAL    63     227.717  -1.514  13.358  1.00  0.00           H  
ATOM    936 HG22 VAL    63     226.343  -0.502  13.951  1.00  0.00           H  
ATOM    937 HG23 VAL    63     226.633  -1.867  14.825  1.00  0.00           H  
ATOM    938  C   VAL    63     230.547  -0.050  15.856  1.00  0.00           C  
ATOM    939  O   VAL    63     230.872  -0.307  17.042  1.00  0.00           O  
ATOM    940  N   THR    64     231.122   0.937  15.186  1.00  0.00           N  
ATOM    941  H   THR    64     230.759   1.125  14.262  1.00  0.00           H  
ATOM    942  CA  THR    64     232.003   1.944  15.808  1.00  0.00           C  
ATOM    943  HA  THR    64     231.857   1.868  16.886  1.00  0.00           H  
ATOM    944  CB  THR    64     233.449   1.639  15.357  1.00  0.00           C  
ATOM    945  HB  THR    64     233.438   1.828  14.283  1.00  0.00           H  
ATOM    946  CG2 THR    64     233.975   0.288  15.940  1.00  0.00           C  
ATOM    947 HG21 THR    64     233.733   0.157  16.995  1.00  0.00           H  
ATOM    948 HG22 THR    64     235.059   0.176  15.916  1.00  0.00           H  
ATOM    949 HG23 THR    64     233.558  -0.572  15.417  1.00  0.00           H  
ATOM    950  OG1 THR    64     234.198   2.702  15.873  1.00  0.00           O  
ATOM    951  HG1 THR    64     235.071   2.442  16.178  1.00  0.00           H  
ATOM    952  C   THR    64     231.560   3.350  15.322  1.00  0.00           C  
ATOM    953  O   THR    64     231.069   3.414  14.197  1.00  0.00           O  
ATOM    954  N   ASN    65     231.625   4.428  16.111  1.00  0.00           N  
ATOM    955  H   ASN    65     231.858   4.353  17.091  1.00  0.00           H  
ATOM    956  CA  ASN    65     231.067   5.795  15.921  1.00  0.00           C  
ATOM    957  HA  ASN    65     230.140   5.675  15.360  1.00  0.00           H  
ATOM    958  CB  ASN    65     230.656   6.396  17.246  1.00  0.00           C  
ATOM    959  HB2 ASN    65     231.599   6.619  17.746  1.00  0.00           H  
ATOM    960  HB3 ASN    65     230.112   7.323  17.061  1.00  0.00           H  
ATOM    961  CG  ASN    65     229.888   5.521  18.085  1.00  0.00           C  
ATOM    962  OD1 ASN    65     230.364   4.515  18.623  1.00  0.00           O  
ATOM    963  ND2 ASN    65     228.769   6.007  18.535  1.00  0.00           N  
ATOM    964 HD21 ASN    65     228.370   5.416  19.250  1.00  0.00           H  
ATOM    965 HD22 ASN    65     228.552   6.969  18.317  1.00  0.00           H  
ATOM    966  C   ASN    65     231.974   6.626  15.021  1.00  0.00           C  
ATOM    967  O   ASN    65     231.552   7.526  14.346  1.00  0.00           O  
ATOM    968  N   VAL    66     233.251   6.355  15.101  1.00  0.00           N  
ATOM    969  H   VAL    66     233.521   5.724  15.841  1.00  0.00           H  
ATOM    970  CA  VAL    66     234.328   7.209  14.456  1.00  0.00           C  
ATOM    971  HA  VAL    66     233.854   8.183  14.335  1.00  0.00           H  
ATOM    972  CB  VAL    66     235.478   7.750  15.369  1.00  0.00           C  
ATOM    973  HB  VAL    66     234.897   8.327  16.088  1.00  0.00           H  
ATOM    974  CG1 VAL    66     236.417   8.823  14.690  1.00  0.00           C  
ATOM    975 HG11 VAL    66     235.831   9.707  14.439  1.00  0.00           H  
ATOM    976 HG12 VAL    66     236.826   8.349  13.797  1.00  0.00           H  
ATOM    977 HG13 VAL    66     237.350   9.006  15.223  1.00  0.00           H  
ATOM    978  CG2 VAL    66     236.419   6.837  15.981  1.00  0.00           C  
ATOM    979 HG21 VAL    66     237.084   6.411  15.230  1.00  0.00           H  
ATOM    980 HG22 VAL    66     235.977   6.053  16.596  1.00  0.00           H  
ATOM    981 HG23 VAL    66     237.145   7.329  16.628  1.00  0.00           H  
ATOM    982  C   VAL    66     234.824   6.728  13.049  1.00  0.00           C  
ATOM    983  O   VAL    66     234.865   7.523  12.164  1.00  0.00           O  
ATOM    984  N   GLY    67     235.214   5.494  12.890  1.00  0.00           N  
ATOM    985  H   GLY    67     235.123   4.847  13.660  1.00  0.00           H  
ATOM    986  CA  GLY    67     235.466   4.751  11.619  1.00  0.00           C  
ATOM    987  HA2 GLY    67     235.599   3.669  11.608  1.00  0.00           H  
ATOM    988  HA3 GLY    67     234.565   5.000  11.058  1.00  0.00           H  
ATOM    989  C   GLY    67     236.652   5.377  10.853  1.00  0.00           C  
ATOM    990  O   GLY    67     237.516   6.000  11.453  1.00  0.00           O  
ATOM    991  N   GLY    68     236.657   5.284   9.465  1.00  0.00           N  
ATOM    992  H   GLY    68     235.842   4.846   9.060  1.00  0.00           H  
ATOM    993  CA  GLY    68     237.552   5.873   8.509  1.00  0.00           C  
ATOM    994  HA2 GLY    68     238.507   5.370   8.363  1.00  0.00           H  
ATOM    995  HA3 GLY    68     237.158   5.501   7.564  1.00  0.00           H  
ATOM    996  C   GLY    68     237.621   7.413   8.296  1.00  0.00           C  
ATOM    997  O   GLY    68     238.069   7.798   7.219  1.00  0.00           O  
ATOM    998  N   ALA    69     237.308   8.283   9.249  1.00  0.00           N  
ATOM    999  H   ALA    69     237.049   7.888  10.142  1.00  0.00           H  
ATOM   1000  CA  ALA    69     237.292   9.723   9.040  1.00  0.00           C  
ATOM   1001  HA  ALA    69     237.984  10.007   8.248  1.00  0.00           H  
ATOM   1002  CB  ALA    69     235.897  10.203   8.660  1.00  0.00           C  
ATOM   1003  HB1 ALA    69     235.873  11.283   8.512  1.00  0.00           H  
ATOM   1004  HB2 ALA    69     235.694   9.608   7.769  1.00  0.00           H  
ATOM   1005  HB3 ALA    69     235.153   9.914   9.402  1.00  0.00           H  
ATOM   1006  C   ALA    69     237.934  10.431  10.252  1.00  0.00           C  
ATOM   1007  O   ALA    69     237.271  11.291  10.771  1.00  0.00           O  
ATOM   1008  N   VAL    70     239.134  10.076  10.601  1.00  0.00           N  
ATOM   1009  H   VAL    70     239.446   9.302  10.034  1.00  0.00           H  
ATOM   1010  CA  VAL    70     240.026  10.529  11.704  1.00  0.00           C  
ATOM   1011  HA  VAL    70     239.295  10.680  12.498  1.00  0.00           H  
ATOM   1012  CB  VAL    70     240.832   9.419  12.301  1.00  0.00           C  
ATOM   1013  HB  VAL    70     241.394   9.889  13.108  1.00  0.00           H  
ATOM   1014  CG1 VAL    70     241.942   8.848  11.360  1.00  0.00           C  
ATOM   1015 HG11 VAL    70     242.711   8.388  11.981  1.00  0.00           H  
ATOM   1016 HG12 VAL    70     242.423   9.673  10.833  1.00  0.00           H  
ATOM   1017 HG13 VAL    70     241.545   8.194  10.583  1.00  0.00           H  
ATOM   1018  CG2 VAL    70     239.972   8.229  12.669  1.00  0.00           C  
ATOM   1019 HG21 VAL    70     239.559   7.597  11.883  1.00  0.00           H  
ATOM   1020 HG22 VAL    70     239.119   8.586  13.245  1.00  0.00           H  
ATOM   1021 HG23 VAL    70     240.545   7.572  13.324  1.00  0.00           H  
ATOM   1022  C   VAL    70     240.847  11.865  11.554  1.00  0.00           C  
ATOM   1023  O   VAL    70     241.053  12.596  12.481  1.00  0.00           O  
ATOM   1024  N   VAL    71     241.112  12.156  10.298  1.00  0.00           N  
ATOM   1025  H   VAL    71     240.731  11.476   9.656  1.00  0.00           H  
ATOM   1026  CA  VAL    71     241.713  13.398   9.723  1.00  0.00           C  
ATOM   1027  HA  VAL    71     241.605  14.216  10.436  1.00  0.00           H  
ATOM   1028  CB  VAL    71     243.204  13.214   9.695  1.00  0.00           C  
ATOM   1029  HB  VAL    71     243.534  13.173  10.733  1.00  0.00           H  
ATOM   1030  CG1 VAL    71     243.869  14.487   9.078  1.00  0.00           C  
ATOM   1031 HG11 VAL    71     244.934  14.614   9.274  1.00  0.00           H  
ATOM   1032 HG12 VAL    71     243.519  15.404   9.552  1.00  0.00           H  
ATOM   1033 HG13 VAL    71     243.699  14.554   8.004  1.00  0.00           H  
ATOM   1034  CG2 VAL    71     243.867  12.098   8.903  1.00  0.00           C  
ATOM   1035 HG21 VAL    71     244.926  12.339   8.816  1.00  0.00           H  
ATOM   1036 HG22 VAL    71     243.430  11.879   7.929  1.00  0.00           H  
ATOM   1037 HG23 VAL    71     243.816  11.183   9.494  1.00  0.00           H  
ATOM   1038  C   VAL    71     241.084  13.829   8.450  1.00  0.00           C  
ATOM   1039  O   VAL    71     240.760  13.006   7.565  1.00  0.00           O  
ATOM   1040  N   THR    72     240.773  15.143   8.354  1.00  0.00           N  
ATOM   1041  H   THR    72     241.117  15.735   9.096  1.00  0.00           H  
ATOM   1042  CA  THR    72     239.739  15.874   7.448  1.00  0.00           C  
ATOM   1043  HA  THR    72     239.597  15.299   6.533  1.00  0.00           H  
ATOM   1044  CB  THR    72     238.384  15.778   8.217  1.00  0.00           C  
ATOM   1045  HB  THR    72     237.720  16.510   7.758  1.00  0.00           H  
ATOM   1046  CG2 THR    72     237.706  14.437   8.102  1.00  0.00           C  
ATOM   1047 HG21 THR    72     237.527  14.262   7.041  1.00  0.00           H  
ATOM   1048 HG22 THR    72     236.703  14.523   8.520  1.00  0.00           H  
ATOM   1049 HG23 THR    72     238.314  13.650   8.548  1.00  0.00           H  
ATOM   1050  OG1 THR    72     238.453  15.959   9.601  1.00  0.00           O  
ATOM   1051  HG1 THR    72     238.697  16.886   9.555  1.00  0.00           H  
ATOM   1052  C   THR    72     240.254  17.296   7.150  1.00  0.00           C  
ATOM   1053  O   THR    72     239.517  18.297   7.105  1.00  0.00           O  
ATOM   1054  N   GLY    73     241.591  17.406   7.039  1.00  0.00           N  
ATOM   1055  H   GLY    73     242.081  16.526   6.963  1.00  0.00           H  
ATOM   1056  CA  GLY    73     242.334  18.547   6.937  1.00  0.00           C  
ATOM   1057  HA2 GLY    73     241.950  19.106   6.084  1.00  0.00           H  
ATOM   1058  HA3 GLY    73     242.133  19.207   7.782  1.00  0.00           H  
ATOM   1059  C   GLY    73     243.784  18.327   7.044  1.00  0.00           C  
ATOM   1060  O   GLY    73     244.190  17.182   7.218  1.00  0.00           O  
ATOM   1061  N   VAL    74     244.613  19.399   6.778  1.00  0.00           N  
ATOM   1062  H   VAL    74     244.194  20.175   6.286  1.00  0.00           H  
ATOM   1063  CA  VAL    74     246.089  19.303   6.992  1.00  0.00           C  
ATOM   1064  HA  VAL    74     246.364  18.252   6.906  1.00  0.00           H  
ATOM   1065  CB  VAL    74     246.757  20.150   5.862  1.00  0.00           C  
ATOM   1066  HB  VAL    74     246.416  19.671   4.944  1.00  0.00           H  
ATOM   1067  CG1 VAL    74     246.353  21.644   5.747  1.00  0.00           C  
ATOM   1068 HG11 VAL    74     245.266  21.720   5.751  1.00  0.00           H  
ATOM   1069 HG12 VAL    74     246.570  22.107   4.785  1.00  0.00           H  
ATOM   1070 HG13 VAL    74     246.712  22.075   6.682  1.00  0.00           H  
ATOM   1071  CG2 VAL    74     248.314  20.206   5.906  1.00  0.00           C  
ATOM   1072 HG21 VAL    74     248.615  20.736   6.810  1.00  0.00           H  
ATOM   1073 HG22 VAL    74     248.783  20.751   5.087  1.00  0.00           H  
ATOM   1074 HG23 VAL    74     248.768  19.223   6.037  1.00  0.00           H  
ATOM   1075  C   VAL    74     246.402  19.688   8.437  1.00  0.00           C  
ATOM   1076  O   VAL    74     245.482  20.305   9.044  1.00  0.00           O  
ATOM   1077  N   THR    75     247.539  19.243   8.950  1.00  0.00           N  
ATOM   1078  H   THR    75     248.101  18.502   8.555  1.00  0.00           H  
ATOM   1079  CA  THR    75     248.115  19.622  10.238  1.00  0.00           C  
ATOM   1080  HA  THR    75     247.502  19.453  11.123  1.00  0.00           H  
ATOM   1081  CB  THR    75     249.282  18.754  10.695  1.00  0.00           C  
ATOM   1082  HB  THR    75     249.737  19.158  11.599  1.00  0.00           H  
ATOM   1083  CG2 THR    75     250.399  18.663   9.635  1.00  0.00           C  
ATOM   1084 HG21 THR    75     251.325  18.236  10.020  1.00  0.00           H  
ATOM   1085 HG22 THR    75     250.488  19.558   9.019  1.00  0.00           H  
ATOM   1086 HG23 THR    75     250.113  17.824   9.000  1.00  0.00           H  
ATOM   1087  OG1 THR    75     248.946  17.410  10.944  1.00  0.00           O  
ATOM   1088  HG1 THR    75     248.349  17.530  11.686  1.00  0.00           H  
ATOM   1089  C   THR    75     248.504  21.062  10.446  1.00  0.00           C  
ATOM   1090  O   THR    75     248.431  21.530  11.536  1.00  0.00           O  
ATOM   1091  N   ALA    76     248.736  21.867   9.353  1.00  0.00           N  
ATOM   1092  H   ALA    76     249.048  21.404   8.512  1.00  0.00           H  
ATOM   1093  CA  ALA    76     248.992  23.297   9.514  1.00  0.00           C  
ATOM   1094  HA  ALA    76     249.246  23.497  10.555  1.00  0.00           H  
ATOM   1095  CB  ALA    76     250.269  23.599   8.694  1.00  0.00           C  
ATOM   1096  HB1 ALA    76     250.594  24.582   9.035  1.00  0.00           H  
ATOM   1097  HB2 ALA    76     251.000  22.798   8.801  1.00  0.00           H  
ATOM   1098  HB3 ALA    76     249.893  23.750   7.683  1.00  0.00           H  
ATOM   1099  C   ALA    76     247.673  24.082   9.250  1.00  0.00           C  
ATOM   1100  O   ALA    76     246.720  23.982  10.034  1.00  0.00           O  
ATOM   1101  N   VAL    77     247.556  24.755   8.095  1.00  0.00           N  
ATOM   1102  H   VAL    77     248.439  24.778   7.606  1.00  0.00           H  
ATOM   1103  CA  VAL    77     246.455  25.568   7.663  1.00  0.00           C  
ATOM   1104  HA  VAL    77     245.640  25.608   8.386  1.00  0.00           H  
ATOM   1105  CB  VAL    77     246.992  27.078   7.735  1.00  0.00           C  
ATOM   1106  HB  VAL    77     247.952  27.110   7.219  1.00  0.00           H  
ATOM   1107  CG1 VAL    77     247.279  27.233   9.240  1.00  0.00           C  
ATOM   1108 HG11 VAL    77     247.638  28.261   9.205  1.00  0.00           H  
ATOM   1109 HG12 VAL    77     248.084  26.552   9.514  1.00  0.00           H  
ATOM   1110 HG13 VAL    77     246.661  26.901  10.075  1.00  0.00           H  
ATOM   1111  CG2 VAL    77     246.046  28.231   7.327  1.00  0.00           C  
ATOM   1112 HG21 VAL    77     245.135  28.099   7.912  1.00  0.00           H  
ATOM   1113 HG22 VAL    77     245.789  28.185   6.269  1.00  0.00           H  
ATOM   1114 HG23 VAL    77     246.481  29.229   7.375  1.00  0.00           H  
ATOM   1115  C   VAL    77     245.987  25.260   6.185  1.00  0.00           C  
ATOM   1116  O   VAL    77     246.873  24.797   5.485  1.00  0.00           O  
ATOM   1117  N   ALA    78     244.754  25.439   5.828  1.00  0.00           N  
ATOM   1118  H   ALA    78     244.071  25.760   6.500  1.00  0.00           H  
ATOM   1119  CA  ALA    78     244.263  25.168   4.431  1.00  0.00           C  
ATOM   1120  HA  ALA    78     245.071  24.765   3.821  1.00  0.00           H  
ATOM   1121  CB  ALA    78     243.200  24.103   4.581  1.00  0.00           C  
ATOM   1122  HB1 ALA    78     243.593  23.319   5.229  1.00  0.00           H  
ATOM   1123  HB2 ALA    78     242.368  24.513   5.153  1.00  0.00           H  
ATOM   1124  HB3 ALA    78     243.094  23.600   3.620  1.00  0.00           H  
ATOM   1125  C   ALA    78     243.800  26.425   3.752  1.00  0.00           C  
ATOM   1126  O   ALA    78     243.283  27.435   4.339  1.00  0.00           O  
ATOM   1127  N   GLN    79     243.593  26.187   2.463  1.00  0.00           N  
ATOM   1128  H   GLN    79     244.108  25.418   2.058  1.00  0.00           H  
ATOM   1129  CA  GLN    79     242.990  27.132   1.549  1.00  0.00           C  
ATOM   1130  HA  GLN    79     243.415  28.091   1.845  1.00  0.00           H  
ATOM   1131  CB  GLN    79     243.398  26.930   0.100  1.00  0.00           C  
ATOM   1132  HB2 GLN    79     243.170  25.895  -0.153  1.00  0.00           H  
ATOM   1133  HB3 GLN    79     242.727  27.409  -0.613  1.00  0.00           H  
ATOM   1134  CG  GLN    79     244.870  27.396  -0.173  1.00  0.00           C  
ATOM   1135  HG2 GLN    79     245.203  28.139   0.551  1.00  0.00           H  
ATOM   1136  HG3 GLN    79     245.495  26.504  -0.136  1.00  0.00           H  
ATOM   1137  CD  GLN    79     245.014  28.102  -1.567  1.00  0.00           C  
ATOM   1138  OE1 GLN    79     244.153  28.724  -2.022  1.00  0.00           O  
ATOM   1139  NE2 GLN    79     246.153  27.961  -2.258  1.00  0.00           N  
ATOM   1140 HE21 GLN    79     246.284  28.494  -3.106  1.00  0.00           H  
ATOM   1141 HE22 GLN    79     246.822  27.335  -1.831  1.00  0.00           H  
ATOM   1142  C   GLN    79     241.492  26.955   1.774  1.00  0.00           C  
ATOM   1143  O   GLN    79     241.018  25.874   2.141  1.00  0.00           O  
ATOM   1144  N   LYS    80     240.776  28.049   1.446  1.00  0.00           N  
ATOM   1145  H   LYS    80     241.258  28.935   1.482  1.00  0.00           H  
ATOM   1146  CA  LYS    80     239.373  28.200   1.498  1.00  0.00           C  
ATOM   1147  HA  LYS    80     238.882  27.287   1.163  1.00  0.00           H  
ATOM   1148  CB  LYS    80     238.792  28.772   2.767  1.00  0.00           C  
ATOM   1149  HB2 LYS    80     239.239  29.736   3.007  1.00  0.00           H  
ATOM   1150  HB3 LYS    80     237.706  28.800   2.687  1.00  0.00           H  
ATOM   1151  CG  LYS    80     239.052  27.968   4.019  1.00  0.00           C  
ATOM   1152  HG2 LYS    80     238.549  27.005   4.108  1.00  0.00           H  
ATOM   1153  HG3 LYS    80     240.084  27.626   4.089  1.00  0.00           H  
ATOM   1154  CD  LYS    80     238.895  28.733   5.352  1.00  0.00           C  
ATOM   1155  HD2 LYS    80     239.450  28.194   6.121  1.00  0.00           H  
ATOM   1156  HD3 LYS    80     239.380  29.699   5.204  1.00  0.00           H  
ATOM   1157  CE  LYS    80     237.458  28.960   5.726  1.00  0.00           C  
ATOM   1158  HE2 LYS    80     236.906  28.931   4.786  1.00  0.00           H  
ATOM   1159  HE3 LYS    80     237.121  28.117   6.328  1.00  0.00           H  
ATOM   1160  NZ  LYS    80     237.148  30.225   6.467  1.00  0.00           N  
ATOM   1161  HZ1 LYS    80     236.161  30.151   6.669  1.00  0.00           H  
ATOM   1162  HZ2 LYS    80     237.688  30.277   7.319  1.00  0.00           H  
ATOM   1163  HZ3 LYS    80     237.408  31.050   5.945  1.00  0.00           H  
ATOM   1164  C   LYS    80     239.041  29.208   0.411  1.00  0.00           C  
ATOM   1165  O   LYS    80     239.919  30.034   0.066  1.00  0.00           O  
ATOM   1166  N   THR    81     237.800  29.204  -0.158  1.00  0.00           N  
ATOM   1167  H   THR    81     237.074  28.538   0.066  1.00  0.00           H  
ATOM   1168  CA  THR    81     237.381  30.201  -1.243  1.00  0.00           C  
ATOM   1169  HA  THR    81     238.169  30.089  -1.989  1.00  0.00           H  
ATOM   1170  CB  THR    81     236.031  29.668  -1.790  1.00  0.00           C  
ATOM   1171  HB  THR    81     235.723  30.368  -2.567  1.00  0.00           H  
ATOM   1172  CG2 THR    81     235.973  28.349  -2.489  1.00  0.00           C  
ATOM   1173 HG21 THR    81     236.923  28.274  -3.018  1.00  0.00           H  
ATOM   1174 HG22 THR    81     235.184  28.346  -3.242  1.00  0.00           H  
ATOM   1175 HG23 THR    81     235.756  27.591  -1.736  1.00  0.00           H  
ATOM   1176  OG1 THR    81     235.068  29.969  -0.711  1.00  0.00           O  
ATOM   1177  HG1 THR    81     234.282  29.469  -0.942  1.00  0.00           H  
ATOM   1178  C   THR    81     237.317  31.658  -0.793  1.00  0.00           C  
ATOM   1179  O   THR    81     237.364  32.562  -1.646  1.00  0.00           O  
ATOM   1180  N   VAL    82     237.233  31.898   0.494  1.00  0.00           N  
ATOM   1181  H   VAL    82     236.992  31.073   1.023  1.00  0.00           H  
ATOM   1182  CA  VAL    82     237.310  33.160   1.214  1.00  0.00           C  
ATOM   1183  HA  VAL    82     237.746  33.870   0.511  1.00  0.00           H  
ATOM   1184  CB  VAL    82     235.910  33.749   1.707  1.00  0.00           C  
ATOM   1185  HB  VAL    82     236.094  34.527   2.448  1.00  0.00           H  
ATOM   1186  CG1 VAL    82     235.159  34.298   0.490  1.00  0.00           C  
ATOM   1187 HG11 VAL    82     234.399  35.047   0.714  1.00  0.00           H  
ATOM   1188 HG12 VAL    82     234.741  33.476  -0.091  1.00  0.00           H  
ATOM   1189 HG13 VAL    82     235.810  34.804  -0.223  1.00  0.00           H  
ATOM   1190  CG2 VAL    82     235.080  32.551   2.256  1.00  0.00           C  
ATOM   1191 HG21 VAL    82     234.167  33.040   2.597  1.00  0.00           H  
ATOM   1192 HG22 VAL    82     235.571  32.054   3.093  1.00  0.00           H  
ATOM   1193 HG23 VAL    82     234.882  31.847   1.448  1.00  0.00           H  
ATOM   1194  C   VAL    82     238.094  33.116   2.486  1.00  0.00           C  
ATOM   1195  O   VAL    82     238.042  32.152   3.220  1.00  0.00           O  
ATOM   1196  N   GLU    83     238.961  34.177   2.721  1.00  0.00           N  
ATOM   1197  H   GLU    83     239.099  34.879   2.008  1.00  0.00           H  
ATOM   1198  CA  GLU    83     239.662  34.365   3.956  1.00  0.00           C  
ATOM   1199  HA  GLU    83     239.479  33.474   4.557  1.00  0.00           H  
ATOM   1200  CB  GLU    83     241.193  34.370   3.643  1.00  0.00           C  
ATOM   1201  HB2 GLU    83     241.533  35.232   3.069  1.00  0.00           H  
ATOM   1202  HB3 GLU    83     241.538  34.505   4.668  1.00  0.00           H  
ATOM   1203  CG  GLU    83     241.833  33.046   3.156  1.00  0.00           C  
ATOM   1204  HG2 GLU    83     241.665  32.172   3.785  1.00  0.00           H  
ATOM   1205  HG3 GLU    83     241.317  32.815   2.224  1.00  0.00           H  
ATOM   1206  CD  GLU    83     243.361  33.240   2.871  1.00  0.00           C  
ATOM   1207  OE1 GLU    83     244.023  34.153   3.433  1.00  0.00           O  
ATOM   1208  OE2 GLU    83     243.906  32.481   2.095  1.00  0.00           O  
ATOM   1209  C   GLU    83     239.195  35.629   4.624  1.00  0.00           C  
ATOM   1210  O   GLU    83     239.023  36.654   4.006  1.00  0.00           O  
ATOM   1211  N   GLY    84     239.049  35.595   5.982  1.00  0.00           N  
ATOM   1212  H   GLY    84     239.199  34.667   6.352  1.00  0.00           H  
ATOM   1213  CA  GLY    84     238.723  36.808   6.748  1.00  0.00           C  
ATOM   1214  HA2 GLY    84     238.963  36.763   7.810  1.00  0.00           H  
ATOM   1215  HA3 GLY    84     239.371  37.650   6.507  1.00  0.00           H  
ATOM   1216  C   GLY    84     237.463  37.448   6.517  1.00  0.00           C  
ATOM   1217  O   GLY    84     237.338  38.662   6.617  1.00  0.00           O  
ATOM   1218  N   ALA    85     236.383  36.669   6.279  1.00  0.00           N  
ATOM   1219  H   ALA    85     236.585  35.691   6.133  1.00  0.00           H  
ATOM   1220  CA  ALA    85     235.058  37.207   6.036  1.00  0.00           C  
ATOM   1221  HA  ALA    85     235.161  37.788   5.120  1.00  0.00           H  
ATOM   1222  CB  ALA    85     234.135  35.981   5.621  1.00  0.00           C  
ATOM   1223  HB1 ALA    85     233.259  36.497   5.227  1.00  0.00           H  
ATOM   1224  HB2 ALA    85     234.707  35.477   4.842  1.00  0.00           H  
ATOM   1225  HB3 ALA    85     233.909  35.398   6.514  1.00  0.00           H  
ATOM   1226  C   ALA    85     234.423  37.920   7.240  1.00  0.00           C  
ATOM   1227  O   ALA    85     234.786  37.618   8.377  1.00  0.00           O  
ATOM   1228  N   GLY    86     233.502  38.894   6.964  1.00  0.00           N  
ATOM   1229  H   GLY    86     233.349  39.069   5.981  1.00  0.00           H  
ATOM   1230  CA  GLY    86     232.753  39.727   7.895  1.00  0.00           C  
ATOM   1231  HA2 GLY    86     233.402  40.392   8.464  1.00  0.00           H  
ATOM   1232  HA3 GLY    86     232.070  40.407   7.386  1.00  0.00           H  
ATOM   1233  C   GLY    86     231.962  38.864   8.867  1.00  0.00           C  
ATOM   1234  O   GLY    86     231.425  37.807   8.422  1.00  0.00           O  
ATOM   1235  N   SER    87     231.870  39.230  10.214  1.00  0.00           N  
ATOM   1236  H   SER    87     232.370  40.069  10.472  1.00  0.00           H  
ATOM   1237  CA  SER    87     231.329  38.464  11.318  1.00  0.00           C  
ATOM   1238  HA  SER    87     230.498  37.903  10.890  1.00  0.00           H  
ATOM   1239  CB  SER    87     232.414  37.362  11.660  1.00  0.00           C  
ATOM   1240  HB2 SER    87     232.696  36.735  10.814  1.00  0.00           H  
ATOM   1241  HB3 SER    87     233.411  37.750  11.872  1.00  0.00           H  
ATOM   1242  OG  SER    87     231.948  36.591  12.719  1.00  0.00           O  
ATOM   1243  HG  SER    87     232.651  36.076  13.121  1.00  0.00           H  
ATOM   1244  C   SER    87     230.944  39.159  12.631  1.00  0.00           C  
ATOM   1245  O   SER    87     231.368  40.278  12.873  1.00  0.00           O  
ATOM   1246  N   ILE    88     229.992  38.624  13.427  1.00  0.00           N  
ATOM   1247  H   ILE    88     229.725  37.660  13.292  1.00  0.00           H  
ATOM   1248  CA  ILE    88     229.264  39.129  14.585  1.00  0.00           C  
ATOM   1249  HA  ILE    88     229.809  39.876  15.163  1.00  0.00           H  
ATOM   1250  CB  ILE    88     227.935  39.760  14.087  1.00  0.00           C  
ATOM   1251  HB  ILE    88     228.218  40.533  13.372  1.00  0.00           H  
ATOM   1252  CG2 ILE    88     227.048  38.734  13.313  1.00  0.00           C  
ATOM   1253 HG21 ILE    88     226.192  39.281  12.916  1.00  0.00           H  
ATOM   1254 HG22 ILE    88     226.624  38.011  14.010  1.00  0.00           H  
ATOM   1255 HG23 ILE    88     227.593  38.247  12.504  1.00  0.00           H  
ATOM   1256  CG1 ILE    88     227.082  40.503  15.104  1.00  0.00           C  
ATOM   1257 HG12 ILE    88     226.317  39.784  15.395  1.00  0.00           H  
ATOM   1258 HG13 ILE    88     227.531  40.901  16.014  1.00  0.00           H  
ATOM   1259  CD1 ILE    88     226.165  41.513  14.539  1.00  0.00           C  
ATOM   1260 HD11 ILE    88     225.563  41.958  15.331  1.00  0.00           H  
ATOM   1261 HD12 ILE    88     225.580  41.119  13.707  1.00  0.00           H  
ATOM   1262 HD13 ILE    88     226.706  42.403  14.220  1.00  0.00           H  
ATOM   1263  C   ILE    88     228.944  37.899  15.522  1.00  0.00           C  
ATOM   1264  O   ILE    88     228.676  36.829  15.023  1.00  0.00           O  
ATOM   1265  N   ALA    89     228.801  38.193  16.815  1.00  0.00           N  
ATOM   1266  H   ALA    89     228.975  39.169  17.010  1.00  0.00           H  
ATOM   1267  CA  ALA    89     228.562  37.324  17.972  1.00  0.00           C  
ATOM   1268  HA  ALA    89     228.587  36.257  17.752  1.00  0.00           H  
ATOM   1269  CB  ALA    89     229.737  37.526  18.889  1.00  0.00           C  
ATOM   1270  HB1 ALA    89     229.715  38.598  19.086  1.00  0.00           H  
ATOM   1271  HB2 ALA    89     229.684  36.853  19.745  1.00  0.00           H  
ATOM   1272  HB3 ALA    89     230.669  37.371  18.345  1.00  0.00           H  
ATOM   1273  C   ALA    89     227.264  37.482  18.752  1.00  0.00           C  
ATOM   1274  O   ALA    89     226.567  36.487  19.104  1.00  0.00           O  
ATOM   1275  N   ALA    90     227.032  38.748  19.129  1.00  0.00           N  
ATOM   1276  H   ALA    90     227.791  39.407  19.029  1.00  0.00           H  
ATOM   1277  CA  ALA    90     225.891  39.301  19.809  1.00  0.00           C  
ATOM   1278  HA  ALA    90     225.390  38.427  20.224  1.00  0.00           H  
ATOM   1279  CB  ALA    90     226.225  40.153  21.039  1.00  0.00           C  
ATOM   1280  HB1 ALA    90     226.741  41.091  20.832  1.00  0.00           H  
ATOM   1281  HB2 ALA    90     225.348  40.473  21.602  1.00  0.00           H  
ATOM   1282  HB3 ALA    90     226.856  39.506  21.649  1.00  0.00           H  
ATOM   1283  C   ALA    90     224.873  40.100  18.944  1.00  0.00           C  
ATOM   1284  O   ALA    90     225.186  40.622  17.894  1.00  0.00           O  
ATOM   1285  N   ALA    91     223.649  40.009  19.397  1.00  0.00           N  
ATOM   1286  H   ALA    91     223.533  39.661  20.338  1.00  0.00           H  
ATOM   1287  CA  ALA    91     222.271  40.431  18.666  1.00  0.00           C  
ATOM   1288  HA  ALA    91     222.544  40.361  17.613  1.00  0.00           H  
ATOM   1289  CB  ALA    91     221.213  39.358  18.824  1.00  0.00           C  
ATOM   1290  HB1 ALA    91     220.962  38.981  17.832  1.00  0.00           H  
ATOM   1291  HB2 ALA    91     221.706  38.650  19.489  1.00  0.00           H  
ATOM   1292  HB3 ALA    91     220.353  39.767  19.356  1.00  0.00           H  
ATOM   1293  C   ALA    91     221.633  41.851  18.849  1.00  0.00           C  
ATOM   1294  O   ALA    91     220.690  42.200  18.131  1.00  0.00           O  
ATOM   1295  N   THR    92     222.161  42.692  19.635  1.00  0.00           N  
ATOM   1296  H   THR    92     222.905  42.341  20.221  1.00  0.00           H  
ATOM   1297  CA  THR    92     221.735  44.036  19.784  1.00  0.00           C  
ATOM   1298  HA  THR    92     220.645  44.041  19.792  1.00  0.00           H  
ATOM   1299  CB  THR    92     222.166  44.597  21.151  1.00  0.00           C  
ATOM   1300  HB  THR    92     221.744  45.595  21.037  1.00  0.00           H  
ATOM   1301  CG2 THR    92     223.700  44.824  21.486  1.00  0.00           C  
ATOM   1302 HG21 THR    92     224.191  45.317  20.648  1.00  0.00           H  
ATOM   1303 HG22 THR    92     224.051  43.792  21.455  1.00  0.00           H  
ATOM   1304 HG23 THR    92     223.860  45.380  22.410  1.00  0.00           H  
ATOM   1305  OG1 THR    92     221.602  43.854  22.216  1.00  0.00           O  
ATOM   1306  HG1 THR    92     220.696  43.634  21.988  1.00  0.00           H  
ATOM   1307  C   THR    92     222.344  44.821  18.602  1.00  0.00           C  
ATOM   1308  O   THR    92     221.697  45.799  18.108  1.00  0.00           O  
ATOM   1309  N   GLY    93     223.621  44.627  18.217  1.00  0.00           N  
ATOM   1310  H   GLY    93     224.130  43.884  18.673  1.00  0.00           H  
ATOM   1311  CA  GLY    93     224.221  45.157  17.030  1.00  0.00           C  
ATOM   1312  HA2 GLY    93     224.046  46.217  16.849  1.00  0.00           H  
ATOM   1313  HA3 GLY    93     225.292  45.065  17.213  1.00  0.00           H  
ATOM   1314  C   GLY    93     223.966  44.507  15.705  1.00  0.00           C  
ATOM   1315  O   GLY    93     223.423  43.403  15.610  1.00  0.00           O  
ATOM   1316  N   PHE    94     224.655  45.052  14.702  1.00  0.00           N  
ATOM   1317  H   PHE    94     225.196  45.899  14.807  1.00  0.00           H  
ATOM   1318  CA  PHE    94     224.609  44.577  13.370  1.00  0.00           C  
ATOM   1319  HA  PHE    94     224.644  43.488  13.381  1.00  0.00           H  
ATOM   1320  CB  PHE    94     223.374  45.242  12.695  1.00  0.00           C  
ATOM   1321  HB2 PHE    94     223.392  46.313  12.900  1.00  0.00           H  
ATOM   1322  HB3 PHE    94     223.384  45.106  11.614  1.00  0.00           H  
ATOM   1323  CG  PHE    94     222.004  44.819  13.001  1.00  0.00           C  
ATOM   1324  CD1 PHE    94     221.302  45.572  13.892  1.00  0.00           C  
ATOM   1325  HD1 PHE    94     221.669  46.521  14.253  1.00  0.00           H  
ATOM   1326  CE1 PHE    94     220.029  45.237  14.333  1.00  0.00           C  
ATOM   1327  HE1 PHE    94     219.572  45.760  15.160  1.00  0.00           H  
ATOM   1328  CZ  PHE    94     219.366  44.210  13.694  1.00  0.00           C  
ATOM   1329  HZ  PHE    94     218.333  43.966  13.892  1.00  0.00           H  
ATOM   1330  CE2 PHE    94     220.044  43.488  12.720  1.00  0.00           C  
ATOM   1331  HE2 PHE    94     219.434  42.748  12.223  1.00  0.00           H  
ATOM   1332  CD2 PHE    94     221.358  43.743  12.356  1.00  0.00           C  
ATOM   1333  HD2 PHE    94     221.779  42.961  11.742  1.00  0.00           H  
ATOM   1334  C   PHE    94     225.839  45.020  12.535  1.00  0.00           C  
ATOM   1335  O   PHE    94     226.415  46.109  12.821  1.00  0.00           O  
ATOM   1336  N   VAL    95     226.181  44.199  11.577  1.00  0.00           N  
ATOM   1337  H   VAL    95     225.620  43.362  11.514  1.00  0.00           H  
ATOM   1338  CA  VAL    95     227.377  44.345  10.698  1.00  0.00           C  
ATOM   1339  HA  VAL    95     228.238  44.307  11.366  1.00  0.00           H  
ATOM   1340  CB  VAL    95     227.584  43.155   9.714  1.00  0.00           C  
ATOM   1341  HB  VAL    95     227.009  43.352   8.809  1.00  0.00           H  
ATOM   1342  CG1 VAL    95     227.316  41.786  10.384  1.00  0.00           C  
ATOM   1343 HG11 VAL    95     227.732  41.035   9.713  1.00  0.00           H  
ATOM   1344 HG12 VAL    95     226.233  41.729  10.492  1.00  0.00           H  
ATOM   1345 HG13 VAL    95     227.761  41.844  11.377  1.00  0.00           H  
ATOM   1346  CG2 VAL    95     228.957  43.051   9.123  1.00  0.00           C  
ATOM   1347 HG21 VAL    95     229.043  42.210   8.435  1.00  0.00           H  
ATOM   1348 HG22 VAL    95     229.798  43.035   9.817  1.00  0.00           H  
ATOM   1349 HG23 VAL    95     229.213  43.899   8.488  1.00  0.00           H  
ATOM   1350  C   VAL    95     227.175  45.491   9.858  1.00  0.00           C  
ATOM   1351  O   VAL    95     226.133  45.686   9.297  1.00  0.00           O  
ATOM   1352  N   LYS    96     228.153  46.254   9.566  1.00  0.00           N  
ATOM   1353  H   LYS    96     229.091  45.933   9.758  1.00  0.00           H  
ATOM   1354  CA  LYS    96     227.999  47.508   8.873  1.00  0.00           C  
ATOM   1355  HA  LYS    96     227.260  48.157   9.343  1.00  0.00           H  
ATOM   1356  CB  LYS    96     229.232  48.364   9.134  1.00  0.00           C  
ATOM   1357  HB2 LYS    96     228.944  49.315   8.687  1.00  0.00           H  
ATOM   1358  HB3 LYS    96     229.292  48.470  10.217  1.00  0.00           H  
ATOM   1359  CG  LYS    96     230.650  47.861   8.577  1.00  0.00           C  
ATOM   1360  HG2 LYS    96     230.855  46.881   9.008  1.00  0.00           H  
ATOM   1361  HG3 LYS    96     230.610  47.829   7.488  1.00  0.00           H  
ATOM   1362  CD  LYS    96     231.776  48.871   9.078  1.00  0.00           C  
ATOM   1363  HD2 LYS    96     231.542  49.839   8.634  1.00  0.00           H  
ATOM   1364  HD3 LYS    96     231.592  48.954  10.149  1.00  0.00           H  
ATOM   1365  CE  LYS    96     233.168  48.319   8.856  1.00  0.00           C  
ATOM   1366  HE2 LYS    96     233.452  47.442   9.439  1.00  0.00           H  
ATOM   1367  HE3 LYS    96     233.427  48.097   7.821  1.00  0.00           H  
ATOM   1368  NZ  LYS    96     234.299  49.195   9.192  1.00  0.00           N  
ATOM   1369  HZ1 LYS    96     234.669  48.825  10.056  1.00  0.00           H  
ATOM   1370  HZ2 LYS    96     234.929  49.156   8.403  1.00  0.00           H  
ATOM   1371  HZ3 LYS    96     234.031  50.115   9.509  1.00  0.00           H  
ATOM   1372  C   LYS    96     227.666  47.473   7.397  1.00  0.00           C  
ATOM   1373  O   LYS    96     227.032  48.484   6.947  1.00  0.00           O  
ATOM   1374  N   LYS    97     228.020  46.459   6.583  1.00  0.00           N  
ATOM   1375  H   LYS    97     228.491  45.669   7.001  1.00  0.00           H  
ATOM   1376  CA  LYS    97     227.670  46.275   5.143  1.00  0.00           C  
ATOM   1377  HA  LYS    97     227.478  47.305   4.844  1.00  0.00           H  
ATOM   1378  CB  LYS    97     228.881  45.607   4.359  1.00  0.00           C  
ATOM   1379  HB2 LYS    97     229.128  44.582   4.636  1.00  0.00           H  
ATOM   1380  HB3 LYS    97     228.638  45.288   3.345  1.00  0.00           H  
ATOM   1381  CG  LYS    97     230.200  46.484   4.451  1.00  0.00           C  
ATOM   1382  HG2 LYS    97     229.937  47.480   4.094  1.00  0.00           H  
ATOM   1383  HG3 LYS    97     230.529  46.548   5.488  1.00  0.00           H  
ATOM   1384  CD  LYS    97     231.267  45.907   3.550  1.00  0.00           C  
ATOM   1385  HD2 LYS    97     232.128  46.498   3.862  1.00  0.00           H  
ATOM   1386  HD3 LYS    97     231.471  44.868   3.809  1.00  0.00           H  
ATOM   1387  CE  LYS    97     231.127  46.010   2.005  1.00  0.00           C  
ATOM   1388  HE2 LYS    97     231.574  45.139   1.527  1.00  0.00           H  
ATOM   1389  HE3 LYS    97     230.092  45.888   1.686  1.00  0.00           H  
ATOM   1390  NZ  LYS    97     231.867  47.187   1.363  1.00  0.00           N  
ATOM   1391  HZ1 LYS    97     231.317  48.032   1.412  1.00  0.00           H  
ATOM   1392  HZ2 LYS    97     232.686  47.305   1.942  1.00  0.00           H  
ATOM   1393  HZ3 LYS    97     231.978  47.029   0.371  1.00  0.00           H  
ATOM   1394  C   LYS    97     226.363  45.405   4.926  1.00  0.00           C  
ATOM   1395  O   LYS    97     225.804  45.068   5.958  1.00  0.00           O  
ATOM   1396  N   ASP    98     225.991  45.074   3.717  1.00  0.00           N  
ATOM   1397  H   ASP    98     226.648  45.464   3.056  1.00  0.00           H  
ATOM   1398  CA  ASP    98     225.081  44.019   3.390  1.00  0.00           C  
ATOM   1399  HA  ASP    98     225.103  43.784   2.326  1.00  0.00           H  
ATOM   1400  CB  ASP    98     225.590  42.670   3.963  1.00  0.00           C  
ATOM   1401  HB2 ASP    98     225.790  42.768   5.030  1.00  0.00           H  
ATOM   1402  HB3 ASP    98     224.772  41.990   3.726  1.00  0.00           H  
ATOM   1403  CG  ASP    98     226.786  42.047   3.273  1.00  0.00           C  
ATOM   1404  OD1 ASP    98     227.139  42.449   2.167  1.00  0.00           O  
ATOM   1405  OD2 ASP    98     227.511  41.237   3.856  1.00  0.00           O  
ATOM   1406  C   ASP    98     223.628  44.338   3.780  1.00  0.00           C  
ATOM   1407  O   ASP    98     222.775  43.434   3.647  1.00  0.00           O  
ATOM   1408  N   GLN    99     223.257  45.508   4.048  1.00  0.00           N  
ATOM   1409  H   GLN    99     223.940  46.249   4.110  1.00  0.00           H  
ATOM   1410  CA  GLN    99     221.946  46.016   4.410  1.00  0.00           C  
ATOM   1411  HA  GLN    99     222.269  47.007   4.728  1.00  0.00           H  
ATOM   1412  CB  GLN    99     221.149  46.187   3.070  1.00  0.00           C  
ATOM   1413  HB2 GLN    99     221.874  46.476   2.309  1.00  0.00           H  
ATOM   1414  HB3 GLN    99     220.614  45.289   2.759  1.00  0.00           H  
ATOM   1415  CG  GLN    99     220.085  47.293   3.313  1.00  0.00           C  
ATOM   1416  HG2 GLN    99     219.207  47.029   3.901  1.00  0.00           H  
ATOM   1417  HG3 GLN    99     220.648  48.055   3.852  1.00  0.00           H  
ATOM   1418  CD  GLN    99     219.646  47.999   1.973  1.00  0.00           C  
ATOM   1419  OE1 GLN    99     218.536  48.579   1.972  1.00  0.00           O  
ATOM   1420  NE2 GLN    99     220.312  47.899   0.866  1.00  0.00           N  
ATOM   1421 HE21 GLN    99     221.258  47.563   0.972  1.00  0.00           H  
ATOM   1422 HE22 GLN    99     219.895  48.135  -0.024  1.00  0.00           H  
ATOM   1423  C   GLN    99     221.220  45.536   5.680  1.00  0.00           C  
ATOM   1424  O   GLN    99     220.079  45.065   5.643  1.00  0.00           O  
ATOM   1425  N   LEU   100     221.956  45.641   6.793  1.00  0.00           N  
ATOM   1426  H   LEU   100     222.813  46.170   6.708  1.00  0.00           H  
ATOM   1427  CA  LEU   100     221.535  45.405   8.170  1.00  0.00           C  
ATOM   1428  HA  LEU   100     220.586  44.896   7.998  1.00  0.00           H  
ATOM   1429  CB  LEU   100     222.588  44.484   8.890  1.00  0.00           C  
ATOM   1430  HB2 LEU   100     223.515  45.043   9.021  1.00  0.00           H  
ATOM   1431  HB3 LEU   100     222.221  44.265   9.893  1.00  0.00           H  
ATOM   1432  CG  LEU   100     222.857  43.137   8.298  1.00  0.00           C  
ATOM   1433  HG  LEU   100     222.855  43.378   7.235  1.00  0.00           H  
ATOM   1434  CD1 LEU   100     221.706  42.181   8.464  1.00  0.00           C  
ATOM   1435 HD11 LEU   100     220.848  42.673   8.007  1.00  0.00           H  
ATOM   1436 HD12 LEU   100     221.444  42.019   9.510  1.00  0.00           H  
ATOM   1437 HD13 LEU   100     221.732  41.291   7.835  1.00  0.00           H  
ATOM   1438  CD2 LEU   100     224.066  42.409   8.771  1.00  0.00           C  
ATOM   1439 HD21 LEU   100     223.944  42.260   9.844  1.00  0.00           H  
ATOM   1440 HD22 LEU   100     224.882  43.129   8.705  1.00  0.00           H  
ATOM   1441 HD23 LEU   100     224.336  41.562   8.139  1.00  0.00           H  
ATOM   1442  C   LEU   100     221.127  46.707   8.880  1.00  0.00           C  
ATOM   1443  O   LEU   100     221.577  47.744   8.444  1.00  0.00           O  
ATOM   1444  N   GLY   101     220.243  46.614   9.819  1.00  0.00           N  
ATOM   1445  H   GLY   101     219.821  45.758  10.148  1.00  0.00           H  
ATOM   1446  CA  GLY   101     219.511  47.842  10.283  1.00  0.00           C  
ATOM   1447  HA2 GLY   101     218.920  47.727  11.191  1.00  0.00           H  
ATOM   1448  HA3 GLY   101     220.246  48.647  10.300  1.00  0.00           H  
ATOM   1449  C   GLY   101     218.469  48.340   9.236  1.00  0.00           C  
ATOM   1450  O   GLY   101     218.330  47.684   8.206  1.00  0.00           O  
ATOM   1451  N   LYS   102     217.824  49.468   9.516  1.00  0.00           N  
ATOM   1452  H   LYS   102     217.974  49.921  10.406  1.00  0.00           H  
ATOM   1453  CA  LYS   102     217.009  50.260   8.618  1.00  0.00           C  
ATOM   1454  HA  LYS   102     217.187  49.931   7.594  1.00  0.00           H  
ATOM   1455  CB  LYS   102     215.556  50.327   9.100  1.00  0.00           C  
ATOM   1456  HB2 LYS   102     215.579  50.421  10.185  1.00  0.00           H  
ATOM   1457  HB3 LYS   102     215.079  51.240   8.744  1.00  0.00           H  
ATOM   1458  CG  LYS   102     214.758  49.073   8.664  1.00  0.00           C  
ATOM   1459  HG2 LYS   102     214.595  49.004   7.589  1.00  0.00           H  
ATOM   1460  HG3 LYS   102     215.301  48.168   8.936  1.00  0.00           H  
ATOM   1461  CD  LYS   102     213.417  49.015   9.395  1.00  0.00           C  
ATOM   1462  HD2 LYS   102     213.741  48.915  10.431  1.00  0.00           H  
ATOM   1463  HD3 LYS   102     212.744  49.872   9.367  1.00  0.00           H  
ATOM   1464  CE  LYS   102     212.589  47.738   9.169  1.00  0.00           C  
ATOM   1465  HE2 LYS   102     212.547  47.700   8.080  1.00  0.00           H  
ATOM   1466  HE3 LYS   102     213.232  46.948   9.556  1.00  0.00           H  
ATOM   1467  NZ  LYS   102     211.156  47.810   9.569  1.00  0.00           N  
ATOM   1468  HZ1 LYS   102     210.741  46.890   9.555  1.00  0.00           H  
ATOM   1469  HZ2 LYS   102     211.030  48.147  10.513  1.00  0.00           H  
ATOM   1470  HZ3 LYS   102     210.553  48.421   9.036  1.00  0.00           H  
ATOM   1471  C   LYS   102     217.598  51.679   8.694  1.00  0.00           C  
ATOM   1472  O   LYS   102     217.947  52.246   9.792  1.00  0.00           O  
ATOM   1473  N   ASN   103     217.586  52.355   7.544  1.00  0.00           N  
ATOM   1474  H   ASN   103     217.128  51.855   6.795  1.00  0.00           H  
ATOM   1475  CA  ASN   103     218.246  53.740   7.399  1.00  0.00           C  
ATOM   1476  HA  ASN   103     219.289  53.665   7.707  1.00  0.00           H  
ATOM   1477  CB  ASN   103     218.234  54.195   5.929  1.00  0.00           C  
ATOM   1478  HB2 ASN   103     217.288  54.056   5.407  1.00  0.00           H  
ATOM   1479  HB3 ASN   103     218.303  55.280   5.848  1.00  0.00           H  
ATOM   1480  CG  ASN   103     219.364  53.610   5.178  1.00  0.00           C  
ATOM   1481  OD1 ASN   103     219.751  52.421   5.295  1.00  0.00           O  
ATOM   1482  ND2 ASN   103     220.035  54.415   4.397  1.00  0.00           N  
ATOM   1483 HD21 ASN   103     219.797  55.397   4.396  1.00  0.00           H  
ATOM   1484 HD22 ASN   103     220.619  53.983   3.695  1.00  0.00           H  
ATOM   1485  C   ASN   103     217.578  54.928   8.318  1.00  0.00           C  
ATOM   1486  O   ASN   103     218.443  55.657   8.909  1.00  0.00           O  
ATOM   1487  N   GLU   104     216.246  54.864   8.469  1.00  0.00           N  
ATOM   1488  H   GLU   104     215.844  54.036   8.053  1.00  0.00           H  
ATOM   1489  CA  GLU   104     215.399  55.906   9.027  1.00  0.00           C  
ATOM   1490  HA  GLU   104     215.322  56.574   8.169  1.00  0.00           H  
ATOM   1491  CB  GLU   104     213.993  55.334   9.285  1.00  0.00           C  
ATOM   1492  HB2 GLU   104     213.979  54.995  10.321  1.00  0.00           H  
ATOM   1493  HB3 GLU   104     213.325  56.161   9.043  1.00  0.00           H  
ATOM   1494  CG  GLU   104     213.561  54.174   8.406  1.00  0.00           C  
ATOM   1495  HG2 GLU   104     214.132  53.247   8.457  1.00  0.00           H  
ATOM   1496  HG3 GLU   104     212.569  53.973   8.810  1.00  0.00           H  
ATOM   1497  CD  GLU   104     213.360  54.493   6.913  1.00  0.00           C  
ATOM   1498  OE1 GLU   104     213.323  53.550   6.129  1.00  0.00           O  
ATOM   1499  OE2 GLU   104     213.518  55.694   6.549  1.00  0.00           O  
ATOM   1500  C   GLU   104     215.932  56.619  10.229  1.00  0.00           C  
ATOM   1501  O   GLU   104     215.998  57.849  10.240  1.00  0.00           O  
ATOM   1502  N   GLU   105     216.428  55.825  11.197  1.00  0.00           N  
ATOM   1503  H   GLU   105     216.711  54.881  10.978  1.00  0.00           H  
ATOM   1504  CA  GLU   105     216.741  56.274  12.536  1.00  0.00           C  
ATOM   1505  HA  GLU   105     216.157  57.161  12.781  1.00  0.00           H  
ATOM   1506  CB  GLU   105     216.409  55.201  13.632  1.00  0.00           C  
ATOM   1507  HB2 GLU   105     217.127  54.386  13.540  1.00  0.00           H  
ATOM   1508  HB3 GLU   105     216.405  55.634  14.633  1.00  0.00           H  
ATOM   1509  CG  GLU   105     215.035  54.503  13.463  1.00  0.00           C  
ATOM   1510  HG2 GLU   105     214.649  54.158  14.423  1.00  0.00           H  
ATOM   1511  HG3 GLU   105     214.326  55.224  13.058  1.00  0.00           H  
ATOM   1512  CD  GLU   105     215.150  53.319  12.556  1.00  0.00           C  
ATOM   1513  OE1 GLU   105     216.055  53.125  11.762  1.00  0.00           O  
ATOM   1514  OE2 GLU   105     214.259  52.349  12.812  1.00  0.00           O  
ATOM   1515  C   GLU   105     218.183  56.920  12.731  1.00  0.00           C  
ATOM   1516  O   GLU   105     218.407  57.246  13.839  1.00  0.00           O  
ATOM   1517  N   GLY   106     219.120  56.988  11.751  1.00  0.00           N  
ATOM   1518  H   GLY   106     218.993  56.732  10.782  1.00  0.00           H  
ATOM   1519  CA  GLY   106     220.409  57.593  11.702  1.00  0.00           C  
ATOM   1520  HA2 GLY   106     220.808  57.547  10.689  1.00  0.00           H  
ATOM   1521  HA3 GLY   106     220.435  58.526  12.266  1.00  0.00           H  
ATOM   1522  C   GLY   106     221.493  56.808  12.471  1.00  0.00           C  
ATOM   1523  O   GLY   106     221.276  55.710  13.022  1.00  0.00           O  
ATOM   1524  N   ALA   107     222.606  57.496  12.768  1.00  0.00           N  
ATOM   1525  H   ALA   107     222.678  58.439  12.413  1.00  0.00           H  
ATOM   1526  CA  ALA   107     223.709  57.069  13.680  1.00  0.00           C  
ATOM   1527  HA  ALA   107     223.903  56.010  13.515  1.00  0.00           H  
ATOM   1528  CB  ALA   107     224.912  57.822  13.243  1.00  0.00           C  
ATOM   1529  HB1 ALA   107     224.745  58.801  12.793  1.00  0.00           H  
ATOM   1530  HB2 ALA   107     225.560  57.994  14.102  1.00  0.00           H  
ATOM   1531  HB3 ALA   107     225.393  57.204  12.485  1.00  0.00           H  
ATOM   1532  C   ALA   107     223.193  57.257  15.176  1.00  0.00           C  
ATOM   1533  O   ALA   107     222.444  58.173  15.471  1.00  0.00           O  
ATOM   1534  N   PRO   108     223.614  56.468  16.146  1.00  0.00           N  
ATOM   1535  CD  PRO   108     224.367  55.172  16.126  1.00  0.00           C  
ATOM   1536  HD2 PRO   108     225.310  55.466  16.587  1.00  0.00           H  
ATOM   1537  HD3 PRO   108     224.307  54.781  15.110  1.00  0.00           H  
ATOM   1538  CG  PRO   108     223.833  54.319  17.211  1.00  0.00           C  
ATOM   1539  HG2 PRO   108     224.626  53.933  17.852  1.00  0.00           H  
ATOM   1540  HG3 PRO   108     223.157  53.586  16.771  1.00  0.00           H  
ATOM   1541  CB  PRO   108     223.054  55.266  18.221  1.00  0.00           C  
ATOM   1542  HB2 PRO   108     223.495  55.098  19.203  1.00  0.00           H  
ATOM   1543  HB3 PRO   108     222.001  54.982  18.223  1.00  0.00           H  
ATOM   1544  CA  PRO   108     223.198  56.666  17.596  1.00  0.00           C  
ATOM   1545  HA  PRO   108     222.273  57.240  17.531  1.00  0.00           H  
ATOM   1546  C   PRO   108     224.306  57.493  18.408  1.00  0.00           C  
ATOM   1547  O   PRO   108     224.031  57.867  19.622  1.00  0.00           O  
ATOM   1548  N   GLN   109     225.420  57.880  17.835  1.00  0.00           N  
ATOM   1549  H   GLN   109     225.489  57.427  16.935  1.00  0.00           H  
ATOM   1550  CA  GLN   109     226.482  58.741  18.424  1.00  0.00           C  
ATOM   1551  HA  GLN   109     226.054  59.493  19.088  1.00  0.00           H  
ATOM   1552  CB  GLN   109     227.541  57.847  19.150  1.00  0.00           C  
ATOM   1553  HB2 GLN   109     228.361  58.434  19.564  1.00  0.00           H  
ATOM   1554  HB3 GLN   109     226.918  57.373  19.909  1.00  0.00           H  
ATOM   1555  CG  GLN   109     228.187  56.721  18.390  1.00  0.00           C  
ATOM   1556  HG2 GLN   109     227.468  56.021  17.963  1.00  0.00           H  
ATOM   1557  HG3 GLN   109     228.854  57.061  17.598  1.00  0.00           H  
ATOM   1558  CD  GLN   109     228.949  55.827  19.300  1.00  0.00           C  
ATOM   1559  OE1 GLN   109     229.123  56.027  20.514  1.00  0.00           O  
ATOM   1560  NE2 GLN   109     229.519  54.770  18.783  1.00  0.00           N  
ATOM   1561 HE21 GLN   109     230.298  54.370  19.285  1.00  0.00           H  
ATOM   1562 HE22 GLN   109     229.507  54.831  17.775  1.00  0.00           H  
ATOM   1563  C   GLN   109     227.171  59.594  17.267  1.00  0.00           C  
ATOM   1564  O   GLN   109     227.083  59.128  16.112  1.00  0.00           O  
ATOM   1565  N   GLU   110     227.672  60.786  17.497  1.00  0.00           N  
ATOM   1566  H   GLU   110     227.555  61.102  18.449  1.00  0.00           H  
ATOM   1567  CA  GLU   110     228.005  61.693  16.447  1.00  0.00           C  
ATOM   1568  HA  GLU   110     227.247  61.607  15.669  1.00  0.00           H  
ATOM   1569  CB  GLU   110     227.889  63.162  16.937  1.00  0.00           C  
ATOM   1570  HB2 GLU   110     226.916  63.206  17.425  1.00  0.00           H  
ATOM   1571  HB3 GLU   110     228.636  63.302  17.719  1.00  0.00           H  
ATOM   1572  CG  GLU   110     228.101  64.139  15.741  1.00  0.00           C  
ATOM   1573  HG2 GLU   110     229.139  64.103  15.411  1.00  0.00           H  
ATOM   1574  HG3 GLU   110     227.469  63.826  14.910  1.00  0.00           H  
ATOM   1575  CD  GLU   110     227.774  65.619  16.061  1.00  0.00           C  
ATOM   1576  OE1 GLU   110     227.538  66.365  15.037  1.00  0.00           O  
ATOM   1577  OE2 GLU   110     227.433  66.031  17.203  1.00  0.00           O  
ATOM   1578  C   GLU   110     229.317  61.277  15.737  1.00  0.00           C  
ATOM   1579  O   GLU   110     229.385  61.270  14.500  1.00  0.00           O  
ATOM   1580  N   GLY   111     230.315  60.841  16.528  1.00  0.00           N  
ATOM   1581  H   GLY   111     230.165  60.645  17.508  1.00  0.00           H  
ATOM   1582  CA  GLY   111     231.703  60.673  16.055  1.00  0.00           C  
ATOM   1583  HA2 GLY   111     232.032  59.710  16.444  1.00  0.00           H  
ATOM   1584  HA3 GLY   111     231.640  60.578  14.971  1.00  0.00           H  
ATOM   1585  C   GLY   111     232.730  61.834  16.432  1.00  0.00           C  
ATOM   1586  O   GLY   111     232.480  63.061  16.291  1.00  0.00           O  
ATOM   1587  N   ILE   112     233.917  61.417  16.595  1.00  0.00           N  
ATOM   1588  H   ILE   112     233.965  60.422  16.763  1.00  0.00           H  
ATOM   1589  CA  ILE   112     235.161  62.172  16.804  1.00  0.00           C  
ATOM   1590  HA  ILE   112     234.818  63.125  17.206  1.00  0.00           H  
ATOM   1591  CB  ILE   112     235.951  61.356  17.884  1.00  0.00           C  
ATOM   1592  HB  ILE   112     236.792  62.040  17.995  1.00  0.00           H  
ATOM   1593  CG2 ILE   112     236.502  60.044  17.487  1.00  0.00           C  
ATOM   1594 HG21 ILE   112     237.323  60.069  16.771  1.00  0.00           H  
ATOM   1595 HG22 ILE   112     235.741  59.420  17.018  1.00  0.00           H  
ATOM   1596 HG23 ILE   112     236.931  59.586  18.378  1.00  0.00           H  
ATOM   1597  CG1 ILE   112     235.243  61.230  19.219  1.00  0.00           C  
ATOM   1598 HG12 ILE   112     234.790  62.209  19.378  1.00  0.00           H  
ATOM   1599 HG13 ILE   112     234.437  60.503  19.114  1.00  0.00           H  
ATOM   1600  CD1 ILE   112     236.094  61.080  20.501  1.00  0.00           C  
ATOM   1601 HD11 ILE   112     236.684  60.175  20.650  1.00  0.00           H  
ATOM   1602 HD12 ILE   112     235.545  61.264  21.424  1.00  0.00           H  
ATOM   1603 HD13 ILE   112     236.877  61.838  20.469  1.00  0.00           H  
ATOM   1604  C   ILE   112     235.849  62.429  15.433  1.00  0.00           C  
ATOM   1605  O   ILE   112     235.499  61.771  14.447  1.00  0.00           O  
ATOM   1606  N   LEU   113     236.842  63.288  15.282  1.00  0.00           N  
ATOM   1607  H   LEU   113     237.114  63.728  16.150  1.00  0.00           H  
ATOM   1608  CA  LEU   113     237.569  63.519  14.032  1.00  0.00           C  
ATOM   1609  HA  LEU   113     237.307  62.744  13.311  1.00  0.00           H  
ATOM   1610  CB  LEU   113     237.123  64.947  13.517  1.00  0.00           C  
ATOM   1611  HB2 LEU   113     236.083  65.060  13.824  1.00  0.00           H  
ATOM   1612  HB3 LEU   113     237.796  65.670  13.977  1.00  0.00           H  
ATOM   1613  CG  LEU   113     237.236  65.119  11.966  1.00  0.00           C  
ATOM   1614  HG  LEU   113     237.304  64.072  11.671  1.00  0.00           H  
ATOM   1615  CD1 LEU   113     238.501  65.867  11.598  1.00  0.00           C  
ATOM   1616 HD11 LEU   113     238.778  65.853  10.543  1.00  0.00           H  
ATOM   1617 HD12 LEU   113     239.359  65.490  12.154  1.00  0.00           H  
ATOM   1618 HD13 LEU   113     238.409  66.856  12.045  1.00  0.00           H  
ATOM   1619  CD2 LEU   113     236.143  65.800  11.054  1.00  0.00           C  
ATOM   1620 HD21 LEU   113     235.265  65.170  11.198  1.00  0.00           H  
ATOM   1621 HD22 LEU   113     236.391  65.577  10.017  1.00  0.00           H  
ATOM   1622 HD23 LEU   113     236.093  66.873  11.237  1.00  0.00           H  
ATOM   1623  C   LEU   113     239.078  63.387  14.204  1.00  0.00           C  
ATOM   1624  O   LEU   113     239.707  63.774  15.276  1.00  0.00           O  
ATOM   1625  N   GLU   114     239.791  62.925  13.163  1.00  0.00           N  
ATOM   1626  H   GLU   114     239.177  62.676  12.401  1.00  0.00           H  
ATOM   1627  CA  GLU   114     241.208  62.681  13.031  1.00  0.00           C  
ATOM   1628  HA  GLU   114     241.866  62.756  13.897  1.00  0.00           H  
ATOM   1629  CB  GLU   114     241.398  61.105  12.877  1.00  0.00           C  
ATOM   1630  HB2 GLU   114     242.355  60.828  13.318  1.00  0.00           H  
ATOM   1631  HB3 GLU   114     240.676  60.716  13.595  1.00  0.00           H  
ATOM   1632  CG  GLU   114     241.172  60.470  11.488  1.00  0.00           C  
ATOM   1633  HG2 GLU   114     240.134  60.615  11.188  1.00  0.00           H  
ATOM   1634  HG3 GLU   114     241.704  60.974  10.682  1.00  0.00           H  
ATOM   1635  CD  GLU   114     241.286  58.970  11.648  1.00  0.00           C  
ATOM   1636  OE1 GLU   114     240.298  58.267  12.063  1.00  0.00           O  
ATOM   1637  OE2 GLU   114     242.280  58.439  11.198  1.00  0.00           O  
ATOM   1638  C   GLU   114     241.797  63.433  11.856  1.00  0.00           C  
ATOM   1639  O   GLU   114     241.012  63.781  10.897  1.00  0.00           O  
ATOM   1640  N   ASP   115     243.124  63.547  11.747  1.00  0.00           N  
ATOM   1641  H   ASP   115     243.672  63.234  12.536  1.00  0.00           H  
ATOM   1642  CA  ASP   115     243.849  64.151  10.574  1.00  0.00           C  
ATOM   1643  HA  ASP   115     243.265  63.948   9.677  1.00  0.00           H  
ATOM   1644  CB  ASP   115     244.061  65.764  10.702  1.00  0.00           C  
ATOM   1645  HB2 ASP   115     244.504  66.128   9.775  1.00  0.00           H  
ATOM   1646  HB3 ASP   115     243.063  66.174  10.853  1.00  0.00           H  
ATOM   1647  CG  ASP   115     244.853  66.199  11.967  1.00  0.00           C  
ATOM   1648  OD1 ASP   115     245.320  65.417  12.810  1.00  0.00           O  
ATOM   1649  OD2 ASP   115     245.100  67.405  12.267  1.00  0.00           O  
ATOM   1650  C   ASP   115     245.240  63.423  10.433  1.00  0.00           C  
ATOM   1651  O   ASP   115     246.068  63.992   9.776  1.00  0.00           O  
ATOM   1652  N   MET   116     245.457  62.247  11.059  1.00  0.00           N  
ATOM   1653  H   MET   116     244.747  61.721  11.548  1.00  0.00           H  
ATOM   1654  CA  MET   116     246.730  61.572  11.092  1.00  0.00           C  
ATOM   1655  HA  MET   116     247.478  62.339  10.894  1.00  0.00           H  
ATOM   1656  CB  MET   116     246.923  61.025  12.486  1.00  0.00           C  
ATOM   1657  HB2 MET   116     246.786  61.741  13.296  1.00  0.00           H  
ATOM   1658  HB3 MET   116     246.122  60.311  12.672  1.00  0.00           H  
ATOM   1659  CG  MET   116     248.261  60.420  12.713  1.00  0.00           C  
ATOM   1660  HG2 MET   116     248.386  59.563  12.052  1.00  0.00           H  
ATOM   1661  HG3 MET   116     249.015  61.162  12.449  1.00  0.00           H  
ATOM   1662  SD  MET   116     248.543  59.836  14.356  1.00  0.00           S  
ATOM   1663  CE  MET   116     248.230  58.105  13.971  1.00  0.00           C  
ATOM   1664  HE1 MET   116     247.806  57.604  14.841  1.00  0.00           H  
ATOM   1665  HE2 MET   116     247.606  57.900  13.100  1.00  0.00           H  
ATOM   1666  HE3 MET   116     249.128  57.508  13.810  1.00  0.00           H  
ATOM   1667  C   MET   116     246.765  60.331  10.049  1.00  0.00           C  
ATOM   1668  O   MET   116     246.055  59.344  10.323  1.00  0.00           O  
ATOM   1669  N   PRO   117     247.602  60.356   8.948  1.00  0.00           N  
ATOM   1670  CD  PRO   117     248.186  61.498   8.311  1.00  0.00           C  
ATOM   1671  HD2 PRO   117     248.692  62.097   9.068  1.00  0.00           H  
ATOM   1672  HD3 PRO   117     247.464  62.232   7.954  1.00  0.00           H  
ATOM   1673  CG  PRO   117     249.154  60.929   7.183  1.00  0.00           C  
ATOM   1674  HG2 PRO   117     250.066  60.538   7.634  1.00  0.00           H  
ATOM   1675  HG3 PRO   117     249.374  61.734   6.483  1.00  0.00           H  
ATOM   1676  CB  PRO   117     248.286  59.769   6.721  1.00  0.00           C  
ATOM   1677  HB2 PRO   117     248.863  58.992   6.219  1.00  0.00           H  
ATOM   1678  HB3 PRO   117     247.483  60.285   6.195  1.00  0.00           H  
ATOM   1679  CA  PRO   117     247.673  59.203   8.018  1.00  0.00           C  
ATOM   1680  HA  PRO   117     246.735  58.818   7.617  1.00  0.00           H  
ATOM   1681  C   PRO   117     248.457  58.048   8.637  1.00  0.00           C  
ATOM   1682  O   PRO   117     249.216  58.350   9.561  1.00  0.00           O  
ATOM   1683  N   VAL   118     248.256  56.842   8.161  1.00  0.00           N  
ATOM   1684  H   VAL   118     247.465  56.883   7.534  1.00  0.00           H  
ATOM   1685  CA  VAL   118     248.930  55.540   8.529  1.00  0.00           C  
ATOM   1686  HA  VAL   118     249.848  55.781   9.065  1.00  0.00           H  
ATOM   1687  CB  VAL   118     248.017  54.789   9.476  1.00  0.00           C  
ATOM   1688  HB  VAL   118     247.062  54.561   9.003  1.00  0.00           H  
ATOM   1689  CG1 VAL   118     247.749  55.606  10.790  1.00  0.00           C  
ATOM   1690 HG11 VAL   118     247.447  56.637  10.607  1.00  0.00           H  
ATOM   1691 HG12 VAL   118     248.698  55.536  11.322  1.00  0.00           H  
ATOM   1692 HG13 VAL   118     246.957  55.146  11.382  1.00  0.00           H  
ATOM   1693  CG2 VAL   118     248.535  53.411   9.869  1.00  0.00           C  
ATOM   1694 HG21 VAL   118     247.951  53.003  10.694  1.00  0.00           H  
ATOM   1695 HG22 VAL   118     249.538  53.453  10.293  1.00  0.00           H  
ATOM   1696 HG23 VAL   118     248.435  52.802   8.970  1.00  0.00           H  
ATOM   1697  C   VAL   118     249.215  54.734   7.149  1.00  0.00           C  
ATOM   1698  O   VAL   118     248.358  54.641   6.277  1.00  0.00           O  
ATOM   1699  N   ASP   119     250.461  54.232   7.108  1.00  0.00           N  
ATOM   1700  H   ASP   119     251.094  54.455   7.863  1.00  0.00           H  
ATOM   1701  CA  ASP   119     251.005  53.226   5.988  1.00  0.00           C  
ATOM   1702  HA  ASP   119     250.158  53.045   5.327  1.00  0.00           H  
ATOM   1703  CB  ASP   119     252.056  54.029   5.241  1.00  0.00           C  
ATOM   1704  HB2 ASP   119     251.467  54.873   4.883  1.00  0.00           H  
ATOM   1705  HB3 ASP   119     252.842  54.360   5.920  1.00  0.00           H  
ATOM   1706  CG  ASP   119     252.669  53.335   3.916  1.00  0.00           C  
ATOM   1707  OD1 ASP   119     252.129  52.282   3.424  1.00  0.00           O  
ATOM   1708  OD2 ASP   119     253.649  53.957   3.379  1.00  0.00           O  
ATOM   1709  C   ASP   119     251.520  51.978   6.579  1.00  0.00           C  
ATOM   1710  O   ASP   119     252.522  52.082   7.237  1.00  0.00           O  
ATOM   1711  N   PRO   120     250.881  50.763   6.304  1.00  0.00           N  
ATOM   1712  CD  PRO   120     249.596  50.683   5.590  1.00  0.00           C  
ATOM   1713  HD2 PRO   120     249.741  50.871   4.526  1.00  0.00           H  
ATOM   1714  HD3 PRO   120     248.931  51.403   6.065  1.00  0.00           H  
ATOM   1715  CG  PRO   120     249.011  49.309   5.819  1.00  0.00           C  
ATOM   1716  HG2 PRO   120     249.191  48.749   4.902  1.00  0.00           H  
ATOM   1717  HG3 PRO   120     247.953  49.247   6.074  1.00  0.00           H  
ATOM   1718  CB  PRO   120     249.869  48.811   6.904  1.00  0.00           C  
ATOM   1719  HB2 PRO   120     249.947  47.725   6.945  1.00  0.00           H  
ATOM   1720  HB3 PRO   120     249.299  48.989   7.816  1.00  0.00           H  
ATOM   1721  CA  PRO   120     251.170  49.561   7.064  1.00  0.00           C  
ATOM   1722  HA  PRO   120     251.291  49.829   8.114  1.00  0.00           H  
ATOM   1723  C   PRO   120     252.413  48.832   6.594  1.00  0.00           C  
ATOM   1724  O   PRO   120     253.015  49.097   5.567  1.00  0.00           O  
ATOM   1725  N   ASP   121     252.801  47.856   7.330  1.00  0.00           N  
ATOM   1726  H   ASP   121     252.146  47.707   8.084  1.00  0.00           H  
ATOM   1727  CA  ASP   121     253.992  46.895   7.163  1.00  0.00           C  
ATOM   1728  HA  ASP   121     254.686  47.410   6.499  1.00  0.00           H  
ATOM   1729  CB  ASP   121     254.505  46.805   8.627  1.00  0.00           C  
ATOM   1730  HB2 ASP   121     255.488  46.341   8.556  1.00  0.00           H  
ATOM   1731  HB3 ASP   121     254.744  47.848   8.836  1.00  0.00           H  
ATOM   1732  CG  ASP   121     253.594  46.103   9.681  1.00  0.00           C  
ATOM   1733  OD1 ASP   121     254.000  46.037  10.918  1.00  0.00           O  
ATOM   1734  OD2 ASP   121     252.380  45.844   9.340  1.00  0.00           O  
ATOM   1735  C   ASP   121     253.960  45.643   6.352  1.00  0.00           C  
ATOM   1736  O   ASP   121     254.721  44.652   6.575  1.00  0.00           O  
ATOM   1737  N   ASN   122     252.959  45.465   5.391  1.00  0.00           N  
ATOM   1738  H   ASN   122     252.374  46.282   5.293  1.00  0.00           H  
ATOM   1739  CA  ASN   122     252.848  44.315   4.526  1.00  0.00           C  
ATOM   1740  HA  ASN   122     253.264  43.509   5.132  1.00  0.00           H  
ATOM   1741  CB  ASN   122     251.380  44.066   4.141  1.00  0.00           C  
ATOM   1742  HB2 ASN   122     251.128  45.043   3.729  1.00  0.00           H  
ATOM   1743  HB3 ASN   122     251.299  43.197   3.488  1.00  0.00           H  
ATOM   1744  CG  ASN   122     250.297  43.838   5.204  1.00  0.00           C  
ATOM   1745  OD1 ASN   122     250.505  43.487   6.313  1.00  0.00           O  
ATOM   1746  ND2 ASN   122     249.033  43.971   4.833  1.00  0.00           N  
ATOM   1747 HD21 ASN   122     248.940  44.307   3.885  1.00  0.00           H  
ATOM   1748 HD22 ASN   122     248.255  43.873   5.470  1.00  0.00           H  
ATOM   1749  C   ASN   122     253.888  44.393   3.356  1.00  0.00           C  
ATOM   1750  O   ASN   122     254.087  45.521   2.910  1.00  0.00           O  
ATOM   1751  N   GLU   123     254.495  43.259   2.951  1.00  0.00           N  
ATOM   1752  H   GLU   123     254.402  42.513   3.626  1.00  0.00           H  
ATOM   1753  CA  GLU   123     255.622  43.169   2.090  1.00  0.00           C  
ATOM   1754  HA  GLU   123     256.135  44.098   2.339  1.00  0.00           H  
ATOM   1755  CB  GLU   123     256.368  41.877   2.575  1.00  0.00           C  
ATOM   1756  HB2 GLU   123     257.346  41.927   2.097  1.00  0.00           H  
ATOM   1757  HB3 GLU   123     256.416  41.943   3.662  1.00  0.00           H  
ATOM   1758  CG  GLU   123     255.724  40.586   2.259  1.00  0.00           C  
ATOM   1759  HG2 GLU   123     255.494  40.579   1.193  1.00  0.00           H  
ATOM   1760  HG3 GLU   123     256.383  39.747   2.485  1.00  0.00           H  
ATOM   1761  CD  GLU   123     254.481  40.266   3.115  1.00  0.00           C  
ATOM   1762  OE1 GLU   123     254.375  40.718   4.301  1.00  0.00           O  
ATOM   1763  OE2 GLU   123     253.634  39.443   2.677  1.00  0.00           O  
ATOM   1764  C   GLU   123     255.229  43.173   0.660  1.00  0.00           C  
ATOM   1765  O   GLU   123     256.042  43.591  -0.155  1.00  0.00           O  
ATOM   1766  N   ALA   124     253.935  42.985   0.239  1.00  0.00           N  
ATOM   1767  H   ALA   124     253.310  42.798   1.010  1.00  0.00           H  
ATOM   1768  CA  ALA   124     253.425  43.173  -1.135  1.00  0.00           C  
ATOM   1769  HA  ALA   124     253.904  42.476  -1.822  1.00  0.00           H  
ATOM   1770  CB  ALA   124     251.969  43.029  -1.211  1.00  0.00           C  
ATOM   1771  HB1 ALA   124     251.463  43.490  -2.059  1.00  0.00           H  
ATOM   1772  HB2 ALA   124     251.587  42.035  -0.977  1.00  0.00           H  
ATOM   1773  HB3 ALA   124     251.603  43.716  -0.448  1.00  0.00           H  
ATOM   1774  C   ALA   124     253.675  44.589  -1.635  1.00  0.00           C  
ATOM   1775  O   ALA   124     253.769  44.751  -2.865  1.00  0.00           O  
ATOM   1776  N   TYR   125     253.854  45.563  -0.775  1.00  0.00           N  
ATOM   1777  H   TYR   125     253.729  45.338   0.202  1.00  0.00           H  
ATOM   1778  CA  TYR   125     254.176  46.912  -1.222  1.00  0.00           C  
ATOM   1779  HA  TYR   125     253.555  47.191  -2.073  1.00  0.00           H  
ATOM   1780  CB  TYR   125     253.823  47.859  -0.080  1.00  0.00           C  
ATOM   1781  HB2 TYR   125     252.769  47.699   0.145  1.00  0.00           H  
ATOM   1782  HB3 TYR   125     254.396  47.614   0.814  1.00  0.00           H  
ATOM   1783  CG  TYR   125     253.973  49.327  -0.457  1.00  0.00           C  
ATOM   1784  CD1 TYR   125     254.788  50.198   0.318  1.00  0.00           C  
ATOM   1785  HD1 TYR   125     255.303  49.692   1.121  1.00  0.00           H  
ATOM   1786  CE1 TYR   125     254.803  51.530   0.108  1.00  0.00           C  
ATOM   1787  HE1 TYR   125     255.210  52.222   0.831  1.00  0.00           H  
ATOM   1788  CZ  TYR   125     254.175  52.123  -0.998  1.00  0.00           C  
ATOM   1789  OH  TYR   125     254.218  53.454  -1.327  1.00  0.00           O  
ATOM   1790  HH  TYR   125     254.840  53.960  -0.798  1.00  0.00           H  
ATOM   1791  CE2 TYR   125     253.329  51.298  -1.784  1.00  0.00           C  
ATOM   1792  HE2 TYR   125     252.728  51.733  -2.569  1.00  0.00           H  
ATOM   1793  CD2 TYR   125     253.276  49.896  -1.487  1.00  0.00           C  
ATOM   1794  HD2 TYR   125     252.794  49.303  -2.250  1.00  0.00           H  
ATOM   1795  C   TYR   125     255.579  47.154  -1.759  1.00  0.00           C  
ATOM   1796  O   TYR   125     255.823  48.049  -2.480  1.00  0.00           O  
ATOM   1797  N   GLU   126     256.448  46.213  -1.404  1.00  0.00           N  
ATOM   1798  H   GLU   126     256.051  45.506  -0.802  1.00  0.00           H  
ATOM   1799  CA  GLU   126     257.901  46.323  -1.431  1.00  0.00           C  
ATOM   1800  HA  GLU   126     258.283  47.311  -1.688  1.00  0.00           H  
ATOM   1801  CB  GLU   126     258.420  46.029  -0.044  1.00  0.00           C  
ATOM   1802  HB2 GLU   126     258.410  44.968   0.206  1.00  0.00           H  
ATOM   1803  HB3 GLU   126     259.384  46.536  -0.088  1.00  0.00           H  
ATOM   1804  CG  GLU   126     257.660  46.712   1.094  1.00  0.00           C  
ATOM   1805  HG2 GLU   126     257.062  47.604   0.910  1.00  0.00           H  
ATOM   1806  HG3 GLU   126     256.941  45.998   1.497  1.00  0.00           H  
ATOM   1807  CD  GLU   126     258.573  47.152   2.296  1.00  0.00           C  
ATOM   1808  OE1 GLU   126     259.530  47.852   1.977  1.00  0.00           O  
ATOM   1809  OE2 GLU   126     258.259  46.874   3.509  1.00  0.00           O  
ATOM   1810  C   GLU   126     258.641  45.416  -2.505  1.00  0.00           C  
ATOM   1811  O   GLU   126     259.885  45.376  -2.627  1.00  0.00           O  
ATOM   1812  N   MET   127     257.868  44.651  -3.271  1.00  0.00           N  
ATOM   1813  H   MET   127     256.896  44.883  -3.127  1.00  0.00           H  
ATOM   1814  CA  MET   127     258.353  43.850  -4.390  1.00  0.00           C  
ATOM   1815  HA  MET   127     259.275  43.329  -4.134  1.00  0.00           H  
ATOM   1816  CB  MET   127     257.268  42.801  -4.743  1.00  0.00           C  
ATOM   1817  HB2 MET   127     256.408  43.284  -5.208  1.00  0.00           H  
ATOM   1818  HB3 MET   127     257.755  42.146  -5.465  1.00  0.00           H  
ATOM   1819  CG  MET   127     256.768  41.950  -3.626  1.00  0.00           C  
ATOM   1820  HG2 MET   127     257.683  41.631  -3.128  1.00  0.00           H  
ATOM   1821  HG3 MET   127     256.189  42.674  -3.053  1.00  0.00           H  
ATOM   1822  SD  MET   127     255.801  40.494  -4.308  1.00  0.00           S  
ATOM   1823  CE  MET   127     256.016  39.536  -2.849  1.00  0.00           C  
ATOM   1824  HE1 MET   127     255.921  38.485  -3.120  1.00  0.00           H  
ATOM   1825  HE2 MET   127     256.964  39.699  -2.336  1.00  0.00           H  
ATOM   1826  HE3 MET   127     255.149  39.699  -2.209  1.00  0.00           H  
ATOM   1827  C   MET   127     258.650  44.780  -5.609  1.00  0.00           C  
ATOM   1828  O   MET   127     258.125  45.876  -5.711  1.00  0.00           O  
ATOM   1829  N   PRO   128     259.538  44.402  -6.539  1.00  0.00           N  
ATOM   1830  CD  PRO   128     260.343  43.218  -6.425  1.00  0.00           C  
ATOM   1831  HD2 PRO   128     259.798  42.326  -6.733  1.00  0.00           H  
ATOM   1832  HD3 PRO   128     260.837  43.137  -5.456  1.00  0.00           H  
ATOM   1833  CG  PRO   128     261.427  43.479  -7.506  1.00  0.00           C  
ATOM   1834  HG2 PRO   128     261.892  42.550  -7.836  1.00  0.00           H  
ATOM   1835  HG3 PRO   128     262.265  44.079  -7.150  1.00  0.00           H  
ATOM   1836  CB  PRO   128     260.831  44.312  -8.604  1.00  0.00           C  
ATOM   1837  HB2 PRO   128     260.382  43.682  -9.372  1.00  0.00           H  
ATOM   1838  HB3 PRO   128     261.584  45.018  -8.954  1.00  0.00           H  
ATOM   1839  CA  PRO   128     259.711  45.052  -7.856  1.00  0.00           C  
ATOM   1840  HA  PRO   128     260.127  46.042  -7.670  1.00  0.00           H  
ATOM   1841  C   PRO   128     258.461  45.142  -8.635  1.00  0.00           C  
ATOM   1842  O   PRO   128     257.552  44.391  -8.412  1.00  0.00           O  
ATOM   1843  N   SER   129     258.413  46.025  -9.599  1.00  0.00           N  
ATOM   1844  H   SER   129     259.189  46.671  -9.641  1.00  0.00           H  
ATOM   1845  CA  SER   129     257.272  46.203 -10.446  1.00  0.00           C  
ATOM   1846  HA  SER   129     256.425  46.044  -9.779  1.00  0.00           H  
ATOM   1847  CB  SER   129     257.254  47.615 -10.983  1.00  0.00           C  
ATOM   1848  HB2 SER   129     258.083  47.769 -11.675  1.00  0.00           H  
ATOM   1849  HB3 SER   129     256.325  47.784 -11.526  1.00  0.00           H  
ATOM   1850  OG  SER   129     257.292  48.480  -9.771  1.00  0.00           O  
ATOM   1851  HG  SER   129     257.766  49.255 -10.082  1.00  0.00           H  
ATOM   1852  C   SER   129     257.167  45.217 -11.589  1.00  0.00           C  
ATOM   1853  O   SER   129     256.029  44.959 -12.052  1.00  0.00           O  
ATOM   1854  N   GLU   130     258.284  44.521 -12.061  1.00  0.00           N  
ATOM   1855  H   GLU   130     259.186  44.668 -11.632  1.00  0.00           H  
ATOM   1856  CA  GLU   130     258.223  43.431 -13.101  1.00  0.00           C  
ATOM   1857  HA  GLU   130     257.264  43.286 -13.600  1.00  0.00           H  
ATOM   1858  CB  GLU   130     259.199  43.678 -14.268  1.00  0.00           C  
ATOM   1859  HB2 GLU   130     259.250  44.692 -14.664  1.00  0.00           H  
ATOM   1860  HB3 GLU   130     260.277  43.626 -14.112  1.00  0.00           H  
ATOM   1861  CG  GLU   130     258.990  42.897 -15.451  1.00  0.00           C  
ATOM   1862  HG2 GLU   130     259.842  43.112 -16.096  1.00  0.00           H  
ATOM   1863  HG3 GLU   130     258.801  41.837 -15.281  1.00  0.00           H  
ATOM   1864  CD  GLU   130     257.704  43.420 -16.113  1.00  0.00           C  
ATOM   1865  OE1 GLU   130     256.662  42.775 -15.829  1.00  0.00           O  
ATOM   1866  OE2 GLU   130     257.597  44.428 -16.823  1.00  0.00           O  
ATOM   1867  C   GLU   130     258.725  42.147 -12.463  1.00  0.00           C  
ATOM   1868  O   GLU   130     259.947  42.039 -12.197  1.00  0.00           O  
ATOM   1869  N   GLU   131     257.890  41.134 -12.264  1.00  0.00           N  
ATOM   1870  H   GLU   131     256.929  41.222 -12.565  1.00  0.00           H  
ATOM   1871  CA  GLU   131     258.164  39.683 -11.869  1.00  0.00           C  
ATOM   1872  HA  GLU   131     259.147  39.264 -12.083  1.00  0.00           H  
ATOM   1873  CB  GLU   131     258.019  39.652 -10.245  1.00  0.00           C  
ATOM   1874  HB2 GLU   131     257.056  40.057  -9.931  1.00  0.00           H  
ATOM   1875  HB3 GLU   131     258.005  38.605  -9.941  1.00  0.00           H  
ATOM   1876  CG  GLU   131     259.119  40.508  -9.645  1.00  0.00           C  
ATOM   1877  HG2 GLU   131     259.958  40.208 -10.273  1.00  0.00           H  
ATOM   1878  HG3 GLU   131     258.976  41.587  -9.585  1.00  0.00           H  
ATOM   1879  CD  GLU   131     259.485  39.921  -8.215  1.00  0.00           C  
ATOM   1880  OE1 GLU   131     258.742  40.096  -7.232  1.00  0.00           O  
ATOM   1881  OE2 GLU   131     260.575  39.350  -8.010  1.00  0.00           O  
ATOM   1882  C   GLU   131     257.140  38.644 -12.533  1.00  0.00           C  
ATOM   1883  O   GLU   131     256.121  39.081 -13.054  1.00  0.00           O  
ATOM   1884  N   GLY   132     257.503  37.322 -12.527  1.00  0.00           N  
ATOM   1885  H   GLY   132     258.240  36.979 -11.927  1.00  0.00           H  
ATOM   1886  CA  GLY   132     256.462  36.272 -12.937  1.00  0.00           C  
ATOM   1887  HA2 GLY   132     255.519  36.669 -13.313  1.00  0.00           H  
ATOM   1888  HA3 GLY   132     256.823  35.715 -13.802  1.00  0.00           H  
ATOM   1889  C   GLY   132     256.105  35.395 -11.698  1.00  0.00           C  
ATOM   1890  O   GLY   132     256.433  35.662 -10.541  1.00  0.00           O  
ATOM   1891  N   TYR   133     255.830  34.154 -11.987  1.00  0.00           N  
ATOM   1892  H   TYR   133     255.659  34.045 -12.976  1.00  0.00           H  
ATOM   1893  CA  TYR   133     255.610  32.985 -11.016  1.00  0.00           C  
ATOM   1894  HA  TYR   133     254.666  33.229 -10.530  1.00  0.00           H  
ATOM   1895  CB  TYR   133     255.508  31.738 -11.913  1.00  0.00           C  
ATOM   1896  HB2 TYR   133     256.388  31.582 -12.538  1.00  0.00           H  
ATOM   1897  HB3 TYR   133     255.444  30.935 -11.178  1.00  0.00           H  
ATOM   1898  CG  TYR   133     254.254  31.601 -12.824  1.00  0.00           C  
ATOM   1899  CD1 TYR   133     254.421  32.046 -14.143  1.00  0.00           C  
ATOM   1900  HD1 TYR   133     255.308  32.447 -14.609  1.00  0.00           H  
ATOM   1901  CE1 TYR   133     253.367  31.940 -15.061  1.00  0.00           C  
ATOM   1902  HE1 TYR   133     253.537  32.223 -16.090  1.00  0.00           H  
ATOM   1903  CZ  TYR   133     252.133  31.614 -14.508  1.00  0.00           C  
ATOM   1904  OH  TYR   133     251.052  31.641 -15.339  1.00  0.00           O  
ATOM   1905  HH  TYR   133     251.314  31.984 -16.197  1.00  0.00           H  
ATOM   1906  CE2 TYR   133     251.939  31.328 -13.139  1.00  0.00           C  
ATOM   1907  HE2 TYR   133     250.952  31.008 -12.842  1.00  0.00           H  
ATOM   1908  CD2 TYR   133     253.023  31.193 -12.303  1.00  0.00           C  
ATOM   1909  HD2 TYR   133     253.011  30.852 -11.279  1.00  0.00           H  
ATOM   1910  C   TYR   133     256.663  32.861  -9.928  1.00  0.00           C  
ATOM   1911  O   TYR   133     257.867  33.057 -10.242  1.00  0.00           O  
ATOM   1912  N   GLN   134     256.345  32.431  -8.690  1.00  0.00           N  
ATOM   1913  H   GLN   134     255.374  32.429  -8.412  1.00  0.00           H  
ATOM   1914  CA  GLN   134     257.187  32.384  -7.555  1.00  0.00           C  
ATOM   1915  HA  GLN   134     258.211  32.309  -7.921  1.00  0.00           H  
ATOM   1916  CB  GLN   134     256.771  33.557  -6.580  1.00  0.00           C  
ATOM   1917  HB2 GLN   134     255.685  33.491  -6.506  1.00  0.00           H  
ATOM   1918  HB3 GLN   134     257.163  33.384  -5.578  1.00  0.00           H  
ATOM   1919  CG  GLN   134     257.464  34.877  -6.980  1.00  0.00           C  
ATOM   1920  HG2 GLN   134     258.514  34.796  -6.699  1.00  0.00           H  
ATOM   1921  HG3 GLN   134     257.368  34.920  -8.065  1.00  0.00           H  
ATOM   1922  CD  GLN   134     256.795  36.096  -6.345  1.00  0.00           C  
ATOM   1923  OE1 GLN   134     256.598  36.140  -5.135  1.00  0.00           O  
ATOM   1924  NE2 GLN   134     256.475  37.086  -7.067  1.00  0.00           N  
ATOM   1925 HE21 GLN   134     256.822  37.123  -8.015  1.00  0.00           H  
ATOM   1926 HE22 GLN   134     255.887  37.800  -6.664  1.00  0.00           H  
ATOM   1927  C   GLN   134     257.261  31.044  -6.625  1.00  0.00           C  
ATOM   1928  O   GLN   134     256.325  30.157  -6.606  1.00  0.00           O  
ATOM   1929  N   ASP   135     258.420  30.948  -5.944  1.00  0.00           N  
ATOM   1930  H   ASP   135     259.113  31.680  -6.007  1.00  0.00           H  
ATOM   1931  CA  ASP   135     258.575  30.034  -4.780  1.00  0.00           C  
ATOM   1932  HA  ASP   135     257.679  30.139  -4.168  1.00  0.00           H  
ATOM   1933  CB  ASP   135     258.740  28.567  -5.210  1.00  0.00           C  
ATOM   1934  HB2 ASP   135     258.703  28.024  -4.266  1.00  0.00           H  
ATOM   1935  HB3 ASP   135     257.867  28.299  -5.805  1.00  0.00           H  
ATOM   1936  CG  ASP   135     260.112  28.272  -5.901  1.00  0.00           C  
ATOM   1937  OD1 ASP   135     260.736  29.196  -6.370  1.00  0.00           O  
ATOM   1938  OD2 ASP   135     260.474  27.076  -5.971  1.00  0.00           O  
ATOM   1939  C   ASP   135     259.720  30.389  -3.783  1.00  0.00           C  
ATOM   1940  O   ASP   135     259.704  30.013  -2.618  1.00  0.00           O  
ATOM   1941  N   TYR   136     260.798  31.031  -4.370  1.00  0.00           N  
ATOM   1942  H   TYR   136     260.829  31.008  -5.379  1.00  0.00           H  
ATOM   1943  CA  TYR   136     261.897  31.681  -3.552  1.00  0.00           C  
ATOM   1944  HA  TYR   136     261.494  31.662  -2.540  1.00  0.00           H  
ATOM   1945  CB  TYR   136     263.218  30.912  -3.657  1.00  0.00           C  
ATOM   1946  HB2 TYR   136     263.056  29.836  -3.597  1.00  0.00           H  
ATOM   1947  HB3 TYR   136     263.640  31.099  -4.645  1.00  0.00           H  
ATOM   1948  CG  TYR   136     264.140  31.124  -2.428  1.00  0.00           C  
ATOM   1949  CD1 TYR   136     265.329  31.860  -2.548  1.00  0.00           C  
ATOM   1950  HD1 TYR   136     265.693  32.204  -3.505  1.00  0.00           H  
ATOM   1951  CE1 TYR   136     266.018  32.191  -1.380  1.00  0.00           C  
ATOM   1952  HE1 TYR   136     266.815  32.911  -1.269  1.00  0.00           H  
ATOM   1953  CZ  TYR   136     265.780  31.339  -0.244  1.00  0.00           C  
ATOM   1954  OH  TYR   136     266.445  31.432   0.962  1.00  0.00           O  
ATOM   1955  HH  TYR   136     267.046  32.178   0.904  1.00  0.00           H  
ATOM   1956  CE2 TYR   136     264.701  30.422  -0.262  1.00  0.00           C  
ATOM   1957  HE2 TYR   136     264.475  29.917   0.666  1.00  0.00           H  
ATOM   1958  CD2 TYR   136     263.941  30.268  -1.417  1.00  0.00           C  
ATOM   1959  HD2 TYR   136     263.114  29.574  -1.440  1.00  0.00           H  
ATOM   1960  C   TYR   136     262.167  33.153  -3.953  1.00  0.00           C  
ATOM   1961  O   TYR   136     261.670  33.645  -4.954  1.00  0.00           O  
ATOM   1962  N   GLU   137     262.716  33.925  -3.092  1.00  0.00           N  
ATOM   1963  H   GLU   137     263.386  33.453  -2.503  1.00  0.00           H  
ATOM   1964  CA  GLU   137     263.224  35.320  -3.397  1.00  0.00           C  
ATOM   1965  HA  GLU   137     262.322  35.855  -3.693  1.00  0.00           H  
ATOM   1966  CB  GLU   137     263.705  35.908  -2.114  1.00  0.00           C  
ATOM   1967  HB2 GLU   137     264.588  35.375  -1.764  1.00  0.00           H  
ATOM   1968  HB3 GLU   137     264.052  36.906  -2.381  1.00  0.00           H  
ATOM   1969  CG  GLU   137     262.612  35.944  -0.938  1.00  0.00           C  
ATOM   1970  HG2 GLU   137     262.704  36.838  -0.321  1.00  0.00           H  
ATOM   1971  HG3 GLU   137     261.604  36.003  -1.347  1.00  0.00           H  
ATOM   1972  CD  GLU   137     262.697  34.764   0.058  1.00  0.00           C  
ATOM   1973  OE1 GLU   137     261.993  34.833   1.089  1.00  0.00           O  
ATOM   1974  OE2 GLU   137     263.446  33.768  -0.119  1.00  0.00           O  
ATOM   1975  C   GLU   137     264.314  35.261  -4.556  1.00  0.00           C  
ATOM   1976  O   GLU   137     264.977  34.255  -4.893  1.00  0.00           O  
ATOM   1977  N   PRO   138     264.722  36.415  -5.196  1.00  0.00           N  
ATOM   1978  CD  PRO   138     264.218  37.697  -4.850  1.00  0.00           C  
ATOM   1979  HD2 PRO   138     264.598  38.047  -3.891  1.00  0.00           H  
ATOM   1980  HD3 PRO   138     263.128  37.695  -4.812  1.00  0.00           H  
ATOM   1981  CG  PRO   138     264.783  38.680  -5.856  1.00  0.00           C  
ATOM   1982  HG2 PRO   138     265.596  39.193  -5.343  1.00  0.00           H  
ATOM   1983  HG3 PRO   138     264.007  39.400  -6.116  1.00  0.00           H  
ATOM   1984  CB  PRO   138     265.326  37.778  -6.992  1.00  0.00           C  
ATOM   1985  HB2 PRO   138     266.237  38.204  -7.411  1.00  0.00           H  
ATOM   1986  HB3 PRO   138     264.598  37.761  -7.804  1.00  0.00           H  
ATOM   1987  CA  PRO   138     265.532  36.388  -6.354  1.00  0.00           C  
ATOM   1988  HA  PRO   138     265.140  35.585  -6.978  1.00  0.00           H  
ATOM   1989  C   PRO   138     267.017  36.190  -6.127  1.00  0.00           C  
ATOM   1990  O   PRO   138     267.559  36.090  -4.984  1.00  0.00           O  
ATOM   1991  N   GLU   139     267.689  36.102  -7.311  1.00  0.00           N  
ATOM   1992  H   GLU   139     267.200  35.982  -8.186  1.00  0.00           H  
ATOM   1993  CA  GLU   139     269.135  35.812  -7.435  1.00  0.00           C  
ATOM   1994  HA  GLU   139     269.449  35.098  -6.674  1.00  0.00           H  
ATOM   1995  CB  GLU   139     269.257  35.156  -8.805  1.00  0.00           C  
ATOM   1996  HB2 GLU   139     269.075  35.929  -9.552  1.00  0.00           H  
ATOM   1997  HB3 GLU   139     270.319  34.914  -8.857  1.00  0.00           H  
ATOM   1998  CG  GLU   139     268.451  33.845  -8.959  1.00  0.00           C  
ATOM   1999  HG2 GLU   139     268.774  33.114  -8.218  1.00  0.00           H  
ATOM   2000  HG3 GLU   139     267.390  34.057  -8.827  1.00  0.00           H  
ATOM   2001  CD  GLU   139     268.665  33.225 -10.300  1.00  0.00           C  
ATOM   2002  OE1 GLU   139     268.717  33.955 -11.292  1.00  0.00           O  
ATOM   2003  OE2 GLU   139     268.548  32.034 -10.338  1.00  0.00           O  
ATOM   2004  C   GLU   139     270.115  36.962  -7.265  1.00  0.00           C  
ATOM   2005  O   GLU   139     271.313  36.845  -7.490  1.00  0.00           O  
ATOM   2006  N   ALA   140     269.579  38.093  -6.687  1.00  0.00           N  
ATOM   2007  H   ALA   140     268.732  37.959  -6.154  1.00  0.00           H  
ATOM   2008  CA  ALA   140     270.209  39.335  -6.388  1.00  0.00           C  
ATOM   2009  HA  ALA   140     271.223  39.267  -6.783  1.00  0.00           H  
ATOM   2010  CB  ALA   140     269.406  40.457  -7.053  1.00  0.00           C  
ATOM   2011  HB1 ALA   140     269.335  40.252  -8.121  1.00  0.00           H  
ATOM   2012  HB2 ALA   140     268.403  40.415  -6.630  1.00  0.00           H  
ATOM   2013  HB3 ALA   140     269.901  41.428  -7.036  1.00  0.00           H  
ATOM   2014  C   ALA   140     270.097  39.551  -4.838  1.00  0.00           C  
ATOM   2015  O   ALA   140     271.026  40.155  -4.311  1.00  0.00           O  
ATOM   2016  OXT ALA   140     269.234  38.888  -4.162  1.00  0.00           O  
TER    2017      ALA   140 
ATOM   2017  N   ASP   141     226.511 -14.971 -63.184  1.00  0.00           N  
ATOM   2018  H1  ASP   141     225.622 -15.160 -63.624  1.00  0.00           H  
ATOM   2019  H2  ASP   141     227.272 -15.288 -63.768  1.00  0.00           H  
ATOM   2020  H3  ASP   141     226.620 -13.998 -62.938  1.00  0.00           H  
ATOM   2021  CA  ASP   141     226.590 -15.839 -61.962  1.00  0.00           C  
ATOM   2022  HA  ASP   141     225.841 -15.492 -61.250  1.00  0.00           H  
ATOM   2023  CB  ASP   141     226.417 -17.380 -62.370  1.00  0.00           C  
ATOM   2024  HB2 ASP   141     226.854 -17.509 -63.361  1.00  0.00           H  
ATOM   2025  HB3 ASP   141     226.770 -18.104 -61.635  1.00  0.00           H  
ATOM   2026  CG  ASP   141     224.941 -17.686 -62.560  1.00  0.00           C  
ATOM   2027  OD1 ASP   141     224.074 -16.906 -62.124  1.00  0.00           O  
ATOM   2028  OD2 ASP   141     224.611 -18.733 -63.262  1.00  0.00           O  
ATOM   2029  C   ASP   141     227.931 -15.697 -61.336  1.00  0.00           C  
ATOM   2030  O   ASP   141     228.820 -14.924 -61.825  1.00  0.00           O  
ATOM   2031  N   ALA   142     228.224 -16.395 -60.249  1.00  0.00           N  
ATOM   2032  H   ALA   142     227.506 -16.897 -59.746  1.00  0.00           H  
ATOM   2033  CA  ALA   142     229.401 -16.127 -59.397  1.00  0.00           C  
ATOM   2034  HA  ALA   142     229.925 -15.269 -59.819  1.00  0.00           H  
ATOM   2035  CB  ALA   142     228.851 -15.825 -58.006  1.00  0.00           C  
ATOM   2036  HB1 ALA   142     228.339 -14.865 -58.080  1.00  0.00           H  
ATOM   2037  HB2 ALA   142     228.247 -16.652 -57.635  1.00  0.00           H  
ATOM   2038  HB3 ALA   142     229.734 -15.740 -57.372  1.00  0.00           H  
ATOM   2039  C   ALA   142     230.448 -17.299 -59.484  1.00  0.00           C  
ATOM   2040  O   ALA   142     230.901 -17.699 -58.433  1.00  0.00           O  
ATOM   2041  N   GLU   143     230.662 -17.825 -60.631  1.00  0.00           N  
ATOM   2042  H   GLU   143     230.415 -17.269 -61.438  1.00  0.00           H  
ATOM   2043  CA  GLU   143     231.448 -19.063 -60.931  1.00  0.00           C  
ATOM   2044  HA  GLU   143     230.931 -19.982 -60.654  1.00  0.00           H  
ATOM   2045  CB  GLU   143     231.536 -19.275 -62.478  1.00  0.00           C  
ATOM   2046  HB2 GLU   143     230.692 -18.769 -62.949  1.00  0.00           H  
ATOM   2047  HB3 GLU   143     232.360 -18.639 -62.801  1.00  0.00           H  
ATOM   2048  CG  GLU   143     231.761 -20.662 -63.190  1.00  0.00           C  
ATOM   2049  HG2 GLU   143     231.774 -20.563 -64.275  1.00  0.00           H  
ATOM   2050  HG3 GLU   143     232.717 -21.020 -62.806  1.00  0.00           H  
ATOM   2051  CD  GLU   143     230.564 -21.611 -62.799  1.00  0.00           C  
ATOM   2052  OE1 GLU   143     230.820 -22.762 -62.491  1.00  0.00           O  
ATOM   2053  OE2 GLU   143     229.392 -21.249 -62.892  1.00  0.00           O  
ATOM   2054  C   GLU   143     232.911 -19.145 -60.307  1.00  0.00           C  
ATOM   2055  O   GLU   143     233.482 -20.273 -60.311  1.00  0.00           O  
ATOM   2056  N   PHE   144     233.522 -18.033 -59.877  1.00  0.00           N  
ATOM   2057  H   PHE   144     233.115 -17.150 -60.154  1.00  0.00           H  
ATOM   2058  CA  PHE   144     234.914 -18.096 -59.431  1.00  0.00           C  
ATOM   2059  HA  PHE   144     235.335 -19.028 -59.808  1.00  0.00           H  
ATOM   2060  CB  PHE   144     235.557 -16.766 -60.035  1.00  0.00           C  
ATOM   2061  HB2 PHE   144     235.162 -15.854 -59.590  1.00  0.00           H  
ATOM   2062  HB3 PHE   144     236.635 -16.747 -59.872  1.00  0.00           H  
ATOM   2063  CG  PHE   144     235.234 -16.604 -61.538  1.00  0.00           C  
ATOM   2064  CD1 PHE   144     235.884 -17.401 -62.526  1.00  0.00           C  
ATOM   2065  HD1 PHE   144     236.639 -18.113 -62.228  1.00  0.00           H  
ATOM   2066  CE1 PHE   144     235.364 -17.363 -63.844  1.00  0.00           C  
ATOM   2067  HE1 PHE   144     235.762 -18.011 -64.611  1.00  0.00           H  
ATOM   2068  CZ  PHE   144     234.265 -16.501 -64.241  1.00  0.00           C  
ATOM   2069  HZ  PHE   144     234.106 -16.251 -65.279  1.00  0.00           H  
ATOM   2070  CE2 PHE   144     233.662 -15.771 -63.218  1.00  0.00           C  
ATOM   2071  HE2 PHE   144     232.837 -15.139 -63.509  1.00  0.00           H  
ATOM   2072  CD2 PHE   144     234.132 -15.782 -61.911  1.00  0.00           C  
ATOM   2073  HD2 PHE   144     233.807 -15.047 -61.191  1.00  0.00           H  
ATOM   2074  C   PHE   144     235.129 -18.279 -57.893  1.00  0.00           C  
ATOM   2075  O   PHE   144     236.220 -18.321 -57.320  1.00  0.00           O  
ATOM   2076  N   ARG   145     234.026 -18.288 -57.099  1.00  0.00           N  
ATOM   2077  H   ARG   145     233.172 -18.092 -57.601  1.00  0.00           H  
ATOM   2078  CA  ARG   145     233.931 -18.334 -55.635  1.00  0.00           C  
ATOM   2079  HA  ARG   145     234.780 -18.951 -55.344  1.00  0.00           H  
ATOM   2080  CB  ARG   145     234.017 -16.937 -55.081  1.00  0.00           C  
ATOM   2081  HB2 ARG   145     233.709 -16.959 -54.036  1.00  0.00           H  
ATOM   2082  HB3 ARG   145     235.019 -16.531 -55.219  1.00  0.00           H  
ATOM   2083  CG  ARG   145     233.174 -15.875 -55.783  1.00  0.00           C  
ATOM   2084  HG2 ARG   145     233.636 -15.836 -56.769  1.00  0.00           H  
ATOM   2085  HG3 ARG   145     232.140 -16.196 -55.906  1.00  0.00           H  
ATOM   2086  CD  ARG   145     233.055 -14.536 -55.097  1.00  0.00           C  
ATOM   2087  HD2 ARG   145     232.720 -13.794 -55.822  1.00  0.00           H  
ATOM   2088  HD3 ARG   145     232.261 -14.714 -54.372  1.00  0.00           H  
ATOM   2089  NE  ARG   145     234.349 -14.053 -54.468  1.00  0.00           N  
ATOM   2090  HE  ARG   145     234.301 -13.767 -53.501  1.00  0.00           H  
ATOM   2091  CZ  ARG   145     235.511 -13.783 -55.145  1.00  0.00           C  
ATOM   2092  NH1 ARG   145     235.706 -13.777 -56.393  1.00  0.00           N  
ATOM   2093 HH11 ARG   145     236.362 -13.138 -56.818  1.00  0.00           H  
ATOM   2094 HH12 ARG   145     234.948 -14.063 -56.996  1.00  0.00           H  
ATOM   2095  NH2 ARG   145     236.431 -13.238 -54.426  1.00  0.00           N  
ATOM   2096 HH21 ARG   145     236.216 -12.912 -53.494  1.00  0.00           H  
ATOM   2097 HH22 ARG   145     237.350 -13.121 -54.827  1.00  0.00           H  
ATOM   2098  C   ARG   145     232.684 -19.180 -55.196  1.00  0.00           C  
ATOM   2099  O   ARG   145     231.852 -19.618 -55.987  1.00  0.00           O  
ATOM   2100  N   HIE   146     232.524 -19.424 -53.879  1.00  0.00           N  
ATOM   2101  H   HIE   146     233.301 -19.161 -53.289  1.00  0.00           H  
ATOM   2102  CA  HIE   146     231.312 -19.825 -53.080  1.00  0.00           C  
ATOM   2103  HA  HIE   146     230.537 -20.236 -53.728  1.00  0.00           H  
ATOM   2104  CB  HIE   146     231.727 -20.823 -51.945  1.00  0.00           C  
ATOM   2105  HB2 HIE   146     232.573 -20.290 -51.510  1.00  0.00           H  
ATOM   2106  HB3 HIE   146     230.890 -20.813 -51.246  1.00  0.00           H  
ATOM   2107  CG  HIE   146     232.164 -22.225 -52.450  1.00  0.00           C  
ATOM   2108  ND1 HIE   146     231.236 -23.112 -52.919  1.00  0.00           N  
ATOM   2109  CE1 HIE   146     231.953 -24.131 -53.237  1.00  0.00           C  
ATOM   2110  HE1 HIE   146     231.493 -24.998 -53.689  1.00  0.00           H  
ATOM   2111  NE2 HIE   146     233.264 -24.015 -52.867  1.00  0.00           N  
ATOM   2112  HE2 HIE   146     234.079 -24.464 -53.258  1.00  0.00           H  
ATOM   2113  CD2 HIE   146     233.397 -22.756 -52.382  1.00  0.00           C  
ATOM   2114  HD2 HIE   146     234.259 -22.203 -52.041  1.00  0.00           H  
ATOM   2115  C   HIE   146     230.768 -18.579 -52.462  1.00  0.00           C  
ATOM   2116  O   HIE   146     231.580 -17.744 -52.052  1.00  0.00           O  
ATOM   2117  N   ASP   147     229.413 -18.534 -52.396  1.00  0.00           N  
ATOM   2118  H   ASP   147     228.853 -19.266 -52.808  1.00  0.00           H  
ATOM   2119  CA  ASP   147     228.749 -17.229 -51.969  1.00  0.00           C  
ATOM   2120  HA  ASP   147     229.220 -16.449 -52.568  1.00  0.00           H  
ATOM   2121  CB  ASP   147     227.229 -17.367 -52.411  1.00  0.00           C  
ATOM   2122  HB2 ASP   147     227.011 -18.406 -52.161  1.00  0.00           H  
ATOM   2123  HB3 ASP   147     226.686 -16.672 -51.770  1.00  0.00           H  
ATOM   2124  CG  ASP   147     227.006 -17.210 -53.834  1.00  0.00           C  
ATOM   2125  OD1 ASP   147     227.916 -17.046 -54.637  1.00  0.00           O  
ATOM   2126  OD2 ASP   147     225.848 -17.163 -54.187  1.00  0.00           O  
ATOM   2127  C   ASP   147     228.849 -16.895 -50.519  1.00  0.00           C  
ATOM   2128  O   ASP   147     229.132 -17.749 -49.628  1.00  0.00           O  
ATOM   2129  N   SER   148     228.653 -15.586 -50.238  1.00  0.00           N  
ATOM   2130  H   SER   148     228.453 -15.038 -51.063  1.00  0.00           H  
ATOM   2131  CA  SER   148     228.520 -14.956 -48.916  1.00  0.00           C  
ATOM   2132  HA  SER   148     227.642 -15.355 -48.408  1.00  0.00           H  
ATOM   2133  CB  SER   148     229.828 -15.050 -48.090  1.00  0.00           C  
ATOM   2134  HB2 SER   148     229.739 -14.448 -47.186  1.00  0.00           H  
ATOM   2135  HB3 SER   148     230.149 -16.084 -47.967  1.00  0.00           H  
ATOM   2136  OG  SER   148     230.815 -14.390 -48.804  1.00  0.00           O  
ATOM   2137  HG  SER   148     231.589 -14.134 -48.298  1.00  0.00           H  
ATOM   2138  C   SER   148     228.236 -13.382 -49.191  1.00  0.00           C  
ATOM   2139  O   SER   148     227.594 -12.794 -48.269  1.00  0.00           O  
ATOM   2140  N   GLY   149     228.537 -12.780 -50.409  1.00  0.00           N  
ATOM   2141  H   GLY   149     229.029 -13.315 -51.110  1.00  0.00           H  
ATOM   2142  CA  GLY   149     228.150 -11.451 -50.742  1.00  0.00           C  
ATOM   2143  HA2 GLY   149     227.216 -11.358 -51.298  1.00  0.00           H  
ATOM   2144  HA3 GLY   149     228.024 -10.880 -49.822  1.00  0.00           H  
ATOM   2145  C   GLY   149     229.180 -10.585 -51.470  1.00  0.00           C  
ATOM   2146  O   GLY   149     230.085 -11.074 -52.188  1.00  0.00           O  
ATOM   2147  N   TYR   150     228.958  -9.265 -51.393  1.00  0.00           N  
ATOM   2148  H   TYR   150     228.305  -8.859 -50.738  1.00  0.00           H  
ATOM   2149  CA  TYR   150     229.645  -8.444 -52.355  1.00  0.00           C  
ATOM   2150  HA  TYR   150     230.282  -9.032 -53.016  1.00  0.00           H  
ATOM   2151  CB  TYR   150     228.535  -7.790 -53.237  1.00  0.00           C  
ATOM   2152  HB2 TYR   150     228.091  -6.941 -52.717  1.00  0.00           H  
ATOM   2153  HB3 TYR   150     229.112  -7.410 -54.080  1.00  0.00           H  
ATOM   2154  CG  TYR   150     227.430  -8.728 -53.684  1.00  0.00           C  
ATOM   2155  CD1 TYR   150     226.089  -8.637 -53.095  1.00  0.00           C  
ATOM   2156  HD1 TYR   150     226.058  -8.079 -52.171  1.00  0.00           H  
ATOM   2157  CE1 TYR   150     225.085  -9.532 -53.622  1.00  0.00           C  
ATOM   2158  HE1 TYR   150     224.086  -9.378 -53.241  1.00  0.00           H  
ATOM   2159  CZ  TYR   150     225.289 -10.510 -54.606  1.00  0.00           C  
ATOM   2160  OH  TYR   150     224.295 -11.209 -55.188  1.00  0.00           O  
ATOM   2161  HH  TYR   150     223.543 -11.402 -54.623  1.00  0.00           H  
ATOM   2162  CE2 TYR   150     226.532 -10.467 -55.221  1.00  0.00           C  
ATOM   2163  HE2 TYR   150     226.718 -11.139 -56.046  1.00  0.00           H  
ATOM   2164  CD2 TYR   150     227.589  -9.646 -54.738  1.00  0.00           C  
ATOM   2165  HD2 TYR   150     228.433  -9.684 -55.410  1.00  0.00           H  
ATOM   2166  C   TYR   150     230.476  -7.410 -51.674  1.00  0.00           C  
ATOM   2167  O   TYR   150     229.921  -6.484 -51.085  1.00  0.00           O  
ATOM   2168  N   GLU   151     231.823  -7.636 -51.595  1.00  0.00           N  
ATOM   2169  H   GLU   151     232.204  -8.427 -52.093  1.00  0.00           H  
ATOM   2170  CA  GLU   151     232.735  -6.766 -50.821  1.00  0.00           C  
ATOM   2171  HA  GLU   151     232.125  -6.577 -49.938  1.00  0.00           H  
ATOM   2172  CB  GLU   151     234.071  -7.434 -50.462  1.00  0.00           C  
ATOM   2173  HB2 GLU   151     233.819  -8.417 -50.065  1.00  0.00           H  
ATOM   2174  HB3 GLU   151     234.589  -7.669 -51.391  1.00  0.00           H  
ATOM   2175  CG  GLU   151     234.923  -6.534 -49.534  1.00  0.00           C  
ATOM   2176  HG2 GLU   151     235.882  -7.051 -49.507  1.00  0.00           H  
ATOM   2177  HG3 GLU   151     235.182  -5.595 -50.023  1.00  0.00           H  
ATOM   2178  CD  GLU   151     234.314  -6.330 -48.116  1.00  0.00           C  
ATOM   2179  OE1 GLU   151     233.687  -7.314 -47.720  1.00  0.00           O  
ATOM   2180  OE2 GLU   151     234.422  -5.299 -47.396  1.00  0.00           O  
ATOM   2181  C   GLU   151     232.858  -5.438 -51.561  1.00  0.00           C  
ATOM   2182  O   GLU   151     233.174  -4.366 -51.043  1.00  0.00           O  
ATOM   2183  N   VAL   152     232.680  -5.409 -52.882  1.00  0.00           N  
ATOM   2184  H   VAL   152     232.339  -6.203 -53.403  1.00  0.00           H  
ATOM   2185  CA  VAL   152     232.887  -4.138 -53.691  1.00  0.00           C  
ATOM   2186  HA  VAL   152     232.631  -3.309 -53.030  1.00  0.00           H  
ATOM   2187  CB  VAL   152     234.387  -3.919 -54.151  1.00  0.00           C  
ATOM   2188  HB  VAL   152     234.545  -4.627 -54.964  1.00  0.00           H  
ATOM   2189  CG1 VAL   152     234.748  -2.567 -54.693  1.00  0.00           C  
ATOM   2190 HG11 VAL   152     234.015  -2.306 -55.457  1.00  0.00           H  
ATOM   2191 HG12 VAL   152     234.660  -1.706 -54.030  1.00  0.00           H  
ATOM   2192 HG13 VAL   152     235.675  -2.603 -55.264  1.00  0.00           H  
ATOM   2193  CG2 VAL   152     235.516  -4.271 -53.107  1.00  0.00           C  
ATOM   2194 HG21 VAL   152     235.658  -3.558 -52.294  1.00  0.00           H  
ATOM   2195 HG22 VAL   152     235.243  -5.203 -52.613  1.00  0.00           H  
ATOM   2196 HG23 VAL   152     236.461  -4.363 -53.642  1.00  0.00           H  
ATOM   2197  C   VAL   152     231.862  -3.863 -54.785  1.00  0.00           C  
ATOM   2198  O   VAL   152     231.361  -2.790 -55.022  1.00  0.00           O  
ATOM   2199  N   HIE   153     231.461  -4.960 -55.461  1.00  0.00           N  
ATOM   2200  H   HIE   153     231.827  -5.842 -55.131  1.00  0.00           H  
ATOM   2201  CA  HIE   153     230.514  -4.718 -56.588  1.00  0.00           C  
ATOM   2202  HA  HIE   153     230.835  -3.793 -57.068  1.00  0.00           H  
ATOM   2203  CB  HIE   153     230.649  -5.926 -57.591  1.00  0.00           C  
ATOM   2204  HB2 HIE   153     230.445  -6.804 -56.978  1.00  0.00           H  
ATOM   2205  HB3 HIE   153     229.799  -5.876 -58.271  1.00  0.00           H  
ATOM   2206  CG  HIE   153     231.965  -6.173 -58.395  1.00  0.00           C  
ATOM   2207  ND1 HIE   153     232.280  -7.075 -59.462  1.00  0.00           N  
ATOM   2208  CE1 HIE   153     233.468  -6.828 -59.943  1.00  0.00           C  
ATOM   2209  HE1 HIE   153     233.979  -7.383 -60.716  1.00  0.00           H  
ATOM   2210  NE2 HIE   153     234.039  -5.929 -59.140  1.00  0.00           N  
ATOM   2211  HE2 HIE   153     234.950  -5.552 -59.359  1.00  0.00           H  
ATOM   2212  CD2 HIE   153     233.107  -5.426 -58.263  1.00  0.00           C  
ATOM   2213  HD2 HIE   153     233.358  -4.639 -57.566  1.00  0.00           H  
ATOM   2214  C   HIE   153     229.023  -4.530 -56.247  1.00  0.00           C  
ATOM   2215  O   HIE   153     228.578  -4.866 -55.174  1.00  0.00           O  
ATOM   2216  N   HIE   154     228.274  -3.894 -57.150  1.00  0.00           N  
ATOM   2217  H   HIE   154     228.643  -3.619 -58.049  1.00  0.00           H  
ATOM   2218  CA  HIE   154     226.906  -3.509 -56.965  1.00  0.00           C  
ATOM   2219  HA  HIE   154     226.536  -4.102 -56.128  1.00  0.00           H  
ATOM   2220  CB  HIE   154     226.692  -2.098 -56.503  1.00  0.00           C  
ATOM   2221  HB2 HIE   154     227.094  -1.451 -57.283  1.00  0.00           H  
ATOM   2222  HB3 HIE   154     225.608  -2.006 -56.434  1.00  0.00           H  
ATOM   2223  CG  HIE   154     227.302  -1.823 -55.125  1.00  0.00           C  
ATOM   2224  ND1 HIE   154     226.718  -1.954 -53.912  1.00  0.00           N  
ATOM   2225  CE1 HIE   154     227.617  -1.497 -52.973  1.00  0.00           C  
ATOM   2226  HE1 HIE   154     227.437  -1.355 -51.918  1.00  0.00           H  
ATOM   2227  NE2 HIE   154     228.740  -0.994 -53.613  1.00  0.00           N  
ATOM   2228  HE2 HIE   154     229.554  -0.570 -53.192  1.00  0.00           H  
ATOM   2229  CD2 HIE   154     228.578  -1.295 -54.951  1.00  0.00           C  
ATOM   2230  HD2 HIE   154     229.289  -1.197 -55.757  1.00  0.00           H  
ATOM   2231  C   HIE   154     226.072  -3.856 -58.261  1.00  0.00           C  
ATOM   2232  O   HIE   154     226.705  -3.761 -59.308  1.00  0.00           O  
ATOM   2233  N   GLN   155     224.809  -4.144 -58.123  1.00  0.00           N  
ATOM   2234  H   GLN   155     224.529  -4.353 -57.176  1.00  0.00           H  
ATOM   2235  CA  GLN   155     223.765  -4.553 -59.100  1.00  0.00           C  
ATOM   2236  HA  GLN   155     223.919  -4.095 -60.076  1.00  0.00           H  
ATOM   2237  CB  GLN   155     223.931  -5.932 -59.592  1.00  0.00           C  
ATOM   2238  HB2 GLN   155     223.308  -6.027 -60.481  1.00  0.00           H  
ATOM   2239  HB3 GLN   155     224.994  -5.977 -59.830  1.00  0.00           H  
ATOM   2240  CG  GLN   155     223.469  -7.180 -58.731  1.00  0.00           C  
ATOM   2241  HG2 GLN   155     222.612  -6.820 -58.161  1.00  0.00           H  
ATOM   2242  HG3 GLN   155     223.193  -7.988 -59.407  1.00  0.00           H  
ATOM   2243  CD  GLN   155     224.493  -7.759 -57.785  1.00  0.00           C  
ATOM   2244  OE1 GLN   155     225.342  -7.081 -57.274  1.00  0.00           O  
ATOM   2245  NE2 GLN   155     224.334  -9.028 -57.360  1.00  0.00           N  
ATOM   2246 HE21 GLN   155     223.558  -9.606 -57.652  1.00  0.00           H  
ATOM   2247 HE22 GLN   155     224.879  -9.257 -56.541  1.00  0.00           H  
ATOM   2248  C   GLN   155     222.305  -4.367 -58.572  1.00  0.00           C  
ATOM   2249  O   GLN   155     222.070  -4.566 -57.363  1.00  0.00           O  
ATOM   2250  N   LYS   156     221.255  -4.083 -59.427  1.00  0.00           N  
ATOM   2251  H   LYS   156     221.500  -4.038 -60.406  1.00  0.00           H  
ATOM   2252  CA  LYS   156     219.892  -3.845 -59.100  1.00  0.00           C  
ATOM   2253  HA  LYS   156     219.692  -3.961 -58.035  1.00  0.00           H  
ATOM   2254  CB  LYS   156     219.293  -2.506 -59.604  1.00  0.00           C  
ATOM   2255  HB2 LYS   156     219.812  -1.603 -59.282  1.00  0.00           H  
ATOM   2256  HB3 LYS   156     219.395  -2.575 -60.687  1.00  0.00           H  
ATOM   2257  CG  LYS   156     217.833  -2.274 -59.343  1.00  0.00           C  
ATOM   2258  HG2 LYS   156     217.805  -1.368 -59.948  1.00  0.00           H  
ATOM   2259  HG3 LYS   156     217.205  -3.072 -59.738  1.00  0.00           H  
ATOM   2260  CD  LYS   156     217.378  -1.772 -57.914  1.00  0.00           C  
ATOM   2261  HD2 LYS   156     217.585  -2.588 -57.221  1.00  0.00           H  
ATOM   2262  HD3 LYS   156     217.928  -0.854 -57.705  1.00  0.00           H  
ATOM   2263  CE  LYS   156     215.971  -1.423 -57.996  1.00  0.00           C  
ATOM   2264  HE2 LYS   156     215.726  -0.572 -58.632  1.00  0.00           H  
ATOM   2265  HE3 LYS   156     215.414  -2.319 -58.269  1.00  0.00           H  
ATOM   2266  NZ  LYS   156     215.455  -1.024 -56.582  1.00  0.00           N  
ATOM   2267  HZ1 LYS   156     214.790  -0.269 -56.665  1.00  0.00           H  
ATOM   2268  HZ2 LYS   156     214.976  -1.779 -56.113  1.00  0.00           H  
ATOM   2269  HZ3 LYS   156     216.172  -0.500 -56.099  1.00  0.00           H  
ATOM   2270  C   LYS   156     219.034  -5.011 -59.667  1.00  0.00           C  
ATOM   2271  O   LYS   156     219.112  -5.400 -60.847  1.00  0.00           O  
ATOM   2272  N   LEU   157     218.081  -5.466 -58.780  1.00  0.00           N  
ATOM   2273  H   LEU   157     218.053  -5.099 -57.840  1.00  0.00           H  
ATOM   2274  CA  LEU   157     217.126  -6.530 -58.980  1.00  0.00           C  
ATOM   2275  HA  LEU   157     217.563  -7.203 -59.718  1.00  0.00           H  
ATOM   2276  CB  LEU   157     216.946  -7.544 -57.869  1.00  0.00           C  
ATOM   2277  HB2 LEU   157     216.452  -6.875 -57.165  1.00  0.00           H  
ATOM   2278  HB3 LEU   157     216.292  -8.322 -58.264  1.00  0.00           H  
ATOM   2279  CG  LEU   157     218.213  -8.158 -57.233  1.00  0.00           C  
ATOM   2280  HG  LEU   157     218.788  -7.267 -56.982  1.00  0.00           H  
ATOM   2281  CD1 LEU   157     217.893  -9.165 -56.116  1.00  0.00           C  
ATOM   2282 HD11 LEU   157     217.392 -10.028 -56.556  1.00  0.00           H  
ATOM   2283 HD12 LEU   157     218.800  -9.421 -55.569  1.00  0.00           H  
ATOM   2284 HD13 LEU   157     217.171  -8.759 -55.407  1.00  0.00           H  
ATOM   2285  CD2 LEU   157     219.090  -8.950 -58.237  1.00  0.00           C  
ATOM   2286 HD21 LEU   157     219.695  -8.364 -58.928  1.00  0.00           H  
ATOM   2287 HD22 LEU   157     219.845  -9.580 -57.766  1.00  0.00           H  
ATOM   2288 HD23 LEU   157     218.494  -9.553 -58.922  1.00  0.00           H  
ATOM   2289  C   LEU   157     215.682  -6.137 -59.534  1.00  0.00           C  
ATOM   2290  O   LEU   157     215.350  -4.934 -59.633  1.00  0.00           O  
ATOM   2291  N   VAL   158     214.883  -7.114 -59.887  1.00  0.00           N  
ATOM   2292  H   VAL   158     215.228  -8.041 -59.682  1.00  0.00           H  
ATOM   2293  CA  VAL   158     213.467  -6.879 -60.359  1.00  0.00           C  
ATOM   2294  HA  VAL   158     213.269  -5.812 -60.460  1.00  0.00           H  
ATOM   2295  CB  VAL   158     213.223  -7.460 -61.736  1.00  0.00           C  
ATOM   2296  HB  VAL   158     213.939  -6.939 -62.371  1.00  0.00           H  
ATOM   2297  CG1 VAL   158     213.167  -8.951 -61.882  1.00  0.00           C  
ATOM   2298 HG11 VAL   158     214.050  -9.395 -61.423  1.00  0.00           H  
ATOM   2299 HG12 VAL   158     212.283  -9.407 -61.436  1.00  0.00           H  
ATOM   2300 HG13 VAL   158     213.341  -9.309 -62.897  1.00  0.00           H  
ATOM   2301  CG2 VAL   158     211.832  -7.049 -62.232  1.00  0.00           C  
ATOM   2302 HG21 VAL   158     211.493  -7.671 -63.060  1.00  0.00           H  
ATOM   2303 HG22 VAL   158     211.086  -7.164 -61.446  1.00  0.00           H  
ATOM   2304 HG23 VAL   158     211.914  -6.009 -62.548  1.00  0.00           H  
ATOM   2305  C   VAL   158     212.425  -7.438 -59.357  1.00  0.00           C  
ATOM   2306  O   VAL   158     212.527  -8.574 -58.922  1.00  0.00           O  
ATOM   2307  N   PHE   159     211.429  -6.710 -58.915  1.00  0.00           N  
ATOM   2308  H   PHE   159     211.559  -5.714 -59.023  1.00  0.00           H  
ATOM   2309  CA  PHE   159     210.347  -7.196 -58.007  1.00  0.00           C  
ATOM   2310  HA  PHE   159     210.637  -8.059 -57.407  1.00  0.00           H  
ATOM   2311  CB  PHE   159     210.144  -6.036 -56.987  1.00  0.00           C  
ATOM   2312  HB2 PHE   159     211.122  -6.116 -56.513  1.00  0.00           H  
ATOM   2313  HB3 PHE   159     209.962  -5.118 -57.545  1.00  0.00           H  
ATOM   2314  CG  PHE   159     209.152  -6.108 -55.883  1.00  0.00           C  
ATOM   2315  CD1 PHE   159     208.345  -4.974 -55.691  1.00  0.00           C  
ATOM   2316  HD1 PHE   159     208.419  -4.139 -56.373  1.00  0.00           H  
ATOM   2317  CE1 PHE   159     207.441  -4.972 -54.631  1.00  0.00           C  
ATOM   2318  HE1 PHE   159     206.731  -4.158 -54.636  1.00  0.00           H  
ATOM   2319  CZ  PHE   159     207.458  -6.091 -53.745  1.00  0.00           C  
ATOM   2320  HZ  PHE   159     206.744  -6.126 -52.936  1.00  0.00           H  
ATOM   2321  CE2 PHE   159     208.397  -7.121 -53.820  1.00  0.00           C  
ATOM   2322  HE2 PHE   159     208.439  -7.985 -53.174  1.00  0.00           H  
ATOM   2323  CD2 PHE   159     209.183  -7.209 -54.995  1.00  0.00           C  
ATOM   2324  HD2 PHE   159     209.752  -8.098 -55.221  1.00  0.00           H  
ATOM   2325  C   PHE   159     209.094  -7.571 -58.756  1.00  0.00           C  
ATOM   2326  O   PHE   159     209.015  -7.176 -59.921  1.00  0.00           O  
ATOM   2327  N   PHE   160     208.175  -8.269 -58.114  1.00  0.00           N  
ATOM   2328  H   PHE   160     208.192  -8.407 -57.114  1.00  0.00           H  
ATOM   2329  CA  PHE   160     206.936  -8.666 -58.727  1.00  0.00           C  
ATOM   2330  HA  PHE   160     206.624  -7.912 -59.450  1.00  0.00           H  
ATOM   2331  CB  PHE   160     207.087  -9.897 -59.656  1.00  0.00           C  
ATOM   2332  HB2 PHE   160     206.241  -9.829 -60.340  1.00  0.00           H  
ATOM   2333  HB3 PHE   160     207.961  -9.770 -60.296  1.00  0.00           H  
ATOM   2334  CG  PHE   160     207.162 -11.311 -59.004  1.00  0.00           C  
ATOM   2335  CD1 PHE   160     208.333 -11.859 -58.465  1.00  0.00           C  
ATOM   2336  HD1 PHE   160     209.180 -11.190 -58.424  1.00  0.00           H  
ATOM   2337  CE1 PHE   160     208.447 -13.257 -58.080  1.00  0.00           C  
ATOM   2338  HE1 PHE   160     209.407 -13.704 -57.870  1.00  0.00           H  
ATOM   2339  CZ  PHE   160     207.348 -14.080 -58.294  1.00  0.00           C  
ATOM   2340  HZ  PHE   160     207.391 -15.144 -58.119  1.00  0.00           H  
ATOM   2341  CE2 PHE   160     206.209 -13.531 -58.822  1.00  0.00           C  
ATOM   2342  HE2 PHE   160     205.392 -14.220 -58.973  1.00  0.00           H  
ATOM   2343  CD2 PHE   160     206.070 -12.225 -59.200  1.00  0.00           C  
ATOM   2344  HD2 PHE   160     205.107 -11.942 -59.600  1.00  0.00           H  
ATOM   2345  C   PHE   160     205.832  -8.952 -57.665  1.00  0.00           C  
ATOM   2346  O   PHE   160     206.148  -9.421 -56.566  1.00  0.00           O  
ATOM   2347  N   ALA   161     204.637  -8.712 -58.156  1.00  0.00           N  
ATOM   2348  H   ALA   161     204.727  -8.414 -59.117  1.00  0.00           H  
ATOM   2349  CA  ALA   161     203.409  -8.717 -57.306  1.00  0.00           C  
ATOM   2350  HA  ALA   161     203.648  -8.510 -56.263  1.00  0.00           H  
ATOM   2351  CB  ALA   161     202.505  -7.584 -57.827  1.00  0.00           C  
ATOM   2352  HB1 ALA   161     202.693  -7.554 -58.900  1.00  0.00           H  
ATOM   2353  HB2 ALA   161     201.464  -7.737 -57.542  1.00  0.00           H  
ATOM   2354  HB3 ALA   161     202.848  -6.631 -57.424  1.00  0.00           H  
ATOM   2355  C   ALA   161     202.747 -10.101 -57.326  1.00  0.00           C  
ATOM   2356  O   ALA   161     202.818 -10.819 -58.330  1.00  0.00           O  
ATOM   2357  N   GLU   162     202.083 -10.382 -56.176  1.00  0.00           N  
ATOM   2358  H   GLU   162     202.257  -9.692 -55.459  1.00  0.00           H  
ATOM   2359  CA  GLU   162     201.147 -11.554 -55.921  1.00  0.00           C  
ATOM   2360  HA  GLU   162     200.774 -11.873 -56.895  1.00  0.00           H  
ATOM   2361  CB  GLU   162     201.948 -12.683 -55.197  1.00  0.00           C  
ATOM   2362  HB2 GLU   162     202.667 -12.202 -54.534  1.00  0.00           H  
ATOM   2363  HB3 GLU   162     201.250 -13.238 -54.572  1.00  0.00           H  
ATOM   2364  CG  GLU   162     202.740 -13.671 -56.067  1.00  0.00           C  
ATOM   2365  HG2 GLU   162     203.571 -13.109 -56.494  1.00  0.00           H  
ATOM   2366  HG3 GLU   162     203.290 -14.396 -55.467  1.00  0.00           H  
ATOM   2367  CD  GLU   162     201.736 -14.409 -57.099  1.00  0.00           C  
ATOM   2368  OE1 GLU   162     202.115 -15.264 -57.933  1.00  0.00           O  
ATOM   2369  OE2 GLU   162     200.506 -14.184 -57.149  1.00  0.00           O  
ATOM   2370  C   GLU   162     199.815 -11.057 -55.150  1.00  0.00           C  
ATOM   2371  O   GLU   162     199.978 -10.643 -53.986  1.00  0.00           O  
ATOM   2372  N   ASP   163     198.630 -11.398 -55.586  1.00  0.00           N  
ATOM   2373  H   ASP   163     198.558 -11.653 -56.561  1.00  0.00           H  
ATOM   2374  CA  ASP   163     197.343 -10.901 -55.007  1.00  0.00           C  
ATOM   2375  HA  ASP   163     197.313  -9.820 -55.150  1.00  0.00           H  
ATOM   2376  CB  ASP   163     196.127 -11.511 -55.755  1.00  0.00           C  
ATOM   2377  HB2 ASP   163     196.081 -12.582 -55.556  1.00  0.00           H  
ATOM   2378  HB3 ASP   163     195.258 -11.170 -55.192  1.00  0.00           H  
ATOM   2379  CG  ASP   163     196.069 -11.249 -57.290  1.00  0.00           C  
ATOM   2380  OD1 ASP   163     196.670 -12.105 -58.001  1.00  0.00           O  
ATOM   2381  OD2 ASP   163     195.403 -10.299 -57.764  1.00  0.00           O  
ATOM   2382  C   ASP   163     197.089 -11.266 -53.539  1.00  0.00           C  
ATOM   2383  O   ASP   163     196.216 -10.682 -52.960  1.00  0.00           O  
ATOM   2384  N   VAL   164     197.771 -12.179 -52.928  1.00  0.00           N  
ATOM   2385  H   VAL   164     198.636 -12.472 -53.358  1.00  0.00           H  
ATOM   2386  CA  VAL   164     197.578 -12.591 -51.559  1.00  0.00           C  
ATOM   2387  HA  VAL   164     197.035 -11.745 -51.138  1.00  0.00           H  
ATOM   2388  CB  VAL   164     196.792 -13.921 -51.368  1.00  0.00           C  
ATOM   2389  HB  VAL   164     196.719 -14.199 -50.317  1.00  0.00           H  
ATOM   2390  CG1 VAL   164     195.338 -13.830 -51.943  1.00  0.00           C  
ATOM   2391 HG11 VAL   164     194.641 -13.331 -51.271  1.00  0.00           H  
ATOM   2392 HG12 VAL   164     195.537 -13.331 -52.891  1.00  0.00           H  
ATOM   2393 HG13 VAL   164     194.879 -14.815 -52.020  1.00  0.00           H  
ATOM   2394  CG2 VAL   164     197.378 -15.049 -52.261  1.00  0.00           C  
ATOM   2395 HG21 VAL   164     198.362 -15.321 -51.881  1.00  0.00           H  
ATOM   2396 HG22 VAL   164     196.797 -15.972 -52.270  1.00  0.00           H  
ATOM   2397 HG23 VAL   164     197.387 -14.717 -53.299  1.00  0.00           H  
ATOM   2398  C   VAL   164     198.933 -12.566 -50.682  1.00  0.00           C  
ATOM   2399  O   VAL   164     198.917 -13.210 -49.649  1.00  0.00           O  
ATOM   2400  N   GLY   165     199.998 -11.894 -51.086  1.00  0.00           N  
ATOM   2401  H   GLY   165     199.965 -11.465 -51.999  1.00  0.00           H  
ATOM   2402  CA  GLY   165     201.170 -11.644 -50.290  1.00  0.00           C  
ATOM   2403  HA2 GLY   165     201.398 -12.596 -49.811  1.00  0.00           H  
ATOM   2404  HA3 GLY   165     202.074 -11.376 -50.837  1.00  0.00           H  
ATOM   2405  C   GLY   165     201.015 -10.642 -49.136  1.00  0.00           C  
ATOM   2406  O   GLY   165     199.861 -10.309 -48.734  1.00  0.00           O  
ATOM   2407  N   SER   166     202.087 -10.000 -48.748  1.00  0.00           N  
ATOM   2408  H   SER   166     202.988 -10.419 -48.925  1.00  0.00           H  
ATOM   2409  CA  SER   166     202.089  -9.064 -47.641  1.00  0.00           C  
ATOM   2410  HA  SER   166     201.168  -9.228 -47.082  1.00  0.00           H  
ATOM   2411  CB  SER   166     203.234  -9.360 -46.708  1.00  0.00           C  
ATOM   2412  HB2 SER   166     203.434 -10.422 -46.845  1.00  0.00           H  
ATOM   2413  HB3 SER   166     204.035  -8.761 -47.140  1.00  0.00           H  
ATOM   2414  OG  SER   166     203.137  -8.955 -45.383  1.00  0.00           O  
ATOM   2415  HG  SER   166     202.785  -9.670 -44.847  1.00  0.00           H  
ATOM   2416  C   SER   166     202.049  -7.494 -48.061  1.00  0.00           C  
ATOM   2417  O   SER   166     202.171  -6.597 -47.262  1.00  0.00           O  
ATOM   2418  N   ASN   167     201.829  -7.317 -49.415  1.00  0.00           N  
ATOM   2419  H   ASN   167     202.014  -8.084 -50.045  1.00  0.00           H  
ATOM   2420  CA  ASN   167     201.742  -5.976 -50.089  1.00  0.00           C  
ATOM   2421  HA  ASN   167     202.618  -5.404 -49.782  1.00  0.00           H  
ATOM   2422  CB  ASN   167     201.769  -6.331 -51.626  1.00  0.00           C  
ATOM   2423  HB2 ASN   167     201.147  -7.219 -51.739  1.00  0.00           H  
ATOM   2424  HB3 ASN   167     201.287  -5.534 -52.192  1.00  0.00           H  
ATOM   2425  CG  ASN   167     203.268  -6.753 -52.032  1.00  0.00           C  
ATOM   2426  OD1 ASN   167     203.865  -7.741 -51.442  1.00  0.00           O  
ATOM   2427  ND2 ASN   167     203.869  -5.999 -52.972  1.00  0.00           N  
ATOM   2428 HD21 ASN   167     204.752  -6.201 -53.418  1.00  0.00           H  
ATOM   2429 HD22 ASN   167     203.333  -5.310 -53.481  1.00  0.00           H  
ATOM   2430  C   ASN   167     200.416  -5.091 -49.787  1.00  0.00           C  
ATOM   2431  O   ASN   167     199.653  -4.888 -50.699  1.00  0.00           O  
ATOM   2432  N   LYS   168     200.432  -4.421 -48.622  1.00  0.00           N  
ATOM   2433  H   LYS   168     201.299  -4.509 -48.112  1.00  0.00           H  
ATOM   2434  CA  LYS   168     199.454  -3.499 -48.033  1.00  0.00           C  
ATOM   2435  HA  LYS   168     198.491  -4.002 -47.943  1.00  0.00           H  
ATOM   2436  CB  LYS   168     199.835  -3.206 -46.636  1.00  0.00           C  
ATOM   2437  HB2 LYS   168     200.826  -2.752 -46.648  1.00  0.00           H  
ATOM   2438  HB3 LYS   168     199.067  -2.555 -46.218  1.00  0.00           H  
ATOM   2439  CG  LYS   168     200.003  -4.288 -45.536  1.00  0.00           C  
ATOM   2440  HG2 LYS   168     198.972  -4.342 -45.187  1.00  0.00           H  
ATOM   2441  HG3 LYS   168     200.225  -5.289 -45.908  1.00  0.00           H  
ATOM   2442  CD  LYS   168     201.042  -3.821 -44.514  1.00  0.00           C  
ATOM   2443  HD2 LYS   168     202.021  -3.773 -44.990  1.00  0.00           H  
ATOM   2444  HD3 LYS   168     200.854  -2.825 -44.112  1.00  0.00           H  
ATOM   2445  CE  LYS   168     201.254  -4.780 -43.350  1.00  0.00           C  
ATOM   2446  HE2 LYS   168     200.615  -4.722 -42.469  1.00  0.00           H  
ATOM   2447  HE3 LYS   168     200.901  -5.698 -43.820  1.00  0.00           H  
ATOM   2448  NZ  LYS   168     202.671  -4.767 -42.956  1.00  0.00           N  
ATOM   2449  HZ1 LYS   168     202.962  -3.869 -42.597  1.00  0.00           H  
ATOM   2450  HZ2 LYS   168     202.935  -5.511 -42.326  1.00  0.00           H  
ATOM   2451  HZ3 LYS   168     203.316  -4.768 -43.734  1.00  0.00           H  
ATOM   2452  C   LYS   168     199.111  -2.139 -48.714  1.00  0.00           C  
ATOM   2453  O   LYS   168     198.075  -1.555 -48.334  1.00  0.00           O  
ATOM   2454  N   GLY   169     200.017  -1.646 -49.515  1.00  0.00           N  
ATOM   2455  H   GLY   169     200.956  -2.013 -49.568  1.00  0.00           H  
ATOM   2456  CA  GLY   169     199.805  -0.466 -50.430  1.00  0.00           C  
ATOM   2457  HA2 GLY   169     199.044  -0.814 -51.129  1.00  0.00           H  
ATOM   2458  HA3 GLY   169     199.411   0.430 -49.951  1.00  0.00           H  
ATOM   2459  C   GLY   169     200.990  -0.105 -51.270  1.00  0.00           C  
ATOM   2460  O   GLY   169     202.020  -0.758 -51.275  1.00  0.00           O  
ATOM   2461  N   ALA   170     200.775   0.900 -52.080  1.00  0.00           N  
ATOM   2462  H   ALA   170     199.793   1.111 -51.976  1.00  0.00           H  
ATOM   2463  CA  ALA   170     201.614   1.374 -53.204  1.00  0.00           C  
ATOM   2464  HA  ALA   170     202.646   1.307 -52.859  1.00  0.00           H  
ATOM   2465  CB  ALA   170     201.226   0.430 -54.319  1.00  0.00           C  
ATOM   2466  HB1 ALA   170     200.195   0.546 -54.655  1.00  0.00           H  
ATOM   2467  HB2 ALA   170     201.831   0.536 -55.220  1.00  0.00           H  
ATOM   2468  HB3 ALA   170     201.458  -0.544 -53.890  1.00  0.00           H  
ATOM   2469  C   ALA   170     201.381   2.778 -53.676  1.00  0.00           C  
ATOM   2470  O   ALA   170     200.391   3.340 -53.199  1.00  0.00           O  
ATOM   2471  N   ILE   171     202.356   3.454 -54.433  1.00  0.00           N  
ATOM   2472  H   ILE   171     203.077   2.825 -54.757  1.00  0.00           H  
ATOM   2473  CA  ILE   171     202.275   4.798 -54.944  1.00  0.00           C  
ATOM   2474  HA  ILE   171     202.580   5.605 -54.277  1.00  0.00           H  
ATOM   2475  CB  ILE   171     203.350   5.087 -56.039  1.00  0.00           C  
ATOM   2476  HB  ILE   171     204.229   4.570 -55.655  1.00  0.00           H  
ATOM   2477  CG2 ILE   171     203.162   4.302 -57.265  1.00  0.00           C  
ATOM   2478 HG21 ILE   171     202.323   4.812 -57.739  1.00  0.00           H  
ATOM   2479 HG22 ILE   171     204.072   4.235 -57.860  1.00  0.00           H  
ATOM   2480 HG23 ILE   171     202.810   3.283 -57.106  1.00  0.00           H  
ATOM   2481  CG1 ILE   171     203.651   6.601 -56.271  1.00  0.00           C  
ATOM   2482 HG12 ILE   171     204.147   6.850 -57.209  1.00  0.00           H  
ATOM   2483 HG13 ILE   171     202.743   7.191 -56.394  1.00  0.00           H  
ATOM   2484  CD1 ILE   171     204.552   7.171 -55.147  1.00  0.00           C  
ATOM   2485 HD11 ILE   171     205.489   6.623 -55.048  1.00  0.00           H  
ATOM   2486 HD12 ILE   171     204.795   8.223 -55.293  1.00  0.00           H  
ATOM   2487 HD13 ILE   171     203.947   7.183 -54.240  1.00  0.00           H  
ATOM   2488  C   ILE   171     200.856   5.280 -55.413  1.00  0.00           C  
ATOM   2489  O   ILE   171     200.570   6.486 -55.351  1.00  0.00           O  
ATOM   2490  N   ILE   172     199.920   4.470 -55.980  1.00  0.00           N  
ATOM   2491  H   ILE   172     200.227   3.515 -55.859  1.00  0.00           H  
ATOM   2492  CA  ILE   172     198.561   4.793 -56.404  1.00  0.00           C  
ATOM   2493  HA  ILE   172     198.570   5.793 -56.838  1.00  0.00           H  
ATOM   2494  CB  ILE   172     198.041   3.724 -57.470  1.00  0.00           C  
ATOM   2495  HB  ILE   172     198.826   3.705 -58.227  1.00  0.00           H  
ATOM   2496  CG2 ILE   172     198.027   2.290 -57.042  1.00  0.00           C  
ATOM   2497 HG21 ILE   172     197.304   2.116 -56.246  1.00  0.00           H  
ATOM   2498 HG22 ILE   172     197.904   1.668 -57.929  1.00  0.00           H  
ATOM   2499 HG23 ILE   172     198.998   2.010 -56.633  1.00  0.00           H  
ATOM   2500  CG1 ILE   172     196.694   4.089 -58.149  1.00  0.00           C  
ATOM   2501 HG12 ILE   172     195.892   3.725 -57.506  1.00  0.00           H  
ATOM   2502 HG13 ILE   172     196.783   5.162 -58.319  1.00  0.00           H  
ATOM   2503  CD1 ILE   172     196.209   3.415 -59.447  1.00  0.00           C  
ATOM   2504 HD11 ILE   172     196.308   2.330 -59.456  1.00  0.00           H  
ATOM   2505 HD12 ILE   172     195.121   3.440 -59.509  1.00  0.00           H  
ATOM   2506 HD13 ILE   172     196.737   3.922 -60.255  1.00  0.00           H  
ATOM   2507  C   ILE   172     197.603   4.945 -55.250  1.00  0.00           C  
ATOM   2508  O   ILE   172     196.452   5.332 -55.482  1.00  0.00           O  
ATOM   2509  N   GLY   173     198.002   4.711 -53.926  1.00  0.00           N  
ATOM   2510  H   GLY   173     198.861   4.191 -53.820  1.00  0.00           H  
ATOM   2511  CA  GLY   173     197.170   4.974 -52.760  1.00  0.00           C  
ATOM   2512  HA2 GLY   173     197.817   4.849 -51.892  1.00  0.00           H  
ATOM   2513  HA3 GLY   173     196.793   5.989 -52.633  1.00  0.00           H  
ATOM   2514  C   GLY   173     195.865   4.188 -52.553  1.00  0.00           C  
ATOM   2515  O   GLY   173     195.423   3.784 -51.470  1.00  0.00           O  
ATOM   2516  N   LEU   174     195.225   3.773 -53.650  1.00  0.00           N  
ATOM   2517  H   LEU   174     195.524   4.133 -54.546  1.00  0.00           H  
ATOM   2518  CA  LEU   174     193.980   2.983 -53.664  1.00  0.00           C  
ATOM   2519  HA  LEU   174     193.408   3.246 -52.774  1.00  0.00           H  
ATOM   2520  CB  LEU   174     192.998   3.396 -54.868  1.00  0.00           C  
ATOM   2521  HB2 LEU   174     192.584   4.402 -54.792  1.00  0.00           H  
ATOM   2522  HB3 LEU   174     193.651   3.396 -55.741  1.00  0.00           H  
ATOM   2523  CG  LEU   174     191.823   2.493 -55.314  1.00  0.00           C  
ATOM   2524  HG  LEU   174     192.137   1.526 -55.707  1.00  0.00           H  
ATOM   2525  CD1 LEU   174     190.782   2.405 -54.096  1.00  0.00           C  
ATOM   2526 HD11 LEU   174     190.596   3.370 -53.625  1.00  0.00           H  
ATOM   2527 HD12 LEU   174     189.815   2.170 -54.539  1.00  0.00           H  
ATOM   2528 HD13 LEU   174     191.034   1.637 -53.365  1.00  0.00           H  
ATOM   2529  CD2 LEU   174     191.208   3.008 -56.595  1.00  0.00           C  
ATOM   2530 HD21 LEU   174     190.679   2.201 -57.103  1.00  0.00           H  
ATOM   2531 HD22 LEU   174     190.506   3.775 -56.270  1.00  0.00           H  
ATOM   2532 HD23 LEU   174     191.839   3.380 -57.402  1.00  0.00           H  
ATOM   2533  C   LEU   174     194.154   1.524 -53.505  1.00  0.00           C  
ATOM   2534  O   LEU   174     194.789   0.918 -54.301  1.00  0.00           O  
ATOM   2535  N   MET   175     193.714   0.865 -52.439  1.00  0.00           N  
ATOM   2536  H   MET   175     193.284   1.362 -51.672  1.00  0.00           H  
ATOM   2537  CA  MET   175     193.619  -0.624 -52.356  1.00  0.00           C  
ATOM   2538  HA  MET   175     193.522  -0.929 -53.398  1.00  0.00           H  
ATOM   2539  CB  MET   175     194.989  -0.960 -51.745  1.00  0.00           C  
ATOM   2540  HB2 MET   175     195.773  -0.392 -52.245  1.00  0.00           H  
ATOM   2541  HB3 MET   175     194.938  -0.614 -50.713  1.00  0.00           H  
ATOM   2542  CG  MET   175     195.455  -2.403 -51.888  1.00  0.00           C  
ATOM   2543  HG2 MET   175     196.421  -2.530 -51.400  1.00  0.00           H  
ATOM   2544  HG3 MET   175     194.802  -3.203 -51.540  1.00  0.00           H  
ATOM   2545  SD  MET   175     195.804  -2.918 -53.663  1.00  0.00           S  
ATOM   2546  CE  MET   175     197.399  -2.051 -53.973  1.00  0.00           C  
ATOM   2547  HE1 MET   175     197.324  -1.060 -53.527  1.00  0.00           H  
ATOM   2548  HE2 MET   175     198.160  -2.586 -53.405  1.00  0.00           H  
ATOM   2549  HE3 MET   175     197.617  -2.025 -55.041  1.00  0.00           H  
ATOM   2550  C   MET   175     192.437  -1.148 -51.475  1.00  0.00           C  
ATOM   2551  O   MET   175     191.813  -0.508 -50.653  1.00  0.00           O  
ATOM   2552  N   VAL   176     192.209  -2.507 -51.509  1.00  0.00           N  
ATOM   2553  H   VAL   176     192.682  -3.133 -52.144  1.00  0.00           H  
ATOM   2554  CA  VAL   176     191.326  -3.277 -50.577  1.00  0.00           C  
ATOM   2555  HA  VAL   176     191.116  -2.580 -49.765  1.00  0.00           H  
ATOM   2556  CB  VAL   176     190.095  -3.660 -51.285  1.00  0.00           C  
ATOM   2557  HB  VAL   176     189.450  -4.156 -50.559  1.00  0.00           H  
ATOM   2558  CG1 VAL   176     189.352  -2.442 -51.834  1.00  0.00           C  
ATOM   2559 HG11 VAL   176     189.866  -1.874 -52.609  1.00  0.00           H  
ATOM   2560 HG12 VAL   176     188.417  -2.824 -52.245  1.00  0.00           H  
ATOM   2561 HG13 VAL   176     189.010  -1.789 -51.032  1.00  0.00           H  
ATOM   2562  CG2 VAL   176     190.346  -4.634 -52.470  1.00  0.00           C  
ATOM   2563 HG21 VAL   176     190.664  -5.622 -52.138  1.00  0.00           H  
ATOM   2564 HG22 VAL   176     189.507  -4.756 -53.157  1.00  0.00           H  
ATOM   2565 HG23 VAL   176     191.095  -4.326 -53.200  1.00  0.00           H  
ATOM   2566  C   VAL   176     192.014  -4.494 -49.922  1.00  0.00           C  
ATOM   2567  O   VAL   176     192.986  -5.033 -50.481  1.00  0.00           O  
ATOM   2568  N   GLY   177     191.477  -4.957 -48.717  1.00  0.00           N  
ATOM   2569  H   GLY   177     190.883  -4.324 -48.202  1.00  0.00           H  
ATOM   2570  CA  GLY   177     192.172  -6.042 -47.986  1.00  0.00           C  
ATOM   2571  HA2 GLY   177     191.625  -6.337 -47.091  1.00  0.00           H  
ATOM   2572  HA3 GLY   177     192.375  -6.901 -48.625  1.00  0.00           H  
ATOM   2573  C   GLY   177     193.572  -5.537 -47.459  1.00  0.00           C  
ATOM   2574  O   GLY   177     193.752  -4.340 -47.192  1.00  0.00           O  
ATOM   2575  N   GLY   178     194.615  -6.379 -47.385  1.00  0.00           N  
ATOM   2576  H   GLY   178     194.359  -7.334 -47.589  1.00  0.00           H  
ATOM   2577  CA  GLY   178     196.012  -6.086 -47.151  1.00  0.00           C  
ATOM   2578  HA2 GLY   178     196.603  -6.731 -47.802  1.00  0.00           H  
ATOM   2579  HA3 GLY   178     196.265  -5.141 -47.632  1.00  0.00           H  
ATOM   2580  C   GLY   178     196.335  -6.045 -45.663  1.00  0.00           C  
ATOM   2581  O   GLY   178     197.072  -6.839 -45.022  1.00  0.00           O  
ATOM   2582  N   VAL   179     195.641  -5.051 -45.090  1.00  0.00           N  
ATOM   2583  H   VAL   179     195.020  -4.525 -45.688  1.00  0.00           H  
ATOM   2584  CA  VAL   179     195.709  -4.897 -43.582  1.00  0.00           C  
ATOM   2585  HA  VAL   179     196.725  -5.155 -43.281  1.00  0.00           H  
ATOM   2586  CB  VAL   179     195.441  -3.397 -43.261  1.00  0.00           C  
ATOM   2587  HB  VAL   179     194.380  -3.190 -43.403  1.00  0.00           H  
ATOM   2588  CG1 VAL   179     195.806  -3.121 -41.871  1.00  0.00           C  
ATOM   2589 HG11 VAL   179     195.604  -2.061 -41.716  1.00  0.00           H  
ATOM   2590 HG12 VAL   179     195.265  -3.749 -41.163  1.00  0.00           H  
ATOM   2591 HG13 VAL   179     196.869  -3.334 -41.752  1.00  0.00           H  
ATOM   2592  CG2 VAL   179     196.345  -2.544 -44.180  1.00  0.00           C  
ATOM   2593 HG21 VAL   179     197.275  -3.096 -44.315  1.00  0.00           H  
ATOM   2594 HG22 VAL   179     195.900  -2.474 -45.173  1.00  0.00           H  
ATOM   2595 HG23 VAL   179     196.590  -1.556 -43.789  1.00  0.00           H  
ATOM   2596  C   VAL   179     194.746  -5.836 -42.796  1.00  0.00           C  
ATOM   2597  O   VAL   179     195.139  -6.293 -41.699  1.00  0.00           O  
ATOM   2598  N   VAL   180     193.493  -5.918 -43.223  1.00  0.00           N  
ATOM   2599  H   VAL   180     193.252  -5.483 -44.102  1.00  0.00           H  
ATOM   2600  CA  VAL   180     192.404  -6.692 -42.698  1.00  0.00           C  
ATOM   2601  HA  VAL   180     192.819  -7.409 -41.990  1.00  0.00           H  
ATOM   2602  CB  VAL   180     191.367  -5.695 -42.072  1.00  0.00           C  
ATOM   2603  HB  VAL   180     191.057  -4.928 -42.782  1.00  0.00           H  
ATOM   2604  CG1 VAL   180     190.103  -6.522 -41.624  1.00  0.00           C  
ATOM   2605 HG11 VAL   180     189.560  -6.951 -42.467  1.00  0.00           H  
ATOM   2606 HG12 VAL   180     190.429  -7.187 -40.824  1.00  0.00           H  
ATOM   2607 HG13 VAL   180     189.362  -5.786 -41.314  1.00  0.00           H  
ATOM   2608  CG2 VAL   180     191.859  -5.046 -40.752  1.00  0.00           C  
ATOM   2609 HG21 VAL   180     192.188  -5.841 -40.082  1.00  0.00           H  
ATOM   2610 HG22 VAL   180     192.678  -4.366 -40.986  1.00  0.00           H  
ATOM   2611 HG23 VAL   180     191.127  -4.384 -40.289  1.00  0.00           H  
ATOM   2612  C   VAL   180     191.681  -7.468 -43.859  1.00  0.00           C  
ATOM   2613  O   VAL   180     191.457  -6.894 -44.902  1.00  0.00           O  
ATOM   2614  N   ILE   181     191.234  -8.656 -43.446  1.00  0.00           N  
ATOM   2615  H   ILE   181     191.334  -8.847 -42.459  1.00  0.00           H  
ATOM   2616  CA  ILE   181     190.434  -9.661 -44.096  1.00  0.00           C  
ATOM   2617  HA  ILE   181     189.771  -9.105 -44.758  1.00  0.00           H  
ATOM   2618  CB  ILE   181     191.252 -10.694 -44.916  1.00  0.00           C  
ATOM   2619  HB  ILE   181     190.554 -11.286 -45.508  1.00  0.00           H  
ATOM   2620  CG2 ILE   181     192.332  -9.929 -45.742  1.00  0.00           C  
ATOM   2621 HG21 ILE   181     191.973  -9.234 -46.500  1.00  0.00           H  
ATOM   2622 HG22 ILE   181     192.995  -9.418 -45.044  1.00  0.00           H  
ATOM   2623 HG23 ILE   181     192.923 -10.617 -46.347  1.00  0.00           H  
ATOM   2624  CG1 ILE   181     192.106 -11.611 -43.987  1.00  0.00           C  
ATOM   2625 HG12 ILE   181     192.954 -12.026 -44.531  1.00  0.00           H  
ATOM   2626 HG13 ILE   181     192.533 -10.950 -43.233  1.00  0.00           H  
ATOM   2627  CD1 ILE   181     191.569 -12.852 -43.554  1.00  0.00           C  
ATOM   2628 HD11 ILE   181     192.324 -13.485 -43.087  1.00  0.00           H  
ATOM   2629 HD12 ILE   181     190.733 -12.756 -42.862  1.00  0.00           H  
ATOM   2630 HD13 ILE   181     191.123 -13.356 -44.412  1.00  0.00           H  
ATOM   2631  C   ILE   181     189.371 -10.470 -43.228  1.00  0.00           C  
ATOM   2632  O   ILE   181     189.531 -10.592 -42.009  1.00  0.00           O  
ATOM   2633  N   ALA   182     188.468 -11.102 -43.970  1.00  0.00           N  
ATOM   2634  H   ALA   182     188.315 -10.768 -44.910  1.00  0.00           H  
ATOM   2635  CA  ALA   182     187.540 -12.141 -43.399  1.00  0.00           C  
ATOM   2636  HA  ALA   182     187.966 -12.561 -42.487  1.00  0.00           H  
ATOM   2637  CB  ALA   182     186.229 -11.465 -42.857  1.00  0.00           C  
ATOM   2638  HB1 ALA   182     185.683 -12.259 -42.347  1.00  0.00           H  
ATOM   2639  HB2 ALA   182     186.491 -10.715 -42.111  1.00  0.00           H  
ATOM   2640  HB3 ALA   182     185.507 -11.096 -43.586  1.00  0.00           H  
ATOM   2641  C   ALA   182     187.265 -13.397 -44.368  1.00  0.00           C  
ATOM   2642  O   ALA   182     186.086 -13.585 -44.627  1.00  0.00           O  
ATOM   2643  OXT ALA   182     188.184 -14.222 -44.639  1.00  0.00           O  
TER    2644      ALA   182 
END   
