# Supplementary material for: Exploring Structural Insights of Aβ42 and α-Synuclein Monomers and Heterodimer: A Comparative Study Using Implicit and Explicit Solvent Simulations
Source: J Phys Chem B. 2024 May 3;128(19):4655–69. doi: 10.1021/acs.jpcb.4c00503 (PMC11103699; doi:10.1021/acs.jpcb.4c00503)
Supplement: Supplementary file 3 — jp4c00503_si_003.zip [file jp4c00503_si_003.zip › rep/3_ab42_asyn_FINAL11.pdb]

ATOM      1  N   MET     1     282.431  34.532  -9.187  1.00  0.00           N  
ATOM      2  H1  MET     1     282.451  35.527  -9.357  1.00  0.00           H  
ATOM      3  H2  MET     1     281.824  34.424  -8.387  1.00  0.00           H  
ATOM      4  H3  MET     1     282.134  34.081 -10.041  1.00  0.00           H  
ATOM      5  CA  MET     1     283.809  34.206  -8.770  1.00  0.00           C  
ATOM      6  HA  MET     1     284.092  34.716  -7.849  1.00  0.00           H  
ATOM      7  CB  MET     1     284.000  32.736  -8.274  1.00  0.00           C  
ATOM      8  HB2 MET     1     283.787  32.020  -9.067  1.00  0.00           H  
ATOM      9  HB3 MET     1     285.023  32.638  -7.909  1.00  0.00           H  
ATOM     10  CG  MET     1     283.102  32.419  -7.011  1.00  0.00           C  
ATOM     11  HG2 MET     1     282.042  32.361  -7.260  1.00  0.00           H  
ATOM     12  HG3 MET     1     283.460  31.525  -6.502  1.00  0.00           H  
ATOM     13  SD  MET     1     283.398  33.597  -5.620  1.00  0.00           S  
ATOM     14  CE  MET     1     285.027  32.936  -4.981  1.00  0.00           C  
ATOM     15  HE1 MET     1     285.210  33.278  -3.962  1.00  0.00           H  
ATOM     16  HE2 MET     1     285.077  31.848  -5.029  1.00  0.00           H  
ATOM     17  HE3 MET     1     285.759  33.394  -5.646  1.00  0.00           H  
ATOM     18  C   MET     1     284.701  34.504  -9.983  1.00  0.00           C  
ATOM     19  O   MET     1     285.172  35.654 -10.149  1.00  0.00           O  
ATOM     20  N   ASP     2     285.062  33.507 -10.825  1.00  0.00           N  
ATOM     21  H   ASP     2     284.849  32.557 -10.554  1.00  0.00           H  
ATOM     22  CA  ASP     2     285.712  33.775 -12.210  1.00  0.00           C  
ATOM     23  HA  ASP     2     285.425  34.783 -12.508  1.00  0.00           H  
ATOM     24  CB  ASP     2     287.204  34.094 -11.980  1.00  0.00           C  
ATOM     25  HB2 ASP     2     287.567  34.375 -12.969  1.00  0.00           H  
ATOM     26  HB3 ASP     2     287.472  34.939 -11.346  1.00  0.00           H  
ATOM     27  CG  ASP     2     288.029  32.880 -11.362  1.00  0.00           C  
ATOM     28  OD1 ASP     2     287.416  31.870 -11.059  1.00  0.00           O  
ATOM     29  OD2 ASP     2     289.273  33.037 -11.169  1.00  0.00           O  
ATOM     30  C   ASP     2     285.459  32.812 -13.318  1.00  0.00           C  
ATOM     31  O   ASP     2     285.801  33.135 -14.474  1.00  0.00           O  
ATOM     32  N   VAL     3     284.941  31.564 -13.024  1.00  0.00           N  
ATOM     33  H   VAL     3     284.471  31.458 -12.136  1.00  0.00           H  
ATOM     34  CA  VAL     3     284.863  30.605 -14.054  1.00  0.00           C  
ATOM     35  HA  VAL     3     285.821  30.696 -14.565  1.00  0.00           H  
ATOM     36  CB  VAL     3     284.793  29.265 -13.401  1.00  0.00           C  
ATOM     37  HB  VAL     3     285.678  29.123 -12.781  1.00  0.00           H  
ATOM     38  CG1 VAL     3     283.571  28.973 -12.520  1.00  0.00           C  
ATOM     39 HG11 VAL     3     283.701  28.068 -11.927  1.00  0.00           H  
ATOM     40 HG12 VAL     3     282.686  28.996 -13.157  1.00  0.00           H  
ATOM     41 HG13 VAL     3     283.488  29.770 -11.781  1.00  0.00           H  
ATOM     42  CG2 VAL     3     284.881  28.151 -14.414  1.00  0.00           C  
ATOM     43 HG21 VAL     3     284.042  28.201 -15.107  1.00  0.00           H  
ATOM     44 HG22 VAL     3     284.811  27.280 -13.763  1.00  0.00           H  
ATOM     45 HG23 VAL     3     285.834  28.335 -14.910  1.00  0.00           H  
ATOM     46  C   VAL     3     283.795  30.841 -15.154  1.00  0.00           C  
ATOM     47  O   VAL     3     282.642  31.056 -14.813  1.00  0.00           O  
ATOM     48  N   PHE     4     284.239  30.865 -16.425  1.00  0.00           N  
ATOM     49  H   PHE     4     285.184  30.549 -16.591  1.00  0.00           H  
ATOM     50  CA  PHE     4     283.576  31.430 -17.609  1.00  0.00           C  
ATOM     51  HA  PHE     4     283.539  32.512 -17.479  1.00  0.00           H  
ATOM     52  CB  PHE     4     284.418  31.088 -18.891  1.00  0.00           C  
ATOM     53  HB2 PHE     4     284.355  30.036 -19.170  1.00  0.00           H  
ATOM     54  HB3 PHE     4     283.805  31.602 -19.632  1.00  0.00           H  
ATOM     55  CG  PHE     4     285.776  31.611 -19.061  1.00  0.00           C  
ATOM     56  CD1 PHE     4     286.662  30.891 -19.933  1.00  0.00           C  
ATOM     57  HD1 PHE     4     286.296  29.970 -20.361  1.00  0.00           H  
ATOM     58  CE1 PHE     4     288.000  31.270 -19.987  1.00  0.00           C  
ATOM     59  HE1 PHE     4     288.722  30.718 -20.570  1.00  0.00           H  
ATOM     60  CZ  PHE     4     288.381  32.512 -19.318  1.00  0.00           C  
ATOM     61  HZ  PHE     4     289.399  32.829 -19.487  1.00  0.00           H  
ATOM     62  CE2 PHE     4     287.483  33.329 -18.587  1.00  0.00           C  
ATOM     63  HE2 PHE     4     287.574  34.318 -18.163  1.00  0.00           H  
ATOM     64  CD2 PHE     4     286.155  32.836 -18.410  1.00  0.00           C  
ATOM     65  HD2 PHE     4     285.478  33.336 -17.733  1.00  0.00           H  
ATOM     66  C   PHE     4     282.144  30.906 -17.721  1.00  0.00           C  
ATOM     67  O   PHE     4     281.929  29.698 -17.900  1.00  0.00           O  
ATOM     68  N   MET     5     281.195  31.858 -17.770  1.00  0.00           N  
ATOM     69  H   MET     5     281.578  32.793 -17.768  1.00  0.00           H  
ATOM     70  CA  MET     5     279.822  31.510 -17.951  1.00  0.00           C  
ATOM     71  HA  MET     5     279.680  30.593 -17.379  1.00  0.00           H  
ATOM     72  CB  MET     5     278.924  32.579 -17.366  1.00  0.00           C  
ATOM     73  HB2 MET     5     277.904  32.207 -17.270  1.00  0.00           H  
ATOM     74  HB3 MET     5     279.369  32.860 -16.412  1.00  0.00           H  
ATOM     75  CG  MET     5     278.817  33.918 -18.078  1.00  0.00           C  
ATOM     76  HG2 MET     5     278.543  34.663 -17.331  1.00  0.00           H  
ATOM     77  HG3 MET     5     279.745  34.286 -18.514  1.00  0.00           H  
ATOM     78  SD  MET     5     277.590  33.890 -19.326  1.00  0.00           S  
ATOM     79  CE  MET     5     278.305  34.920 -20.732  1.00  0.00           C  
ATOM     80  HE1 MET     5     278.627  35.890 -20.355  1.00  0.00           H  
ATOM     81  HE2 MET     5     279.206  34.412 -21.077  1.00  0.00           H  
ATOM     82  HE3 MET     5     277.565  34.972 -21.531  1.00  0.00           H  
ATOM     83  C   MET     5     279.425  31.084 -19.335  1.00  0.00           C  
ATOM     84  O   MET     5     279.889  31.784 -20.229  1.00  0.00           O  
ATOM     85  N   LYS     6     278.840  29.853 -19.428  1.00  0.00           N  
ATOM     86  H   LYS     6     278.730  29.303 -18.588  1.00  0.00           H  
ATOM     87  CA  LYS     6     278.342  29.214 -20.701  1.00  0.00           C  
ATOM     88  HA  LYS     6     278.014  28.180 -20.600  1.00  0.00           H  
ATOM     89  CB  LYS     6     276.926  29.833 -20.915  1.00  0.00           C  
ATOM     90  HB2 LYS     6     277.051  30.901 -21.094  1.00  0.00           H  
ATOM     91  HB3 LYS     6     276.534  29.511 -21.880  1.00  0.00           H  
ATOM     92  CG  LYS     6     275.871  29.415 -19.871  1.00  0.00           C  
ATOM     93  HG2 LYS     6     276.044  28.339 -19.839  1.00  0.00           H  
ATOM     94  HG3 LYS     6     276.058  29.962 -18.947  1.00  0.00           H  
ATOM     95  CD  LYS     6     274.478  29.672 -20.349  1.00  0.00           C  
ATOM     96  HD2 LYS     6     274.210  30.704 -20.124  1.00  0.00           H  
ATOM     97  HD3 LYS     6     274.411  29.545 -21.430  1.00  0.00           H  
ATOM     98  CE  LYS     6     273.520  28.761 -19.588  1.00  0.00           C  
ATOM     99  HE2 LYS     6     272.618  28.805 -20.198  1.00  0.00           H  
ATOM    100  HE3 LYS     6     274.047  27.808 -19.626  1.00  0.00           H  
ATOM    101  NZ  LYS     6     273.491  29.016 -18.113  1.00  0.00           N  
ATOM    102  HZ1 LYS     6     272.678  28.619 -17.664  1.00  0.00           H  
ATOM    103  HZ2 LYS     6     274.289  28.636 -17.624  1.00  0.00           H  
ATOM    104  HZ3 LYS     6     273.516  30.005 -17.907  1.00  0.00           H  
ATOM    105  C   LYS     6     279.369  29.421 -21.852  1.00  0.00           C  
ATOM    106  O   LYS     6     278.989  29.613 -22.970  1.00  0.00           O  
ATOM    107  N   GLY     7     280.702  29.206 -21.589  1.00  0.00           N  
ATOM    108  H   GLY     7     281.008  29.105 -20.632  1.00  0.00           H  
ATOM    109  CA  GLY     7     281.766  29.107 -22.573  1.00  0.00           C  
ATOM    110  HA2 GLY     7     282.513  28.513 -22.048  1.00  0.00           H  
ATOM    111  HA3 GLY     7     281.375  28.532 -23.412  1.00  0.00           H  
ATOM    112  C   GLY     7     282.202  30.454 -23.084  1.00  0.00           C  
ATOM    113  O   GLY     7     281.547  31.521 -22.896  1.00  0.00           O  
ATOM    114  N   LEU     8     283.187  30.373 -23.989  1.00  0.00           N  
ATOM    115  H   LEU     8     283.643  29.472 -23.995  1.00  0.00           H  
ATOM    116  CA  LEU     8     283.910  31.537 -24.534  1.00  0.00           C  
ATOM    117  HA  LEU     8     284.221  32.211 -23.736  1.00  0.00           H  
ATOM    118  CB  LEU     8     285.112  31.039 -25.360  1.00  0.00           C  
ATOM    119  HB2 LEU     8     284.735  30.318 -26.085  1.00  0.00           H  
ATOM    120  HB3 LEU     8     285.592  31.872 -25.874  1.00  0.00           H  
ATOM    121  CG  LEU     8     286.252  30.418 -24.652  1.00  0.00           C  
ATOM    122  HG  LEU     8     285.876  29.448 -24.326  1.00  0.00           H  
ATOM    123  CD1 LEU     8     287.030  31.301 -23.591  1.00  0.00           C  
ATOM    124 HD11 LEU     8     287.592  32.153 -23.974  1.00  0.00           H  
ATOM    125 HD12 LEU     8     287.697  30.648 -23.028  1.00  0.00           H  
ATOM    126 HD13 LEU     8     286.347  31.697 -22.840  1.00  0.00           H  
ATOM    127  CD2 LEU     8     287.419  29.962 -25.564  1.00  0.00           C  
ATOM    128 HD21 LEU     8     288.178  29.426 -24.994  1.00  0.00           H  
ATOM    129 HD22 LEU     8     287.927  30.733 -26.145  1.00  0.00           H  
ATOM    130 HD23 LEU     8     286.915  29.383 -26.337  1.00  0.00           H  
ATOM    131  C   LEU     8     283.007  32.490 -25.346  1.00  0.00           C  
ATOM    132  O   LEU     8     283.216  33.704 -25.209  1.00  0.00           O  
ATOM    133  N   SER     9     282.210  31.854 -26.207  1.00  0.00           N  
ATOM    134  H   SER     9     282.457  30.910 -26.468  1.00  0.00           H  
ATOM    135  CA  SER     9     281.553  32.622 -27.250  1.00  0.00           C  
ATOM    136  HA  SER     9     282.376  33.154 -27.729  1.00  0.00           H  
ATOM    137  CB  SER     9     280.879  31.645 -28.149  1.00  0.00           C  
ATOM    138  HB2 SER     9     281.751  31.149 -28.574  1.00  0.00           H  
ATOM    139  HB3 SER     9     280.303  30.908 -27.590  1.00  0.00           H  
ATOM    140  OG  SER     9     280.119  32.257 -29.219  1.00  0.00           O  
ATOM    141  HG  SER     9     279.956  31.486 -29.767  1.00  0.00           H  
ATOM    142  C   SER     9     280.578  33.611 -26.660  1.00  0.00           C  
ATOM    143  O   SER     9     279.952  33.362 -25.629  1.00  0.00           O  
ATOM    144  N   LYS    10     280.244  34.652 -27.322  1.00  0.00           N  
ATOM    145  H   LYS    10     280.412  34.583 -28.316  1.00  0.00           H  
ATOM    146  CA  LYS    10     279.185  35.674 -26.892  1.00  0.00           C  
ATOM    147  HA  LYS    10     278.987  35.680 -25.821  1.00  0.00           H  
ATOM    148  CB  LYS    10     279.496  37.161 -27.407  1.00  0.00           C  
ATOM    149  HB2 LYS    10     279.653  37.186 -28.485  1.00  0.00           H  
ATOM    150  HB3 LYS    10     278.661  37.842 -27.241  1.00  0.00           H  
ATOM    151  CG  LYS    10     280.772  37.903 -26.845  1.00  0.00           C  
ATOM    152  HG2 LYS    10     281.588  37.810 -27.561  1.00  0.00           H  
ATOM    153  HG3 LYS    10     280.390  38.914 -26.696  1.00  0.00           H  
ATOM    154  CD  LYS    10     281.264  37.379 -25.502  1.00  0.00           C  
ATOM    155  HD2 LYS    10     280.600  37.509 -24.648  1.00  0.00           H  
ATOM    156  HD3 LYS    10     281.506  36.323 -25.623  1.00  0.00           H  
ATOM    157  CE  LYS    10     282.568  38.099 -25.146  1.00  0.00           C  
ATOM    158  HE2 LYS    10     283.219  37.777 -25.959  1.00  0.00           H  
ATOM    159  HE3 LYS    10     282.359  39.160 -25.010  1.00  0.00           H  
ATOM    160  NZ  LYS    10     283.102  37.683 -23.914  1.00  0.00           N  
ATOM    161  HZ1 LYS    10     284.053  38.023 -23.898  1.00  0.00           H  
ATOM    162  HZ2 LYS    10     282.707  38.072 -23.070  1.00  0.00           H  
ATOM    163  HZ3 LYS    10     283.326  36.704 -23.808  1.00  0.00           H  
ATOM    164  C   LYS    10     277.781  35.253 -27.420  1.00  0.00           C  
ATOM    165  O   LYS    10     276.793  35.942 -27.224  1.00  0.00           O  
ATOM    166  N   ALA    11     277.689  34.067 -27.897  1.00  0.00           N  
ATOM    167  H   ALA    11     278.513  33.484 -27.848  1.00  0.00           H  
ATOM    168  CA  ALA    11     276.377  33.471 -28.373  1.00  0.00           C  
ATOM    169  HA  ALA    11     275.885  34.133 -29.087  1.00  0.00           H  
ATOM    170  CB  ALA    11     276.666  32.097 -29.019  1.00  0.00           C  
ATOM    171  HB1 ALA    11     275.714  31.648 -29.302  1.00  0.00           H  
ATOM    172  HB2 ALA    11     277.222  32.264 -29.942  1.00  0.00           H  
ATOM    173  HB3 ALA    11     277.230  31.423 -28.375  1.00  0.00           H  
ATOM    174  C   ALA    11     275.373  33.282 -27.237  1.00  0.00           C  
ATOM    175  O   ALA    11     275.805  33.462 -26.074  1.00  0.00           O  
ATOM    176  N   LYS    12     274.153  32.854 -27.549  1.00  0.00           N  
ATOM    177  H   LYS    12     273.887  32.731 -28.516  1.00  0.00           H  
ATOM    178  CA  LYS    12     273.086  32.576 -26.542  1.00  0.00           C  
ATOM    179  HA  LYS    12     273.473  32.725 -25.534  1.00  0.00           H  
ATOM    180  CB  LYS    12     271.966  33.633 -26.736  1.00  0.00           C  
ATOM    181  HB2 LYS    12     271.574  33.611 -27.753  1.00  0.00           H  
ATOM    182  HB3 LYS    12     271.243  33.359 -25.967  1.00  0.00           H  
ATOM    183  CG  LYS    12     272.296  35.137 -26.477  1.00  0.00           C  
ATOM    184  HG2 LYS    12     272.629  35.270 -25.448  1.00  0.00           H  
ATOM    185  HG3 LYS    12     273.012  35.358 -27.269  1.00  0.00           H  
ATOM    186  CD  LYS    12     271.064  36.078 -26.397  1.00  0.00           C  
ATOM    187  HD2 LYS    12     271.409  37.101 -26.249  1.00  0.00           H  
ATOM    188  HD3 LYS    12     270.498  36.041 -27.328  1.00  0.00           H  
ATOM    189  CE  LYS    12     270.044  35.724 -25.298  1.00  0.00           C  
ATOM    190  HE2 LYS    12     269.798  34.681 -25.499  1.00  0.00           H  
ATOM    191  HE3 LYS    12     270.516  35.905 -24.332  1.00  0.00           H  
ATOM    192  NZ  LYS    12     268.928  36.671 -25.480  1.00  0.00           N  
ATOM    193  HZ1 LYS    12     268.491  36.532 -26.380  1.00  0.00           H  
ATOM    194  HZ2 LYS    12     268.147  36.575 -24.847  1.00  0.00           H  
ATOM    195  HZ3 LYS    12     269.183  37.648 -25.459  1.00  0.00           H  
ATOM    196  C   LYS    12     272.511  31.196 -26.773  1.00  0.00           C  
ATOM    197  O   LYS    12     272.539  30.625 -27.861  1.00  0.00           O  
ATOM    198  N   GLU    13     271.850  30.771 -25.797  1.00  0.00           N  
ATOM    199  H   GLU    13     271.703  31.385 -25.008  1.00  0.00           H  
ATOM    200  CA  GLU    13     271.270  29.448 -25.774  1.00  0.00           C  
ATOM    201  HA  GLU    13     272.087  28.770 -26.018  1.00  0.00           H  
ATOM    202  CB  GLU    13     271.166  29.101 -24.249  1.00  0.00           C  
ATOM    203  HB2 GLU    13     272.157  29.128 -23.797  1.00  0.00           H  
ATOM    204  HB3 GLU    13     270.568  29.945 -23.905  1.00  0.00           H  
ATOM    205  CG  GLU    13     270.424  27.832 -23.844  1.00  0.00           C  
ATOM    206  HG2 GLU    13     269.511  27.885 -24.436  1.00  0.00           H  
ATOM    207  HG3 GLU    13     271.068  27.018 -24.176  1.00  0.00           H  
ATOM    208  CD  GLU    13     270.042  27.749 -22.366  1.00  0.00           C  
ATOM    209  OE1 GLU    13     270.765  28.387 -21.571  1.00  0.00           O  
ATOM    210  OE2 GLU    13     269.184  26.965 -21.989  1.00  0.00           O  
ATOM    211  C   GLU    13     269.975  29.072 -26.608  1.00  0.00           C  
ATOM    212  O   GLU    13     269.070  29.886 -26.833  1.00  0.00           O  
ATOM    213  N   GLY    14     269.913  27.823 -26.964  1.00  0.00           N  
ATOM    214  H   GLY    14     270.789  27.320 -26.962  1.00  0.00           H  
ATOM    215  CA  GLY    14     268.763  27.145 -27.552  1.00  0.00           C  
ATOM    216  HA2 GLY    14     267.935  27.117 -26.843  1.00  0.00           H  
ATOM    217  HA3 GLY    14     268.343  27.671 -28.409  1.00  0.00           H  
ATOM    218  C   GLY    14     269.100  25.744 -28.148  1.00  0.00           C  
ATOM    219  O   GLY    14     270.240  25.349 -28.183  1.00  0.00           O  
ATOM    220  N   VAL    15     268.063  25.060 -28.553  1.00  0.00           N  
ATOM    221  H   VAL    15     267.170  25.517 -28.673  1.00  0.00           H  
ATOM    222  CA  VAL    15     268.155  23.716 -29.240  1.00  0.00           C  
ATOM    223  HA  VAL    15     269.201  23.480 -29.043  1.00  0.00           H  
ATOM    224  CB  VAL    15     267.243  22.638 -28.476  1.00  0.00           C  
ATOM    225  HB  VAL    15     266.271  22.526 -28.958  1.00  0.00           H  
ATOM    226  CG1 VAL    15     267.924  21.294 -28.716  1.00  0.00           C  
ATOM    227 HG11 VAL    15     267.285  20.489 -28.354  1.00  0.00           H  
ATOM    228 HG12 VAL    15     268.858  21.203 -28.160  1.00  0.00           H  
ATOM    229 HG13 VAL    15     268.166  21.003 -29.739  1.00  0.00           H  
ATOM    230  CG2 VAL    15     266.939  22.902 -26.955  1.00  0.00           C  
ATOM    231 HG21 VAL    15     267.857  23.126 -26.412  1.00  0.00           H  
ATOM    232 HG22 VAL    15     266.497  22.022 -26.488  1.00  0.00           H  
ATOM    233 HG23 VAL    15     266.289  23.763 -26.800  1.00  0.00           H  
ATOM    234  C   VAL    15     267.789  23.770 -30.732  1.00  0.00           C  
ATOM    235  O   VAL    15     266.957  24.506 -31.195  1.00  0.00           O  
ATOM    236  N   VAL    16     268.537  22.998 -31.541  1.00  0.00           N  
ATOM    237  H   VAL    16     269.033  22.274 -31.041  1.00  0.00           H  
ATOM    238  CA  VAL    16     268.389  22.833 -33.018  1.00  0.00           C  
ATOM    239  HA  VAL    16     268.136  23.728 -33.586  1.00  0.00           H  
ATOM    240  CB  VAL    16     269.800  22.443 -33.529  1.00  0.00           C  
ATOM    241  HB  VAL    16     269.695  22.134 -34.569  1.00  0.00           H  
ATOM    242  CG1 VAL    16     270.561  21.243 -32.799  1.00  0.00           C  
ATOM    243 HG11 VAL    16     269.984  20.319 -32.827  1.00  0.00           H  
ATOM    244 HG12 VAL    16     270.732  21.566 -31.772  1.00  0.00           H  
ATOM    245 HG13 VAL    16     271.530  21.147 -33.289  1.00  0.00           H  
ATOM    246  CG2 VAL    16     270.909  23.559 -33.362  1.00  0.00           C  
ATOM    247 HG21 VAL    16     271.080  23.737 -32.300  1.00  0.00           H  
ATOM    248 HG22 VAL    16     270.583  24.515 -33.772  1.00  0.00           H  
ATOM    249 HG23 VAL    16     271.826  23.240 -33.858  1.00  0.00           H  
ATOM    250  C   VAL    16     267.305  21.781 -33.322  1.00  0.00           C  
ATOM    251  O   VAL    16     266.970  20.810 -32.627  1.00  0.00           O  
ATOM    252  N   ALA    17     266.577  22.102 -34.390  1.00  0.00           N  
ATOM    253  H   ALA    17     266.564  22.976 -34.896  1.00  0.00           H  
ATOM    254  CA  ALA    17     265.548  21.197 -34.933  1.00  0.00           C  
ATOM    255  HA  ALA    17     265.049  20.679 -34.114  1.00  0.00           H  
ATOM    256  CB  ALA    17     264.461  21.960 -35.683  1.00  0.00           C  
ATOM    257  HB1 ALA    17     264.754  22.910 -36.129  1.00  0.00           H  
ATOM    258  HB2 ALA    17     264.016  21.281 -36.410  1.00  0.00           H  
ATOM    259  HB3 ALA    17     263.742  22.227 -34.908  1.00  0.00           H  
ATOM    260  C   ALA    17     266.073  19.917 -35.607  1.00  0.00           C  
ATOM    261  O   ALA    17     265.300  19.149 -36.031  1.00  0.00           O  
ATOM    262  N   ALA    18     267.409  19.697 -35.672  1.00  0.00           N  
ATOM    263  H   ALA    18     268.077  20.351 -35.290  1.00  0.00           H  
ATOM    264  CA  ALA    18     267.961  18.423 -36.214  1.00  0.00           C  
ATOM    265  HA  ALA    18     267.259  18.248 -37.029  1.00  0.00           H  
ATOM    266  CB  ALA    18     269.322  18.686 -36.932  1.00  0.00           C  
ATOM    267  HB1 ALA    18     270.072  18.938 -36.182  1.00  0.00           H  
ATOM    268  HB2 ALA    18     269.671  17.876 -37.573  1.00  0.00           H  
ATOM    269  HB3 ALA    18     269.009  19.410 -37.683  1.00  0.00           H  
ATOM    270  C   ALA    18     267.991  17.187 -35.363  1.00  0.00           C  
ATOM    271  O   ALA    18     268.270  16.145 -35.844  1.00  0.00           O  
ATOM    272  N   ALA    19     267.617  17.251 -34.083  1.00  0.00           N  
ATOM    273  H   ALA    19     267.075  18.072 -33.855  1.00  0.00           H  
ATOM    274  CA  ALA    19     267.668  16.129 -33.099  1.00  0.00           C  
ATOM    275  HA  ALA    19     268.353  15.419 -33.562  1.00  0.00           H  
ATOM    276  CB  ALA    19     268.297  16.557 -31.831  1.00  0.00           C  
ATOM    277  HB1 ALA    19     267.833  17.500 -31.543  1.00  0.00           H  
ATOM    278  HB2 ALA    19     268.115  15.794 -31.074  1.00  0.00           H  
ATOM    279  HB3 ALA    19     269.298  16.837 -32.160  1.00  0.00           H  
ATOM    280  C   ALA    19     266.370  15.341 -33.036  1.00  0.00           C  
ATOM    281  O   ALA    19     265.376  15.979 -33.190  1.00  0.00           O  
ATOM    282  N   GLU    20     266.336  14.051 -32.709  1.00  0.00           N  
ATOM    283  H   GLU    20     267.218  13.624 -32.460  1.00  0.00           H  
ATOM    284  CA  GLU    20     265.164  13.246 -32.877  1.00  0.00           C  
ATOM    285  HA  GLU    20     264.826  13.244 -33.913  1.00  0.00           H  
ATOM    286  CB  GLU    20     265.595  11.802 -32.565  1.00  0.00           C  
ATOM    287  HB2 GLU    20     266.494  11.698 -33.174  1.00  0.00           H  
ATOM    288  HB3 GLU    20     265.769  11.517 -31.528  1.00  0.00           H  
ATOM    289  CG  GLU    20     264.522  10.852 -32.945  1.00  0.00           C  
ATOM    290  HG2 GLU    20     264.748   9.936 -32.399  1.00  0.00           H  
ATOM    291  HG3 GLU    20     263.599  11.295 -32.570  1.00  0.00           H  
ATOM    292  CD  GLU    20     264.585  10.437 -34.493  1.00  0.00           C  
ATOM    293  OE1 GLU    20     263.585   9.819 -34.942  1.00  0.00           O  
ATOM    294  OE2 GLU    20     265.461  10.947 -35.198  1.00  0.00           O  
ATOM    295  C   GLU    20     263.924  13.734 -31.962  1.00  0.00           C  
ATOM    296  O   GLU    20     262.811  13.861 -32.497  1.00  0.00           O  
ATOM    297  N   LYS    21     264.078  14.348 -30.837  1.00  0.00           N  
ATOM    298  H   LYS    21     265.030  14.469 -30.522  1.00  0.00           H  
ATOM    299  CA  LYS    21     263.080  14.862 -29.902  1.00  0.00           C  
ATOM    300  HA  LYS    21     262.173  14.258 -29.890  1.00  0.00           H  
ATOM    301  CB  LYS    21     263.622  14.986 -28.432  1.00  0.00           C  
ATOM    302  HB2 LYS    21     264.645  15.361 -28.458  1.00  0.00           H  
ATOM    303  HB3 LYS    21     263.037  15.685 -27.835  1.00  0.00           H  
ATOM    304  CG  LYS    21     263.558  13.572 -27.876  1.00  0.00           C  
ATOM    305  HG2 LYS    21     262.534  13.424 -27.533  1.00  0.00           H  
ATOM    306  HG3 LYS    21     263.732  12.754 -28.576  1.00  0.00           H  
ATOM    307  CD  LYS    21     264.506  13.441 -26.669  1.00  0.00           C  
ATOM    308  HD2 LYS    21     265.496  13.596 -27.097  1.00  0.00           H  
ATOM    309  HD3 LYS    21     264.295  14.159 -25.876  1.00  0.00           H  
ATOM    310  CE  LYS    21     264.331  11.985 -26.187  1.00  0.00           C  
ATOM    311  HE2 LYS    21     263.448  11.908 -25.552  1.00  0.00           H  
ATOM    312  HE3 LYS    21     264.160  11.276 -26.997  1.00  0.00           H  
ATOM    313  NZ  LYS    21     265.557  11.588 -25.470  1.00  0.00           N  
ATOM    314  HZ1 LYS    21     265.686  12.258 -24.725  1.00  0.00           H  
ATOM    315  HZ2 LYS    21     265.636  10.638 -25.137  1.00  0.00           H  
ATOM    316  HZ3 LYS    21     266.314  11.731 -26.124  1.00  0.00           H  
ATOM    317  C   LYS    21     262.622  16.215 -30.287  1.00  0.00           C  
ATOM    318  O   LYS    21     261.514  16.647 -29.787  1.00  0.00           O  
ATOM    319  N   THR    22     263.374  16.850 -31.171  1.00  0.00           N  
ATOM    320  H   THR    22     264.230  16.347 -31.358  1.00  0.00           H  
ATOM    321  CA  THR    22     263.124  18.191 -31.651  1.00  0.00           C  
ATOM    322  HA  THR    22     262.377  18.677 -31.022  1.00  0.00           H  
ATOM    323  CB  THR    22     264.364  19.140 -31.506  1.00  0.00           C  
ATOM    324  HB  THR    22     264.033  20.091 -31.923  1.00  0.00           H  
ATOM    325  CG2 THR    22     264.922  19.284 -30.158  1.00  0.00           C  
ATOM    326 HG21 THR    22     265.689  20.056 -30.206  1.00  0.00           H  
ATOM    327 HG22 THR    22     265.306  18.278 -29.990  1.00  0.00           H  
ATOM    328 HG23 THR    22     264.254  19.459 -29.314  1.00  0.00           H  
ATOM    329  OG1 THR    22     265.470  18.670 -32.315  1.00  0.00           O  
ATOM    330  HG1 THR    22     266.178  19.306 -32.190  1.00  0.00           H  
ATOM    331  C   THR    22     262.609  18.291 -33.069  1.00  0.00           C  
ATOM    332  O   THR    22     262.096  19.309 -33.469  1.00  0.00           O  
ATOM    333  N   LYS    23     262.676  17.164 -33.865  1.00  0.00           N  
ATOM    334  H   LYS    23     263.239  16.404 -33.510  1.00  0.00           H  
ATOM    335  CA  LYS    23     262.364  17.171 -35.323  1.00  0.00           C  
ATOM    336  HA  LYS    23     262.916  18.015 -35.738  1.00  0.00           H  
ATOM    337  CB  LYS    23     262.794  15.925 -36.038  1.00  0.00           C  
ATOM    338  HB2 LYS    23     262.462  14.976 -35.615  1.00  0.00           H  
ATOM    339  HB3 LYS    23     262.370  15.982 -37.040  1.00  0.00           H  
ATOM    340  CG  LYS    23     264.367  15.895 -36.272  1.00  0.00           C  
ATOM    341  HG2 LYS    23     264.661  16.606 -37.044  1.00  0.00           H  
ATOM    342  HG3 LYS    23     264.953  16.100 -35.376  1.00  0.00           H  
ATOM    343  CD  LYS    23     264.727  14.470 -36.775  1.00  0.00           C  
ATOM    344  HD2 LYS    23     264.107  13.668 -36.374  1.00  0.00           H  
ATOM    345  HD3 LYS    23     264.479  14.481 -37.836  1.00  0.00           H  
ATOM    346  CE  LYS    23     266.162  14.013 -36.536  1.00  0.00           C  
ATOM    347  HE2 LYS    23     266.781  14.684 -37.132  1.00  0.00           H  
ATOM    348  HE3 LYS    23     266.543  14.037 -35.515  1.00  0.00           H  
ATOM    349  NZ  LYS    23     266.390  12.587 -37.091  1.00  0.00           N  
ATOM    350  HZ1 LYS    23     265.724  11.964 -36.657  1.00  0.00           H  
ATOM    351  HZ2 LYS    23     266.120  12.538 -38.063  1.00  0.00           H  
ATOM    352  HZ3 LYS    23     267.326  12.249 -36.915  1.00  0.00           H  
ATOM    353  C   LYS    23     260.856  17.425 -35.578  1.00  0.00           C  
ATOM    354  O   LYS    23     260.338  17.391 -36.706  1.00  0.00           O  
ATOM    355  N   GLN    24     260.112  17.711 -34.508  1.00  0.00           N  
ATOM    356  H   GLN    24     260.524  17.768 -33.588  1.00  0.00           H  
ATOM    357  CA  GLN    24     258.717  18.083 -34.464  1.00  0.00           C  
ATOM    358  HA  GLN    24     258.246  17.586 -35.313  1.00  0.00           H  
ATOM    359  CB  GLN    24     258.148  17.556 -33.179  1.00  0.00           C  
ATOM    360  HB2 GLN    24     257.080  17.711 -33.336  1.00  0.00           H  
ATOM    361  HB3 GLN    24     258.330  16.523 -32.886  1.00  0.00           H  
ATOM    362  CG  GLN    24     258.515  18.300 -31.892  1.00  0.00           C  
ATOM    363  HG2 GLN    24     259.599  18.246 -31.786  1.00  0.00           H  
ATOM    364  HG3 GLN    24     258.230  19.352 -31.910  1.00  0.00           H  
ATOM    365  CD  GLN    24     257.956  17.607 -30.664  1.00  0.00           C  
ATOM    366  OE1 GLN    24     256.740  17.290 -30.695  1.00  0.00           O  
ATOM    367  NE2 GLN    24     258.659  17.320 -29.568  1.00  0.00           N  
ATOM    368 HE21 GLN    24     259.656  17.473 -29.615  1.00  0.00           H  
ATOM    369 HE22 GLN    24     258.267  16.774 -28.814  1.00  0.00           H  
ATOM    370  C   GLN    24     258.397  19.558 -34.706  1.00  0.00           C  
ATOM    371  O   GLN    24     257.135  19.901 -34.681  1.00  0.00           O  
ATOM    372  N   GLY    25     259.435  20.335 -34.734  1.00  0.00           N  
ATOM    373  H   GLY    25     260.334  19.985 -34.436  1.00  0.00           H  
ATOM    374  CA  GLY    25     259.531  21.793 -34.710  1.00  0.00           C  
ATOM    375  HA2 GLY    25     260.490  22.081 -35.140  1.00  0.00           H  
ATOM    376  HA3 GLY    25     258.871  22.206 -35.473  1.00  0.00           H  
ATOM    377  C   GLY    25     259.177  22.514 -33.330  1.00  0.00           C  
ATOM    378  O   GLY    25     258.974  21.842 -32.330  1.00  0.00           O  
ATOM    379  N   VAL    26     259.392  23.824 -33.146  1.00  0.00           N  
ATOM    380  H   VAL    26     259.757  24.412 -33.881  1.00  0.00           H  
ATOM    381  CA  VAL    26     259.194  24.502 -31.838  1.00  0.00           C  
ATOM    382  HA  VAL    26     258.525  23.887 -31.235  1.00  0.00           H  
ATOM    383  CB  VAL    26     260.574  24.726 -31.239  1.00  0.00           C  
ATOM    384  HB  VAL    26     261.075  23.760 -31.290  1.00  0.00           H  
ATOM    385  CG1 VAL    26     261.414  25.853 -31.940  1.00  0.00           C  
ATOM    386 HG11 VAL    26     262.410  25.924 -31.501  1.00  0.00           H  
ATOM    387 HG12 VAL    26     260.855  26.713 -31.570  1.00  0.00           H  
ATOM    388 HG13 VAL    26     261.389  25.804 -33.029  1.00  0.00           H  
ATOM    389  CG2 VAL    26     260.472  24.940 -29.716  1.00  0.00           C  
ATOM    390 HG21 VAL    26     259.894  25.834 -29.482  1.00  0.00           H  
ATOM    391 HG22 VAL    26     261.512  25.025 -29.399  1.00  0.00           H  
ATOM    392 HG23 VAL    26     260.051  24.014 -29.324  1.00  0.00           H  
ATOM    393  C   VAL    26     258.394  25.841 -32.060  1.00  0.00           C  
ATOM    394  O   VAL    26     257.635  26.195 -31.166  1.00  0.00           O  
ATOM    395  N   ALA    27     258.451  26.518 -33.157  1.00  0.00           N  
ATOM    396  H   ALA    27     259.077  26.078 -33.816  1.00  0.00           H  
ATOM    397  CA  ALA    27     257.788  27.796 -33.489  1.00  0.00           C  
ATOM    398  HA  ALA    27     257.112  27.968 -32.651  1.00  0.00           H  
ATOM    399  CB  ALA    27     258.842  28.941 -33.576  1.00  0.00           C  
ATOM    400  HB1 ALA    27     259.697  28.684 -32.951  1.00  0.00           H  
ATOM    401  HB2 ALA    27     259.311  29.097 -34.548  1.00  0.00           H  
ATOM    402  HB3 ALA    27     258.309  29.833 -33.247  1.00  0.00           H  
ATOM    403  C   ALA    27     256.930  27.606 -34.751  1.00  0.00           C  
ATOM    404  O   ALA    27     256.977  26.538 -35.370  1.00  0.00           O  
ATOM    405  N   GLU    28     256.049  28.582 -35.018  1.00  0.00           N  
ATOM    406  H   GLU    28     255.902  29.333 -34.358  1.00  0.00           H  
ATOM    407  CA  GLU    28     255.279  28.546 -36.210  1.00  0.00           C  
ATOM    408  HA  GLU    28     255.522  27.748 -36.912  1.00  0.00           H  
ATOM    409  CB  GLU    28     253.725  28.410 -36.009  1.00  0.00           C  
ATOM    410  HB2 GLU    28     253.351  29.390 -35.712  1.00  0.00           H  
ATOM    411  HB3 GLU    28     253.257  28.130 -36.952  1.00  0.00           H  
ATOM    412  CG  GLU    28     253.278  27.374 -34.969  1.00  0.00           C  
ATOM    413  HG2 GLU    28     253.681  26.437 -35.352  1.00  0.00           H  
ATOM    414  HG3 GLU    28     253.794  27.613 -34.039  1.00  0.00           H  
ATOM    415  CD  GLU    28     251.777  27.288 -34.905  1.00  0.00           C  
ATOM    416  OE1 GLU    28     251.183  26.680 -35.803  1.00  0.00           O  
ATOM    417  OE2 GLU    28     251.254  27.797 -33.857  1.00  0.00           O  
ATOM    418  C   GLU    28     255.664  29.834 -36.882  1.00  0.00           C  
ATOM    419  O   GLU    28     256.204  30.841 -36.333  1.00  0.00           O  
ATOM    420  N   ALA    29     255.440  29.839 -38.156  1.00  0.00           N  
ATOM    421  H   ALA    29     255.435  28.963 -38.659  1.00  0.00           H  
ATOM    422  CA  ALA    29     255.551  30.972 -39.125  1.00  0.00           C  
ATOM    423  HA  ALA    29     255.292  31.870 -38.565  1.00  0.00           H  
ATOM    424  CB  ALA    29     257.034  31.104 -39.679  1.00  0.00           C  
ATOM    425  HB1 ALA    29     257.662  30.976 -38.797  1.00  0.00           H  
ATOM    426  HB2 ALA    29     257.211  30.293 -40.385  1.00  0.00           H  
ATOM    427  HB3 ALA    29     257.114  32.099 -40.115  1.00  0.00           H  
ATOM    428  C   ALA    29     254.468  30.989 -40.269  1.00  0.00           C  
ATOM    429  O   ALA    29     253.772  29.969 -40.417  1.00  0.00           O  
ATOM    430  N   ALA    30     254.589  31.994 -41.167  1.00  0.00           N  
ATOM    431  H   ALA    30     255.312  32.682 -41.011  1.00  0.00           H  
ATOM    432  CA  ALA    30     253.672  32.176 -42.340  1.00  0.00           C  
ATOM    433  HA  ALA    30     253.481  33.249 -42.324  1.00  0.00           H  
ATOM    434  CB  ALA    30     254.370  31.815 -43.700  1.00  0.00           C  
ATOM    435  HB1 ALA    30     255.117  32.560 -43.976  1.00  0.00           H  
ATOM    436  HB2 ALA    30     254.806  30.816 -43.710  1.00  0.00           H  
ATOM    437  HB3 ALA    30     253.684  31.905 -44.543  1.00  0.00           H  
ATOM    438  C   ALA    30     252.272  31.542 -42.126  1.00  0.00           C  
ATOM    439  O   ALA    30     251.830  30.621 -42.905  1.00  0.00           O  
ATOM    440  N   GLY    31     251.547  32.075 -41.224  1.00  0.00           N  
ATOM    441  H   GLY    31     251.983  32.783 -40.649  1.00  0.00           H  
ATOM    442  CA  GLY    31     250.175  31.609 -40.886  1.00  0.00           C  
ATOM    443  HA2 GLY    31     249.502  32.293 -40.368  1.00  0.00           H  
ATOM    444  HA3 GLY    31     249.660  31.738 -41.838  1.00  0.00           H  
ATOM    445  C   GLY    31     249.815  30.215 -40.410  1.00  0.00           C  
ATOM    446  O   GLY    31     248.865  30.058 -39.689  1.00  0.00           O  
ATOM    447  N   LYS    32     250.626  29.207 -40.836  1.00  0.00           N  
ATOM    448  H   LYS    32     251.375  29.412 -41.481  1.00  0.00           H  
ATOM    449  CA  LYS    32     250.468  27.816 -40.446  1.00  0.00           C  
ATOM    450  HA  LYS    32     250.183  27.867 -39.395  1.00  0.00           H  
ATOM    451  CB  LYS    32     249.289  27.080 -41.119  1.00  0.00           C  
ATOM    452  HB2 LYS    32     249.000  26.295 -40.421  1.00  0.00           H  
ATOM    453  HB3 LYS    32     248.409  27.720 -41.056  1.00  0.00           H  
ATOM    454  CG  LYS    32     249.346  26.642 -42.524  1.00  0.00           C  
ATOM    455  HG2 LYS    32     249.249  27.485 -43.208  1.00  0.00           H  
ATOM    456  HG3 LYS    32     250.339  26.229 -42.704  1.00  0.00           H  
ATOM    457  CD  LYS    32     248.462  25.375 -42.821  1.00  0.00           C  
ATOM    458  HD2 LYS    32     248.681  24.579 -42.110  1.00  0.00           H  
ATOM    459  HD3 LYS    32     247.410  25.661 -42.809  1.00  0.00           H  
ATOM    460  CE  LYS    32     248.969  24.977 -44.198  1.00  0.00           C  
ATOM    461  HE2 LYS    32     248.595  25.742 -44.879  1.00  0.00           H  
ATOM    462  HE3 LYS    32     250.056  24.983 -44.267  1.00  0.00           H  
ATOM    463  NZ  LYS    32     248.487  23.669 -44.819  1.00  0.00           N  
ATOM    464  HZ1 LYS    32     247.477  23.659 -44.781  1.00  0.00           H  
ATOM    465  HZ2 LYS    32     248.717  23.570 -45.798  1.00  0.00           H  
ATOM    466  HZ3 LYS    32     248.922  22.858 -44.402  1.00  0.00           H  
ATOM    467  C   LYS    32     251.797  26.897 -40.545  1.00  0.00           C  
ATOM    468  O   LYS    32     251.781  25.755 -40.109  1.00  0.00           O  
ATOM    469  N   THR    33     252.957  27.358 -41.056  1.00  0.00           N  
ATOM    470  H   THR    33     252.973  28.347 -41.258  1.00  0.00           H  
ATOM    471  CA  THR    33     254.211  26.564 -41.250  1.00  0.00           C  
ATOM    472  HA  THR    33     253.895  25.623 -41.700  1.00  0.00           H  
ATOM    473  CB  THR    33     255.216  27.259 -42.132  1.00  0.00           C  
ATOM    474  HB  THR    33     255.524  28.031 -41.427  1.00  0.00           H  
ATOM    475  CG2 THR    33     254.566  27.833 -43.399  1.00  0.00           C  
ATOM    476 HG21 THR    33     253.890  27.078 -43.800  1.00  0.00           H  
ATOM    477 HG22 THR    33     255.230  28.156 -44.200  1.00  0.00           H  
ATOM    478 HG23 THR    33     254.000  28.733 -43.158  1.00  0.00           H  
ATOM    479  OG1 THR    33     256.292  26.444 -42.720  1.00  0.00           O  
ATOM    480  HG1 THR    33     257.093  26.658 -42.237  1.00  0.00           H  
ATOM    481  C   THR    33     254.953  26.104 -39.930  1.00  0.00           C  
ATOM    482  O   THR    33     255.301  26.991 -39.117  1.00  0.00           O  
ATOM    483  N   LYS    34     255.105  24.835 -39.669  1.00  0.00           N  
ATOM    484  H   LYS    34     254.930  24.079 -40.314  1.00  0.00           H  
ATOM    485  CA  LYS    34     255.888  24.387 -38.487  1.00  0.00           C  
ATOM    486  HA  LYS    34     255.785  25.019 -37.605  1.00  0.00           H  
ATOM    487  CB  LYS    34     255.527  23.000 -37.984  1.00  0.00           C  
ATOM    488  HB2 LYS    34     255.782  22.191 -38.668  1.00  0.00           H  
ATOM    489  HB3 LYS    34     256.068  22.786 -37.063  1.00  0.00           H  
ATOM    490  CG  LYS    34     254.029  22.733 -37.645  1.00  0.00           C  
ATOM    491  HG2 LYS    34     253.499  22.816 -38.594  1.00  0.00           H  
ATOM    492  HG3 LYS    34     254.094  21.715 -37.262  1.00  0.00           H  
ATOM    493  CD  LYS    34     253.382  23.578 -36.525  1.00  0.00           C  
ATOM    494  HD2 LYS    34     253.744  23.193 -35.572  1.00  0.00           H  
ATOM    495  HD3 LYS    34     253.744  24.598 -36.650  1.00  0.00           H  
ATOM    496  CE  LYS    34     251.797  23.429 -36.562  1.00  0.00           C  
ATOM    497  HE2 LYS    34     251.481  22.411 -36.791  1.00  0.00           H  
ATOM    498  HE3 LYS    34     251.284  23.549 -35.608  1.00  0.00           H  
ATOM    499  NZ  LYS    34     251.232  24.340 -37.551  1.00  0.00           N  
ATOM    500  HZ1 LYS    34     251.121  25.277 -37.192  1.00  0.00           H  
ATOM    501  HZ2 LYS    34     251.793  24.487 -38.378  1.00  0.00           H  
ATOM    502  HZ3 LYS    34     250.343  23.946 -37.825  1.00  0.00           H  
ATOM    503  C   LYS    34     257.436  24.518 -38.659  1.00  0.00           C  
ATOM    504  O   LYS    34     257.983  23.904 -39.517  1.00  0.00           O  
ATOM    505  N   GLU    35     258.139  25.361 -37.841  1.00  0.00           N  
ATOM    506  H   GLU    35     257.654  25.865 -37.112  1.00  0.00           H  
ATOM    507  CA  GLU    35     259.517  25.791 -37.974  1.00  0.00           C  
ATOM    508  HA  GLU    35     259.953  25.489 -38.926  1.00  0.00           H  
ATOM    509  CB  GLU    35     259.630  27.375 -37.947  1.00  0.00           C  
ATOM    510  HB2 GLU    35     259.404  27.736 -36.944  1.00  0.00           H  
ATOM    511  HB3 GLU    35     260.652  27.735 -38.074  1.00  0.00           H  
ATOM    512  CG  GLU    35     258.929  28.202 -38.996  1.00  0.00           C  
ATOM    513  HG2 GLU    35     257.842  28.171 -38.919  1.00  0.00           H  
ATOM    514  HG3 GLU    35     259.365  29.190 -38.850  1.00  0.00           H  
ATOM    515  CD  GLU    35     259.223  27.615 -40.407  1.00  0.00           C  
ATOM    516  OE1 GLU    35     258.346  27.749 -41.276  1.00  0.00           O  
ATOM    517  OE2 GLU    35     260.415  27.204 -40.586  1.00  0.00           O  
ATOM    518  C   GLU    35     260.416  25.392 -36.797  1.00  0.00           C  
ATOM    519  O   GLU    35     260.111  25.351 -35.569  1.00  0.00           O  
ATOM    520  N   GLY    36     261.665  25.308 -37.191  1.00  0.00           N  
ATOM    521  H   GLY    36     261.748  25.621 -38.148  1.00  0.00           H  
ATOM    522  CA  GLY    36     262.890  25.094 -36.302  1.00  0.00           C  
ATOM    523  HA2 GLY    36     262.672  24.560 -35.377  1.00  0.00           H  
ATOM    524  HA3 GLY    36     263.674  24.524 -36.800  1.00  0.00           H  
ATOM    525  C   GLY    36     263.588  26.396 -35.856  1.00  0.00           C  
ATOM    526  O   GLY    36     264.557  26.319 -35.100  1.00  0.00           O  
ATOM    527  N   VAL    37     263.116  27.616 -36.146  1.00  0.00           N  
ATOM    528  H   VAL    37     262.111  27.690 -36.080  1.00  0.00           H  
ATOM    529  CA  VAL    37     263.789  28.858 -35.762  1.00  0.00           C  
ATOM    530  HA  VAL    37     264.806  28.652 -35.429  1.00  0.00           H  
ATOM    531  CB  VAL    37     263.875  29.848 -36.927  1.00  0.00           C  
ATOM    532  HB  VAL    37     262.821  29.988 -37.168  1.00  0.00           H  
ATOM    533  CG1 VAL    37     264.505  29.306 -38.124  1.00  0.00           C  
ATOM    534 HG11 VAL    37     264.417  29.982 -38.975  1.00  0.00           H  
ATOM    535 HG12 VAL    37     263.973  28.388 -38.371  1.00  0.00           H  
ATOM    536 HG13 VAL    37     265.553  29.051 -37.965  1.00  0.00           H  
ATOM    537  CG2 VAL    37     264.688  31.072 -36.624  1.00  0.00           C  
ATOM    538 HG21 VAL    37     265.724  30.769 -36.476  1.00  0.00           H  
ATOM    539 HG22 VAL    37     264.260  31.648 -35.803  1.00  0.00           H  
ATOM    540 HG23 VAL    37     264.663  31.704 -37.512  1.00  0.00           H  
ATOM    541  C   VAL    37     262.961  29.585 -34.639  1.00  0.00           C  
ATOM    542  O   VAL    37     261.812  29.219 -34.408  1.00  0.00           O  
ATOM    543  N   LEU    38     263.596  30.309 -33.743  1.00  0.00           N  
ATOM    544  H   LEU    38     264.600  30.380 -33.826  1.00  0.00           H  
ATOM    545  CA  LEU    38     263.078  30.964 -32.509  1.00  0.00           C  
ATOM    546  HA  LEU    38     262.516  30.260 -31.896  1.00  0.00           H  
ATOM    547  CB  LEU    38     264.348  31.294 -31.548  1.00  0.00           C  
ATOM    548  HB2 LEU    38     264.973  31.988 -32.110  1.00  0.00           H  
ATOM    549  HB3 LEU    38     263.935  31.899 -30.740  1.00  0.00           H  
ATOM    550  CG  LEU    38     265.242  30.125 -31.130  1.00  0.00           C  
ATOM    551  HG  LEU    38     265.943  30.648 -30.479  1.00  0.00           H  
ATOM    552  CD1 LEU    38     265.946  29.309 -32.267  1.00  0.00           C  
ATOM    553 HD11 LEU    38     266.850  28.844 -31.875  1.00  0.00           H  
ATOM    554 HD12 LEU    38     266.275  30.176 -32.841  1.00  0.00           H  
ATOM    555 HD13 LEU    38     265.230  28.690 -32.809  1.00  0.00           H  
ATOM    556  CD2 LEU    38     264.458  29.028 -30.321  1.00  0.00           C  
ATOM    557 HD21 LEU    38     263.897  28.385 -30.998  1.00  0.00           H  
ATOM    558 HD22 LEU    38     263.898  29.612 -29.591  1.00  0.00           H  
ATOM    559 HD23 LEU    38     265.229  28.505 -29.754  1.00  0.00           H  
ATOM    560  C   LEU    38     262.201  32.193 -32.708  1.00  0.00           C  
ATOM    561  O   LEU    38     262.526  33.294 -32.211  1.00  0.00           O  
ATOM    562  N   TYR    39     261.141  32.110 -33.518  1.00  0.00           N  
ATOM    563  H   TYR    39     260.846  31.221 -33.897  1.00  0.00           H  
ATOM    564  CA  TYR    39     260.215  33.270 -33.636  1.00  0.00           C  
ATOM    565  HA  TYR    39     260.808  34.184 -33.632  1.00  0.00           H  
ATOM    566  CB  TYR    39     259.412  33.189 -35.007  1.00  0.00           C  
ATOM    567  HB2 TYR    39     258.880  32.238 -34.959  1.00  0.00           H  
ATOM    568  HB3 TYR    39     258.599  33.915 -34.991  1.00  0.00           H  
ATOM    569  CG  TYR    39     260.173  33.165 -36.318  1.00  0.00           C  
ATOM    570  CD1 TYR    39     260.162  31.947 -37.043  1.00  0.00           C  
ATOM    571  HD1 TYR    39     259.632  31.050 -36.761  1.00  0.00           H  
ATOM    572  CE1 TYR    39     260.815  31.909 -38.277  1.00  0.00           C  
ATOM    573  HE1 TYR    39     260.735  31.005 -38.862  1.00  0.00           H  
ATOM    574  CZ  TYR    39     261.516  33.031 -38.767  1.00  0.00           C  
ATOM    575  OH  TYR    39     262.201  33.141 -39.935  1.00  0.00           O  
ATOM    576  HH  TYR    39     262.305  32.232 -40.224  1.00  0.00           H  
ATOM    577  CE2 TYR    39     261.648  34.174 -37.995  1.00  0.00           C  
ATOM    578  HE2 TYR    39     262.198  35.024 -38.369  1.00  0.00           H  
ATOM    579  CD2 TYR    39     260.967  34.222 -36.742  1.00  0.00           C  
ATOM    580  HD2 TYR    39     261.072  35.119 -36.150  1.00  0.00           H  
ATOM    581  C   TYR    39     259.279  33.526 -32.413  1.00  0.00           C  
ATOM    582  O   TYR    39     258.662  34.565 -32.355  1.00  0.00           O  
ATOM    583  N   VAL    40     259.301  32.681 -31.443  1.00  0.00           N  
ATOM    584  H   VAL    40     260.061  32.025 -31.552  1.00  0.00           H  
ATOM    585  CA  VAL    40     258.633  32.817 -30.116  1.00  0.00           C  
ATOM    586  HA  VAL    40     257.979  33.684 -30.211  1.00  0.00           H  
ATOM    587  CB  VAL    40     257.675  31.633 -29.991  1.00  0.00           C  
ATOM    588  HB  VAL    40     257.196  31.481 -30.958  1.00  0.00           H  
ATOM    589  CG1 VAL    40     256.366  31.899 -29.181  1.00  0.00           C  
ATOM    590 HG11 VAL    40     256.604  32.272 -28.185  1.00  0.00           H  
ATOM    591 HG12 VAL    40     255.825  30.967 -29.019  1.00  0.00           H  
ATOM    592 HG13 VAL    40     255.720  32.630 -29.668  1.00  0.00           H  
ATOM    593  CG2 VAL    40     258.380  30.353 -29.444  1.00  0.00           C  
ATOM    594 HG21 VAL    40     259.179  30.059 -30.124  1.00  0.00           H  
ATOM    595 HG22 VAL    40     257.709  29.542 -29.160  1.00  0.00           H  
ATOM    596 HG23 VAL    40     258.965  30.590 -28.555  1.00  0.00           H  
ATOM    597  C   VAL    40     259.730  33.177 -29.009  1.00  0.00           C  
ATOM    598  O   VAL    40     260.874  32.728 -29.118  1.00  0.00           O  
ATOM    599  N   GLY    41     259.319  34.090 -28.124  1.00  0.00           N  
ATOM    600  H   GLY    41     258.329  34.260 -28.230  1.00  0.00           H  
ATOM    601  CA  GLY    41     259.969  34.527 -26.908  1.00  0.00           C  
ATOM    602  HA2 GLY    41     260.139  33.725 -26.190  1.00  0.00           H  
ATOM    603  HA3 GLY    41     261.024  34.758 -27.058  1.00  0.00           H  
ATOM    604  C   GLY    41     259.207  35.602 -26.150  1.00  0.00           C  
ATOM    605  O   GLY    41     258.764  36.619 -26.721  1.00  0.00           O  
ATOM    606  N   SER    42     258.896  35.416 -24.856  1.00  0.00           N  
ATOM    607  H   SER    42     259.216  34.543 -24.462  1.00  0.00           H  
ATOM    608  CA  SER    42     258.111  36.164 -23.916  1.00  0.00           C  
ATOM    609  HA  SER    42     257.969  37.094 -24.465  1.00  0.00           H  
ATOM    610  CB  SER    42     256.769  35.562 -23.643  1.00  0.00           C  
ATOM    611  HB2 SER    42     256.236  35.557 -24.593  1.00  0.00           H  
ATOM    612  HB3 SER    42     256.769  34.541 -23.263  1.00  0.00           H  
ATOM    613  OG  SER    42     256.049  36.381 -22.734  1.00  0.00           O  
ATOM    614  HG  SER    42     255.452  35.850 -22.204  1.00  0.00           H  
ATOM    615  C   SER    42     259.055  36.354 -22.688  1.00  0.00           C  
ATOM    616  O   SER    42     260.055  35.681 -22.543  1.00  0.00           O  
ATOM    617  N   LYS    43     258.557  37.122 -21.799  1.00  0.00           N  
ATOM    618  H   LYS    43     257.559  37.248 -21.891  1.00  0.00           H  
ATOM    619  CA  LYS    43     259.223  37.763 -20.663  1.00  0.00           C  
ATOM    620  HA  LYS    43     260.219  38.040 -21.010  1.00  0.00           H  
ATOM    621  CB  LYS    43     258.460  39.051 -20.409  1.00  0.00           C  
ATOM    622  HB2 LYS    43     257.463  38.767 -20.074  1.00  0.00           H  
ATOM    623  HB3 LYS    43     259.009  39.640 -19.674  1.00  0.00           H  
ATOM    624  CG  LYS    43     258.198  40.040 -21.488  1.00  0.00           C  
ATOM    625  HG2 LYS    43     257.444  39.623 -22.156  1.00  0.00           H  
ATOM    626  HG3 LYS    43     257.718  40.908 -21.037  1.00  0.00           H  
ATOM    627  CD  LYS    43     259.565  40.471 -22.169  1.00  0.00           C  
ATOM    628  HD2 LYS    43     260.303  40.880 -21.479  1.00  0.00           H  
ATOM    629  HD3 LYS    43     260.068  39.577 -22.537  1.00  0.00           H  
ATOM    630  CE  LYS    43     259.440  41.528 -23.390  1.00  0.00           C  
ATOM    631  HE2 LYS    43     260.457  41.508 -23.782  1.00  0.00           H  
ATOM    632  HE3 LYS    43     258.566  41.283 -23.993  1.00  0.00           H  
ATOM    633  NZ  LYS    43     259.290  42.909 -22.903  1.00  0.00           N  
ATOM    634  HZ1 LYS    43     258.917  43.042 -21.974  1.00  0.00           H  
ATOM    635  HZ2 LYS    43     260.212  43.322 -22.914  1.00  0.00           H  
ATOM    636  HZ3 LYS    43     258.605  43.333 -23.511  1.00  0.00           H  
ATOM    637  C   LYS    43     259.371  36.818 -19.409  1.00  0.00           C  
ATOM    638  O   LYS    43     260.051  37.259 -18.464  1.00  0.00           O  
ATOM    639  N   THR    44     258.711  35.651 -19.493  1.00  0.00           N  
ATOM    640  H   THR    44     257.968  35.588 -20.174  1.00  0.00           H  
ATOM    641  CA  THR    44     258.702  34.640 -18.366  1.00  0.00           C  
ATOM    642  HA  THR    44     259.745  34.433 -18.123  1.00  0.00           H  
ATOM    643  CB  THR    44     258.070  35.133 -17.132  1.00  0.00           C  
ATOM    644  HB  THR    44     258.647  35.988 -16.780  1.00  0.00           H  
ATOM    645  CG2 THR    44     258.155  34.236 -15.904  1.00  0.00           C  
ATOM    646 HG21 THR    44     257.734  33.246 -16.076  1.00  0.00           H  
ATOM    647 HG22 THR    44     257.672  34.598 -14.997  1.00  0.00           H  
ATOM    648 HG23 THR    44     259.220  34.087 -15.729  1.00  0.00           H  
ATOM    649  OG1 THR    44     256.675  35.455 -17.308  1.00  0.00           O  
ATOM    650  HG1 THR    44     256.510  36.241 -16.781  1.00  0.00           H  
ATOM    651  C   THR    44     258.127  33.317 -18.803  1.00  0.00           C  
ATOM    652  O   THR    44     258.898  32.407 -19.037  1.00  0.00           O  
ATOM    653  N   LYS    45     256.807  33.164 -18.997  1.00  0.00           N  
ATOM    654  H   LYS    45     256.253  34.004 -18.907  1.00  0.00           H  
ATOM    655  CA  LYS    45     256.120  32.047 -19.637  1.00  0.00           C  
ATOM    656  HA  LYS    45     256.869  31.298 -19.892  1.00  0.00           H  
ATOM    657  CB  LYS    45     255.215  31.314 -18.637  1.00  0.00           C  
ATOM    658  HB2 LYS    45     254.523  31.938 -18.072  1.00  0.00           H  
ATOM    659  HB3 LYS    45     254.676  30.498 -19.121  1.00  0.00           H  
ATOM    660  CG  LYS    45     255.974  30.613 -17.459  1.00  0.00           C  
ATOM    661  HG2 LYS    45     256.784  30.040 -17.911  1.00  0.00           H  
ATOM    662  HG3 LYS    45     256.351  31.385 -16.788  1.00  0.00           H  
ATOM    663  CD  LYS    45     255.024  29.667 -16.662  1.00  0.00           C  
ATOM    664  HD2 LYS    45     254.242  30.304 -16.250  1.00  0.00           H  
ATOM    665  HD3 LYS    45     254.429  28.974 -17.257  1.00  0.00           H  
ATOM    666  CE  LYS    45     255.835  28.882 -15.559  1.00  0.00           C  
ATOM    667  HE2 LYS    45     256.215  28.009 -16.090  1.00  0.00           H  
ATOM    668  HE3 LYS    45     256.630  29.568 -15.266  1.00  0.00           H  
ATOM    669  NZ  LYS    45     255.151  28.448 -14.383  1.00  0.00           N  
ATOM    670  HZ1 LYS    45     255.683  27.679 -14.001  1.00  0.00           H  
ATOM    671  HZ2 LYS    45     254.873  29.209 -13.780  1.00  0.00           H  
ATOM    672  HZ3 LYS    45     254.297  27.947 -14.585  1.00  0.00           H  
ATOM    673  C   LYS    45     255.409  32.471 -20.949  1.00  0.00           C  
ATOM    674  O   LYS    45     255.321  33.666 -21.311  1.00  0.00           O  
ATOM    675  N   GLU    46     254.944  31.477 -21.748  1.00  0.00           N  
ATOM    676  H   GLU    46     255.023  30.528 -21.409  1.00  0.00           H  
ATOM    677  CA  GLU    46     254.484  31.539 -23.158  1.00  0.00           C  
ATOM    678  HA  GLU    46     254.303  32.583 -23.415  1.00  0.00           H  
ATOM    679  CB  GLU    46     255.437  30.944 -24.214  1.00  0.00           C  
ATOM    680  HB2 GLU    46     255.863  29.990 -23.903  1.00  0.00           H  
ATOM    681  HB3 GLU    46     254.781  30.797 -25.071  1.00  0.00           H  
ATOM    682  CG  GLU    46     256.572  31.868 -24.556  1.00  0.00           C  
ATOM    683  HG2 GLU    46     257.045  31.369 -25.403  1.00  0.00           H  
ATOM    684  HG3 GLU    46     256.164  32.857 -24.765  1.00  0.00           H  
ATOM    685  CD  GLU    46     257.825  31.836 -23.583  1.00  0.00           C  
ATOM    686  OE1 GLU    46     258.887  32.281 -24.037  1.00  0.00           O  
ATOM    687  OE2 GLU    46     257.753  31.285 -22.486  1.00  0.00           O  
ATOM    688  C   GLU    46     253.126  30.827 -23.265  1.00  0.00           C  
ATOM    689  O   GLU    46     252.861  29.929 -22.507  1.00  0.00           O  
ATOM    690  N   GLY    47     252.147  31.336 -24.075  1.00  0.00           N  
ATOM    691  H   GLY    47     252.461  32.180 -24.531  1.00  0.00           H  
ATOM    692  CA  GLY    47     250.737  30.875 -24.145  1.00  0.00           C  
ATOM    693  HA2 GLY    47     250.014  31.358 -24.802  1.00  0.00           H  
ATOM    694  HA3 GLY    47     250.765  29.813 -24.385  1.00  0.00           H  
ATOM    695  C   GLY    47     250.142  31.084 -22.772  1.00  0.00           C  
ATOM    696  O   GLY    47     250.702  31.937 -22.043  1.00  0.00           O  
ATOM    697  N   VAL    48     249.139  30.268 -22.348  1.00  0.00           N  
ATOM    698  H   VAL    48     248.858  29.506 -22.948  1.00  0.00           H  
ATOM    699  CA  VAL    48     248.330  30.337 -21.124  1.00  0.00           C  
ATOM    700  HA  VAL    48     248.940  30.577 -20.253  1.00  0.00           H  
ATOM    701  CB  VAL    48     247.136  31.332 -21.316  1.00  0.00           C  
ATOM    702  HB  VAL    48     247.587  32.246 -21.704  1.00  0.00           H  
ATOM    703  CG1 VAL    48     246.591  31.774 -19.982  1.00  0.00           C  
ATOM    704 HG11 VAL    48     246.000  31.012 -19.475  1.00  0.00           H  
ATOM    705 HG12 VAL    48     246.002  32.687 -20.071  1.00  0.00           H  
ATOM    706 HG13 VAL    48     247.307  32.042 -19.206  1.00  0.00           H  
ATOM    707  CG2 VAL    48     246.024  30.901 -22.249  1.00  0.00           C  
ATOM    708 HG21 VAL    48     246.306  30.501 -23.223  1.00  0.00           H  
ATOM    709 HG22 VAL    48     245.474  31.841 -22.276  1.00  0.00           H  
ATOM    710 HG23 VAL    48     245.457  30.062 -21.844  1.00  0.00           H  
ATOM    711  C   VAL    48     247.744  28.912 -20.819  1.00  0.00           C  
ATOM    712  O   VAL    48     247.321  28.128 -21.660  1.00  0.00           O  
ATOM    713  N   VAL    49     247.884  28.471 -19.586  1.00  0.00           N  
ATOM    714  H   VAL    49     248.467  29.036 -18.986  1.00  0.00           H  
ATOM    715  CA  VAL    49     247.451  27.166 -18.924  1.00  0.00           C  
ATOM    716  HA  VAL    49     246.971  26.493 -19.635  1.00  0.00           H  
ATOM    717  CB  VAL    49     248.567  26.440 -18.218  1.00  0.00           C  
ATOM    718  HB  VAL    49     249.363  26.371 -18.959  1.00  0.00           H  
ATOM    719  CG1 VAL    49     248.308  24.989 -17.952  1.00  0.00           C  
ATOM    720 HG11 VAL    49     247.796  24.880 -16.995  1.00  0.00           H  
ATOM    721 HG12 VAL    49     249.303  24.545 -17.943  1.00  0.00           H  
ATOM    722 HG13 VAL    49     247.671  24.594 -18.743  1.00  0.00           H  
ATOM    723  CG2 VAL    49     249.127  27.130 -16.919  1.00  0.00           C  
ATOM    724 HG21 VAL    49     249.955  26.496 -16.602  1.00  0.00           H  
ATOM    725 HG22 VAL    49     248.373  27.386 -16.175  1.00  0.00           H  
ATOM    726 HG23 VAL    49     249.499  28.066 -17.336  1.00  0.00           H  
ATOM    727  C   VAL    49     246.322  27.459 -17.837  1.00  0.00           C  
ATOM    728  O   VAL    49     245.900  26.546 -17.159  1.00  0.00           O  
ATOM    729  N   HIE    50     245.772  28.698 -17.868  1.00  0.00           N  
ATOM    730  H   HIE    50     245.947  29.273 -18.680  1.00  0.00           H  
ATOM    731  CA  HIE    50     244.739  29.076 -16.878  1.00  0.00           C  
ATOM    732  HA  HIE    50     244.745  28.361 -16.055  1.00  0.00           H  
ATOM    733  CB  HIE    50     245.144  30.356 -16.158  1.00  0.00           C  
ATOM    734  HB2 HIE    50     244.984  31.238 -16.779  1.00  0.00           H  
ATOM    735  HB3 HIE    50     244.453  30.420 -15.318  1.00  0.00           H  
ATOM    736  CG  HIE    50     246.579  30.226 -15.613  1.00  0.00           C  
ATOM    737  ND1 HIE    50     247.653  31.004 -16.138  1.00  0.00           N  
ATOM    738  CE1 HIE    50     248.717  30.589 -15.370  1.00  0.00           C  
ATOM    739  HE1 HIE    50     249.772  30.726 -15.555  1.00  0.00           H  
ATOM    740  NE2 HIE    50     248.335  29.635 -14.512  1.00  0.00           N  
ATOM    741  HE2 HIE    50     248.950  29.125 -13.895  1.00  0.00           H  
ATOM    742  CD2 HIE    50     247.031  29.453 -14.558  1.00  0.00           C  
ATOM    743  HD2 HIE    50     246.445  28.755 -13.978  1.00  0.00           H  
ATOM    744  C   HIE    50     243.294  29.121 -17.357  1.00  0.00           C  
ATOM    745  O   HIE    50     243.111  29.498 -18.454  1.00  0.00           O  
ATOM    746  N   GLY    51     242.293  28.753 -16.524  1.00  0.00           N  
ATOM    747  H   GLY    51     242.431  28.525 -15.550  1.00  0.00           H  
ATOM    748  CA  GLY    51     240.857  28.903 -16.807  1.00  0.00           C  
ATOM    749  HA2 GLY    51     240.401  28.728 -15.833  1.00  0.00           H  
ATOM    750  HA3 GLY    51     240.518  29.857 -17.210  1.00  0.00           H  
ATOM    751  C   GLY    51     240.260  27.834 -17.806  1.00  0.00           C  
ATOM    752  O   GLY    51     239.175  27.413 -17.584  1.00  0.00           O  
ATOM    753  N   VAL    52     241.040  27.312 -18.752  1.00  0.00           N  
ATOM    754  H   VAL    52     241.893  27.849 -18.816  1.00  0.00           H  
ATOM    755  CA  VAL    52     240.783  26.159 -19.578  1.00  0.00           C  
ATOM    756  HA  VAL    52     239.726  26.131 -19.840  1.00  0.00           H  
ATOM    757  CB  VAL    52     241.422  26.298 -21.004  1.00  0.00           C  
ATOM    758  HB  VAL    52     242.460  26.253 -20.676  1.00  0.00           H  
ATOM    759  CG1 VAL    52     241.191  27.642 -21.675  1.00  0.00           C  
ATOM    760 HG11 VAL    52     241.870  27.858 -22.500  1.00  0.00           H  
ATOM    761 HG12 VAL    52     241.281  28.478 -20.982  1.00  0.00           H  
ATOM    762 HG13 VAL    52     240.203  27.639 -22.136  1.00  0.00           H  
ATOM    763  CG2 VAL    52     241.222  25.123 -22.020  1.00  0.00           C  
ATOM    764 HG21 VAL    52     241.621  24.193 -21.616  1.00  0.00           H  
ATOM    765 HG22 VAL    52     241.848  25.133 -22.912  1.00  0.00           H  
ATOM    766 HG23 VAL    52     240.224  24.943 -22.418  1.00  0.00           H  
ATOM    767  C   VAL    52     241.200  24.865 -18.920  1.00  0.00           C  
ATOM    768  O   VAL    52     242.181  24.852 -18.204  1.00  0.00           O  
ATOM    769  N   ALA    53     240.560  23.766 -19.287  1.00  0.00           N  
ATOM    770  H   ALA    53     239.810  23.808 -19.961  1.00  0.00           H  
ATOM    771  CA  ALA    53     240.986  22.440 -18.886  1.00  0.00           C  
ATOM    772  HA  ALA    53     241.274  22.537 -17.840  1.00  0.00           H  
ATOM    773  CB  ALA    53     239.760  21.499 -18.934  1.00  0.00           C  
ATOM    774  HB1 ALA    53     238.812  21.940 -18.625  1.00  0.00           H  
ATOM    775  HB2 ALA    53     239.554  21.310 -19.987  1.00  0.00           H  
ATOM    776  HB3 ALA    53     239.890  20.673 -18.235  1.00  0.00           H  
ATOM    777  C   ALA    53     242.224  21.810 -19.518  1.00  0.00           C  
ATOM    778  O   ALA    53     242.782  22.230 -20.564  1.00  0.00           O  
ATOM    779  N   THR    54     242.693  20.714 -18.897  1.00  0.00           N  
ATOM    780  H   THR    54     242.474  20.730 -17.911  1.00  0.00           H  
ATOM    781  CA  THR    54     243.779  19.858 -19.402  1.00  0.00           C  
ATOM    782  HA  THR    54     243.816  20.010 -20.480  1.00  0.00           H  
ATOM    783  CB  THR    54     245.114  20.293 -18.903  1.00  0.00           C  
ATOM    784  HB  THR    54     245.790  19.501 -19.224  1.00  0.00           H  
ATOM    785  CG2 THR    54     245.198  20.210 -17.366  1.00  0.00           C  
ATOM    786 HG21 THR    54     244.878  19.204 -17.098  1.00  0.00           H  
ATOM    787 HG22 THR    54     244.591  20.940 -16.830  1.00  0.00           H  
ATOM    788 HG23 THR    54     246.227  20.343 -17.031  1.00  0.00           H  
ATOM    789  OG1 THR    54     245.486  21.514 -19.379  1.00  0.00           O  
ATOM    790  HG1 THR    54     244.767  21.817 -19.938  1.00  0.00           H  
ATOM    791  C   THR    54     243.391  18.349 -19.197  1.00  0.00           C  
ATOM    792  O   THR    54     242.600  18.076 -18.281  1.00  0.00           O  
ATOM    793  N   VAL    55     243.939  17.358 -19.964  1.00  0.00           N  
ATOM    794  H   VAL    55     244.742  17.542 -20.549  1.00  0.00           H  
ATOM    795  CA  VAL    55     243.364  16.046 -20.021  1.00  0.00           C  
ATOM    796  HA  VAL    55     242.338  16.224 -20.342  1.00  0.00           H  
ATOM    797  CB  VAL    55     244.102  15.138 -21.059  1.00  0.00           C  
ATOM    798  HB  VAL    55     245.182  15.216 -20.935  1.00  0.00           H  
ATOM    799  CG1 VAL    55     243.708  15.726 -22.460  1.00  0.00           C  
ATOM    800 HG11 VAL    55     244.009  16.774 -22.467  1.00  0.00           H  
ATOM    801 HG12 VAL    55     242.632  15.653 -22.623  1.00  0.00           H  
ATOM    802 HG13 VAL    55     244.315  15.148 -23.157  1.00  0.00           H  
ATOM    803  CG2 VAL    55     243.885  13.669 -21.196  1.00  0.00           C  
ATOM    804 HG21 VAL    55     242.830  13.503 -21.416  1.00  0.00           H  
ATOM    805 HG22 VAL    55     244.060  13.206 -20.225  1.00  0.00           H  
ATOM    806 HG23 VAL    55     244.511  13.128 -21.906  1.00  0.00           H  
ATOM    807  C   VAL    55     243.277  15.294 -18.691  1.00  0.00           C  
ATOM    808  O   VAL    55     242.381  14.470 -18.445  1.00  0.00           O  
ATOM    809  N   ALA    56     244.218  15.482 -17.779  1.00  0.00           N  
ATOM    810  H   ALA    56     244.797  16.284 -17.981  1.00  0.00           H  
ATOM    811  CA  ALA    56     244.147  14.815 -16.448  1.00  0.00           C  
ATOM    812  HA  ALA    56     244.224  13.741 -16.620  1.00  0.00           H  
ATOM    813  CB  ALA    56     245.408  15.193 -15.609  1.00  0.00           C  
ATOM    814  HB1 ALA    56     246.284  15.003 -16.228  1.00  0.00           H  
ATOM    815  HB2 ALA    56     245.485  16.257 -15.386  1.00  0.00           H  
ATOM    816  HB3 ALA    56     245.604  14.647 -14.686  1.00  0.00           H  
ATOM    817  C   ALA    56     242.889  15.068 -15.585  1.00  0.00           C  
ATOM    818  O   ALA    56     242.465  14.254 -14.803  1.00  0.00           O  
ATOM    819  N   GLU    57     242.109  16.148 -15.887  1.00  0.00           N  
ATOM    820  H   GLU    57     242.571  16.703 -16.594  1.00  0.00           H  
ATOM    821  CA  GLU    57     240.798  16.505 -15.285  1.00  0.00           C  
ATOM    822  HA  GLU    57     240.785  16.365 -14.204  1.00  0.00           H  
ATOM    823  CB  GLU    57     240.634  17.994 -15.362  1.00  0.00           C  
ATOM    824  HB2 GLU    57     241.571  18.482 -15.095  1.00  0.00           H  
ATOM    825  HB3 GLU    57     240.442  18.370 -16.367  1.00  0.00           H  
ATOM    826  CG  GLU    57     239.504  18.587 -14.520  1.00  0.00           C  
ATOM    827  HG2 GLU    57     238.568  18.421 -15.055  1.00  0.00           H  
ATOM    828  HG3 GLU    57     239.392  18.214 -13.502  1.00  0.00           H  
ATOM    829  CD  GLU    57     239.683  20.132 -14.253  1.00  0.00           C  
ATOM    830  OE1 GLU    57     239.337  20.672 -13.166  1.00  0.00           O  
ATOM    831  OE2 GLU    57     239.991  20.857 -15.150  1.00  0.00           O  
ATOM    832  C   GLU    57     239.581  15.738 -15.824  1.00  0.00           C  
ATOM    833  O   GLU    57     238.583  15.601 -15.100  1.00  0.00           O  
ATOM    834  N   LYS    58     239.736  14.947 -16.926  1.00  0.00           N  
ATOM    835  H   LYS    58     240.691  14.896 -17.250  1.00  0.00           H  
ATOM    836  CA  LYS    58     238.796  13.907 -17.478  1.00  0.00           C  
ATOM    837  HA  LYS    58     238.024  13.835 -16.711  1.00  0.00           H  
ATOM    838  CB  LYS    58     238.160  14.442 -18.837  1.00  0.00           C  
ATOM    839  HB2 LYS    58     238.880  14.695 -19.615  1.00  0.00           H  
ATOM    840  HB3 LYS    58     237.535  13.646 -19.244  1.00  0.00           H  
ATOM    841  CG  LYS    58     237.178  15.610 -18.671  1.00  0.00           C  
ATOM    842  HG2 LYS    58     236.265  15.348 -18.137  1.00  0.00           H  
ATOM    843  HG3 LYS    58     237.614  16.374 -18.028  1.00  0.00           H  
ATOM    844  CD  LYS    58     236.888  16.065 -20.063  1.00  0.00           C  
ATOM    845  HD2 LYS    58     237.697  16.584 -20.577  1.00  0.00           H  
ATOM    846  HD3 LYS    58     236.585  15.238 -20.706  1.00  0.00           H  
ATOM    847  CE  LYS    58     235.753  17.163 -20.075  1.00  0.00           C  
ATOM    848  HE2 LYS    58     234.914  16.677 -19.577  1.00  0.00           H  
ATOM    849  HE3 LYS    58     235.992  18.003 -19.423  1.00  0.00           H  
ATOM    850  NZ  LYS    58     235.417  17.565 -21.425  1.00  0.00           N  
ATOM    851  HZ1 LYS    58     235.186  16.723 -21.932  1.00  0.00           H  
ATOM    852  HZ2 LYS    58     234.692  18.266 -21.361  1.00  0.00           H  
ATOM    853  HZ3 LYS    58     236.218  17.945 -21.909  1.00  0.00           H  
ATOM    854  C   LYS    58     239.327  12.430 -17.458  1.00  0.00           C  
ATOM    855  O   LYS    58     238.635  11.481 -17.841  1.00  0.00           O  
ATOM    856  N   THR    59     240.494  12.244 -16.865  1.00  0.00           N  
ATOM    857  H   THR    59     241.029  13.031 -16.529  1.00  0.00           H  
ATOM    858  CA  THR    59     241.079  10.850 -16.668  1.00  0.00           C  
ATOM    859  HA  THR    59     240.946  10.262 -17.576  1.00  0.00           H  
ATOM    860  CB  THR    59     242.529  10.921 -16.479  1.00  0.00           C  
ATOM    861  HB  THR    59     242.936  11.542 -17.277  1.00  0.00           H  
ATOM    862  CG2 THR    59     243.204   9.549 -16.291  1.00  0.00           C  
ATOM    863 HG21 THR    59     243.013   9.015 -15.361  1.00  0.00           H  
ATOM    864 HG22 THR    59     244.289   9.574 -16.398  1.00  0.00           H  
ATOM    865 HG23 THR    59     242.813   8.898 -17.073  1.00  0.00           H  
ATOM    866  OG1 THR    59     242.763  11.429 -15.217  1.00  0.00           O  
ATOM    867  HG1 THR    59     242.537  12.362 -15.207  1.00  0.00           H  
ATOM    868  C   THR    59     240.265  10.083 -15.628  1.00  0.00           C  
ATOM    869  O   THR    59     240.035   8.881 -15.859  1.00  0.00           O  
ATOM    870  N   LYS    60     239.946  10.648 -14.473  1.00  0.00           N  
ATOM    871  H   LYS    60     240.320  11.553 -14.226  1.00  0.00           H  
ATOM    872  CA  LYS    60     239.357  10.047 -13.333  1.00  0.00           C  
ATOM    873  HA  LYS    60     239.126   8.989 -13.457  1.00  0.00           H  
ATOM    874  CB  LYS    60     240.245   9.989 -12.142  1.00  0.00           C  
ATOM    875  HB2 LYS    60     240.532  11.017 -11.922  1.00  0.00           H  
ATOM    876  HB3 LYS    60     239.755   9.558 -11.269  1.00  0.00           H  
ATOM    877  CG  LYS    60     241.571   9.175 -12.262  1.00  0.00           C  
ATOM    878  HG2 LYS    60     241.367   8.156 -12.591  1.00  0.00           H  
ATOM    879  HG3 LYS    60     242.213   9.644 -13.007  1.00  0.00           H  
ATOM    880  CD  LYS    60     242.216   9.196 -10.913  1.00  0.00           C  
ATOM    881  HD2 LYS    60     242.071  10.101 -10.322  1.00  0.00           H  
ATOM    882  HD3 LYS    60     241.752   8.445 -10.273  1.00  0.00           H  
ATOM    883  CE  LYS    60     243.628   8.853 -11.098  1.00  0.00           C  
ATOM    884  HE2 LYS    60     243.545   7.830 -11.465  1.00  0.00           H  
ATOM    885  HE3 LYS    60     244.007   9.660 -11.725  1.00  0.00           H  
ATOM    886  NZ  LYS    60     244.347   8.859  -9.853  1.00  0.00           N  
ATOM    887  HZ1 LYS    60     244.544   9.766  -9.454  1.00  0.00           H  
ATOM    888  HZ2 LYS    60     243.842   8.379  -9.122  1.00  0.00           H  
ATOM    889  HZ3 LYS    60     245.207   8.330  -9.880  1.00  0.00           H  
ATOM    890  C   LYS    60     237.971  10.664 -13.022  1.00  0.00           C  
ATOM    891  O   LYS    60     237.770  11.346 -12.025  1.00  0.00           O  
ATOM    892  N   GLU    61     236.971  10.482 -13.951  1.00  0.00           N  
ATOM    893  H   GLU    61     237.119   9.853 -14.727  1.00  0.00           H  
ATOM    894  CA  GLU    61     235.585  11.078 -13.837  1.00  0.00           C  
ATOM    895  HA  GLU    61     235.520  11.998 -13.257  1.00  0.00           H  
ATOM    896  CB  GLU    61     235.163  11.481 -15.222  1.00  0.00           C  
ATOM    897  HB2 GLU    61     235.837  12.267 -15.561  1.00  0.00           H  
ATOM    898  HB3 GLU    61     235.335  10.676 -15.937  1.00  0.00           H  
ATOM    899  CG  GLU    61     233.753  12.036 -15.393  1.00  0.00           C  
ATOM    900  HG2 GLU    61     233.675  12.190 -16.470  1.00  0.00           H  
ATOM    901  HG3 GLU    61     233.105  11.162 -15.320  1.00  0.00           H  
ATOM    902  CD  GLU    61     233.186  13.153 -14.462  1.00  0.00           C  
ATOM    903  OE1 GLU    61     231.945  13.172 -14.434  1.00  0.00           O  
ATOM    904  OE2 GLU    61     233.991  13.869 -13.835  1.00  0.00           O  
ATOM    905  C   GLU    61     234.576  10.014 -13.177  1.00  0.00           C  
ATOM    906  O   GLU    61     233.574  10.393 -12.557  1.00  0.00           O  
ATOM    907  N   GLN    62     234.865   8.757 -13.473  1.00  0.00           N  
ATOM    908  H   GLN    62     235.619   8.596 -14.125  1.00  0.00           H  
ATOM    909  CA  GLN    62     233.983   7.549 -13.136  1.00  0.00           C  
ATOM    910  HA  GLN    62     233.003   7.925 -13.431  1.00  0.00           H  
ATOM    911  CB  GLN    62     234.356   6.337 -14.047  1.00  0.00           C  
ATOM    912  HB2 GLN    62     233.465   5.719 -13.939  1.00  0.00           H  
ATOM    913  HB3 GLN    62     234.466   6.703 -15.068  1.00  0.00           H  
ATOM    914  CG  GLN    62     235.518   5.388 -13.808  1.00  0.00           C  
ATOM    915  HG2 GLN    62     235.464   4.966 -12.804  1.00  0.00           H  
ATOM    916  HG3 GLN    62     235.425   4.561 -14.512  1.00  0.00           H  
ATOM    917  CD  GLN    62     236.878   6.160 -14.038  1.00  0.00           C  
ATOM    918  OE1 GLN    62     237.068   7.365 -14.119  1.00  0.00           O  
ATOM    919  NE2 GLN    62     237.888   5.365 -13.908  1.00  0.00           N  
ATOM    920 HE21 GLN    62     237.731   4.388 -13.705  1.00  0.00           H  
ATOM    921 HE22 GLN    62     238.802   5.741 -13.701  1.00  0.00           H  
ATOM    922  C   GLN    62     233.891   7.008 -11.650  1.00  0.00           C  
ATOM    923  O   GLN    62     232.944   6.225 -11.418  1.00  0.00           O  
ATOM    924  N   VAL    63     234.751   7.481 -10.712  1.00  0.00           N  
ATOM    925  H   VAL    63     235.426   8.219 -10.854  1.00  0.00           H  
ATOM    926  CA  VAL    63     234.536   7.240  -9.294  1.00  0.00           C  
ATOM    927  HA  VAL    63     233.858   6.413  -9.084  1.00  0.00           H  
ATOM    928  CB  VAL    63     235.927   7.028  -8.612  1.00  0.00           C  
ATOM    929  HB  VAL    63     236.488   6.283  -9.176  1.00  0.00           H  
ATOM    930  CG1 VAL    63     236.887   8.268  -8.674  1.00  0.00           C  
ATOM    931 HG11 VAL    63     236.767   8.883  -9.566  1.00  0.00           H  
ATOM    932 HG12 VAL    63     237.871   7.810  -8.568  1.00  0.00           H  
ATOM    933 HG13 VAL    63     236.707   8.872  -7.784  1.00  0.00           H  
ATOM    934  CG2 VAL    63     235.859   6.590  -7.135  1.00  0.00           C  
ATOM    935 HG21 VAL    63     236.866   6.390  -6.768  1.00  0.00           H  
ATOM    936 HG22 VAL    63     235.192   5.737  -7.004  1.00  0.00           H  
ATOM    937 HG23 VAL    63     235.469   7.339  -6.446  1.00  0.00           H  
ATOM    938  C   VAL    63     233.843   8.362  -8.625  1.00  0.00           C  
ATOM    939  O   VAL    63     233.918   9.535  -9.053  1.00  0.00           O  
ATOM    940  N   THR    64     233.050   8.001  -7.571  1.00  0.00           N  
ATOM    941  H   THR    64     233.102   7.063  -7.201  1.00  0.00           H  
ATOM    942  CA  THR    64     232.289   9.001  -6.809  1.00  0.00           C  
ATOM    943  HA  THR    64     232.290   9.977  -7.292  1.00  0.00           H  
ATOM    944  CB  THR    64     230.806   8.500  -6.667  1.00  0.00           C  
ATOM    945  HB  THR    64     230.854   7.449  -6.379  1.00  0.00           H  
ATOM    946  CG2 THR    64     230.122   8.636  -7.986  1.00  0.00           C  
ATOM    947 HG21 THR    64     230.150   9.701  -8.216  1.00  0.00           H  
ATOM    948 HG22 THR    64     229.054   8.476  -7.837  1.00  0.00           H  
ATOM    949 HG23 THR    64     230.506   8.017  -8.797  1.00  0.00           H  
ATOM    950  OG1 THR    64     230.066   9.301  -5.729  1.00  0.00           O  
ATOM    951  HG1 THR    64     229.122   9.137  -5.794  1.00  0.00           H  
ATOM    952  C   THR    64     233.001   9.268  -5.466  1.00  0.00           C  
ATOM    953  O   THR    64     233.646   8.382  -4.956  1.00  0.00           O  
ATOM    954  N   ASN    65     232.855  10.395  -4.752  1.00  0.00           N  
ATOM    955  H   ASN    65     232.189  11.057  -5.123  1.00  0.00           H  
ATOM    956  CA  ASN    65     233.401  10.642  -3.446  1.00  0.00           C  
ATOM    957  HA  ASN    65     233.783   9.779  -2.900  1.00  0.00           H  
ATOM    958  CB  ASN    65     234.450  11.766  -3.641  1.00  0.00           C  
ATOM    959  HB2 ASN    65     234.016  12.607  -4.181  1.00  0.00           H  
ATOM    960  HB3 ASN    65     234.846  12.197  -2.722  1.00  0.00           H  
ATOM    961  CG  ASN    65     235.659  11.303  -4.374  1.00  0.00           C  
ATOM    962  OD1 ASN    65     235.759  11.205  -5.542  1.00  0.00           O  
ATOM    963  ND2 ASN    65     236.786  11.176  -3.678  1.00  0.00           N  
ATOM    964 HD21 ASN    65     236.954  11.329  -2.694  1.00  0.00           H  
ATOM    965 HD22 ASN    65     237.673  10.896  -4.071  1.00  0.00           H  
ATOM    966  C   ASN    65     232.375  11.231  -2.484  1.00  0.00           C  
ATOM    967  O   ASN    65     231.521  11.946  -2.935  1.00  0.00           O  
ATOM    968  N   VAL    66     232.572  11.104  -1.169  1.00  0.00           N  
ATOM    969  H   VAL    66     233.250  10.433  -0.836  1.00  0.00           H  
ATOM    970  CA  VAL    66     231.524  11.580  -0.191  1.00  0.00           C  
ATOM    971  HA  VAL    66     230.805  12.248  -0.664  1.00  0.00           H  
ATOM    972  CB  VAL    66     230.725  10.334   0.398  1.00  0.00           C  
ATOM    973  HB  VAL    66     231.352   9.617   0.928  1.00  0.00           H  
ATOM    974  CG1 VAL    66     229.921   9.673  -0.780  1.00  0.00           C  
ATOM    975 HG11 VAL    66     229.259   8.830  -0.581  1.00  0.00           H  
ATOM    976 HG12 VAL    66     230.626   9.360  -1.550  1.00  0.00           H  
ATOM    977 HG13 VAL    66     229.319  10.469  -1.218  1.00  0.00           H  
ATOM    978  CG2 VAL    66     229.625  10.826   1.315  1.00  0.00           C  
ATOM    979 HG21 VAL    66     228.900  11.576   1.000  1.00  0.00           H  
ATOM    980 HG22 VAL    66     230.083  11.082   2.271  1.00  0.00           H  
ATOM    981 HG23 VAL    66     229.000   9.989   1.628  1.00  0.00           H  
ATOM    982  C   VAL    66     232.252  12.299   0.949  1.00  0.00           C  
ATOM    983  O   VAL    66     233.328  11.821   1.350  1.00  0.00           O  
ATOM    984  N   GLY    67     231.621  13.417   1.431  1.00  0.00           N  
ATOM    985  H   GLY    67     230.666  13.572   1.141  1.00  0.00           H  
ATOM    986  CA  GLY    67     232.204  14.338   2.386  1.00  0.00           C  
ATOM    987  HA2 GLY    67     231.397  14.966   2.762  1.00  0.00           H  
ATOM    988  HA3 GLY    67     232.514  13.730   3.235  1.00  0.00           H  
ATOM    989  C   GLY    67     233.359  15.199   1.706  1.00  0.00           C  
ATOM    990  O   GLY    67     234.127  14.694   0.877  1.00  0.00           O  
ATOM    991  N   GLY    68     233.512  16.470   2.178  1.00  0.00           N  
ATOM    992  H   GLY    68     232.950  16.885   2.907  1.00  0.00           H  
ATOM    993  CA  GLY    68     234.475  17.452   1.678  1.00  0.00           C  
ATOM    994  HA2 GLY    68     234.476  18.300   2.364  1.00  0.00           H  
ATOM    995  HA3 GLY    68     235.446  16.958   1.656  1.00  0.00           H  
ATOM    996  C   GLY    68     234.273  17.927   0.275  1.00  0.00           C  
ATOM    997  O   GLY    68     235.222  18.320  -0.400  1.00  0.00           O  
ATOM    998  N   ALA    69     233.070  17.936  -0.260  1.00  0.00           N  
ATOM    999  H   ALA    69     232.280  17.551   0.239  1.00  0.00           H  
ATOM   1000  CA  ALA    69     232.855  18.397  -1.578  1.00  0.00           C  
ATOM   1001  HA  ALA    69     233.476  17.779  -2.226  1.00  0.00           H  
ATOM   1002  CB  ALA    69     231.415  17.924  -1.914  1.00  0.00           C  
ATOM   1003  HB1 ALA    69     230.903  18.412  -1.084  1.00  0.00           H  
ATOM   1004  HB2 ALA    69     231.036  18.398  -2.819  1.00  0.00           H  
ATOM   1005  HB3 ALA    69     231.486  16.838  -1.977  1.00  0.00           H  
ATOM   1006  C   ALA    69     233.186  19.864  -1.930  1.00  0.00           C  
ATOM   1007  O   ALA    69     233.352  20.718  -1.029  1.00  0.00           O  
ATOM   1008  N   VAL    70     233.378  20.116  -3.207  1.00  0.00           N  
ATOM   1009  H   VAL    70     232.961  19.417  -3.805  1.00  0.00           H  
ATOM   1010  CA  VAL    70     233.850  21.385  -3.776  1.00  0.00           C  
ATOM   1011  HA  VAL    70     233.607  22.045  -2.944  1.00  0.00           H  
ATOM   1012  CB  VAL    70     235.358  21.532  -4.153  1.00  0.00           C  
ATOM   1013  HB  VAL    70     235.907  21.171  -3.283  1.00  0.00           H  
ATOM   1014  CG1 VAL    70     235.703  22.950  -4.502  1.00  0.00           C  
ATOM   1015 HG11 VAL    70     236.771  23.055  -4.307  1.00  0.00           H  
ATOM   1016 HG12 VAL    70     235.187  23.595  -3.791  1.00  0.00           H  
ATOM   1017 HG13 VAL    70     235.492  23.224  -5.536  1.00  0.00           H  
ATOM   1018  CG2 VAL    70     235.754  20.756  -5.358  1.00  0.00           C  
ATOM   1019 HG21 VAL    70     236.836  20.732  -5.487  1.00  0.00           H  
ATOM   1020 HG22 VAL    70     235.387  21.242  -6.262  1.00  0.00           H  
ATOM   1021 HG23 VAL    70     235.465  19.705  -5.341  1.00  0.00           H  
ATOM   1022  C   VAL    70     232.968  21.621  -4.976  1.00  0.00           C  
ATOM   1023  O   VAL    70     232.545  20.677  -5.747  1.00  0.00           O  
ATOM   1024  N   VAL    71     232.666  22.909  -5.220  1.00  0.00           N  
ATOM   1025  H   VAL    71     232.967  23.599  -4.546  1.00  0.00           H  
ATOM   1026  CA  VAL    71     231.822  23.458  -6.380  1.00  0.00           C  
ATOM   1027  HA  VAL    71     231.755  22.646  -7.104  1.00  0.00           H  
ATOM   1028  CB  VAL    71     230.415  23.794  -5.917  1.00  0.00           C  
ATOM   1029  HB  VAL    71     229.984  22.835  -5.631  1.00  0.00           H  
ATOM   1030  CG1 VAL    71     229.517  24.501  -6.908  1.00  0.00           C  
ATOM   1031 HG11 VAL    71     228.446  24.319  -6.820  1.00  0.00           H  
ATOM   1032 HG12 VAL    71     229.732  24.077  -7.889  1.00  0.00           H  
ATOM   1033 HG13 VAL    71     229.831  25.545  -6.925  1.00  0.00           H  
ATOM   1034  CG2 VAL    71     230.253  24.684  -4.649  1.00  0.00           C  
ATOM   1035 HG21 VAL    71     230.881  24.347  -3.824  1.00  0.00           H  
ATOM   1036 HG22 VAL    71     229.186  24.819  -4.470  1.00  0.00           H  
ATOM   1037 HG23 VAL    71     230.643  25.680  -4.857  1.00  0.00           H  
ATOM   1038  C   VAL    71     232.623  24.597  -6.882  1.00  0.00           C  
ATOM   1039  O   VAL    71     233.243  25.345  -6.112  1.00  0.00           O  
ATOM   1040  N   THR    72     232.642  24.825  -8.194  1.00  0.00           N  
ATOM   1041  H   THR    72     232.014  24.348  -8.827  1.00  0.00           H  
ATOM   1042  CA  THR    72     233.287  26.045  -8.856  1.00  0.00           C  
ATOM   1043  HA  THR    72     234.360  26.069  -8.665  1.00  0.00           H  
ATOM   1044  CB  THR    72     233.223  26.025 -10.389  1.00  0.00           C  
ATOM   1045  HB  THR    72     233.285  26.993 -10.887  1.00  0.00           H  
ATOM   1046  CG2 THR    72     234.234  25.111 -11.004  1.00  0.00           C  
ATOM   1047 HG21 THR    72     235.191  25.569 -10.752  1.00  0.00           H  
ATOM   1048 HG22 THR    72     234.152  25.086 -12.090  1.00  0.00           H  
ATOM   1049 HG23 THR    72     234.191  24.121 -10.551  1.00  0.00           H  
ATOM   1050  OG1 THR    72     232.078  25.353 -10.775  1.00  0.00           O  
ATOM   1051  HG1 THR    72     231.286  25.850 -10.556  1.00  0.00           H  
ATOM   1052  C   THR    72     232.822  27.391  -8.408  1.00  0.00           C  
ATOM   1053  O   THR    72     231.639  27.584  -8.222  1.00  0.00           O  
ATOM   1054  N   GLY    73     233.696  28.432  -8.098  1.00  0.00           N  
ATOM   1055  H   GLY    73     234.668  28.211  -8.262  1.00  0.00           H  
ATOM   1056  CA  GLY    73     233.332  29.756  -7.685  1.00  0.00           C  
ATOM   1057  HA2 GLY    73     234.085  30.474  -8.011  1.00  0.00           H  
ATOM   1058  HA3 GLY    73     232.375  30.081  -8.093  1.00  0.00           H  
ATOM   1059  C   GLY    73     233.294  29.947  -6.185  1.00  0.00           C  
ATOM   1060  O   GLY    73     233.024  31.126  -5.865  1.00  0.00           O  
ATOM   1061  N   VAL    74     233.617  28.925  -5.343  1.00  0.00           N  
ATOM   1062  H   VAL    74     233.972  28.092  -5.791  1.00  0.00           H  
ATOM   1063  CA  VAL    74     233.524  28.831  -3.964  1.00  0.00           C  
ATOM   1064  HA  VAL    74     233.327  29.831  -3.579  1.00  0.00           H  
ATOM   1065  CB  VAL    74     232.313  27.885  -3.627  1.00  0.00           C  
ATOM   1066  HB  VAL    74     232.407  26.843  -3.934  1.00  0.00           H  
ATOM   1067  CG1 VAL    74     232.051  27.969  -2.106  1.00  0.00           C  
ATOM   1068 HG11 VAL    74     231.141  27.439  -1.824  1.00  0.00           H  
ATOM   1069 HG12 VAL    74     232.079  29.006  -1.771  1.00  0.00           H  
ATOM   1070 HG13 VAL    74     232.852  27.391  -1.646  1.00  0.00           H  
ATOM   1071  CG2 VAL    74     231.039  28.460  -4.185  1.00  0.00           C  
ATOM   1072 HG21 VAL    74     230.216  27.766  -4.015  1.00  0.00           H  
ATOM   1073 HG22 VAL    74     231.184  28.544  -5.262  1.00  0.00           H  
ATOM   1074 HG23 VAL    74     230.807  29.405  -3.694  1.00  0.00           H  
ATOM   1075  C   VAL    74     234.803  28.268  -3.391  1.00  0.00           C  
ATOM   1076  O   VAL    74     235.529  27.487  -4.035  1.00  0.00           O  
ATOM   1077  N   THR    75     235.143  28.645  -2.159  1.00  0.00           N  
ATOM   1078  H   THR    75     234.491  29.262  -1.696  1.00  0.00           H  
ATOM   1079  CA  THR    75     236.425  28.409  -1.451  1.00  0.00           C  
ATOM   1080  HA  THR    75     236.410  29.011  -0.543  1.00  0.00           H  
ATOM   1081  CB  THR    75     236.532  26.923  -0.942  1.00  0.00           C  
ATOM   1082  HB  THR    75     236.591  26.263  -1.808  1.00  0.00           H  
ATOM   1083  CG2 THR    75     235.421  26.449   0.023  1.00  0.00           C  
ATOM   1084 HG21 THR    75     235.479  25.419   0.376  1.00  0.00           H  
ATOM   1085 HG22 THR    75     234.522  26.406  -0.592  1.00  0.00           H  
ATOM   1086 HG23 THR    75     235.309  27.117   0.877  1.00  0.00           H  
ATOM   1087  OG1 THR    75     237.614  26.801  -0.049  1.00  0.00           O  
ATOM   1088  HG1 THR    75     238.437  27.193  -0.351  1.00  0.00           H  
ATOM   1089  C   THR    75     237.646  28.927  -2.260  1.00  0.00           C  
ATOM   1090  O   THR    75     238.757  28.405  -2.160  1.00  0.00           O  
ATOM   1091  N   ALA    76     237.461  29.845  -3.223  1.00  0.00           N  
ATOM   1092  H   ALA    76     236.536  30.251  -3.211  1.00  0.00           H  
ATOM   1093  CA  ALA    76     238.442  30.414  -4.152  1.00  0.00           C  
ATOM   1094  HA  ALA    76     237.806  30.875  -4.907  1.00  0.00           H  
ATOM   1095  CB  ALA    76     239.315  31.381  -3.321  1.00  0.00           C  
ATOM   1096  HB1 ALA    76     240.042  31.778  -4.029  1.00  0.00           H  
ATOM   1097  HB2 ALA    76     238.716  32.188  -2.900  1.00  0.00           H  
ATOM   1098  HB3 ALA    76     239.842  30.912  -2.489  1.00  0.00           H  
ATOM   1099  C   ALA    76     239.336  29.411  -5.002  1.00  0.00           C  
ATOM   1100  O   ALA    76     240.017  29.903  -5.824  1.00  0.00           O  
ATOM   1101  N   VAL    77     239.174  28.063  -4.786  1.00  0.00           N  
ATOM   1102  H   VAL    77     238.540  27.694  -4.092  1.00  0.00           H  
ATOM   1103  CA  VAL    77     239.878  27.024  -5.541  1.00  0.00           C  
ATOM   1104  HA  VAL    77     240.905  27.351  -5.375  1.00  0.00           H  
ATOM   1105  CB  VAL    77     239.870  25.512  -4.915  1.00  0.00           C  
ATOM   1106  HB  VAL    77     238.822  25.213  -4.957  1.00  0.00           H  
ATOM   1107  CG1 VAL    77     240.423  25.391  -3.433  1.00  0.00           C  
ATOM   1108 HG11 VAL    77     241.508  25.459  -3.506  1.00  0.00           H  
ATOM   1109 HG12 VAL    77     240.172  24.411  -3.029  1.00  0.00           H  
ATOM   1110 HG13 VAL    77     239.978  26.216  -2.876  1.00  0.00           H  
ATOM   1111  CG2 VAL    77     240.664  24.562  -5.729  1.00  0.00           C  
ATOM   1112 HG21 VAL    77     240.289  24.489  -6.749  1.00  0.00           H  
ATOM   1113 HG22 VAL    77     240.641  23.597  -5.224  1.00  0.00           H  
ATOM   1114 HG23 VAL    77     241.695  24.916  -5.769  1.00  0.00           H  
ATOM   1115  C   VAL    77     239.857  27.078  -7.088  1.00  0.00           C  
ATOM   1116  O   VAL    77     240.807  27.558  -7.742  1.00  0.00           O  
ATOM   1117  N   ALA    78     238.738  26.743  -7.761  1.00  0.00           N  
ATOM   1118  H   ALA    78     238.024  26.214  -7.281  1.00  0.00           H  
ATOM   1119  CA  ALA    78     238.599  26.749  -9.218  1.00  0.00           C  
ATOM   1120  HA  ALA    78     239.391  27.392  -9.603  1.00  0.00           H  
ATOM   1121  CB  ALA    78     238.688  25.378  -9.957  1.00  0.00           C  
ATOM   1122  HB1 ALA    78     238.750  25.485 -11.040  1.00  0.00           H  
ATOM   1123  HB2 ALA    78     239.669  24.924  -9.822  1.00  0.00           H  
ATOM   1124  HB3 ALA    78     237.807  24.754  -9.803  1.00  0.00           H  
ATOM   1125  C   ALA    78     237.286  27.523  -9.605  1.00  0.00           C  
ATOM   1126  O   ALA    78     236.281  27.479  -8.852  1.00  0.00           O  
ATOM   1127  N   GLN    79     237.268  28.068 -10.803  1.00  0.00           N  
ATOM   1128  H   GLN    79     238.141  28.097 -11.309  1.00  0.00           H  
ATOM   1129  CA  GLN    79     236.132  28.720 -11.452  1.00  0.00           C  
ATOM   1130  HA  GLN    79     235.198  28.295 -11.085  1.00  0.00           H  
ATOM   1131  CB  GLN    79     236.212  30.218 -11.144  1.00  0.00           C  
ATOM   1132  HB2 GLN    79     236.048  30.318 -10.070  1.00  0.00           H  
ATOM   1133  HB3 GLN    79     237.212  30.648 -11.209  1.00  0.00           H  
ATOM   1134  CG  GLN    79     235.169  31.164 -11.860  1.00  0.00           C  
ATOM   1135  HG2 GLN    79     235.272  32.071 -11.265  1.00  0.00           H  
ATOM   1136  HG3 GLN    79     235.595  31.502 -12.805  1.00  0.00           H  
ATOM   1137  CD  GLN    79     233.680  30.749 -11.901  1.00  0.00           C  
ATOM   1138  OE1 GLN    79     233.332  29.647 -11.457  1.00  0.00           O  
ATOM   1139  NE2 GLN    79     232.856  31.554 -12.535  1.00  0.00           N  
ATOM   1140 HE21 GLN    79     233.045  32.478 -12.896  1.00  0.00           H  
ATOM   1141 HE22 GLN    79     231.943  31.137 -12.643  1.00  0.00           H  
ATOM   1142  C   GLN    79     236.221  28.435 -13.004  1.00  0.00           C  
ATOM   1143  O   GLN    79     237.259  28.052 -13.469  1.00  0.00           O  
ATOM   1144  N   LYS    80     235.150  28.608 -13.654  1.00  0.00           N  
ATOM   1145  H   LYS    80     234.305  28.837 -13.149  1.00  0.00           H  
ATOM   1146  CA  LYS    80     235.019  28.449 -15.131  1.00  0.00           C  
ATOM   1147  HA  LYS    80     236.044  28.309 -15.473  1.00  0.00           H  
ATOM   1148  CB  LYS    80     234.386  27.070 -15.436  1.00  0.00           C  
ATOM   1149  HB2 LYS    80     234.064  27.035 -16.477  1.00  0.00           H  
ATOM   1150  HB3 LYS    80     235.124  26.270 -15.373  1.00  0.00           H  
ATOM   1151  CG  LYS    80     233.135  26.798 -14.558  1.00  0.00           C  
ATOM   1152  HG2 LYS    80     233.529  26.555 -13.571  1.00  0.00           H  
ATOM   1153  HG3 LYS    80     232.566  27.725 -14.490  1.00  0.00           H  
ATOM   1154  CD  LYS    80     232.192  25.701 -15.141  1.00  0.00           C  
ATOM   1155  HD2 LYS    80     231.781  26.135 -16.053  1.00  0.00           H  
ATOM   1156  HD3 LYS    80     232.716  24.779 -15.392  1.00  0.00           H  
ATOM   1157  CE  LYS    80     231.061  25.258 -14.167  1.00  0.00           C  
ATOM   1158  HE2 LYS    80     231.467  24.552 -13.443  1.00  0.00           H  
ATOM   1159  HE3 LYS    80     230.620  26.129 -13.683  1.00  0.00           H  
ATOM   1160  NZ  LYS    80     229.920  24.733 -14.907  1.00  0.00           N  
ATOM   1161  HZ1 LYS    80     230.177  24.132 -15.677  1.00  0.00           H  
ATOM   1162  HZ2 LYS    80     229.461  24.078 -14.291  1.00  0.00           H  
ATOM   1163  HZ3 LYS    80     229.208  25.413 -15.131  1.00  0.00           H  
ATOM   1164  C   LYS    80     234.465  29.629 -15.908  1.00  0.00           C  
ATOM   1165  O   LYS    80     233.673  30.400 -15.247  1.00  0.00           O  
ATOM   1166  N   THR    81     234.680  29.802 -17.173  1.00  0.00           N  
ATOM   1167  H   THR    81     235.149  29.028 -17.622  1.00  0.00           H  
ATOM   1168  CA  THR    81     234.000  30.779 -18.113  1.00  0.00           C  
ATOM   1169  HA  THR    81     233.388  31.479 -17.545  1.00  0.00           H  
ATOM   1170  CB  THR    81     234.907  31.722 -19.033  1.00  0.00           C  
ATOM   1171  HB  THR    81     234.356  32.512 -19.543  1.00  0.00           H  
ATOM   1172  CG2 THR    81     236.002  32.460 -18.254  1.00  0.00           C  
ATOM   1173 HG21 THR    81     236.623  31.775 -17.677  1.00  0.00           H  
ATOM   1174 HG22 THR    81     235.479  32.997 -17.464  1.00  0.00           H  
ATOM   1175 HG23 THR    81     236.572  33.104 -18.924  1.00  0.00           H  
ATOM   1176  OG1 THR    81     235.530  30.954 -20.036  1.00  0.00           O  
ATOM   1177  HG1 THR    81     234.932  30.227 -20.221  1.00  0.00           H  
ATOM   1178  C   THR    81     232.843  30.135 -19.038  1.00  0.00           C  
ATOM   1179  O   THR    81     233.109  29.117 -19.667  1.00  0.00           O  
ATOM   1180  N   VAL    82     231.627  30.731 -19.118  1.00  0.00           N  
ATOM   1181  H   VAL    82     231.401  31.639 -18.736  1.00  0.00           H  
ATOM   1182  CA  VAL    82     230.437  30.263 -19.872  1.00  0.00           C  
ATOM   1183  HA  VAL    82     230.422  29.178 -19.977  1.00  0.00           H  
ATOM   1184  CB  VAL    82     229.189  30.463 -19.025  1.00  0.00           C  
ATOM   1185  HB  VAL    82     229.014  31.346 -18.410  1.00  0.00           H  
ATOM   1186  CG1 VAL    82     227.973  30.348 -19.964  1.00  0.00           C  
ATOM   1187 HG11 VAL    82     228.067  29.320 -20.313  1.00  0.00           H  
ATOM   1188 HG12 VAL    82     227.980  31.100 -20.752  1.00  0.00           H  
ATOM   1189 HG13 VAL    82     226.988  30.410 -19.500  1.00  0.00           H  
ATOM   1190  CG2 VAL    82     229.160  29.402 -17.901  1.00  0.00           C  
ATOM   1191 HG21 VAL    82     229.184  28.432 -18.398  1.00  0.00           H  
ATOM   1192 HG22 VAL    82     228.201  29.417 -17.383  1.00  0.00           H  
ATOM   1193 HG23 VAL    82     230.008  29.579 -17.239  1.00  0.00           H  
ATOM   1194  C   VAL    82     230.456  30.751 -21.326  1.00  0.00           C  
ATOM   1195  O   VAL    82     230.563  31.992 -21.525  1.00  0.00           O  
ATOM   1196  N   GLU    83     230.309  29.857 -22.306  1.00  0.00           N  
ATOM   1197  H   GLU    83     230.036  28.974 -21.899  1.00  0.00           H  
ATOM   1198  CA  GLU    83     230.096  30.036 -23.747  1.00  0.00           C  
ATOM   1199  HA  GLU    83     230.278  29.156 -24.364  1.00  0.00           H  
ATOM   1200  CB  GLU    83     228.608  30.364 -24.112  1.00  0.00           C  
ATOM   1201  HB2 GLU    83     228.305  31.351 -23.761  1.00  0.00           H  
ATOM   1202  HB3 GLU    83     228.485  30.526 -25.183  1.00  0.00           H  
ATOM   1203  CG  GLU    83     227.466  29.351 -23.759  1.00  0.00           C  
ATOM   1204  HG2 GLU    83     227.152  29.466 -22.722  1.00  0.00           H  
ATOM   1205  HG3 GLU    83     226.542  29.498 -24.318  1.00  0.00           H  
ATOM   1206  CD  GLU    83     228.006  27.947 -24.049  1.00  0.00           C  
ATOM   1207  OE1 GLU    83     228.453  27.139 -23.195  1.00  0.00           O  
ATOM   1208  OE2 GLU    83     227.946  27.582 -25.278  1.00  0.00           O  
ATOM   1209  C   GLU    83     231.146  30.990 -24.359  1.00  0.00           C  
ATOM   1210  O   GLU    83     230.804  31.761 -25.254  1.00  0.00           O  
ATOM   1211  N   GLY    84     232.398  30.996 -23.807  1.00  0.00           N  
ATOM   1212  H   GLY    84     232.501  30.456 -22.959  1.00  0.00           H  
ATOM   1213  CA  GLY    84     233.517  31.683 -24.393  1.00  0.00           C  
ATOM   1214  HA2 GLY    84     234.350  31.442 -23.733  1.00  0.00           H  
ATOM   1215  HA3 GLY    84     233.739  31.379 -25.416  1.00  0.00           H  
ATOM   1216  C   GLY    84     233.513  33.270 -24.349  1.00  0.00           C  
ATOM   1217  O   GLY    84     234.096  33.928 -25.230  1.00  0.00           O  
ATOM   1218  N   ALA    85     232.894  33.884 -23.279  1.00  0.00           N  
ATOM   1219  H   ALA    85     232.409  33.341 -22.579  1.00  0.00           H  
ATOM   1220  CA  ALA    85     232.610  35.375 -23.276  1.00  0.00           C  
ATOM   1221  HA  ALA    85     232.248  35.590 -24.281  1.00  0.00           H  
ATOM   1222  CB  ALA    85     231.469  35.580 -22.337  1.00  0.00           C  
ATOM   1223  HB1 ALA    85     231.200  36.633 -22.266  1.00  0.00           H  
ATOM   1224  HB2 ALA    85     230.630  34.918 -22.549  1.00  0.00           H  
ATOM   1225  HB3 ALA    85     231.709  35.348 -21.299  1.00  0.00           H  
ATOM   1226  C   ALA    85     233.834  36.264 -22.943  1.00  0.00           C  
ATOM   1227  O   ALA    85     234.805  35.810 -22.396  1.00  0.00           O  
ATOM   1228  N   GLY    86     233.649  37.567 -23.333  1.00  0.00           N  
ATOM   1229  H   GLY    86     232.819  37.787 -23.864  1.00  0.00           H  
ATOM   1230  CA  GLY    86     234.711  38.578 -23.231  1.00  0.00           C  
ATOM   1231  HA2 GLY    86     235.476  38.180 -23.898  1.00  0.00           H  
ATOM   1232  HA3 GLY    86     234.470  39.592 -23.550  1.00  0.00           H  
ATOM   1233  C   GLY    86     235.425  38.710 -21.835  1.00  0.00           C  
ATOM   1234  O   GLY    86     235.002  38.097 -20.869  1.00  0.00           O  
ATOM   1235  N   SER    87     236.522  39.515 -21.900  1.00  0.00           N  
ATOM   1236  H   SER    87     236.824  39.925 -22.773  1.00  0.00           H  
ATOM   1237  CA  SER    87     237.310  39.795 -20.704  1.00  0.00           C  
ATOM   1238  HA  SER    87     237.538  38.922 -20.092  1.00  0.00           H  
ATOM   1239  CB  SER    87     238.634  40.498 -21.231  1.00  0.00           C  
ATOM   1240  HB2 SER    87     239.345  40.653 -20.419  1.00  0.00           H  
ATOM   1241  HB3 SER    87     239.004  39.708 -21.885  1.00  0.00           H  
ATOM   1242  OG  SER    87     238.345  41.671 -21.986  1.00  0.00           O  
ATOM   1243  HG  SER    87     239.102  42.259 -21.934  1.00  0.00           H  
ATOM   1244  C   SER    87     236.530  40.651 -19.724  1.00  0.00           C  
ATOM   1245  O   SER    87     236.433  40.334 -18.532  1.00  0.00           O  
ATOM   1246  N   ILE    88     236.010  41.742 -20.165  1.00  0.00           N  
ATOM   1247  H   ILE    88     236.320  42.075 -21.067  1.00  0.00           H  
ATOM   1248  CA  ILE    88     235.279  42.825 -19.512  1.00  0.00           C  
ATOM   1249  HA  ILE    88     235.546  42.868 -18.456  1.00  0.00           H  
ATOM   1250  CB  ILE    88     235.645  44.272 -20.009  1.00  0.00           C  
ATOM   1251  HB  ILE    88     236.716  44.405 -19.859  1.00  0.00           H  
ATOM   1252  CG2 ILE    88     235.241  44.338 -21.507  1.00  0.00           C  
ATOM   1253 HG21 ILE    88     235.513  45.332 -21.861  1.00  0.00           H  
ATOM   1254 HG22 ILE    88     234.209  44.161 -21.811  1.00  0.00           H  
ATOM   1255 HG23 ILE    88     235.834  43.648 -22.108  1.00  0.00           H  
ATOM   1256  CG1 ILE    88     235.044  45.398 -19.266  1.00  0.00           C  
ATOM   1257 HG12 ILE    88     234.114  45.687 -19.755  1.00  0.00           H  
ATOM   1258 HG13 ILE    88     234.854  45.207 -18.210  1.00  0.00           H  
ATOM   1259  CD1 ILE    88     235.853  46.712 -19.220  1.00  0.00           C  
ATOM   1260 HD11 ILE    88     236.886  46.371 -19.144  1.00  0.00           H  
ATOM   1261 HD12 ILE    88     235.619  47.172 -18.260  1.00  0.00           H  
ATOM   1262 HD13 ILE    88     235.568  47.308 -20.087  1.00  0.00           H  
ATOM   1263  C   ILE    88     233.729  42.577 -19.448  1.00  0.00           C  
ATOM   1264  O   ILE    88     232.944  43.370 -19.003  1.00  0.00           O  
ATOM   1265  N   ALA    89     233.269  41.474 -19.926  1.00  0.00           N  
ATOM   1266  H   ALA    89     233.891  40.839 -20.406  1.00  0.00           H  
ATOM   1267  CA  ALA    89     231.835  41.086 -19.955  1.00  0.00           C  
ATOM   1268  HA  ALA    89     231.313  41.988 -20.275  1.00  0.00           H  
ATOM   1269  CB  ALA    89     231.729  40.015 -21.059  1.00  0.00           C  
ATOM   1270  HB1 ALA    89     231.107  39.137 -20.882  1.00  0.00           H  
ATOM   1271  HB2 ALA    89     231.169  40.499 -21.860  1.00  0.00           H  
ATOM   1272  HB3 ALA    89     232.653  39.639 -21.498  1.00  0.00           H  
ATOM   1273  C   ALA    89     231.229  40.734 -18.626  1.00  0.00           C  
ATOM   1274  O   ALA    89     231.853  40.156 -17.727  1.00  0.00           O  
ATOM   1275  N   ALA    90     229.909  40.953 -18.399  1.00  0.00           N  
ATOM   1276  H   ALA    90     229.476  41.483 -19.142  1.00  0.00           H  
ATOM   1277  CA  ALA    90     229.188  40.709 -17.206  1.00  0.00           C  
ATOM   1278  HA  ALA    90     229.677  40.013 -16.524  1.00  0.00           H  
ATOM   1279  CB  ALA    90     229.171  42.060 -16.505  1.00  0.00           C  
ATOM   1280  HB1 ALA    90     230.096  42.613 -16.667  1.00  0.00           H  
ATOM   1281  HB2 ALA    90     228.317  42.659 -16.823  1.00  0.00           H  
ATOM   1282  HB3 ALA    90     229.009  41.901 -15.439  1.00  0.00           H  
ATOM   1283  C   ALA    90     227.785  40.159 -17.450  1.00  0.00           C  
ATOM   1284  O   ALA    90     227.329  40.016 -18.596  1.00  0.00           O  
ATOM   1285  N   ALA    91     227.122  39.824 -16.384  1.00  0.00           N  
ATOM   1286  H   ALA    91     227.515  39.966 -15.465  1.00  0.00           H  
ATOM   1287  CA  ALA    91     225.789  39.254 -16.437  1.00  0.00           C  
ATOM   1288  HA  ALA    91     225.426  39.342 -17.461  1.00  0.00           H  
ATOM   1289  CB  ALA    91     225.795  37.794 -16.087  1.00  0.00           C  
ATOM   1290  HB1 ALA    91     226.402  37.162 -16.735  1.00  0.00           H  
ATOM   1291  HB2 ALA    91     226.244  37.667 -15.101  1.00  0.00           H  
ATOM   1292  HB3 ALA    91     224.776  37.412 -16.139  1.00  0.00           H  
ATOM   1293  C   ALA    91     224.889  40.075 -15.535  1.00  0.00           C  
ATOM   1294  O   ALA    91     225.315  40.943 -14.794  1.00  0.00           O  
ATOM   1295  N   THR    92     223.612  39.708 -15.579  1.00  0.00           N  
ATOM   1296  H   THR    92     223.237  39.112 -16.302  1.00  0.00           H  
ATOM   1297  CA  THR    92     222.595  40.320 -14.709  1.00  0.00           C  
ATOM   1298  HA  THR    92     223.035  40.289 -13.713  1.00  0.00           H  
ATOM   1299  CB  THR    92     222.341  41.759 -15.098  1.00  0.00           C  
ATOM   1300  HB  THR    92     223.273  42.324 -15.093  1.00  0.00           H  
ATOM   1301  CG2 THR    92     221.343  42.345 -14.093  1.00  0.00           C  
ATOM   1302 HG21 THR    92     221.682  42.272 -13.059  1.00  0.00           H  
ATOM   1303 HG22 THR    92     220.373  41.849 -14.113  1.00  0.00           H  
ATOM   1304 HG23 THR    92     221.226  43.411 -14.284  1.00  0.00           H  
ATOM   1305  OG1 THR    92     221.636  41.660 -16.384  1.00  0.00           O  
ATOM   1306  HG1 THR    92     222.443  41.593 -16.900  1.00  0.00           H  
ATOM   1307  C   THR    92     221.309  39.554 -14.605  1.00  0.00           C  
ATOM   1308  O   THR    92     220.777  39.401 -13.498  1.00  0.00           O  
ATOM   1309  N   GLY    93     220.757  38.974 -15.716  1.00  0.00           N  
ATOM   1310  H   GLY    93     221.236  39.058 -16.601  1.00  0.00           H  
ATOM   1311  CA  GLY    93     219.423  38.370 -15.626  1.00  0.00           C  
ATOM   1312  HA2 GLY    93     219.192  37.948 -16.605  1.00  0.00           H  
ATOM   1313  HA3 GLY    93     219.416  37.474 -15.006  1.00  0.00           H  
ATOM   1314  C   GLY    93     218.161  39.218 -15.418  1.00  0.00           C  
ATOM   1315  O   GLY    93     217.061  38.748 -15.678  1.00  0.00           O  
ATOM   1316  N   PHE    94     218.204  40.512 -15.032  1.00  0.00           N  
ATOM   1317  H   PHE    94     219.130  40.868 -14.844  1.00  0.00           H  
ATOM   1318  CA  PHE    94     217.051  41.503 -14.891  1.00  0.00           C  
ATOM   1319  HA  PHE    94     216.156  40.929 -14.652  1.00  0.00           H  
ATOM   1320  CB  PHE    94     217.217  42.379 -13.683  1.00  0.00           C  
ATOM   1321  HB2 PHE    94     217.104  41.744 -12.804  1.00  0.00           H  
ATOM   1322  HB3 PHE    94     218.251  42.722 -13.731  1.00  0.00           H  
ATOM   1323  CG  PHE    94     216.173  43.495 -13.665  1.00  0.00           C  
ATOM   1324  CD1 PHE    94     216.569  44.817 -13.998  1.00  0.00           C  
ATOM   1325  HD1 PHE    94     217.615  44.967 -14.222  1.00  0.00           H  
ATOM   1326  CE1 PHE    94     215.507  45.765 -14.232  1.00  0.00           C  
ATOM   1327  HE1 PHE    94     215.698  46.735 -14.666  1.00  0.00           H  
ATOM   1328  CZ  PHE    94     214.132  45.350 -14.090  1.00  0.00           C  
ATOM   1329  HZ  PHE    94     213.349  46.036 -14.378  1.00  0.00           H  
ATOM   1330  CE2 PHE    94     213.846  44.143 -13.522  1.00  0.00           C  
ATOM   1331  HE2 PHE    94     212.866  43.700 -13.425  1.00  0.00           H  
ATOM   1332  CD2 PHE    94     214.898  43.197 -13.335  1.00  0.00           C  
ATOM   1333  HD2 PHE    94     214.679  42.184 -13.032  1.00  0.00           H  
ATOM   1334  C   PHE    94     216.907  42.103 -16.335  1.00  0.00           C  
ATOM   1335  O   PHE    94     217.700  42.938 -16.736  1.00  0.00           O  
ATOM   1336  N   VAL    95     215.782  41.805 -16.960  1.00  0.00           N  
ATOM   1337  H   VAL    95     215.195  41.133 -16.486  1.00  0.00           H  
ATOM   1338  CA  VAL    95     215.230  42.242 -18.360  1.00  0.00           C  
ATOM   1339  HA  VAL    95     215.669  43.195 -18.654  1.00  0.00           H  
ATOM   1340  CB  VAL    95     215.579  41.124 -19.319  1.00  0.00           C  
ATOM   1341  HB  VAL    95     216.663  41.015 -19.281  1.00  0.00           H  
ATOM   1342  CG1 VAL    95     215.221  39.667 -18.955  1.00  0.00           C  
ATOM   1343 HG11 VAL    95     215.856  39.027 -19.567  1.00  0.00           H  
ATOM   1344 HG12 VAL    95     214.194  39.340 -19.121  1.00  0.00           H  
ATOM   1345 HG13 VAL    95     215.467  39.400 -17.928  1.00  0.00           H  
ATOM   1346  CG2 VAL    95     215.110  41.368 -20.722  1.00  0.00           C  
ATOM   1347 HG21 VAL    95     215.364  40.533 -21.375  1.00  0.00           H  
ATOM   1348 HG22 VAL    95     215.634  42.263 -21.059  1.00  0.00           H  
ATOM   1349 HG23 VAL    95     214.077  41.671 -20.890  1.00  0.00           H  
ATOM   1350  C   VAL    95     213.638  42.390 -18.473  1.00  0.00           C  
ATOM   1351  O   VAL    95     212.998  41.372 -18.195  1.00  0.00           O  
ATOM   1352  N   LYS    96     213.196  43.592 -18.897  1.00  0.00           N  
ATOM   1353  H   LYS    96     213.810  44.368 -19.102  1.00  0.00           H  
ATOM   1354  CA  LYS    96     211.767  44.003 -18.960  1.00  0.00           C  
ATOM   1355  HA  LYS    96     211.251  43.703 -18.049  1.00  0.00           H  
ATOM   1356  CB  LYS    96     211.562  45.511 -19.121  1.00  0.00           C  
ATOM   1357  HB2 LYS    96     212.300  45.644 -19.913  1.00  0.00           H  
ATOM   1358  HB3 LYS    96     210.578  45.779 -19.505  1.00  0.00           H  
ATOM   1359  CG  LYS    96     211.774  46.264 -17.764  1.00  0.00           C  
ATOM   1360  HG2 LYS    96     212.515  45.774 -17.134  1.00  0.00           H  
ATOM   1361  HG3 LYS    96     212.068  47.280 -18.028  1.00  0.00           H  
ATOM   1362  CD  LYS    96     210.437  46.541 -17.010  1.00  0.00           C  
ATOM   1363  HD2 LYS    96     209.786  47.167 -17.620  1.00  0.00           H  
ATOM   1364  HD3 LYS    96     209.881  45.648 -16.725  1.00  0.00           H  
ATOM   1365  CE  LYS    96     210.633  47.413 -15.736  1.00  0.00           C  
ATOM   1366  HE2 LYS    96     209.691  47.401 -15.186  1.00  0.00           H  
ATOM   1367  HE3 LYS    96     211.359  46.988 -15.043  1.00  0.00           H  
ATOM   1368  NZ  LYS    96     211.108  48.791 -16.049  1.00  0.00           N  
ATOM   1369  HZ1 LYS    96     211.258  49.409 -15.264  1.00  0.00           H  
ATOM   1370  HZ2 LYS    96     212.032  48.719 -16.452  1.00  0.00           H  
ATOM   1371  HZ3 LYS    96     210.575  49.331 -16.716  1.00  0.00           H  
ATOM   1372  C   LYS    96     211.094  43.305 -20.161  1.00  0.00           C  
ATOM   1373  O   LYS    96     211.664  43.188 -21.234  1.00  0.00           O  
ATOM   1374  N   LYS    97     209.943  42.659 -19.867  1.00  0.00           N  
ATOM   1375  H   LYS    97     209.516  42.879 -18.978  1.00  0.00           H  
ATOM   1376  CA  LYS    97     209.219  41.631 -20.693  1.00  0.00           C  
ATOM   1377  HA  LYS    97     210.035  41.003 -21.053  1.00  0.00           H  
ATOM   1378  CB  LYS    97     208.404  40.689 -19.720  1.00  0.00           C  
ATOM   1379  HB2 LYS    97     207.798  41.322 -19.072  1.00  0.00           H  
ATOM   1380  HB3 LYS    97     207.798  40.042 -20.355  1.00  0.00           H  
ATOM   1381  CG  LYS    97     209.215  39.835 -18.769  1.00  0.00           C  
ATOM   1382  HG2 LYS    97     209.901  40.397 -18.135  1.00  0.00           H  
ATOM   1383  HG3 LYS    97     208.563  39.426 -17.998  1.00  0.00           H  
ATOM   1384  CD  LYS    97     210.017  38.726 -19.463  1.00  0.00           C  
ATOM   1385  HD2 LYS    97     209.534  38.246 -20.315  1.00  0.00           H  
ATOM   1386  HD3 LYS    97     210.936  39.259 -19.706  1.00  0.00           H  
ATOM   1387  CE  LYS    97     210.466  37.654 -18.472  1.00  0.00           C  
ATOM   1388  HE2 LYS    97     211.340  37.207 -18.946  1.00  0.00           H  
ATOM   1389  HE3 LYS    97     210.932  38.123 -17.605  1.00  0.00           H  
ATOM   1390  NZ  LYS    97     209.374  36.698 -18.127  1.00  0.00           N  
ATOM   1391  HZ1 LYS    97     208.454  36.902 -18.492  1.00  0.00           H  
ATOM   1392  HZ2 LYS    97     209.540  35.729 -18.356  1.00  0.00           H  
ATOM   1393  HZ3 LYS    97     209.267  36.734 -17.123  1.00  0.00           H  
ATOM   1394  C   LYS    97     208.315  42.188 -21.802  1.00  0.00           C  
ATOM   1395  O   LYS    97     208.140  41.455 -22.779  1.00  0.00           O  
ATOM   1396  N   ASP    98     207.809  43.423 -21.776  1.00  0.00           N  
ATOM   1397  H   ASP    98     207.819  43.805 -20.841  1.00  0.00           H  
ATOM   1398  CA  ASP    98     206.987  44.160 -22.794  1.00  0.00           C  
ATOM   1399  HA  ASP    98     206.376  43.409 -23.295  1.00  0.00           H  
ATOM   1400  CB  ASP    98     206.032  45.186 -22.056  1.00  0.00           C  
ATOM   1401  HB2 ASP    98     205.447  44.640 -21.315  1.00  0.00           H  
ATOM   1402  HB3 ASP    98     206.759  45.796 -21.520  1.00  0.00           H  
ATOM   1403  CG  ASP    98     205.314  46.113 -23.010  1.00  0.00           C  
ATOM   1404  OD1 ASP    98     204.105  45.835 -23.238  1.00  0.00           O  
ATOM   1405  OD2 ASP    98     205.811  47.233 -23.362  1.00  0.00           O  
ATOM   1406  C   ASP    98     207.770  44.746 -24.041  1.00  0.00           C  
ATOM   1407  O   ASP    98     207.276  44.689 -25.203  1.00  0.00           O  
ATOM   1408  N   GLN    99     209.036  45.220 -23.812  1.00  0.00           N  
ATOM   1409  H   GLN    99     209.271  45.366 -22.841  1.00  0.00           H  
ATOM   1410  CA  GLN    99     209.971  45.651 -24.848  1.00  0.00           C  
ATOM   1411  HA  GLN    99     209.470  46.537 -25.238  1.00  0.00           H  
ATOM   1412  CB  GLN    99     211.206  45.851 -24.088  1.00  0.00           C  
ATOM   1413  HB2 GLN    99     211.095  46.699 -23.413  1.00  0.00           H  
ATOM   1414  HB3 GLN    99     211.655  45.053 -23.495  1.00  0.00           H  
ATOM   1415  CG  GLN    99     212.358  46.227 -25.092  1.00  0.00           C  
ATOM   1416  HG2 GLN    99     212.814  45.334 -25.519  1.00  0.00           H  
ATOM   1417  HG3 GLN    99     212.044  46.897 -25.893  1.00  0.00           H  
ATOM   1418  CD  GLN    99     213.631  46.743 -24.492  1.00  0.00           C  
ATOM   1419  OE1 GLN    99     214.033  47.856 -24.754  1.00  0.00           O  
ATOM   1420  NE2 GLN    99     214.455  45.958 -23.814  1.00  0.00           N  
ATOM   1421 HE21 GLN    99     214.349  44.964 -23.672  1.00  0.00           H  
ATOM   1422 HE22 GLN    99     215.182  46.463 -23.328  1.00  0.00           H  
ATOM   1423  C   GLN    99     210.138  44.664 -25.874  1.00  0.00           C  
ATOM   1424  O   GLN    99     210.365  44.980 -27.100  1.00  0.00           O  
ATOM   1425  N   LEU   100     210.245  43.358 -25.555  1.00  0.00           N  
ATOM   1426  H   LEU   100     210.350  43.101 -24.583  1.00  0.00           H  
ATOM   1427  CA  LEU   100     210.478  42.239 -26.497  1.00  0.00           C  
ATOM   1428  HA  LEU   100     211.050  42.635 -27.336  1.00  0.00           H  
ATOM   1429  CB  LEU   100     211.426  41.157 -25.892  1.00  0.00           C  
ATOM   1430  HB2 LEU   100     210.924  40.785 -24.999  1.00  0.00           H  
ATOM   1431  HB3 LEU   100     211.502  40.414 -26.686  1.00  0.00           H  
ATOM   1432  CG  LEU   100     212.805  41.681 -25.420  1.00  0.00           C  
ATOM   1433  HG  LEU   100     212.526  42.534 -24.802  1.00  0.00           H  
ATOM   1434  CD1 LEU   100     213.779  42.240 -26.493  1.00  0.00           C  
ATOM   1435 HD11 LEU   100     213.433  43.233 -26.777  1.00  0.00           H  
ATOM   1436 HD12 LEU   100     213.729  41.548 -27.334  1.00  0.00           H  
ATOM   1437 HD13 LEU   100     214.811  42.276 -26.146  1.00  0.00           H  
ATOM   1438  CD2 LEU   100     213.675  40.589 -24.680  1.00  0.00           C  
ATOM   1439 HD21 LEU   100     213.047  39.889 -24.129  1.00  0.00           H  
ATOM   1440 HD22 LEU   100     214.359  40.995 -23.935  1.00  0.00           H  
ATOM   1441 HD23 LEU   100     214.346  40.064 -25.360  1.00  0.00           H  
ATOM   1442  C   LEU   100     209.164  41.645 -27.140  1.00  0.00           C  
ATOM   1443  O   LEU   100     209.354  40.792 -27.956  1.00  0.00           O  
ATOM   1444  N   GLY   101     207.973  42.199 -26.891  1.00  0.00           N  
ATOM   1445  H   GLY   101     207.784  42.943 -26.235  1.00  0.00           H  
ATOM   1446  CA  GLY   101     206.751  41.667 -27.444  1.00  0.00           C  
ATOM   1447  HA2 GLY   101     206.782  40.621 -27.748  1.00  0.00           H  
ATOM   1448  HA3 GLY   101     205.899  42.008 -26.856  1.00  0.00           H  
ATOM   1449  C   GLY   101     206.400  42.191 -28.803  1.00  0.00           C  
ATOM   1450  O   GLY   101     205.669  41.504 -29.536  1.00  0.00           O  
ATOM   1451  N   LYS   102     206.964  43.335 -29.251  1.00  0.00           N  
ATOM   1452  H   LYS   102     207.411  43.934 -28.573  1.00  0.00           H  
ATOM   1453  CA  LYS   102     206.891  43.834 -30.677  1.00  0.00           C  
ATOM   1454  HA  LYS   102     205.854  44.059 -30.928  1.00  0.00           H  
ATOM   1455  CB  LYS   102     207.656  45.171 -30.731  1.00  0.00           C  
ATOM   1456  HB2 LYS   102     208.571  45.017 -30.160  1.00  0.00           H  
ATOM   1457  HB3 LYS   102     207.894  45.374 -31.775  1.00  0.00           H  
ATOM   1458  CG  LYS   102     206.758  46.245 -30.078  1.00  0.00           C  
ATOM   1459  HG2 LYS   102     205.815  46.241 -30.625  1.00  0.00           H  
ATOM   1460  HG3 LYS   102     206.548  45.921 -29.059  1.00  0.00           H  
ATOM   1461  CD  LYS   102     207.160  47.696 -29.901  1.00  0.00           C  
ATOM   1462  HD2 LYS   102     207.943  47.734 -29.143  1.00  0.00           H  
ATOM   1463  HD3 LYS   102     207.605  48.069 -30.823  1.00  0.00           H  
ATOM   1464  CE  LYS   102     206.029  48.618 -29.419  1.00  0.00           C  
ATOM   1465  HE2 LYS   102     206.538  49.564 -29.234  1.00  0.00           H  
ATOM   1466  HE3 LYS   102     205.248  48.713 -30.173  1.00  0.00           H  
ATOM   1467  NZ  LYS   102     205.504  48.300 -28.084  1.00  0.00           N  
ATOM   1468  HZ1 LYS   102     205.136  47.365 -27.983  1.00  0.00           H  
ATOM   1469  HZ2 LYS   102     206.236  48.453 -27.405  1.00  0.00           H  
ATOM   1470  HZ3 LYS   102     204.795  48.957 -27.790  1.00  0.00           H  
ATOM   1471  C   LYS   102     207.389  42.909 -31.752  1.00  0.00           C  
ATOM   1472  O   LYS   102     206.693  42.802 -32.710  1.00  0.00           O  
ATOM   1473  N   ASN   103     208.463  42.215 -31.484  1.00  0.00           N  
ATOM   1474  H   ASN   103     208.921  42.581 -30.661  1.00  0.00           H  
ATOM   1475  CA  ASN   103     209.097  41.182 -32.324  1.00  0.00           C  
ATOM   1476  HA  ASN   103     209.300  41.558 -33.327  1.00  0.00           H  
ATOM   1477  CB  ASN   103     210.288  40.602 -31.504  1.00  0.00           C  
ATOM   1478  HB2 ASN   103     209.942  40.360 -30.499  1.00  0.00           H  
ATOM   1479  HB3 ASN   103     210.698  39.739 -32.028  1.00  0.00           H  
ATOM   1480  CG  ASN   103     211.295  41.687 -31.271  1.00  0.00           C  
ATOM   1481  OD1 ASN   103     211.457  42.367 -30.226  1.00  0.00           O  
ATOM   1482  ND2 ASN   103     212.057  41.973 -32.278  1.00  0.00           N  
ATOM   1483 HD21 ASN   103     212.004  41.283 -33.014  1.00  0.00           H  
ATOM   1484 HD22 ASN   103     212.824  42.605 -32.098  1.00  0.00           H  
ATOM   1485  C   ASN   103     208.071  40.091 -32.594  1.00  0.00           C  
ATOM   1486  O   ASN   103     207.910  39.552 -33.687  1.00  0.00           O  
ATOM   1487  N   GLU   104     207.288  39.648 -31.531  1.00  0.00           N  
ATOM   1488  H   GLU   104     207.608  40.003 -30.641  1.00  0.00           H  
ATOM   1489  CA  GLU   104     206.335  38.574 -31.733  1.00  0.00           C  
ATOM   1490  HA  GLU   104     206.821  37.825 -32.359  1.00  0.00           H  
ATOM   1491  CB  GLU   104     206.031  37.951 -30.363  1.00  0.00           C  
ATOM   1492  HB2 GLU   104     205.783  38.623 -29.541  1.00  0.00           H  
ATOM   1493  HB3 GLU   104     205.181  37.268 -30.361  1.00  0.00           H  
ATOM   1494  CG  GLU   104     207.281  37.173 -29.863  1.00  0.00           C  
ATOM   1495  HG2 GLU   104     208.129  37.849 -29.753  1.00  0.00           H  
ATOM   1496  HG3 GLU   104     207.140  36.830 -28.839  1.00  0.00           H  
ATOM   1497  CD  GLU   104     207.668  35.891 -30.754  1.00  0.00           C  
ATOM   1498  OE1 GLU   104     206.868  35.319 -31.584  1.00  0.00           O  
ATOM   1499  OE2 GLU   104     208.814  35.427 -30.634  1.00  0.00           O  
ATOM   1500  C   GLU   104     205.073  39.083 -32.373  1.00  0.00           C  
ATOM   1501  O   GLU   104     204.341  38.305 -32.962  1.00  0.00           O  
ATOM   1502  N   GLU   105     204.595  40.267 -32.096  1.00  0.00           N  
ATOM   1503  H   GLU   105     205.217  40.911 -31.628  1.00  0.00           H  
ATOM   1504  CA  GLU   105     203.413  40.871 -32.687  1.00  0.00           C  
ATOM   1505  HA  GLU   105     202.499  40.276 -32.669  1.00  0.00           H  
ATOM   1506  CB  GLU   105     203.105  42.201 -31.906  1.00  0.00           C  
ATOM   1507  HB2 GLU   105     202.949  42.033 -30.841  1.00  0.00           H  
ATOM   1508  HB3 GLU   105     204.053  42.731 -31.804  1.00  0.00           H  
ATOM   1509  CG  GLU   105     201.866  43.175 -32.194  1.00  0.00           C  
ATOM   1510  HG2 GLU   105     202.011  43.644 -33.167  1.00  0.00           H  
ATOM   1511  HG3 GLU   105     200.939  42.604 -32.142  1.00  0.00           H  
ATOM   1512  CD  GLU   105     201.767  44.263 -31.101  1.00  0.00           C  
ATOM   1513  OE1 GLU   105     200.624  44.614 -30.836  1.00  0.00           O  
ATOM   1514  OE2 GLU   105     202.688  44.532 -30.308  1.00  0.00           O  
ATOM   1515  C   GLU   105     203.653  41.337 -34.167  1.00  0.00           C  
ATOM   1516  O   GLU   105     202.641  41.508 -34.855  1.00  0.00           O  
ATOM   1517  N   GLY   106     204.896  41.465 -34.587  1.00  0.00           N  
ATOM   1518  H   GLY   106     205.666  41.133 -34.024  1.00  0.00           H  
ATOM   1519  CA  GLY   106     205.253  41.842 -35.940  1.00  0.00           C  
ATOM   1520  HA2 GLY   106     206.286  41.584 -36.170  1.00  0.00           H  
ATOM   1521  HA3 GLY   106     204.621  41.341 -36.674  1.00  0.00           H  
ATOM   1522  C   GLY   106     205.265  43.350 -36.200  1.00  0.00           C  
ATOM   1523  O   GLY   106     205.484  43.749 -37.325  1.00  0.00           O  
ATOM   1524  N   ALA   107     204.979  44.179 -35.164  1.00  0.00           N  
ATOM   1525  H   ALA   107     204.615  43.750 -34.325  1.00  0.00           H  
ATOM   1526  CA  ALA   107     205.267  45.582 -35.264  1.00  0.00           C  
ATOM   1527  HA  ALA   107     204.738  45.901 -36.162  1.00  0.00           H  
ATOM   1528  CB  ALA   107     204.538  46.273 -34.059  1.00  0.00           C  
ATOM   1529  HB1 ALA   107     204.866  45.910 -33.085  1.00  0.00           H  
ATOM   1530  HB2 ALA   107     204.578  47.360 -34.126  1.00  0.00           H  
ATOM   1531  HB3 ALA   107     203.463  46.092 -34.075  1.00  0.00           H  
ATOM   1532  C   ALA   107     206.823  45.841 -35.325  1.00  0.00           C  
ATOM   1533  O   ALA   107     207.529  45.215 -34.624  1.00  0.00           O  
ATOM   1534  N   PRO   108     207.284  46.857 -36.102  1.00  0.00           N  
ATOM   1535  CD  PRO   108     206.412  47.556 -37.090  1.00  0.00           C  
ATOM   1536  HD2 PRO   108     205.461  47.979 -36.767  1.00  0.00           H  
ATOM   1537  HD3 PRO   108     206.159  46.821 -37.853  1.00  0.00           H  
ATOM   1538  CG  PRO   108     207.261  48.662 -37.624  1.00  0.00           C  
ATOM   1539  HG2 PRO   108     207.336  49.560 -37.011  1.00  0.00           H  
ATOM   1540  HG3 PRO   108     206.848  48.779 -38.626  1.00  0.00           H  
ATOM   1541  CB  PRO   108     208.614  47.942 -37.684  1.00  0.00           C  
ATOM   1542  HB2 PRO   108     209.392  48.687 -37.851  1.00  0.00           H  
ATOM   1543  HB3 PRO   108     208.704  47.235 -38.509  1.00  0.00           H  
ATOM   1544  CA  PRO   108     208.667  47.164 -36.316  1.00  0.00           C  
ATOM   1545  HA  PRO   108     209.206  46.220 -36.394  1.00  0.00           H  
ATOM   1546  C   PRO   108     209.466  47.906 -35.282  1.00  0.00           C  
ATOM   1547  O   PRO   108     209.194  49.043 -34.923  1.00  0.00           O  
ATOM   1548  N   GLN   109     210.591  47.314 -34.848  1.00  0.00           N  
ATOM   1549  H   GLN   109     210.859  46.386 -35.145  1.00  0.00           H  
ATOM   1550  CA  GLN   109     211.641  47.866 -33.925  1.00  0.00           C  
ATOM   1551  HA  GLN   109     211.224  48.767 -33.474  1.00  0.00           H  
ATOM   1552  CB  GLN   109     211.994  46.870 -32.801  1.00  0.00           C  
ATOM   1553  HB2 GLN   109     212.286  45.950 -33.306  1.00  0.00           H  
ATOM   1554  HB3 GLN   109     212.783  47.328 -32.204  1.00  0.00           H  
ATOM   1555  CG  GLN   109     210.890  46.471 -31.857  1.00  0.00           C  
ATOM   1556  HG2 GLN   109     209.912  46.490 -32.338  1.00  0.00           H  
ATOM   1557  HG3 GLN   109     211.108  45.450 -31.543  1.00  0.00           H  
ATOM   1558  CD  GLN   109     210.726  47.489 -30.759  1.00  0.00           C  
ATOM   1559  OE1 GLN   109     210.514  48.647 -30.976  1.00  0.00           O  
ATOM   1560  NE2 GLN   109     211.021  47.169 -29.532  1.00  0.00           N  
ATOM   1561 HE21 GLN   109     211.131  46.215 -29.218  1.00  0.00           H  
ATOM   1562 HE22 GLN   109     210.941  47.950 -28.897  1.00  0.00           H  
ATOM   1563  C   GLN   109     212.974  48.314 -34.643  1.00  0.00           C  
ATOM   1564  O   GLN   109     213.415  47.559 -35.454  1.00  0.00           O  
ATOM   1565  N   GLU   110     213.542  49.442 -34.339  1.00  0.00           N  
ATOM   1566  H   GLU   110     212.970  50.107 -33.839  1.00  0.00           H  
ATOM   1567  CA  GLU   110     214.875  49.849 -34.827  1.00  0.00           C  
ATOM   1568  HA  GLU   110     215.043  49.350 -35.782  1.00  0.00           H  
ATOM   1569  CB  GLU   110     214.858  51.382 -35.136  1.00  0.00           C  
ATOM   1570  HB2 GLU   110     213.954  51.520 -35.729  1.00  0.00           H  
ATOM   1571  HB3 GLU   110     214.689  51.924 -34.206  1.00  0.00           H  
ATOM   1572  CG  GLU   110     215.995  52.104 -35.823  1.00  0.00           C  
ATOM   1573  HG2 GLU   110     215.868  53.181 -35.721  1.00  0.00           H  
ATOM   1574  HG3 GLU   110     216.866  51.901 -35.199  1.00  0.00           H  
ATOM   1575  CD  GLU   110     216.279  51.519 -37.192  1.00  0.00           C  
ATOM   1576  OE1 GLU   110     215.322  51.392 -38.006  1.00  0.00           O  
ATOM   1577  OE2 GLU   110     217.492  51.350 -37.477  1.00  0.00           O  
ATOM   1578  C   GLU   110     216.127  49.407 -33.891  1.00  0.00           C  
ATOM   1579  O   GLU   110     217.192  49.123 -34.452  1.00  0.00           O  
ATOM   1580  N   GLY   111     215.994  49.417 -32.556  1.00  0.00           N  
ATOM   1581  H   GLY   111     215.053  49.597 -32.238  1.00  0.00           H  
ATOM   1582  CA  GLY   111     217.031  49.082 -31.431  1.00  0.00           C  
ATOM   1583  HA2 GLY   111     217.755  48.291 -31.622  1.00  0.00           H  
ATOM   1584  HA3 GLY   111     217.720  49.913 -31.283  1.00  0.00           H  
ATOM   1585  C   GLY   111     216.325  48.803 -30.134  1.00  0.00           C  
ATOM   1586  O   GLY   111     215.202  48.456 -30.045  1.00  0.00           O  
ATOM   1587  N   ILE   112     217.017  48.860 -28.981  1.00  0.00           N  
ATOM   1588  H   ILE   112     217.926  49.292 -28.893  1.00  0.00           H  
ATOM   1589  CA  ILE   112     216.432  48.549 -27.641  1.00  0.00           C  
ATOM   1590  HA  ILE   112     215.365  48.343 -27.727  1.00  0.00           H  
ATOM   1591  CB  ILE   112     217.158  47.298 -27.069  1.00  0.00           C  
ATOM   1592  HB  ILE   112     216.711  47.384 -26.078  1.00  0.00           H  
ATOM   1593  CG2 ILE   112     218.658  47.484 -27.035  1.00  0.00           C  
ATOM   1594 HG21 ILE   112     219.118  46.856 -26.272  1.00  0.00           H  
ATOM   1595 HG22 ILE   112     218.882  48.509 -26.742  1.00  0.00           H  
ATOM   1596 HG23 ILE   112     219.168  47.523 -27.998  1.00  0.00           H  
ATOM   1597  CG1 ILE   112     216.744  45.943 -27.762  1.00  0.00           C  
ATOM   1598 HG12 ILE   112     215.700  45.763 -27.506  1.00  0.00           H  
ATOM   1599 HG13 ILE   112     216.777  45.964 -28.851  1.00  0.00           H  
ATOM   1600  CD1 ILE   112     217.371  44.658 -27.144  1.00  0.00           C  
ATOM   1601 HD11 ILE   112     216.888  43.804 -27.619  1.00  0.00           H  
ATOM   1602 HD12 ILE   112     217.154  44.533 -26.083  1.00  0.00           H  
ATOM   1603 HD13 ILE   112     218.431  44.498 -27.342  1.00  0.00           H  
ATOM   1604  C   ILE   112     216.525  49.810 -26.772  1.00  0.00           C  
ATOM   1605  O   ILE   112     217.469  50.650 -26.867  1.00  0.00           O  
ATOM   1606  N   LEU   113     215.447  50.015 -25.951  1.00  0.00           N  
ATOM   1607  H   LEU   113     214.716  49.332 -25.807  1.00  0.00           H  
ATOM   1608  CA  LEU   113     215.359  51.153 -25.133  1.00  0.00           C  
ATOM   1609  HA  LEU   113     215.937  51.888 -25.693  1.00  0.00           H  
ATOM   1610  CB  LEU   113     213.973  51.739 -25.167  1.00  0.00           C  
ATOM   1611  HB2 LEU   113     213.303  50.926 -24.887  1.00  0.00           H  
ATOM   1612  HB3 LEU   113     213.958  52.428 -24.323  1.00  0.00           H  
ATOM   1613  CG  LEU   113     213.624  52.581 -26.465  1.00  0.00           C  
ATOM   1614  HG  LEU   113     214.518  53.203 -26.516  1.00  0.00           H  
ATOM   1615  CD1 LEU   113     212.470  53.489 -26.306  1.00  0.00           C  
ATOM   1616 HD11 LEU   113     211.587  52.955 -25.955  1.00  0.00           H  
ATOM   1617 HD12 LEU   113     212.158  54.009 -27.212  1.00  0.00           H  
ATOM   1618 HD13 LEU   113     212.836  54.202 -25.567  1.00  0.00           H  
ATOM   1619  CD2 LEU   113     213.563  51.705 -27.720  1.00  0.00           C  
ATOM   1620 HD21 LEU   113     212.908  50.834 -27.699  1.00  0.00           H  
ATOM   1621 HD22 LEU   113     214.549  51.331 -27.996  1.00  0.00           H  
ATOM   1622 HD23 LEU   113     213.255  52.245 -28.616  1.00  0.00           H  
ATOM   1623  C   LEU   113     215.889  50.895 -23.733  1.00  0.00           C  
ATOM   1624  O   LEU   113     216.711  51.643 -23.191  1.00  0.00           O  
ATOM   1625  N   GLU   114     215.505  49.787 -23.134  1.00  0.00           N  
ATOM   1626  H   GLU   114     214.912  49.172 -23.673  1.00  0.00           H  
ATOM   1627  CA  GLU   114     215.973  49.284 -21.815  1.00  0.00           C  
ATOM   1628  HA  GLU   114     216.478  50.114 -21.321  1.00  0.00           H  
ATOM   1629  CB  GLU   114     214.742  48.863 -21.038  1.00  0.00           C  
ATOM   1630  HB2 GLU   114     214.140  48.150 -21.601  1.00  0.00           H  
ATOM   1631  HB3 GLU   114     215.109  48.428 -20.108  1.00  0.00           H  
ATOM   1632  CG  GLU   114     213.790  49.996 -20.588  1.00  0.00           C  
ATOM   1633  HG2 GLU   114     214.022  50.884 -21.177  1.00  0.00           H  
ATOM   1634  HG3 GLU   114     212.779  49.665 -20.826  1.00  0.00           H  
ATOM   1635  CD  GLU   114     214.026  50.428 -19.112  1.00  0.00           C  
ATOM   1636  OE1 GLU   114     215.109  51.064 -18.858  1.00  0.00           O  
ATOM   1637  OE2 GLU   114     213.245  50.040 -18.195  1.00  0.00           O  
ATOM   1638  C   GLU   114     216.956  48.085 -21.945  1.00  0.00           C  
ATOM   1639  O   GLU   114     216.608  47.021 -22.356  1.00  0.00           O  
ATOM   1640  N   ASP   115     218.205  48.291 -21.515  1.00  0.00           N  
ATOM   1641  H   ASP   115     218.411  49.155 -21.035  1.00  0.00           H  
ATOM   1642  CA  ASP   115     219.219  47.193 -21.594  1.00  0.00           C  
ATOM   1643  HA  ASP   115     218.791  46.199 -21.460  1.00  0.00           H  
ATOM   1644  CB  ASP   115     219.765  47.226 -23.083  1.00  0.00           C  
ATOM   1645  HB2 ASP   115     218.892  47.412 -23.709  1.00  0.00           H  
ATOM   1646  HB3 ASP   115     220.538  47.987 -23.186  1.00  0.00           H  
ATOM   1647  CG  ASP   115     220.376  45.943 -23.624  1.00  0.00           C  
ATOM   1648  OD1 ASP   115     220.681  45.015 -22.843  1.00  0.00           O  
ATOM   1649  OD2 ASP   115     220.869  45.937 -24.756  1.00  0.00           O  
ATOM   1650  C   ASP   115     220.246  47.281 -20.420  1.00  0.00           C  
ATOM   1651  O   ASP   115     220.406  48.244 -19.725  1.00  0.00           O  
ATOM   1652  N   MET   116     220.905  46.047 -20.159  1.00  0.00           N  
ATOM   1653  H   MET   116     220.911  45.296 -20.835  1.00  0.00           H  
ATOM   1654  CA  MET   116     221.982  45.852 -19.121  1.00  0.00           C  
ATOM   1655  HA  MET   116     221.488  45.782 -18.152  1.00  0.00           H  
ATOM   1656  CB  MET   116     222.706  44.443 -19.384  1.00  0.00           C  
ATOM   1657  HB2 MET   116     221.968  43.658 -19.549  1.00  0.00           H  
ATOM   1658  HB3 MET   116     223.383  44.300 -20.226  1.00  0.00           H  
ATOM   1659  CG  MET   116     223.601  44.137 -18.190  1.00  0.00           C  
ATOM   1660  HG2 MET   116     224.326  44.923 -17.982  1.00  0.00           H  
ATOM   1661  HG3 MET   116     222.937  44.255 -17.333  1.00  0.00           H  
ATOM   1662  SD  MET   116     224.388  42.495 -18.156  1.00  0.00           S  
ATOM   1663  CE  MET   116     224.910  42.085 -19.856  1.00  0.00           C  
ATOM   1664  HE1 MET   116     225.278  41.060 -19.899  1.00  0.00           H  
ATOM   1665  HE2 MET   116     224.095  42.207 -20.568  1.00  0.00           H  
ATOM   1666  HE3 MET   116     225.673  42.782 -20.205  1.00  0.00           H  
ATOM   1667  C   MET   116     222.981  46.970 -18.974  1.00  0.00           C  
ATOM   1668  O   MET   116     223.352  47.619 -19.936  1.00  0.00           O  
ATOM   1669  N   PRO   117     223.498  47.337 -17.755  1.00  0.00           N  
ATOM   1670  CD  PRO   117     222.911  47.118 -16.460  1.00  0.00           C  
ATOM   1671  HD2 PRO   117     222.940  46.071 -16.157  1.00  0.00           H  
ATOM   1672  HD3 PRO   117     221.878  47.451 -16.565  1.00  0.00           H  
ATOM   1673  CG  PRO   117     223.725  48.082 -15.451  1.00  0.00           C  
ATOM   1674  HG2 PRO   117     224.595  47.531 -15.092  1.00  0.00           H  
ATOM   1675  HG3 PRO   117     223.043  48.431 -14.676  1.00  0.00           H  
ATOM   1676  CB  PRO   117     224.155  49.196 -16.287  1.00  0.00           C  
ATOM   1677  HB2 PRO   117     224.991  49.793 -15.922  1.00  0.00           H  
ATOM   1678  HB3 PRO   117     223.251  49.796 -16.385  1.00  0.00           H  
ATOM   1679  CA  PRO   117     224.423  48.399 -17.646  1.00  0.00           C  
ATOM   1680  HA  PRO   117     224.340  49.144 -18.437  1.00  0.00           H  
ATOM   1681  C   PRO   117     225.845  47.828 -17.737  1.00  0.00           C  
ATOM   1682  O   PRO   117     226.165  46.815 -17.124  1.00  0.00           O  
ATOM   1683  N   VAL   118     226.754  48.524 -18.439  1.00  0.00           N  
ATOM   1684  H   VAL   118     226.386  49.219 -19.073  1.00  0.00           H  
ATOM   1685  CA  VAL   118     228.141  48.087 -18.425  1.00  0.00           C  
ATOM   1686  HA  VAL   118     228.306  47.544 -17.495  1.00  0.00           H  
ATOM   1687  CB  VAL   118     228.450  47.221 -19.621  1.00  0.00           C  
ATOM   1688  HB  VAL   118     229.506  46.952 -19.578  1.00  0.00           H  
ATOM   1689  CG1 VAL   118     228.180  47.757 -21.039  1.00  0.00           C  
ATOM   1690 HG11 VAL   118     227.111  47.959 -21.105  1.00  0.00           H  
ATOM   1691 HG12 VAL   118     228.684  47.075 -21.724  1.00  0.00           H  
ATOM   1692 HG13 VAL   118     228.614  48.740 -21.221  1.00  0.00           H  
ATOM   1693  CG2 VAL   118     227.750  45.890 -19.663  1.00  0.00           C  
ATOM   1694 HG21 VAL   118     228.171  45.440 -18.764  1.00  0.00           H  
ATOM   1695 HG22 VAL   118     227.891  45.232 -20.520  1.00  0.00           H  
ATOM   1696 HG23 VAL   118     226.669  46.017 -19.603  1.00  0.00           H  
ATOM   1697  C   VAL   118     229.082  49.296 -18.255  1.00  0.00           C  
ATOM   1698  O   VAL   118     228.882  50.385 -18.721  1.00  0.00           O  
ATOM   1699  N   ASP   119     230.134  49.107 -17.414  1.00  0.00           N  
ATOM   1700  H   ASP   119     230.236  48.188 -17.007  1.00  0.00           H  
ATOM   1701  CA  ASP   119     231.129  50.076 -16.921  1.00  0.00           C  
ATOM   1702  HA  ASP   119     230.809  51.115 -17.003  1.00  0.00           H  
ATOM   1703  CB  ASP   119     231.411  49.888 -15.400  1.00  0.00           C  
ATOM   1704  HB2 ASP   119     230.430  49.945 -14.929  1.00  0.00           H  
ATOM   1705  HB3 ASP   119     231.689  48.859 -15.170  1.00  0.00           H  
ATOM   1706  CG  ASP   119     232.372  50.831 -14.756  1.00  0.00           C  
ATOM   1707  OD1 ASP   119     232.594  50.731 -13.526  1.00  0.00           O  
ATOM   1708  OD2 ASP   119     232.789  51.794 -15.483  1.00  0.00           O  
ATOM   1709  C   ASP   119     232.497  49.810 -17.635  1.00  0.00           C  
ATOM   1710  O   ASP   119     233.330  48.958 -17.196  1.00  0.00           O  
ATOM   1711  N   PRO   120     232.645  50.407 -18.843  1.00  0.00           N  
ATOM   1712  CD  PRO   120     231.843  51.498 -19.430  1.00  0.00           C  
ATOM   1713  HD2 PRO   120     232.008  52.250 -18.659  1.00  0.00           H  
ATOM   1714  HD3 PRO   120     230.830  51.145 -19.626  1.00  0.00           H  
ATOM   1715  CG  PRO   120     232.583  51.930 -20.753  1.00  0.00           C  
ATOM   1716  HG2 PRO   120     233.177  52.842 -20.689  1.00  0.00           H  
ATOM   1717  HG3 PRO   120     231.807  52.199 -21.469  1.00  0.00           H  
ATOM   1718  CB  PRO   120     233.370  50.640 -21.133  1.00  0.00           C  
ATOM   1719  HB2 PRO   120     234.209  50.680 -21.828  1.00  0.00           H  
ATOM   1720  HB3 PRO   120     232.672  49.896 -21.517  1.00  0.00           H  
ATOM   1721  CA  PRO   120     233.829  50.190 -19.754  1.00  0.00           C  
ATOM   1722  HA  PRO   120     234.027  49.119 -19.712  1.00  0.00           H  
ATOM   1723  C   PRO   120     235.180  50.711 -19.206  1.00  0.00           C  
ATOM   1724  O   PRO   120     236.154  50.115 -19.746  1.00  0.00           O  
ATOM   1725  N   ASP   121     235.219  51.675 -18.204  1.00  0.00           N  
ATOM   1726  H   ASP   121     234.368  52.219 -18.183  1.00  0.00           H  
ATOM   1727  CA  ASP   121     236.544  52.217 -17.750  1.00  0.00           C  
ATOM   1728  HA  ASP   121     237.144  52.447 -18.630  1.00  0.00           H  
ATOM   1729  CB  ASP   121     236.339  53.564 -16.999  1.00  0.00           C  
ATOM   1730  HB2 ASP   121     235.790  53.252 -16.111  1.00  0.00           H  
ATOM   1731  HB3 ASP   121     237.271  53.957 -16.593  1.00  0.00           H  
ATOM   1732  CG  ASP   121     235.551  54.559 -17.876  1.00  0.00           C  
ATOM   1733  OD1 ASP   121     235.247  54.247 -19.047  1.00  0.00           O  
ATOM   1734  OD2 ASP   121     235.169  55.687 -17.342  1.00  0.00           O  
ATOM   1735  C   ASP   121     237.415  51.273 -16.972  1.00  0.00           C  
ATOM   1736  O   ASP   121     238.602  51.638 -16.882  1.00  0.00           O  
ATOM   1737  N   ASN   122     236.922  50.163 -16.407  1.00  0.00           N  
ATOM   1738  H   ASN   122     235.956  50.035 -16.672  1.00  0.00           H  
ATOM   1739  CA  ASN   122     237.663  49.287 -15.531  1.00  0.00           C  
ATOM   1740  HA  ASN   122     238.064  49.918 -14.737  1.00  0.00           H  
ATOM   1741  CB  ASN   122     236.665  48.255 -15.055  1.00  0.00           C  
ATOM   1742  HB2 ASN   122     236.140  47.865 -15.927  1.00  0.00           H  
ATOM   1743  HB3 ASN   122     237.076  47.366 -14.578  1.00  0.00           H  
ATOM   1744  CG  ASN   122     235.667  48.778 -14.072  1.00  0.00           C  
ATOM   1745  OD1 ASN   122     236.085  49.387 -13.155  1.00  0.00           O  
ATOM   1746  ND2 ASN   122     234.398  48.649 -14.203  1.00  0.00           N  
ATOM   1747 HD21 ASN   122     233.971  48.155 -14.974  1.00  0.00           H  
ATOM   1748 HD22 ASN   122     233.786  48.978 -13.470  1.00  0.00           H  
ATOM   1749  C   ASN   122     238.875  48.576 -16.055  1.00  0.00           C  
ATOM   1750  O   ASN   122     239.559  47.836 -15.355  1.00  0.00           O  
ATOM   1751  N   GLU   123     239.200  48.725 -17.361  1.00  0.00           N  
ATOM   1752  H   GLU   123     238.503  49.272 -17.846  1.00  0.00           H  
ATOM   1753  CA  GLU   123     240.162  47.855 -18.109  1.00  0.00           C  
ATOM   1754  HA  GLU   123     239.786  46.833 -18.155  1.00  0.00           H  
ATOM   1755  CB  GLU   123     240.209  48.545 -19.556  1.00  0.00           C  
ATOM   1756  HB2 GLU   123     239.286  48.365 -20.106  1.00  0.00           H  
ATOM   1757  HB3 GLU   123     240.415  49.612 -19.467  1.00  0.00           H  
ATOM   1758  CG  GLU   123     241.418  47.993 -20.358  1.00  0.00           C  
ATOM   1759  HG2 GLU   123     242.246  48.283 -19.711  1.00  0.00           H  
ATOM   1760  HG3 GLU   123     241.364  46.910 -20.471  1.00  0.00           H  
ATOM   1761  CD  GLU   123     241.348  48.599 -21.731  1.00  0.00           C  
ATOM   1762  OE1 GLU   123     240.850  48.054 -22.758  1.00  0.00           O  
ATOM   1763  OE2 GLU   123     241.751  49.764 -21.887  1.00  0.00           O  
ATOM   1764  C   GLU   123     241.524  47.815 -17.410  1.00  0.00           C  
ATOM   1765  O   GLU   123     242.126  46.793 -17.563  1.00  0.00           O  
ATOM   1766  N   ALA   124     241.983  48.791 -16.599  1.00  0.00           N  
ATOM   1767  H   ALA   124     241.560  49.708 -16.628  1.00  0.00           H  
ATOM   1768  CA  ALA   124     243.238  48.709 -15.765  1.00  0.00           C  
ATOM   1769  HA  ALA   124     244.004  48.294 -16.419  1.00  0.00           H  
ATOM   1770  CB  ALA   124     243.651  50.241 -15.528  1.00  0.00           C  
ATOM   1771  HB1 ALA   124     242.977  50.815 -14.892  1.00  0.00           H  
ATOM   1772  HB2 ALA   124     244.660  50.212 -15.118  1.00  0.00           H  
ATOM   1773  HB3 ALA   124     243.613  50.821 -16.450  1.00  0.00           H  
ATOM   1774  C   ALA   124     243.259  47.923 -14.455  1.00  0.00           C  
ATOM   1775  O   ALA   124     244.212  47.816 -13.664  1.00  0.00           O  
ATOM   1776  N   TYR   125     242.159  47.244 -14.252  1.00  0.00           N  
ATOM   1777  H   TYR   125     241.476  47.543 -14.934  1.00  0.00           H  
ATOM   1778  CA  TYR   125     241.830  46.332 -13.136  1.00  0.00           C  
ATOM   1779  HA  TYR   125     242.740  46.108 -12.580  1.00  0.00           H  
ATOM   1780  CB  TYR   125     240.851  47.056 -12.261  1.00  0.00           C  
ATOM   1781  HB2 TYR   125     239.973  47.397 -12.809  1.00  0.00           H  
ATOM   1782  HB3 TYR   125     240.438  46.376 -11.516  1.00  0.00           H  
ATOM   1783  CG  TYR   125     241.444  48.203 -11.398  1.00  0.00           C  
ATOM   1784  CD1 TYR   125     242.603  47.847 -10.673  1.00  0.00           C  
ATOM   1785  HD1 TYR   125     242.947  46.823 -10.657  1.00  0.00           H  
ATOM   1786  CE1 TYR   125     243.311  48.790  -9.901  1.00  0.00           C  
ATOM   1787  HE1 TYR   125     244.208  48.441  -9.410  1.00  0.00           H  
ATOM   1788  CZ  TYR   125     242.767  50.047  -9.797  1.00  0.00           C  
ATOM   1789  OH  TYR   125     243.422  51.025  -9.069  1.00  0.00           O  
ATOM   1790  HH  TYR   125     244.344  50.860  -8.859  1.00  0.00           H  
ATOM   1791  CE2 TYR   125     241.635  50.405 -10.539  1.00  0.00           C  
ATOM   1792  HE2 TYR   125     241.265  51.420 -10.540  1.00  0.00           H  
ATOM   1793  CD2 TYR   125     240.929  49.506 -11.316  1.00  0.00           C  
ATOM   1794  HD2 TYR   125     240.145  49.825 -11.988  1.00  0.00           H  
ATOM   1795  C   TYR   125     241.311  44.959 -13.504  1.00  0.00           C  
ATOM   1796  O   TYR   125     241.475  43.962 -12.812  1.00  0.00           O  
ATOM   1797  N   GLU   126     240.586  44.923 -14.612  1.00  0.00           N  
ATOM   1798  H   GLU   126     240.455  45.798 -15.099  1.00  0.00           H  
ATOM   1799  CA  GLU   126     239.996  43.719 -15.183  1.00  0.00           C  
ATOM   1800  HA  GLU   126     239.448  43.158 -14.426  1.00  0.00           H  
ATOM   1801  CB  GLU   126     238.911  44.081 -16.210  1.00  0.00           C  
ATOM   1802  HB2 GLU   126     239.271  44.729 -17.010  1.00  0.00           H  
ATOM   1803  HB3 GLU   126     238.461  43.181 -16.627  1.00  0.00           H  
ATOM   1804  CG  GLU   126     237.723  44.993 -15.685  1.00  0.00           C  
ATOM   1805  HG2 GLU   126     238.137  45.531 -14.832  1.00  0.00           H  
ATOM   1806  HG3 GLU   126     237.552  45.599 -16.575  1.00  0.00           H  
ATOM   1807  CD  GLU   126     236.438  44.267 -15.231  1.00  0.00           C  
ATOM   1808  OE1 GLU   126     236.229  43.031 -15.288  1.00  0.00           O  
ATOM   1809  OE2 GLU   126     235.400  44.927 -14.913  1.00  0.00           O  
ATOM   1810  C   GLU   126     240.992  42.812 -16.037  1.00  0.00           C  
ATOM   1811  O   GLU   126     240.700  41.681 -16.402  1.00  0.00           O  
ATOM   1812  N   MET   127     242.097  43.389 -16.538  1.00  0.00           N  
ATOM   1813  H   MET   127     242.229  44.368 -16.328  1.00  0.00           H  
ATOM   1814  CA  MET   127     243.151  42.835 -17.375  1.00  0.00           C  
ATOM   1815  HA  MET   127     242.629  42.294 -18.165  1.00  0.00           H  
ATOM   1816  CB  MET   127     243.924  44.101 -17.977  1.00  0.00           C  
ATOM   1817  HB2 MET   127     243.317  44.630 -18.713  1.00  0.00           H  
ATOM   1818  HB3 MET   127     244.095  44.871 -17.224  1.00  0.00           H  
ATOM   1819  CG  MET   127     245.175  43.680 -18.776  1.00  0.00           C  
ATOM   1820  HG2 MET   127     245.721  44.522 -19.203  1.00  0.00           H  
ATOM   1821  HG3 MET   127     245.767  43.075 -18.089  1.00  0.00           H  
ATOM   1822  SD  MET   127     244.763  42.678 -20.227  1.00  0.00           S  
ATOM   1823  CE  MET   127     246.376  42.906 -21.023  1.00  0.00           C  
ATOM   1824  HE1 MET   127     246.534  43.964 -21.230  1.00  0.00           H  
ATOM   1825  HE2 MET   127     247.314  42.580 -20.573  1.00  0.00           H  
ATOM   1826  HE3 MET   127     246.435  42.517 -22.039  1.00  0.00           H  
ATOM   1827  C   MET   127     244.173  41.858 -16.564  1.00  0.00           C  
ATOM   1828  O   MET   127     244.590  42.290 -15.511  1.00  0.00           O  
ATOM   1829  N   PRO   128     244.332  40.562 -16.809  1.00  0.00           N  
ATOM   1830  CD  PRO   128     243.586  39.869 -17.817  1.00  0.00           C  
ATOM   1831  HD2 PRO   128     243.399  40.296 -18.802  1.00  0.00           H  
ATOM   1832  HD3 PRO   128     242.573  39.797 -17.422  1.00  0.00           H  
ATOM   1833  CG  PRO   128     244.075  38.437 -17.857  1.00  0.00           C  
ATOM   1834  HG2 PRO   128     244.777  38.252 -18.670  1.00  0.00           H  
ATOM   1835  HG3 PRO   128     243.294  37.677 -17.875  1.00  0.00           H  
ATOM   1836  CB  PRO   128     244.775  38.300 -16.560  1.00  0.00           C  
ATOM   1837  HB2 PRO   128     245.567  37.552 -16.525  1.00  0.00           H  
ATOM   1838  HB3 PRO   128     244.048  37.885 -15.862  1.00  0.00           H  
ATOM   1839  CA  PRO   128     245.228  39.692 -16.151  1.00  0.00           C  
ATOM   1840  HA  PRO   128     245.082  39.889 -15.089  1.00  0.00           H  
ATOM   1841  C   PRO   128     246.679  40.069 -16.451  1.00  0.00           C  
ATOM   1842  O   PRO   128     247.072  40.627 -17.460  1.00  0.00           O  
ATOM   1843  N   SER   129     247.649  39.573 -15.652  1.00  0.00           N  
ATOM   1844  H   SER   129     247.314  39.306 -14.737  1.00  0.00           H  
ATOM   1845  CA  SER   129     249.053  39.999 -15.763  1.00  0.00           C  
ATOM   1846  HA  SER   129     249.344  40.686 -16.558  1.00  0.00           H  
ATOM   1847  CB  SER   129     249.554  40.761 -14.505  1.00  0.00           C  
ATOM   1848  HB2 SER   129     250.214  41.578 -14.796  1.00  0.00           H  
ATOM   1849  HB3 SER   129     248.701  41.265 -14.049  1.00  0.00           H  
ATOM   1850  OG  SER   129     250.023  39.901 -13.463  1.00  0.00           O  
ATOM   1851  HG  SER   129     250.064  40.533 -12.741  1.00  0.00           H  
ATOM   1852  C   SER   129     250.063  38.836 -15.947  1.00  0.00           C  
ATOM   1853  O   SER   129     251.128  38.919 -16.642  1.00  0.00           O  
ATOM   1854  N   GLU   130     249.826  37.664 -15.303  1.00  0.00           N  
ATOM   1855  H   GLU   130     249.020  37.806 -14.711  1.00  0.00           H  
ATOM   1856  CA  GLU   130     250.517  36.371 -15.365  1.00  0.00           C  
ATOM   1857  HA  GLU   130     251.233  36.426 -14.545  1.00  0.00           H  
ATOM   1858  CB  GLU   130     249.557  35.213 -15.042  1.00  0.00           C  
ATOM   1859  HB2 GLU   130     248.952  35.131 -15.945  1.00  0.00           H  
ATOM   1860  HB3 GLU   130     250.195  34.348 -14.860  1.00  0.00           H  
ATOM   1861  CG  GLU   130     248.729  35.421 -13.754  1.00  0.00           C  
ATOM   1862  HG2 GLU   130     248.305  36.424 -13.728  1.00  0.00           H  
ATOM   1863  HG3 GLU   130     247.866  34.756 -13.803  1.00  0.00           H  
ATOM   1864  CD  GLU   130     249.400  35.224 -12.406  1.00  0.00           C  
ATOM   1865  OE1 GLU   130     249.851  34.091 -12.205  1.00  0.00           O  
ATOM   1866  OE2 GLU   130     249.473  36.176 -11.571  1.00  0.00           O  
ATOM   1867  C   GLU   130     251.225  35.971 -16.700  1.00  0.00           C  
ATOM   1868  O   GLU   130     252.323  35.406 -16.690  1.00  0.00           O  
ATOM   1869  N   GLU   131     250.534  36.215 -17.800  1.00  0.00           N  
ATOM   1870  H   GLU   131     249.612  36.573 -17.595  1.00  0.00           H  
ATOM   1871  CA  GLU   131     251.200  36.096 -19.131  1.00  0.00           C  
ATOM   1872  HA  GLU   131     251.589  35.104 -19.359  1.00  0.00           H  
ATOM   1873  CB  GLU   131     250.075  36.408 -20.239  1.00  0.00           C  
ATOM   1874  HB2 GLU   131     250.451  35.984 -21.171  1.00  0.00           H  
ATOM   1875  HB3 GLU   131     249.256  35.739 -19.975  1.00  0.00           H  
ATOM   1876  CG  GLU   131     249.495  37.809 -20.434  1.00  0.00           C  
ATOM   1877  HG2 GLU   131     249.015  38.044 -19.484  1.00  0.00           H  
ATOM   1878  HG3 GLU   131     250.253  38.585 -20.539  1.00  0.00           H  
ATOM   1879  CD  GLU   131     248.566  37.894 -21.663  1.00  0.00           C  
ATOM   1880  OE1 GLU   131     247.673  37.026 -21.783  1.00  0.00           O  
ATOM   1881  OE2 GLU   131     248.761  38.704 -22.608  1.00  0.00           O  
ATOM   1882  C   GLU   131     252.386  37.000 -19.512  1.00  0.00           C  
ATOM   1883  O   GLU   131     253.115  36.713 -20.434  1.00  0.00           O  
ATOM   1884  N   GLY   132     252.720  38.040 -18.773  1.00  0.00           N  
ATOM   1885  H   GLY   132     252.243  38.103 -17.885  1.00  0.00           H  
ATOM   1886  CA  GLY   132     253.791  39.012 -19.035  1.00  0.00           C  
ATOM   1887  HA2 GLY   132     254.527  38.530 -19.678  1.00  0.00           H  
ATOM   1888  HA3 GLY   132     253.270  39.862 -19.476  1.00  0.00           H  
ATOM   1889  C   GLY   132     254.421  39.509 -17.773  1.00  0.00           C  
ATOM   1890  O   GLY   132     254.723  40.675 -17.620  1.00  0.00           O  
ATOM   1891  N   TYR   133     254.415  38.669 -16.708  1.00  0.00           N  
ATOM   1892  H   TYR   133     254.129  37.739 -16.980  1.00  0.00           H  
ATOM   1893  CA  TYR   133     254.805  38.953 -15.363  1.00  0.00           C  
ATOM   1894  HA  TYR   133     254.768  40.036 -15.247  1.00  0.00           H  
ATOM   1895  CB  TYR   133     253.720  38.393 -14.400  1.00  0.00           C  
ATOM   1896  HB2 TYR   133     252.902  39.099 -14.544  1.00  0.00           H  
ATOM   1897  HB3 TYR   133     253.393  37.424 -14.776  1.00  0.00           H  
ATOM   1898  CG  TYR   133     254.081  38.133 -12.965  1.00  0.00           C  
ATOM   1899  CD1 TYR   133     254.374  36.827 -12.574  1.00  0.00           C  
ATOM   1900  HD1 TYR   133     254.352  36.050 -13.324  1.00  0.00           H  
ATOM   1901  CE1 TYR   133     254.690  36.537 -11.293  1.00  0.00           C  
ATOM   1902  HE1 TYR   133     254.969  35.526 -11.035  1.00  0.00           H  
ATOM   1903  CZ  TYR   133     254.639  37.535 -10.231  1.00  0.00           C  
ATOM   1904  OH  TYR   133     254.759  37.269  -8.921  1.00  0.00           O  
ATOM   1905  HH  TYR   133     254.995  38.093  -8.488  1.00  0.00           H  
ATOM   1906  CE2 TYR   133     254.385  38.885 -10.617  1.00  0.00           C  
ATOM   1907  HE2 TYR   133     254.372  39.728  -9.943  1.00  0.00           H  
ATOM   1908  CD2 TYR   133     254.118  39.138 -11.972  1.00  0.00           C  
ATOM   1909  HD2 TYR   133     253.916  40.134 -12.338  1.00  0.00           H  
ATOM   1910  C   TYR   133     256.193  38.326 -15.046  1.00  0.00           C  
ATOM   1911  O   TYR   133     256.478  37.184 -15.445  1.00  0.00           O  
ATOM   1912  N   GLN   134     257.139  39.112 -14.582  1.00  0.00           N  
ATOM   1913  H   GLN   134     256.881  40.047 -14.300  1.00  0.00           H  
ATOM   1914  CA  GLN   134     258.608  38.862 -14.387  1.00  0.00           C  
ATOM   1915  HA  GLN   134     258.915  38.056 -15.054  1.00  0.00           H  
ATOM   1916  CB  GLN   134     259.428  40.142 -14.725  1.00  0.00           C  
ATOM   1917  HB2 GLN   134     260.481  39.894 -14.862  1.00  0.00           H  
ATOM   1918  HB3 GLN   134     259.031  40.568 -15.646  1.00  0.00           H  
ATOM   1919  CG  GLN   134     259.193  41.195 -13.653  1.00  0.00           C  
ATOM   1920  HG2 GLN   134     258.919  40.742 -12.700  1.00  0.00           H  
ATOM   1921  HG3 GLN   134     260.221  41.515 -13.482  1.00  0.00           H  
ATOM   1922  CD  GLN   134     258.209  42.259 -14.079  1.00  0.00           C  
ATOM   1923  OE1 GLN   134     257.219  41.982 -14.760  1.00  0.00           O  
ATOM   1924  NE2 GLN   134     258.325  43.475 -13.615  1.00  0.00           N  
ATOM   1925 HE21 GLN   134     258.946  43.624 -12.832  1.00  0.00           H  
ATOM   1926 HE22 GLN   134     257.762  44.266 -13.894  1.00  0.00           H  
ATOM   1927  C   GLN   134     259.021  38.239 -13.016  1.00  0.00           C  
ATOM   1928  O   GLN   134     258.254  38.309 -12.039  1.00  0.00           O  
ATOM   1929  N   ASP   135     260.167  37.557 -13.002  1.00  0.00           N  
ATOM   1930  H   ASP   135     260.714  37.403 -13.837  1.00  0.00           H  
ATOM   1931  CA  ASP   135     260.655  36.705 -11.874  1.00  0.00           C  
ATOM   1932  HA  ASP   135     259.836  36.467 -11.195  1.00  0.00           H  
ATOM   1933  CB  ASP   135     261.128  35.353 -12.495  1.00  0.00           C  
ATOM   1934  HB2 ASP   135     260.310  35.069 -13.157  1.00  0.00           H  
ATOM   1935  HB3 ASP   135     262.015  35.405 -13.125  1.00  0.00           H  
ATOM   1936  CG  ASP   135     261.355  34.201 -11.558  1.00  0.00           C  
ATOM   1937  OD1 ASP   135     261.679  33.099 -12.080  1.00  0.00           O  
ATOM   1938  OD2 ASP   135     261.100  34.308 -10.343  1.00  0.00           O  
ATOM   1939  C   ASP   135     261.672  37.463 -11.046  1.00  0.00           C  
ATOM   1940  O   ASP   135     262.392  38.273 -11.586  1.00  0.00           O  
ATOM   1941  N   TYR   136     261.940  37.029  -9.788  1.00  0.00           N  
ATOM   1942  H   TYR   136     261.322  36.304  -9.453  1.00  0.00           H  
ATOM   1943  CA  TYR   136     262.818  37.504  -8.809  1.00  0.00           C  
ATOM   1944  HA  TYR   136     262.794  38.579  -8.990  1.00  0.00           H  
ATOM   1945  CB  TYR   136     262.045  37.335  -7.457  1.00  0.00           C  
ATOM   1946  HB2 TYR   136     261.991  36.291  -7.148  1.00  0.00           H  
ATOM   1947  HB3 TYR   136     262.547  37.895  -6.668  1.00  0.00           H  
ATOM   1948  CG  TYR   136     260.655  37.928  -7.375  1.00  0.00           C  
ATOM   1949  CD1 TYR   136     260.291  39.263  -7.864  1.00  0.00           C  
ATOM   1950  HD1 TYR   136     261.106  39.796  -8.332  1.00  0.00           H  
ATOM   1951  CE1 TYR   136     258.972  39.732  -7.937  1.00  0.00           C  
ATOM   1952  HE1 TYR   136     258.775  40.741  -8.268  1.00  0.00           H  
ATOM   1953  CZ  TYR   136     257.914  38.930  -7.447  1.00  0.00           C  
ATOM   1954  OH  TYR   136     256.645  39.459  -7.419  1.00  0.00           O  
ATOM   1955  HH  TYR   136     256.527  40.397  -7.583  1.00  0.00           H  
ATOM   1956  CE2 TYR   136     258.172  37.621  -7.105  1.00  0.00           C  
ATOM   1957  HE2 TYR   136     257.383  36.983  -6.736  1.00  0.00           H  
ATOM   1958  CD2 TYR   136     259.559  37.218  -6.885  1.00  0.00           C  
ATOM   1959  HD2 TYR   136     259.676  36.236  -6.452  1.00  0.00           H  
ATOM   1960  C   TYR   136     264.310  36.985  -8.943  1.00  0.00           C  
ATOM   1961  O   TYR   136     265.104  37.682  -8.303  1.00  0.00           O  
ATOM   1962  N   GLU   137     264.645  35.959  -9.645  1.00  0.00           N  
ATOM   1963  H   GLU   137     263.893  35.502 -10.142  1.00  0.00           H  
ATOM   1964  CA  GLU   137     266.006  35.373  -9.657  1.00  0.00           C  
ATOM   1965  HA  GLU   137     266.540  35.494  -8.715  1.00  0.00           H  
ATOM   1966  CB  GLU   137     265.996  33.776  -9.715  1.00  0.00           C  
ATOM   1967  HB2 GLU   137     265.329  33.504 -10.534  1.00  0.00           H  
ATOM   1968  HB3 GLU   137     267.016  33.461  -9.933  1.00  0.00           H  
ATOM   1969  CG  GLU   137     265.429  33.066  -8.436  1.00  0.00           C  
ATOM   1970  HG2 GLU   137     264.682  33.752  -8.038  1.00  0.00           H  
ATOM   1971  HG3 GLU   137     265.003  32.113  -8.753  1.00  0.00           H  
ATOM   1972  CD  GLU   137     266.467  32.693  -7.387  1.00  0.00           C  
ATOM   1973  OE1 GLU   137     267.643  33.128  -7.563  1.00  0.00           O  
ATOM   1974  OE2 GLU   137     266.098  32.038  -6.391  1.00  0.00           O  
ATOM   1975  C   GLU   137     266.879  36.023 -10.791  1.00  0.00           C  
ATOM   1976  O   GLU   137     266.403  36.306 -11.867  1.00  0.00           O  
ATOM   1977  N   PRO   138     268.245  36.242 -10.561  1.00  0.00           N  
ATOM   1978  CD  PRO   138     268.809  36.596  -9.281  1.00  0.00           C  
ATOM   1979  HD2 PRO   138     269.261  35.739  -8.782  1.00  0.00           H  
ATOM   1980  HD3 PRO   138     268.027  36.991  -8.632  1.00  0.00           H  
ATOM   1981  CG  PRO   138     269.962  37.667  -9.571  1.00  0.00           C  
ATOM   1982  HG2 PRO   138     270.717  37.692  -8.786  1.00  0.00           H  
ATOM   1983  HG3 PRO   138     269.651  38.692  -9.772  1.00  0.00           H  
ATOM   1984  CB  PRO   138     270.494  37.158 -10.888  1.00  0.00           C  
ATOM   1985  HB2 PRO   138     271.282  36.435 -10.677  1.00  0.00           H  
ATOM   1986  HB3 PRO   138     270.910  37.955 -11.504  1.00  0.00           H  
ATOM   1987  CA  PRO   138     269.245  36.531 -11.590  1.00  0.00           C  
ATOM   1988  HA  PRO   138     268.829  37.260 -12.285  1.00  0.00           H  
ATOM   1989  C   PRO   138     269.589  35.194 -12.331  1.00  0.00           C  
ATOM   1990  O   PRO   138     269.758  34.100 -11.696  1.00  0.00           O  
ATOM   1991  N   GLU   139     270.141  35.318 -13.561  1.00  0.00           N  
ATOM   1992  H   GLU   139     270.480  36.232 -13.824  1.00  0.00           H  
ATOM   1993  CA  GLU   139     270.535  34.195 -14.448  1.00  0.00           C  
ATOM   1994  HA  GLU   139     271.028  33.455 -13.817  1.00  0.00           H  
ATOM   1995  CB  GLU   139     269.295  33.452 -14.940  1.00  0.00           C  
ATOM   1996  HB2 GLU   139     268.748  32.946 -14.145  1.00  0.00           H  
ATOM   1997  HB3 GLU   139     268.565  34.149 -15.351  1.00  0.00           H  
ATOM   1998  CG  GLU   139     269.627  32.361 -16.008  1.00  0.00           C  
ATOM   1999  HG2 GLU   139     268.667  32.028 -16.402  1.00  0.00           H  
ATOM   2000  HG3 GLU   139     270.222  32.687 -16.861  1.00  0.00           H  
ATOM   2001  CD  GLU   139     270.248  31.101 -15.388  1.00  0.00           C  
ATOM   2002  OE1 GLU   139     270.063  30.041 -16.037  1.00  0.00           O  
ATOM   2003  OE2 GLU   139     271.124  31.062 -14.474  1.00  0.00           O  
ATOM   2004  C   GLU   139     271.643  34.679 -15.377  1.00  0.00           C  
ATOM   2005  O   GLU   139     271.770  35.841 -15.649  1.00  0.00           O  
ATOM   2006  N   ALA   140     272.497  33.794 -15.868  1.00  0.00           N  
ATOM   2007  H   ALA   140     272.415  32.829 -15.581  1.00  0.00           H  
ATOM   2008  CA  ALA   140     273.665  34.112 -16.681  1.00  0.00           C  
ATOM   2009  HA  ALA   140     273.626  35.137 -17.051  1.00  0.00           H  
ATOM   2010  CB  ALA   140     274.925  33.972 -15.783  1.00  0.00           C  
ATOM   2011  HB1 ALA   140     274.919  34.724 -14.994  1.00  0.00           H  
ATOM   2012  HB2 ALA   140     275.032  32.971 -15.365  1.00  0.00           H  
ATOM   2013  HB3 ALA   140     275.872  34.118 -16.303  1.00  0.00           H  
ATOM   2014  C   ALA   140     273.617  33.158 -17.979  1.00  0.00           C  
ATOM   2015  O   ALA   140     273.548  33.662 -19.100  1.00  0.00           O  
ATOM   2016  OXT ALA   140     273.749  31.942 -17.775  1.00  0.00           O  
TER    2017      ALA   140 
ATOM   2017  N   ASP   141     176.251 -17.976  19.532  1.00  0.00           N  
ATOM   2018  H1  ASP   141     176.990 -17.995  20.221  1.00  0.00           H  
ATOM   2019  H2  ASP   141     176.140 -18.914  19.175  1.00  0.00           H  
ATOM   2020  H3  ASP   141     175.400 -17.523  19.832  1.00  0.00           H  
ATOM   2021  CA  ASP   141     176.915 -17.187  18.442  1.00  0.00           C  
ATOM   2022  HA  ASP   141     176.245 -17.014  17.600  1.00  0.00           H  
ATOM   2023  CB  ASP   141     177.117 -15.721  18.933  1.00  0.00           C  
ATOM   2024  HB2 ASP   141     177.897 -15.588  19.682  1.00  0.00           H  
ATOM   2025  HB3 ASP   141     177.586 -15.175  18.115  1.00  0.00           H  
ATOM   2026  CG  ASP   141     175.803 -14.997  19.288  1.00  0.00           C  
ATOM   2027  OD1 ASP   141     175.762 -13.693  19.107  1.00  0.00           O  
ATOM   2028  OD2 ASP   141     174.923 -15.647  19.838  1.00  0.00           O  
ATOM   2029  C   ASP   141     178.218 -17.852  17.911  1.00  0.00           C  
ATOM   2030  O   ASP   141     178.579 -18.848  18.558  1.00  0.00           O  
ATOM   2031  N   ALA   142     178.789 -17.327  16.814  1.00  0.00           N  
ATOM   2032  H   ALA   142     178.396 -16.533  16.329  1.00  0.00           H  
ATOM   2033  CA  ALA   142     179.942 -17.941  16.045  1.00  0.00           C  
ATOM   2034  HA  ALA   142     180.240 -18.698  16.770  1.00  0.00           H  
ATOM   2035  CB  ALA   142     179.359 -18.605  14.813  1.00  0.00           C  
ATOM   2036  HB1 ALA   142     178.462 -19.155  15.095  1.00  0.00           H  
ATOM   2037  HB2 ALA   142     179.048 -17.815  14.129  1.00  0.00           H  
ATOM   2038  HB3 ALA   142     180.085 -19.323  14.432  1.00  0.00           H  
ATOM   2039  C   ALA   142     181.176 -17.079  15.936  1.00  0.00           C  
ATOM   2040  O   ALA   142     181.098 -15.902  16.286  1.00  0.00           O  
ATOM   2041  N   GLU   143     182.326 -17.572  15.435  1.00  0.00           N  
ATOM   2042  H   GLU   143     182.344 -18.528  15.110  1.00  0.00           H  
ATOM   2043  CA  GLU   143     183.545 -16.941  15.265  1.00  0.00           C  
ATOM   2044  HA  GLU   143     183.474 -16.309  16.151  1.00  0.00           H  
ATOM   2045  CB  GLU   143     184.828 -17.871  15.493  1.00  0.00           C  
ATOM   2046  HB2 GLU   143     185.749 -17.291  15.563  1.00  0.00           H  
ATOM   2047  HB3 GLU   143     184.580 -18.408  16.409  1.00  0.00           H  
ATOM   2048  CG  GLU   143     185.098 -18.965  14.421  1.00  0.00           C  
ATOM   2049  HG2 GLU   143     184.223 -19.616  14.422  1.00  0.00           H  
ATOM   2050  HG3 GLU   143     185.086 -18.469  13.451  1.00  0.00           H  
ATOM   2051  CD  GLU   143     186.238 -20.005  14.528  1.00  0.00           C  
ATOM   2052  OE1 GLU   143     187.156 -19.730  15.341  1.00  0.00           O  
ATOM   2053  OE2 GLU   143     186.261 -21.078  13.892  1.00  0.00           O  
ATOM   2054  C   GLU   143     183.576 -16.021  14.064  1.00  0.00           C  
ATOM   2055  O   GLU   143     184.650 -15.600  13.690  1.00  0.00           O  
ATOM   2056  N   PHE   144     182.429 -15.641  13.420  1.00  0.00           N  
ATOM   2057  H   PHE   144     181.515 -15.996  13.665  1.00  0.00           H  
ATOM   2058  CA  PHE   144     182.327 -14.637  12.320  1.00  0.00           C  
ATOM   2059  HA  PHE   144     183.213 -14.014  12.440  1.00  0.00           H  
ATOM   2060  CB  PHE   144     182.424 -15.268  10.908  1.00  0.00           C  
ATOM   2061  HB2 PHE   144     183.363 -15.818  10.977  1.00  0.00           H  
ATOM   2062  HB3 PHE   144     181.665 -16.015  10.675  1.00  0.00           H  
ATOM   2063  CG  PHE   144     182.826 -14.350   9.789  1.00  0.00           C  
ATOM   2064  CD1 PHE   144     183.759 -13.277   9.910  1.00  0.00           C  
ATOM   2065  HD1 PHE   144     184.490 -13.339  10.703  1.00  0.00           H  
ATOM   2066  CE1 PHE   144     183.859 -12.222   8.997  1.00  0.00           C  
ATOM   2067  HE1 PHE   144     184.616 -11.465   9.139  1.00  0.00           H  
ATOM   2068  CZ  PHE   144     183.073 -12.305   7.816  1.00  0.00           C  
ATOM   2069  HZ  PHE   144     183.200 -11.544   7.061  1.00  0.00           H  
ATOM   2070  CE2 PHE   144     182.166 -13.368   7.598  1.00  0.00           C  
ATOM   2071  HE2 PHE   144     181.574 -13.523   6.709  1.00  0.00           H  
ATOM   2072  CD2 PHE   144     182.028 -14.403   8.626  1.00  0.00           C  
ATOM   2073  HD2 PHE   144     181.193 -15.085   8.552  1.00  0.00           H  
ATOM   2074  C   PHE   144     181.045 -13.781  12.429  1.00  0.00           C  
ATOM   2075  O   PHE   144     180.167 -13.972  13.289  1.00  0.00           O  
ATOM   2076  N   ARG   145     180.828 -12.832  11.533  1.00  0.00           N  
ATOM   2077  H   ARG   145     181.681 -12.733  11.001  1.00  0.00           H  
ATOM   2078  CA  ARG   145     179.777 -11.838  11.444  1.00  0.00           C  
ATOM   2079  HA  ARG   145     179.103 -12.053  12.273  1.00  0.00           H  
ATOM   2080  CB  ARG   145     180.394 -10.424  11.659  1.00  0.00           C  
ATOM   2081  HB2 ARG   145     179.637  -9.672  11.885  1.00  0.00           H  
ATOM   2082  HB3 ARG   145     181.195 -10.524  12.391  1.00  0.00           H  
ATOM   2083  CG  ARG   145     180.957  -9.771  10.360  1.00  0.00           C  
ATOM   2084  HG2 ARG   145     181.583 -10.530   9.891  1.00  0.00           H  
ATOM   2085  HG3 ARG   145     180.053  -9.575   9.783  1.00  0.00           H  
ATOM   2086  CD  ARG   145     181.758  -8.494  10.564  1.00  0.00           C  
ATOM   2087  HD2 ARG   145     182.486  -8.555  11.373  1.00  0.00           H  
ATOM   2088  HD3 ARG   145     182.350  -8.283   9.673  1.00  0.00           H  
ATOM   2089  NE  ARG   145     180.937  -7.328  10.886  1.00  0.00           N  
ATOM   2090  HE  ARG   145     179.965  -7.343  10.610  1.00  0.00           H  
ATOM   2091  CZ  ARG   145     181.385  -6.245  11.554  1.00  0.00           C  
ATOM   2092  NH1 ARG   145     182.642  -5.864  11.681  1.00  0.00           N  
ATOM   2093 HH11 ARG   145     183.340  -6.518  11.357  1.00  0.00           H  
ATOM   2094 HH12 ARG   145     182.928  -5.103  12.280  1.00  0.00           H  
ATOM   2095  NH2 ARG   145     180.631  -5.412  12.123  1.00  0.00           N  
ATOM   2096 HH21 ARG   145     179.645  -5.619  12.064  1.00  0.00           H  
ATOM   2097 HH22 ARG   145     180.922  -4.643  12.710  1.00  0.00           H  
ATOM   2098  C   ARG   145     178.884 -11.896  10.166  1.00  0.00           C  
ATOM   2099  O   ARG   145     179.245 -12.496   9.167  1.00  0.00           O  
ATOM   2100  N   HIE   146     177.710 -11.254  10.204  1.00  0.00           N  
ATOM   2101  H   HIE   146     177.535 -10.644  10.990  1.00  0.00           H  
ATOM   2102  CA  HIE   146     176.829 -11.289   9.022  1.00  0.00           C  
ATOM   2103  HA  HIE   146     177.029 -12.004   8.225  1.00  0.00           H  
ATOM   2104  CB  HIE   146     175.402 -11.465   9.523  1.00  0.00           C  
ATOM   2105  HB2 HIE   146     175.329 -12.550   9.600  1.00  0.00           H  
ATOM   2106  HB3 HIE   146     175.438 -11.051  10.531  1.00  0.00           H  
ATOM   2107  CG  HIE   146     174.241 -10.855   8.739  1.00  0.00           C  
ATOM   2108  ND1 HIE   146     174.037  -9.525   8.547  1.00  0.00           N  
ATOM   2109  CE1 HIE   146     172.937  -9.388   7.836  1.00  0.00           C  
ATOM   2110  HE1 HIE   146     172.676  -8.407   7.468  1.00  0.00           H  
ATOM   2111  NE2 HIE   146     172.437 -10.662   7.634  1.00  0.00           N  
ATOM   2112  HE2 HIE   146     171.657 -10.889   7.034  1.00  0.00           H  
ATOM   2113  CD2 HIE   146     173.281 -11.570   8.086  1.00  0.00           C  
ATOM   2114  HD2 HIE   146     173.143 -12.627   7.909  1.00  0.00           H  
ATOM   2115  C   HIE   146     177.106  -9.974   8.148  1.00  0.00           C  
ATOM   2116  O   HIE   146     177.390  -8.914   8.710  1.00  0.00           O  
ATOM   2117  N   ASP   147     177.235 -10.174   6.831  1.00  0.00           N  
ATOM   2118  H   ASP   147     177.124 -11.072   6.384  1.00  0.00           H  
ATOM   2119  CA  ASP   147     177.480  -8.977   6.044  1.00  0.00           C  
ATOM   2120  HA  ASP   147     176.784  -8.265   6.485  1.00  0.00           H  
ATOM   2121  CB  ASP   147     178.955  -8.475   6.288  1.00  0.00           C  
ATOM   2122  HB2 ASP   147     179.182  -8.614   7.345  1.00  0.00           H  
ATOM   2123  HB3 ASP   147     179.715  -9.144   5.883  1.00  0.00           H  
ATOM   2124  CG  ASP   147     179.142  -7.083   5.750  1.00  0.00           C  
ATOM   2125  OD1 ASP   147     180.308  -6.750   5.551  1.00  0.00           O  
ATOM   2126  OD2 ASP   147     178.155  -6.345   5.403  1.00  0.00           O  
ATOM   2127  C   ASP   147     177.183  -9.157   4.527  1.00  0.00           C  
ATOM   2128  O   ASP   147     177.220 -10.244   4.013  1.00  0.00           O  
ATOM   2129  N   SER   148     176.770  -8.127   3.747  1.00  0.00           N  
ATOM   2130  H   SER   148     176.930  -7.215   4.150  1.00  0.00           H  
ATOM   2131  CA  SER   148     176.235  -8.072   2.372  1.00  0.00           C  
ATOM   2132  HA  SER   148     175.683  -8.992   2.180  1.00  0.00           H  
ATOM   2133  CB  SER   148     175.150  -6.945   2.209  1.00  0.00           C  
ATOM   2134  HB2 SER   148     175.617  -5.960   2.243  1.00  0.00           H  
ATOM   2135  HB3 SER   148     174.674  -7.085   1.239  1.00  0.00           H  
ATOM   2136  OG  SER   148     174.181  -6.967   3.297  1.00  0.00           O  
ATOM   2137  HG  SER   148     174.419  -6.226   3.858  1.00  0.00           H  
ATOM   2138  C   SER   148     177.335  -7.977   1.202  1.00  0.00           C  
ATOM   2139  O   SER   148     177.164  -7.286   0.161  1.00  0.00           O  
ATOM   2140  N   GLY   149     178.465  -8.678   1.390  1.00  0.00           N  
ATOM   2141  H   GLY   149     178.566  -9.166   2.268  1.00  0.00           H  
ATOM   2142  CA  GLY   149     179.598  -8.821   0.527  1.00  0.00           C  
ATOM   2143  HA2 GLY   149     179.262  -9.403  -0.332  1.00  0.00           H  
ATOM   2144  HA3 GLY   149     180.027  -7.863   0.233  1.00  0.00           H  
ATOM   2145  C   GLY   149     180.834  -9.624   1.058  1.00  0.00           C  
ATOM   2146  O   GLY   149     180.640 -10.586   1.790  1.00  0.00           O  
ATOM   2147  N   TYR   150     182.023  -9.237   0.602  1.00  0.00           N  
ATOM   2148  H   TYR   150     181.934  -8.675  -0.232  1.00  0.00           H  
ATOM   2149  CA  TYR   150     183.217  -9.963   0.807  1.00  0.00           C  
ATOM   2150  HA  TYR   150     183.173 -11.040   0.969  1.00  0.00           H  
ATOM   2151  CB  TYR   150     184.070  -9.645  -0.452  1.00  0.00           C  
ATOM   2152  HB2 TYR   150     183.462  -9.879  -1.325  1.00  0.00           H  
ATOM   2153  HB3 TYR   150     184.377  -8.600  -0.465  1.00  0.00           H  
ATOM   2154  CG  TYR   150     185.297 -10.437  -0.676  1.00  0.00           C  
ATOM   2155  CD1 TYR   150     186.523  -9.739  -0.446  1.00  0.00           C  
ATOM   2156  HD1 TYR   150     186.579  -8.754  -0.005  1.00  0.00           H  
ATOM   2157  CE1 TYR   150     187.768 -10.410  -0.841  1.00  0.00           C  
ATOM   2158  HE1 TYR   150     188.718  -9.904  -0.751  1.00  0.00           H  
ATOM   2159  CZ  TYR   150     187.692 -11.842  -1.208  1.00  0.00           C  
ATOM   2160  OH  TYR   150     188.771 -12.569  -1.521  1.00  0.00           O  
ATOM   2161  HH  TYR   150     189.515 -11.962  -1.547  1.00  0.00           H  
ATOM   2162  CE2 TYR   150     186.427 -12.488  -1.270  1.00  0.00           C  
ATOM   2163  HE2 TYR   150     186.397 -13.544  -1.495  1.00  0.00           H  
ATOM   2164  CD2 TYR   150     185.218 -11.799  -0.980  1.00  0.00           C  
ATOM   2165  HD2 TYR   150     184.229 -12.194  -1.155  1.00  0.00           H  
ATOM   2166  C   TYR   150     183.974  -9.547   2.054  1.00  0.00           C  
ATOM   2167  O   TYR   150     183.665  -8.561   2.790  1.00  0.00           O  
ATOM   2168  N   GLU   151     185.094 -10.281   2.306  1.00  0.00           N  
ATOM   2169  H   GLU   151     185.393 -10.917   1.580  1.00  0.00           H  
ATOM   2170  CA  GLU   151     186.038 -10.227   3.443  1.00  0.00           C  
ATOM   2171  HA  GLU   151     185.472 -10.560   4.313  1.00  0.00           H  
ATOM   2172  CB  GLU   151     187.295 -11.108   3.115  1.00  0.00           C  
ATOM   2173  HB2 GLU   151     187.855 -10.613   2.321  1.00  0.00           H  
ATOM   2174  HB3 GLU   151     187.840 -11.087   4.059  1.00  0.00           H  
ATOM   2175  CG  GLU   151     186.911 -12.503   2.526  1.00  0.00           C  
ATOM   2176  HG2 GLU   151     186.127 -12.425   1.774  1.00  0.00           H  
ATOM   2177  HG3 GLU   151     187.763 -12.758   1.896  1.00  0.00           H  
ATOM   2178  CD  GLU   151     186.753 -13.697   3.339  1.00  0.00           C  
ATOM   2179  OE1 GLU   151     187.281 -14.741   2.921  1.00  0.00           O  
ATOM   2180  OE2 GLU   151     186.068 -13.671   4.416  1.00  0.00           O  
ATOM   2181  C   GLU   151     186.622  -8.775   3.655  1.00  0.00           C  
ATOM   2182  O   GLU   151     186.983  -8.441   4.767  1.00  0.00           O  
ATOM   2183  N   VAL   152     186.795  -7.998   2.533  1.00  0.00           N  
ATOM   2184  H   VAL   152     186.471  -8.413   1.671  1.00  0.00           H  
ATOM   2185  CA  VAL   152     187.407  -6.633   2.485  1.00  0.00           C  
ATOM   2186  HA  VAL   152     188.013  -6.452   3.372  1.00  0.00           H  
ATOM   2187  CB  VAL   152     188.240  -6.347   1.217  1.00  0.00           C  
ATOM   2188  HB  VAL   152     187.628  -6.340   0.315  1.00  0.00           H  
ATOM   2189  CG1 VAL   152     188.945  -4.924   1.448  1.00  0.00           C  
ATOM   2190 HG11 VAL   152     188.175  -4.162   1.573  1.00  0.00           H  
ATOM   2191 HG12 VAL   152     189.380  -4.952   2.447  1.00  0.00           H  
ATOM   2192 HG13 VAL   152     189.628  -4.720   0.624  1.00  0.00           H  
ATOM   2193  CG2 VAL   152     189.374  -7.371   0.982  1.00  0.00           C  
ATOM   2194 HG21 VAL   152     189.164  -8.405   1.260  1.00  0.00           H  
ATOM   2195 HG22 VAL   152     189.584  -7.441  -0.085  1.00  0.00           H  
ATOM   2196 HG23 VAL   152     190.251  -6.964   1.484  1.00  0.00           H  
ATOM   2197  C   VAL   152     186.160  -5.793   2.697  1.00  0.00           C  
ATOM   2198  O   VAL   152     185.260  -5.764   1.882  1.00  0.00           O  
ATOM   2199  N   HIE   153     186.051  -5.292   3.952  1.00  0.00           N  
ATOM   2200  H   HIE   153     186.816  -5.448   4.593  1.00  0.00           H  
ATOM   2201  CA  HIE   153     184.886  -4.629   4.510  1.00  0.00           C  
ATOM   2202  HA  HIE   153     184.029  -5.302   4.550  1.00  0.00           H  
ATOM   2203  CB  HIE   153     185.324  -4.187   5.976  1.00  0.00           C  
ATOM   2204  HB2 HIE   153     185.978  -3.317   5.909  1.00  0.00           H  
ATOM   2205  HB3 HIE   153     184.427  -3.878   6.513  1.00  0.00           H  
ATOM   2206  CG  HIE   153     185.954  -5.194   6.802  1.00  0.00           C  
ATOM   2207  ND1 HIE   153     187.396  -5.241   7.091  1.00  0.00           N  
ATOM   2208  CE1 HIE   153     187.516  -6.401   7.713  1.00  0.00           C  
ATOM   2209  HE1 HIE   153     188.379  -6.730   8.272  1.00  0.00           H  
ATOM   2210  NE2 HIE   153     186.412  -7.010   7.828  1.00  0.00           N  
ATOM   2211  HE2 HIE   153     186.304  -7.900   8.294  1.00  0.00           H  
ATOM   2212  CD2 HIE   153     185.403  -6.356   7.213  1.00  0.00           C  
ATOM   2213  HD2 HIE   153     184.376  -6.686   7.163  1.00  0.00           H  
ATOM   2214  C   HIE   153     184.496  -3.458   3.609  1.00  0.00           C  
ATOM   2215  O   HIE   153     185.222  -2.461   3.462  1.00  0.00           O  
ATOM   2216  N   HIE   154     183.293  -3.598   3.090  1.00  0.00           N  
ATOM   2217  H   HIE   154     182.874  -4.488   3.320  1.00  0.00           H  
ATOM   2218  CA  HIE   154     182.705  -2.730   1.983  1.00  0.00           C  
ATOM   2219  HA  HIE   154     183.283  -2.940   1.083  1.00  0.00           H  
ATOM   2220  CB  HIE   154     181.340  -3.312   1.741  1.00  0.00           C  
ATOM   2221  HB2 HIE   154     181.480  -4.327   1.368  1.00  0.00           H  
ATOM   2222  HB3 HIE   154     180.766  -3.285   2.668  1.00  0.00           H  
ATOM   2223  CG  HIE   154     180.611  -2.589   0.651  1.00  0.00           C  
ATOM   2224  ND1 HIE   154     179.912  -1.350   0.826  1.00  0.00           N  
ATOM   2225  CE1 HIE   154     179.199  -1.156  -0.276  1.00  0.00           C  
ATOM   2226  HE1 HIE   154     178.486  -0.359  -0.426  1.00  0.00           H  
ATOM   2227  NE2 HIE   154     179.717  -2.086  -1.249  1.00  0.00           N  
ATOM   2228  HE2 HIE   154     179.489  -1.952  -2.223  1.00  0.00           H  
ATOM   2229  CD2 HIE   154     180.448  -2.971  -0.584  1.00  0.00           C  
ATOM   2230  HD2 HIE   154     180.755  -3.950  -0.920  1.00  0.00           H  
ATOM   2231  C   HIE   154     182.734  -1.136   1.962  1.00  0.00           C  
ATOM   2232  O   HIE   154     182.756  -0.459   0.931  1.00  0.00           O  
ATOM   2233  N   GLN   155     182.877  -0.534   3.151  1.00  0.00           N  
ATOM   2234  H   GLN   155     182.933  -1.216   3.894  1.00  0.00           H  
ATOM   2235  CA  GLN   155     182.810   0.942   3.451  1.00  0.00           C  
ATOM   2236  HA  GLN   155     182.443   1.448   2.558  1.00  0.00           H  
ATOM   2237  CB  GLN   155     181.759   1.130   4.598  1.00  0.00           C  
ATOM   2238  HB2 GLN   155     181.292   2.103   4.447  1.00  0.00           H  
ATOM   2239  HB3 GLN   155     180.989   0.454   4.227  1.00  0.00           H  
ATOM   2240  CG  GLN   155     182.108   0.728   6.089  1.00  0.00           C  
ATOM   2241  HG2 GLN   155     183.119   1.003   6.393  1.00  0.00           H  
ATOM   2242  HG3 GLN   155     181.409   1.191   6.785  1.00  0.00           H  
ATOM   2243  CD  GLN   155     182.001  -0.784   6.296  1.00  0.00           C  
ATOM   2244  OE1 GLN   155     182.814  -1.573   5.956  1.00  0.00           O  
ATOM   2245  NE2 GLN   155     180.837  -1.144   6.861  1.00  0.00           N  
ATOM   2246 HE21 GLN   155     180.666  -2.136   6.942  1.00  0.00           H  
ATOM   2247 HE22 GLN   155     180.251  -0.426   7.264  1.00  0.00           H  
ATOM   2248  C   GLN   155     184.115   1.761   3.652  1.00  0.00           C  
ATOM   2249  O   GLN   155     184.038   2.915   3.967  1.00  0.00           O  
ATOM   2250  N   LYS   156     185.411   1.237   3.443  1.00  0.00           N  
ATOM   2251  H   LYS   156     185.446   0.366   2.933  1.00  0.00           H  
ATOM   2252  CA  LYS   156     186.611   2.165   3.386  1.00  0.00           C  
ATOM   2253  HA  LYS   156     186.526   2.902   4.185  1.00  0.00           H  
ATOM   2254  CB  LYS   156     187.873   1.304   3.575  1.00  0.00           C  
ATOM   2255  HB2 LYS   156     187.663   0.259   3.803  1.00  0.00           H  
ATOM   2256  HB3 LYS   156     188.553   1.461   2.738  1.00  0.00           H  
ATOM   2257  CG  LYS   156     188.694   1.761   4.801  1.00  0.00           C  
ATOM   2258  HG2 LYS   156     188.756   2.847   4.876  1.00  0.00           H  
ATOM   2259  HG3 LYS   156     188.197   1.425   5.711  1.00  0.00           H  
ATOM   2260  CD  LYS   156     190.082   1.137   4.768  1.00  0.00           C  
ATOM   2261  HD2 LYS   156     190.087   0.064   4.575  1.00  0.00           H  
ATOM   2262  HD3 LYS   156     190.730   1.543   3.991  1.00  0.00           H  
ATOM   2263  CE  LYS   156     190.791   1.324   6.174  1.00  0.00           C  
ATOM   2264  HE2 LYS   156     190.297   0.668   6.891  1.00  0.00           H  
ATOM   2265  HE3 LYS   156     191.815   0.992   6.004  1.00  0.00           H  
ATOM   2266  NZ  LYS   156     190.914   2.692   6.733  1.00  0.00           N  
ATOM   2267  HZ1 LYS   156     191.502   3.242   6.122  1.00  0.00           H  
ATOM   2268  HZ2 LYS   156     190.053   3.218   6.687  1.00  0.00           H  
ATOM   2269  HZ3 LYS   156     191.271   2.811   7.670  1.00  0.00           H  
ATOM   2270  C   LYS   156     186.559   3.001   2.140  1.00  0.00           C  
ATOM   2271  O   LYS   156     185.658   2.734   1.300  1.00  0.00           O  
ATOM   2272  N   LEU   157     187.464   3.878   2.075  1.00  0.00           N  
ATOM   2273  H   LEU   157     188.235   3.869   2.728  1.00  0.00           H  
ATOM   2274  CA  LEU   157     187.798   4.780   1.005  1.00  0.00           C  
ATOM   2275  HA  LEU   157     187.145   4.535   0.167  1.00  0.00           H  
ATOM   2276  CB  LEU   157     187.427   6.285   1.401  1.00  0.00           C  
ATOM   2277  HB2 LEU   157     187.895   6.593   2.336  1.00  0.00           H  
ATOM   2278  HB3 LEU   157     187.695   6.892   0.537  1.00  0.00           H  
ATOM   2279  CG  LEU   157     185.975   6.457   1.694  1.00  0.00           C  
ATOM   2280  HG  LEU   157     185.578   5.600   2.238  1.00  0.00           H  
ATOM   2281  CD1 LEU   157     185.825   7.712   2.576  1.00  0.00           C  
ATOM   2282 HD11 LEU   157     184.751   7.881   2.650  1.00  0.00           H  
ATOM   2283 HD12 LEU   157     186.252   7.648   3.577  1.00  0.00           H  
ATOM   2284 HD13 LEU   157     186.190   8.483   1.898  1.00  0.00           H  
ATOM   2285  CD2 LEU   157     184.973   6.587   0.422  1.00  0.00           C  
ATOM   2286 HD21 LEU   157     185.407   7.352  -0.220  1.00  0.00           H  
ATOM   2287 HD22 LEU   157     184.924   5.631  -0.100  1.00  0.00           H  
ATOM   2288 HD23 LEU   157     183.918   6.666   0.687  1.00  0.00           H  
ATOM   2289  C   LEU   157     189.305   4.721   0.580  1.00  0.00           C  
ATOM   2290  O   LEU   157     190.142   4.065   1.226  1.00  0.00           O  
ATOM   2291  N   VAL   158     189.608   5.189  -0.587  1.00  0.00           N  
ATOM   2292  H   VAL   158     188.828   5.572  -1.102  1.00  0.00           H  
ATOM   2293  CA  VAL   158     190.957   5.389  -1.202  1.00  0.00           C  
ATOM   2294  HA  VAL   158     191.641   5.519  -0.363  1.00  0.00           H  
ATOM   2295  CB  VAL   158     191.420   4.083  -1.877  1.00  0.00           C  
ATOM   2296  HB  VAL   158     191.328   3.391  -1.040  1.00  0.00           H  
ATOM   2297  CG1 VAL   158     190.547   3.635  -2.969  1.00  0.00           C  
ATOM   2298 HG11 VAL   158     190.139   4.452  -3.564  1.00  0.00           H  
ATOM   2299 HG12 VAL   158     190.950   2.769  -3.493  1.00  0.00           H  
ATOM   2300 HG13 VAL   158     189.634   3.206  -2.555  1.00  0.00           H  
ATOM   2301  CG2 VAL   158     192.806   4.145  -2.527  1.00  0.00           C  
ATOM   2302 HG21 VAL   158     193.072   3.109  -2.738  1.00  0.00           H  
ATOM   2303 HG22 VAL   158     192.704   4.646  -3.489  1.00  0.00           H  
ATOM   2304 HG23 VAL   158     193.474   4.690  -1.861  1.00  0.00           H  
ATOM   2305  C   VAL   158     190.968   6.596  -2.241  1.00  0.00           C  
ATOM   2306  O   VAL   158     189.864   7.027  -2.623  1.00  0.00           O  
ATOM   2307  N   PHE   159     192.146   7.072  -2.570  1.00  0.00           N  
ATOM   2308  H   PHE   159     193.021   6.654  -2.289  1.00  0.00           H  
ATOM   2309  CA  PHE   159     192.356   8.246  -3.481  1.00  0.00           C  
ATOM   2310  HA  PHE   159     191.879   9.084  -2.973  1.00  0.00           H  
ATOM   2311  CB  PHE   159     193.850   8.669  -3.377  1.00  0.00           C  
ATOM   2312  HB2 PHE   159     194.392   8.125  -4.151  1.00  0.00           H  
ATOM   2313  HB3 PHE   159     193.729   9.687  -3.748  1.00  0.00           H  
ATOM   2314  CG  PHE   159     194.559   8.583  -2.044  1.00  0.00           C  
ATOM   2315  CD1 PHE   159     195.597   7.719  -1.756  1.00  0.00           C  
ATOM   2316  HD1 PHE   159     195.856   6.949  -2.468  1.00  0.00           H  
ATOM   2317  CE1 PHE   159     196.243   7.792  -0.518  1.00  0.00           C  
ATOM   2318  HE1 PHE   159     197.060   7.108  -0.341  1.00  0.00           H  
ATOM   2319  CZ  PHE   159     195.828   8.687   0.479  1.00  0.00           C  
ATOM   2320  HZ  PHE   159     196.378   8.708   1.408  1.00  0.00           H  
ATOM   2321  CE2 PHE   159     194.693   9.423   0.235  1.00  0.00           C  
ATOM   2322  HE2 PHE   159     194.334   9.926   1.121  1.00  0.00           H  
ATOM   2323  CD2 PHE   159     194.097   9.457  -1.006  1.00  0.00           C  
ATOM   2324  HD2 PHE   159     193.288  10.150  -1.180  1.00  0.00           H  
ATOM   2325  C   PHE   159     191.869   8.125  -4.904  1.00  0.00           C  
ATOM   2326  O   PHE   159     192.220   7.227  -5.632  1.00  0.00           O  
ATOM   2327  N   PHE   160     190.932   8.891  -5.468  1.00  0.00           N  
ATOM   2328  H   PHE   160     190.503   9.554  -4.837  1.00  0.00           H  
ATOM   2329  CA  PHE   160     190.164   8.655  -6.741  1.00  0.00           C  
ATOM   2330  HA  PHE   160     190.084   7.579  -6.896  1.00  0.00           H  
ATOM   2331  CB  PHE   160     188.678   9.068  -6.544  1.00  0.00           C  
ATOM   2332  HB2 PHE   160     188.663  10.099  -6.191  1.00  0.00           H  
ATOM   2333  HB3 PHE   160     188.207   9.219  -7.515  1.00  0.00           H  
ATOM   2334  CG  PHE   160     187.801   8.213  -5.659  1.00  0.00           C  
ATOM   2335  CD1 PHE   160     187.375   8.618  -4.332  1.00  0.00           C  
ATOM   2336  HD1 PHE   160     187.878   9.447  -3.857  1.00  0.00           H  
ATOM   2337  CE1 PHE   160     186.316   7.929  -3.607  1.00  0.00           C  
ATOM   2338  HE1 PHE   160     185.896   8.380  -2.719  1.00  0.00           H  
ATOM   2339  CZ  PHE   160     185.760   6.758  -4.293  1.00  0.00           C  
ATOM   2340  HZ  PHE   160     185.023   6.117  -3.833  1.00  0.00           H  
ATOM   2341  CE2 PHE   160     186.123   6.391  -5.588  1.00  0.00           C  
ATOM   2342  HE2 PHE   160     185.720   5.520  -6.082  1.00  0.00           H  
ATOM   2343  CD2 PHE   160     187.096   7.136  -6.203  1.00  0.00           C  
ATOM   2344  HD2 PHE   160     187.354   6.926  -7.231  1.00  0.00           H  
ATOM   2345  C   PHE   160     190.779   9.402  -7.973  1.00  0.00           C  
ATOM   2346  O   PHE   160     190.155   9.655  -9.000  1.00  0.00           O  
ATOM   2347  N   ALA   161     191.998   9.860  -7.888  1.00  0.00           N  
ATOM   2348  H   ALA   161     192.454   9.818  -6.987  1.00  0.00           H  
ATOM   2349  CA  ALA   161     192.748  10.575  -8.873  1.00  0.00           C  
ATOM   2350  HA  ALA   161     192.011  10.914  -9.602  1.00  0.00           H  
ATOM   2351  CB  ALA   161     193.274  11.795  -8.181  1.00  0.00           C  
ATOM   2352  HB1 ALA   161     194.128  11.682  -7.512  1.00  0.00           H  
ATOM   2353  HB2 ALA   161     193.544  12.521  -8.949  1.00  0.00           H  
ATOM   2354  HB3 ALA   161     192.544  12.209  -7.486  1.00  0.00           H  
ATOM   2355  C   ALA   161     193.715   9.723  -9.713  1.00  0.00           C  
ATOM   2356  O   ALA   161     193.962  10.086 -10.901  1.00  0.00           O  
ATOM   2357  N   GLU   162     194.071   8.539  -9.194  1.00  0.00           N  
ATOM   2358  H   GLU   162     193.679   8.312  -8.291  1.00  0.00           H  
ATOM   2359  CA  GLU   162     194.708   7.468  -9.997  1.00  0.00           C  
ATOM   2360  HA  GLU   162     195.329   7.918 -10.772  1.00  0.00           H  
ATOM   2361  CB  GLU   162     195.620   6.647  -9.103  1.00  0.00           C  
ATOM   2362  HB2 GLU   162     195.123   6.006  -8.374  1.00  0.00           H  
ATOM   2363  HB3 GLU   162     196.185   5.924  -9.690  1.00  0.00           H  
ATOM   2364  CG  GLU   162     196.616   7.453  -8.225  1.00  0.00           C  
ATOM   2365  HG2 GLU   162     197.098   8.233  -8.813  1.00  0.00           H  
ATOM   2366  HG3 GLU   162     196.122   7.900  -7.363  1.00  0.00           H  
ATOM   2367  CD  GLU   162     197.871   6.526  -7.935  1.00  0.00           C  
ATOM   2368  OE1 GLU   162     199.015   7.079  -7.903  1.00  0.00           O  
ATOM   2369  OE2 GLU   162     197.762   5.316  -7.570  1.00  0.00           O  
ATOM   2370  C   GLU   162     193.668   6.643 -10.775  1.00  0.00           C  
ATOM   2371  O   GLU   162     192.447   6.851 -10.724  1.00  0.00           O  
ATOM   2372  N   ASP   163     194.169   5.583 -11.493  1.00  0.00           N  
ATOM   2373  H   ASP   163     195.089   5.309 -11.180  1.00  0.00           H  
ATOM   2374  CA  ASP   163     193.300   4.807 -12.505  1.00  0.00           C  
ATOM   2375  HA  ASP   163     192.821   5.342 -13.325  1.00  0.00           H  
ATOM   2376  CB  ASP   163     194.208   3.692 -13.162  1.00  0.00           C  
ATOM   2377  HB2 ASP   163     195.161   4.191 -13.339  1.00  0.00           H  
ATOM   2378  HB3 ASP   163     194.374   2.967 -12.365  1.00  0.00           H  
ATOM   2379  CG  ASP   163     193.523   2.842 -14.264  1.00  0.00           C  
ATOM   2380  OD1 ASP   163     193.863   1.650 -14.486  1.00  0.00           O  
ATOM   2381  OD2 ASP   163     192.569   3.291 -14.895  1.00  0.00           O  
ATOM   2382  C   ASP   163     192.063   4.184 -11.732  1.00  0.00           C  
ATOM   2383  O   ASP   163     192.218   3.871 -10.581  1.00  0.00           O  
ATOM   2384  N   VAL   164     190.883   3.917 -12.381  1.00  0.00           N  
ATOM   2385  H   VAL   164     190.773   4.144 -13.359  1.00  0.00           H  
ATOM   2386  CA  VAL   164     189.686   3.217 -11.807  1.00  0.00           C  
ATOM   2387  HA  VAL   164     189.958   2.970 -10.781  1.00  0.00           H  
ATOM   2388  CB  VAL   164     188.519   4.217 -11.846  1.00  0.00           C  
ATOM   2389  HB  VAL   164     187.826   3.884 -11.073  1.00  0.00           H  
ATOM   2390  CG1 VAL   164     188.946   5.582 -11.263  1.00  0.00           C  
ATOM   2391 HG11 VAL   164     188.111   6.097 -10.788  1.00  0.00           H  
ATOM   2392 HG12 VAL   164     189.618   5.523 -10.407  1.00  0.00           H  
ATOM   2393 HG13 VAL   164     189.387   6.261 -11.993  1.00  0.00           H  
ATOM   2394  CG2 VAL   164     187.669   4.413 -13.095  1.00  0.00           C  
ATOM   2395 HG21 VAL   164     188.330   4.730 -13.901  1.00  0.00           H  
ATOM   2396 HG22 VAL   164     187.339   3.416 -13.387  1.00  0.00           H  
ATOM   2397 HG23 VAL   164     186.866   5.129 -12.923  1.00  0.00           H  
ATOM   2398  C   VAL   164     189.359   1.873 -12.551  1.00  0.00           C  
ATOM   2399  O   VAL   164     189.594   1.687 -13.793  1.00  0.00           O  
ATOM   2400  N   GLY   165     188.683   0.986 -11.779  1.00  0.00           N  
ATOM   2401  H   GLY   165     188.646   1.115 -10.778  1.00  0.00           H  
ATOM   2402  CA  GLY   165     188.047  -0.258 -12.280  1.00  0.00           C  
ATOM   2403  HA2 GLY   165     187.612  -0.662 -11.366  1.00  0.00           H  
ATOM   2404  HA3 GLY   165     187.239  -0.105 -12.995  1.00  0.00           H  
ATOM   2405  C   GLY   165     188.835  -1.408 -12.858  1.00  0.00           C  
ATOM   2406  O   GLY   165     188.297  -2.272 -13.545  1.00  0.00           O  
ATOM   2407  N   SER   166     190.125  -1.440 -12.535  1.00  0.00           N  
ATOM   2408  H   SER   166     190.458  -0.824 -11.808  1.00  0.00           H  
ATOM   2409  CA  SER   166     191.021  -2.525 -12.878  1.00  0.00           C  
ATOM   2410  HA  SER   166     190.390  -3.347 -13.218  1.00  0.00           H  
ATOM   2411  CB  SER   166     192.099  -2.149 -13.951  1.00  0.00           C  
ATOM   2412  HB2 SER   166     192.483  -3.065 -14.400  1.00  0.00           H  
ATOM   2413  HB3 SER   166     191.646  -1.515 -14.713  1.00  0.00           H  
ATOM   2414  OG  SER   166     193.075  -1.318 -13.278  1.00  0.00           O  
ATOM   2415  HG  SER   166     193.389  -0.621 -13.859  1.00  0.00           H  
ATOM   2416  C   SER   166     191.627  -3.012 -11.620  1.00  0.00           C  
ATOM   2417  O   SER   166     191.540  -2.273 -10.655  1.00  0.00           O  
ATOM   2418  N   ASN   167     192.223  -4.219 -11.573  1.00  0.00           N  
ATOM   2419  H   ASN   167     192.160  -4.831 -12.374  1.00  0.00           H  
ATOM   2420  CA  ASN   167     192.875  -4.831 -10.450  1.00  0.00           C  
ATOM   2421  HA  ASN   167     192.153  -4.970  -9.645  1.00  0.00           H  
ATOM   2422  CB  ASN   167     193.225  -6.321 -10.620  1.00  0.00           C  
ATOM   2423  HB2 ASN   167     194.132  -6.386 -11.221  1.00  0.00           H  
ATOM   2424  HB3 ASN   167     193.475  -6.633  -9.606  1.00  0.00           H  
ATOM   2425  CG  ASN   167     192.214  -7.363 -11.134  1.00  0.00           C  
ATOM   2426  OD1 ASN   167     191.328  -7.135 -11.949  1.00  0.00           O  
ATOM   2427  ND2 ASN   167     192.312  -8.627 -10.690  1.00  0.00           N  
ATOM   2428 HD21 ASN   167     191.700  -9.361 -11.017  1.00  0.00           H  
ATOM   2429 HD22 ASN   167     192.968  -8.792  -9.940  1.00  0.00           H  
ATOM   2430  C   ASN   167     193.973  -3.988  -9.823  1.00  0.00           C  
ATOM   2431  O   ASN   167     194.197  -4.098  -8.596  1.00  0.00           O  
ATOM   2432  N   LYS   168     194.682  -3.161 -10.707  1.00  0.00           N  
ATOM   2433  H   LYS   168     194.603  -3.166 -11.714  1.00  0.00           H  
ATOM   2434  CA  LYS   168     195.666  -2.104 -10.212  1.00  0.00           C  
ATOM   2435  HA  LYS   168     196.234  -2.469  -9.357  1.00  0.00           H  
ATOM   2436  CB  LYS   168     196.731  -1.832 -11.252  1.00  0.00           C  
ATOM   2437  HB2 LYS   168     196.279  -1.612 -12.219  1.00  0.00           H  
ATOM   2438  HB3 LYS   168     197.305  -0.936 -11.015  1.00  0.00           H  
ATOM   2439  CG  LYS   168     197.702  -2.917 -11.571  1.00  0.00           C  
ATOM   2440  HG2 LYS   168     198.089  -3.228 -10.600  1.00  0.00           H  
ATOM   2441  HG3 LYS   168     197.173  -3.758 -12.020  1.00  0.00           H  
ATOM   2442  CD  LYS   168     198.916  -2.602 -12.312  1.00  0.00           C  
ATOM   2443  HD2 LYS   168     199.548  -1.850 -11.840  1.00  0.00           H  
ATOM   2444  HD3 LYS   168     199.468  -3.534 -12.195  1.00  0.00           H  
ATOM   2445  CE  LYS   168     198.720  -2.484 -13.824  1.00  0.00           C  
ATOM   2446  HE2 LYS   168     198.134  -3.319 -14.207  1.00  0.00           H  
ATOM   2447  HE3 LYS   168     198.262  -1.510 -13.997  1.00  0.00           H  
ATOM   2448  NZ  LYS   168     200.031  -2.559 -14.553  1.00  0.00           N  
ATOM   2449  HZ1 LYS   168     200.509  -1.723 -14.248  1.00  0.00           H  
ATOM   2450  HZ2 LYS   168     200.430  -3.474 -14.399  1.00  0.00           H  
ATOM   2451  HZ3 LYS   168     200.148  -2.405 -15.544  1.00  0.00           H  
ATOM   2452  C   LYS   168     194.921  -0.769  -9.723  1.00  0.00           C  
ATOM   2453  O   LYS   168     195.560   0.188  -9.239  1.00  0.00           O  
ATOM   2454  N   GLY   169     193.675  -0.634 -10.148  1.00  0.00           N  
ATOM   2455  H   GLY   169     193.238  -1.522 -10.351  1.00  0.00           H  
ATOM   2456  CA  GLY   169     192.769   0.493 -10.097  1.00  0.00           C  
ATOM   2457  HA2 GLY   169     193.315   1.411 -10.310  1.00  0.00           H  
ATOM   2458  HA3 GLY   169     192.067   0.443 -10.929  1.00  0.00           H  
ATOM   2459  C   GLY   169     191.972   0.481  -8.781  1.00  0.00           C  
ATOM   2460  O   GLY   169     191.874  -0.545  -8.141  1.00  0.00           O  
ATOM   2461  N   ALA   170     191.562   1.693  -8.420  1.00  0.00           N  
ATOM   2462  H   ALA   170     191.738   2.438  -9.079  1.00  0.00           H  
ATOM   2463  CA  ALA   170     190.652   1.898  -7.290  1.00  0.00           C  
ATOM   2464  HA  ALA   170     190.906   1.141  -6.547  1.00  0.00           H  
ATOM   2465  CB  ALA   170     190.982   3.235  -6.610  1.00  0.00           C  
ATOM   2466  HB1 ALA   170     192.028   3.361  -6.329  1.00  0.00           H  
ATOM   2467  HB2 ALA   170     190.843   4.135  -7.209  1.00  0.00           H  
ATOM   2468  HB3 ALA   170     190.293   3.350  -5.774  1.00  0.00           H  
ATOM   2469  C   ALA   170     189.132   1.677  -7.736  1.00  0.00           C  
ATOM   2470  O   ALA   170     188.711   2.098  -8.858  1.00  0.00           O  
ATOM   2471  N   ILE   171     188.288   1.170  -6.868  1.00  0.00           N  
ATOM   2472  H   ILE   171     188.563   1.257  -5.900  1.00  0.00           H  
ATOM   2473  CA  ILE   171     186.801   0.962  -7.103  1.00  0.00           C  
ATOM   2474  HA  ILE   171     186.480   1.889  -7.578  1.00  0.00           H  
ATOM   2475  CB  ILE   171     186.630  -0.221  -8.091  1.00  0.00           C  
ATOM   2476  HB  ILE   171     187.175  -0.002  -9.009  1.00  0.00           H  
ATOM   2477  CG2 ILE   171     187.180  -1.582  -7.791  1.00  0.00           C  
ATOM   2478 HG21 ILE   171     187.265  -1.660  -6.707  1.00  0.00           H  
ATOM   2479 HG22 ILE   171     186.671  -2.508  -8.060  1.00  0.00           H  
ATOM   2480 HG23 ILE   171     188.187  -1.697  -8.190  1.00  0.00           H  
ATOM   2481  CG1 ILE   171     185.174  -0.387  -8.624  1.00  0.00           C  
ATOM   2482 HG12 ILE   171     184.552  -0.868  -7.869  1.00  0.00           H  
ATOM   2483 HG13 ILE   171     184.882   0.632  -8.877  1.00  0.00           H  
ATOM   2484  CD1 ILE   171     184.829  -1.122  -9.940  1.00  0.00           C  
ATOM   2485 HD11 ILE   171     184.875  -2.200  -9.781  1.00  0.00           H  
ATOM   2486 HD12 ILE   171     183.813  -1.012 -10.318  1.00  0.00           H  
ATOM   2487 HD13 ILE   171     185.529  -0.941 -10.756  1.00  0.00           H  
ATOM   2488  C   ILE   171     186.052   0.835  -5.763  1.00  0.00           C  
ATOM   2489  O   ILE   171     186.736   0.538  -4.790  1.00  0.00           O  
ATOM   2490  N   ILE   172     184.762   1.139  -5.717  1.00  0.00           N  
ATOM   2491  H   ILE   172     184.417   1.765  -6.430  1.00  0.00           H  
ATOM   2492  CA  ILE   172     183.802   0.955  -4.650  1.00  0.00           C  
ATOM   2493  HA  ILE   172     184.217   1.446  -3.771  1.00  0.00           H  
ATOM   2494  CB  ILE   172     182.469   1.610  -5.123  1.00  0.00           C  
ATOM   2495  HB  ILE   172     182.087   1.080  -5.995  1.00  0.00           H  
ATOM   2496  CG2 ILE   172     181.344   1.311  -4.047  1.00  0.00           C  
ATOM   2497 HG21 ILE   172     180.437   1.877  -4.257  1.00  0.00           H  
ATOM   2498 HG22 ILE   172     181.015   0.288  -4.232  1.00  0.00           H  
ATOM   2499 HG23 ILE   172     181.697   1.426  -3.022  1.00  0.00           H  
ATOM   2500  CG1 ILE   172     182.341   3.141  -5.285  1.00  0.00           C  
ATOM   2501 HG12 ILE   172     182.859   3.432  -6.199  1.00  0.00           H  
ATOM   2502 HG13 ILE   172     181.307   3.398  -5.517  1.00  0.00           H  
ATOM   2503  CD1 ILE   172     182.925   4.002  -4.120  1.00  0.00           C  
ATOM   2504 HD11 ILE   172     182.394   3.764  -3.198  1.00  0.00           H  
ATOM   2505 HD12 ILE   172     183.950   3.700  -3.902  1.00  0.00           H  
ATOM   2506 HD13 ILE   172     183.085   5.035  -4.427  1.00  0.00           H  
ATOM   2507  C   ILE   172     183.624  -0.516  -4.307  1.00  0.00           C  
ATOM   2508  O   ILE   172     182.791  -1.176  -4.899  1.00  0.00           O  
ATOM   2509  N   GLY   173     184.260  -0.974  -3.235  1.00  0.00           N  
ATOM   2510  H   GLY   173     184.655  -0.315  -2.579  1.00  0.00           H  
ATOM   2511  CA  GLY   173     184.196  -2.323  -2.712  1.00  0.00           C  
ATOM   2512  HA2 GLY   173     184.499  -2.311  -1.665  1.00  0.00           H  
ATOM   2513  HA3 GLY   173     183.183  -2.671  -2.915  1.00  0.00           H  
ATOM   2514  C   GLY   173     185.190  -3.348  -3.274  1.00  0.00           C  
ATOM   2515  O   GLY   173     185.909  -3.179  -4.326  1.00  0.00           O  
ATOM   2516  N   LEU   174     185.141  -4.533  -2.742  1.00  0.00           N  
ATOM   2517  H   LEU   174     184.570  -4.595  -1.911  1.00  0.00           H  
ATOM   2518  CA  LEU   174     185.867  -5.758  -3.221  1.00  0.00           C  
ATOM   2519  HA  LEU   174     185.705  -6.494  -2.433  1.00  0.00           H  
ATOM   2520  CB  LEU   174     185.196  -6.320  -4.508  1.00  0.00           C  
ATOM   2521  HB2 LEU   174     185.541  -5.602  -5.252  1.00  0.00           H  
ATOM   2522  HB3 LEU   174     185.678  -7.283  -4.677  1.00  0.00           H  
ATOM   2523  CG  LEU   174     183.616  -6.459  -4.495  1.00  0.00           C  
ATOM   2524  HG  LEU   174     183.117  -5.494  -4.405  1.00  0.00           H  
ATOM   2525  CD1 LEU   174     183.288  -7.050  -5.854  1.00  0.00           C  
ATOM   2526 HD11 LEU   174     182.211  -7.216  -5.894  1.00  0.00           H  
ATOM   2527 HD12 LEU   174     183.636  -6.466  -6.705  1.00  0.00           H  
ATOM   2528 HD13 LEU   174     183.799  -8.000  -6.007  1.00  0.00           H  
ATOM   2529  CD2 LEU   174     183.019  -7.360  -3.396  1.00  0.00           C  
ATOM   2530 HD21 LEU   174     181.933  -7.271  -3.418  1.00  0.00           H  
ATOM   2531 HD22 LEU   174     183.252  -8.409  -3.577  1.00  0.00           H  
ATOM   2532 HD23 LEU   174     183.345  -6.988  -2.424  1.00  0.00           H  
ATOM   2533  C   LEU   174     187.380  -5.718  -3.321  1.00  0.00           C  
ATOM   2534  O   LEU   174     188.093  -6.765  -3.111  1.00  0.00           O  
ATOM   2535  N   MET   175     188.055  -4.579  -3.484  1.00  0.00           N  
ATOM   2536  H   MET   175     187.564  -3.697  -3.456  1.00  0.00           H  
ATOM   2537  CA  MET   175     189.469  -4.340  -3.629  1.00  0.00           C  
ATOM   2538  HA  MET   175     190.046  -4.925  -2.912  1.00  0.00           H  
ATOM   2539  CB  MET   175     189.912  -4.414  -5.145  1.00  0.00           C  
ATOM   2540  HB2 MET   175     189.431  -3.614  -5.707  1.00  0.00           H  
ATOM   2541  HB3 MET   175     190.970  -4.153  -5.141  1.00  0.00           H  
ATOM   2542  CG  MET   175     189.616  -5.760  -5.854  1.00  0.00           C  
ATOM   2543  HG2 MET   175     190.078  -6.510  -5.212  1.00  0.00           H  
ATOM   2544  HG3 MET   175     188.531  -5.853  -5.896  1.00  0.00           H  
ATOM   2545  SD  MET   175     190.000  -5.851  -7.576  1.00  0.00           S  
ATOM   2546  CE  MET   175     188.860  -4.979  -8.505  1.00  0.00           C  
ATOM   2547  HE1 MET   175     187.857  -5.149  -8.115  1.00  0.00           H  
ATOM   2548  HE2 MET   175     189.023  -3.901  -8.472  1.00  0.00           H  
ATOM   2549  HE3 MET   175     188.845  -5.427  -9.498  1.00  0.00           H  
ATOM   2550  C   MET   175     189.786  -2.899  -3.208  1.00  0.00           C  
ATOM   2551  O   MET   175     189.881  -1.943  -3.972  1.00  0.00           O  
ATOM   2552  N   VAL   176     190.198  -2.850  -1.933  1.00  0.00           N  
ATOM   2553  H   VAL   176     190.166  -3.681  -1.360  1.00  0.00           H  
ATOM   2554  CA  VAL   176     190.687  -1.669  -1.255  1.00  0.00           C  
ATOM   2555  HA  VAL   176     190.868  -0.841  -1.940  1.00  0.00           H  
ATOM   2556  CB  VAL   176     189.798  -1.175  -0.161  1.00  0.00           C  
ATOM   2557  HB  VAL   176     189.930  -1.870   0.668  1.00  0.00           H  
ATOM   2558  CG1 VAL   176     190.170   0.297   0.304  1.00  0.00           C  
ATOM   2559 HG11 VAL   176     191.024   0.306   0.982  1.00  0.00           H  
ATOM   2560 HG12 VAL   176     190.353   0.879  -0.599  1.00  0.00           H  
ATOM   2561 HG13 VAL   176     189.417   0.846   0.871  1.00  0.00           H  
ATOM   2562  CG2 VAL   176     188.305  -0.949  -0.463  1.00  0.00           C  
ATOM   2563 HG21 VAL   176     187.906  -1.946  -0.652  1.00  0.00           H  
ATOM   2564 HG22 VAL   176     187.910  -0.545   0.469  1.00  0.00           H  
ATOM   2565 HG23 VAL   176     188.219  -0.226  -1.273  1.00  0.00           H  
ATOM   2566  C   VAL   176     192.059  -1.860  -0.598  1.00  0.00           C  
ATOM   2567  O   VAL   176     192.322  -2.960  -0.017  1.00  0.00           O  
ATOM   2568  N   GLY   177     192.983  -0.945  -0.797  1.00  0.00           N  
ATOM   2569  H   GLY   177     192.788  -0.105  -1.322  1.00  0.00           H  
ATOM   2570  CA  GLY   177     194.305  -0.810  -0.165  1.00  0.00           C  
ATOM   2571  HA2 GLY   177     193.984  -0.361   0.775  1.00  0.00           H  
ATOM   2572  HA3 GLY   177     194.725  -1.763   0.156  1.00  0.00           H  
ATOM   2573  C   GLY   177     195.365  -0.064  -0.846  1.00  0.00           C  
ATOM   2574  O   GLY   177     195.046   0.706  -1.769  1.00  0.00           O  
ATOM   2575  N   GLY   178     196.677  -0.210  -0.489  1.00  0.00           N  
ATOM   2576  H   GLY   178     197.051  -1.011  -0.001  1.00  0.00           H  
ATOM   2577  CA  GLY   178     197.716   0.596  -1.183  1.00  0.00           C  
ATOM   2578  HA2 GLY   178     197.366   0.643  -2.215  1.00  0.00           H  
ATOM   2579  HA3 GLY   178     197.622   1.643  -0.896  1.00  0.00           H  
ATOM   2580  C   GLY   178     199.169   0.114  -1.105  1.00  0.00           C  
ATOM   2581  O   GLY   178     199.713  -0.005  -0.023  1.00  0.00           O  
ATOM   2582  N   VAL   179     199.697  -0.422  -2.176  1.00  0.00           N  
ATOM   2583  H   VAL   179     199.100  -0.559  -2.979  1.00  0.00           H  
ATOM   2584  CA  VAL   179     200.957  -1.192  -2.355  1.00  0.00           C  
ATOM   2585  HA  VAL   179     201.067  -1.396  -3.420  1.00  0.00           H  
ATOM   2586  CB  VAL   179     202.269  -0.474  -2.066  1.00  0.00           C  
ATOM   2587  HB  VAL   179     202.446  -0.281  -1.008  1.00  0.00           H  
ATOM   2588  CG1 VAL   179     203.429  -1.430  -2.435  1.00  0.00           C  
ATOM   2589 HG11 VAL   179     203.704  -2.309  -1.852  1.00  0.00           H  
ATOM   2590 HG12 VAL   179     203.361  -1.793  -3.461  1.00  0.00           H  
ATOM   2591 HG13 VAL   179     204.277  -0.759  -2.305  1.00  0.00           H  
ATOM   2592  CG2 VAL   179     202.403   0.800  -2.966  1.00  0.00           C  
ATOM   2593 HG21 VAL   179     203.445   1.098  -3.086  1.00  0.00           H  
ATOM   2594 HG22 VAL   179     202.003   0.608  -3.961  1.00  0.00           H  
ATOM   2595 HG23 VAL   179     201.834   1.649  -2.587  1.00  0.00           H  
ATOM   2596  C   VAL   179     200.874  -2.583  -1.672  1.00  0.00           C  
ATOM   2597  O   VAL   179     201.165  -3.573  -2.333  1.00  0.00           O  
ATOM   2598  N   VAL   180     200.667  -2.687  -0.388  1.00  0.00           N  
ATOM   2599  H   VAL   180     200.528  -1.784   0.043  1.00  0.00           H  
ATOM   2600  CA  VAL   180     200.461  -3.892   0.484  1.00  0.00           C  
ATOM   2601  HA  VAL   180     200.761  -4.817  -0.008  1.00  0.00           H  
ATOM   2602  CB  VAL   180     201.481  -3.785   1.674  1.00  0.00           C  
ATOM   2603  HB  VAL   180     201.141  -2.894   2.202  1.00  0.00           H  
ATOM   2604  CG1 VAL   180     201.341  -4.812   2.725  1.00  0.00           C  
ATOM   2605 HG11 VAL   180     201.464  -5.750   2.182  1.00  0.00           H  
ATOM   2606 HG12 VAL   180     202.040  -4.680   3.551  1.00  0.00           H  
ATOM   2607 HG13 VAL   180     200.337  -4.826   3.147  1.00  0.00           H  
ATOM   2608  CG2 VAL   180     202.965  -3.745   1.236  1.00  0.00           C  
ATOM   2609 HG21 VAL   180     203.674  -4.084   1.992  1.00  0.00           H  
ATOM   2610 HG22 VAL   180     203.107  -4.421   0.392  1.00  0.00           H  
ATOM   2611 HG23 VAL   180     203.330  -2.729   1.088  1.00  0.00           H  
ATOM   2612  C   VAL   180     198.957  -3.974   0.893  1.00  0.00           C  
ATOM   2613  O   VAL   180     198.266  -2.973   1.185  1.00  0.00           O  
ATOM   2614  N   ILE   181     198.411  -5.167   0.797  1.00  0.00           N  
ATOM   2615  H   ILE   181     198.980  -5.940   0.480  1.00  0.00           H  
ATOM   2616  CA  ILE   181     196.994  -5.469   0.939  1.00  0.00           C  
ATOM   2617  HA  ILE   181     196.600  -4.538   1.346  1.00  0.00           H  
ATOM   2618  CB  ILE   181     196.282  -5.826  -0.387  1.00  0.00           C  
ATOM   2619  HB  ILE   181     195.233  -5.726  -0.109  1.00  0.00           H  
ATOM   2620  CG2 ILE   181     196.621  -4.762  -1.453  1.00  0.00           C  
ATOM   2621 HG21 ILE   181     196.873  -3.876  -0.871  1.00  0.00           H  
ATOM   2622 HG22 ILE   181     197.615  -4.889  -1.883  1.00  0.00           H  
ATOM   2623 HG23 ILE   181     195.880  -4.561  -2.227  1.00  0.00           H  
ATOM   2624  CG1 ILE   181     196.373  -7.237  -0.950  1.00  0.00           C  
ATOM   2625 HG12 ILE   181     196.284  -7.959  -0.138  1.00  0.00           H  
ATOM   2626 HG13 ILE   181     195.483  -7.469  -1.534  1.00  0.00           H  
ATOM   2627  CD1 ILE   181     197.714  -7.583  -1.694  1.00  0.00           C  
ATOM   2628 HD11 ILE   181     197.737  -7.218  -2.721  1.00  0.00           H  
ATOM   2629 HD12 ILE   181     198.496  -7.138  -1.079  1.00  0.00           H  
ATOM   2630 HD13 ILE   181     197.898  -8.656  -1.758  1.00  0.00           H  
ATOM   2631  C   ILE   181     196.833  -6.534   2.146  1.00  0.00           C  
ATOM   2632  O   ILE   181     197.690  -7.329   2.420  1.00  0.00           O  
ATOM   2633  N   ALA   182     195.583  -6.554   2.678  1.00  0.00           N  
ATOM   2634  H   ALA   182     194.842  -6.012   2.257  1.00  0.00           H  
ATOM   2635  CA  ALA   182     195.243  -7.272   3.854  1.00  0.00           C  
ATOM   2636  HA  ALA   182     196.181  -7.364   4.400  1.00  0.00           H  
ATOM   2637  CB  ALA   182     194.151  -6.487   4.608  1.00  0.00           C  
ATOM   2638  HB1 ALA   182     194.304  -5.409   4.579  1.00  0.00           H  
ATOM   2639  HB2 ALA   182     193.112  -6.775   4.447  1.00  0.00           H  
ATOM   2640  HB3 ALA   182     194.112  -6.726   5.671  1.00  0.00           H  
ATOM   2641  C   ALA   182     194.835  -8.774   3.717  1.00  0.00           C  
ATOM   2642  O   ALA   182     195.386  -9.667   4.360  1.00  0.00           O  
ATOM   2643  OXT ALA   182     193.908  -9.072   2.934  1.00  0.00           O  
TER    2644      ALA   182 
END   
