# Supplementary material for: Exploring Structural Insights of Aβ42 and α-Synuclein Monomers and Heterodimer: A Comparative Study Using Implicit and Explicit Solvent Simulations
Source: J Phys Chem B. 2024 May 3;128(19):4655–69. doi: 10.1021/acs.jpcb.4c00503 (PMC11103699; doi:10.1021/acs.jpcb.4c00503)
Supplement: Supplementary file 3 — jp4c00503_si_003.zip [file jp4c00503_si_003.zip › rep/3_ab42_asyn_FINAL12.pdb]

ATOM      1  N   MET     1     212.983   5.633 -29.338  1.00  0.00           N  
ATOM      2  H1  MET     1     212.162   5.560 -28.754  1.00  0.00           H  
ATOM      3  H2  MET     1     213.693   5.012 -28.976  1.00  0.00           H  
ATOM      4  H3  MET     1     212.759   5.374 -30.288  1.00  0.00           H  
ATOM      5  CA  MET     1     213.412   7.004 -29.324  1.00  0.00           C  
ATOM      6  HA  MET     1     212.797   7.594 -30.003  1.00  0.00           H  
ATOM      7  CB  MET     1     213.078   7.624 -27.977  1.00  0.00           C  
ATOM      8  HB2 MET     1     212.092   7.307 -27.639  1.00  0.00           H  
ATOM      9  HB3 MET     1     213.689   7.257 -27.153  1.00  0.00           H  
ATOM     10  CG  MET     1     213.231   9.141 -27.958  1.00  0.00           C  
ATOM     11  HG2 MET     1     213.211   9.500 -26.929  1.00  0.00           H  
ATOM     12  HG3 MET     1     214.211   9.426 -28.339  1.00  0.00           H  
ATOM     13  SD  MET     1     211.954   9.943 -29.012  1.00  0.00           S  
ATOM     14  CE  MET     1     211.111  11.000 -27.799  1.00  0.00           C  
ATOM     15  HE1 MET     1     210.490  10.443 -27.098  1.00  0.00           H  
ATOM     16  HE2 MET     1     211.941  11.426 -27.236  1.00  0.00           H  
ATOM     17  HE3 MET     1     210.571  11.783 -28.332  1.00  0.00           H  
ATOM     18  C   MET     1     214.893   7.078 -29.722  1.00  0.00           C  
ATOM     19  O   MET     1     215.711   6.231 -29.278  1.00  0.00           O  
ATOM     20  N   ASP     2     215.343   8.056 -30.569  1.00  0.00           N  
ATOM     21  H   ASP     2     214.684   8.807 -30.712  1.00  0.00           H  
ATOM     22  CA  ASP     2     216.602   8.144 -31.352  1.00  0.00           C  
ATOM     23  HA  ASP     2     217.288   7.517 -30.782  1.00  0.00           H  
ATOM     24  CB  ASP     2     216.375   7.598 -32.707  1.00  0.00           C  
ATOM     25  HB2 ASP     2     215.551   8.102 -33.212  1.00  0.00           H  
ATOM     26  HB3 ASP     2     217.291   7.842 -33.246  1.00  0.00           H  
ATOM     27  CG  ASP     2     216.295   6.068 -32.771  1.00  0.00           C  
ATOM     28  OD1 ASP     2     217.148   5.415 -32.183  1.00  0.00           O  
ATOM     29  OD2 ASP     2     215.293   5.507 -33.306  1.00  0.00           O  
ATOM     30  C   ASP     2     217.259   9.595 -31.368  1.00  0.00           C  
ATOM     31  O   ASP     2     218.084   9.838 -32.237  1.00  0.00           O  
ATOM     32  N   VAL     3     216.784  10.559 -30.555  1.00  0.00           N  
ATOM     33  H   VAL     3     216.082  10.270 -29.888  1.00  0.00           H  
ATOM     34  CA  VAL     3     217.284  11.904 -30.384  1.00  0.00           C  
ATOM     35  HA  VAL     3     218.284  11.944 -30.814  1.00  0.00           H  
ATOM     36  CB  VAL     3     216.405  12.975 -31.046  1.00  0.00           C  
ATOM     37  HB  VAL     3     215.418  13.020 -30.587  1.00  0.00           H  
ATOM     38  CG1 VAL     3     217.004  14.363 -30.846  1.00  0.00           C  
ATOM     39 HG11 VAL     3     216.431  15.125 -31.374  1.00  0.00           H  
ATOM     40 HG12 VAL     3     218.014  14.393 -31.256  1.00  0.00           H  
ATOM     41 HG13 VAL     3     217.005  14.710 -29.813  1.00  0.00           H  
ATOM     42  CG2 VAL     3     216.326  12.756 -32.517  1.00  0.00           C  
ATOM     43 HG21 VAL     3     215.942  11.747 -32.667  1.00  0.00           H  
ATOM     44 HG22 VAL     3     217.339  12.596 -32.886  1.00  0.00           H  
ATOM     45 HG23 VAL     3     215.777  13.525 -33.060  1.00  0.00           H  
ATOM     46  C   VAL     3     217.497  12.059 -28.878  1.00  0.00           C  
ATOM     47  O   VAL     3     216.466  12.147 -28.219  1.00  0.00           O  
ATOM     48  N   PHE     4     218.747  12.247 -28.416  1.00  0.00           N  
ATOM     49  H   PHE     4     219.553  12.331 -29.019  1.00  0.00           H  
ATOM     50  CA  PHE     4     218.986  12.145 -27.000  1.00  0.00           C  
ATOM     51  HA  PHE     4     218.057  12.279 -26.444  1.00  0.00           H  
ATOM     52  CB  PHE     4     219.573  10.772 -26.794  1.00  0.00           C  
ATOM     53  HB2 PHE     4     219.666  10.629 -25.717  1.00  0.00           H  
ATOM     54  HB3 PHE     4     218.758  10.072 -26.980  1.00  0.00           H  
ATOM     55  CG  PHE     4     220.874  10.260 -27.525  1.00  0.00           C  
ATOM     56  CD1 PHE     4     220.746   9.143 -28.380  1.00  0.00           C  
ATOM     57  HD1 PHE     4     219.813   8.678 -28.661  1.00  0.00           H  
ATOM     58  CE1 PHE     4     221.923   8.589 -28.933  1.00  0.00           C  
ATOM     59  HE1 PHE     4     221.808   7.742 -29.594  1.00  0.00           H  
ATOM     60  CZ  PHE     4     223.209   9.203 -28.624  1.00  0.00           C  
ATOM     61  HZ  PHE     4     224.101   8.838 -29.111  1.00  0.00           H  
ATOM     62  CE2 PHE     4     223.236  10.321 -27.804  1.00  0.00           C  
ATOM     63  HE2 PHE     4     224.168  10.859 -27.712  1.00  0.00           H  
ATOM     64  CD2 PHE     4     222.085  10.866 -27.257  1.00  0.00           C  
ATOM     65  HD2 PHE     4     222.204  11.719 -26.605  1.00  0.00           H  
ATOM     66  C   PHE     4     219.934  13.316 -26.566  1.00  0.00           C  
ATOM     67  O   PHE     4     220.567  13.992 -27.419  1.00  0.00           O  
ATOM     68  N   MET     5     219.947  13.699 -25.232  1.00  0.00           N  
ATOM     69  H   MET     5     219.314  13.246 -24.590  1.00  0.00           H  
ATOM     70  CA  MET     5     220.657  14.890 -24.733  1.00  0.00           C  
ATOM     71  HA  MET     5     220.253  14.982 -23.725  1.00  0.00           H  
ATOM     72  CB  MET     5     222.199  14.816 -24.646  1.00  0.00           C  
ATOM     73  HB2 MET     5     222.685  14.856 -25.620  1.00  0.00           H  
ATOM     74  HB3 MET     5     222.490  15.631 -23.982  1.00  0.00           H  
ATOM     75  CG  MET     5     222.613  13.473 -23.961  1.00  0.00           C  
ATOM     76  HG2 MET     5     222.213  12.655 -24.560  1.00  0.00           H  
ATOM     77  HG3 MET     5     223.699  13.452 -23.869  1.00  0.00           H  
ATOM     78  SD  MET     5     221.946  13.125 -22.314  1.00  0.00           S  
ATOM     79  CE  MET     5     222.589  14.504 -21.448  1.00  0.00           C  
ATOM     80  HE1 MET     5     223.644  14.758 -21.557  1.00  0.00           H  
ATOM     81  HE2 MET     5     221.904  15.319 -21.685  1.00  0.00           H  
ATOM     82  HE3 MET     5     222.315  14.263 -20.421  1.00  0.00           H  
ATOM     83  C   MET     5     220.145  16.243 -25.307  1.00  0.00           C  
ATOM     84  O   MET     5     220.783  17.276 -25.282  1.00  0.00           O  
ATOM     85  N   LYS     6     218.975  16.100 -25.954  1.00  0.00           N  
ATOM     86  H   LYS     6     218.602  15.163 -25.899  1.00  0.00           H  
ATOM     87  CA  LYS     6     218.154  17.068 -26.818  1.00  0.00           C  
ATOM     88  HA  LYS     6     217.247  16.540 -27.113  1.00  0.00           H  
ATOM     89  CB  LYS     6     217.692  18.241 -25.943  1.00  0.00           C  
ATOM     90  HB2 LYS     6     218.559  18.786 -25.572  1.00  0.00           H  
ATOM     91  HB3 LYS     6     217.060  18.907 -26.530  1.00  0.00           H  
ATOM     92  CG  LYS     6     216.884  18.009 -24.681  1.00  0.00           C  
ATOM     93  HG2 LYS     6     216.026  17.349 -24.813  1.00  0.00           H  
ATOM     94  HG3 LYS     6     217.484  17.598 -23.870  1.00  0.00           H  
ATOM     95  CD  LYS     6     216.330  19.339 -24.088  1.00  0.00           C  
ATOM     96  HD2 LYS     6     217.146  19.961 -23.722  1.00  0.00           H  
ATOM     97  HD3 LYS     6     215.831  19.843 -24.916  1.00  0.00           H  
ATOM     98  CE  LYS     6     215.211  18.965 -23.094  1.00  0.00           C  
ATOM     99  HE2 LYS     6     214.648  18.102 -23.450  1.00  0.00           H  
ATOM    100  HE3 LYS     6     215.720  18.518 -22.241  1.00  0.00           H  
ATOM    101  NZ  LYS     6     214.395  20.168 -22.783  1.00  0.00           N  
ATOM    102  HZ1 LYS     6     214.299  20.728 -23.618  1.00  0.00           H  
ATOM    103  HZ2 LYS     6     213.468  19.822 -22.580  1.00  0.00           H  
ATOM    104  HZ3 LYS     6     214.691  20.677 -21.962  1.00  0.00           H  
ATOM    105  C   LYS     6     218.836  17.610 -28.085  1.00  0.00           C  
ATOM    106  O   LYS     6     218.222  18.325 -28.879  1.00  0.00           O  
ATOM    107  N   GLY     7     220.073  17.304 -28.341  1.00  0.00           N  
ATOM    108  H   GLY     7     220.585  16.762 -27.660  1.00  0.00           H  
ATOM    109  CA  GLY     7     220.719  17.577 -29.626  1.00  0.00           C  
ATOM    110  HA2 GLY     7     219.934  17.639 -30.379  1.00  0.00           H  
ATOM    111  HA3 GLY     7     221.150  18.577 -29.571  1.00  0.00           H  
ATOM    112  C   GLY     7     221.703  16.553 -30.205  1.00  0.00           C  
ATOM    113  O   GLY     7     222.494  16.820 -31.119  1.00  0.00           O  
ATOM    114  N   LEU     8     221.731  15.279 -29.727  1.00  0.00           N  
ATOM    115  H   LEU     8     221.080  15.081 -28.981  1.00  0.00           H  
ATOM    116  CA  LEU     8     222.669  14.221 -30.229  1.00  0.00           C  
ATOM    117  HA  LEU     8     223.187  14.675 -31.073  1.00  0.00           H  
ATOM    118  CB  LEU     8     223.627  13.689 -29.172  1.00  0.00           C  
ATOM    119  HB2 LEU     8     223.073  13.023 -28.511  1.00  0.00           H  
ATOM    120  HB3 LEU     8     224.399  13.069 -29.629  1.00  0.00           H  
ATOM    121  CG  LEU     8     224.312  14.668 -28.207  1.00  0.00           C  
ATOM    122  HG  LEU     8     223.405  15.059 -27.746  1.00  0.00           H  
ATOM    123  CD1 LEU     8     225.077  15.877 -28.700  1.00  0.00           C  
ATOM    124 HD11 LEU     8     226.078  15.637 -29.056  1.00  0.00           H  
ATOM    125 HD12 LEU     8     225.121  16.644 -27.928  1.00  0.00           H  
ATOM    126 HD13 LEU     8     224.592  16.396 -29.528  1.00  0.00           H  
ATOM    127  CD2 LEU     8     225.110  13.991 -27.063  1.00  0.00           C  
ATOM    128 HD21 LEU     8     226.021  13.435 -27.286  1.00  0.00           H  
ATOM    129 HD22 LEU     8     224.402  13.397 -26.486  1.00  0.00           H  
ATOM    130 HD23 LEU     8     225.603  14.765 -26.474  1.00  0.00           H  
ATOM    131  C   LEU     8     221.793  13.034 -30.877  1.00  0.00           C  
ATOM    132  O   LEU     8     220.583  12.999 -30.679  1.00  0.00           O  
ATOM    133  N   SER     9     222.459  12.088 -31.542  1.00  0.00           N  
ATOM    134  H   SER     9     223.388  12.289 -31.885  1.00  0.00           H  
ATOM    135  CA  SER     9     221.982  10.809 -32.090  1.00  0.00           C  
ATOM    136  HA  SER     9     221.332  10.337 -31.353  1.00  0.00           H  
ATOM    137  CB  SER     9     221.236  11.164 -33.390  1.00  0.00           C  
ATOM    138  HB2 SER     9     220.640  12.070 -33.280  1.00  0.00           H  
ATOM    139  HB3 SER     9     222.076  11.350 -34.060  1.00  0.00           H  
ATOM    140  OG  SER     9     220.400  10.179 -33.908  1.00  0.00           O  
ATOM    141  HG  SER     9     219.649  10.132 -33.311  1.00  0.00           H  
ATOM    142  C   SER     9     223.100   9.844 -32.307  1.00  0.00           C  
ATOM    143  O   SER     9     224.282  10.141 -32.197  1.00  0.00           O  
ATOM    144  N   LYS    10     222.730   8.591 -32.610  1.00  0.00           N  
ATOM    145  H   LYS    10     221.752   8.351 -32.693  1.00  0.00           H  
ATOM    146  CA  LYS    10     223.716   7.535 -32.769  1.00  0.00           C  
ATOM    147  HA  LYS    10     224.585   7.801 -32.167  1.00  0.00           H  
ATOM    148  CB  LYS    10     223.258   6.167 -32.187  1.00  0.00           C  
ATOM    149  HB2 LYS    10     224.000   5.497 -32.623  1.00  0.00           H  
ATOM    150  HB3 LYS    10     223.391   6.116 -31.107  1.00  0.00           H  
ATOM    151  CG  LYS    10     221.769   5.807 -32.459  1.00  0.00           C  
ATOM    152  HG2 LYS    10     221.140   6.511 -31.914  1.00  0.00           H  
ATOM    153  HG3 LYS    10     221.577   5.905 -33.527  1.00  0.00           H  
ATOM    154  CD  LYS    10     221.460   4.296 -31.990  1.00  0.00           C  
ATOM    155  HD2 LYS    10     221.793   4.219 -30.955  1.00  0.00           H  
ATOM    156  HD3 LYS    10     220.385   4.189 -31.840  1.00  0.00           H  
ATOM    157  CE  LYS    10     222.087   3.166 -32.840  1.00  0.00           C  
ATOM    158  HE2 LYS    10     221.698   3.180 -33.858  1.00  0.00           H  
ATOM    159  HE3 LYS    10     223.115   3.473 -33.028  1.00  0.00           H  
ATOM    160  NZ  LYS    10     222.060   1.818 -32.211  1.00  0.00           N  
ATOM    161  HZ1 LYS    10     222.483   1.194 -32.884  1.00  0.00           H  
ATOM    162  HZ2 LYS    10     222.497   1.878 -31.303  1.00  0.00           H  
ATOM    163  HZ3 LYS    10     221.084   1.643 -32.018  1.00  0.00           H  
ATOM    164  C   LYS    10     224.261   7.381 -34.243  1.00  0.00           C  
ATOM    165  O   LYS    10     223.835   8.122 -35.145  1.00  0.00           O  
ATOM    166  N   ALA    11     225.336   6.556 -34.422  1.00  0.00           N  
ATOM    167  H   ALA    11     225.804   6.116 -33.643  1.00  0.00           H  
ATOM    168  CA  ALA    11     225.820   6.114 -35.805  1.00  0.00           C  
ATOM    169  HA  ALA    11     226.259   7.009 -36.246  1.00  0.00           H  
ATOM    170  CB  ALA    11     227.055   5.172 -35.695  1.00  0.00           C  
ATOM    171  HB1 ALA    11     226.861   4.211 -35.218  1.00  0.00           H  
ATOM    172  HB2 ALA    11     227.403   4.915 -36.696  1.00  0.00           H  
ATOM    173  HB3 ALA    11     227.852   5.733 -35.206  1.00  0.00           H  
ATOM    174  C   ALA    11     224.709   5.624 -36.685  1.00  0.00           C  
ATOM    175  O   ALA    11     223.657   5.125 -36.243  1.00  0.00           O  
ATOM    176  N   LYS    12     224.858   5.758 -38.006  1.00  0.00           N  
ATOM    177  H   LYS    12     225.738   6.172 -38.278  1.00  0.00           H  
ATOM    178  CA  LYS    12     223.766   5.656 -39.035  1.00  0.00           C  
ATOM    179  HA  LYS    12     224.171   6.000 -39.986  1.00  0.00           H  
ATOM    180  CB  LYS    12     223.354   4.137 -39.385  1.00  0.00           C  
ATOM    181  HB2 LYS    12     223.061   3.517 -38.539  1.00  0.00           H  
ATOM    182  HB3 LYS    12     222.505   4.198 -40.066  1.00  0.00           H  
ATOM    183  CG  LYS    12     224.466   3.355 -40.062  1.00  0.00           C  
ATOM    184  HG2 LYS    12     224.844   3.950 -40.893  1.00  0.00           H  
ATOM    185  HG3 LYS    12     225.280   3.281 -39.341  1.00  0.00           H  
ATOM    186  CD  LYS    12     224.002   1.925 -40.481  1.00  0.00           C  
ATOM    187  HD2 LYS    12     223.750   1.363 -39.581  1.00  0.00           H  
ATOM    188  HD3 LYS    12     223.169   1.876 -41.183  1.00  0.00           H  
ATOM    189  CE  LYS    12     225.215   1.294 -41.120  1.00  0.00           C  
ATOM    190  HE2 LYS    12     225.353   1.861 -42.041  1.00  0.00           H  
ATOM    191  HE3 LYS    12     226.114   1.373 -40.509  1.00  0.00           H  
ATOM    192  NZ  LYS    12     224.804  -0.077 -41.469  1.00  0.00           N  
ATOM    193  HZ1 LYS    12     224.079   0.051 -42.159  1.00  0.00           H  
ATOM    194  HZ2 LYS    12     225.599  -0.532 -41.895  1.00  0.00           H  
ATOM    195  HZ3 LYS    12     224.566  -0.700 -40.710  1.00  0.00           H  
ATOM    196  C   LYS    12     222.532   6.586 -38.798  1.00  0.00           C  
ATOM    197  O   LYS    12     222.296   7.306 -39.747  1.00  0.00           O  
ATOM    198  N   GLU    13     221.830   6.490 -37.701  1.00  0.00           N  
ATOM    199  H   GLU    13     222.175   5.876 -36.976  1.00  0.00           H  
ATOM    200  CA  GLU    13     220.606   7.264 -37.441  1.00  0.00           C  
ATOM    201  HA  GLU    13     219.873   7.035 -38.215  1.00  0.00           H  
ATOM    202  CB  GLU    13     220.034   6.846 -36.062  1.00  0.00           C  
ATOM    203  HB2 GLU    13     220.768   7.030 -35.277  1.00  0.00           H  
ATOM    204  HB3 GLU    13     219.194   7.513 -35.866  1.00  0.00           H  
ATOM    205  CG  GLU    13     219.465   5.464 -35.941  1.00  0.00           C  
ATOM    206  HG2 GLU    13     220.341   4.822 -35.843  1.00  0.00           H  
ATOM    207  HG3 GLU    13     219.026   5.344 -34.950  1.00  0.00           H  
ATOM    208  CD  GLU    13     218.425   4.990 -37.010  1.00  0.00           C  
ATOM    209  OE1 GLU    13     217.333   4.565 -36.620  1.00  0.00           O  
ATOM    210  OE2 GLU    13     218.696   5.040 -38.230  1.00  0.00           O  
ATOM    211  C   GLU    13     220.831   8.798 -37.491  1.00  0.00           C  
ATOM    212  O   GLU    13     220.135   9.521 -38.149  1.00  0.00           O  
ATOM    213  N   GLY    14     221.962   9.234 -36.929  1.00  0.00           N  
ATOM    214  H   GLY    14     222.491   8.572 -36.379  1.00  0.00           H  
ATOM    215  CA  GLY    14     222.508  10.593 -36.982  1.00  0.00           C  
ATOM    216  HA2 GLY    14     221.817  11.167 -36.365  1.00  0.00           H  
ATOM    217  HA3 GLY    14     223.440  10.511 -36.422  1.00  0.00           H  
ATOM    218  C   GLY    14     222.602  11.203 -38.375  1.00  0.00           C  
ATOM    219  O   GLY    14     222.524  12.395 -38.518  1.00  0.00           O  
ATOM    220  N   VAL    15     222.769  10.397 -39.429  1.00  0.00           N  
ATOM    221  H   VAL    15     222.912   9.413 -39.250  1.00  0.00           H  
ATOM    222  CA  VAL    15     222.949  10.861 -40.810  1.00  0.00           C  
ATOM    223  HA  VAL    15     223.626  11.714 -40.758  1.00  0.00           H  
ATOM    224  CB  VAL    15     223.478   9.675 -41.689  1.00  0.00           C  
ATOM    225  HB  VAL    15     222.729   8.884 -41.706  1.00  0.00           H  
ATOM    226  CG1 VAL    15     223.802   9.987 -43.158  1.00  0.00           C  
ATOM    227 HG11 VAL    15     224.385  10.887 -43.353  1.00  0.00           H  
ATOM    228 HG12 VAL    15     222.877  10.171 -43.704  1.00  0.00           H  
ATOM    229 HG13 VAL    15     224.219   9.120 -43.670  1.00  0.00           H  
ATOM    230  CG2 VAL    15     224.848   9.174 -41.154  1.00  0.00           C  
ATOM    231 HG21 VAL    15     224.786   8.824 -40.124  1.00  0.00           H  
ATOM    232 HG22 VAL    15     225.503  10.030 -41.317  1.00  0.00           H  
ATOM    233 HG23 VAL    15     225.146   8.259 -41.666  1.00  0.00           H  
ATOM    234  C   VAL    15     221.579  11.272 -41.420  1.00  0.00           C  
ATOM    235  O   VAL    15     221.459  12.330 -42.056  1.00  0.00           O  
ATOM    236  N   VAL    16     220.516  10.467 -41.120  1.00  0.00           N  
ATOM    237  H   VAL    16     220.741   9.680 -40.528  1.00  0.00           H  
ATOM    238  CA  VAL    16     219.097  10.723 -41.412  1.00  0.00           C  
ATOM    239  HA  VAL    16     219.064  11.004 -42.464  1.00  0.00           H  
ATOM    240  CB  VAL    16     218.279   9.476 -41.153  1.00  0.00           C  
ATOM    241  HB  VAL    16     218.577   9.174 -40.149  1.00  0.00           H  
ATOM    242  CG1 VAL    16     218.674   8.360 -42.092  1.00  0.00           C  
ATOM    243 HG11 VAL    16     219.751   8.189 -42.112  1.00  0.00           H  
ATOM    244 HG12 VAL    16     218.309   8.768 -43.035  1.00  0.00           H  
ATOM    245 HG13 VAL    16     218.094   7.458 -41.896  1.00  0.00           H  
ATOM    246  CG2 VAL    16     216.772   9.698 -41.171  1.00  0.00           C  
ATOM    247 HG21 VAL    16     216.203   8.840 -40.812  1.00  0.00           H  
ATOM    248 HG22 VAL    16     216.426   9.976 -42.167  1.00  0.00           H  
ATOM    249 HG23 VAL    16     216.381  10.462 -40.500  1.00  0.00           H  
ATOM    250  C   VAL    16     218.565  11.913 -40.553  1.00  0.00           C  
ATOM    251  O   VAL    16     217.909  12.794 -41.121  1.00  0.00           O  
ATOM    252  N   ALA    17     218.956  11.907 -39.293  1.00  0.00           N  
ATOM    253  H   ALA    17     219.488  11.128 -38.931  1.00  0.00           H  
ATOM    254  CA  ALA    17     218.225  12.823 -38.368  1.00  0.00           C  
ATOM    255  HA  ALA    17     217.189  12.755 -38.700  1.00  0.00           H  
ATOM    256  CB  ALA    17     218.236  12.240 -36.879  1.00  0.00           C  
ATOM    257  HB1 ALA    17     217.677  11.305 -36.911  1.00  0.00           H  
ATOM    258  HB2 ALA    17     219.264  12.131 -36.531  1.00  0.00           H  
ATOM    259  HB3 ALA    17     217.678  12.927 -36.243  1.00  0.00           H  
ATOM    260  C   ALA    17     218.623  14.387 -38.446  1.00  0.00           C  
ATOM    261  O   ALA    17     217.913  15.286 -38.024  1.00  0.00           O  
ATOM    262  N   ALA    18     219.765  14.624 -39.065  1.00  0.00           N  
ATOM    263  H   ALA    18     220.294  13.907 -39.541  1.00  0.00           H  
ATOM    264  CA  ALA    18     220.415  15.951 -39.148  1.00  0.00           C  
ATOM    265  HA  ALA    18     220.179  16.344 -38.160  1.00  0.00           H  
ATOM    266  CB  ALA    18     221.941  15.799 -39.071  1.00  0.00           C  
ATOM    267  HB1 ALA    18     222.168  15.032 -38.331  1.00  0.00           H  
ATOM    268  HB2 ALA    18     222.464  15.502 -39.980  1.00  0.00           H  
ATOM    269  HB3 ALA    18     222.381  16.748 -38.766  1.00  0.00           H  
ATOM    270  C   ALA    18     220.023  17.053 -40.175  1.00  0.00           C  
ATOM    271  O   ALA    18     219.807  16.667 -41.316  1.00  0.00           O  
ATOM    272  N   ALA    19     220.004  18.333 -39.854  1.00  0.00           N  
ATOM    273  H   ALA    19     220.257  18.556 -38.902  1.00  0.00           H  
ATOM    274  CA  ALA    19     219.491  19.477 -40.551  1.00  0.00           C  
ATOM    275  HA  ALA    19     218.796  19.113 -41.307  1.00  0.00           H  
ATOM    276  CB  ALA    19     218.506  20.238 -39.626  1.00  0.00           C  
ATOM    277  HB1 ALA    19     217.745  19.526 -39.307  1.00  0.00           H  
ATOM    278  HB2 ALA    19     219.101  20.688 -38.831  1.00  0.00           H  
ATOM    279  HB3 ALA    19     217.975  21.070 -40.089  1.00  0.00           H  
ATOM    280  C   ALA    19     220.534  20.295 -41.267  1.00  0.00           C  
ATOM    281  O   ALA    19     220.251  21.476 -41.393  1.00  0.00           O  
ATOM    282  N   GLU    20     221.678  19.785 -41.673  1.00  0.00           N  
ATOM    283  H   GLU    20     221.902  18.831 -41.428  1.00  0.00           H  
ATOM    284  CA  GLU    20     222.690  20.498 -42.516  1.00  0.00           C  
ATOM    285  HA  GLU    20     222.140  21.228 -43.110  1.00  0.00           H  
ATOM    286  CB  GLU    20     223.694  21.300 -41.632  1.00  0.00           C  
ATOM    287  HB2 GLU    20     223.174  22.056 -41.045  1.00  0.00           H  
ATOM    288  HB3 GLU    20     224.116  20.507 -41.014  1.00  0.00           H  
ATOM    289  CG  GLU    20     224.729  22.134 -42.402  1.00  0.00           C  
ATOM    290  HG2 GLU    20     225.430  22.540 -41.672  1.00  0.00           H  
ATOM    291  HG3 GLU    20     225.281  21.417 -43.009  1.00  0.00           H  
ATOM    292  CD  GLU    20     224.110  23.221 -43.297  1.00  0.00           C  
ATOM    293  OE1 GLU    20     224.045  24.424 -42.971  1.00  0.00           O  
ATOM    294  OE2 GLU    20     223.736  22.857 -44.426  1.00  0.00           O  
ATOM    295  C   GLU    20     223.316  19.497 -43.423  1.00  0.00           C  
ATOM    296  O   GLU    20     223.614  18.413 -42.946  1.00  0.00           O  
ATOM    297  N   LYS    21     223.613  19.939 -44.630  1.00  0.00           N  
ATOM    298  H   LYS    21     223.382  20.873 -44.938  1.00  0.00           H  
ATOM    299  CA  LYS    21     224.302  19.062 -45.575  1.00  0.00           C  
ATOM    300  HA  LYS    21     223.658  18.196 -45.727  1.00  0.00           H  
ATOM    301  CB  LYS    21     224.442  19.866 -46.885  1.00  0.00           C  
ATOM    302  HB2 LYS    21     223.518  20.418 -47.057  1.00  0.00           H  
ATOM    303  HB3 LYS    21     225.350  20.470 -46.851  1.00  0.00           H  
ATOM    304  CG  LYS    21     224.742  19.109 -48.184  1.00  0.00           C  
ATOM    305  HG2 LYS    21     225.743  18.678 -48.186  1.00  0.00           H  
ATOM    306  HG3 LYS    21     224.103  18.259 -48.424  1.00  0.00           H  
ATOM    307  CD  LYS    21     224.823  20.089 -49.349  1.00  0.00           C  
ATOM    308  HD2 LYS    21     223.788  20.350 -49.568  1.00  0.00           H  
ATOM    309  HD3 LYS    21     225.236  21.014 -48.947  1.00  0.00           H  
ATOM    310  CE  LYS    21     225.543  19.612 -50.594  1.00  0.00           C  
ATOM    311  HE2 LYS    21     225.028  18.761 -51.041  1.00  0.00           H  
ATOM    312  HE3 LYS    21     225.606  20.439 -51.301  1.00  0.00           H  
ATOM    313  NZ  LYS    21     226.964  19.233 -50.374  1.00  0.00           N  
ATOM    314  HZ1 LYS    21     227.493  20.083 -50.238  1.00  0.00           H  
ATOM    315  HZ2 LYS    21     227.083  18.659 -49.551  1.00  0.00           H  
ATOM    316  HZ3 LYS    21     227.426  18.767 -51.141  1.00  0.00           H  
ATOM    317  C   LYS    21     225.716  18.540 -45.221  1.00  0.00           C  
ATOM    318  O   LYS    21     225.953  17.344 -45.370  1.00  0.00           O  
ATOM    319  N   THR    22     226.535  19.390 -44.543  1.00  0.00           N  
ATOM    320  H   THR    22     226.161  20.328 -44.537  1.00  0.00           H  
ATOM    321  CA  THR    22     227.683  18.973 -43.723  1.00  0.00           C  
ATOM    322  HA  THR    22     228.115  18.026 -44.048  1.00  0.00           H  
ATOM    323  CB  THR    22     228.851  20.045 -43.703  1.00  0.00           C  
ATOM    324  HB  THR    22     228.495  21.058 -43.515  1.00  0.00           H  
ATOM    325  CG2 THR    22     230.085  19.753 -42.814  1.00  0.00           C  
ATOM    326 HG21 THR    22     229.863  19.517 -41.773  1.00  0.00           H  
ATOM    327 HG22 THR    22     230.861  20.517 -42.863  1.00  0.00           H  
ATOM    328 HG23 THR    22     230.470  18.837 -43.264  1.00  0.00           H  
ATOM    329  OG1 THR    22     229.291  20.031 -45.092  1.00  0.00           O  
ATOM    330  HG1 THR    22     229.095  20.901 -45.449  1.00  0.00           H  
ATOM    331  C   THR    22     227.264  18.703 -42.252  1.00  0.00           C  
ATOM    332  O   THR    22     226.528  19.492 -41.725  1.00  0.00           O  
ATOM    333  N   LYS    23     227.660  17.544 -41.704  1.00  0.00           N  
ATOM    334  H   LYS    23     228.323  16.960 -42.193  1.00  0.00           H  
ATOM    335  CA  LYS    23     227.401  16.932 -40.347  1.00  0.00           C  
ATOM    336  HA  LYS    23     226.623  17.538 -39.885  1.00  0.00           H  
ATOM    337  CB  LYS    23     226.906  15.519 -40.501  1.00  0.00           C  
ATOM    338  HB2 LYS    23     227.598  14.960 -41.131  1.00  0.00           H  
ATOM    339  HB3 LYS    23     227.042  15.085 -39.510  1.00  0.00           H  
ATOM    340  CG  LYS    23     225.502  15.214 -41.038  1.00  0.00           C  
ATOM    341  HG2 LYS    23     225.305  14.170 -40.793  1.00  0.00           H  
ATOM    342  HG3 LYS    23     224.767  15.768 -40.455  1.00  0.00           H  
ATOM    343  CD  LYS    23     225.315  15.504 -42.506  1.00  0.00           C  
ATOM    344  HD2 LYS    23     224.267  15.306 -42.732  1.00  0.00           H  
ATOM    345  HD3 LYS    23     225.449  16.569 -42.696  1.00  0.00           H  
ATOM    346  CE  LYS    23     226.203  14.572 -43.390  1.00  0.00           C  
ATOM    347  HE2 LYS    23     227.240  14.896 -43.307  1.00  0.00           H  
ATOM    348  HE3 LYS    23     226.145  13.523 -43.102  1.00  0.00           H  
ATOM    349  NZ  LYS    23     225.784  14.482 -44.833  1.00  0.00           N  
ATOM    350  HZ1 LYS    23     224.900  13.996 -44.892  1.00  0.00           H  
ATOM    351  HZ2 LYS    23     225.708  15.397 -45.254  1.00  0.00           H  
ATOM    352  HZ3 LYS    23     226.475  13.971 -45.363  1.00  0.00           H  
ATOM    353  C   LYS    23     228.552  17.042 -39.334  1.00  0.00           C  
ATOM    354  O   LYS    23     229.621  17.459 -39.698  1.00  0.00           O  
ATOM    355  N   GLN    24     228.270  16.890 -38.030  1.00  0.00           N  
ATOM    356  H   GLN    24     227.403  16.488 -37.703  1.00  0.00           H  
ATOM    357  CA  GLN    24     229.288  17.059 -36.916  1.00  0.00           C  
ATOM    358  HA  GLN    24     230.249  17.163 -37.421  1.00  0.00           H  
ATOM    359  CB  GLN    24     229.007  18.332 -36.045  1.00  0.00           C  
ATOM    360  HB2 GLN    24     228.115  18.075 -35.474  1.00  0.00           H  
ATOM    361  HB3 GLN    24     229.812  18.471 -35.323  1.00  0.00           H  
ATOM    362  CG  GLN    24     228.755  19.733 -36.771  1.00  0.00           C  
ATOM    363  HG2 GLN    24     227.953  19.630 -37.502  1.00  0.00           H  
ATOM    364  HG3 GLN    24     228.256  20.363 -36.034  1.00  0.00           H  
ATOM    365  CD  GLN    24     229.972  20.434 -37.319  1.00  0.00           C  
ATOM    366  OE1 GLN    24     231.108  20.019 -36.967  1.00  0.00           O  
ATOM    367  NE2 GLN    24     229.815  21.489 -38.057  1.00  0.00           N  
ATOM    368 HE21 GLN    24     228.917  21.704 -38.465  1.00  0.00           H  
ATOM    369 HE22 GLN    24     230.596  22.096 -38.261  1.00  0.00           H  
ATOM    370  C   GLN    24     229.247  15.801 -36.004  1.00  0.00           C  
ATOM    371  O   GLN    24     228.214  15.414 -35.428  1.00  0.00           O  
ATOM    372  N   GLY    25     230.439  15.204 -35.825  1.00  0.00           N  
ATOM    373  H   GLY    25     231.205  15.569 -36.372  1.00  0.00           H  
ATOM    374  CA  GLY    25     230.786  14.084 -34.940  1.00  0.00           C  
ATOM    375  HA2 GLY    25     229.899  13.618 -34.512  1.00  0.00           H  
ATOM    376  HA3 GLY    25     231.266  13.320 -35.552  1.00  0.00           H  
ATOM    377  C   GLY    25     231.743  14.386 -33.751  1.00  0.00           C  
ATOM    378  O   GLY    25     232.414  15.480 -33.711  1.00  0.00           O  
ATOM    379  N   VAL    26     231.822  13.537 -32.715  1.00  0.00           N  
ATOM    380  H   VAL    26     231.234  12.719 -32.785  1.00  0.00           H  
ATOM    381  CA  VAL    26     232.511  13.747 -31.422  1.00  0.00           C  
ATOM    382  HA  VAL    26     232.752  14.799 -31.270  1.00  0.00           H  
ATOM    383  CB  VAL    26     231.651  13.307 -30.270  1.00  0.00           C  
ATOM    384  HB  VAL    26     231.426  12.246 -30.373  1.00  0.00           H  
ATOM    385  CG1 VAL    26     232.331  13.560 -28.899  1.00  0.00           C  
ATOM    386 HG11 VAL    26     231.752  13.020 -28.149  1.00  0.00           H  
ATOM    387 HG12 VAL    26     232.431  14.618 -28.657  1.00  0.00           H  
ATOM    388 HG13 VAL    26     233.332  13.203 -29.141  1.00  0.00           H  
ATOM    389  CG2 VAL    26     230.276  13.974 -30.262  1.00  0.00           C  
ATOM    390 HG21 VAL    26     229.690  13.671 -29.394  1.00  0.00           H  
ATOM    391 HG22 VAL    26     229.670  13.754 -31.142  1.00  0.00           H  
ATOM    392 HG23 VAL    26     230.304  15.062 -30.223  1.00  0.00           H  
ATOM    393  C   VAL    26     233.864  13.040 -31.536  1.00  0.00           C  
ATOM    394  O   VAL    26     233.896  11.962 -32.118  1.00  0.00           O  
ATOM    395  N   ALA    27     235.010  13.639 -31.070  1.00  0.00           N  
ATOM    396  H   ALA    27     234.914  14.538 -30.620  1.00  0.00           H  
ATOM    397  CA  ALA    27     236.269  12.967 -30.990  1.00  0.00           C  
ATOM    398  HA  ALA    27     236.217  12.055 -31.584  1.00  0.00           H  
ATOM    399  CB  ALA    27     237.240  13.833 -31.785  1.00  0.00           C  
ATOM    400  HB1 ALA    27     237.332  14.771 -31.237  1.00  0.00           H  
ATOM    401  HB2 ALA    27     238.198  13.317 -31.712  1.00  0.00           H  
ATOM    402  HB3 ALA    27     236.997  13.964 -32.840  1.00  0.00           H  
ATOM    403  C   ALA    27     236.675  12.699 -29.498  1.00  0.00           C  
ATOM    404  O   ALA    27     236.130  13.243 -28.545  1.00  0.00           O  
ATOM    405  N   GLU    28     237.749  11.890 -29.263  1.00  0.00           N  
ATOM    406  H   GLU    28     238.173  11.452 -30.068  1.00  0.00           H  
ATOM    407  CA  GLU    28     238.440  11.652 -28.009  1.00  0.00           C  
ATOM    408  HA  GLU    28     238.295  12.546 -27.402  1.00  0.00           H  
ATOM    409  CB  GLU    28     237.818  10.394 -27.311  1.00  0.00           C  
ATOM    410  HB2 GLU    28     238.059  10.349 -26.249  1.00  0.00           H  
ATOM    411  HB3 GLU    28     236.734  10.381 -27.422  1.00  0.00           H  
ATOM    412  CG  GLU    28     238.261   9.053 -27.908  1.00  0.00           C  
ATOM    413  HG2 GLU    28     237.907   9.100 -28.938  1.00  0.00           H  
ATOM    414  HG3 GLU    28     239.345   8.941 -27.896  1.00  0.00           H  
ATOM    415  CD  GLU    28     237.622   7.847 -27.105  1.00  0.00           C  
ATOM    416  OE1 GLU    28     236.422   7.914 -26.726  1.00  0.00           O  
ATOM    417  OE2 GLU    28     238.429   7.026 -26.609  1.00  0.00           O  
ATOM    418  C   GLU    28     239.951  11.545 -28.118  1.00  0.00           C  
ATOM    419  O   GLU    28     240.506  11.617 -29.188  1.00  0.00           O  
ATOM    420  N   ALA    29     240.699  11.428 -27.033  1.00  0.00           N  
ATOM    421  H   ALA    29     240.229  11.477 -26.141  1.00  0.00           H  
ATOM    422  CA  ALA    29     242.188  11.315 -27.043  1.00  0.00           C  
ATOM    423  HA  ALA    29     242.440  11.200 -25.989  1.00  0.00           H  
ATOM    424  CB  ALA    29     242.745  10.039 -27.739  1.00  0.00           C  
ATOM    425  HB1 ALA    29     242.538  10.039 -28.809  1.00  0.00           H  
ATOM    426  HB2 ALA    29     243.833  10.101 -27.731  1.00  0.00           H  
ATOM    427  HB3 ALA    29     242.317   9.174 -27.231  1.00  0.00           H  
ATOM    428  C   ALA    29     242.787  12.587 -27.653  1.00  0.00           C  
ATOM    429  O   ALA    29     243.630  12.571 -28.566  1.00  0.00           O  
ATOM    430  N   ALA    30     242.347  13.719 -27.120  1.00  0.00           N  
ATOM    431  H   ALA    30     241.687  13.628 -26.360  1.00  0.00           H  
ATOM    432  CA  ALA    30     242.715  15.036 -27.650  1.00  0.00           C  
ATOM    433  HA  ALA    30     241.978  15.781 -27.350  1.00  0.00           H  
ATOM    434  CB  ALA    30     244.153  15.409 -27.121  1.00  0.00           C  
ATOM    435  HB1 ALA    30     244.374  16.422 -27.458  1.00  0.00           H  
ATOM    436  HB2 ALA    30     244.103  15.355 -26.034  1.00  0.00           H  
ATOM    437  HB3 ALA    30     244.936  14.850 -27.634  1.00  0.00           H  
ATOM    438  C   ALA    30     242.539  15.289 -29.135  1.00  0.00           C  
ATOM    439  O   ALA    30     243.277  16.053 -29.778  1.00  0.00           O  
ATOM    440  N   GLY    31     241.533  14.498 -29.707  1.00  0.00           N  
ATOM    441  H   GLY    31     241.001  13.874 -29.117  1.00  0.00           H  
ATOM    442  CA  GLY    31     241.143  14.585 -31.139  1.00  0.00           C  
ATOM    443  HA2 GLY    31     240.053  14.583 -31.134  1.00  0.00           H  
ATOM    444  HA3 GLY    31     241.402  15.543 -31.591  1.00  0.00           H  
ATOM    445  C   GLY    31     241.686  13.438 -32.005  1.00  0.00           C  
ATOM    446  O   GLY    31     241.620  13.569 -33.221  1.00  0.00           O  
ATOM    447  N   LYS    32     242.361  12.376 -31.448  1.00  0.00           N  
ATOM    448  H   LYS    32     242.494  12.320 -30.448  1.00  0.00           H  
ATOM    449  CA  LYS    32     243.130  11.366 -32.208  1.00  0.00           C  
ATOM    450  HA  LYS    32     243.201  11.784 -33.212  1.00  0.00           H  
ATOM    451  CB  LYS    32     244.558  11.250 -31.699  1.00  0.00           C  
ATOM    452  HB2 LYS    32     244.533  10.962 -30.648  1.00  0.00           H  
ATOM    453  HB3 LYS    32     245.071  10.523 -32.328  1.00  0.00           H  
ATOM    454  CG  LYS    32     245.321  12.563 -31.653  1.00  0.00           C  
ATOM    455  HG2 LYS    32     244.749  13.377 -31.207  1.00  0.00           H  
ATOM    456  HG3 LYS    32     246.201  12.435 -31.023  1.00  0.00           H  
ATOM    457  CD  LYS    32     245.707  13.179 -33.042  1.00  0.00           C  
ATOM    458  HD2 LYS    32     246.306  12.519 -33.669  1.00  0.00           H  
ATOM    459  HD3 LYS    32     244.815  13.409 -33.625  1.00  0.00           H  
ATOM    460  CE  LYS    32     246.445  14.447 -32.613  1.00  0.00           C  
ATOM    461  HE2 LYS    32     245.659  14.944 -32.044  1.00  0.00           H  
ATOM    462  HE3 LYS    32     247.308  14.297 -31.964  1.00  0.00           H  
ATOM    463  NZ  LYS    32     247.000  15.244 -33.790  1.00  0.00           N  
ATOM    464  HZ1 LYS    32     247.888  14.883 -34.111  1.00  0.00           H  
ATOM    465  HZ2 LYS    32     246.386  15.107 -34.580  1.00  0.00           H  
ATOM    466  HZ3 LYS    32     247.099  16.205 -33.496  1.00  0.00           H  
ATOM    467  C   LYS    32     242.372  10.079 -32.353  1.00  0.00           C  
ATOM    468  O   LYS    32     242.857   9.125 -32.944  1.00  0.00           O  
ATOM    469  N   THR    33     241.142   9.944 -31.842  1.00  0.00           N  
ATOM    470  H   THR    33     240.826  10.681 -31.228  1.00  0.00           H  
ATOM    471  CA  THR    33     240.214   8.845 -32.121  1.00  0.00           C  
ATOM    472  HA  THR    33     240.502   8.401 -33.074  1.00  0.00           H  
ATOM    473  CB  THR    33     240.398   7.732 -31.045  1.00  0.00           C  
ATOM    474  HB  THR    33     240.624   8.122 -30.052  1.00  0.00           H  
ATOM    475  CG2 THR    33     239.299   6.650 -31.009  1.00  0.00           C  
ATOM    476 HG21 THR    33     238.980   6.322 -31.998  1.00  0.00           H  
ATOM    477 HG22 THR    33     238.485   7.156 -30.489  1.00  0.00           H  
ATOM    478 HG23 THR    33     239.581   5.841 -30.335  1.00  0.00           H  
ATOM    479  OG1 THR    33     241.505   6.914 -31.379  1.00  0.00           O  
ATOM    480  HG1 THR    33     242.275   7.487 -31.413  1.00  0.00           H  
ATOM    481  C   THR    33     238.785   9.436 -32.287  1.00  0.00           C  
ATOM    482  O   THR    33     238.390  10.231 -31.440  1.00  0.00           O  
ATOM    483  N   LYS    34     238.009   8.976 -33.282  1.00  0.00           N  
ATOM    484  H   LYS    34     238.453   8.328 -33.917  1.00  0.00           H  
ATOM    485  CA  LYS    34     236.628   9.404 -33.550  1.00  0.00           C  
ATOM    486  HA  LYS    34     236.586  10.452 -33.254  1.00  0.00           H  
ATOM    487  CB  LYS    34     236.246   9.460 -35.021  1.00  0.00           C  
ATOM    488  HB2 LYS    34     235.410  10.106 -35.290  1.00  0.00           H  
ATOM    489  HB3 LYS    34     237.013   9.901 -35.656  1.00  0.00           H  
ATOM    490  CG  LYS    34     235.950   8.088 -35.590  1.00  0.00           C  
ATOM    491  HG2 LYS    34     236.776   7.392 -35.444  1.00  0.00           H  
ATOM    492  HG3 LYS    34     235.031   7.703 -35.150  1.00  0.00           H  
ATOM    493  CD  LYS    34     235.613   8.053 -37.143  1.00  0.00           C  
ATOM    494  HD2 LYS    34     234.787   8.730 -37.360  1.00  0.00           H  
ATOM    495  HD3 LYS    34     236.312   8.637 -37.741  1.00  0.00           H  
ATOM    496  CE  LYS    34     235.378   6.662 -37.677  1.00  0.00           C  
ATOM    497  HE2 LYS    34     236.290   6.071 -37.601  1.00  0.00           H  
ATOM    498  HE3 LYS    34     234.723   6.107 -37.005  1.00  0.00           H  
ATOM    499  NZ  LYS    34     234.858   6.656 -39.085  1.00  0.00           N  
ATOM    500  HZ1 LYS    34     233.976   7.146 -39.044  1.00  0.00           H  
ATOM    501  HZ2 LYS    34     235.450   7.179 -39.713  1.00  0.00           H  
ATOM    502  HZ3 LYS    34     234.639   5.720 -39.394  1.00  0.00           H  
ATOM    503  C   LYS    34     235.674   8.523 -32.709  1.00  0.00           C  
ATOM    504  O   LYS    34     235.929   7.359 -32.467  1.00  0.00           O  
ATOM    505  N   GLU    35     234.481   9.009 -32.273  1.00  0.00           N  
ATOM    506  H   GLU    35     234.155   9.885 -32.654  1.00  0.00           H  
ATOM    507  CA  GLU    35     233.454   8.233 -31.501  1.00  0.00           C  
ATOM    508  HA  GLU    35     233.827   7.231 -31.292  1.00  0.00           H  
ATOM    509  CB  GLU    35     233.290   8.926 -30.132  1.00  0.00           C  
ATOM    510  HB2 GLU    35     234.188   8.714 -29.551  1.00  0.00           H  
ATOM    511  HB3 GLU    35     233.269  10.005 -30.289  1.00  0.00           H  
ATOM    512  CG  GLU    35     232.090   8.575 -29.174  1.00  0.00           C  
ATOM    513  HG2 GLU    35     232.204   9.288 -28.358  1.00  0.00           H  
ATOM    514  HG3 GLU    35     231.103   8.687 -29.623  1.00  0.00           H  
ATOM    515  CD  GLU    35     232.213   7.174 -28.518  1.00  0.00           C  
ATOM    516  OE1 GLU    35     232.207   6.097 -29.219  1.00  0.00           O  
ATOM    517  OE2 GLU    35     232.367   7.111 -27.270  1.00  0.00           O  
ATOM    518  C   GLU    35     232.117   8.130 -32.245  1.00  0.00           C  
ATOM    519  O   GLU    35     231.820   9.060 -33.061  1.00  0.00           O  
ATOM    520  N   GLY    36     231.397   7.064 -31.999  1.00  0.00           N  
ATOM    521  H   GLY    36     231.738   6.337 -31.386  1.00  0.00           H  
ATOM    522  CA  GLY    36     230.247   6.682 -32.752  1.00  0.00           C  
ATOM    523  HA2 GLY    36     230.574   6.598 -33.788  1.00  0.00           H  
ATOM    524  HA3 GLY    36     229.997   5.648 -32.516  1.00  0.00           H  
ATOM    525  C   GLY    36     228.976   7.597 -32.526  1.00  0.00           C  
ATOM    526  O   GLY    36     227.851   7.106 -32.708  1.00  0.00           O  
ATOM    527  N   VAL    37     229.177   8.905 -32.333  1.00  0.00           N  
ATOM    528  H   VAL    37     230.110   9.292 -32.345  1.00  0.00           H  
ATOM    529  CA  VAL    37     228.093   9.800 -31.953  1.00  0.00           C  
ATOM    530  HA  VAL    37     227.128   9.308 -32.072  1.00  0.00           H  
ATOM    531  CB  VAL    37     228.140  10.072 -30.402  1.00  0.00           C  
ATOM    532  HB  VAL    37     229.152  10.298 -30.069  1.00  0.00           H  
ATOM    533  CG1 VAL    37     227.212  11.130 -29.919  1.00  0.00           C  
ATOM    534 HG11 VAL    37     226.214  10.775 -30.176  1.00  0.00           H  
ATOM    535 HG12 VAL    37     227.476  12.112 -30.312  1.00  0.00           H  
ATOM    536 HG13 VAL    37     227.132  11.232 -28.837  1.00  0.00           H  
ATOM    537  CG2 VAL    37     227.798   8.816 -29.601  1.00  0.00           C  
ATOM    538 HG21 VAL    37     228.616   8.107 -29.728  1.00  0.00           H  
ATOM    539 HG22 VAL    37     226.835   8.402 -29.900  1.00  0.00           H  
ATOM    540 HG23 VAL    37     227.913   9.010 -28.534  1.00  0.00           H  
ATOM    541  C   VAL    37     228.150  11.084 -32.700  1.00  0.00           C  
ATOM    542  O   VAL    37     229.239  11.625 -32.855  1.00  0.00           O  
ATOM    543  N   LEU    38     226.938  11.582 -33.164  1.00  0.00           N  
ATOM    544  H   LEU    38     226.066  11.163 -32.874  1.00  0.00           H  
ATOM    545  CA  LEU    38     226.969  12.844 -33.901  1.00  0.00           C  
ATOM    546  HA  LEU    38     228.005  13.172 -33.816  1.00  0.00           H  
ATOM    547  CB  LEU    38     226.503  12.625 -35.364  1.00  0.00           C  
ATOM    548  HB2 LEU    38     225.440  12.404 -35.266  1.00  0.00           H  
ATOM    549  HB3 LEU    38     226.494  13.606 -35.840  1.00  0.00           H  
ATOM    550  CG  LEU    38     227.249  11.721 -36.386  1.00  0.00           C  
ATOM    551  HG  LEU    38     228.284  12.060 -36.422  1.00  0.00           H  
ATOM    552  CD1 LEU    38     226.803  12.078 -37.821  1.00  0.00           C  
ATOM    553 HD11 LEU    38     226.951  13.145 -37.988  1.00  0.00           H  
ATOM    554 HD12 LEU    38     225.746  11.878 -37.997  1.00  0.00           H  
ATOM    555 HD13 LEU    38     227.400  11.560 -38.572  1.00  0.00           H  
ATOM    556  CD2 LEU    38     227.124  10.214 -36.151  1.00  0.00           C  
ATOM    557 HD21 LEU    38     226.100   9.926 -35.913  1.00  0.00           H  
ATOM    558 HD22 LEU    38     227.804   9.912 -35.354  1.00  0.00           H  
ATOM    559 HD23 LEU    38     227.470   9.718 -37.058  1.00  0.00           H  
ATOM    560  C   LEU    38     226.014  13.905 -33.275  1.00  0.00           C  
ATOM    561  O   LEU    38     225.027  13.556 -32.645  1.00  0.00           O  
ATOM    562  N   TYR    39     226.288  15.160 -33.580  1.00  0.00           N  
ATOM    563  H   TYR    39     227.127  15.426 -34.074  1.00  0.00           H  
ATOM    564  CA  TYR    39     225.459  16.335 -33.316  1.00  0.00           C  
ATOM    565  HA  TYR    39     224.810  16.110 -32.469  1.00  0.00           H  
ATOM    566  CB  TYR    39     226.421  17.513 -32.851  1.00  0.00           C  
ATOM    567  HB2 TYR    39     226.877  17.308 -31.883  1.00  0.00           H  
ATOM    568  HB3 TYR    39     227.206  17.708 -33.581  1.00  0.00           H  
ATOM    569  CG  TYR    39     225.719  18.836 -32.733  1.00  0.00           C  
ATOM    570  CD1 TYR    39     225.868  19.915 -33.689  1.00  0.00           C  
ATOM    571  HD1 TYR    39     226.532  19.859 -34.538  1.00  0.00           H  
ATOM    572  CE1 TYR    39     225.104  21.097 -33.490  1.00  0.00           C  
ATOM    573  HE1 TYR    39     225.350  21.884 -34.188  1.00  0.00           H  
ATOM    574  CZ  TYR    39     224.197  21.169 -32.451  1.00  0.00           C  
ATOM    575  OH  TYR    39     223.344  22.193 -32.349  1.00  0.00           O  
ATOM    576  HH  TYR    39     223.348  22.673 -33.180  1.00  0.00           H  
ATOM    577  CE2 TYR    39     224.033  20.136 -31.550  1.00  0.00           C  
ATOM    578  HE2 TYR    39     223.286  20.168 -30.771  1.00  0.00           H  
ATOM    579  CD2 TYR    39     224.850  18.980 -31.643  1.00  0.00           C  
ATOM    580  HD2 TYR    39     224.753  18.152 -30.956  1.00  0.00           H  
ATOM    581  C   TYR    39     224.536  16.701 -34.433  1.00  0.00           C  
ATOM    582  O   TYR    39     224.896  16.823 -35.601  1.00  0.00           O  
ATOM    583  N   VAL    40     223.282  17.002 -34.042  1.00  0.00           N  
ATOM    584  H   VAL    40     222.958  16.683 -33.140  1.00  0.00           H  
ATOM    585  CA  VAL    40     222.119  17.145 -34.947  1.00  0.00           C  
ATOM    586  HA  VAL    40     222.401  17.391 -35.971  1.00  0.00           H  
ATOM    587  CB  VAL    40     221.274  15.818 -34.996  1.00  0.00           C  
ATOM    588  HB  VAL    40     220.644  16.019 -35.862  1.00  0.00           H  
ATOM    589  CG1 VAL    40     220.479  15.539 -33.778  1.00  0.00           C  
ATOM    590 HG11 VAL    40     219.832  16.362 -33.474  1.00  0.00           H  
ATOM    591 HG12 VAL    40     221.133  15.346 -32.929  1.00  0.00           H  
ATOM    592 HG13 VAL    40     219.894  14.627 -33.896  1.00  0.00           H  
ATOM    593  CG2 VAL    40     222.086  14.579 -35.351  1.00  0.00           C  
ATOM    594 HG21 VAL    40     222.690  14.866 -36.212  1.00  0.00           H  
ATOM    595 HG22 VAL    40     221.433  13.746 -35.612  1.00  0.00           H  
ATOM    596 HG23 VAL    40     222.795  14.309 -34.569  1.00  0.00           H  
ATOM    597  C   VAL    40     221.169  18.327 -34.636  1.00  0.00           C  
ATOM    598  O   VAL    40     220.153  18.548 -35.344  1.00  0.00           O  
ATOM    599  N   GLY    41     221.544  19.128 -33.646  1.00  0.00           N  
ATOM    600  H   GLY    41     222.427  18.946 -33.190  1.00  0.00           H  
ATOM    601  CA  GLY    41     220.617  20.184 -33.146  1.00  0.00           C  
ATOM    602  HA2 GLY    41     219.609  19.775 -33.079  1.00  0.00           H  
ATOM    603  HA3 GLY    41     221.011  20.467 -32.170  1.00  0.00           H  
ATOM    604  C   GLY    41     220.751  21.364 -34.089  1.00  0.00           C  
ATOM    605  O   GLY    41     221.624  21.424 -34.998  1.00  0.00           O  
ATOM    606  N   SER    42     219.769  22.239 -33.833  1.00  0.00           N  
ATOM    607  H   SER    42     219.134  22.076 -33.065  1.00  0.00           H  
ATOM    608  CA  SER    42     219.519  23.489 -34.638  1.00  0.00           C  
ATOM    609  HA  SER    42     219.407  23.176 -35.676  1.00  0.00           H  
ATOM    610  CB  SER    42     218.165  24.173 -34.319  1.00  0.00           C  
ATOM    611  HB2 SER    42     217.445  23.360 -34.228  1.00  0.00           H  
ATOM    612  HB3 SER    42     218.261  24.589 -33.316  1.00  0.00           H  
ATOM    613  OG  SER    42     217.763  25.225 -35.232  1.00  0.00           O  
ATOM    614  HG  SER    42     216.833  25.409 -35.080  1.00  0.00           H  
ATOM    615  C   SER    42     220.713  24.463 -34.635  1.00  0.00           C  
ATOM    616  O   SER    42     221.602  24.408 -33.770  1.00  0.00           O  
ATOM    617  N   LYS    43     220.769  25.454 -35.535  1.00  0.00           N  
ATOM    618  H   LYS    43     219.901  25.686 -35.998  1.00  0.00           H  
ATOM    619  CA  LYS    43     221.849  26.532 -35.446  1.00  0.00           C  
ATOM    620  HA  LYS    43     222.833  26.071 -35.353  1.00  0.00           H  
ATOM    621  CB  LYS    43     221.923  27.319 -36.741  1.00  0.00           C  
ATOM    622  HB2 LYS    43     220.935  27.755 -36.890  1.00  0.00           H  
ATOM    623  HB3 LYS    43     222.597  28.160 -36.580  1.00  0.00           H  
ATOM    624  CG  LYS    43     222.402  26.481 -37.918  1.00  0.00           C  
ATOM    625  HG2 LYS    43     223.410  26.121 -37.712  1.00  0.00           H  
ATOM    626  HG3 LYS    43     221.835  25.558 -38.036  1.00  0.00           H  
ATOM    627  CD  LYS    43     222.545  27.314 -39.206  1.00  0.00           C  
ATOM    628  HD2 LYS    43     221.539  27.596 -39.519  1.00  0.00           H  
ATOM    629  HD3 LYS    43     223.238  28.145 -39.075  1.00  0.00           H  
ATOM    630  CE  LYS    43     223.163  26.453 -40.268  1.00  0.00           C  
ATOM    631  HE2 LYS    43     224.180  26.238 -39.940  1.00  0.00           H  
ATOM    632  HE3 LYS    43     222.533  25.570 -40.368  1.00  0.00           H  
ATOM    633  NZ  LYS    43     223.054  27.026 -41.651  1.00  0.00           N  
ATOM    634  HZ1 LYS    43     223.626  27.855 -41.728  1.00  0.00           H  
ATOM    635  HZ2 LYS    43     223.454  26.369 -42.305  1.00  0.00           H  
ATOM    636  HZ3 LYS    43     222.175  27.407 -41.973  1.00  0.00           H  
ATOM    637  C   LYS    43     221.611  27.325 -34.172  1.00  0.00           C  
ATOM    638  O   LYS    43     220.678  28.134 -34.101  1.00  0.00           O  
ATOM    639  N   THR    44     222.451  27.080 -33.127  1.00  0.00           N  
ATOM    640  H   THR    44     223.277  26.515 -33.263  1.00  0.00           H  
ATOM    641  CA  THR    44     222.237  27.594 -31.814  1.00  0.00           C  
ATOM    642  HA  THR    44     221.740  28.563 -31.764  1.00  0.00           H  
ATOM    643  CB  THR    44     221.264  26.564 -31.169  1.00  0.00           C  
ATOM    644  HB  THR    44     220.376  26.564 -31.802  1.00  0.00           H  
ATOM    645  CG2 THR    44     220.966  26.879 -29.718  1.00  0.00           C  
ATOM    646 HG21 THR    44     220.740  27.944 -29.682  1.00  0.00           H  
ATOM    647 HG22 THR    44     221.771  26.641 -29.024  1.00  0.00           H  
ATOM    648 HG23 THR    44     220.195  26.220 -29.317  1.00  0.00           H  
ATOM    649  OG1 THR    44     221.734  25.228 -31.029  1.00  0.00           O  
ATOM    650  HG1 THR    44     222.099  24.987 -31.883  1.00  0.00           H  
ATOM    651  C   THR    44     223.506  27.632 -31.005  1.00  0.00           C  
ATOM    652  O   THR    44     224.494  26.935 -31.224  1.00  0.00           O  
ATOM    653  N   LYS    45     223.547  28.526 -29.997  1.00  0.00           N  
ATOM    654  H   LYS    45     222.756  29.130 -29.826  1.00  0.00           H  
ATOM    655  CA  LYS    45     224.770  28.767 -29.175  1.00  0.00           C  
ATOM    656  HA  LYS    45     225.631  28.996 -29.804  1.00  0.00           H  
ATOM    657  CB  LYS    45     224.605  30.001 -28.273  1.00  0.00           C  
ATOM    658  HB2 LYS    45     223.766  29.898 -27.585  1.00  0.00           H  
ATOM    659  HB3 LYS    45     225.548  30.042 -27.727  1.00  0.00           H  
ATOM    660  CG  LYS    45     224.431  31.367 -29.030  1.00  0.00           C  
ATOM    661  HG2 LYS    45     225.280  31.453 -29.707  1.00  0.00           H  
ATOM    662  HG3 LYS    45     223.508  31.320 -29.609  1.00  0.00           H  
ATOM    663  CD  LYS    45     224.372  32.562 -28.051  1.00  0.00           C  
ATOM    664  HD2 LYS    45     223.486  32.380 -27.444  1.00  0.00           H  
ATOM    665  HD3 LYS    45     225.249  32.468 -27.410  1.00  0.00           H  
ATOM    666  CE  LYS    45     224.392  33.833 -28.990  1.00  0.00           C  
ATOM    667  HE2 LYS    45     225.183  33.734 -29.734  1.00  0.00           H  
ATOM    668  HE3 LYS    45     223.415  33.904 -29.467  1.00  0.00           H  
ATOM    669  NZ  LYS    45     224.633  35.045 -28.280  1.00  0.00           N  
ATOM    670  HZ1 LYS    45     224.646  35.691 -29.056  1.00  0.00           H  
ATOM    671  HZ2 LYS    45     223.903  35.308 -27.633  1.00  0.00           H  
ATOM    672  HZ3 LYS    45     225.566  34.961 -27.902  1.00  0.00           H  
ATOM    673  C   LYS    45     225.248  27.542 -28.423  1.00  0.00           C  
ATOM    674  O   LYS    45     224.419  26.886 -27.751  1.00  0.00           O  
ATOM    675  N   GLU    46     226.532  27.329 -28.311  1.00  0.00           N  
ATOM    676  H   GLU    46     227.185  28.021 -28.650  1.00  0.00           H  
ATOM    677  CA  GLU    46     227.220  26.252 -27.592  1.00  0.00           C  
ATOM    678  HA  GLU    46     226.794  25.284 -27.857  1.00  0.00           H  
ATOM    679  CB  GLU    46     228.804  26.235 -27.866  1.00  0.00           C  
ATOM    680  HB2 GLU    46     229.414  26.944 -27.306  1.00  0.00           H  
ATOM    681  HB3 GLU    46     229.129  25.245 -27.549  1.00  0.00           H  
ATOM    682  CG  GLU    46     229.197  26.357 -29.370  1.00  0.00           C  
ATOM    683  HG2 GLU    46     230.022  25.707 -29.661  1.00  0.00           H  
ATOM    684  HG3 GLU    46     228.402  25.976 -30.011  1.00  0.00           H  
ATOM    685  CD  GLU    46     229.522  27.834 -29.694  1.00  0.00           C  
ATOM    686  OE1 GLU    46     230.700  28.150 -29.860  1.00  0.00           O  
ATOM    687  OE2 GLU    46     228.605  28.702 -29.670  1.00  0.00           O  
ATOM    688  C   GLU    46     227.080  26.403 -26.106  1.00  0.00           C  
ATOM    689  O   GLU    46     227.093  27.492 -25.559  1.00  0.00           O  
ATOM    690  N   GLY    47     227.113  25.295 -25.419  1.00  0.00           N  
ATOM    691  H   GLY    47     227.143  24.464 -25.992  1.00  0.00           H  
ATOM    692  CA  GLY    47     227.273  25.205 -24.030  1.00  0.00           C  
ATOM    693  HA2 GLY    47     227.959  25.960 -23.644  1.00  0.00           H  
ATOM    694  HA3 GLY    47     226.319  25.352 -23.524  1.00  0.00           H  
ATOM    695  C   GLY    47     227.905  23.933 -23.569  1.00  0.00           C  
ATOM    696  O   GLY    47     228.497  23.205 -24.406  1.00  0.00           O  
ATOM    697  N   VAL    48     227.663  23.606 -22.286  1.00  0.00           N  
ATOM    698  H   VAL    48     227.111  24.283 -21.780  1.00  0.00           H  
ATOM    699  CA  VAL    48     228.113  22.397 -21.643  1.00  0.00           C  
ATOM    700  HA  VAL    48     228.660  21.773 -22.351  1.00  0.00           H  
ATOM    701  CB  VAL    48     229.131  22.687 -20.508  1.00  0.00           C  
ATOM    702  HB  VAL    48     229.627  21.736 -20.311  1.00  0.00           H  
ATOM    703  CG1 VAL    48     228.529  23.373 -19.238  1.00  0.00           C  
ATOM    704 HG11 VAL    48     228.014  24.306 -19.466  1.00  0.00           H  
ATOM    705 HG12 VAL    48     229.269  23.495 -18.447  1.00  0.00           H  
ATOM    706 HG13 VAL    48     227.707  22.704 -18.982  1.00  0.00           H  
ATOM    707  CG2 VAL    48     230.303  23.517 -21.100  1.00  0.00           C  
ATOM    708 HG21 VAL    48     231.081  23.626 -20.345  1.00  0.00           H  
ATOM    709 HG22 VAL    48     229.985  24.457 -21.550  1.00  0.00           H  
ATOM    710 HG23 VAL    48     230.791  22.973 -21.910  1.00  0.00           H  
ATOM    711  C   VAL    48     226.993  21.509 -21.188  1.00  0.00           C  
ATOM    712  O   VAL    48     225.881  22.001 -21.065  1.00  0.00           O  
ATOM    713  N   VAL    49     227.238  20.202 -20.855  1.00  0.00           N  
ATOM    714  H   VAL    49     228.211  19.934 -20.865  1.00  0.00           H  
ATOM    715  CA  VAL    49     226.338  19.284 -20.126  1.00  0.00           C  
ATOM    716  HA  VAL    49     225.542  19.872 -19.667  1.00  0.00           H  
ATOM    717  CB  VAL    49     225.620  18.398 -21.146  1.00  0.00           C  
ATOM    718  HB  VAL    49     225.352  19.005 -22.011  1.00  0.00           H  
ATOM    719  CG1 VAL    49     224.232  18.053 -20.541  1.00  0.00           C  
ATOM    720 HG11 VAL    49     223.784  17.289 -21.177  1.00  0.00           H  
ATOM    721 HG12 VAL    49     223.582  18.924 -20.624  1.00  0.00           H  
ATOM    722 HG13 VAL    49     224.212  17.824 -19.476  1.00  0.00           H  
ATOM    723  CG2 VAL    49     226.393  17.209 -21.832  1.00  0.00           C  
ATOM    724 HG21 VAL    49     225.834  16.918 -22.720  1.00  0.00           H  
ATOM    725 HG22 VAL    49     226.476  16.415 -21.090  1.00  0.00           H  
ATOM    726 HG23 VAL    49     227.380  17.541 -22.156  1.00  0.00           H  
ATOM    727  C   VAL    49     226.984  18.538 -18.981  1.00  0.00           C  
ATOM    728  O   VAL    49     228.090  17.897 -19.166  1.00  0.00           O  
ATOM    729  N   HIE    50     226.435  18.622 -17.767  1.00  0.00           N  
ATOM    730  H   HIE    50     225.614  19.204 -17.673  1.00  0.00           H  
ATOM    731  CA  HIE    50     227.049  18.068 -16.577  1.00  0.00           C  
ATOM    732  HA  HIE    50     227.608  17.220 -16.971  1.00  0.00           H  
ATOM    733  CB  HIE    50     227.952  19.153 -15.972  1.00  0.00           C  
ATOM    734  HB2 HIE    50     228.308  18.806 -15.001  1.00  0.00           H  
ATOM    735  HB3 HIE    50     228.742  19.399 -16.681  1.00  0.00           H  
ATOM    736  CG  HIE    50     227.339  20.504 -15.618  1.00  0.00           C  
ATOM    737  ND1 HIE    50     227.601  21.688 -16.309  1.00  0.00           N  
ATOM    738  CE1 HIE    50     226.702  22.580 -15.930  1.00  0.00           C  
ATOM    739  HE1 HIE    50     226.474  23.563 -16.316  1.00  0.00           H  
ATOM    740  NE2 HIE    50     225.928  22.052 -14.962  1.00  0.00           N  
ATOM    741  HE2 HIE    50     225.069  22.368 -14.534  1.00  0.00           H  
ATOM    742  CD2 HIE    50     226.291  20.734 -14.800  1.00  0.00           C  
ATOM    743  HD2 HIE    50     225.860  20.018 -14.116  1.00  0.00           H  
ATOM    744  C   HIE    50     226.067  17.497 -15.571  1.00  0.00           C  
ATOM    745  O   HIE    50     224.937  17.942 -15.349  1.00  0.00           O  
ATOM    746  N   GLY    51     226.487  16.564 -14.704  1.00  0.00           N  
ATOM    747  H   GLY    51     227.423  16.201 -14.822  1.00  0.00           H  
ATOM    748  CA  GLY    51     225.746  15.929 -13.577  1.00  0.00           C  
ATOM    749  HA2 GLY    51     225.390  16.770 -12.981  1.00  0.00           H  
ATOM    750  HA3 GLY    51     225.027  15.289 -14.087  1.00  0.00           H  
ATOM    751  C   GLY    51     226.725  15.072 -12.790  1.00  0.00           C  
ATOM    752  O   GLY    51     227.921  15.163 -12.866  1.00  0.00           O  
ATOM    753  N   VAL    52     226.196  14.189 -12.014  1.00  0.00           N  
ATOM    754  H   VAL    52     225.194  14.072 -12.059  1.00  0.00           H  
ATOM    755  CA  VAL    52     226.920  13.258 -11.106  1.00  0.00           C  
ATOM    756  HA  VAL    52     227.960  13.580 -11.049  1.00  0.00           H  
ATOM    757  CB  VAL    52     226.423  13.408  -9.620  1.00  0.00           C  
ATOM    758  HB  VAL    52     225.351  13.373  -9.814  1.00  0.00           H  
ATOM    759  CG1 VAL    52     226.793  14.781  -8.991  1.00  0.00           C  
ATOM    760 HG11 VAL    52     226.656  15.656  -9.627  1.00  0.00           H  
ATOM    761 HG12 VAL    52     227.856  14.763  -8.747  1.00  0.00           H  
ATOM    762 HG13 VAL    52     226.203  14.887  -8.081  1.00  0.00           H  
ATOM    763  CG2 VAL    52     226.964  12.342  -8.686  1.00  0.00           C  
ATOM    764 HG21 VAL    52     226.544  11.396  -9.026  1.00  0.00           H  
ATOM    765 HG22 VAL    52     226.554  12.481  -7.686  1.00  0.00           H  
ATOM    766 HG23 VAL    52     228.050  12.411  -8.623  1.00  0.00           H  
ATOM    767  C   VAL    52     226.707  11.857 -11.594  1.00  0.00           C  
ATOM    768  O   VAL    52     225.583  11.455 -11.919  1.00  0.00           O  
ATOM    769  N   ALA    53     227.819  11.067 -11.524  1.00  0.00           N  
ATOM    770  H   ALA    53     228.701  11.409 -11.170  1.00  0.00           H  
ATOM    771  CA  ALA    53     227.721   9.707 -11.948  1.00  0.00           C  
ATOM    772  HA  ALA    53     227.139   9.728 -12.868  1.00  0.00           H  
ATOM    773  CB  ALA    53     229.071   9.108 -12.265  1.00  0.00           C  
ATOM    774  HB1 ALA    53     229.822   9.348 -11.512  1.00  0.00           H  
ATOM    775  HB2 ALA    53     228.993   8.022 -12.211  1.00  0.00           H  
ATOM    776  HB3 ALA    53     229.304   9.373 -13.296  1.00  0.00           H  
ATOM    777  C   ALA    53     226.952   8.801 -10.900  1.00  0.00           C  
ATOM    778  O   ALA    53     226.965   8.975  -9.683  1.00  0.00           O  
ATOM    779  N   THR    54     226.500   7.676 -11.448  1.00  0.00           N  
ATOM    780  H   THR    54     226.411   7.730 -12.452  1.00  0.00           H  
ATOM    781  CA  THR    54     225.679   6.726 -10.730  1.00  0.00           C  
ATOM    782  HA  THR    54     224.791   7.199 -10.310  1.00  0.00           H  
ATOM    783  CB  THR    54     225.108   5.624 -11.698  1.00  0.00           C  
ATOM    784  HB  THR    54     224.312   5.154 -11.122  1.00  0.00           H  
ATOM    785  CG2 THR    54     226.141   4.579 -12.200  1.00  0.00           C  
ATOM    786 HG21 THR    54     225.641   3.699 -12.604  1.00  0.00           H  
ATOM    787 HG22 THR    54     226.785   4.225 -11.395  1.00  0.00           H  
ATOM    788 HG23 THR    54     226.781   4.970 -12.990  1.00  0.00           H  
ATOM    789  OG1 THR    54     224.604   6.254 -12.886  1.00  0.00           O  
ATOM    790  HG1 THR    54     225.388   6.339 -13.434  1.00  0.00           H  
ATOM    791  C   THR    54     226.342   5.993  -9.581  1.00  0.00           C  
ATOM    792  O   THR    54     225.717   5.191  -8.938  1.00  0.00           O  
ATOM    793  N   VAL    55     227.594   6.243  -9.268  1.00  0.00           N  
ATOM    794  H   VAL    55     228.026   7.014  -9.757  1.00  0.00           H  
ATOM    795  CA  VAL    55     228.264   5.718  -8.099  1.00  0.00           C  
ATOM    796  HA  VAL    55     228.132   4.636  -8.071  1.00  0.00           H  
ATOM    797  CB  VAL    55     229.773   6.031  -8.348  1.00  0.00           C  
ATOM    798  HB  VAL    55     229.705   7.116  -8.415  1.00  0.00           H  
ATOM    799  CG1 VAL    55     230.432   5.421  -9.547  1.00  0.00           C  
ATOM    800 HG11 VAL    55     231.407   5.907  -9.593  1.00  0.00           H  
ATOM    801 HG12 VAL    55     229.888   5.649 -10.463  1.00  0.00           H  
ATOM    802 HG13 VAL    55     230.523   4.335  -9.537  1.00  0.00           H  
ATOM    803  CG2 VAL    55     230.684   5.675  -7.212  1.00  0.00           C  
ATOM    804 HG21 VAL    55     231.700   5.954  -7.490  1.00  0.00           H  
ATOM    805 HG22 VAL    55     230.771   4.592  -7.118  1.00  0.00           H  
ATOM    806 HG23 VAL    55     230.298   6.141  -6.306  1.00  0.00           H  
ATOM    807  C   VAL    55     227.743   6.405  -6.809  1.00  0.00           C  
ATOM    808  O   VAL    55     227.640   5.724  -5.825  1.00  0.00           O  
ATOM    809  N   ALA    56     227.230   7.647  -6.854  1.00  0.00           N  
ATOM    810  H   ALA    56     227.380   8.145  -7.720  1.00  0.00           H  
ATOM    811  CA  ALA    56     226.709   8.468  -5.766  1.00  0.00           C  
ATOM    812  HA  ALA    56     227.506   8.549  -5.026  1.00  0.00           H  
ATOM    813  CB  ALA    56     226.603   9.857  -6.334  1.00  0.00           C  
ATOM    814  HB1 ALA    56     226.366  10.667  -5.645  1.00  0.00           H  
ATOM    815  HB2 ALA    56     227.573  10.101  -6.767  1.00  0.00           H  
ATOM    816  HB3 ALA    56     225.937   9.864  -7.197  1.00  0.00           H  
ATOM    817  C   ALA    56     225.340   7.936  -5.212  1.00  0.00           C  
ATOM    818  O   ALA    56     224.809   8.470  -4.197  1.00  0.00           O  
ATOM    819  N   GLU    57     224.719   6.911  -5.845  1.00  0.00           N  
ATOM    820  H   GLU    57     225.094   6.630  -6.740  1.00  0.00           H  
ATOM    821  CA  GLU    57     223.546   6.113  -5.375  1.00  0.00           C  
ATOM    822  HA  GLU    57     222.928   6.665  -4.667  1.00  0.00           H  
ATOM    823  CB  GLU    57     222.627   5.792  -6.653  1.00  0.00           C  
ATOM    824  HB2 GLU    57     223.053   4.890  -7.091  1.00  0.00           H  
ATOM    825  HB3 GLU    57     221.665   5.424  -6.297  1.00  0.00           H  
ATOM    826  CG  GLU    57     222.459   6.857  -7.754  1.00  0.00           C  
ATOM    827  HG2 GLU    57     223.439   7.169  -8.114  1.00  0.00           H  
ATOM    828  HG3 GLU    57     221.935   6.362  -8.571  1.00  0.00           H  
ATOM    829  CD  GLU    57     221.644   8.087  -7.283  1.00  0.00           C  
ATOM    830  OE1 GLU    57     221.315   8.157  -6.071  1.00  0.00           O  
ATOM    831  OE2 GLU    57     221.284   8.950  -8.137  1.00  0.00           O  
ATOM    832  C   GLU    57     223.974   4.844  -4.597  1.00  0.00           C  
ATOM    833  O   GLU    57     223.192   4.271  -3.864  1.00  0.00           O  
ATOM    834  N   LYS    58     225.284   4.489  -4.686  1.00  0.00           N  
ATOM    835  H   LYS    58     225.933   4.981  -5.283  1.00  0.00           H  
ATOM    836  CA  LYS    58     225.809   3.280  -4.108  1.00  0.00           C  
ATOM    837  HA  LYS    58     224.987   2.840  -3.542  1.00  0.00           H  
ATOM    838  CB  LYS    58     226.185   2.260  -5.260  1.00  0.00           C  
ATOM    839  HB2 LYS    58     226.958   2.752  -5.850  1.00  0.00           H  
ATOM    840  HB3 LYS    58     226.599   1.375  -4.778  1.00  0.00           H  
ATOM    841  CG  LYS    58     225.011   1.829  -6.129  1.00  0.00           C  
ATOM    842  HG2 LYS    58     224.326   1.279  -5.484  1.00  0.00           H  
ATOM    843  HG3 LYS    58     224.472   2.716  -6.463  1.00  0.00           H  
ATOM    844  CD  LYS    58     225.409   1.000  -7.416  1.00  0.00           C  
ATOM    845  HD2 LYS    58     226.041   1.628  -8.045  1.00  0.00           H  
ATOM    846  HD3 LYS    58     225.919   0.119  -7.027  1.00  0.00           H  
ATOM    847  CE  LYS    58     224.208   0.499  -8.254  1.00  0.00           C  
ATOM    848  HE2 LYS    58     223.497  -0.130  -7.720  1.00  0.00           H  
ATOM    849  HE3 LYS    58     223.762   1.413  -8.645  1.00  0.00           H  
ATOM    850  NZ  LYS    58     224.714  -0.217  -9.484  1.00  0.00           N  
ATOM    851  HZ1 LYS    58     223.989  -0.451 -10.147  1.00  0.00           H  
ATOM    852  HZ2 LYS    58     225.407   0.354  -9.947  1.00  0.00           H  
ATOM    853  HZ3 LYS    58     225.179  -1.034  -9.114  1.00  0.00           H  
ATOM    854  C   LYS    58     227.058   3.414  -3.171  1.00  0.00           C  
ATOM    855  O   LYS    58     227.403   2.393  -2.607  1.00  0.00           O  
ATOM    856  N   THR    59     227.567   4.666  -3.001  1.00  0.00           N  
ATOM    857  H   THR    59     227.301   5.406  -3.636  1.00  0.00           H  
ATOM    858  CA  THR    59     228.838   5.036  -2.382  1.00  0.00           C  
ATOM    859  HA  THR    59     229.072   4.313  -1.601  1.00  0.00           H  
ATOM    860  CB  THR    59     230.036   4.919  -3.379  1.00  0.00           C  
ATOM    861  HB  THR    59     229.962   5.792  -4.028  1.00  0.00           H  
ATOM    862  CG2 THR    59     230.073   3.632  -4.240  1.00  0.00           C  
ATOM    863 HG21 THR    59     229.211   3.722  -4.901  1.00  0.00           H  
ATOM    864 HG22 THR    59     229.882   2.729  -3.661  1.00  0.00           H  
ATOM    865 HG23 THR    59     230.898   3.518  -4.943  1.00  0.00           H  
ATOM    866  OG1 THR    59     231.338   4.910  -2.826  1.00  0.00           O  
ATOM    867  HG1 THR    59     231.733   5.776  -2.957  1.00  0.00           H  
ATOM    868  C   THR    59     228.727   6.433  -1.727  1.00  0.00           C  
ATOM    869  O   THR    59     228.163   7.385  -2.270  1.00  0.00           O  
ATOM    870  N   LYS    60     229.373   6.608  -0.546  1.00  0.00           N  
ATOM    871  H   LYS    60     229.921   5.882  -0.106  1.00  0.00           H  
ATOM    872  CA  LYS    60     229.204   7.838   0.321  1.00  0.00           C  
ATOM    873  HA  LYS    60     228.996   8.709  -0.300  1.00  0.00           H  
ATOM    874  CB  LYS    60     227.919   7.602   1.276  1.00  0.00           C  
ATOM    875  HB2 LYS    60     227.143   7.386   0.541  1.00  0.00           H  
ATOM    876  HB3 LYS    60     227.915   6.741   1.943  1.00  0.00           H  
ATOM    877  CG  LYS    60     227.409   8.868   1.978  1.00  0.00           C  
ATOM    878  HG2 LYS    60     228.238   9.195   2.606  1.00  0.00           H  
ATOM    879  HG3 LYS    60     227.295   9.644   1.220  1.00  0.00           H  
ATOM    880  CD  LYS    60     226.146   8.662   2.871  1.00  0.00           C  
ATOM    881  HD2 LYS    60     225.417   8.017   2.382  1.00  0.00           H  
ATOM    882  HD3 LYS    60     226.503   8.102   3.736  1.00  0.00           H  
ATOM    883  CE  LYS    60     225.565  10.034   3.322  1.00  0.00           C  
ATOM    884  HE2 LYS    60     226.367  10.508   3.888  1.00  0.00           H  
ATOM    885  HE3 LYS    60     225.382  10.591   2.404  1.00  0.00           H  
ATOM    886  NZ  LYS    60     224.322   9.839   4.020  1.00  0.00           N  
ATOM    887  HZ1 LYS    60     223.535   9.569   3.446  1.00  0.00           H  
ATOM    888  HZ2 LYS    60     224.285   9.046   4.645  1.00  0.00           H  
ATOM    889  HZ3 LYS    60     224.165  10.569   4.700  1.00  0.00           H  
ATOM    890  C   LYS    60     230.382   8.167   1.221  1.00  0.00           C  
ATOM    891  O   LYS    60     231.089   7.238   1.600  1.00  0.00           O  
ATOM    892  N   GLU    61     230.692   9.423   1.551  1.00  0.00           N  
ATOM    893  H   GLU    61     230.478  10.114   0.846  1.00  0.00           H  
ATOM    894  CA  GLU    61     231.574   9.821   2.590  1.00  0.00           C  
ATOM    895  HA  GLU    61     231.712   8.935   3.210  1.00  0.00           H  
ATOM    896  CB  GLU    61     232.933  10.224   2.017  1.00  0.00           C  
ATOM    897  HB2 GLU    61     233.441   9.496   1.385  1.00  0.00           H  
ATOM    898  HB3 GLU    61     232.708  10.996   1.282  1.00  0.00           H  
ATOM    899  CG  GLU    61     234.015  10.603   3.051  1.00  0.00           C  
ATOM    900  HG2 GLU    61     234.926  10.931   2.551  1.00  0.00           H  
ATOM    901  HG3 GLU    61     233.633  11.496   3.547  1.00  0.00           H  
ATOM    902  CD  GLU    61     234.449   9.479   4.030  1.00  0.00           C  
ATOM    903  OE1 GLU    61     235.036   9.851   5.068  1.00  0.00           O  
ATOM    904  OE2 GLU    61     234.205   8.260   3.862  1.00  0.00           O  
ATOM    905  C   GLU    61     231.041  10.916   3.506  1.00  0.00           C  
ATOM    906  O   GLU    61     230.450  11.812   2.911  1.00  0.00           O  
ATOM    907  N   GLN    62     231.275  10.801   4.799  1.00  0.00           N  
ATOM    908  H   GLN    62     231.776   9.987   5.126  1.00  0.00           H  
ATOM    909  CA  GLN    62     230.652  11.763   5.751  1.00  0.00           C  
ATOM    910  HA  GLN    62     229.578  11.591   5.814  1.00  0.00           H  
ATOM    911  CB  GLN    62     231.132  11.192   7.167  1.00  0.00           C  
ATOM    912  HB2 GLN    62     230.669  10.213   7.295  1.00  0.00           H  
ATOM    913  HB3 GLN    62     232.193  10.946   7.204  1.00  0.00           H  
ATOM    914  CG  GLN    62     230.837  12.135   8.290  1.00  0.00           C  
ATOM    915  HG2 GLN    62     231.579  12.928   8.194  1.00  0.00           H  
ATOM    916  HG3 GLN    62     229.869  12.632   8.239  1.00  0.00           H  
ATOM    917  CD  GLN    62     230.900  11.383   9.693  1.00  0.00           C  
ATOM    918  OE1 GLN    62     230.610  10.171   9.837  1.00  0.00           O  
ATOM    919  NE2 GLN    62     231.383  12.067  10.672  1.00  0.00           N  
ATOM    920 HE21 GLN    62     231.630  13.045  10.613  1.00  0.00           H  
ATOM    921 HE22 GLN    62     231.522  11.609  11.562  1.00  0.00           H  
ATOM    922  C   GLN    62     230.996  13.303   5.424  1.00  0.00           C  
ATOM    923  O   GLN    62     230.101  14.148   5.543  1.00  0.00           O  
ATOM    924  N   VAL    63     232.142  13.568   4.807  1.00  0.00           N  
ATOM    925  H   VAL    63     232.736  12.763   4.665  1.00  0.00           H  
ATOM    926  CA  VAL    63     232.539  14.949   4.372  1.00  0.00           C  
ATOM    927  HA  VAL    63     231.658  15.424   3.940  1.00  0.00           H  
ATOM    928  CB  VAL    63     233.189  15.827   5.487  1.00  0.00           C  
ATOM    929  HB  VAL    63     232.374  15.874   6.209  1.00  0.00           H  
ATOM    930  CG1 VAL    63     233.510  17.279   5.034  1.00  0.00           C  
ATOM    931 HG11 VAL    63     234.184  17.269   4.177  1.00  0.00           H  
ATOM    932 HG12 VAL    63     233.746  17.944   5.864  1.00  0.00           H  
ATOM    933 HG13 VAL    63     232.603  17.637   4.548  1.00  0.00           H  
ATOM    934  CG2 VAL    63     234.434  15.391   6.260  1.00  0.00           C  
ATOM    935 HG21 VAL    63     234.219  14.340   6.452  1.00  0.00           H  
ATOM    936 HG22 VAL    63     234.654  15.925   7.185  1.00  0.00           H  
ATOM    937 HG23 VAL    63     235.306  15.383   5.606  1.00  0.00           H  
ATOM    938  C   VAL    63     233.542  14.893   3.170  1.00  0.00           C  
ATOM    939  O   VAL    63     234.309  13.914   3.148  1.00  0.00           O  
ATOM    940  N   THR    64     233.372  15.920   2.264  1.00  0.00           N  
ATOM    941  H   THR    64     232.646  16.598   2.450  1.00  0.00           H  
ATOM    942  CA  THR    64     234.280  16.205   1.143  1.00  0.00           C  
ATOM    943  HA  THR    64     235.321  15.895   1.241  1.00  0.00           H  
ATOM    944  CB  THR    64     233.703  15.493  -0.091  1.00  0.00           C  
ATOM    945  HB  THR    64     233.614  14.450   0.213  1.00  0.00           H  
ATOM    946  CG2 THR    64     234.549  15.484  -1.342  1.00  0.00           C  
ATOM    947 HG21 THR    64     234.673  16.490  -1.744  1.00  0.00           H  
ATOM    948 HG22 THR    64     234.113  14.727  -1.995  1.00  0.00           H  
ATOM    949 HG23 THR    64     235.540  15.143  -1.045  1.00  0.00           H  
ATOM    950  OG1 THR    64     232.399  15.902  -0.508  1.00  0.00           O  
ATOM    951  HG1 THR    64     231.805  16.075   0.226  1.00  0.00           H  
ATOM    952  C   THR    64     234.297  17.709   0.992  1.00  0.00           C  
ATOM    953  O   THR    64     233.410  18.467   1.406  1.00  0.00           O  
ATOM    954  N   ASN    65     235.464  18.142   0.528  1.00  0.00           N  
ATOM    955  H   ASN    65     236.256  17.551   0.315  1.00  0.00           H  
ATOM    956  CA  ASN    65     235.823  19.511   0.360  1.00  0.00           C  
ATOM    957  HA  ASN    65     235.120  20.073   0.974  1.00  0.00           H  
ATOM    958  CB  ASN    65     237.289  19.632   0.873  1.00  0.00           C  
ATOM    959  HB2 ASN    65     237.426  19.585   1.954  1.00  0.00           H  
ATOM    960  HB3 ASN    65     237.895  18.844   0.427  1.00  0.00           H  
ATOM    961  CG  ASN    65     237.924  20.964   0.581  1.00  0.00           C  
ATOM    962  OD1 ASN    65     237.304  21.987   0.641  1.00  0.00           O  
ATOM    963  ND2 ASN    65     239.172  20.909   0.207  1.00  0.00           N  
ATOM    964 HD21 ASN    65     239.647  20.018   0.234  1.00  0.00           H  
ATOM    965 HD22 ASN    65     239.612  21.775  -0.072  1.00  0.00           H  
ATOM    966  C   ASN    65     235.609  19.954  -1.118  1.00  0.00           C  
ATOM    967  O   ASN    65     236.285  19.400  -2.000  1.00  0.00           O  
ATOM    968  N   VAL    66     234.642  20.840  -1.372  1.00  0.00           N  
ATOM    969  H   VAL    66     234.176  21.307  -0.608  1.00  0.00           H  
ATOM    970  CA  VAL    66     234.328  21.466  -2.653  1.00  0.00           C  
ATOM    971  HA  VAL    66     234.986  21.047  -3.414  1.00  0.00           H  
ATOM    972  CB  VAL    66     232.828  21.125  -3.023  1.00  0.00           C  
ATOM    973  HB  VAL    66     232.218  21.424  -2.171  1.00  0.00           H  
ATOM    974  CG1 VAL    66     232.329  21.865  -4.226  1.00  0.00           C  
ATOM    975 HG11 VAL    66     232.317  22.926  -3.975  1.00  0.00           H  
ATOM    976 HG12 VAL    66     231.313  21.619  -4.535  1.00  0.00           H  
ATOM    977 HG13 VAL    66     232.933  21.626  -5.101  1.00  0.00           H  
ATOM    978  CG2 VAL    66     232.695  19.646  -3.332  1.00  0.00           C  
ATOM    979 HG21 VAL    66     233.403  19.420  -4.129  1.00  0.00           H  
ATOM    980 HG22 VAL    66     231.672  19.492  -3.675  1.00  0.00           H  
ATOM    981 HG23 VAL    66     232.909  19.004  -2.478  1.00  0.00           H  
ATOM    982  C   VAL    66     234.626  22.953  -2.436  1.00  0.00           C  
ATOM    983  O   VAL    66     233.845  23.658  -1.889  1.00  0.00           O  
ATOM    984  N   GLY    67     235.719  23.388  -3.028  1.00  0.00           N  
ATOM    985  H   GLY    67     236.264  22.718  -3.552  1.00  0.00           H  
ATOM    986  CA  GLY    67     236.218  24.785  -3.060  1.00  0.00           C  
ATOM    987  HA2 GLY    67     237.058  24.995  -3.722  1.00  0.00           H  
ATOM    988  HA3 GLY    67     235.347  25.328  -3.427  1.00  0.00           H  
ATOM    989  C   GLY    67     236.506  25.182  -1.564  1.00  0.00           C  
ATOM    990  O   GLY    67     237.558  24.837  -0.984  1.00  0.00           O  
ATOM    991  N   GLY    68     235.623  26.018  -1.046  1.00  0.00           N  
ATOM    992  H   GLY    68     234.909  26.366  -1.668  1.00  0.00           H  
ATOM    993  CA  GLY    68     235.677  26.426   0.357  1.00  0.00           C  
ATOM    994  HA2 GLY    68     236.601  26.073   0.816  1.00  0.00           H  
ATOM    995  HA3 GLY    68     235.751  27.513   0.371  1.00  0.00           H  
ATOM    996  C   GLY    68     234.512  26.074   1.249  1.00  0.00           C  
ATOM    997  O   GLY    68     234.536  26.471   2.390  1.00  0.00           O  
ATOM    998  N   ALA    69     233.629  25.244   0.699  1.00  0.00           N  
ATOM    999  H   ALA    69     233.841  24.858  -0.210  1.00  0.00           H  
ATOM   1000  CA  ALA    69     232.487  24.628   1.388  1.00  0.00           C  
ATOM   1001  HA  ALA    69     232.410  25.069   2.382  1.00  0.00           H  
ATOM   1002  CB  ALA    69     231.214  25.049   0.616  1.00  0.00           C  
ATOM   1003  HB1 ALA    69     230.339  24.693   1.159  1.00  0.00           H  
ATOM   1004  HB2 ALA    69     231.297  26.132   0.530  1.00  0.00           H  
ATOM   1005  HB3 ALA    69     231.257  24.667  -0.404  1.00  0.00           H  
ATOM   1006  C   ALA    69     232.584  23.168   1.544  1.00  0.00           C  
ATOM   1007  O   ALA    69     233.557  22.546   1.036  1.00  0.00           O  
ATOM   1008  N   VAL    70     231.632  22.549   2.253  1.00  0.00           N  
ATOM   1009  H   VAL    70     230.831  23.084   2.554  1.00  0.00           H  
ATOM   1010  CA  VAL    70     231.646  21.105   2.489  1.00  0.00           C  
ATOM   1011  HA  VAL    70     232.443  20.651   1.900  1.00  0.00           H  
ATOM   1012  CB  VAL    70     231.913  20.749   3.974  1.00  0.00           C  
ATOM   1013  HB  VAL    70     231.890  19.660   3.932  1.00  0.00           H  
ATOM   1014  CG1 VAL    70     231.045  21.192   5.118  1.00  0.00           C  
ATOM   1015 HG11 VAL    70     231.492  20.934   6.078  1.00  0.00           H  
ATOM   1016 HG12 VAL    70     230.120  20.617   5.099  1.00  0.00           H  
ATOM   1017 HG13 VAL    70     230.955  22.278   5.126  1.00  0.00           H  
ATOM   1018  CG2 VAL    70     233.266  21.251   4.450  1.00  0.00           C  
ATOM   1019 HG21 VAL    70     233.157  22.068   5.164  1.00  0.00           H  
ATOM   1020 HG22 VAL    70     233.950  21.509   3.641  1.00  0.00           H  
ATOM   1021 HG23 VAL    70     233.593  20.407   5.057  1.00  0.00           H  
ATOM   1022  C   VAL    70     230.335  20.459   2.172  1.00  0.00           C  
ATOM   1023  O   VAL    70     229.272  21.129   2.143  1.00  0.00           O  
ATOM   1024  N   VAL    71     230.385  19.216   1.750  1.00  0.00           N  
ATOM   1025  H   VAL    71     231.312  18.816   1.727  1.00  0.00           H  
ATOM   1026  CA  VAL    71     229.202  18.339   1.327  1.00  0.00           C  
ATOM   1027  HA  VAL    71     228.371  18.646   1.962  1.00  0.00           H  
ATOM   1028  CB  VAL    71     228.776  18.679  -0.076  1.00  0.00           C  
ATOM   1029  HB  VAL    71     228.511  19.737  -0.080  1.00  0.00           H  
ATOM   1030  CG1 VAL    71     227.586  17.857  -0.715  1.00  0.00           C  
ATOM   1031 HG11 VAL    71     227.207  18.256  -1.656  1.00  0.00           H  
ATOM   1032 HG12 VAL    71     226.755  17.859  -0.011  1.00  0.00           H  
ATOM   1033 HG13 VAL    71     227.765  16.827  -1.023  1.00  0.00           H  
ATOM   1034  CG2 VAL    71     229.914  18.468  -1.132  1.00  0.00           C  
ATOM   1035 HG21 VAL    71     230.821  18.997  -0.835  1.00  0.00           H  
ATOM   1036 HG22 VAL    71     229.746  18.952  -2.094  1.00  0.00           H  
ATOM   1037 HG23 VAL    71     230.291  17.452  -1.247  1.00  0.00           H  
ATOM   1038  C   VAL    71     229.534  16.852   1.422  1.00  0.00           C  
ATOM   1039  O   VAL    71     230.786  16.577   1.484  1.00  0.00           O  
ATOM   1040  N   THR    72     228.614  15.900   1.406  1.00  0.00           N  
ATOM   1041  H   THR    72     227.636  16.140   1.468  1.00  0.00           H  
ATOM   1042  CA  THR    72     228.928  14.462   1.454  1.00  0.00           C  
ATOM   1043  HA  THR    72     229.540  14.229   2.326  1.00  0.00           H  
ATOM   1044  CB  THR    72     227.699  13.531   1.587  1.00  0.00           C  
ATOM   1045  HB  THR    72     227.950  12.471   1.560  1.00  0.00           H  
ATOM   1046  CG2 THR    72     227.037  13.736   2.970  1.00  0.00           C  
ATOM   1047 HG21 THR    72     227.763  13.389   3.706  1.00  0.00           H  
ATOM   1048 HG22 THR    72     226.218  13.017   2.989  1.00  0.00           H  
ATOM   1049 HG23 THR    72     226.630  14.744   3.044  1.00  0.00           H  
ATOM   1050  OG1 THR    72     226.641  13.820   0.653  1.00  0.00           O  
ATOM   1051  HG1 THR    72     227.132  13.651  -0.154  1.00  0.00           H  
ATOM   1052  C   THR    72     229.682  14.061   0.152  1.00  0.00           C  
ATOM   1053  O   THR    72     229.276  14.491  -0.985  1.00  0.00           O  
ATOM   1054  N   GLY    73     230.707  13.201   0.464  1.00  0.00           N  
ATOM   1055  H   GLY    73     230.899  12.883   1.403  1.00  0.00           H  
ATOM   1056  CA  GLY    73     231.504  12.653  -0.622  1.00  0.00           C  
ATOM   1057  HA2 GLY    73     231.674  13.453  -1.343  1.00  0.00           H  
ATOM   1058  HA3 GLY    73     232.445  12.287  -0.212  1.00  0.00           H  
ATOM   1059  C   GLY    73     230.807  11.485  -1.380  1.00  0.00           C  
ATOM   1060  O   GLY    73     229.819  11.062  -0.855  1.00  0.00           O  
ATOM   1061  N   VAL    74     231.458  10.985  -2.397  1.00  0.00           N  
ATOM   1062  H   VAL    74     232.129  11.707  -2.619  1.00  0.00           H  
ATOM   1063  CA  VAL    74     231.154   9.752  -3.186  1.00  0.00           C  
ATOM   1064  HA  VAL    74     230.249   9.327  -2.753  1.00  0.00           H  
ATOM   1065  CB  VAL    74     230.811  10.091  -4.602  1.00  0.00           C  
ATOM   1066  HB  VAL    74     231.602  10.694  -5.049  1.00  0.00           H  
ATOM   1067  CG1 VAL    74     230.625   8.938  -5.612  1.00  0.00           C  
ATOM   1068 HG11 VAL    74     231.515   8.335  -5.792  1.00  0.00           H  
ATOM   1069 HG12 VAL    74     230.419   9.386  -6.585  1.00  0.00           H  
ATOM   1070 HG13 VAL    74     229.877   8.229  -5.257  1.00  0.00           H  
ATOM   1071  CG2 VAL    74     229.515  10.928  -4.590  1.00  0.00           C  
ATOM   1072 HG21 VAL    74     229.661  11.863  -4.050  1.00  0.00           H  
ATOM   1073 HG22 VAL    74     228.698  10.473  -4.030  1.00  0.00           H  
ATOM   1074 HG23 VAL    74     229.123  11.164  -5.580  1.00  0.00           H  
ATOM   1075  C   VAL    74     232.251   8.682  -3.095  1.00  0.00           C  
ATOM   1076  O   VAL    74     231.919   7.482  -3.216  1.00  0.00           O  
ATOM   1077  N   THR    75     233.486   9.021  -2.835  1.00  0.00           N  
ATOM   1078  H   THR    75     233.692   9.961  -2.527  1.00  0.00           H  
ATOM   1079  CA  THR    75     234.608   8.039  -2.763  1.00  0.00           C  
ATOM   1080  HA  THR    75     234.220   7.024  -2.683  1.00  0.00           H  
ATOM   1081  CB  THR    75     235.467   8.116  -4.075  1.00  0.00           C  
ATOM   1082  HB  THR    75     235.736   9.159  -4.245  1.00  0.00           H  
ATOM   1083  CG2 THR    75     234.688   7.561  -5.328  1.00  0.00           C  
ATOM   1084 HG21 THR    75     233.869   8.223  -5.612  1.00  0.00           H  
ATOM   1085 HG22 THR    75     234.297   6.607  -4.975  1.00  0.00           H  
ATOM   1086 HG23 THR    75     235.416   7.361  -6.114  1.00  0.00           H  
ATOM   1087  OG1 THR    75     236.675   7.448  -3.886  1.00  0.00           O  
ATOM   1088  HG1 THR    75     236.562   6.498  -3.973  1.00  0.00           H  
ATOM   1089  C   THR    75     235.476   8.385  -1.576  1.00  0.00           C  
ATOM   1090  O   THR    75     235.580   9.558  -1.182  1.00  0.00           O  
ATOM   1091  N   ALA    76     236.175   7.389  -1.083  1.00  0.00           N  
ATOM   1092  H   ALA    76     236.018   6.450  -1.421  1.00  0.00           H  
ATOM   1093  CA  ALA    76     237.135   7.519   0.045  1.00  0.00           C  
ATOM   1094  HA  ALA    76     236.635   7.993   0.890  1.00  0.00           H  
ATOM   1095  CB  ALA    76     237.594   6.112   0.393  1.00  0.00           C  
ATOM   1096  HB1 ALA    76     238.254   5.753  -0.397  1.00  0.00           H  
ATOM   1097  HB2 ALA    76     237.951   6.041   1.421  1.00  0.00           H  
ATOM   1098  HB3 ALA    76     236.698   5.491   0.373  1.00  0.00           H  
ATOM   1099  C   ALA    76     238.366   8.403  -0.316  1.00  0.00           C  
ATOM   1100  O   ALA    76     239.145   8.801   0.583  1.00  0.00           O  
ATOM   1101  N   VAL    77     238.527   8.787  -1.532  1.00  0.00           N  
ATOM   1102  H   VAL    77     237.952   8.355  -2.241  1.00  0.00           H  
ATOM   1103  CA  VAL    77     239.454   9.802  -2.128  1.00  0.00           C  
ATOM   1104  HA  VAL    77     240.483   9.521  -1.904  1.00  0.00           H  
ATOM   1105  CB  VAL    77     239.261   9.812  -3.629  1.00  0.00           C  
ATOM   1106  HB  VAL    77     238.209   9.833  -3.915  1.00  0.00           H  
ATOM   1107  CG1 VAL    77     239.815  10.992  -4.363  1.00  0.00           C  
ATOM   1108 HG11 VAL    77     239.315  11.908  -4.048  1.00  0.00           H  
ATOM   1109 HG12 VAL    77     239.755  10.853  -5.442  1.00  0.00           H  
ATOM   1110 HG13 VAL    77     240.857  11.041  -4.045  1.00  0.00           H  
ATOM   1111  CG2 VAL    77     239.912   8.600  -4.210  1.00  0.00           C  
ATOM   1112 HG21 VAL    77     240.994   8.670  -4.094  1.00  0.00           H  
ATOM   1113 HG22 VAL    77     239.660   8.498  -5.266  1.00  0.00           H  
ATOM   1114 HG23 VAL    77     239.626   7.701  -3.665  1.00  0.00           H  
ATOM   1115  C   VAL    77     239.091  11.165  -1.556  1.00  0.00           C  
ATOM   1116  O   VAL    77     239.929  12.049  -1.414  1.00  0.00           O  
ATOM   1117  N   ALA    78     237.839  11.362  -1.140  1.00  0.00           N  
ATOM   1118  H   ALA    78     237.260  10.547  -1.282  1.00  0.00           H  
ATOM   1119  CA  ALA    78     237.426  12.542  -0.434  1.00  0.00           C  
ATOM   1120  HA  ALA    78     237.586  13.433  -1.041  1.00  0.00           H  
ATOM   1121  CB  ALA    78     235.982  12.342   0.108  1.00  0.00           C  
ATOM   1122  HB1 ALA    78     236.000  11.481   0.776  1.00  0.00           H  
ATOM   1123  HB2 ALA    78     235.699  13.279   0.588  1.00  0.00           H  
ATOM   1124  HB3 ALA    78     235.337  12.158  -0.751  1.00  0.00           H  
ATOM   1125  C   ALA    78     238.328  12.781   0.868  1.00  0.00           C  
ATOM   1126  O   ALA    78     238.683  13.931   1.101  1.00  0.00           O  
ATOM   1127  N   GLN    79     238.854  11.751   1.566  1.00  0.00           N  
ATOM   1128  H   GLN    79     238.719  10.801   1.251  1.00  0.00           H  
ATOM   1129  CA  GLN    79     239.672  11.983   2.797  1.00  0.00           C  
ATOM   1130  HA  GLN    79     239.159  12.664   3.477  1.00  0.00           H  
ATOM   1131  CB  GLN    79     239.828  10.610   3.540  1.00  0.00           C  
ATOM   1132  HB2 GLN    79     240.150   9.881   2.796  1.00  0.00           H  
ATOM   1133  HB3 GLN    79     240.610  10.679   4.296  1.00  0.00           H  
ATOM   1134  CG  GLN    79     238.493  10.121   4.210  1.00  0.00           C  
ATOM   1135  HG2 GLN    79     237.907  11.013   4.431  1.00  0.00           H  
ATOM   1136  HG3 GLN    79     237.913   9.472   3.554  1.00  0.00           H  
ATOM   1137  CD  GLN    79     238.541   9.369   5.608  1.00  0.00           C  
ATOM   1138  OE1 GLN    79     239.587   9.180   6.219  1.00  0.00           O  
ATOM   1139  NE2 GLN    79     237.417   8.946   6.165  1.00  0.00           N  
ATOM   1140 HE21 GLN    79     236.486   9.255   5.922  1.00  0.00           H  
ATOM   1141 HE22 GLN    79     237.512   8.366   6.986  1.00  0.00           H  
ATOM   1142  C   GLN    79     240.959  12.678   2.499  1.00  0.00           C  
ATOM   1143  O   GLN    79     241.564  13.268   3.376  1.00  0.00           O  
ATOM   1144  N   LYS    80     241.401  12.831   1.239  1.00  0.00           N  
ATOM   1145  H   LYS    80     240.964  12.252   0.536  1.00  0.00           H  
ATOM   1146  CA  LYS    80     242.660  13.518   0.779  1.00  0.00           C  
ATOM   1147  HA  LYS    80     243.414  13.501   1.566  1.00  0.00           H  
ATOM   1148  CB  LYS    80     243.219  12.561  -0.342  1.00  0.00           C  
ATOM   1149  HB2 LYS    80     243.201  11.541   0.043  1.00  0.00           H  
ATOM   1150  HB3 LYS    80     242.580  12.566  -1.224  1.00  0.00           H  
ATOM   1151  CG  LYS    80     244.641  12.875  -0.715  1.00  0.00           C  
ATOM   1152  HG2 LYS    80     244.704  13.868  -1.161  1.00  0.00           H  
ATOM   1153  HG3 LYS    80     245.361  12.880   0.103  1.00  0.00           H  
ATOM   1154  CD  LYS    80     245.221  11.911  -1.776  1.00  0.00           C  
ATOM   1155  HD2 LYS    80     244.572  11.795  -2.645  1.00  0.00           H  
ATOM   1156  HD3 LYS    80     246.231  12.278  -1.960  1.00  0.00           H  
ATOM   1157  CE  LYS    80     245.357  10.536  -1.141  1.00  0.00           C  
ATOM   1158  HE2 LYS    80     245.688  10.569  -0.103  1.00  0.00           H  
ATOM   1159  HE3 LYS    80     244.368  10.080  -1.164  1.00  0.00           H  
ATOM   1160  NZ  LYS    80     246.263   9.622  -1.938  1.00  0.00           N  
ATOM   1161  HZ1 LYS    80     247.175  10.046  -2.028  1.00  0.00           H  
ATOM   1162  HZ2 LYS    80     246.252   8.708  -1.509  1.00  0.00           H  
ATOM   1163  HZ3 LYS    80     246.006   9.569  -2.914  1.00  0.00           H  
ATOM   1164  C   LYS    80     242.374  14.914   0.259  1.00  0.00           C  
ATOM   1165  O   LYS    80     243.221  15.804   0.396  1.00  0.00           O  
ATOM   1166  N   THR    81     241.130  15.198  -0.137  1.00  0.00           N  
ATOM   1167  H   THR    81     240.484  14.432  -0.016  1.00  0.00           H  
ATOM   1168  CA  THR    81     240.562  16.520  -0.560  1.00  0.00           C  
ATOM   1169  HA  THR    81     241.206  16.934  -1.337  1.00  0.00           H  
ATOM   1170  CB  THR    81     239.122  16.322  -1.120  1.00  0.00           C  
ATOM   1171  HB  THR    81     239.259  15.360  -1.613  1.00  0.00           H  
ATOM   1172  CG2 THR    81     238.740  17.351  -2.202  1.00  0.00           C  
ATOM   1173 HG21 THR    81     237.763  17.085  -2.606  1.00  0.00           H  
ATOM   1174 HG22 THR    81     239.457  17.242  -3.015  1.00  0.00           H  
ATOM   1175 HG23 THR    81     238.680  18.345  -1.759  1.00  0.00           H  
ATOM   1176  OG1 THR    81     238.075  16.315  -0.172  1.00  0.00           O  
ATOM   1177  HG1 THR    81     238.244  15.566   0.404  1.00  0.00           H  
ATOM   1178  C   THR    81     240.484  17.464   0.665  1.00  0.00           C  
ATOM   1179  O   THR    81     240.706  18.657   0.394  1.00  0.00           O  
ATOM   1180  N   VAL    82     240.364  16.965   1.915  1.00  0.00           N  
ATOM   1181  H   VAL    82     240.119  15.990   2.014  1.00  0.00           H  
ATOM   1182  CA  VAL    82     240.486  17.754   3.208  1.00  0.00           C  
ATOM   1183  HA  VAL    82     240.072  18.746   3.029  1.00  0.00           H  
ATOM   1184  CB  VAL    82     239.568  17.233   4.323  1.00  0.00           C  
ATOM   1185  HB  VAL    82     239.807  17.853   5.187  1.00  0.00           H  
ATOM   1186  CG1 VAL    82     238.111  17.385   3.965  1.00  0.00           C  
ATOM   1187 HG11 VAL    82     237.548  16.989   4.810  1.00  0.00           H  
ATOM   1188 HG12 VAL    82     237.794  16.889   3.047  1.00  0.00           H  
ATOM   1189 HG13 VAL    82     237.932  18.460   3.979  1.00  0.00           H  
ATOM   1190  CG2 VAL    82     240.031  15.811   4.745  1.00  0.00           C  
ATOM   1191 HG21 VAL    82     241.010  16.037   5.168  1.00  0.00           H  
ATOM   1192 HG22 VAL    82     239.989  15.033   3.982  1.00  0.00           H  
ATOM   1193 HG23 VAL    82     239.514  15.504   5.654  1.00  0.00           H  
ATOM   1194  C   VAL    82     241.992  17.928   3.743  1.00  0.00           C  
ATOM   1195  O   VAL    82     242.198  18.550   4.727  1.00  0.00           O  
ATOM   1196  N   GLU    83     242.966  17.420   3.002  1.00  0.00           N  
ATOM   1197  H   GLU    83     242.667  16.754   2.304  1.00  0.00           H  
ATOM   1198  CA  GLU    83     244.455  17.513   3.183  1.00  0.00           C  
ATOM   1199  HA  GLU    83     244.613  17.972   4.159  1.00  0.00           H  
ATOM   1200  CB  GLU    83     245.223  16.209   3.212  1.00  0.00           C  
ATOM   1201  HB2 GLU    83     244.875  15.631   2.356  1.00  0.00           H  
ATOM   1202  HB3 GLU    83     246.298  16.391   3.202  1.00  0.00           H  
ATOM   1203  CG  GLU    83     244.846  15.406   4.458  1.00  0.00           C  
ATOM   1204  HG2 GLU    83     245.168  16.034   5.288  1.00  0.00           H  
ATOM   1205  HG3 GLU    83     243.756  15.437   4.434  1.00  0.00           H  
ATOM   1206  CD  GLU    83     245.319  13.901   4.597  1.00  0.00           C  
ATOM   1207  OE1 GLU    83     244.584  13.092   5.244  1.00  0.00           O  
ATOM   1208  OE2 GLU    83     246.370  13.484   4.042  1.00  0.00           O  
ATOM   1209  C   GLU    83     245.113  18.512   2.178  1.00  0.00           C  
ATOM   1210  O   GLU    83     246.321  18.811   2.368  1.00  0.00           O  
ATOM   1211  N   GLY    84     244.480  18.956   1.096  1.00  0.00           N  
ATOM   1212  H   GLY    84     243.555  18.673   0.808  1.00  0.00           H  
ATOM   1213  CA  GLY    84     244.994  19.968   0.227  1.00  0.00           C  
ATOM   1214  HA2 GLY    84     244.234  20.550  -0.293  1.00  0.00           H  
ATOM   1215  HA3 GLY    84     245.652  20.530   0.891  1.00  0.00           H  
ATOM   1216  C   GLY    84     245.774  19.422  -0.948  1.00  0.00           C  
ATOM   1217  O   GLY    84     246.179  20.164  -1.762  1.00  0.00           O  
ATOM   1218  N   ALA    85     245.818  18.094  -1.069  1.00  0.00           N  
ATOM   1219  H   ALA    85     245.216  17.567  -0.453  1.00  0.00           H  
ATOM   1220  CA  ALA    85     246.597  17.417  -2.091  1.00  0.00           C  
ATOM   1221  HA  ALA    85     247.048  18.298  -2.547  1.00  0.00           H  
ATOM   1222  CB  ALA    85     247.626  16.355  -1.477  1.00  0.00           C  
ATOM   1223  HB1 ALA    85     247.094  15.539  -0.988  1.00  0.00           H  
ATOM   1224  HB2 ALA    85     248.245  16.051  -2.321  1.00  0.00           H  
ATOM   1225  HB3 ALA    85     248.227  16.940  -0.781  1.00  0.00           H  
ATOM   1226  C   ALA    85     245.743  16.587  -3.065  1.00  0.00           C  
ATOM   1227  O   ALA    85     246.127  16.258  -4.154  1.00  0.00           O  
ATOM   1228  N   GLY    86     244.434  16.441  -2.837  1.00  0.00           N  
ATOM   1229  H   GLY    86     244.056  16.813  -1.978  1.00  0.00           H  
ATOM   1230  CA  GLY    86     243.548  15.591  -3.662  1.00  0.00           C  
ATOM   1231  HA2 GLY    86     243.986  14.661  -4.026  1.00  0.00           H  
ATOM   1232  HA3 GLY    86     242.807  15.295  -2.920  1.00  0.00           H  
ATOM   1233  C   GLY    86     242.796  16.278  -4.754  1.00  0.00           C  
ATOM   1234  O   GLY    86     242.865  17.456  -4.832  1.00  0.00           O  
ATOM   1235  N   SER    87     242.030  15.493  -5.520  1.00  0.00           N  
ATOM   1236  H   SER    87     241.778  14.550  -5.262  1.00  0.00           H  
ATOM   1237  CA  SER    87     241.087  16.009  -6.550  1.00  0.00           C  
ATOM   1238  HA  SER    87     241.366  17.027  -6.823  1.00  0.00           H  
ATOM   1239  CB  SER    87     241.429  15.201  -7.752  1.00  0.00           C  
ATOM   1240  HB2 SER    87     242.490  15.363  -7.947  1.00  0.00           H  
ATOM   1241  HB3 SER    87     241.341  14.146  -7.492  1.00  0.00           H  
ATOM   1242  OG  SER    87     240.628  15.548  -8.831  1.00  0.00           O  
ATOM   1243  HG  SER    87     241.207  15.487  -9.595  1.00  0.00           H  
ATOM   1244  C   SER    87     239.612  15.925  -6.142  1.00  0.00           C  
ATOM   1245  O   SER    87     239.232  14.898  -5.641  1.00  0.00           O  
ATOM   1246  N   ILE    88     238.853  16.960  -6.510  1.00  0.00           N  
ATOM   1247  H   ILE    88     239.303  17.730  -6.983  1.00  0.00           H  
ATOM   1248  CA  ILE    88     237.424  17.185  -6.178  1.00  0.00           C  
ATOM   1249  HA  ILE    88     237.236  16.779  -5.184  1.00  0.00           H  
ATOM   1250  CB  ILE    88     237.153  18.675  -6.097  1.00  0.00           C  
ATOM   1251  HB  ILE    88     237.430  19.098  -7.063  1.00  0.00           H  
ATOM   1252  CG2 ILE    88     235.624  18.887  -5.872  1.00  0.00           C  
ATOM   1253 HG21 ILE    88     235.321  18.369  -4.962  1.00  0.00           H  
ATOM   1254 HG22 ILE    88     235.084  18.559  -6.760  1.00  0.00           H  
ATOM   1255 HG23 ILE    88     235.313  19.932  -5.880  1.00  0.00           H  
ATOM   1256  CG1 ILE    88     238.007  19.340  -4.997  1.00  0.00           C  
ATOM   1257 HG12 ILE    88     237.539  19.104  -4.041  1.00  0.00           H  
ATOM   1258 HG13 ILE    88     239.011  18.914  -4.998  1.00  0.00           H  
ATOM   1259  CD1 ILE    88     238.047  20.860  -5.198  1.00  0.00           C  
ATOM   1260 HD11 ILE    88     238.603  21.088  -6.107  1.00  0.00           H  
ATOM   1261 HD12 ILE    88     238.588  21.337  -4.380  1.00  0.00           H  
ATOM   1262 HD13 ILE    88     237.051  21.298  -5.263  1.00  0.00           H  
ATOM   1263  C   ILE    88     236.502  16.394  -6.963  1.00  0.00           C  
ATOM   1264  O   ILE    88     235.603  15.750  -6.461  1.00  0.00           O  
ATOM   1265  N   ALA    89     236.677  16.535  -8.320  1.00  0.00           N  
ATOM   1266  H   ALA    89     237.549  16.980  -8.570  1.00  0.00           H  
ATOM   1267  CA  ALA    89     235.998  15.630  -9.251  1.00  0.00           C  
ATOM   1268  HA  ALA    89     234.939  15.885  -9.215  1.00  0.00           H  
ATOM   1269  CB  ALA    89     236.512  15.985 -10.690  1.00  0.00           C  
ATOM   1270  HB1 ALA    89     237.585  15.804 -10.620  1.00  0.00           H  
ATOM   1271  HB2 ALA    89     235.978  15.488 -11.499  1.00  0.00           H  
ATOM   1272  HB3 ALA    89     236.322  17.024 -10.959  1.00  0.00           H  
ATOM   1273  C   ALA    89     236.232  14.147  -8.893  1.00  0.00           C  
ATOM   1274  O   ALA    89     235.249  13.359  -9.019  1.00  0.00           O  
ATOM   1275  N   ALA    90     237.479  13.700  -8.471  1.00  0.00           N  
ATOM   1276  H   ALA    90     238.286  14.308  -8.504  1.00  0.00           H  
ATOM   1277  CA  ALA    90     237.783  12.275  -8.182  1.00  0.00           C  
ATOM   1278  HA  ALA    90     237.250  11.608  -8.859  1.00  0.00           H  
ATOM   1279  CB  ALA    90     239.269  12.101  -8.348  1.00  0.00           C  
ATOM   1280  HB1 ALA    90     239.729  12.663  -9.160  1.00  0.00           H  
ATOM   1281  HB2 ALA    90     239.747  12.343  -7.398  1.00  0.00           H  
ATOM   1282  HB3 ALA    90     239.381  11.036  -8.550  1.00  0.00           H  
ATOM   1283  C   ALA    90     237.177  11.920  -6.812  1.00  0.00           C  
ATOM   1284  O   ALA    90     236.922  10.732  -6.552  1.00  0.00           O  
ATOM   1285  N   ALA    91     236.985  12.868  -5.843  1.00  0.00           N  
ATOM   1286  H   ALA    91     237.509  13.714  -6.017  1.00  0.00           H  
ATOM   1287  CA  ALA    91     236.145  12.740  -4.665  1.00  0.00           C  
ATOM   1288  HA  ALA    91     236.435  11.794  -4.207  1.00  0.00           H  
ATOM   1289  CB  ALA    91     236.482  13.763  -3.665  1.00  0.00           C  
ATOM   1290  HB1 ALA    91     236.183  14.739  -4.046  1.00  0.00           H  
ATOM   1291  HB2 ALA    91     235.945  13.618  -2.727  1.00  0.00           H  
ATOM   1292  HB3 ALA    91     237.542  13.792  -3.414  1.00  0.00           H  
ATOM   1293  C   ALA    91     234.613  12.726  -4.763  1.00  0.00           C  
ATOM   1294  O   ALA    91     233.970  12.009  -4.024  1.00  0.00           O  
ATOM   1295  N   THR    92     234.079  13.509  -5.655  1.00  0.00           N  
ATOM   1296  H   THR    92     234.737  13.961  -6.273  1.00  0.00           H  
ATOM   1297  CA  THR    92     232.637  13.707  -5.841  1.00  0.00           C  
ATOM   1298  HA  THR    92     232.038  13.362  -4.999  1.00  0.00           H  
ATOM   1299  CB  THR    92     232.368  15.254  -5.966  1.00  0.00           C  
ATOM   1300  HB  THR    92     231.318  15.487  -6.145  1.00  0.00           H  
ATOM   1301  CG2 THR    92     232.709  15.969  -4.673  1.00  0.00           C  
ATOM   1302 HG21 THR    92     232.940  17.031  -4.760  1.00  0.00           H  
ATOM   1303 HG22 THR    92     233.606  15.556  -4.211  1.00  0.00           H  
ATOM   1304 HG23 THR    92     231.834  15.931  -4.024  1.00  0.00           H  
ATOM   1305  OG1 THR    92     233.063  15.893  -6.967  1.00  0.00           O  
ATOM   1306  HG1 THR    92     234.000  15.939  -6.767  1.00  0.00           H  
ATOM   1307  C   THR    92     232.016  12.981  -7.029  1.00  0.00           C  
ATOM   1308  O   THR    92     230.784  13.084  -7.228  1.00  0.00           O  
ATOM   1309  N   GLY    93     232.812  12.331  -7.879  1.00  0.00           N  
ATOM   1310  H   GLY    93     233.818  12.328  -7.783  1.00  0.00           H  
ATOM   1311  CA  GLY    93     232.267  11.692  -9.085  1.00  0.00           C  
ATOM   1312  HA2 GLY    93     233.066  11.255  -9.684  1.00  0.00           H  
ATOM   1313  HA3 GLY    93     231.617  10.863  -8.806  1.00  0.00           H  
ATOM   1314  C   GLY    93     231.374  12.532 -10.093  1.00  0.00           C  
ATOM   1315  O   GLY    93     230.397  12.061 -10.580  1.00  0.00           O  
ATOM   1316  N   PHE    94     231.698  13.858 -10.255  1.00  0.00           N  
ATOM   1317  H   PHE    94     232.588  14.211  -9.934  1.00  0.00           H  
ATOM   1318  CA  PHE    94     231.097  14.902 -11.154  1.00  0.00           C  
ATOM   1319  HA  PHE    94     230.028  14.696 -11.202  1.00  0.00           H  
ATOM   1320  CB  PHE    94     231.368  16.299 -10.608  1.00  0.00           C  
ATOM   1321  HB2 PHE    94     231.073  16.348  -9.560  1.00  0.00           H  
ATOM   1322  HB3 PHE    94     232.456  16.352 -10.575  1.00  0.00           H  
ATOM   1323  CG  PHE    94     230.697  17.462 -11.233  1.00  0.00           C  
ATOM   1324  CD1 PHE    94     229.407  17.755 -10.770  1.00  0.00           C  
ATOM   1325  HD1 PHE    94     228.963  17.316  -9.888  1.00  0.00           H  
ATOM   1326  CE1 PHE    94     228.819  18.892 -11.329  1.00  0.00           C  
ATOM   1327  HE1 PHE    94     227.812  19.191 -11.080  1.00  0.00           H  
ATOM   1328  CZ  PHE    94     229.406  19.594 -12.418  1.00  0.00           C  
ATOM   1329  HZ  PHE    94     228.899  20.444 -12.851  1.00  0.00           H  
ATOM   1330  CE2 PHE    94     230.727  19.272 -12.785  1.00  0.00           C  
ATOM   1331  HE2 PHE    94     231.308  19.876 -13.467  1.00  0.00           H  
ATOM   1332  CD2 PHE    94     231.353  18.178 -12.147  1.00  0.00           C  
ATOM   1333  HD2 PHE    94     232.377  18.035 -12.461  1.00  0.00           H  
ATOM   1334  C   PHE    94     231.581  14.837 -12.648  1.00  0.00           C  
ATOM   1335  O   PHE    94     232.702  14.431 -12.868  1.00  0.00           O  
ATOM   1336  N   VAL    95     230.706  15.137 -13.592  1.00  0.00           N  
ATOM   1337  H   VAL    95     229.779  15.454 -13.346  1.00  0.00           H  
ATOM   1338  CA  VAL    95     231.051  14.967 -15.013  1.00  0.00           C  
ATOM   1339  HA  VAL    95     232.132  14.854 -15.104  1.00  0.00           H  
ATOM   1340  CB  VAL    95     230.323  13.679 -15.564  1.00  0.00           C  
ATOM   1341  HB  VAL    95     229.275  13.949 -15.432  1.00  0.00           H  
ATOM   1342  CG1 VAL    95     230.536  12.424 -14.723  1.00  0.00           C  
ATOM   1343 HG11 VAL    95     230.597  12.553 -13.643  1.00  0.00           H  
ATOM   1344 HG12 VAL    95     231.468  12.020 -15.119  1.00  0.00           H  
ATOM   1345 HG13 VAL    95     229.776  11.728 -15.078  1.00  0.00           H  
ATOM   1346  CG2 VAL    95     230.459  13.309 -17.029  1.00  0.00           C  
ATOM   1347 HG21 VAL    95     229.824  12.476 -17.330  1.00  0.00           H  
ATOM   1348 HG22 VAL    95     231.501  13.158 -17.311  1.00  0.00           H  
ATOM   1349 HG23 VAL    95     230.101  14.230 -17.489  1.00  0.00           H  
ATOM   1350  C   VAL    95     230.709  16.167 -15.830  1.00  0.00           C  
ATOM   1351  O   VAL    95     229.611  16.635 -15.692  1.00  0.00           O  
ATOM   1352  N   LYS    96     231.569  16.665 -16.735  1.00  0.00           N  
ATOM   1353  H   LYS    96     232.495  16.264 -16.725  1.00  0.00           H  
ATOM   1354  CA  LYS    96     231.429  17.899 -17.604  1.00  0.00           C  
ATOM   1355  HA  LYS    96     230.350  17.972 -17.746  1.00  0.00           H  
ATOM   1356  CB  LYS    96     231.924  19.066 -16.798  1.00  0.00           C  
ATOM   1357  HB2 LYS    96     231.349  19.135 -15.874  1.00  0.00           H  
ATOM   1358  HB3 LYS    96     232.980  18.927 -16.569  1.00  0.00           H  
ATOM   1359  CG  LYS    96     231.627  20.364 -17.560  1.00  0.00           C  
ATOM   1360  HG2 LYS    96     232.045  20.292 -18.564  1.00  0.00           H  
ATOM   1361  HG3 LYS    96     230.537  20.370 -17.586  1.00  0.00           H  
ATOM   1362  CD  LYS    96     232.133  21.603 -16.974  1.00  0.00           C  
ATOM   1363  HD2 LYS    96     231.877  22.461 -17.597  1.00  0.00           H  
ATOM   1364  HD3 LYS    96     231.636  21.763 -16.017  1.00  0.00           H  
ATOM   1365  CE  LYS    96     233.650  21.776 -16.876  1.00  0.00           C  
ATOM   1366  HE2 LYS    96     234.031  21.054 -16.154  1.00  0.00           H  
ATOM   1367  HE3 LYS    96     234.050  21.639 -17.881  1.00  0.00           H  
ATOM   1368  NZ  LYS    96     234.013  23.054 -16.260  1.00  0.00           N  
ATOM   1369  HZ1 LYS    96     233.672  23.194 -15.319  1.00  0.00           H  
ATOM   1370  HZ2 LYS    96     235.018  23.114 -16.336  1.00  0.00           H  
ATOM   1371  HZ3 LYS    96     233.598  23.780 -16.827  1.00  0.00           H  
ATOM   1372  C   LYS    96     232.088  17.672 -18.957  1.00  0.00           C  
ATOM   1373  O   LYS    96     233.304  17.466 -19.110  1.00  0.00           O  
ATOM   1374  N   LYS    97     231.203  17.743 -19.989  1.00  0.00           N  
ATOM   1375  H   LYS    97     230.307  18.154 -19.767  1.00  0.00           H  
ATOM   1376  CA  LYS    97     231.418  17.517 -21.443  1.00  0.00           C  
ATOM   1377  HA  LYS    97     232.487  17.493 -21.652  1.00  0.00           H  
ATOM   1378  CB  LYS    97     230.698  16.142 -21.844  1.00  0.00           C  
ATOM   1379  HB2 LYS    97     229.743  16.092 -21.321  1.00  0.00           H  
ATOM   1380  HB3 LYS    97     230.523  16.149 -22.919  1.00  0.00           H  
ATOM   1381  CG  LYS    97     231.389  14.839 -21.425  1.00  0.00           C  
ATOM   1382  HG2 LYS    97     232.414  14.799 -21.793  1.00  0.00           H  
ATOM   1383  HG3 LYS    97     231.641  14.847 -20.365  1.00  0.00           H  
ATOM   1384  CD  LYS    97     230.636  13.570 -21.886  1.00  0.00           C  
ATOM   1385  HD2 LYS    97     229.624  13.533 -21.480  1.00  0.00           H  
ATOM   1386  HD3 LYS    97     230.625  13.680 -22.970  1.00  0.00           H  
ATOM   1387  CE  LYS    97     231.225  12.241 -21.534  1.00  0.00           C  
ATOM   1388  HE2 LYS    97     232.280  12.302 -21.798  1.00  0.00           H  
ATOM   1389  HE3 LYS    97     231.260  12.274 -20.445  1.00  0.00           H  
ATOM   1390  NZ  LYS    97     230.523  11.085 -22.134  1.00  0.00           N  
ATOM   1391  HZ1 LYS    97     229.536  11.000 -21.937  1.00  0.00           H  
ATOM   1392  HZ2 LYS    97     230.598  11.216 -23.133  1.00  0.00           H  
ATOM   1393  HZ3 LYS    97     231.042  10.289 -21.794  1.00  0.00           H  
ATOM   1394  C   LYS    97     230.761  18.662 -22.256  1.00  0.00           C  
ATOM   1395  O   LYS    97     229.891  19.387 -21.694  1.00  0.00           O  
ATOM   1396  N   ASP    98     231.190  18.927 -23.463  1.00  0.00           N  
ATOM   1397  H   ASP    98     231.834  18.269 -23.877  1.00  0.00           H  
ATOM   1398  CA  ASP    98     230.717  20.090 -24.363  1.00  0.00           C  
ATOM   1399  HA  ASP    98     230.346  20.949 -23.805  1.00  0.00           H  
ATOM   1400  CB  ASP    98     231.800  20.668 -25.320  1.00  0.00           C  
ATOM   1401  HB2 ASP    98     232.033  19.890 -26.048  1.00  0.00           H  
ATOM   1402  HB3 ASP    98     231.351  21.578 -25.716  1.00  0.00           H  
ATOM   1403  CG  ASP    98     233.101  21.035 -24.611  1.00  0.00           C  
ATOM   1404  OD1 ASP    98     234.210  20.788 -25.148  1.00  0.00           O  
ATOM   1405  OD2 ASP    98     233.094  21.542 -23.434  1.00  0.00           O  
ATOM   1406  C   ASP    98     229.485  19.645 -25.237  1.00  0.00           C  
ATOM   1407  O   ASP    98     229.480  18.443 -25.651  1.00  0.00           O  
ATOM   1408  N   GLN    99     228.617  20.588 -25.697  1.00  0.00           N  
ATOM   1409  H   GLN    99     228.818  21.543 -25.438  1.00  0.00           H  
ATOM   1410  CA  GLN    99     227.528  20.377 -26.517  1.00  0.00           C  
ATOM   1411  HA  GLN    99     227.696  19.561 -27.220  1.00  0.00           H  
ATOM   1412  CB  GLN    99     226.286  19.929 -25.722  1.00  0.00           C  
ATOM   1413  HB2 GLN    99     226.447  18.912 -25.363  1.00  0.00           H  
ATOM   1414  HB3 GLN    99     226.045  20.599 -24.897  1.00  0.00           H  
ATOM   1415  CG  GLN    99     225.017  19.924 -26.574  1.00  0.00           C  
ATOM   1416  HG2 GLN    99     224.654  20.941 -26.720  1.00  0.00           H  
ATOM   1417  HG3 GLN    99     225.207  19.436 -27.530  1.00  0.00           H  
ATOM   1418  CD  GLN    99     223.810  19.207 -25.942  1.00  0.00           C  
ATOM   1419  OE1 GLN    99     223.879  18.701 -24.872  1.00  0.00           O  
ATOM   1420  NE2 GLN    99     222.650  19.240 -26.546  1.00  0.00           N  
ATOM   1421 HE21 GLN    99     222.541  19.750 -27.411  1.00  0.00           H  
ATOM   1422 HE22 GLN    99     221.889  18.687 -26.179  1.00  0.00           H  
ATOM   1423  C   GLN    99     227.400  21.628 -27.343  1.00  0.00           C  
ATOM   1424  O   GLN    99     227.243  22.761 -26.813  1.00  0.00           O  
ATOM   1425  N   LEU   100     227.320  21.486 -28.680  1.00  0.00           N  
ATOM   1426  H   LEU   100     227.369  20.541 -29.033  1.00  0.00           H  
ATOM   1427  CA  LEU   100     227.335  22.574 -29.674  1.00  0.00           C  
ATOM   1428  HA  LEU   100     227.921  23.373 -29.219  1.00  0.00           H  
ATOM   1429  CB  LEU   100     227.937  22.064 -30.965  1.00  0.00           C  
ATOM   1430  HB2 LEU   100     227.261  21.417 -31.524  1.00  0.00           H  
ATOM   1431  HB3 LEU   100     227.876  22.921 -31.636  1.00  0.00           H  
ATOM   1432  CG  LEU   100     229.360  21.578 -31.016  1.00  0.00           C  
ATOM   1433  HG  LEU   100     229.537  20.667 -30.445  1.00  0.00           H  
ATOM   1434  CD1 LEU   100     230.429  22.512 -30.477  1.00  0.00           C  
ATOM   1435 HD11 LEU   100     231.374  21.976 -30.389  1.00  0.00           H  
ATOM   1436 HD12 LEU   100     230.169  22.828 -29.467  1.00  0.00           H  
ATOM   1437 HD13 LEU   100     230.514  23.408 -31.092  1.00  0.00           H  
ATOM   1438  CD2 LEU   100     229.791  21.222 -32.446  1.00  0.00           C  
ATOM   1439 HD21 LEU   100     228.976  20.600 -32.816  1.00  0.00           H  
ATOM   1440 HD22 LEU   100     230.708  20.633 -32.426  1.00  0.00           H  
ATOM   1441 HD23 LEU   100     229.789  22.101 -33.091  1.00  0.00           H  
ATOM   1442  C   LEU   100     225.948  23.262 -29.838  1.00  0.00           C  
ATOM   1443  O   LEU   100     225.729  23.933 -30.838  1.00  0.00           O  
ATOM   1444  N   GLY   101     224.957  23.005 -28.957  1.00  0.00           N  
ATOM   1445  H   GLY   101     225.136  22.252 -28.308  1.00  0.00           H  
ATOM   1446  CA  GLY   101     223.559  23.486 -29.159  1.00  0.00           C  
ATOM   1447  HA2 GLY   101     223.332  24.480 -28.773  1.00  0.00           H  
ATOM   1448  HA3 GLY   101     223.512  23.794 -30.204  1.00  0.00           H  
ATOM   1449  C   GLY   101     222.367  22.429 -28.898  1.00  0.00           C  
ATOM   1450  O   GLY   101     222.722  21.292 -28.508  1.00  0.00           O  
ATOM   1451  N   LYS   102     221.128  22.797 -29.136  1.00  0.00           N  
ATOM   1452  H   LYS   102     220.998  23.728 -29.508  1.00  0.00           H  
ATOM   1453  CA  LYS   102     219.925  22.044 -28.796  1.00  0.00           C  
ATOM   1454  HA  LYS   102     220.108  21.008 -28.511  1.00  0.00           H  
ATOM   1455  CB  LYS   102     219.365  22.611 -27.445  1.00  0.00           C  
ATOM   1456  HB2 LYS   102     219.106  23.650 -27.649  1.00  0.00           H  
ATOM   1457  HB3 LYS   102     218.445  22.044 -27.298  1.00  0.00           H  
ATOM   1458  CG  LYS   102     220.195  22.463 -26.186  1.00  0.00           C  
ATOM   1459  HG2 LYS   102     220.251  21.399 -25.957  1.00  0.00           H  
ATOM   1460  HG3 LYS   102     221.118  23.012 -26.377  1.00  0.00           H  
ATOM   1461  CD  LYS   102     219.497  23.066 -24.909  1.00  0.00           C  
ATOM   1462  HD2 LYS   102     219.426  24.145 -25.046  1.00  0.00           H  
ATOM   1463  HD3 LYS   102     218.460  22.734 -24.858  1.00  0.00           H  
ATOM   1464  CE  LYS   102     220.132  22.767 -23.583  1.00  0.00           C  
ATOM   1465  HE2 LYS   102     220.543  21.762 -23.491  1.00  0.00           H  
ATOM   1466  HE3 LYS   102     221.003  23.405 -23.433  1.00  0.00           H  
ATOM   1467  NZ  LYS   102     219.141  23.000 -22.442  1.00  0.00           N  
ATOM   1468  HZ1 LYS   102     218.551  23.816 -22.515  1.00  0.00           H  
ATOM   1469  HZ2 LYS   102     218.471  22.252 -22.331  1.00  0.00           H  
ATOM   1470  HZ3 LYS   102     219.640  23.036 -21.565  1.00  0.00           H  
ATOM   1471  C   LYS   102     218.900  22.065 -29.953  1.00  0.00           C  
ATOM   1472  O   LYS   102     219.236  22.412 -31.092  1.00  0.00           O  
ATOM   1473  N   ASN   103     217.721  21.550 -29.586  1.00  0.00           N  
ATOM   1474  H   ASN   103     217.555  21.117 -28.689  1.00  0.00           H  
ATOM   1475  CA  ASN   103     216.517  21.619 -30.447  1.00  0.00           C  
ATOM   1476  HA  ASN   103     216.628  22.462 -31.129  1.00  0.00           H  
ATOM   1477  CB  ASN   103     216.592  20.336 -31.311  1.00  0.00           C  
ATOM   1478  HB2 ASN   103     217.504  20.244 -31.901  1.00  0.00           H  
ATOM   1479  HB3 ASN   103     216.488  19.551 -30.563  1.00  0.00           H  
ATOM   1480  CG  ASN   103     215.563  20.244 -32.447  1.00  0.00           C  
ATOM   1481  OD1 ASN   103     215.159  21.220 -33.049  1.00  0.00           O  
ATOM   1482  ND2 ASN   103     215.002  19.054 -32.669  1.00  0.00           N  
ATOM   1483 HD21 ASN   103     215.079  18.205 -32.127  1.00  0.00           H  
ATOM   1484 HD22 ASN   103     214.512  18.975 -33.549  1.00  0.00           H  
ATOM   1485  C   ASN   103     215.231  21.723 -29.619  1.00  0.00           C  
ATOM   1486  O   ASN   103     215.344  21.706 -28.401  1.00  0.00           O  
ATOM   1487  N   GLU   104     214.031  21.683 -30.273  1.00  0.00           N  
ATOM   1488  H   GLU   104     214.043  21.869 -31.266  1.00  0.00           H  
ATOM   1489  CA  GLU   104     212.749  21.857 -29.660  1.00  0.00           C  
ATOM   1490  HA  GLU   104     212.961  22.414 -28.747  1.00  0.00           H  
ATOM   1491  CB  GLU   104     211.679  22.680 -30.427  1.00  0.00           C  
ATOM   1492  HB2 GLU   104     211.045  22.162 -31.147  1.00  0.00           H  
ATOM   1493  HB3 GLU   104     210.884  22.981 -29.745  1.00  0.00           H  
ATOM   1494  CG  GLU   104     212.232  23.948 -31.133  1.00  0.00           C  
ATOM   1495  HG2 GLU   104     212.819  23.616 -31.989  1.00  0.00           H  
ATOM   1496  HG3 GLU   104     211.380  24.561 -31.427  1.00  0.00           H  
ATOM   1497  CD  GLU   104     213.118  24.898 -30.223  1.00  0.00           C  
ATOM   1498  OE1 GLU   104     212.589  25.467 -29.271  1.00  0.00           O  
ATOM   1499  OE2 GLU   104     214.290  25.122 -30.583  1.00  0.00           O  
ATOM   1500  C   GLU   104     212.121  20.480 -29.255  1.00  0.00           C  
ATOM   1501  O   GLU   104     211.044  20.386 -28.588  1.00  0.00           O  
ATOM   1502  N   GLU   105     212.779  19.354 -29.548  1.00  0.00           N  
ATOM   1503  H   GLU   105     213.654  19.361 -30.052  1.00  0.00           H  
ATOM   1504  CA  GLU   105     212.278  17.988 -29.271  1.00  0.00           C  
ATOM   1505  HA  GLU   105     211.596  18.023 -28.421  1.00  0.00           H  
ATOM   1506  CB  GLU   105     211.469  17.464 -30.508  1.00  0.00           C  
ATOM   1507  HB2 GLU   105     210.776  18.280 -30.713  1.00  0.00           H  
ATOM   1508  HB3 GLU   105     212.123  17.360 -31.374  1.00  0.00           H  
ATOM   1509  CG  GLU   105     210.807  16.124 -30.209  1.00  0.00           C  
ATOM   1510  HG2 GLU   105     211.599  15.376 -30.161  1.00  0.00           H  
ATOM   1511  HG3 GLU   105     210.265  16.181 -29.265  1.00  0.00           H  
ATOM   1512  CD  GLU   105     209.774  15.664 -31.220  1.00  0.00           C  
ATOM   1513  OE1 GLU   105     210.019  15.723 -32.457  1.00  0.00           O  
ATOM   1514  OE2 GLU   105     208.579  15.389 -30.865  1.00  0.00           O  
ATOM   1515  C   GLU   105     213.409  17.006 -28.916  1.00  0.00           C  
ATOM   1516  O   GLU   105     214.478  16.969 -29.552  1.00  0.00           O  
ATOM   1517  N   GLY   106     213.274  16.266 -27.802  1.00  0.00           N  
ATOM   1518  H   GLY   106     212.450  16.413 -27.237  1.00  0.00           H  
ATOM   1519  CA  GLY   106     214.320  15.217 -27.439  1.00  0.00           C  
ATOM   1520  HA2 GLY   106     214.186  14.472 -28.224  1.00  0.00           H  
ATOM   1521  HA3 GLY   106     215.299  15.686 -27.535  1.00  0.00           H  
ATOM   1522  C   GLY   106     214.147  14.565 -26.049  1.00  0.00           C  
ATOM   1523  O   GLY   106     213.575  15.155 -25.152  1.00  0.00           O  
ATOM   1524  N   ALA   107     214.773  13.378 -25.909  1.00  0.00           N  
ATOM   1525  H   ALA   107     215.273  13.016 -26.708  1.00  0.00           H  
ATOM   1526  CA  ALA   107     215.002  12.745 -24.640  1.00  0.00           C  
ATOM   1527  HA  ALA   107     213.981  12.754 -24.257  1.00  0.00           H  
ATOM   1528  CB  ALA   107     215.433  11.318 -24.958  1.00  0.00           C  
ATOM   1529  HB1 ALA   107     216.522  11.311 -25.006  1.00  0.00           H  
ATOM   1530  HB2 ALA   107     215.239  10.692 -24.087  1.00  0.00           H  
ATOM   1531  HB3 ALA   107     215.013  10.844 -25.845  1.00  0.00           H  
ATOM   1532  C   ALA   107     215.975  13.508 -23.729  1.00  0.00           C  
ATOM   1533  O   ALA   107     217.109  13.717 -24.157  1.00  0.00           O  
ATOM   1534  N   PRO   108     215.646  13.785 -22.449  1.00  0.00           N  
ATOM   1535  CD  PRO   108     214.436  13.322 -21.738  1.00  0.00           C  
ATOM   1536  HD2 PRO   108     214.183  12.271 -21.878  1.00  0.00           H  
ATOM   1537  HD3 PRO   108     213.578  13.844 -22.160  1.00  0.00           H  
ATOM   1538  CG  PRO   108     214.716  13.672 -20.255  1.00  0.00           C  
ATOM   1539  HG2 PRO   108     215.347  12.920 -19.780  1.00  0.00           H  
ATOM   1540  HG3 PRO   108     213.806  13.902 -19.700  1.00  0.00           H  
ATOM   1541  CB  PRO   108     215.603  14.945 -20.377  1.00  0.00           C  
ATOM   1542  HB2 PRO   108     216.132  15.188 -19.455  1.00  0.00           H  
ATOM   1543  HB3 PRO   108     214.946  15.814 -20.409  1.00  0.00           H  
ATOM   1544  CA  PRO   108     216.500  14.669 -21.614  1.00  0.00           C  
ATOM   1545  HA  PRO   108     216.611  15.593 -22.181  1.00  0.00           H  
ATOM   1546  C   PRO   108     217.809  14.093 -21.126  1.00  0.00           C  
ATOM   1547  O   PRO   108     218.824  14.787 -21.012  1.00  0.00           O  
ATOM   1548  N   GLN   109     217.889  12.779 -20.988  1.00  0.00           N  
ATOM   1549  H   GLN   109     217.092  12.269 -21.342  1.00  0.00           H  
ATOM   1550  CA  GLN   109     218.998  11.980 -20.375  1.00  0.00           C  
ATOM   1551  HA  GLN   109     219.916  12.496 -20.655  1.00  0.00           H  
ATOM   1552  CB  GLN   109     218.788  11.886 -18.820  1.00  0.00           C  
ATOM   1553  HB2 GLN   109     217.750  11.745 -18.520  1.00  0.00           H  
ATOM   1554  HB3 GLN   109     219.343  11.013 -18.477  1.00  0.00           H  
ATOM   1555  CG  GLN   109     219.516  13.032 -18.031  1.00  0.00           C  
ATOM   1556  HG2 GLN   109     220.408  12.697 -17.502  1.00  0.00           H  
ATOM   1557  HG3 GLN   109     219.890  13.749 -18.762  1.00  0.00           H  
ATOM   1558  CD  GLN   109     218.747  13.728 -16.869  1.00  0.00           C  
ATOM   1559  OE1 GLN   109     218.008  13.108 -16.115  1.00  0.00           O  
ATOM   1560  NE2 GLN   109     218.899  15.016 -16.660  1.00  0.00           N  
ATOM   1561 HE21 GLN   109     219.482  15.577 -17.264  1.00  0.00           H  
ATOM   1562 HE22 GLN   109     218.287  15.499 -16.017  1.00  0.00           H  
ATOM   1563  C   GLN   109     218.998  10.597 -21.104  1.00  0.00           C  
ATOM   1564  O   GLN   109     217.954  10.166 -21.534  1.00  0.00           O  
ATOM   1565  N   GLU   110     220.215  10.024 -21.208  1.00  0.00           N  
ATOM   1566  H   GLU   110     220.949  10.502 -20.705  1.00  0.00           H  
ATOM   1567  CA  GLU   110     220.679   8.786 -21.885  1.00  0.00           C  
ATOM   1568  HA  GLU   110     219.972   7.957 -21.833  1.00  0.00           H  
ATOM   1569  CB  GLU   110     220.887   9.115 -23.361  1.00  0.00           C  
ATOM   1570  HB2 GLU   110     219.998   9.436 -23.904  1.00  0.00           H  
ATOM   1571  HB3 GLU   110     221.651   9.886 -23.458  1.00  0.00           H  
ATOM   1572  CG  GLU   110     221.283   7.921 -24.326  1.00  0.00           C  
ATOM   1573  HG2 GLU   110     221.247   8.242 -25.367  1.00  0.00           H  
ATOM   1574  HG3 GLU   110     222.280   7.651 -23.980  1.00  0.00           H  
ATOM   1575  CD  GLU   110     220.512   6.569 -24.299  1.00  0.00           C  
ATOM   1576  OE1 GLU   110     221.118   5.549 -23.810  1.00  0.00           O  
ATOM   1577  OE2 GLU   110     219.267   6.516 -24.577  1.00  0.00           O  
ATOM   1578  C   GLU   110     221.907   8.249 -21.252  1.00  0.00           C  
ATOM   1579  O   GLU   110     222.663   8.975 -20.600  1.00  0.00           O  
ATOM   1580  N   GLY   111     222.191   6.934 -21.390  1.00  0.00           N  
ATOM   1581  H   GLY   111     221.540   6.367 -21.915  1.00  0.00           H  
ATOM   1582  CA  GLY   111     223.403   6.209 -20.958  1.00  0.00           C  
ATOM   1583  HA2 GLY   111     223.530   6.491 -19.912  1.00  0.00           H  
ATOM   1584  HA3 GLY   111     223.213   5.139 -21.035  1.00  0.00           H  
ATOM   1585  C   GLY   111     224.795   6.619 -21.636  1.00  0.00           C  
ATOM   1586  O   GLY   111     225.655   5.806 -21.767  1.00  0.00           O  
ATOM   1587  N   ILE   112     224.804   7.877 -22.079  1.00  0.00           N  
ATOM   1588  H   ILE   112     223.996   8.479 -22.014  1.00  0.00           H  
ATOM   1589  CA  ILE   112     226.099   8.619 -22.434  1.00  0.00           C  
ATOM   1590  HA  ILE   112     226.857   7.858 -22.623  1.00  0.00           H  
ATOM   1591  CB  ILE   112     225.802   9.379 -23.767  1.00  0.00           C  
ATOM   1592  HB  ILE   112     226.806   9.592 -24.133  1.00  0.00           H  
ATOM   1593  CG2 ILE   112     225.117  10.802 -23.683  1.00  0.00           C  
ATOM   1594 HG21 ILE   112     225.006  11.158 -24.707  1.00  0.00           H  
ATOM   1595 HG22 ILE   112     225.682  11.536 -23.108  1.00  0.00           H  
ATOM   1596 HG23 ILE   112     224.114  10.734 -23.261  1.00  0.00           H  
ATOM   1597  CG1 ILE   112     224.966   8.699 -24.861  1.00  0.00           C  
ATOM   1598 HG12 ILE   112     223.900   8.839 -24.683  1.00  0.00           H  
ATOM   1599 HG13 ILE   112     225.158   9.233 -25.791  1.00  0.00           H  
ATOM   1600  CD1 ILE   112     225.219   7.222 -25.223  1.00  0.00           C  
ATOM   1601 HD11 ILE   112     224.590   6.945 -26.069  1.00  0.00           H  
ATOM   1602 HD12 ILE   112     225.008   6.552 -24.390  1.00  0.00           H  
ATOM   1603 HD13 ILE   112     226.274   7.004 -25.387  1.00  0.00           H  
ATOM   1604  C   ILE   112     226.690   9.502 -21.310  1.00  0.00           C  
ATOM   1605  O   ILE   112     227.880   9.942 -21.375  1.00  0.00           O  
ATOM   1606  N   LEU   113     225.919   9.770 -20.264  1.00  0.00           N  
ATOM   1607  H   LEU   113     224.953   9.486 -20.348  1.00  0.00           H  
ATOM   1608  CA  LEU   113     226.299  10.663 -19.081  1.00  0.00           C  
ATOM   1609  HA  LEU   113     227.378  10.789 -19.168  1.00  0.00           H  
ATOM   1610  CB  LEU   113     225.791  12.116 -19.322  1.00  0.00           C  
ATOM   1611  HB2 LEU   113     225.351  12.106 -20.319  1.00  0.00           H  
ATOM   1612  HB3 LEU   113     224.944  12.265 -18.653  1.00  0.00           H  
ATOM   1613  CG  LEU   113     226.745  13.275 -19.238  1.00  0.00           C  
ATOM   1614  HG  LEU   113     227.606  12.877 -18.700  1.00  0.00           H  
ATOM   1615  CD1 LEU   113     226.221  14.524 -18.414  1.00  0.00           C  
ATOM   1616 HD11 LEU   113     226.096  14.251 -17.366  1.00  0.00           H  
ATOM   1617 HD12 LEU   113     225.213  14.713 -18.784  1.00  0.00           H  
ATOM   1618 HD13 LEU   113     226.832  15.416 -18.555  1.00  0.00           H  
ATOM   1619  CD2 LEU   113     227.206  13.804 -20.592  1.00  0.00           C  
ATOM   1620 HD21 LEU   113     227.459  12.984 -21.263  1.00  0.00           H  
ATOM   1621 HD22 LEU   113     228.013  14.531 -20.499  1.00  0.00           H  
ATOM   1622 HD23 LEU   113     226.352  14.309 -21.043  1.00  0.00           H  
ATOM   1623  C   LEU   113     226.016  10.119 -17.638  1.00  0.00           C  
ATOM   1624  O   LEU   113     226.113  10.852 -16.642  1.00  0.00           O  
ATOM   1625  N   GLU   114     225.553   8.861 -17.619  1.00  0.00           N  
ATOM   1626  H   GLU   114     225.468   8.361 -18.492  1.00  0.00           H  
ATOM   1627  CA  GLU   114     225.269   8.204 -16.331  1.00  0.00           C  
ATOM   1628  HA  GLU   114     224.988   8.994 -15.633  1.00  0.00           H  
ATOM   1629  CB  GLU   114     224.407   6.988 -16.489  1.00  0.00           C  
ATOM   1630  HB2 GLU   114     224.962   6.305 -17.133  1.00  0.00           H  
ATOM   1631  HB3 GLU   114     224.302   6.462 -15.540  1.00  0.00           H  
ATOM   1632  CG  GLU   114     223.045   7.149 -17.174  1.00  0.00           C  
ATOM   1633  HG2 GLU   114     223.080   8.091 -17.722  1.00  0.00           H  
ATOM   1634  HG3 GLU   114     222.923   6.340 -17.895  1.00  0.00           H  
ATOM   1635  CD  GLU   114     221.877   7.328 -16.138  1.00  0.00           C  
ATOM   1636  OE1 GLU   114     222.076   8.034 -15.127  1.00  0.00           O  
ATOM   1637  OE2 GLU   114     220.733   6.840 -16.378  1.00  0.00           O  
ATOM   1638  C   GLU   114     226.579   7.746 -15.602  1.00  0.00           C  
ATOM   1639  O   GLU   114     226.576   7.457 -14.462  1.00  0.00           O  
ATOM   1640  N   ASP   115     227.684   7.484 -16.332  1.00  0.00           N  
ATOM   1641  H   ASP   115     227.744   7.844 -17.273  1.00  0.00           H  
ATOM   1642  CA  ASP   115     228.913   6.911 -15.848  1.00  0.00           C  
ATOM   1643  HA  ASP   115     228.941   6.816 -14.763  1.00  0.00           H  
ATOM   1644  CB  ASP   115     228.966   5.409 -16.294  1.00  0.00           C  
ATOM   1645  HB2 ASP   115     228.029   4.977 -15.942  1.00  0.00           H  
ATOM   1646  HB3 ASP   115     229.034   5.332 -17.379  1.00  0.00           H  
ATOM   1647  CG  ASP   115     230.003   4.592 -15.589  1.00  0.00           C  
ATOM   1648  OD1 ASP   115     230.201   3.419 -16.008  1.00  0.00           O  
ATOM   1649  OD2 ASP   115     230.404   5.008 -14.503  1.00  0.00           O  
ATOM   1650  C   ASP   115     230.165   7.709 -16.291  1.00  0.00           C  
ATOM   1651  O   ASP   115     230.263   8.424 -17.259  1.00  0.00           O  
ATOM   1652  N   MET   116     231.227   7.444 -15.528  1.00  0.00           N  
ATOM   1653  H   MET   116     231.007   6.913 -14.697  1.00  0.00           H  
ATOM   1654  CA  MET   116     232.499   8.096 -15.603  1.00  0.00           C  
ATOM   1655  HA  MET   116     232.354   9.107 -15.984  1.00  0.00           H  
ATOM   1656  CB  MET   116     233.193   8.152 -14.259  1.00  0.00           C  
ATOM   1657  HB2 MET   116     233.198   7.180 -13.766  1.00  0.00           H  
ATOM   1658  HB3 MET   116     234.230   8.438 -14.435  1.00  0.00           H  
ATOM   1659  CG  MET   116     232.673   9.236 -13.322  1.00  0.00           C  
ATOM   1660  HG2 MET   116     233.251  10.123 -13.581  1.00  0.00           H  
ATOM   1661  HG3 MET   116     231.607   9.258 -13.551  1.00  0.00           H  
ATOM   1662  SD  MET   116     232.776   8.917 -11.491  1.00  0.00           S  
ATOM   1663  CE  MET   116     234.554   8.661 -11.404  1.00  0.00           C  
ATOM   1664  HE1 MET   116     234.834   9.084 -10.439  1.00  0.00           H  
ATOM   1665  HE2 MET   116     234.801   7.600 -11.389  1.00  0.00           H  
ATOM   1666  HE3 MET   116     235.081   9.132 -12.234  1.00  0.00           H  
ATOM   1667  C   MET   116     233.302   7.345 -16.646  1.00  0.00           C  
ATOM   1668  O   MET   116     233.221   6.105 -16.784  1.00  0.00           O  
ATOM   1669  N   PRO   117     234.206   8.088 -17.395  1.00  0.00           N  
ATOM   1670  CD  PRO   117     234.564   9.495 -17.187  1.00  0.00           C  
ATOM   1671  HD2 PRO   117     235.092   9.544 -16.235  1.00  0.00           H  
ATOM   1672  HD3 PRO   117     233.679  10.126 -17.278  1.00  0.00           H  
ATOM   1673  CG  PRO   117     235.570   9.911 -18.231  1.00  0.00           C  
ATOM   1674  HG2 PRO   117     236.574   9.999 -17.814  1.00  0.00           H  
ATOM   1675  HG3 PRO   117     235.328  10.875 -18.678  1.00  0.00           H  
ATOM   1676  CB  PRO   117     235.477   8.730 -19.278  1.00  0.00           C  
ATOM   1677  HB2 PRO   117     236.403   8.664 -19.850  1.00  0.00           H  
ATOM   1678  HB3 PRO   117     234.638   8.991 -19.923  1.00  0.00           H  
ATOM   1679  CA  PRO   117     235.058   7.548 -18.413  1.00  0.00           C  
ATOM   1680  HA  PRO   117     234.400   6.910 -19.002  1.00  0.00           H  
ATOM   1681  C   PRO   117     236.350   6.860 -17.931  1.00  0.00           C  
ATOM   1682  O   PRO   117     237.090   6.216 -18.657  1.00  0.00           O  
ATOM   1683  N   VAL   118     236.662   7.074 -16.630  1.00  0.00           N  
ATOM   1684  H   VAL   118     235.974   7.509 -16.032  1.00  0.00           H  
ATOM   1685  CA  VAL   118     237.802   6.403 -15.896  1.00  0.00           C  
ATOM   1686  HA  VAL   118     238.211   5.682 -16.604  1.00  0.00           H  
ATOM   1687  CB  VAL   118     238.908   7.458 -15.633  1.00  0.00           C  
ATOM   1688  HB  VAL   118     238.389   8.086 -14.909  1.00  0.00           H  
ATOM   1689  CG1 VAL   118     239.338   8.179 -16.840  1.00  0.00           C  
ATOM   1690 HG11 VAL   118     238.395   8.562 -17.231  1.00  0.00           H  
ATOM   1691 HG12 VAL   118     239.663   7.490 -17.621  1.00  0.00           H  
ATOM   1692 HG13 VAL   118     239.946   9.068 -16.673  1.00  0.00           H  
ATOM   1693  CG2 VAL   118     240.217   6.956 -14.901  1.00  0.00           C  
ATOM   1694 HG21 VAL   118     240.810   6.381 -15.612  1.00  0.00           H  
ATOM   1695 HG22 VAL   118     239.984   6.356 -14.021  1.00  0.00           H  
ATOM   1696 HG23 VAL   118     240.799   7.792 -14.514  1.00  0.00           H  
ATOM   1697  C   VAL   118     237.230   5.695 -14.686  1.00  0.00           C  
ATOM   1698  O   VAL   118     236.016   5.829 -14.442  1.00  0.00           O  
ATOM   1699  N   ASP   119     237.988   4.753 -14.059  1.00  0.00           N  
ATOM   1700  H   ASP   119     238.891   4.523 -14.449  1.00  0.00           H  
ATOM   1701  CA  ASP   119     237.587   4.049 -12.798  1.00  0.00           C  
ATOM   1702  HA  ASP   119     236.597   3.623 -12.962  1.00  0.00           H  
ATOM   1703  CB  ASP   119     238.667   2.937 -12.456  1.00  0.00           C  
ATOM   1704  HB2 ASP   119     238.389   2.338 -11.588  1.00  0.00           H  
ATOM   1705  HB3 ASP   119     238.737   2.279 -13.321  1.00  0.00           H  
ATOM   1706  CG  ASP   119     240.069   3.482 -12.157  1.00  0.00           C  
ATOM   1707  OD1 ASP   119     240.569   3.303 -11.023  1.00  0.00           O  
ATOM   1708  OD2 ASP   119     240.784   4.016 -13.017  1.00  0.00           O  
ATOM   1709  C   ASP   119     237.330   4.948 -11.548  1.00  0.00           C  
ATOM   1710  O   ASP   119     237.897   6.049 -11.459  1.00  0.00           O  
ATOM   1711  N   PRO   120     236.595   4.502 -10.539  1.00  0.00           N  
ATOM   1712  CD  PRO   120     235.576   3.421 -10.626  1.00  0.00           C  
ATOM   1713  HD2 PRO   120     235.888   2.467 -11.050  1.00  0.00           H  
ATOM   1714  HD3 PRO   120     234.874   3.856 -11.338  1.00  0.00           H  
ATOM   1715  CG  PRO   120     234.789   3.401  -9.307  1.00  0.00           C  
ATOM   1716  HG2 PRO   120     235.297   2.646  -8.707  1.00  0.00           H  
ATOM   1717  HG3 PRO   120     233.739   3.206  -9.526  1.00  0.00           H  
ATOM   1718  CB  PRO   120     235.015   4.872  -8.789  1.00  0.00           C  
ATOM   1719  HB2 PRO   120     234.993   4.819  -7.700  1.00  0.00           H  
ATOM   1720  HB3 PRO   120     234.270   5.560  -9.189  1.00  0.00           H  
ATOM   1721  CA  PRO   120     236.400   5.255  -9.296  1.00  0.00           C  
ATOM   1722  HA  PRO   120     236.425   6.325  -9.505  1.00  0.00           H  
ATOM   1723  C   PRO   120     237.554   5.052  -8.285  1.00  0.00           C  
ATOM   1724  O   PRO   120     238.393   4.174  -8.398  1.00  0.00           O  
ATOM   1725  N   ASP   121     237.533   5.791  -7.185  1.00  0.00           N  
ATOM   1726  H   ASP   121     236.791   6.462  -7.048  1.00  0.00           H  
ATOM   1727  CA  ASP   121     238.604   5.715  -6.120  1.00  0.00           C  
ATOM   1728  HA  ASP   121     238.430   6.506  -5.390  1.00  0.00           H  
ATOM   1729  CB  ASP   121     238.533   4.346  -5.411  1.00  0.00           C  
ATOM   1730  HB2 ASP   121     238.930   3.476  -5.934  1.00  0.00           H  
ATOM   1731  HB3 ASP   121     239.011   4.422  -4.434  1.00  0.00           H  
ATOM   1732  CG  ASP   121     237.064   3.967  -5.088  1.00  0.00           C  
ATOM   1733  OD1 ASP   121     236.498   4.733  -4.250  1.00  0.00           O  
ATOM   1734  OD2 ASP   121     236.533   2.948  -5.575  1.00  0.00           O  
ATOM   1735  C   ASP   121     240.055   6.007  -6.547  1.00  0.00           C  
ATOM   1736  O   ASP   121     241.004   5.427  -6.012  1.00  0.00           O  
ATOM   1737  N   ASN   122     240.198   6.742  -7.620  1.00  0.00           N  
ATOM   1738  H   ASN   122     239.341   7.008  -8.082  1.00  0.00           H  
ATOM   1739  CA  ASN   122     241.484   6.956  -8.320  1.00  0.00           C  
ATOM   1740  HA  ASN   122     242.235   6.700  -7.573  1.00  0.00           H  
ATOM   1741  CB  ASN   122     241.604   5.967  -9.488  1.00  0.00           C  
ATOM   1742  HB2 ASN   122     241.198   5.013  -9.152  1.00  0.00           H  
ATOM   1743  HB3 ASN   122     240.953   6.247 -10.317  1.00  0.00           H  
ATOM   1744  CG  ASN   122     243.052   5.696  -9.820  1.00  0.00           C  
ATOM   1745  OD1 ASN   122     244.025   6.262  -9.297  1.00  0.00           O  
ATOM   1746  ND2 ASN   122     243.210   4.810 -10.828  1.00  0.00           N  
ATOM   1747 HD21 ASN   122     242.349   4.466 -11.228  1.00  0.00           H  
ATOM   1748 HD22 ASN   122     244.163   4.517 -10.994  1.00  0.00           H  
ATOM   1749  C   ASN   122     241.673   8.437  -8.672  1.00  0.00           C  
ATOM   1750  O   ASN   122     240.754   9.103  -9.152  1.00  0.00           O  
ATOM   1751  N   GLU   123     242.873   8.909  -8.456  1.00  0.00           N  
ATOM   1752  H   GLU   123     243.589   8.265  -8.152  1.00  0.00           H  
ATOM   1753  CA  GLU   123     243.274  10.328  -8.629  1.00  0.00           C  
ATOM   1754  HA  GLU   123     242.456  10.999  -8.369  1.00  0.00           H  
ATOM   1755  CB  GLU   123     244.513  10.681  -7.735  1.00  0.00           C  
ATOM   1756  HB2 GLU   123     245.384  10.191  -8.170  1.00  0.00           H  
ATOM   1757  HB3 GLU   123     244.711  11.712  -8.029  1.00  0.00           H  
ATOM   1758  CG  GLU   123     244.381  10.682  -6.217  1.00  0.00           C  
ATOM   1759  HG2 GLU   123     245.125  11.379  -5.831  1.00  0.00           H  
ATOM   1760  HG3 GLU   123     243.387  11.023  -5.928  1.00  0.00           H  
ATOM   1761  CD  GLU   123     244.690   9.297  -5.598  1.00  0.00           C  
ATOM   1762  OE1 GLU   123     245.097   9.363  -4.425  1.00  0.00           O  
ATOM   1763  OE2 GLU   123     244.681   8.200  -6.215  1.00  0.00           O  
ATOM   1764  C   GLU   123     243.604  10.738 -10.054  1.00  0.00           C  
ATOM   1765  O   GLU   123     243.766  11.893 -10.405  1.00  0.00           O  
ATOM   1766  N   ALA   124     243.720   9.805 -11.008  1.00  0.00           N  
ATOM   1767  H   ALA   124     243.753   8.856 -10.665  1.00  0.00           H  
ATOM   1768  CA  ALA   124     244.038   9.981 -12.415  1.00  0.00           C  
ATOM   1769  HA  ALA   124     244.828  10.729 -12.480  1.00  0.00           H  
ATOM   1770  CB  ALA   124     244.720   8.639 -12.834  1.00  0.00           C  
ATOM   1771  HB1 ALA   124     244.082   7.781 -12.627  1.00  0.00           H  
ATOM   1772  HB2 ALA   124     244.938   8.724 -13.899  1.00  0.00           H  
ATOM   1773  HB3 ALA   124     245.681   8.592 -12.321  1.00  0.00           H  
ATOM   1774  C   ALA   124     242.755  10.353 -13.272  1.00  0.00           C  
ATOM   1775  O   ALA   124     242.733  10.390 -14.482  1.00  0.00           O  
ATOM   1776  N   TYR   125     241.610  10.523 -12.577  1.00  0.00           N  
ATOM   1777  H   TYR   125     241.604  10.312 -11.589  1.00  0.00           H  
ATOM   1778  CA  TYR   125     240.455  11.060 -13.198  1.00  0.00           C  
ATOM   1779  HA  TYR   125     240.484  10.786 -14.253  1.00  0.00           H  
ATOM   1780  CB  TYR   125     239.086  10.582 -12.618  1.00  0.00           C  
ATOM   1781  HB2 TYR   125     239.034   9.536 -12.920  1.00  0.00           H  
ATOM   1782  HB3 TYR   125     239.122  10.635 -11.530  1.00  0.00           H  
ATOM   1783  CG  TYR   125     237.840  11.294 -13.176  1.00  0.00           C  
ATOM   1784  CD1 TYR   125     237.436  11.369 -14.504  1.00  0.00           C  
ATOM   1785  HD1 TYR   125     238.113  10.941 -15.229  1.00  0.00           H  
ATOM   1786  CE1 TYR   125     236.301  12.145 -14.921  1.00  0.00           C  
ATOM   1787  HE1 TYR   125     236.095  12.335 -15.964  1.00  0.00           H  
ATOM   1788  CZ  TYR   125     235.518  12.778 -13.972  1.00  0.00           C  
ATOM   1789  OH  TYR   125     234.571  13.537 -14.421  1.00  0.00           O  
ATOM   1790  HH  TYR   125     233.956  13.804 -13.735  1.00  0.00           H  
ATOM   1791  CE2 TYR   125     235.762  12.531 -12.588  1.00  0.00           C  
ATOM   1792  HE2 TYR   125     235.052  12.768 -11.809  1.00  0.00           H  
ATOM   1793  CD2 TYR   125     236.998  11.975 -12.215  1.00  0.00           C  
ATOM   1794  HD2 TYR   125     237.214  11.883 -11.161  1.00  0.00           H  
ATOM   1795  C   TYR   125     240.482  12.622 -13.202  1.00  0.00           C  
ATOM   1796  O   TYR   125     240.761  13.203 -12.147  1.00  0.00           O  
ATOM   1797  N   GLU   126     240.187  13.268 -14.326  1.00  0.00           N  
ATOM   1798  H   GLU   126     239.920  12.687 -15.107  1.00  0.00           H  
ATOM   1799  CA  GLU   126     239.950  14.709 -14.532  1.00  0.00           C  
ATOM   1800  HA  GLU   126     239.678  15.204 -13.600  1.00  0.00           H  
ATOM   1801  CB  GLU   126     241.206  15.412 -15.086  1.00  0.00           C  
ATOM   1802  HB2 GLU   126     242.093  15.076 -14.548  1.00  0.00           H  
ATOM   1803  HB3 GLU   126     241.339  15.081 -16.116  1.00  0.00           H  
ATOM   1804  CG  GLU   126     241.126  16.967 -15.233  1.00  0.00           C  
ATOM   1805  HG2 GLU   126     242.112  17.311 -15.544  1.00  0.00           H  
ATOM   1806  HG3 GLU   126     240.500  17.273 -16.071  1.00  0.00           H  
ATOM   1807  CD  GLU   126     240.666  17.808 -14.005  1.00  0.00           C  
ATOM   1808  OE1 GLU   126     241.604  18.185 -13.228  1.00  0.00           O  
ATOM   1809  OE2 GLU   126     239.449  18.100 -13.790  1.00  0.00           O  
ATOM   1810  C   GLU   126     238.752  14.912 -15.443  1.00  0.00           C  
ATOM   1811  O   GLU   126     238.549  14.123 -16.368  1.00  0.00           O  
ATOM   1812  N   MET   127     238.075  16.061 -15.285  1.00  0.00           N  
ATOM   1813  H   MET   127     238.147  16.596 -14.431  1.00  0.00           H  
ATOM   1814  CA  MET   127     237.026  16.473 -16.210  1.00  0.00           C  
ATOM   1815  HA  MET   127     236.238  15.722 -16.149  1.00  0.00           H  
ATOM   1816  CB  MET   127     236.334  17.748 -15.853  1.00  0.00           C  
ATOM   1817  HB2 MET   127     236.911  18.650 -16.056  1.00  0.00           H  
ATOM   1818  HB3 MET   127     235.389  17.744 -16.398  1.00  0.00           H  
ATOM   1819  CG  MET   127     236.012  17.826 -14.345  1.00  0.00           C  
ATOM   1820  HG2 MET   127     235.595  16.870 -14.027  1.00  0.00           H  
ATOM   1821  HG3 MET   127     236.954  17.888 -13.800  1.00  0.00           H  
ATOM   1822  SD  MET   127     234.909  19.080 -13.803  1.00  0.00           S  
ATOM   1823  CE  MET   127     236.096  20.384 -13.169  1.00  0.00           C  
ATOM   1824  HE1 MET   127     235.758  20.555 -12.147  1.00  0.00           H  
ATOM   1825  HE2 MET   127     237.100  19.962 -13.231  1.00  0.00           H  
ATOM   1826  HE3 MET   127     235.862  21.304 -13.705  1.00  0.00           H  
ATOM   1827  C   MET   127     237.455  16.524 -17.691  1.00  0.00           C  
ATOM   1828  O   MET   127     238.423  17.247 -17.899  1.00  0.00           O  
ATOM   1829  N   PRO   128     236.779  15.914 -18.714  1.00  0.00           N  
ATOM   1830  CD  PRO   128     235.690  14.929 -18.531  1.00  0.00           C  
ATOM   1831  HD2 PRO   128     234.739  15.458 -18.472  1.00  0.00           H  
ATOM   1832  HD3 PRO   128     235.926  14.156 -17.798  1.00  0.00           H  
ATOM   1833  CG  PRO   128     235.597  14.175 -19.863  1.00  0.00           C  
ATOM   1834  HG2 PRO   128     234.609  13.758 -20.055  1.00  0.00           H  
ATOM   1835  HG3 PRO   128     236.294  13.347 -19.728  1.00  0.00           H  
ATOM   1836  CB  PRO   128     236.111  15.162 -20.914  1.00  0.00           C  
ATOM   1837  HB2 PRO   128     235.272  15.805 -21.178  1.00  0.00           H  
ATOM   1838  HB3 PRO   128     236.577  14.612 -21.731  1.00  0.00           H  
ATOM   1839  CA  PRO   128     237.098  16.036 -20.120  1.00  0.00           C  
ATOM   1840  HA  PRO   128     238.071  15.596 -20.340  1.00  0.00           H  
ATOM   1841  C   PRO   128     237.082  17.411 -20.721  1.00  0.00           C  
ATOM   1842  O   PRO   128     237.986  17.661 -21.502  1.00  0.00           O  
ATOM   1843  N   SER   129     236.261  18.324 -20.243  1.00  0.00           N  
ATOM   1844  H   SER   129     235.509  18.102 -19.605  1.00  0.00           H  
ATOM   1845  CA  SER   129     236.221  19.717 -20.781  1.00  0.00           C  
ATOM   1846  HA  SER   129     236.553  19.623 -21.815  1.00  0.00           H  
ATOM   1847  CB  SER   129     234.786  20.311 -20.754  1.00  0.00           C  
ATOM   1848  HB2 SER   129     234.359  20.269 -19.752  1.00  0.00           H  
ATOM   1849  HB3 SER   129     234.942  21.323 -21.126  1.00  0.00           H  
ATOM   1850  OG  SER   129     233.872  19.722 -21.652  1.00  0.00           O  
ATOM   1851  HG  SER   129     233.755  20.279 -22.425  1.00  0.00           H  
ATOM   1852  C   SER   129     237.162  20.709 -20.066  1.00  0.00           C  
ATOM   1853  O   SER   129     237.264  21.857 -20.554  1.00  0.00           O  
ATOM   1854  N   GLU   130     237.793  20.347 -18.950  1.00  0.00           N  
ATOM   1855  H   GLU   130     237.643  19.432 -18.550  1.00  0.00           H  
ATOM   1856  CA  GLU   130     238.868  21.055 -18.276  1.00  0.00           C  
ATOM   1857  HA  GLU   130     238.591  22.088 -18.488  1.00  0.00           H  
ATOM   1858  CB  GLU   130     238.983  20.808 -16.748  1.00  0.00           C  
ATOM   1859  HB2 GLU   130     238.945  19.732 -16.578  1.00  0.00           H  
ATOM   1860  HB3 GLU   130     239.981  21.112 -16.431  1.00  0.00           H  
ATOM   1861  CG  GLU   130     237.909  21.554 -15.921  1.00  0.00           C  
ATOM   1862  HG2 GLU   130     236.898  21.260 -16.201  1.00  0.00           H  
ATOM   1863  HG3 GLU   130     238.093  21.367 -14.863  1.00  0.00           H  
ATOM   1864  CD  GLU   130     237.936  23.041 -16.250  1.00  0.00           C  
ATOM   1865  OE1 GLU   130     236.825  23.652 -16.316  1.00  0.00           O  
ATOM   1866  OE2 GLU   130     239.026  23.642 -16.347  1.00  0.00           O  
ATOM   1867  C   GLU   130     240.200  20.697 -18.946  1.00  0.00           C  
ATOM   1868  O   GLU   130     241.105  21.643 -19.037  1.00  0.00           O  
ATOM   1869  N   GLU   131     240.343  19.470 -19.382  1.00  0.00           N  
ATOM   1870  H   GLU   131     239.644  18.753 -19.249  1.00  0.00           H  
ATOM   1871  CA  GLU   131     241.636  18.916 -19.822  1.00  0.00           C  
ATOM   1872  HA  GLU   131     242.445  19.342 -19.230  1.00  0.00           H  
ATOM   1873  CB  GLU   131     241.641  17.433 -19.449  1.00  0.00           C  
ATOM   1874  HB2 GLU   131     241.639  17.362 -18.361  1.00  0.00           H  
ATOM   1875  HB3 GLU   131     240.678  17.051 -19.789  1.00  0.00           H  
ATOM   1876  CG  GLU   131     242.739  16.465 -19.795  1.00  0.00           C  
ATOM   1877  HG2 GLU   131     242.339  15.466 -19.616  1.00  0.00           H  
ATOM   1878  HG3 GLU   131     242.950  16.500 -20.863  1.00  0.00           H  
ATOM   1879  CD  GLU   131     244.105  16.691 -19.057  1.00  0.00           C  
ATOM   1880  OE1 GLU   131     245.085  15.935 -19.322  1.00  0.00           O  
ATOM   1881  OE2 GLU   131     244.286  17.662 -18.339  1.00  0.00           O  
ATOM   1882  C   GLU   131     241.935  19.026 -21.305  1.00  0.00           C  
ATOM   1883  O   GLU   131     243.095  19.038 -21.711  1.00  0.00           O  
ATOM   1884  N   GLY   132     240.850  19.095 -22.073  1.00  0.00           N  
ATOM   1885  H   GLY   132     239.940  19.030 -21.639  1.00  0.00           H  
ATOM   1886  CA  GLY   132     240.793  19.258 -23.515  1.00  0.00           C  
ATOM   1887  HA2 GLY   132     240.004  19.865 -23.959  1.00  0.00           H  
ATOM   1888  HA3 GLY   132     241.638  19.857 -23.851  1.00  0.00           H  
ATOM   1889  C   GLY   132     240.720  17.994 -24.363  1.00  0.00           C  
ATOM   1890  O   GLY   132     241.246  17.992 -25.535  1.00  0.00           O  
ATOM   1891  N   TYR   133     240.222  16.926 -23.706  1.00  0.00           N  
ATOM   1892  H   TYR   133     239.894  16.991 -22.753  1.00  0.00           H  
ATOM   1893  CA  TYR   133     240.237  15.582 -24.219  1.00  0.00           C  
ATOM   1894  HA  TYR   133     241.153  15.439 -24.793  1.00  0.00           H  
ATOM   1895  CB  TYR   133     240.369  14.565 -22.974  1.00  0.00           C  
ATOM   1896  HB2 TYR   133     241.279  14.854 -22.450  1.00  0.00           H  
ATOM   1897  HB3 TYR   133     239.547  14.611 -22.260  1.00  0.00           H  
ATOM   1898  CG  TYR   133     240.437  13.084 -23.326  1.00  0.00           C  
ATOM   1899  CD1 TYR   133     241.662  12.387 -23.339  1.00  0.00           C  
ATOM   1900  HD1 TYR   133     242.555  12.897 -23.009  1.00  0.00           H  
ATOM   1901  CE1 TYR   133     241.779  11.004 -23.571  1.00  0.00           C  
ATOM   1902  HE1 TYR   133     242.739  10.540 -23.402  1.00  0.00           H  
ATOM   1903  CZ  TYR   133     240.642  10.297 -23.809  1.00  0.00           C  
ATOM   1904  OH  TYR   133     240.718   8.945 -23.946  1.00  0.00           O  
ATOM   1905  HH  TYR   133     239.874   8.489 -23.896  1.00  0.00           H  
ATOM   1906  CE2 TYR   133     239.369  10.949 -23.836  1.00  0.00           C  
ATOM   1907  HE2 TYR   133     238.460  10.390 -24.004  1.00  0.00           H  
ATOM   1908  CD2 TYR   133     239.307  12.347 -23.578  1.00  0.00           C  
ATOM   1909  HD2 TYR   133     238.367  12.874 -23.506  1.00  0.00           H  
ATOM   1910  C   TYR   133     239.106  15.280 -25.194  1.00  0.00           C  
ATOM   1911  O   TYR   133     239.327  14.597 -26.189  1.00  0.00           O  
ATOM   1912  N   GLN   134     237.934  15.902 -24.974  1.00  0.00           N  
ATOM   1913  H   GLN   134     237.843  16.489 -24.158  1.00  0.00           H  
ATOM   1914  CA  GLN   134     236.819  15.883 -25.850  1.00  0.00           C  
ATOM   1915  HA  GLN   134     236.807  14.998 -26.486  1.00  0.00           H  
ATOM   1916  CB  GLN   134     235.521  16.129 -25.023  1.00  0.00           C  
ATOM   1917  HB2 GLN   134     235.644  15.558 -24.103  1.00  0.00           H  
ATOM   1918  HB3 GLN   134     235.389  17.185 -24.787  1.00  0.00           H  
ATOM   1919  CG  GLN   134     234.307  15.501 -25.647  1.00  0.00           C  
ATOM   1920  HG2 GLN   134     234.428  15.608 -26.725  1.00  0.00           H  
ATOM   1921  HG3 GLN   134     234.349  14.444 -25.385  1.00  0.00           H  
ATOM   1922  CD  GLN   134     233.021  16.243 -25.281  1.00  0.00           C  
ATOM   1923  OE1 GLN   134     232.938  16.931 -24.327  1.00  0.00           O  
ATOM   1924  NE2 GLN   134     231.944  16.095 -25.960  1.00  0.00           N  
ATOM   1925 HE21 GLN   134     231.906  15.472 -26.754  1.00  0.00           H  
ATOM   1926 HE22 GLN   134     231.078  16.540 -25.694  1.00  0.00           H  
ATOM   1927  C   GLN   134     236.995  17.018 -26.867  1.00  0.00           C  
ATOM   1928  O   GLN   134     237.425  18.128 -26.532  1.00  0.00           O  
ATOM   1929  N   ASP   135     236.493  16.748 -28.054  1.00  0.00           N  
ATOM   1930  H   ASP   135     236.196  15.786 -28.130  1.00  0.00           H  
ATOM   1931  CA  ASP   135     236.613  17.578 -29.252  1.00  0.00           C  
ATOM   1932  HA  ASP   135     236.391  18.576 -28.874  1.00  0.00           H  
ATOM   1933  CB  ASP   135     238.113  17.467 -29.687  1.00  0.00           C  
ATOM   1934  HB2 ASP   135     238.699  17.706 -28.799  1.00  0.00           H  
ATOM   1935  HB3 ASP   135     238.316  16.489 -30.122  1.00  0.00           H  
ATOM   1936  CG  ASP   135     238.492  18.528 -30.701  1.00  0.00           C  
ATOM   1937  OD1 ASP   135     237.740  19.469 -30.916  1.00  0.00           O  
ATOM   1938  OD2 ASP   135     239.627  18.519 -31.171  1.00  0.00           O  
ATOM   1939  C   ASP   135     235.619  17.207 -30.329  1.00  0.00           C  
ATOM   1940  O   ASP   135     234.890  16.246 -30.183  1.00  0.00           O  
ATOM   1941  N   TYR   136     235.334  18.010 -31.408  1.00  0.00           N  
ATOM   1942  H   TYR   136     235.881  18.859 -31.425  1.00  0.00           H  
ATOM   1943  CA  TYR   136     234.314  17.763 -32.437  1.00  0.00           C  
ATOM   1944  HA  TYR   136     234.040  16.718 -32.295  1.00  0.00           H  
ATOM   1945  CB  TYR   136     233.047  18.639 -32.346  1.00  0.00           C  
ATOM   1946  HB2 TYR   136     233.375  19.673 -32.245  1.00  0.00           H  
ATOM   1947  HB3 TYR   136     232.594  18.650 -33.337  1.00  0.00           H  
ATOM   1948  CG  TYR   136     231.998  18.394 -31.305  1.00  0.00           C  
ATOM   1949  CD1 TYR   136     230.782  17.753 -31.671  1.00  0.00           C  
ATOM   1950  HD1 TYR   136     230.544  17.438 -32.676  1.00  0.00           H  
ATOM   1951  CE1 TYR   136     229.841  17.523 -30.677  1.00  0.00           C  
ATOM   1952  HE1 TYR   136     228.947  16.976 -30.936  1.00  0.00           H  
ATOM   1953  CZ  TYR   136     230.068  17.911 -29.352  1.00  0.00           C  
ATOM   1954  OH  TYR   136     229.155  17.662 -28.392  1.00  0.00           O  
ATOM   1955  HH  TYR   136     229.363  17.880 -27.480  1.00  0.00           H  
ATOM   1956  CE2 TYR   136     231.232  18.709 -29.010  1.00  0.00           C  
ATOM   1957  HE2 TYR   136     231.336  19.063 -27.995  1.00  0.00           H  
ATOM   1958  CD2 TYR   136     232.204  18.909 -30.013  1.00  0.00           C  
ATOM   1959  HD2 TYR   136     233.102  19.447 -29.747  1.00  0.00           H  
ATOM   1960  C   TYR   136     235.044  17.810 -33.777  1.00  0.00           C  
ATOM   1961  O   TYR   136     236.069  18.495 -33.902  1.00  0.00           O  
ATOM   1962  N   GLU   137     234.541  17.063 -34.746  1.00  0.00           N  
ATOM   1963  H   GLU   137     233.713  16.522 -34.541  1.00  0.00           H  
ATOM   1964  CA  GLU   137     235.163  17.048 -36.123  1.00  0.00           C  
ATOM   1965  HA  GLU   137     235.698  17.965 -36.369  1.00  0.00           H  
ATOM   1966  CB  GLU   137     236.318  16.028 -36.265  1.00  0.00           C  
ATOM   1967  HB2 GLU   137     236.773  16.083 -37.254  1.00  0.00           H  
ATOM   1968  HB3 GLU   137     237.054  16.311 -35.513  1.00  0.00           H  
ATOM   1969  CG  GLU   137     235.763  14.608 -36.119  1.00  0.00           C  
ATOM   1970  HG2 GLU   137     235.279  14.631 -35.143  1.00  0.00           H  
ATOM   1971  HG3 GLU   137     234.992  14.521 -36.885  1.00  0.00           H  
ATOM   1972  CD  GLU   137     236.935  13.630 -36.175  1.00  0.00           C  
ATOM   1973  OE1 GLU   137     237.025  12.788 -37.110  1.00  0.00           O  
ATOM   1974  OE2 GLU   137     237.800  13.590 -35.220  1.00  0.00           O  
ATOM   1975  C   GLU   137     234.005  16.921 -37.226  1.00  0.00           C  
ATOM   1976  O   GLU   137     233.076  16.139 -36.995  1.00  0.00           O  
ATOM   1977  N   PRO   138     234.050  17.595 -38.389  1.00  0.00           N  
ATOM   1978  CD  PRO   138     234.998  18.676 -38.769  1.00  0.00           C  
ATOM   1979  HD2 PRO   138     235.658  18.299 -39.551  1.00  0.00           H  
ATOM   1980  HD3 PRO   138     235.503  19.151 -37.928  1.00  0.00           H  
ATOM   1981  CG  PRO   138     234.152  19.645 -39.548  1.00  0.00           C  
ATOM   1982  HG2 PRO   138     234.829  20.191 -40.205  1.00  0.00           H  
ATOM   1983  HG3 PRO   138     233.563  20.261 -38.868  1.00  0.00           H  
ATOM   1984  CB  PRO   138     233.240  18.635 -40.310  1.00  0.00           C  
ATOM   1985  HB2 PRO   138     233.769  18.369 -41.225  1.00  0.00           H  
ATOM   1986  HB3 PRO   138     232.228  18.973 -40.534  1.00  0.00           H  
ATOM   1987  CA  PRO   138     232.986  17.472 -39.381  1.00  0.00           C  
ATOM   1988  HA  PRO   138     232.079  17.671 -38.811  1.00  0.00           H  
ATOM   1989  C   PRO   138     232.881  16.192 -40.179  1.00  0.00           C  
ATOM   1990  O   PRO   138     233.708  15.284 -40.218  1.00  0.00           O  
ATOM   1991  N   GLU   139     231.762  16.044 -40.917  1.00  0.00           N  
ATOM   1992  H   GLU   139     231.083  16.768 -40.733  1.00  0.00           H  
ATOM   1993  CA  GLU   139     231.355  14.794 -41.605  1.00  0.00           C  
ATOM   1994  HA  GLU   139     232.235  14.173 -41.776  1.00  0.00           H  
ATOM   1995  CB  GLU   139     230.454  14.057 -40.560  1.00  0.00           C  
ATOM   1996  HB2 GLU   139     230.983  13.913 -39.619  1.00  0.00           H  
ATOM   1997  HB3 GLU   139     229.526  14.586 -40.345  1.00  0.00           H  
ATOM   1998  CG  GLU   139     230.058  12.617 -41.040  1.00  0.00           C  
ATOM   1999  HG2 GLU   139     229.716  12.052 -40.173  1.00  0.00           H  
ATOM   2000  HG3 GLU   139     229.323  12.539 -41.841  1.00  0.00           H  
ATOM   2001  CD  GLU   139     231.277  11.824 -41.510  1.00  0.00           C  
ATOM   2002  OE1 GLU   139     231.651  11.829 -42.665  1.00  0.00           O  
ATOM   2003  OE2 GLU   139     232.003  11.299 -40.654  1.00  0.00           O  
ATOM   2004  C   GLU   139     230.674  14.999 -42.919  1.00  0.00           C  
ATOM   2005  O   GLU   139     229.900  15.979 -43.046  1.00  0.00           O  
ATOM   2006  N   ALA   140     230.872  14.087 -43.851  1.00  0.00           N  
ATOM   2007  H   ALA   140     231.378  13.234 -43.662  1.00  0.00           H  
ATOM   2008  CA  ALA   140     230.438  14.243 -45.246  1.00  0.00           C  
ATOM   2009  HA  ALA   140     229.782  15.108 -45.346  1.00  0.00           H  
ATOM   2010  CB  ALA   140     231.669  14.510 -46.123  1.00  0.00           C  
ATOM   2011  HB1 ALA   140     232.522  13.895 -45.837  1.00  0.00           H  
ATOM   2012  HB2 ALA   140     231.343  14.401 -47.158  1.00  0.00           H  
ATOM   2013  HB3 ALA   140     232.018  15.532 -45.977  1.00  0.00           H  
ATOM   2014  C   ALA   140     229.570  13.087 -45.641  1.00  0.00           C  
ATOM   2015  O   ALA   140     228.356  13.083 -45.465  1.00  0.00           O  
ATOM   2016  OXT ALA   140     230.193  12.111 -46.099  1.00  0.00           O  
TER    2017      ALA   140 
ATOM   2017  N   ASP   141     215.536  23.220  -3.005  1.00  0.00           N  
ATOM   2018  H1  ASP   141     214.980  23.830  -3.587  1.00  0.00           H  
ATOM   2019  H2  ASP   141     214.962  22.462  -2.665  1.00  0.00           H  
ATOM   2020  H3  ASP   141     216.270  22.978  -3.656  1.00  0.00           H  
ATOM   2021  CA  ASP   141     215.957  24.032  -1.853  1.00  0.00           C  
ATOM   2022  HA  ASP   141     216.672  24.765  -2.227  1.00  0.00           H  
ATOM   2023  CB  ASP   141     214.831  24.928  -1.280  1.00  0.00           C  
ATOM   2024  HB2 ASP   141     214.083  24.279  -0.826  1.00  0.00           H  
ATOM   2025  HB3 ASP   141     215.164  25.627  -0.512  1.00  0.00           H  
ATOM   2026  CG  ASP   141     214.140  25.773  -2.394  1.00  0.00           C  
ATOM   2027  OD1 ASP   141     214.374  25.600  -3.595  1.00  0.00           O  
ATOM   2028  OD2 ASP   141     213.293  26.560  -2.085  1.00  0.00           O  
ATOM   2029  C   ASP   141     216.659  23.155  -0.800  1.00  0.00           C  
ATOM   2030  O   ASP   141     216.179  22.086  -0.414  1.00  0.00           O  
ATOM   2031  N   ALA   142     217.902  23.589  -0.400  1.00  0.00           N  
ATOM   2032  H   ALA   142     218.250  24.443  -0.810  1.00  0.00           H  
ATOM   2033  CA  ALA   142     218.824  22.844   0.440  1.00  0.00           C  
ATOM   2034  HA  ALA   142     218.520  21.815   0.632  1.00  0.00           H  
ATOM   2035  CB  ALA   142     220.165  22.731  -0.300  1.00  0.00           C  
ATOM   2036  HB1 ALA   142     220.842  22.080   0.252  1.00  0.00           H  
ATOM   2037  HB2 ALA   142     219.978  22.226  -1.247  1.00  0.00           H  
ATOM   2038  HB3 ALA   142     220.657  23.699  -0.402  1.00  0.00           H  
ATOM   2039  C   ALA   142     219.040  23.506   1.793  1.00  0.00           C  
ATOM   2040  O   ALA   142     219.014  24.746   1.943  1.00  0.00           O  
ATOM   2041  N   GLU   143     219.068  22.682   2.848  1.00  0.00           N  
ATOM   2042  H   GLU   143     219.169  21.708   2.602  1.00  0.00           H  
ATOM   2043  CA  GLU   143     219.106  23.117   4.263  1.00  0.00           C  
ATOM   2044  HA  GLU   143     218.626  24.089   4.372  1.00  0.00           H  
ATOM   2045  CB  GLU   143     218.380  22.026   5.105  1.00  0.00           C  
ATOM   2046  HB2 GLU   143     217.357  22.010   4.730  1.00  0.00           H  
ATOM   2047  HB3 GLU   143     218.873  21.091   4.841  1.00  0.00           H  
ATOM   2048  CG  GLU   143     218.229  22.181   6.609  1.00  0.00           C  
ATOM   2049  HG2 GLU   143     219.192  22.533   6.978  1.00  0.00           H  
ATOM   2050  HG3 GLU   143     217.515  22.963   6.866  1.00  0.00           H  
ATOM   2051  CD  GLU   143     217.852  20.761   7.226  1.00  0.00           C  
ATOM   2052  OE1 GLU   143     218.562  20.221   8.090  1.00  0.00           O  
ATOM   2053  OE2 GLU   143     216.837  20.171   6.780  1.00  0.00           O  
ATOM   2054  C   GLU   143     220.563  23.158   4.832  1.00  0.00           C  
ATOM   2055  O   GLU   143     221.327  22.257   4.453  1.00  0.00           O  
ATOM   2056  N   PHE   144     220.944  24.146   5.640  1.00  0.00           N  
ATOM   2057  H   PHE   144     220.371  24.960   5.809  1.00  0.00           H  
ATOM   2058  CA  PHE   144     222.251  24.233   6.325  1.00  0.00           C  
ATOM   2059  HA  PHE   144     222.940  23.597   5.769  1.00  0.00           H  
ATOM   2060  CB  PHE   144     222.823  25.640   6.368  1.00  0.00           C  
ATOM   2061  HB2 PHE   144     221.987  26.285   6.638  1.00  0.00           H  
ATOM   2062  HB3 PHE   144     223.636  25.777   7.080  1.00  0.00           H  
ATOM   2063  CG  PHE   144     223.353  26.005   5.056  1.00  0.00           C  
ATOM   2064  CD1 PHE   144     222.633  26.953   4.240  1.00  0.00           C  
ATOM   2065  HD1 PHE   144     221.651  27.184   4.625  1.00  0.00           H  
ATOM   2066  CE1 PHE   144     223.162  27.337   2.977  1.00  0.00           C  
ATOM   2067  HE1 PHE   144     222.689  28.046   2.313  1.00  0.00           H  
ATOM   2068  CZ  PHE   144     224.448  26.853   2.575  1.00  0.00           C  
ATOM   2069  HZ  PHE   144     224.893  27.226   1.664  1.00  0.00           H  
ATOM   2070  CE2 PHE   144     225.125  25.990   3.422  1.00  0.00           C  
ATOM   2071  HE2 PHE   144     226.141  25.707   3.188  1.00  0.00           H  
ATOM   2072  CD2 PHE   144     224.587  25.473   4.621  1.00  0.00           C  
ATOM   2073  HD2 PHE   144     225.077  24.631   5.088  1.00  0.00           H  
ATOM   2074  C   PHE   144     222.198  23.724   7.780  1.00  0.00           C  
ATOM   2075  O   PHE   144     221.262  23.869   8.540  1.00  0.00           O  
ATOM   2076  N   ARG   145     223.366  23.262   8.274  1.00  0.00           N  
ATOM   2077  H   ARG   145     224.134  23.110   7.636  1.00  0.00           H  
ATOM   2078  CA  ARG   145     223.647  23.003   9.655  1.00  0.00           C  
ATOM   2079  HA  ARG   145     223.162  23.711  10.328  1.00  0.00           H  
ATOM   2080  CB  ARG   145     223.320  21.550  10.047  1.00  0.00           C  
ATOM   2081  HB2 ARG   145     223.887  20.869   9.412  1.00  0.00           H  
ATOM   2082  HB3 ARG   145     223.713  21.338  11.041  1.00  0.00           H  
ATOM   2083  CG  ARG   145     221.786  21.250   9.899  1.00  0.00           C  
ATOM   2084  HG2 ARG   145     221.195  21.976  10.458  1.00  0.00           H  
ATOM   2085  HG3 ARG   145     221.423  21.190   8.873  1.00  0.00           H  
ATOM   2086  CD  ARG   145     221.511  19.826  10.447  1.00  0.00           C  
ATOM   2087  HD2 ARG   145     222.182  19.116   9.964  1.00  0.00           H  
ATOM   2088  HD3 ARG   145     221.978  19.822  11.431  1.00  0.00           H  
ATOM   2089  NE  ARG   145     220.107  19.470  10.269  1.00  0.00           N  
ATOM   2090  HE  ARG   145     219.647  19.874   9.467  1.00  0.00           H  
ATOM   2091  CZ  ARG   145     219.523  18.575  11.082  1.00  0.00           C  
ATOM   2092  NH1 ARG   145     220.094  18.156  12.202  1.00  0.00           N  
ATOM   2093 HH11 ARG   145     220.981  18.497  12.545  1.00  0.00           H  
ATOM   2094 HH12 ARG   145     219.485  17.643  12.824  1.00  0.00           H  
ATOM   2095  NH2 ARG   145     218.302  18.198  10.805  1.00  0.00           N  
ATOM   2096 HH21 ARG   145     218.092  18.248   9.819  1.00  0.00           H  
ATOM   2097 HH22 ARG   145     217.793  17.557  11.397  1.00  0.00           H  
ATOM   2098  C   ARG   145     225.158  23.185  10.047  1.00  0.00           C  
ATOM   2099  O   ARG   145     225.994  23.152   9.237  1.00  0.00           O  
ATOM   2100  N   HIE   146     225.477  23.245  11.379  1.00  0.00           N  
ATOM   2101  H   HIE   146     224.664  23.258  11.978  1.00  0.00           H  
ATOM   2102  CA  HIE   146     226.900  23.263  11.842  1.00  0.00           C  
ATOM   2103  HA  HIE   146     227.634  23.082  11.057  1.00  0.00           H  
ATOM   2104  CB  HIE   146     227.165  24.634  12.534  1.00  0.00           C  
ATOM   2105  HB2 HIE   146     226.943  25.402  11.793  1.00  0.00           H  
ATOM   2106  HB3 HIE   146     226.516  24.657  13.409  1.00  0.00           H  
ATOM   2107  CG  HIE   146     228.584  24.778  13.055  1.00  0.00           C  
ATOM   2108  ND1 HIE   146     229.018  24.861  14.408  1.00  0.00           N  
ATOM   2109  CE1 HIE   146     230.317  25.091  14.409  1.00  0.00           C  
ATOM   2110  HE1 HIE   146     230.771  25.303  15.366  1.00  0.00           H  
ATOM   2111  NE2 HIE   146     230.762  25.129  13.138  1.00  0.00           N  
ATOM   2112  HE2 HIE   146     231.716  25.090  12.810  1.00  0.00           H  
ATOM   2113  CD2 HIE   146     229.685  24.955  12.293  1.00  0.00           C  
ATOM   2114  HD2 HIE   146     229.744  24.989  11.215  1.00  0.00           H  
ATOM   2115  C   HIE   146     227.065  22.110  12.896  1.00  0.00           C  
ATOM   2116  O   HIE   146     226.193  22.055  13.789  1.00  0.00           O  
ATOM   2117  N   ASP   147     228.026  21.178  12.700  1.00  0.00           N  
ATOM   2118  H   ASP   147     228.614  21.197  11.879  1.00  0.00           H  
ATOM   2119  CA  ASP   147     228.270  20.088  13.545  1.00  0.00           C  
ATOM   2120  HA  ASP   147     227.693  20.286  14.448  1.00  0.00           H  
ATOM   2121  CB  ASP   147     227.654  18.839  12.936  1.00  0.00           C  
ATOM   2122  HB2 ASP   147     226.659  19.071  12.555  1.00  0.00           H  
ATOM   2123  HB3 ASP   147     228.282  18.531  12.100  1.00  0.00           H  
ATOM   2124  CG  ASP   147     227.410  17.805  13.987  1.00  0.00           C  
ATOM   2125  OD1 ASP   147     227.287  16.567  13.626  1.00  0.00           O  
ATOM   2126  OD2 ASP   147     227.175  18.071  15.204  1.00  0.00           O  
ATOM   2127  C   ASP   147     229.756  19.889  13.823  1.00  0.00           C  
ATOM   2128  O   ASP   147     230.609  20.255  12.994  1.00  0.00           O  
ATOM   2129  N   SER   148     230.042  19.284  14.959  1.00  0.00           N  
ATOM   2130  H   SER   148     229.262  19.066  15.562  1.00  0.00           H  
ATOM   2131  CA  SER   148     231.416  18.965  15.389  1.00  0.00           C  
ATOM   2132  HA  SER   148     231.973  19.846  15.070  1.00  0.00           H  
ATOM   2133  CB  SER   148     231.437  18.842  16.940  1.00  0.00           C  
ATOM   2134  HB2 SER   148     232.486  18.707  17.203  1.00  0.00           H  
ATOM   2135  HB3 SER   148     231.039  19.770  17.351  1.00  0.00           H  
ATOM   2136  OG  SER   148     230.666  17.736  17.377  1.00  0.00           O  
ATOM   2137  HG  SER   148     230.914  17.519  18.278  1.00  0.00           H  
ATOM   2138  C   SER   148     231.986  17.698  14.771  1.00  0.00           C  
ATOM   2139  O   SER   148     233.020  17.133  15.160  1.00  0.00           O  
ATOM   2140  N   GLY   149     231.257  17.031  13.893  1.00  0.00           N  
ATOM   2141  H   GLY   149     230.349  17.417  13.679  1.00  0.00           H  
ATOM   2142  CA  GLY   149     231.535  15.761  13.203  1.00  0.00           C  
ATOM   2143  HA2 GLY   149     231.996  15.175  13.998  1.00  0.00           H  
ATOM   2144  HA3 GLY   149     230.648  15.212  12.887  1.00  0.00           H  
ATOM   2145  C   GLY   149     232.374  15.768  12.008  1.00  0.00           C  
ATOM   2146  O   GLY   149     232.359  14.768  11.272  1.00  0.00           O  
ATOM   2147  N   TYR   150     233.077  16.867  11.652  1.00  0.00           N  
ATOM   2148  H   TYR   150     233.030  17.680  12.250  1.00  0.00           H  
ATOM   2149  CA  TYR   150     233.870  16.947  10.402  1.00  0.00           C  
ATOM   2150  HA  TYR   150     234.300  15.968  10.188  1.00  0.00           H  
ATOM   2151  CB  TYR   150     232.861  17.338   9.206  1.00  0.00           C  
ATOM   2152  HB2 TYR   150     233.457  17.654   8.349  1.00  0.00           H  
ATOM   2153  HB3 TYR   150     232.348  16.460   8.813  1.00  0.00           H  
ATOM   2154  CG  TYR   150     231.962  18.576   9.536  1.00  0.00           C  
ATOM   2155  CD1 TYR   150     232.495  19.905   9.566  1.00  0.00           C  
ATOM   2156  HD1 TYR   150     233.570  19.999   9.538  1.00  0.00           H  
ATOM   2157  CE1 TYR   150     231.683  21.073   9.614  1.00  0.00           C  
ATOM   2158  HE1 TYR   150     232.134  22.052   9.676  1.00  0.00           H  
ATOM   2159  CZ  TYR   150     230.281  20.912   9.717  1.00  0.00           C  
ATOM   2160  OH  TYR   150     229.608  22.026   9.897  1.00  0.00           O  
ATOM   2161  HH  TYR   150     230.203  22.756   9.711  1.00  0.00           H  
ATOM   2162  CE2 TYR   150     229.759  19.631   9.667  1.00  0.00           C  
ATOM   2163  HE2 TYR   150     228.684  19.534   9.721  1.00  0.00           H  
ATOM   2164  CD2 TYR   150     230.598  18.462   9.557  1.00  0.00           C  
ATOM   2165  HD2 TYR   150     230.041  17.538   9.506  1.00  0.00           H  
ATOM   2166  C   TYR   150     235.008  17.926  10.576  1.00  0.00           C  
ATOM   2167  O   TYR   150     234.915  18.848  11.393  1.00  0.00           O  
ATOM   2168  N   GLU   151     236.204  17.698   9.954  1.00  0.00           N  
ATOM   2169  H   GLU   151     236.295  17.028   9.203  1.00  0.00           H  
ATOM   2170  CA  GLU   151     237.501  18.388  10.149  1.00  0.00           C  
ATOM   2171  HA  GLU   151     237.670  18.434  11.225  1.00  0.00           H  
ATOM   2172  CB  GLU   151     238.629  17.614   9.462  1.00  0.00           C  
ATOM   2173  HB2 GLU   151     238.556  17.663   8.375  1.00  0.00           H  
ATOM   2174  HB3 GLU   151     239.641  17.911   9.735  1.00  0.00           H  
ATOM   2175  CG  GLU   151     238.560  16.120   9.872  1.00  0.00           C  
ATOM   2176  HG2 GLU   151     237.782  15.632   9.285  1.00  0.00           H  
ATOM   2177  HG3 GLU   151     239.515  15.652   9.631  1.00  0.00           H  
ATOM   2178  CD  GLU   151     238.154  15.809  11.252  1.00  0.00           C  
ATOM   2179  OE1 GLU   151     238.832  16.250  12.193  1.00  0.00           O  
ATOM   2180  OE2 GLU   151     237.184  15.056  11.404  1.00  0.00           O  
ATOM   2181  C   GLU   151     237.534  19.862   9.674  1.00  0.00           C  
ATOM   2182  O   GLU   151     238.548  20.535   9.839  1.00  0.00           O  
ATOM   2183  N   VAL   152     236.403  20.424   9.162  1.00  0.00           N  
ATOM   2184  H   VAL   152     235.761  19.718   8.833  1.00  0.00           H  
ATOM   2185  CA  VAL   152     236.368  21.810   8.647  1.00  0.00           C  
ATOM   2186  HA  VAL   152     237.284  22.294   8.987  1.00  0.00           H  
ATOM   2187  CB  VAL   152     236.298  21.805   7.075  1.00  0.00           C  
ATOM   2188  HB  VAL   152     235.445  21.211   6.749  1.00  0.00           H  
ATOM   2189  CG1 VAL   152     236.153  23.224   6.474  1.00  0.00           C  
ATOM   2190 HG11 VAL   152     235.190  23.646   6.761  1.00  0.00           H  
ATOM   2191 HG12 VAL   152     236.931  23.869   6.883  1.00  0.00           H  
ATOM   2192 HG13 VAL   152     236.167  23.123   5.388  1.00  0.00           H  
ATOM   2193  CG2 VAL   152     237.576  21.183   6.453  1.00  0.00           C  
ATOM   2194 HG21 VAL   152     237.572  21.133   5.364  1.00  0.00           H  
ATOM   2195 HG22 VAL   152     238.413  21.754   6.855  1.00  0.00           H  
ATOM   2196 HG23 VAL   152     237.698  20.163   6.820  1.00  0.00           H  
ATOM   2197  C   VAL   152     235.295  22.532   9.420  1.00  0.00           C  
ATOM   2198  O   VAL   152     234.334  23.026   8.836  1.00  0.00           O  
ATOM   2199  N   HIE   153     235.343  22.707  10.763  1.00  0.00           N  
ATOM   2200  H   HIE   153     236.072  22.276  11.313  1.00  0.00           H  
ATOM   2201  CA  HIE   153     234.299  23.359  11.618  1.00  0.00           C  
ATOM   2202  HA  HIE   153     233.356  22.946  11.261  1.00  0.00           H  
ATOM   2203  CB  HIE   153     234.403  22.979  13.120  1.00  0.00           C  
ATOM   2204  HB2 HIE   153     233.734  23.609  13.706  1.00  0.00           H  
ATOM   2205  HB3 HIE   153     234.099  21.950  13.313  1.00  0.00           H  
ATOM   2206  CG  HIE   153     235.792  23.073  13.642  1.00  0.00           C  
ATOM   2207  ND1 HIE   153     236.693  21.975  13.688  1.00  0.00           N  
ATOM   2208  CE1 HIE   153     237.918  22.475  14.082  1.00  0.00           C  
ATOM   2209  HE1 HIE   153     238.869  21.964  14.042  1.00  0.00           H  
ATOM   2210  NE2 HIE   153     237.767  23.793  14.309  1.00  0.00           N  
ATOM   2211  HE2 HIE   153     238.493  24.464  14.514  1.00  0.00           H  
ATOM   2212  CD2 HIE   153     236.431  24.176  14.093  1.00  0.00           C  
ATOM   2213  HD2 HIE   153     235.940  25.131  14.214  1.00  0.00           H  
ATOM   2214  C   HIE   153     234.206  24.911  11.332  1.00  0.00           C  
ATOM   2215  O   HIE   153     233.437  25.595  12.038  1.00  0.00           O  
ATOM   2216  N   HIE   154     234.905  25.473  10.325  1.00  0.00           N  
ATOM   2217  H   HIE   154     235.514  24.942   9.718  1.00  0.00           H  
ATOM   2218  CA  HIE   154     234.722  26.865   9.856  1.00  0.00           C  
ATOM   2219  HA  HIE   154     234.539  27.540  10.692  1.00  0.00           H  
ATOM   2220  CB  HIE   154     236.029  27.302   9.204  1.00  0.00           C  
ATOM   2221  HB2 HIE   154     236.230  26.945   8.194  1.00  0.00           H  
ATOM   2222  HB3 HIE   154     236.036  28.381   9.048  1.00  0.00           H  
ATOM   2223  CG  HIE   154     237.234  27.030  10.166  1.00  0.00           C  
ATOM   2224  ND1 HIE   154     237.505  27.812  11.260  1.00  0.00           N  
ATOM   2225  CE1 HIE   154     238.629  27.310  11.787  1.00  0.00           C  
ATOM   2226  HE1 HIE   154     239.221  27.672  12.615  1.00  0.00           H  
ATOM   2227  NE2 HIE   154     239.155  26.411  11.015  1.00  0.00           N  
ATOM   2228  HE2 HIE   154     239.987  25.902  11.278  1.00  0.00           H  
ATOM   2229  CD2 HIE   154     238.241  26.166   9.981  1.00  0.00           C  
ATOM   2230  HD2 HIE   154     238.333  25.550   9.099  1.00  0.00           H  
ATOM   2231  C   HIE   154     233.538  26.995   8.915  1.00  0.00           C  
ATOM   2232  O   HIE   154     233.095  28.166   8.741  1.00  0.00           O  
ATOM   2233  N   GLN   155     232.922  25.938   8.535  1.00  0.00           N  
ATOM   2234  H   GLN   155     233.345  25.060   8.801  1.00  0.00           H  
ATOM   2235  CA  GLN   155     231.786  25.974   7.582  1.00  0.00           C  
ATOM   2236  HA  GLN   155     231.422  27.000   7.544  1.00  0.00           H  
ATOM   2237  CB  GLN   155     232.314  25.669   6.151  1.00  0.00           C  
ATOM   2238  HB2 GLN   155     233.010  24.844   6.304  1.00  0.00           H  
ATOM   2239  HB3 GLN   155     231.538  25.396   5.436  1.00  0.00           H  
ATOM   2240  CG  GLN   155     232.976  26.915   5.505  1.00  0.00           C  
ATOM   2241  HG2 GLN   155     233.837  27.280   6.066  1.00  0.00           H  
ATOM   2242  HG3 GLN   155     233.428  26.451   4.629  1.00  0.00           H  
ATOM   2243  CD  GLN   155     232.019  28.032   5.208  1.00  0.00           C  
ATOM   2244  OE1 GLN   155     230.802  27.805   5.139  1.00  0.00           O  
ATOM   2245  NE2 GLN   155     232.535  29.223   4.992  1.00  0.00           N  
ATOM   2246 HE21 GLN   155     231.920  29.953   4.663  1.00  0.00           H  
ATOM   2247 HE22 GLN   155     233.467  29.473   5.289  1.00  0.00           H  
ATOM   2248  C   GLN   155     230.647  25.116   7.939  1.00  0.00           C  
ATOM   2249  O   GLN   155     230.850  24.120   8.670  1.00  0.00           O  
ATOM   2250  N   LYS   156     229.459  25.453   7.430  1.00  0.00           N  
ATOM   2251  H   LYS   156     229.412  26.313   6.902  1.00  0.00           H  
ATOM   2252  CA  LYS   156     228.205  24.685   7.480  1.00  0.00           C  
ATOM   2253  HA  LYS   156     228.190  24.213   8.463  1.00  0.00           H  
ATOM   2254  CB  LYS   156     227.020  25.653   7.561  1.00  0.00           C  
ATOM   2255  HB2 LYS   156     227.035  26.372   6.743  1.00  0.00           H  
ATOM   2256  HB3 LYS   156     226.099  25.109   7.350  1.00  0.00           H  
ATOM   2257  CG  LYS   156     226.842  26.389   8.909  1.00  0.00           C  
ATOM   2258  HG2 LYS   156     226.789  25.678   9.734  1.00  0.00           H  
ATOM   2259  HG3 LYS   156     227.666  27.067   9.131  1.00  0.00           H  
ATOM   2260  CD  LYS   156     225.525  27.159   9.048  1.00  0.00           C  
ATOM   2261  HD2 LYS   156     225.322  27.755   8.159  1.00  0.00           H  
ATOM   2262  HD3 LYS   156     224.765  26.380   9.112  1.00  0.00           H  
ATOM   2263  CE  LYS   156     225.442  28.113  10.249  1.00  0.00           C  
ATOM   2264  HE2 LYS   156     225.770  27.612  11.160  1.00  0.00           H  
ATOM   2265  HE3 LYS   156     226.132  28.934  10.058  1.00  0.00           H  
ATOM   2266  NZ  LYS   156     224.095  28.706  10.399  1.00  0.00           N  
ATOM   2267  HZ1 LYS   156     223.593  28.879   9.539  1.00  0.00           H  
ATOM   2268  HZ2 LYS   156     223.436  28.124  10.897  1.00  0.00           H  
ATOM   2269  HZ3 LYS   156     224.203  29.555  10.934  1.00  0.00           H  
ATOM   2270  C   LYS   156     228.021  23.640   6.429  1.00  0.00           C  
ATOM   2271  O   LYS   156     228.141  23.912   5.226  1.00  0.00           O  
ATOM   2272  N   LEU   157     227.498  22.515   6.860  1.00  0.00           N  
ATOM   2273  H   LEU   157     227.208  22.542   7.827  1.00  0.00           H  
ATOM   2274  CA  LEU   157     227.138  21.297   6.062  1.00  0.00           C  
ATOM   2275  HA  LEU   157     227.931  21.256   5.316  1.00  0.00           H  
ATOM   2276  CB  LEU   157     227.302  20.050   6.919  1.00  0.00           C  
ATOM   2277  HB2 LEU   157     228.295  20.070   7.368  1.00  0.00           H  
ATOM   2278  HB3 LEU   157     226.520  20.086   7.678  1.00  0.00           H  
ATOM   2279  CG  LEU   157     226.911  18.761   6.121  1.00  0.00           C  
ATOM   2280  HG  LEU   157     225.906  18.859   5.711  1.00  0.00           H  
ATOM   2281  CD1 LEU   157     227.924  18.545   4.940  1.00  0.00           C  
ATOM   2282 HD11 LEU   157     227.751  19.241   4.118  1.00  0.00           H  
ATOM   2283 HD12 LEU   157     228.969  18.478   5.244  1.00  0.00           H  
ATOM   2284 HD13 LEU   157     227.808  17.535   4.548  1.00  0.00           H  
ATOM   2285  CD2 LEU   157     227.102  17.626   7.061  1.00  0.00           C  
ATOM   2286 HD21 LEU   157     226.419  17.757   7.901  1.00  0.00           H  
ATOM   2287 HD22 LEU   157     226.895  16.694   6.536  1.00  0.00           H  
ATOM   2288 HD23 LEU   157     228.061  17.590   7.578  1.00  0.00           H  
ATOM   2289  C   LEU   157     225.727  21.438   5.452  1.00  0.00           C  
ATOM   2290  O   LEU   157     224.801  21.964   6.147  1.00  0.00           O  
ATOM   2291  N   VAL   158     225.574  20.966   4.190  1.00  0.00           N  
ATOM   2292  H   VAL   158     226.391  20.647   3.689  1.00  0.00           H  
ATOM   2293  CA  VAL   158     224.382  21.256   3.358  1.00  0.00           C  
ATOM   2294  HA  VAL   158     223.657  21.798   3.964  1.00  0.00           H  
ATOM   2295  CB  VAL   158     224.777  22.118   2.192  1.00  0.00           C  
ATOM   2296  HB  VAL   158     225.321  22.982   2.574  1.00  0.00           H  
ATOM   2297  CG1 VAL   158     225.833  21.470   1.305  1.00  0.00           C  
ATOM   2298 HG11 VAL   158     225.467  20.523   0.908  1.00  0.00           H  
ATOM   2299 HG12 VAL   158     226.099  22.185   0.527  1.00  0.00           H  
ATOM   2300 HG13 VAL   158     226.782  21.235   1.789  1.00  0.00           H  
ATOM   2301  CG2 VAL   158     223.576  22.578   1.341  1.00  0.00           C  
ATOM   2302 HG21 VAL   158     223.908  23.277   0.574  1.00  0.00           H  
ATOM   2303 HG22 VAL   158     223.181  21.747   0.757  1.00  0.00           H  
ATOM   2304 HG23 VAL   158     222.875  23.064   2.021  1.00  0.00           H  
ATOM   2305  C   VAL   158     223.743  19.980   2.885  1.00  0.00           C  
ATOM   2306  O   VAL   158     224.408  19.066   2.450  1.00  0.00           O  
ATOM   2307  N   PHE   159     222.456  19.916   3.043  1.00  0.00           N  
ATOM   2308  H   PHE   159     221.907  20.696   3.377  1.00  0.00           H  
ATOM   2309  CA  PHE   159     221.712  18.746   2.805  1.00  0.00           C  
ATOM   2310  HA  PHE   159     222.324  17.988   2.316  1.00  0.00           H  
ATOM   2311  CB  PHE   159     221.084  18.214   4.119  1.00  0.00           C  
ATOM   2312  HB2 PHE   159     220.364  18.951   4.475  1.00  0.00           H  
ATOM   2313  HB3 PHE   159     220.519  17.355   3.758  1.00  0.00           H  
ATOM   2314  CG  PHE   159     222.131  17.830   5.148  1.00  0.00           C  
ATOM   2315  CD1 PHE   159     222.622  16.518   5.145  1.00  0.00           C  
ATOM   2316  HD1 PHE   159     222.431  15.834   4.331  1.00  0.00           H  
ATOM   2317  CE1 PHE   159     223.313  16.112   6.319  1.00  0.00           C  
ATOM   2318  HE1 PHE   159     223.535  15.064   6.452  1.00  0.00           H  
ATOM   2319  CZ  PHE   159     223.638  16.965   7.341  1.00  0.00           C  
ATOM   2320  HZ  PHE   159     224.178  16.689   8.234  1.00  0.00           H  
ATOM   2321  CE2 PHE   159     223.255  18.309   7.298  1.00  0.00           C  
ATOM   2322  HE2 PHE   159     223.788  19.058   7.865  1.00  0.00           H  
ATOM   2323  CD2 PHE   159     222.487  18.695   6.188  1.00  0.00           C  
ATOM   2324  HD2 PHE   159     222.147  19.720   6.178  1.00  0.00           H  
ATOM   2325  C   PHE   159     220.603  19.043   1.819  1.00  0.00           C  
ATOM   2326  O   PHE   159     219.975  20.015   1.913  1.00  0.00           O  
ATOM   2327  N   PHE   160     220.594  18.204   0.776  1.00  0.00           N  
ATOM   2328  H   PHE   160     221.305  17.486   0.794  1.00  0.00           H  
ATOM   2329  CA  PHE   160     219.616  18.289  -0.295  1.00  0.00           C  
ATOM   2330  HA  PHE   160     219.683  19.259  -0.788  1.00  0.00           H  
ATOM   2331  CB  PHE   160     220.143  17.344  -1.420  1.00  0.00           C  
ATOM   2332  HB2 PHE   160     221.141  17.730  -1.630  1.00  0.00           H  
ATOM   2333  HB3 PHE   160     220.101  16.327  -1.032  1.00  0.00           H  
ATOM   2334  CG  PHE   160     219.511  17.233  -2.800  1.00  0.00           C  
ATOM   2335  CD1 PHE   160     218.837  18.300  -3.414  1.00  0.00           C  
ATOM   2336  HD1 PHE   160     218.590  19.242  -2.947  1.00  0.00           H  
ATOM   2337  CE1 PHE   160     218.241  18.119  -4.641  1.00  0.00           C  
ATOM   2338  HE1 PHE   160     217.706  18.920  -5.129  1.00  0.00           H  
ATOM   2339  CZ  PHE   160     218.438  16.929  -5.360  1.00  0.00           C  
ATOM   2340  HZ  PHE   160     218.084  16.869  -6.379  1.00  0.00           H  
ATOM   2341  CE2 PHE   160     219.137  15.804  -4.710  1.00  0.00           C  
ATOM   2342  HE2 PHE   160     219.239  14.866  -5.235  1.00  0.00           H  
ATOM   2343  CD2 PHE   160     219.731  16.005  -3.435  1.00  0.00           C  
ATOM   2344  HD2 PHE   160     220.335  15.225  -2.995  1.00  0.00           H  
ATOM   2345  C   PHE   160     218.198  17.904   0.223  1.00  0.00           C  
ATOM   2346  O   PHE   160     217.953  17.491   1.346  1.00  0.00           O  
ATOM   2347  N   ALA   161     217.165  18.039  -0.641  1.00  0.00           N  
ATOM   2348  H   ALA   161     217.287  18.359  -1.591  1.00  0.00           H  
ATOM   2349  CA  ALA   161     215.757  17.625  -0.269  1.00  0.00           C  
ATOM   2350  HA  ALA   161     215.562  17.898   0.768  1.00  0.00           H  
ATOM   2351  CB  ALA   161     214.797  18.293  -1.309  1.00  0.00           C  
ATOM   2352  HB1 ALA   161     214.717  19.368  -1.146  1.00  0.00           H  
ATOM   2353  HB2 ALA   161     215.110  17.986  -2.307  1.00  0.00           H  
ATOM   2354  HB3 ALA   161     213.754  17.981  -1.273  1.00  0.00           H  
ATOM   2355  C   ALA   161     215.551  16.106  -0.063  1.00  0.00           C  
ATOM   2356  O   ALA   161     214.664  15.641   0.725  1.00  0.00           O  
ATOM   2357  N   GLU   162     216.377  15.239  -0.693  1.00  0.00           N  
ATOM   2358  H   GLU   162     217.043  15.569  -1.376  1.00  0.00           H  
ATOM   2359  CA  GLU   162     216.371  13.775  -0.614  1.00  0.00           C  
ATOM   2360  HA  GLU   162     215.557  13.574   0.083  1.00  0.00           H  
ATOM   2361  CB  GLU   162     216.093  13.172  -2.005  1.00  0.00           C  
ATOM   2362  HB2 GLU   162     216.797  13.548  -2.748  1.00  0.00           H  
ATOM   2363  HB3 GLU   162     216.095  12.082  -2.023  1.00  0.00           H  
ATOM   2364  CG  GLU   162     214.670  13.497  -2.416  1.00  0.00           C  
ATOM   2365  HG2 GLU   162     214.111  13.240  -1.517  1.00  0.00           H  
ATOM   2366  HG3 GLU   162     214.601  14.576  -2.551  1.00  0.00           H  
ATOM   2367  CD  GLU   162     214.055  12.775  -3.563  1.00  0.00           C  
ATOM   2368  OE1 GLU   162     212.822  12.563  -3.568  1.00  0.00           O  
ATOM   2369  OE2 GLU   162     214.760  12.369  -4.536  1.00  0.00           O  
ATOM   2370  C   GLU   162     217.663  13.198  -0.061  1.00  0.00           C  
ATOM   2371  O   GLU   162     218.732  13.335  -0.753  1.00  0.00           O  
ATOM   2372  N   ASP   163     217.630  12.583   1.146  1.00  0.00           N  
ATOM   2373  H   ASP   163     216.757  12.434   1.633  1.00  0.00           H  
ATOM   2374  CA  ASP   163     218.788  11.896   1.848  1.00  0.00           C  
ATOM   2375  HA  ASP   163     219.695  12.462   1.639  1.00  0.00           H  
ATOM   2376  CB  ASP   163     218.651  12.014   3.396  1.00  0.00           C  
ATOM   2377  HB2 ASP   163     219.623  11.999   3.889  1.00  0.00           H  
ATOM   2378  HB3 ASP   163     218.450  13.073   3.558  1.00  0.00           H  
ATOM   2379  CG  ASP   163     217.563  11.143   3.984  1.00  0.00           C  
ATOM   2380  OD1 ASP   163     216.479  10.906   3.400  1.00  0.00           O  
ATOM   2381  OD2 ASP   163     217.789  10.560   5.053  1.00  0.00           O  
ATOM   2382  C   ASP   163     219.122  10.513   1.206  1.00  0.00           C  
ATOM   2383  O   ASP   163     219.873   9.698   1.742  1.00  0.00           O  
ATOM   2384  N   VAL   164     218.601  10.194   0.028  1.00  0.00           N  
ATOM   2385  H   VAL   164     218.071  10.860  -0.516  1.00  0.00           H  
ATOM   2386  CA  VAL   164     219.037   9.041  -0.782  1.00  0.00           C  
ATOM   2387  HA  VAL   164     219.048   8.168  -0.129  1.00  0.00           H  
ATOM   2388  CB  VAL   164     218.003   8.771  -1.849  1.00  0.00           C  
ATOM   2389  HB  VAL   164     217.956   9.637  -2.509  1.00  0.00           H  
ATOM   2390  CG1 VAL   164     218.337   7.579  -2.687  1.00  0.00           C  
ATOM   2391 HG11 VAL   164     218.228   6.661  -2.111  1.00  0.00           H  
ATOM   2392 HG12 VAL   164     217.542   7.501  -3.428  1.00  0.00           H  
ATOM   2393 HG13 VAL   164     219.307   7.636  -3.181  1.00  0.00           H  
ATOM   2394  CG2 VAL   164     216.619   8.688  -1.152  1.00  0.00           C  
ATOM   2395 HG21 VAL   164     215.880   8.353  -1.880  1.00  0.00           H  
ATOM   2396 HG22 VAL   164     216.610   7.991  -0.314  1.00  0.00           H  
ATOM   2397 HG23 VAL   164     216.265   9.672  -0.845  1.00  0.00           H  
ATOM   2398  C   VAL   164     220.404   9.222  -1.424  1.00  0.00           C  
ATOM   2399  O   VAL   164     220.686  10.353  -1.982  1.00  0.00           O  
ATOM   2400  N   GLY   165     221.253   8.190  -1.376  1.00  0.00           N  
ATOM   2401  H   GLY   165     220.917   7.320  -0.987  1.00  0.00           H  
ATOM   2402  CA  GLY   165     222.633   8.210  -1.739  1.00  0.00           C  
ATOM   2403  HA2 GLY   165     223.067   7.221  -1.596  1.00  0.00           H  
ATOM   2404  HA3 GLY   165     222.643   8.354  -2.820  1.00  0.00           H  
ATOM   2405  C   GLY   165     223.507   9.221  -1.026  1.00  0.00           C  
ATOM   2406  O   GLY   165     223.322   9.579   0.158  1.00  0.00           O  
ATOM   2407  N   SER   166     224.166  10.030  -1.808  1.00  0.00           N  
ATOM   2408  H   SER   166     224.288   9.841  -2.792  1.00  0.00           H  
ATOM   2409  CA  SER   166     224.957  11.206  -1.498  1.00  0.00           C  
ATOM   2410  HA  SER   166     225.123  11.396  -0.437  1.00  0.00           H  
ATOM   2411  CB  SER   166     226.363  11.008  -2.089  1.00  0.00           C  
ATOM   2412  HB2 SER   166     226.811  10.042  -1.854  1.00  0.00           H  
ATOM   2413  HB3 SER   166     226.427  11.148  -3.168  1.00  0.00           H  
ATOM   2414  OG  SER   166     227.300  11.857  -1.493  1.00  0.00           O  
ATOM   2415  HG  SER   166     228.201  11.531  -1.553  1.00  0.00           H  
ATOM   2416  C   SER   166     224.323  12.442  -2.077  1.00  0.00           C  
ATOM   2417  O   SER   166     223.418  12.386  -2.884  1.00  0.00           O  
ATOM   2418  N   ASN   167     224.759  13.639  -1.678  1.00  0.00           N  
ATOM   2419  H   ASN   167     225.512  13.578  -1.008  1.00  0.00           H  
ATOM   2420  CA  ASN   167     224.111  14.931  -1.888  1.00  0.00           C  
ATOM   2421  HA  ASN   167     223.062  14.662  -1.765  1.00  0.00           H  
ATOM   2422  CB  ASN   167     224.412  15.876  -0.714  1.00  0.00           C  
ATOM   2423  HB2 ASN   167     225.465  15.837  -0.436  1.00  0.00           H  
ATOM   2424  HB3 ASN   167     224.033  16.875  -0.930  1.00  0.00           H  
ATOM   2425  CG  ASN   167     223.556  15.538   0.485  1.00  0.00           C  
ATOM   2426  OD1 ASN   167     222.387  15.795   0.561  1.00  0.00           O  
ATOM   2427  ND2 ASN   167     224.126  14.912   1.506  1.00  0.00           N  
ATOM   2428 HD21 ASN   167     223.559  14.571   2.270  1.00  0.00           H  
ATOM   2429 HD22 ASN   167     225.100  14.647   1.509  1.00  0.00           H  
ATOM   2430  C   ASN   167     224.302  15.543  -3.279  1.00  0.00           C  
ATOM   2431  O   ASN   167     224.372  16.798  -3.374  1.00  0.00           O  
ATOM   2432  N   LYS   168     224.103  14.760  -4.377  1.00  0.00           N  
ATOM   2433  H   LYS   168     223.971  13.784  -4.150  1.00  0.00           H  
ATOM   2434  CA  LYS   168     224.344  15.114  -5.790  1.00  0.00           C  
ATOM   2435  HA  LYS   168     225.396  15.011  -6.056  1.00  0.00           H  
ATOM   2436  CB  LYS   168     223.711  13.974  -6.695  1.00  0.00           C  
ATOM   2437  HB2 LYS   168     223.967  14.027  -7.753  1.00  0.00           H  
ATOM   2438  HB3 LYS   168     224.138  13.041  -6.329  1.00  0.00           H  
ATOM   2439  CG  LYS   168     222.226  13.875  -6.677  1.00  0.00           C  
ATOM   2440  HG2 LYS   168     221.864  13.964  -5.653  1.00  0.00           H  
ATOM   2441  HG3 LYS   168     221.895  14.732  -7.264  1.00  0.00           H  
ATOM   2442  CD  LYS   168     221.760  12.539  -7.346  1.00  0.00           C  
ATOM   2443  HD2 LYS   168     221.883  12.629  -8.425  1.00  0.00           H  
ATOM   2444  HD3 LYS   168     222.325  11.718  -6.903  1.00  0.00           H  
ATOM   2445  CE  LYS   168     220.311  12.301  -7.095  1.00  0.00           C  
ATOM   2446  HE2 LYS   168     220.238  12.084  -6.029  1.00  0.00           H  
ATOM   2447  HE3 LYS   168     219.856  13.237  -7.419  1.00  0.00           H  
ATOM   2448  NZ  LYS   168     219.691  11.219  -7.853  1.00  0.00           N  
ATOM   2449  HZ1 LYS   168     219.443  11.374  -8.819  1.00  0.00           H  
ATOM   2450  HZ2 LYS   168     220.257  10.409  -8.065  1.00  0.00           H  
ATOM   2451  HZ3 LYS   168     218.772  10.983  -7.507  1.00  0.00           H  
ATOM   2452  C   LYS   168     223.935  16.488  -6.157  1.00  0.00           C  
ATOM   2453  O   LYS   168     224.750  17.148  -6.847  1.00  0.00           O  
ATOM   2454  N   GLY   169     222.686  16.971  -5.925  1.00  0.00           N  
ATOM   2455  H   GLY   169     222.055  16.405  -5.376  1.00  0.00           H  
ATOM   2456  CA  GLY   169     222.334  18.346  -6.320  1.00  0.00           C  
ATOM   2457  HA2 GLY   169     222.463  18.493  -7.393  1.00  0.00           H  
ATOM   2458  HA3 GLY   169     221.251  18.355  -6.200  1.00  0.00           H  
ATOM   2459  C   GLY   169     223.033  19.460  -5.601  1.00  0.00           C  
ATOM   2460  O   GLY   169     223.318  20.462  -6.246  1.00  0.00           O  
ATOM   2461  N   ALA   170     223.425  19.268  -4.293  1.00  0.00           N  
ATOM   2462  H   ALA   170     223.166  18.447  -3.764  1.00  0.00           H  
ATOM   2463  CA  ALA   170     224.355  20.202  -3.604  1.00  0.00           C  
ATOM   2464  HA  ALA   170     223.974  21.191  -3.857  1.00  0.00           H  
ATOM   2465  CB  ALA   170     224.366  20.060  -2.076  1.00  0.00           C  
ATOM   2466  HB1 ALA   170     223.350  20.130  -1.690  1.00  0.00           H  
ATOM   2467  HB2 ALA   170     224.795  19.117  -1.738  1.00  0.00           H  
ATOM   2468  HB3 ALA   170     224.943  20.838  -1.576  1.00  0.00           H  
ATOM   2469  C   ALA   170     225.764  20.202  -4.214  1.00  0.00           C  
ATOM   2470  O   ALA   170     226.415  21.245  -4.363  1.00  0.00           O  
ATOM   2471  N   ILE   171     226.178  18.992  -4.624  1.00  0.00           N  
ATOM   2472  H   ILE   171     225.646  18.178  -4.351  1.00  0.00           H  
ATOM   2473  CA  ILE   171     227.440  18.793  -5.382  1.00  0.00           C  
ATOM   2474  HA  ILE   171     228.268  19.251  -4.842  1.00  0.00           H  
ATOM   2475  CB  ILE   171     227.834  17.320  -5.617  1.00  0.00           C  
ATOM   2476  HB  ILE   171     227.042  16.814  -6.168  1.00  0.00           H  
ATOM   2477  CG2 ILE   171     228.961  16.930  -6.589  1.00  0.00           C  
ATOM   2478 HG21 ILE   171     229.860  17.399  -6.189  1.00  0.00           H  
ATOM   2479 HG22 ILE   171     229.024  15.866  -6.818  1.00  0.00           H  
ATOM   2480 HG23 ILE   171     228.828  17.521  -7.495  1.00  0.00           H  
ATOM   2481  CG1 ILE   171     227.903  16.688  -4.200  1.00  0.00           C  
ATOM   2482 HG12 ILE   171     228.807  17.036  -3.700  1.00  0.00           H  
ATOM   2483 HG13 ILE   171     227.111  17.015  -3.527  1.00  0.00           H  
ATOM   2484  CD1 ILE   171     227.892  15.160  -4.189  1.00  0.00           C  
ATOM   2485 HD11 ILE   171     228.701  14.655  -4.717  1.00  0.00           H  
ATOM   2486 HD12 ILE   171     227.952  14.828  -3.153  1.00  0.00           H  
ATOM   2487 HD13 ILE   171     226.976  14.763  -4.626  1.00  0.00           H  
ATOM   2488  C   ILE   171     227.469  19.515  -6.688  1.00  0.00           C  
ATOM   2489  O   ILE   171     228.415  20.188  -6.959  1.00  0.00           O  
ATOM   2490  N   ILE   172     226.370  19.500  -7.480  1.00  0.00           N  
ATOM   2491  H   ILE   172     225.641  18.882  -7.152  1.00  0.00           H  
ATOM   2492  CA  ILE   172     226.207  20.249  -8.667  1.00  0.00           C  
ATOM   2493  HA  ILE   172     227.103  20.061  -9.258  1.00  0.00           H  
ATOM   2494  CB  ILE   172     224.913  19.844  -9.442  1.00  0.00           C  
ATOM   2495  HB  ILE   172     224.078  19.764  -8.746  1.00  0.00           H  
ATOM   2496  CG2 ILE   172     224.613  20.855 -10.492  1.00  0.00           C  
ATOM   2497 HG21 ILE   172     223.721  20.500 -11.009  1.00  0.00           H  
ATOM   2498 HG22 ILE   172     224.342  21.815 -10.052  1.00  0.00           H  
ATOM   2499 HG23 ILE   172     225.493  20.997 -11.120  1.00  0.00           H  
ATOM   2500  CG1 ILE   172     225.084  18.404 -10.107  1.00  0.00           C  
ATOM   2501 HG12 ILE   172     225.420  18.464 -11.142  1.00  0.00           H  
ATOM   2502 HG13 ILE   172     225.922  17.954  -9.575  1.00  0.00           H  
ATOM   2503  CD1 ILE   172     223.778  17.557 -10.175  1.00  0.00           C  
ATOM   2504 HD11 ILE   172     223.623  17.092  -9.201  1.00  0.00           H  
ATOM   2505 HD12 ILE   172     222.949  18.093 -10.637  1.00  0.00           H  
ATOM   2506 HD13 ILE   172     223.904  16.755 -10.902  1.00  0.00           H  
ATOM   2507  C   ILE   172     226.234  21.769  -8.368  1.00  0.00           C  
ATOM   2508  O   ILE   172     227.142  22.399  -8.841  1.00  0.00           O  
ATOM   2509  N   GLY   173     225.316  22.199  -7.468  1.00  0.00           N  
ATOM   2510  H   GLY   173     224.601  21.551  -7.172  1.00  0.00           H  
ATOM   2511  CA  GLY   173     225.162  23.561  -6.885  1.00  0.00           C  
ATOM   2512  HA2 GLY   173     224.694  24.168  -7.660  1.00  0.00           H  
ATOM   2513  HA3 GLY   173     224.497  23.562  -6.021  1.00  0.00           H  
ATOM   2514  C   GLY   173     226.423  24.279  -6.333  1.00  0.00           C  
ATOM   2515  O   GLY   173     226.560  25.490  -6.553  1.00  0.00           O  
ATOM   2516  N   LEU   174     227.324  23.577  -5.651  1.00  0.00           N  
ATOM   2517  H   LEU   174     227.131  22.595  -5.518  1.00  0.00           H  
ATOM   2518  CA  LEU   174     228.576  24.130  -5.191  1.00  0.00           C  
ATOM   2519  HA  LEU   174     228.510  25.161  -4.843  1.00  0.00           H  
ATOM   2520  CB  LEU   174     228.955  23.337  -3.902  1.00  0.00           C  
ATOM   2521  HB2 LEU   174     228.960  22.265  -4.096  1.00  0.00           H  
ATOM   2522  HB3 LEU   174     229.952  23.699  -3.650  1.00  0.00           H  
ATOM   2523  CG  LEU   174     227.955  23.517  -2.779  1.00  0.00           C  
ATOM   2524  HG  LEU   174     226.889  23.534  -3.008  1.00  0.00           H  
ATOM   2525  CD1 LEU   174     228.121  22.319  -1.743  1.00  0.00           C  
ATOM   2526 HD11 LEU   174     227.523  21.495  -2.131  1.00  0.00           H  
ATOM   2527 HD12 LEU   174     229.180  22.104  -1.597  1.00  0.00           H  
ATOM   2528 HD13 LEU   174     227.749  22.679  -0.783  1.00  0.00           H  
ATOM   2529  CD2 LEU   174     228.115  24.816  -2.063  1.00  0.00           C  
ATOM   2530 HD21 LEU   174     228.611  25.567  -2.679  1.00  0.00           H  
ATOM   2531 HD22 LEU   174     227.179  25.117  -1.592  1.00  0.00           H  
ATOM   2532 HD23 LEU   174     228.888  24.661  -1.310  1.00  0.00           H  
ATOM   2533  C   LEU   174     229.751  24.091  -6.168  1.00  0.00           C  
ATOM   2534  O   LEU   174     230.511  25.053  -6.140  1.00  0.00           O  
ATOM   2535  N   MET   175     229.820  23.050  -7.055  1.00  0.00           N  
ATOM   2536  H   MET   175     229.185  22.286  -6.869  1.00  0.00           H  
ATOM   2537  CA  MET   175     230.723  22.904  -8.213  1.00  0.00           C  
ATOM   2538  HA  MET   175     231.708  23.099  -7.791  1.00  0.00           H  
ATOM   2539  CB  MET   175     230.634  21.426  -8.818  1.00  0.00           C  
ATOM   2540  HB2 MET   175     230.793  20.658  -8.061  1.00  0.00           H  
ATOM   2541  HB3 MET   175     229.595  21.322  -9.130  1.00  0.00           H  
ATOM   2542  CG  MET   175     231.528  21.243 -10.059  1.00  0.00           C  
ATOM   2543  HG2 MET   175     231.349  20.202 -10.329  1.00  0.00           H  
ATOM   2544  HG3 MET   175     231.215  21.904 -10.867  1.00  0.00           H  
ATOM   2545  SD  MET   175     233.281  21.254  -9.839  1.00  0.00           S  
ATOM   2546  CE  MET   175     233.430  19.739  -8.848  1.00  0.00           C  
ATOM   2547  HE1 MET   175     232.547  19.104  -8.927  1.00  0.00           H  
ATOM   2548  HE2 MET   175     234.287  19.170  -9.208  1.00  0.00           H  
ATOM   2549  HE3 MET   175     233.516  20.108  -7.826  1.00  0.00           H  
ATOM   2550  C   MET   175     230.431  23.922  -9.341  1.00  0.00           C  
ATOM   2551  O   MET   175     231.354  24.383 -10.019  1.00  0.00           O  
ATOM   2552  N   VAL   176     229.148  24.365  -9.429  1.00  0.00           N  
ATOM   2553  H   VAL   176     228.358  23.891  -9.017  1.00  0.00           H  
ATOM   2554  CA  VAL   176     228.807  25.439 -10.429  1.00  0.00           C  
ATOM   2555  HA  VAL   176     229.512  25.398 -11.260  1.00  0.00           H  
ATOM   2556  CB  VAL   176     227.421  25.098 -11.054  1.00  0.00           C  
ATOM   2557  HB  VAL   176     227.512  24.089 -11.457  1.00  0.00           H  
ATOM   2558  CG1 VAL   176     226.270  25.249 -10.136  1.00  0.00           C  
ATOM   2559 HG11 VAL   176     226.078  26.313 -10.003  1.00  0.00           H  
ATOM   2560 HG12 VAL   176     225.375  24.868 -10.630  1.00  0.00           H  
ATOM   2561 HG13 VAL   176     226.348  24.752  -9.169  1.00  0.00           H  
ATOM   2562  CG2 VAL   176     226.969  25.969 -12.307  1.00  0.00           C  
ATOM   2563 HG21 VAL   176     226.001  25.646 -12.689  1.00  0.00           H  
ATOM   2564 HG22 VAL   176     226.923  27.025 -12.041  1.00  0.00           H  
ATOM   2565 HG23 VAL   176     227.674  26.023 -13.137  1.00  0.00           H  
ATOM   2566  C   VAL   176     228.924  26.809  -9.805  1.00  0.00           C  
ATOM   2567  O   VAL   176     228.983  27.856 -10.459  1.00  0.00           O  
ATOM   2568  N   GLY   177     228.554  26.911  -8.530  1.00  0.00           N  
ATOM   2569  H   GLY   177     228.283  26.045  -8.086  1.00  0.00           H  
ATOM   2570  CA  GLY   177     228.712  28.106  -7.711  1.00  0.00           C  
ATOM   2571  HA2 GLY   177     229.250  27.941  -6.778  1.00  0.00           H  
ATOM   2572  HA3 GLY   177     229.467  28.713  -8.210  1.00  0.00           H  
ATOM   2573  C   GLY   177     227.549  28.990  -7.506  1.00  0.00           C  
ATOM   2574  O   GLY   177     227.659  29.987  -6.773  1.00  0.00           O  
ATOM   2575  N   GLY   178     226.382  28.548  -8.025  1.00  0.00           N  
ATOM   2576  H   GLY   178     226.317  27.627  -8.434  1.00  0.00           H  
ATOM   2577  CA  GLY   178     225.097  29.168  -7.709  1.00  0.00           C  
ATOM   2578  HA2 GLY   178     225.111  30.145  -8.193  1.00  0.00           H  
ATOM   2579  HA3 GLY   178     224.252  28.674  -8.189  1.00  0.00           H  
ATOM   2580  C   GLY   178     224.770  29.421  -6.229  1.00  0.00           C  
ATOM   2581  O   GLY   178     224.030  30.379  -5.961  1.00  0.00           O  
ATOM   2582  N   VAL   179     225.356  28.663  -5.337  1.00  0.00           N  
ATOM   2583  H   VAL   179     225.910  27.849  -5.561  1.00  0.00           H  
ATOM   2584  CA  VAL   179     224.925  28.746  -3.912  1.00  0.00           C  
ATOM   2585  HA  VAL   179     223.970  29.272  -3.888  1.00  0.00           H  
ATOM   2586  CB  VAL   179     224.748  27.375  -3.187  1.00  0.00           C  
ATOM   2587  HB  VAL   179     225.744  27.015  -2.929  1.00  0.00           H  
ATOM   2588  CG1 VAL   179     223.985  27.418  -1.836  1.00  0.00           C  
ATOM   2589 HG11 VAL   179     224.637  27.910  -1.114  1.00  0.00           H  
ATOM   2590 HG12 VAL   179     223.056  27.987  -1.816  1.00  0.00           H  
ATOM   2591 HG13 VAL   179     223.945  26.357  -1.591  1.00  0.00           H  
ATOM   2592  CG2 VAL   179     224.050  26.365  -4.065  1.00  0.00           C  
ATOM   2593 HG21 VAL   179     224.127  25.355  -3.663  1.00  0.00           H  
ATOM   2594 HG22 VAL   179     223.008  26.670  -4.167  1.00  0.00           H  
ATOM   2595 HG23 VAL   179     224.462  26.371  -5.074  1.00  0.00           H  
ATOM   2596  C   VAL   179     225.860  29.699  -3.126  1.00  0.00           C  
ATOM   2597  O   VAL   179     225.402  30.494  -2.313  1.00  0.00           O  
ATOM   2598  N   VAL   180     227.159  29.562  -3.347  1.00  0.00           N  
ATOM   2599  H   VAL   180     227.513  28.973  -4.087  1.00  0.00           H  
ATOM   2600  CA  VAL   180     228.207  30.401  -2.746  1.00  0.00           C  
ATOM   2601  HA  VAL   180     227.923  31.453  -2.727  1.00  0.00           H  
ATOM   2602  CB  VAL   180     228.588  29.685  -1.377  1.00  0.00           C  
ATOM   2603  HB  VAL   180     227.659  29.673  -0.807  1.00  0.00           H  
ATOM   2604  CG1 VAL   180     229.080  28.192  -1.541  1.00  0.00           C  
ATOM   2605 HG11 VAL   180     229.211  27.662  -0.598  1.00  0.00           H  
ATOM   2606 HG12 VAL   180     228.279  27.675  -2.069  1.00  0.00           H  
ATOM   2607 HG13 VAL   180     230.051  28.140  -2.032  1.00  0.00           H  
ATOM   2608  CG2 VAL   180     229.542  30.583  -0.561  1.00  0.00           C  
ATOM   2609 HG21 VAL   180     230.489  30.672  -1.094  1.00  0.00           H  
ATOM   2610 HG22 VAL   180     229.120  31.572  -0.383  1.00  0.00           H  
ATOM   2611 HG23 VAL   180     229.793  30.052   0.358  1.00  0.00           H  
ATOM   2612  C   VAL   180     229.369  30.431  -3.714  1.00  0.00           C  
ATOM   2613  O   VAL   180     229.592  29.528  -4.534  1.00  0.00           O  
ATOM   2614  N   ILE   181     230.097  31.543  -3.745  1.00  0.00           N  
ATOM   2615  H   ILE   181     229.758  32.307  -3.177  1.00  0.00           H  
ATOM   2616  CA  ILE   181     231.241  31.915  -4.608  1.00  0.00           C  
ATOM   2617  HA  ILE   181     231.198  31.185  -5.416  1.00  0.00           H  
ATOM   2618  CB  ILE   181     230.988  33.291  -5.314  1.00  0.00           C  
ATOM   2619  HB  ILE   181     230.030  33.354  -5.829  1.00  0.00           H  
ATOM   2620  CG2 ILE   181     230.937  34.395  -4.274  1.00  0.00           C  
ATOM   2621 HG21 ILE   181     231.860  34.451  -3.696  1.00  0.00           H  
ATOM   2622 HG22 ILE   181     230.796  35.342  -4.794  1.00  0.00           H  
ATOM   2623 HG23 ILE   181     230.220  34.260  -3.464  1.00  0.00           H  
ATOM   2624  CG1 ILE   181     232.033  33.540  -6.422  1.00  0.00           C  
ATOM   2625 HG12 ILE   181     232.934  33.819  -5.876  1.00  0.00           H  
ATOM   2626 HG13 ILE   181     232.123  32.671  -7.074  1.00  0.00           H  
ATOM   2627  CD1 ILE   181     231.726  34.635  -7.455  1.00  0.00           C  
ATOM   2628 HD11 ILE   181     231.788  35.572  -6.903  1.00  0.00           H  
ATOM   2629 HD12 ILE   181     232.494  34.517  -8.219  1.00  0.00           H  
ATOM   2630 HD13 ILE   181     230.759  34.567  -7.953  1.00  0.00           H  
ATOM   2631  C   ILE   181     232.681  31.797  -3.983  1.00  0.00           C  
ATOM   2632  O   ILE   181     232.936  32.159  -2.824  1.00  0.00           O  
ATOM   2633  N   ALA   182     233.614  31.310  -4.809  1.00  0.00           N  
ATOM   2634  H   ALA   182     233.319  31.160  -5.764  1.00  0.00           H  
ATOM   2635  CA  ALA   182     234.956  30.930  -4.504  1.00  0.00           C  
ATOM   2636  HA  ALA   182     235.175  31.235  -3.481  1.00  0.00           H  
ATOM   2637  CB  ALA   182     235.056  29.443  -4.513  1.00  0.00           C  
ATOM   2638  HB1 ALA   182     235.846  29.255  -3.785  1.00  0.00           H  
ATOM   2639  HB2 ALA   182     234.145  28.900  -4.262  1.00  0.00           H  
ATOM   2640  HB3 ALA   182     235.371  28.994  -5.455  1.00  0.00           H  
ATOM   2641  C   ALA   182     235.854  31.599  -5.548  1.00  0.00           C  
ATOM   2642  O   ALA   182     235.583  31.603  -6.788  1.00  0.00           O  
ATOM   2643  OXT ALA   182     236.932  32.117  -5.071  1.00  0.00           O  
TER    2644      ALA   182 
END   
