# Supplementary material for: Exploring Structural Insights of Aβ42 and α-Synuclein Monomers and Heterodimer: A Comparative Study Using Implicit and Explicit Solvent Simulations
Source: J Phys Chem B. 2024 May 3;128(19):4655–69. doi: 10.1021/acs.jpcb.4c00503 (PMC11103699; doi:10.1021/acs.jpcb.4c00503)
Supplement: Supplementary file 3 — jp4c00503_si_003.zip [file jp4c00503_si_003.zip › rep/3_ab42_asyn_FINAL13.pdb]

ATOM      1  N   MET     1     164.502 -23.024   3.235  1.00  0.00           N  
ATOM      2  H1  MET     1     163.781 -23.720   3.365  1.00  0.00           H  
ATOM      3  H2  MET     1     165.283 -23.285   3.819  1.00  0.00           H  
ATOM      4  H3  MET     1     164.787 -22.836   2.284  1.00  0.00           H  
ATOM      5  CA  MET     1     163.726 -21.857   3.630  1.00  0.00           C  
ATOM      6  HA  MET     1     162.696 -22.211   3.601  1.00  0.00           H  
ATOM      7  CB  MET     1     163.956 -21.531   5.069  1.00  0.00           C  
ATOM      8  HB2 MET     1     164.086 -22.387   5.730  1.00  0.00           H  
ATOM      9  HB3 MET     1     164.917 -21.023   5.150  1.00  0.00           H  
ATOM     10  CG  MET     1     162.918 -20.621   5.594  1.00  0.00           C  
ATOM     11  HG2 MET     1     162.594 -19.793   4.963  1.00  0.00           H  
ATOM     12  HG3 MET     1     162.034 -21.249   5.700  1.00  0.00           H  
ATOM     13  SD  MET     1     163.444 -20.111   7.280  1.00  0.00           S  
ATOM     14  CE  MET     1     162.374 -18.804   7.826  1.00  0.00           C  
ATOM     15  HE1 MET     1     162.631 -18.578   8.861  1.00  0.00           H  
ATOM     16  HE2 MET     1     162.646 -17.946   7.211  1.00  0.00           H  
ATOM     17  HE3 MET     1     161.306 -18.950   7.664  1.00  0.00           H  
ATOM     18  C   MET     1     163.999 -20.742   2.618  1.00  0.00           C  
ATOM     19  O   MET     1     165.134 -20.131   2.520  1.00  0.00           O  
ATOM     20  N   ASP     2     163.025 -20.516   1.776  1.00  0.00           N  
ATOM     21  H   ASP     2     162.077 -20.822   1.941  1.00  0.00           H  
ATOM     22  CA  ASP     2     163.219 -19.385   0.804  1.00  0.00           C  
ATOM     23  HA  ASP     2     164.252 -19.047   0.889  1.00  0.00           H  
ATOM     24  CB  ASP     2     163.140 -19.771  -0.615  1.00  0.00           C  
ATOM     25  HB2 ASP     2     163.460 -18.937  -1.240  1.00  0.00           H  
ATOM     26  HB3 ASP     2     163.865 -20.563  -0.800  1.00  0.00           H  
ATOM     27  CG  ASP     2     161.775 -20.359  -1.102  1.00  0.00           C  
ATOM     28  OD1 ASP     2     160.761 -20.152  -0.347  1.00  0.00           O  
ATOM     29  OD2 ASP     2     161.600 -21.020  -2.139  1.00  0.00           O  
ATOM     30  C   ASP     2     162.292 -18.206   1.098  1.00  0.00           C  
ATOM     31  O   ASP     2     162.526 -17.158   0.572  1.00  0.00           O  
ATOM     32  N   VAL     3     161.334 -18.392   1.976  1.00  0.00           N  
ATOM     33  H   VAL     3     161.192 -19.324   2.339  1.00  0.00           H  
ATOM     34  CA  VAL     3     160.314 -17.385   2.356  1.00  0.00           C  
ATOM     35  HA  VAL     3     159.795 -16.947   1.503  1.00  0.00           H  
ATOM     36  CB  VAL     3     159.134 -18.009   3.140  1.00  0.00           C  
ATOM     37  HB  VAL     3     158.337 -17.266   3.163  1.00  0.00           H  
ATOM     38  CG1 VAL     3     158.608 -19.320   2.560  1.00  0.00           C  
ATOM     39 HG11 VAL     3     159.365 -20.091   2.707  1.00  0.00           H  
ATOM     40 HG12 VAL     3     158.334 -19.378   1.507  1.00  0.00           H  
ATOM     41 HG13 VAL     3     157.691 -19.589   3.083  1.00  0.00           H  
ATOM     42  CG2 VAL     3     159.545 -18.338   4.631  1.00  0.00           C  
ATOM     43 HG21 VAL     3     159.798 -17.445   5.202  1.00  0.00           H  
ATOM     44 HG22 VAL     3     160.370 -19.049   4.663  1.00  0.00           H  
ATOM     45 HG23 VAL     3     158.729 -18.828   5.163  1.00  0.00           H  
ATOM     46  C   VAL     3     160.872 -16.181   3.218  1.00  0.00           C  
ATOM     47  O   VAL     3     160.064 -15.426   3.736  1.00  0.00           O  
ATOM     48  N   PHE     4     162.198 -15.995   3.385  1.00  0.00           N  
ATOM     49  H   PHE     4     162.781 -16.697   2.954  1.00  0.00           H  
ATOM     50  CA  PHE     4     162.812 -14.972   4.232  1.00  0.00           C  
ATOM     51  HA  PHE     4     162.288 -14.016   4.210  1.00  0.00           H  
ATOM     52  CB  PHE     4     162.933 -15.653   5.630  1.00  0.00           C  
ATOM     53  HB2 PHE     4     162.119 -16.108   6.195  1.00  0.00           H  
ATOM     54  HB3 PHE     4     163.465 -16.604   5.655  1.00  0.00           H  
ATOM     55  CG  PHE     4     163.640 -14.749   6.726  1.00  0.00           C  
ATOM     56  CD1 PHE     4     163.096 -13.482   6.931  1.00  0.00           C  
ATOM     57  HD1 PHE     4     162.128 -13.248   6.514  1.00  0.00           H  
ATOM     58  CE1 PHE     4     163.855 -12.538   7.620  1.00  0.00           C  
ATOM     59  HE1 PHE     4     163.459 -11.541   7.741  1.00  0.00           H  
ATOM     60  CZ  PHE     4     165.161 -12.834   8.192  1.00  0.00           C  
ATOM     61  HZ  PHE     4     165.598 -12.092   8.844  1.00  0.00           H  
ATOM     62  CE2 PHE     4     165.651 -14.140   7.927  1.00  0.00           C  
ATOM     63  HE2 PHE     4     166.564 -14.383   8.449  1.00  0.00           H  
ATOM     64  CD2 PHE     4     164.915 -15.103   7.264  1.00  0.00           C  
ATOM     65  HD2 PHE     4     165.332 -16.094   7.156  1.00  0.00           H  
ATOM     66  C   PHE     4     164.243 -14.456   3.840  1.00  0.00           C  
ATOM     67  O   PHE     4     165.277 -15.211   3.777  1.00  0.00           O  
ATOM     68  N   MET     5     164.341 -13.167   3.492  1.00  0.00           N  
ATOM     69  H   MET     5     163.548 -12.548   3.582  1.00  0.00           H  
ATOM     70  CA  MET     5     165.660 -12.561   3.099  1.00  0.00           C  
ATOM     71  HA  MET     5     166.477 -13.276   3.200  1.00  0.00           H  
ATOM     72  CB  MET     5     165.624 -12.324   1.639  1.00  0.00           C  
ATOM     73  HB2 MET     5     165.625 -13.217   1.015  1.00  0.00           H  
ATOM     74  HB3 MET     5     164.681 -11.850   1.367  1.00  0.00           H  
ATOM     75  CG  MET     5     166.648 -11.357   1.137  1.00  0.00           C  
ATOM     76  HG2 MET     5     166.650 -11.169   0.064  1.00  0.00           H  
ATOM     77  HG3 MET     5     166.533 -10.401   1.648  1.00  0.00           H  
ATOM     78  SD  MET     5     168.323 -12.024   1.436  1.00  0.00           S  
ATOM     79  CE  MET     5     168.399 -13.237   0.057  1.00  0.00           C  
ATOM     80  HE1 MET     5     167.636 -13.987  -0.150  1.00  0.00           H  
ATOM     81  HE2 MET     5     168.542 -12.675  -0.866  1.00  0.00           H  
ATOM     82  HE3 MET     5     169.293 -13.853   0.156  1.00  0.00           H  
ATOM     83  C   MET     5     165.882 -11.252   3.855  1.00  0.00           C  
ATOM     84  O   MET     5     164.922 -10.457   3.773  1.00  0.00           O  
ATOM     85  N   LYS     6     166.965 -11.011   4.548  1.00  0.00           N  
ATOM     86  H   LYS     6     167.709 -11.694   4.590  1.00  0.00           H  
ATOM     87  CA  LYS     6     167.403  -9.752   5.042  1.00  0.00           C  
ATOM     88  HA  LYS     6     167.410  -9.021   4.233  1.00  0.00           H  
ATOM     89  CB  LYS     6     166.479  -9.266   6.117  1.00  0.00           C  
ATOM     90  HB2 LYS     6     165.795 -10.090   6.318  1.00  0.00           H  
ATOM     91  HB3 LYS     6     167.020  -9.135   7.054  1.00  0.00           H  
ATOM     92  CG  LYS     6     165.669  -7.963   5.802  1.00  0.00           C  
ATOM     93  HG2 LYS     6     166.402  -7.160   5.720  1.00  0.00           H  
ATOM     94  HG3 LYS     6     165.064  -8.019   4.898  1.00  0.00           H  
ATOM     95  CD  LYS     6     164.743  -7.629   6.963  1.00  0.00           C  
ATOM     96  HD2 LYS     6     164.008  -8.389   7.227  1.00  0.00           H  
ATOM     97  HD3 LYS     6     165.364  -7.292   7.793  1.00  0.00           H  
ATOM     98  CE  LYS     6     163.908  -6.285   6.606  1.00  0.00           C  
ATOM     99  HE2 LYS     6     163.510  -5.962   7.568  1.00  0.00           H  
ATOM    100  HE3 LYS     6     164.674  -5.581   6.282  1.00  0.00           H  
ATOM    101  NZ  LYS     6     163.075  -6.574   5.432  1.00  0.00           N  
ATOM    102  HZ1 LYS     6     162.122  -6.265   5.555  1.00  0.00           H  
ATOM    103  HZ2 LYS     6     163.444  -6.283   4.538  1.00  0.00           H  
ATOM    104  HZ3 LYS     6     162.929  -7.572   5.376  1.00  0.00           H  
ATOM    105  C   LYS     6     168.830  -9.688   5.637  1.00  0.00           C  
ATOM    106  O   LYS     6     169.393 -10.638   6.137  1.00  0.00           O  
ATOM    107  N   GLY     7     169.410  -8.482   5.488  1.00  0.00           N  
ATOM    108  H   GLY     7     168.779  -7.741   5.215  1.00  0.00           H  
ATOM    109  CA  GLY     7     170.731  -8.203   5.984  1.00  0.00           C  
ATOM    110  HA2 GLY     7     170.747  -7.132   5.780  1.00  0.00           H  
ATOM    111  HA3 GLY     7     170.599  -8.480   7.030  1.00  0.00           H  
ATOM    112  C   GLY     7     171.845  -8.857   5.217  1.00  0.00           C  
ATOM    113  O   GLY     7     172.363  -8.286   4.264  1.00  0.00           O  
ATOM    114  N   LEU     8     172.177 -10.058   5.592  1.00  0.00           N  
ATOM    115  H   LEU     8     171.779 -10.431   6.442  1.00  0.00           H  
ATOM    116  CA  LEU     8     173.428 -10.692   5.006  1.00  0.00           C  
ATOM    117  HA  LEU     8     174.133  -9.902   4.747  1.00  0.00           H  
ATOM    118  CB  LEU     8     174.097 -11.647   6.085  1.00  0.00           C  
ATOM    119  HB2 LEU     8     173.360 -12.426   6.283  1.00  0.00           H  
ATOM    120  HB3 LEU     8     174.957 -12.225   5.749  1.00  0.00           H  
ATOM    121  CG  LEU     8     174.410 -11.071   7.473  1.00  0.00           C  
ATOM    122  HG  LEU     8     173.431 -10.698   7.772  1.00  0.00           H  
ATOM    123  CD1 LEU     8     175.585 -10.105   7.386  1.00  0.00           C  
ATOM    124 HD11 LEU     8     175.609  -9.627   8.365  1.00  0.00           H  
ATOM    125 HD12 LEU     8     175.428  -9.260   6.716  1.00  0.00           H  
ATOM    126 HD13 LEU     8     176.494 -10.693   7.253  1.00  0.00           H  
ATOM    127  CD2 LEU     8     174.935 -12.107   8.448  1.00  0.00           C  
ATOM    128 HD21 LEU     8     175.072 -11.768   9.475  1.00  0.00           H  
ATOM    129 HD22 LEU     8     175.880 -12.633   8.318  1.00  0.00           H  
ATOM    130 HD23 LEU     8     174.180 -12.883   8.575  1.00  0.00           H  
ATOM    131  C   LEU     8     173.080 -11.425   3.706  1.00  0.00           C  
ATOM    132  O   LEU     8     172.162 -12.229   3.595  1.00  0.00           O  
ATOM    133  N   SER     9     173.963 -11.337   2.678  1.00  0.00           N  
ATOM    134  H   SER     9     174.734 -10.718   2.884  1.00  0.00           H  
ATOM    135  CA  SER     9     173.638 -11.984   1.385  1.00  0.00           C  
ATOM    136  HA  SER     9     172.572 -12.067   1.172  1.00  0.00           H  
ATOM    137  CB  SER     9     174.313 -11.241   0.281  1.00  0.00           C  
ATOM    138  HB2 SER     9     175.380 -11.368   0.460  1.00  0.00           H  
ATOM    139  HB3 SER     9     174.136 -11.613  -0.729  1.00  0.00           H  
ATOM    140  OG  SER     9     173.851  -9.908   0.305  1.00  0.00           O  
ATOM    141  HG  SER     9     174.255  -9.398   1.011  1.00  0.00           H  
ATOM    142  C   SER     9     174.244 -13.398   1.360  1.00  0.00           C  
ATOM    143  O   SER     9     175.299 -13.632   1.878  1.00  0.00           O  
ATOM    144  N   LYS    10     173.558 -14.213   0.602  1.00  0.00           N  
ATOM    145  H   LYS    10     172.782 -13.941   0.016  1.00  0.00           H  
ATOM    146  CA  LYS    10     173.827 -15.581   0.442  1.00  0.00           C  
ATOM    147  HA  LYS    10     174.809 -15.956   0.733  1.00  0.00           H  
ATOM    148  CB  LYS    10     172.920 -16.577   1.267  1.00  0.00           C  
ATOM    149  HB2 LYS    10     171.907 -16.489   0.872  1.00  0.00           H  
ATOM    150  HB3 LYS    10     173.332 -17.542   0.975  1.00  0.00           H  
ATOM    151  CG  LYS    10     172.789 -16.532   2.795  1.00  0.00           C  
ATOM    152  HG2 LYS    10     172.466 -15.538   3.105  1.00  0.00           H  
ATOM    153  HG3 LYS    10     172.160 -17.369   3.101  1.00  0.00           H  
ATOM    154  CD  LYS    10     174.084 -16.719   3.528  1.00  0.00           C  
ATOM    155  HD2 LYS    10     174.499 -17.667   3.185  1.00  0.00           H  
ATOM    156  HD3 LYS    10     174.722 -15.853   3.357  1.00  0.00           H  
ATOM    157  CE  LYS    10     173.823 -16.817   5.064  1.00  0.00           C  
ATOM    158  HE2 LYS    10     173.525 -15.791   5.279  1.00  0.00           H  
ATOM    159  HE3 LYS    10     172.967 -17.490   5.112  1.00  0.00           H  
ATOM    160  NZ  LYS    10     174.970 -17.265   5.866  1.00  0.00           N  
ATOM    161  HZ1 LYS    10     174.631 -17.748   6.686  1.00  0.00           H  
ATOM    162  HZ2 LYS    10     175.413 -18.021   5.363  1.00  0.00           H  
ATOM    163  HZ3 LYS    10     175.541 -16.508   6.213  1.00  0.00           H  
ATOM    164  C   LYS    10     173.872 -15.834  -1.029  1.00  0.00           C  
ATOM    165  O   LYS    10     172.948 -15.417  -1.756  1.00  0.00           O  
ATOM    166  N   ALA    11     174.958 -16.594  -1.438  1.00  0.00           N  
ATOM    167  H   ALA    11     175.574 -16.814  -0.668  1.00  0.00           H  
ATOM    168  CA  ALA    11     175.317 -16.971  -2.867  1.00  0.00           C  
ATOM    169  HA  ALA    11     175.330 -16.013  -3.388  1.00  0.00           H  
ATOM    170  CB  ALA    11     176.831 -17.317  -2.931  1.00  0.00           C  
ATOM    171  HB1 ALA    11     177.117 -18.297  -2.549  1.00  0.00           H  
ATOM    172  HB2 ALA    11     177.226 -17.215  -3.942  1.00  0.00           H  
ATOM    173  HB3 ALA    11     177.357 -16.561  -2.348  1.00  0.00           H  
ATOM    174  C   ALA    11     174.350 -18.098  -3.488  1.00  0.00           C  
ATOM    175  O   ALA    11     173.455 -18.544  -2.794  1.00  0.00           O  
ATOM    176  N   LYS    12     174.557 -18.485  -4.743  1.00  0.00           N  
ATOM    177  H   LYS    12     175.321 -18.088  -5.271  1.00  0.00           H  
ATOM    178  CA  LYS    12     173.776 -19.631  -5.371  1.00  0.00           C  
ATOM    179  HA  LYS    12     172.981 -20.026  -4.739  1.00  0.00           H  
ATOM    180  CB  LYS    12     173.281 -19.321  -6.794  1.00  0.00           C  
ATOM    181  HB2 LYS    12     172.950 -20.285  -7.181  1.00  0.00           H  
ATOM    182  HB3 LYS    12     172.398 -18.685  -6.727  1.00  0.00           H  
ATOM    183  CG  LYS    12     174.314 -18.576  -7.698  1.00  0.00           C  
ATOM    184  HG2 LYS    12     174.314 -17.541  -7.356  1.00  0.00           H  
ATOM    185  HG3 LYS    12     175.305 -18.999  -7.533  1.00  0.00           H  
ATOM    186  CD  LYS    12     173.936 -18.536  -9.170  1.00  0.00           C  
ATOM    187  HD2 LYS    12     173.894 -19.570  -9.515  1.00  0.00           H  
ATOM    188  HD3 LYS    12     172.869 -18.384  -9.334  1.00  0.00           H  
ATOM    189  CE  LYS    12     174.951 -17.637  -9.986  1.00  0.00           C  
ATOM    190  HE2 LYS    12     174.645 -16.598  -9.867  1.00  0.00           H  
ATOM    191  HE3 LYS    12     175.952 -17.859  -9.616  1.00  0.00           H  
ATOM    192  NZ  LYS    12     174.720 -17.974 -11.379  1.00  0.00           N  
ATOM    193  HZ1 LYS    12     173.815 -17.955 -11.827  1.00  0.00           H  
ATOM    194  HZ2 LYS    12     175.278 -17.392 -11.988  1.00  0.00           H  
ATOM    195  HZ3 LYS    12     175.114 -18.884 -11.569  1.00  0.00           H  
ATOM    196  C   LYS    12     174.646 -20.917  -5.318  1.00  0.00           C  
ATOM    197  O   LYS    12     175.866 -20.973  -5.446  1.00  0.00           O  
ATOM    198  N   GLU    13     174.031 -22.088  -5.183  1.00  0.00           N  
ATOM    199  H   GLU    13     173.063 -22.094  -5.471  1.00  0.00           H  
ATOM    200  CA  GLU    13     174.773 -23.376  -4.914  1.00  0.00           C  
ATOM    201  HA  GLU    13     175.849 -23.233  -5.005  1.00  0.00           H  
ATOM    202  CB  GLU    13     174.409 -23.644  -3.456  1.00  0.00           C  
ATOM    203  HB2 GLU    13     175.057 -23.106  -2.764  1.00  0.00           H  
ATOM    204  HB3 GLU    13     173.423 -23.185  -3.386  1.00  0.00           H  
ATOM    205  CG  GLU    13     174.264 -25.056  -2.977  1.00  0.00           C  
ATOM    206  HG2 GLU    13     174.155 -24.858  -1.911  1.00  0.00           H  
ATOM    207  HG3 GLU    13     173.316 -25.483  -3.303  1.00  0.00           H  
ATOM    208  CD  GLU    13     175.411 -26.100  -3.032  1.00  0.00           C  
ATOM    209  OE1 GLU    13     175.261 -27.163  -2.378  1.00  0.00           O  
ATOM    210  OE2 GLU    13     176.403 -26.032  -3.892  1.00  0.00           O  
ATOM    211  C   GLU    13     174.310 -24.411  -5.945  1.00  0.00           C  
ATOM    212  O   GLU    13     173.157 -24.488  -6.333  1.00  0.00           O  
ATOM    213  N   GLY    14     175.257 -25.152  -6.450  1.00  0.00           N  
ATOM    214  H   GLY    14     176.229 -24.957  -6.259  1.00  0.00           H  
ATOM    215  CA  GLY    14     174.911 -26.306  -7.346  1.00  0.00           C  
ATOM    216  HA2 GLY    14     174.283 -26.841  -6.633  1.00  0.00           H  
ATOM    217  HA3 GLY    14     174.177 -26.172  -8.140  1.00  0.00           H  
ATOM    218  C   GLY    14     176.158 -27.188  -7.569  1.00  0.00           C  
ATOM    219  O   GLY    14     177.189 -26.968  -7.002  1.00  0.00           O  
ATOM    220  N   VAL    15     175.941 -28.226  -8.388  1.00  0.00           N  
ATOM    221  H   VAL    15     175.030 -28.434  -8.773  1.00  0.00           H  
ATOM    222  CA  VAL    15     176.916 -29.278  -8.704  1.00  0.00           C  
ATOM    223  HA  VAL    15     177.423 -29.472  -7.758  1.00  0.00           H  
ATOM    224  CB  VAL    15     176.212 -30.634  -9.153  1.00  0.00           C  
ATOM    225  HB  VAL    15     175.820 -30.367 -10.134  1.00  0.00           H  
ATOM    226  CG1 VAL    15     177.236 -31.741  -9.462  1.00  0.00           C  
ATOM    227 HG11 VAL    15     178.008 -31.569 -10.213  1.00  0.00           H  
ATOM    228 HG12 VAL    15     176.711 -32.655  -9.738  1.00  0.00           H  
ATOM    229 HG13 VAL    15     177.879 -31.921  -8.600  1.00  0.00           H  
ATOM    230  CG2 VAL    15     175.157 -31.259  -8.308  1.00  0.00           C  
ATOM    231 HG21 VAL    15     174.432 -30.478  -8.082  1.00  0.00           H  
ATOM    232 HG22 VAL    15     175.370 -31.416  -7.251  1.00  0.00           H  
ATOM    233 HG23 VAL    15     174.679 -32.122  -8.773  1.00  0.00           H  
ATOM    234  C   VAL    15     177.986 -28.814  -9.784  1.00  0.00           C  
ATOM    235  O   VAL    15     177.700 -28.063 -10.690  1.00  0.00           O  
ATOM    236  N   VAL    16     179.216 -29.189  -9.560  1.00  0.00           N  
ATOM    237  H   VAL    16     179.393 -29.808  -8.781  1.00  0.00           H  
ATOM    238  CA  VAL    16     180.216 -28.785 -10.599  1.00  0.00           C  
ATOM    239  HA  VAL    16     179.754 -27.975 -11.163  1.00  0.00           H  
ATOM    240  CB  VAL    16     181.495 -28.223  -9.948  1.00  0.00           C  
ATOM    241  HB  VAL    16     182.290 -28.320 -10.688  1.00  0.00           H  
ATOM    242  CG1 VAL    16     181.975 -29.043  -8.718  1.00  0.00           C  
ATOM    243 HG11 VAL    16     181.468 -28.913  -7.763  1.00  0.00           H  
ATOM    244 HG12 VAL    16     183.026 -28.775  -8.612  1.00  0.00           H  
ATOM    245 HG13 VAL    16     182.061 -30.070  -9.072  1.00  0.00           H  
ATOM    246  CG2 VAL    16     181.515 -26.738  -9.537  1.00  0.00           C  
ATOM    247 HG21 VAL    16     182.498 -26.274  -9.619  1.00  0.00           H  
ATOM    248 HG22 VAL    16     181.253 -26.515  -8.503  1.00  0.00           H  
ATOM    249 HG23 VAL    16     180.944 -26.160 -10.264  1.00  0.00           H  
ATOM    250  C   VAL    16     180.480 -29.878 -11.698  1.00  0.00           C  
ATOM    251  O   VAL    16     180.679 -31.040 -11.287  1.00  0.00           O  
ATOM    252  N   ALA    17     180.639 -29.658 -13.043  1.00  0.00           N  
ATOM    253  H   ALA    17     180.232 -28.781 -13.334  1.00  0.00           H  
ATOM    254  CA  ALA    17     180.610 -30.713 -14.067  1.00  0.00           C  
ATOM    255  HA  ALA    17     180.983 -31.638 -13.627  1.00  0.00           H  
ATOM    256  CB  ALA    17     179.182 -30.809 -14.576  1.00  0.00           C  
ATOM    257  HB1 ALA    17     178.475 -30.851 -13.747  1.00  0.00           H  
ATOM    258  HB2 ALA    17     179.146 -29.912 -15.193  1.00  0.00           H  
ATOM    259  HB3 ALA    17     179.184 -31.654 -15.264  1.00  0.00           H  
ATOM    260  C   ALA    17     181.609 -30.524 -15.281  1.00  0.00           C  
ATOM    261  O   ALA    17     182.513 -29.652 -15.142  1.00  0.00           O  
ATOM    262  N   ALA    18     181.593 -31.171 -16.391  1.00  0.00           N  
ATOM    263  H   ALA    18     180.761 -31.732 -16.505  1.00  0.00           H  
ATOM    264  CA  ALA    18     182.537 -31.016 -17.598  1.00  0.00           C  
ATOM    265  HA  ALA    18     183.560 -30.761 -17.322  1.00  0.00           H  
ATOM    266  CB  ALA    18     182.465 -32.310 -18.446  1.00  0.00           C  
ATOM    267  HB1 ALA    18     181.429 -32.298 -18.783  1.00  0.00           H  
ATOM    268  HB2 ALA    18     183.207 -32.418 -19.238  1.00  0.00           H  
ATOM    269  HB3 ALA    18     182.542 -33.164 -17.773  1.00  0.00           H  
ATOM    270  C   ALA    18     182.156 -29.651 -18.274  1.00  0.00           C  
ATOM    271  O   ALA    18     181.264 -28.955 -17.814  1.00  0.00           O  
ATOM    272  N   ALA    19     183.020 -29.392 -19.292  1.00  0.00           N  
ATOM    273  H   ALA    19     183.768 -30.057 -19.429  1.00  0.00           H  
ATOM    274  CA  ALA    19     183.021 -28.221 -20.213  1.00  0.00           C  
ATOM    275  HA  ALA    19     182.143 -27.584 -20.110  1.00  0.00           H  
ATOM    276  CB  ALA    19     184.348 -27.540 -20.086  1.00  0.00           C  
ATOM    277  HB1 ALA    19     184.373 -26.692 -20.770  1.00  0.00           H  
ATOM    278  HB2 ALA    19     184.501 -27.112 -19.095  1.00  0.00           H  
ATOM    279  HB3 ALA    19     185.073 -28.291 -20.397  1.00  0.00           H  
ATOM    280  C   ALA    19     182.937 -28.743 -21.681  1.00  0.00           C  
ATOM    281  O   ALA    19     183.326 -29.924 -21.966  1.00  0.00           O  
ATOM    282  N   GLU    20     182.314 -28.002 -22.664  1.00  0.00           N  
ATOM    283  H   GLU    20     181.934 -27.086 -22.473  1.00  0.00           H  
ATOM    284  CA  GLU    20     182.219 -28.444 -24.127  1.00  0.00           C  
ATOM    285  HA  GLU    20     182.330 -29.523 -24.237  1.00  0.00           H  
ATOM    286  CB  GLU    20     180.700 -28.206 -24.560  1.00  0.00           C  
ATOM    287  HB2 GLU    20     180.358 -27.240 -24.188  1.00  0.00           H  
ATOM    288  HB3 GLU    20     180.576 -28.073 -25.635  1.00  0.00           H  
ATOM    289  CG  GLU    20     179.591 -29.222 -23.932  1.00  0.00           C  
ATOM    290  HG2 GLU    20     179.896 -29.296 -22.889  1.00  0.00           H  
ATOM    291  HG3 GLU    20     178.622 -28.742 -24.073  1.00  0.00           H  
ATOM    292  CD  GLU    20     179.346 -30.548 -24.567  1.00  0.00           C  
ATOM    293  OE1 GLU    20     179.230 -31.631 -23.959  1.00  0.00           O  
ATOM    294  OE2 GLU    20     179.311 -30.605 -25.828  1.00  0.00           O  
ATOM    295  C   GLU    20     183.305 -27.749 -24.911  1.00  0.00           C  
ATOM    296  O   GLU    20     183.784 -28.174 -25.939  1.00  0.00           O  
ATOM    297  N   LYS    21     183.736 -26.560 -24.446  1.00  0.00           N  
ATOM    298  H   LYS    21     183.361 -26.119 -23.618  1.00  0.00           H  
ATOM    299  CA  LYS    21     184.717 -25.721 -25.137  1.00  0.00           C  
ATOM    300  HA  LYS    21     184.486 -25.704 -26.202  1.00  0.00           H  
ATOM    301  CB  LYS    21     184.648 -24.246 -24.710  1.00  0.00           C  
ATOM    302  HB2 LYS    21     185.344 -24.172 -23.875  1.00  0.00           H  
ATOM    303  HB3 LYS    21     185.084 -23.718 -25.559  1.00  0.00           H  
ATOM    304  CG  LYS    21     183.243 -23.706 -24.417  1.00  0.00           C  
ATOM    305  HG2 LYS    21     182.653 -23.790 -25.329  1.00  0.00           H  
ATOM    306  HG3 LYS    21     182.768 -24.272 -23.615  1.00  0.00           H  
ATOM    307  CD  LYS    21     183.157 -22.209 -24.080  1.00  0.00           C  
ATOM    308  HD2 LYS    21     183.792 -21.983 -23.223  1.00  0.00           H  
ATOM    309  HD3 LYS    21     183.442 -21.570 -24.917  1.00  0.00           H  
ATOM    310  CE  LYS    21     181.782 -21.847 -23.555  1.00  0.00           C  
ATOM    311  HE2 LYS    21     181.085 -22.551 -24.007  1.00  0.00           H  
ATOM    312  HE3 LYS    21     181.763 -22.005 -22.477  1.00  0.00           H  
ATOM    313  NZ  LYS    21     181.388 -20.460 -23.710  1.00  0.00           N  
ATOM    314  HZ1 LYS    21     182.036 -19.929 -24.273  1.00  0.00           H  
ATOM    315  HZ2 LYS    21     180.463 -20.285 -24.075  1.00  0.00           H  
ATOM    316  HZ3 LYS    21     181.398 -19.974 -22.824  1.00  0.00           H  
ATOM    317  C   LYS    21     186.132 -26.307 -25.078  1.00  0.00           C  
ATOM    318  O   LYS    21     186.476 -27.022 -24.180  1.00  0.00           O  
ATOM    319  N   THR    22     186.950 -26.017 -26.160  1.00  0.00           N  
ATOM    320  H   THR    22     186.605 -25.330 -26.814  1.00  0.00           H  
ATOM    321  CA  THR    22     188.345 -26.645 -26.427  1.00  0.00           C  
ATOM    322  HA  THR    22     188.111 -27.660 -26.104  1.00  0.00           H  
ATOM    323  CB  THR    22     188.672 -26.776 -27.939  1.00  0.00           C  
ATOM    324  HB  THR    22     187.710 -26.539 -28.395  1.00  0.00           H  
ATOM    325  CG2 THR    22     188.936 -28.220 -28.446  1.00  0.00           C  
ATOM    326 HG21 THR    22     187.996 -28.768 -28.378  1.00  0.00           H  
ATOM    327 HG22 THR    22     189.687 -28.754 -27.866  1.00  0.00           H  
ATOM    328 HG23 THR    22     189.416 -28.078 -29.414  1.00  0.00           H  
ATOM    329  OG1 THR    22     189.685 -25.962 -28.453  1.00  0.00           O  
ATOM    330  HG1 THR    22     189.913 -26.352 -29.300  1.00  0.00           H  
ATOM    331  C   THR    22     189.469 -26.246 -25.576  1.00  0.00           C  
ATOM    332  O   THR    22     190.524 -26.857 -25.642  1.00  0.00           O  
ATOM    333  N   LYS    23     189.400 -25.129 -24.812  1.00  0.00           N  
ATOM    334  H   LYS    23     188.513 -24.647 -24.782  1.00  0.00           H  
ATOM    335  CA  LYS    23     190.465 -24.388 -24.041  1.00  0.00           C  
ATOM    336  HA  LYS    23     191.012 -25.123 -23.451  1.00  0.00           H  
ATOM    337  CB  LYS    23     191.231 -23.716 -25.228  1.00  0.00           C  
ATOM    338  HB2 LYS    23     191.609 -24.441 -25.949  1.00  0.00           H  
ATOM    339  HB3 LYS    23     190.557 -23.033 -25.746  1.00  0.00           H  
ATOM    340  CG  LYS    23     192.589 -22.966 -24.818  1.00  0.00           C  
ATOM    341  HG2 LYS    23     192.202 -22.259 -24.083  1.00  0.00           H  
ATOM    342  HG3 LYS    23     193.273 -23.704 -24.398  1.00  0.00           H  
ATOM    343  CD  LYS    23     193.166 -22.074 -25.992  1.00  0.00           C  
ATOM    344  HD2 LYS    23     192.512 -21.316 -26.422  1.00  0.00           H  
ATOM    345  HD3 LYS    23     193.970 -21.530 -25.496  1.00  0.00           H  
ATOM    346  CE  LYS    23     193.606 -22.970 -27.066  1.00  0.00           C  
ATOM    347  HE2 LYS    23     194.480 -23.528 -26.728  1.00  0.00           H  
ATOM    348  HE3 LYS    23     192.771 -23.573 -27.424  1.00  0.00           H  
ATOM    349  NZ  LYS    23     194.046 -22.207 -28.339  1.00  0.00           N  
ATOM    350  HZ1 LYS    23     193.776 -22.723 -29.164  1.00  0.00           H  
ATOM    351  HZ2 LYS    23     193.511 -21.354 -28.264  1.00  0.00           H  
ATOM    352  HZ3 LYS    23     195.025 -21.957 -28.325  1.00  0.00           H  
ATOM    353  C   LYS    23     189.886 -23.334 -23.091  1.00  0.00           C  
ATOM    354  O   LYS    23     188.668 -22.959 -23.191  1.00  0.00           O  
ATOM    355  N   GLN    24     190.543 -22.944 -22.011  1.00  0.00           N  
ATOM    356  H   GLN    24     191.486 -23.287 -21.894  1.00  0.00           H  
ATOM    357  CA  GLN    24     190.066 -22.051 -20.965  1.00  0.00           C  
ATOM    358  HA  GLN    24     189.404 -21.330 -21.444  1.00  0.00           H  
ATOM    359  CB  GLN    24     189.163 -22.646 -19.943  1.00  0.00           C  
ATOM    360  HB2 GLN    24     188.556 -23.375 -20.480  1.00  0.00           H  
ATOM    361  HB3 GLN    24     189.675 -23.267 -19.207  1.00  0.00           H  
ATOM    362  CG  GLN    24     188.155 -21.780 -19.232  1.00  0.00           C  
ATOM    363  HG2 GLN    24     188.710 -20.847 -19.135  1.00  0.00           H  
ATOM    364  HG3 GLN    24     187.297 -21.559 -19.868  1.00  0.00           H  
ATOM    365  CD  GLN    24     187.515 -22.212 -17.948  1.00  0.00           C  
ATOM    366  OE1 GLN    24     186.774 -21.448 -17.385  1.00  0.00           O  
ATOM    367  NE2 GLN    24     187.646 -23.425 -17.572  1.00  0.00           N  
ATOM    368 HE21 GLN    24     188.225 -23.927 -18.231  1.00  0.00           H  
ATOM    369 HE22 GLN    24     187.049 -23.697 -16.804  1.00  0.00           H  
ATOM    370  C   GLN    24     191.201 -21.105 -20.380  1.00  0.00           C  
ATOM    371  O   GLN    24     192.301 -21.548 -19.925  1.00  0.00           O  
ATOM    372  N   GLY    25     190.963 -19.812 -20.536  1.00  0.00           N  
ATOM    373  H   GLY    25     190.025 -19.446 -20.620  1.00  0.00           H  
ATOM    374  CA  GLY    25     191.959 -18.765 -20.336  1.00  0.00           C  
ATOM    375  HA2 GLY    25     191.429 -17.843 -20.095  1.00  0.00           H  
ATOM    376  HA3 GLY    25     192.607 -18.925 -19.474  1.00  0.00           H  
ATOM    377  C   GLY    25     192.668 -18.605 -21.692  1.00  0.00           C  
ATOM    378  O   GLY    25     193.139 -19.538 -22.317  1.00  0.00           O  
ATOM    379  N   VAL    26     192.585 -17.340 -22.158  1.00  0.00           N  
ATOM    380  H   VAL    26     192.153 -16.601 -21.622  1.00  0.00           H  
ATOM    381  CA  VAL    26     193.422 -16.823 -23.330  1.00  0.00           C  
ATOM    382  HA  VAL    26     193.160 -17.537 -24.111  1.00  0.00           H  
ATOM    383  CB  VAL    26     193.110 -15.423 -23.782  1.00  0.00           C  
ATOM    384  HB  VAL    26     192.031 -15.430 -23.935  1.00  0.00           H  
ATOM    385  CG1 VAL    26     193.791 -15.161 -25.051  1.00  0.00           C  
ATOM    386 HG11 VAL    26     194.871 -15.043 -24.960  1.00  0.00           H  
ATOM    387 HG12 VAL    26     193.253 -14.318 -25.484  1.00  0.00           H  
ATOM    388 HG13 VAL    26     193.551 -15.965 -25.746  1.00  0.00           H  
ATOM    389  CG2 VAL    26     193.350 -14.114 -22.946  1.00  0.00           C  
ATOM    390 HG21 VAL    26     193.406 -13.284 -23.651  1.00  0.00           H  
ATOM    391 HG22 VAL    26     194.362 -14.199 -22.550  1.00  0.00           H  
ATOM    392 HG23 VAL    26     192.677 -14.079 -22.090  1.00  0.00           H  
ATOM    393  C   VAL    26     194.937 -17.027 -23.017  1.00  0.00           C  
ATOM    394  O   VAL    26     195.213 -16.899 -21.870  1.00  0.00           O  
ATOM    395  N   ALA    27     195.771 -17.483 -23.933  1.00  0.00           N  
ATOM    396  H   ALA    27     195.353 -17.492 -24.853  1.00  0.00           H  
ATOM    397  CA  ALA    27     197.148 -17.877 -23.683  1.00  0.00           C  
ATOM    398  HA  ALA    27     197.256 -17.901 -22.599  1.00  0.00           H  
ATOM    399  CB  ALA    27     197.325 -19.387 -24.171  1.00  0.00           C  
ATOM    400  HB1 ALA    27     196.816 -20.067 -23.488  1.00  0.00           H  
ATOM    401  HB2 ALA    27     197.136 -19.696 -25.199  1.00  0.00           H  
ATOM    402  HB3 ALA    27     198.339 -19.670 -23.889  1.00  0.00           H  
ATOM    403  C   ALA    27     198.181 -16.813 -24.273  1.00  0.00           C  
ATOM    404  O   ALA    27     197.702 -15.817 -24.767  1.00  0.00           O  
ATOM    405  N   GLU    28     199.495 -17.023 -24.261  1.00  0.00           N  
ATOM    406  H   GLU    28     199.991 -17.807 -23.862  1.00  0.00           H  
ATOM    407  CA  GLU    28     200.448 -15.952 -24.687  1.00  0.00           C  
ATOM    408  HA  GLU    28     200.130 -14.942 -24.431  1.00  0.00           H  
ATOM    409  CB  GLU    28     201.638 -16.036 -23.667  1.00  0.00           C  
ATOM    410  HB2 GLU    28     202.184 -16.914 -24.011  1.00  0.00           H  
ATOM    411  HB3 GLU    28     202.216 -15.112 -23.659  1.00  0.00           H  
ATOM    412  CG  GLU    28     201.169 -16.243 -22.107  1.00  0.00           C  
ATOM    413  HG2 GLU    28     201.324 -15.402 -21.432  1.00  0.00           H  
ATOM    414  HG3 GLU    28     200.112 -16.491 -22.015  1.00  0.00           H  
ATOM    415  CD  GLU    28     201.946 -17.370 -21.435  1.00  0.00           C  
ATOM    416  OE1 GLU    28     201.295 -18.170 -20.760  1.00  0.00           O  
ATOM    417  OE2 GLU    28     203.206 -17.425 -21.539  1.00  0.00           O  
ATOM    418  C   GLU    28     200.733 -15.914 -26.261  1.00  0.00           C  
ATOM    419  O   GLU    28     201.728 -15.298 -26.522  1.00  0.00           O  
ATOM    420  N   ALA    29     199.787 -16.425 -27.121  1.00  0.00           N  
ATOM    421  H   ALA    29     198.843 -16.556 -26.786  1.00  0.00           H  
ATOM    422  CA  ALA    29     199.988 -16.622 -28.576  1.00  0.00           C  
ATOM    423  HA  ALA    29     200.936 -16.306 -29.012  1.00  0.00           H  
ATOM    424  CB  ALA    29     199.688 -18.113 -28.818  1.00  0.00           C  
ATOM    425  HB1 ALA    29     200.309 -18.782 -28.222  1.00  0.00           H  
ATOM    426  HB2 ALA    29     198.682 -18.403 -28.512  1.00  0.00           H  
ATOM    427  HB3 ALA    29     199.596 -18.292 -29.890  1.00  0.00           H  
ATOM    428  C   ALA    29     198.970 -15.761 -29.412  1.00  0.00           C  
ATOM    429  O   ALA    29     198.094 -16.248 -30.102  1.00  0.00           O  
ATOM    430  N   ALA    30     198.965 -14.414 -29.287  1.00  0.00           N  
ATOM    431  H   ALA    30     199.668 -14.164 -28.607  1.00  0.00           H  
ATOM    432  CA  ALA    30     198.099 -13.315 -29.849  1.00  0.00           C  
ATOM    433  HA  ALA    30     197.400 -13.807 -30.526  1.00  0.00           H  
ATOM    434  CB  ALA    30     197.325 -12.690 -28.644  1.00  0.00           C  
ATOM    435  HB1 ALA    30     196.559 -11.951 -28.878  1.00  0.00           H  
ATOM    436  HB2 ALA    30     196.944 -13.584 -28.151  1.00  0.00           H  
ATOM    437  HB3 ALA    30     197.904 -12.118 -27.919  1.00  0.00           H  
ATOM    438  C   ALA    30     198.882 -12.200 -30.539  1.00  0.00           C  
ATOM    439  O   ALA    30     200.091 -12.191 -30.505  1.00  0.00           O  
ATOM    440  N   GLY    31     198.199 -11.288 -31.251  1.00  0.00           N  
ATOM    441  H   GLY    31     197.214 -11.486 -31.350  1.00  0.00           H  
ATOM    442  CA  GLY    31     198.758 -10.046 -31.865  1.00  0.00           C  
ATOM    443  HA2 GLY    31     197.895  -9.390 -31.975  1.00  0.00           H  
ATOM    444  HA3 GLY    31     199.470  -9.667 -31.131  1.00  0.00           H  
ATOM    445  C   GLY    31     199.345 -10.349 -33.151  1.00  0.00           C  
ATOM    446  O   GLY    31     199.271 -11.505 -33.713  1.00  0.00           O  
ATOM    447  N   LYS    32     200.282  -9.530 -33.612  1.00  0.00           N  
ATOM    448  H   LYS    32     200.557  -8.748 -33.035  1.00  0.00           H  
ATOM    449  CA  LYS    32     200.868  -9.604 -34.957  1.00  0.00           C  
ATOM    450  HA  LYS    32     200.695 -10.617 -35.319  1.00  0.00           H  
ATOM    451  CB  LYS    32     200.216  -8.539 -35.805  1.00  0.00           C  
ATOM    452  HB2 LYS    32     200.370  -7.560 -35.351  1.00  0.00           H  
ATOM    453  HB3 LYS    32     200.796  -8.570 -36.727  1.00  0.00           H  
ATOM    454  CG  LYS    32     198.717  -8.738 -36.112  1.00  0.00           C  
ATOM    455  HG2 LYS    32     198.560  -9.677 -36.642  1.00  0.00           H  
ATOM    456  HG3 LYS    32     198.311  -8.945 -35.122  1.00  0.00           H  
ATOM    457  CD  LYS    32     197.939  -7.476 -36.690  1.00  0.00           C  
ATOM    458  HD2 LYS    32     198.380  -6.640 -36.146  1.00  0.00           H  
ATOM    459  HD3 LYS    32     198.102  -7.396 -37.765  1.00  0.00           H  
ATOM    460  CE  LYS    32     196.507  -7.704 -36.599  1.00  0.00           C  
ATOM    461  HE2 LYS    32     196.306  -8.702 -36.989  1.00  0.00           H  
ATOM    462  HE3 LYS    32     196.143  -7.582 -35.579  1.00  0.00           H  
ATOM    463  NZ  LYS    32     195.711  -6.615 -37.341  1.00  0.00           N  
ATOM    464  HZ1 LYS    32     194.719  -6.788 -37.263  1.00  0.00           H  
ATOM    465  HZ2 LYS    32     195.852  -5.743 -36.851  1.00  0.00           H  
ATOM    466  HZ3 LYS    32     195.728  -6.503 -38.345  1.00  0.00           H  
ATOM    467  C   LYS    32     202.396  -9.339 -34.858  1.00  0.00           C  
ATOM    468  O   LYS    32     202.865  -8.705 -33.887  1.00  0.00           O  
ATOM    469  N   THR    33     203.104  -9.600 -35.890  1.00  0.00           N  
ATOM    470  H   THR    33     202.696 -10.228 -36.569  1.00  0.00           H  
ATOM    471  CA  THR    33     204.572  -9.439 -35.995  1.00  0.00           C  
ATOM    472  HA  THR    33     204.815  -8.532 -35.442  1.00  0.00           H  
ATOM    473  CB  THR    33     205.280 -10.620 -35.230  1.00  0.00           C  
ATOM    474  HB  THR    33     204.602 -10.941 -34.439  1.00  0.00           H  
ATOM    475  CG2 THR    33     206.554 -10.061 -34.635  1.00  0.00           C  
ATOM    476 HG21 THR    33     206.241  -9.357 -33.863  1.00  0.00           H  
ATOM    477 HG22 THR    33     207.050  -9.595 -35.486  1.00  0.00           H  
ATOM    478 HG23 THR    33     207.129 -10.918 -34.285  1.00  0.00           H  
ATOM    479  OG1 THR    33     205.557 -11.820 -35.910  1.00  0.00           O  
ATOM    480  HG1 THR    33     205.252 -12.557 -35.377  1.00  0.00           H  
ATOM    481  C   THR    33     205.035  -9.490 -37.400  1.00  0.00           C  
ATOM    482  O   THR    33     204.292  -9.966 -38.297  1.00  0.00           O  
ATOM    483  N   LYS    34     206.185  -8.910 -37.851  1.00  0.00           N  
ATOM    484  H   LYS    34     206.852  -8.576 -37.169  1.00  0.00           H  
ATOM    485  CA  LYS    34     206.641  -8.736 -39.242  1.00  0.00           C  
ATOM    486  HA  LYS    34     206.297  -9.525 -39.912  1.00  0.00           H  
ATOM    487  CB  LYS    34     206.140  -7.394 -39.956  1.00  0.00           C  
ATOM    488  HB2 LYS    34     205.260  -6.956 -39.486  1.00  0.00           H  
ATOM    489  HB3 LYS    34     206.780  -6.512 -39.973  1.00  0.00           H  
ATOM    490  CG  LYS    34     205.763  -7.684 -41.415  1.00  0.00           C  
ATOM    491  HG2 LYS    34     206.645  -7.924 -42.009  1.00  0.00           H  
ATOM    492  HG3 LYS    34     205.036  -8.485 -41.286  1.00  0.00           H  
ATOM    493  CD  LYS    34     205.265  -6.436 -42.068  1.00  0.00           C  
ATOM    494  HD2 LYS    34     204.230  -6.266 -41.771  1.00  0.00           H  
ATOM    495  HD3 LYS    34     205.751  -5.466 -41.965  1.00  0.00           H  
ATOM    496  CE  LYS    34     205.150  -6.557 -43.544  1.00  0.00           C  
ATOM    497  HE2 LYS    34     204.872  -5.571 -43.916  1.00  0.00           H  
ATOM    498  HE3 LYS    34     206.145  -6.665 -43.977  1.00  0.00           H  
ATOM    499  NZ  LYS    34     204.224  -7.680 -44.001  1.00  0.00           N  
ATOM    500  HZ1 LYS    34     204.612  -8.605 -44.122  1.00  0.00           H  
ATOM    501  HZ2 LYS    34     203.493  -7.753 -43.307  1.00  0.00           H  
ATOM    502  HZ3 LYS    34     203.816  -7.565 -44.917  1.00  0.00           H  
ATOM    503  C   LYS    34     208.188  -8.895 -39.347  1.00  0.00           C  
ATOM    504  O   LYS    34     208.851  -8.624 -38.326  1.00  0.00           O  
ATOM    505  N   GLU    35     208.671  -9.156 -40.527  1.00  0.00           N  
ATOM    506  H   GLU    35     208.017  -9.359 -41.269  1.00  0.00           H  
ATOM    507  CA  GLU    35     210.022  -9.476 -40.968  1.00  0.00           C  
ATOM    508  HA  GLU    35     210.680  -9.476 -40.099  1.00  0.00           H  
ATOM    509  CB  GLU    35     210.081 -10.864 -41.631  1.00  0.00           C  
ATOM    510  HB2 GLU    35     209.197 -11.178 -42.185  1.00  0.00           H  
ATOM    511  HB3 GLU    35     210.861 -10.883 -42.391  1.00  0.00           H  
ATOM    512  CG  GLU    35     210.444 -12.065 -40.685  1.00  0.00           C  
ATOM    513  HG2 GLU    35     211.270 -12.643 -41.099  1.00  0.00           H  
ATOM    514  HG3 GLU    35     210.820 -11.792 -39.699  1.00  0.00           H  
ATOM    515  CD  GLU    35     209.270 -13.041 -40.550  1.00  0.00           C  
ATOM    516  OE1 GLU    35     208.224 -12.631 -40.080  1.00  0.00           O  
ATOM    517  OE2 GLU    35     209.304 -14.215 -40.985  1.00  0.00           O  
ATOM    518  C   GLU    35     210.451  -8.353 -41.968  1.00  0.00           C  
ATOM    519  O   GLU    35     210.530  -8.555 -43.197  1.00  0.00           O  
ATOM    520  N   GLY    36     210.961  -7.240 -41.453  1.00  0.00           N  
ATOM    521  H   GLY    36     210.947  -7.241 -40.443  1.00  0.00           H  
ATOM    522  CA  GLY    36     211.431  -6.192 -42.270  1.00  0.00           C  
ATOM    523  HA2 GLY    36     211.251  -6.466 -43.310  1.00  0.00           H  
ATOM    524  HA3 GLY    36     210.791  -5.317 -42.162  1.00  0.00           H  
ATOM    525  C   GLY    36     212.941  -5.785 -42.266  1.00  0.00           C  
ATOM    526  O   GLY    36     213.329  -4.731 -42.804  1.00  0.00           O  
ATOM    527  N   VAL    37     213.836  -6.769 -41.951  1.00  0.00           N  
ATOM    528  H   VAL    37     213.507  -7.716 -41.830  1.00  0.00           H  
ATOM    529  CA  VAL    37     215.425  -6.626 -41.829  1.00  0.00           C  
ATOM    530  HA  VAL    37     215.894  -5.700 -42.162  1.00  0.00           H  
ATOM    531  CB  VAL    37     215.765  -6.659 -40.294  1.00  0.00           C  
ATOM    532  HB  VAL    37     216.833  -6.442 -40.291  1.00  0.00           H  
ATOM    533  CG1 VAL    37     215.372  -8.008 -39.599  1.00  0.00           C  
ATOM    534 HG11 VAL    37     214.294  -8.020 -39.439  1.00  0.00           H  
ATOM    535 HG12 VAL    37     215.831  -8.018 -38.610  1.00  0.00           H  
ATOM    536 HG13 VAL    37     215.705  -8.844 -40.214  1.00  0.00           H  
ATOM    537  CG2 VAL    37     215.368  -5.354 -39.470  1.00  0.00           C  
ATOM    538 HG21 VAL    37     214.309  -5.116 -39.579  1.00  0.00           H  
ATOM    539 HG22 VAL    37     216.022  -4.509 -39.686  1.00  0.00           H  
ATOM    540 HG23 VAL    37     215.397  -5.614 -38.412  1.00  0.00           H  
ATOM    541  C   VAL    37     216.206  -7.750 -42.502  1.00  0.00           C  
ATOM    542  O   VAL    37     215.527  -8.659 -42.988  1.00  0.00           O  
ATOM    543  N   LEU    38     217.522  -7.776 -42.386  1.00  0.00           N  
ATOM    544  H   LEU    38     218.027  -7.102 -41.829  1.00  0.00           H  
ATOM    545  CA  LEU    38     218.397  -8.804 -42.806  1.00  0.00           C  
ATOM    546  HA  LEU    38     217.884  -9.489 -43.481  1.00  0.00           H  
ATOM    547  CB  LEU    38     219.581  -8.240 -43.801  1.00  0.00           C  
ATOM    548  HB2 LEU    38     220.065  -7.544 -43.115  1.00  0.00           H  
ATOM    549  HB3 LEU    38     220.304  -9.028 -44.014  1.00  0.00           H  
ATOM    550  CG  LEU    38     219.312  -7.486 -45.138  1.00  0.00           C  
ATOM    551  HG  LEU    38     220.310  -7.362 -45.559  1.00  0.00           H  
ATOM    552  CD1 LEU    38     218.799  -6.080 -44.941  1.00  0.00           C  
ATOM    553 HD11 LEU    38     218.417  -5.863 -43.944  1.00  0.00           H  
ATOM    554 HD12 LEU    38     218.075  -5.865 -45.727  1.00  0.00           H  
ATOM    555 HD13 LEU    38     219.613  -5.437 -45.273  1.00  0.00           H  
ATOM    556  CD2 LEU    38     218.457  -8.274 -46.136  1.00  0.00           C  
ATOM    557 HD21 LEU    38     218.407  -7.650 -47.028  1.00  0.00           H  
ATOM    558 HD22 LEU    38     217.471  -8.551 -45.760  1.00  0.00           H  
ATOM    559 HD23 LEU    38     219.032  -9.152 -46.430  1.00  0.00           H  
ATOM    560  C   LEU    38     219.045  -9.629 -41.664  1.00  0.00           C  
ATOM    561  O   LEU    38     219.295  -9.098 -40.632  1.00  0.00           O  
ATOM    562  N   TYR    39     219.338 -10.916 -41.888  1.00  0.00           N  
ATOM    563  H   TYR    39     219.026 -11.232 -42.795  1.00  0.00           H  
ATOM    564  CA  TYR    39     219.803 -11.788 -40.786  1.00  0.00           C  
ATOM    565  HA  TYR    39     219.728 -11.312 -39.808  1.00  0.00           H  
ATOM    566  CB  TYR    39     219.064 -13.101 -40.885  1.00  0.00           C  
ATOM    567  HB2 TYR    39     218.061 -12.902 -41.263  1.00  0.00           H  
ATOM    568  HB3 TYR    39     219.625 -13.762 -41.545  1.00  0.00           H  
ATOM    569  CG  TYR    39     218.950 -13.767 -39.527  1.00  0.00           C  
ATOM    570  CD1 TYR    39     220.109 -14.385 -38.828  1.00  0.00           C  
ATOM    571  HD1 TYR    39     220.958 -14.474 -39.489  1.00  0.00           H  
ATOM    572  CE1 TYR    39     220.253 -14.859 -37.575  1.00  0.00           C  
ATOM    573  HE1 TYR    39     221.189 -15.245 -37.198  1.00  0.00           H  
ATOM    574  CZ  TYR    39     219.060 -14.724 -36.906  1.00  0.00           C  
ATOM    575  OH  TYR    39     218.842 -15.241 -35.701  1.00  0.00           O  
ATOM    576  HH  TYR    39     218.026 -15.736 -35.602  1.00  0.00           H  
ATOM    577  CE2 TYR    39     217.902 -14.251 -37.427  1.00  0.00           C  
ATOM    578  HE2 TYR    39     216.976 -14.325 -36.877  1.00  0.00           H  
ATOM    579  CD2 TYR    39     217.821 -13.816 -38.776  1.00  0.00           C  
ATOM    580  HD2 TYR    39     216.884 -13.445 -39.163  1.00  0.00           H  
ATOM    581  C   TYR    39     221.292 -12.017 -40.813  1.00  0.00           C  
ATOM    582  O   TYR    39     221.849 -12.241 -41.903  1.00  0.00           O  
ATOM    583  N   VAL    40     222.063 -12.064 -39.694  1.00  0.00           N  
ATOM    584  H   VAL    40     221.566 -12.080 -38.815  1.00  0.00           H  
ATOM    585  CA  VAL    40     223.533 -12.430 -39.617  1.00  0.00           C  
ATOM    586  HA  VAL    40     223.684 -13.205 -40.368  1.00  0.00           H  
ATOM    587  CB  VAL    40     224.402 -11.200 -39.999  1.00  0.00           C  
ATOM    588  HB  VAL    40     224.192 -11.197 -41.069  1.00  0.00           H  
ATOM    589  CG1 VAL    40     225.991 -11.261 -39.744  1.00  0.00           C  
ATOM    590 HG11 VAL    40     226.603 -12.049 -40.182  1.00  0.00           H  
ATOM    591 HG12 VAL    40     226.244 -11.532 -38.719  1.00  0.00           H  
ATOM    592 HG13 VAL    40     226.454 -10.391 -40.209  1.00  0.00           H  
ATOM    593  CG2 VAL    40     223.888  -9.796 -39.439  1.00  0.00           C  
ATOM    594 HG21 VAL    40     224.447  -9.014 -39.952  1.00  0.00           H  
ATOM    595 HG22 VAL    40     224.030  -9.793 -38.358  1.00  0.00           H  
ATOM    596 HG23 VAL    40     222.871  -9.622 -39.792  1.00  0.00           H  
ATOM    597  C   VAL    40     223.940 -12.925 -38.194  1.00  0.00           C  
ATOM    598  O   VAL    40     223.664 -12.297 -37.201  1.00  0.00           O  
ATOM    599  N   GLY    41     224.518 -14.144 -38.038  1.00  0.00           N  
ATOM    600  H   GLY    41     224.800 -14.568 -38.910  1.00  0.00           H  
ATOM    601  CA  GLY    41     224.838 -14.644 -36.754  1.00  0.00           C  
ATOM    602  HA2 GLY    41     224.133 -14.250 -36.022  1.00  0.00           H  
ATOM    603  HA3 GLY    41     224.666 -15.719 -36.815  1.00  0.00           H  
ATOM    604  C   GLY    41     226.335 -14.321 -36.423  1.00  0.00           C  
ATOM    605  O   GLY    41     227.154 -15.175 -35.943  1.00  0.00           O  
ATOM    606  N   SER    42     226.664 -13.064 -36.655  1.00  0.00           N  
ATOM    607  H   SER    42     225.846 -12.495 -36.822  1.00  0.00           H  
ATOM    608  CA  SER    42     227.956 -12.380 -36.833  1.00  0.00           C  
ATOM    609  HA  SER    42     227.700 -11.451 -37.342  1.00  0.00           H  
ATOM    610  CB  SER    42     228.532 -11.898 -35.385  1.00  0.00           C  
ATOM    611  HB2 SER    42     227.859 -11.076 -35.142  1.00  0.00           H  
ATOM    612  HB3 SER    42     228.641 -12.652 -34.606  1.00  0.00           H  
ATOM    613  OG  SER    42     229.875 -11.449 -35.576  1.00  0.00           O  
ATOM    614  HG  SER    42     229.988 -10.743 -34.935  1.00  0.00           H  
ATOM    615  C   SER    42     228.977 -13.121 -37.694  1.00  0.00           C  
ATOM    616  O   SER    42     229.282 -12.792 -38.874  1.00  0.00           O  
ATOM    617  N   LYS    43     229.230 -14.359 -37.274  1.00  0.00           N  
ATOM    618  H   LYS    43     228.970 -14.588 -36.325  1.00  0.00           H  
ATOM    619  CA  LYS    43     230.145 -15.242 -37.935  1.00  0.00           C  
ATOM    620  HA  LYS    43     230.922 -14.520 -38.182  1.00  0.00           H  
ATOM    621  CB  LYS    43     230.672 -16.331 -36.931  1.00  0.00           C  
ATOM    622  HB2 LYS    43     231.420 -17.016 -37.329  1.00  0.00           H  
ATOM    623  HB3 LYS    43     231.385 -15.983 -36.184  1.00  0.00           H  
ATOM    624  CG  LYS    43     229.543 -17.169 -36.222  1.00  0.00           C  
ATOM    625  HG2 LYS    43     229.177 -16.527 -35.421  1.00  0.00           H  
ATOM    626  HG3 LYS    43     228.720 -17.190 -36.937  1.00  0.00           H  
ATOM    627  CD  LYS    43     229.861 -18.554 -35.742  1.00  0.00           C  
ATOM    628  HD2 LYS    43     230.465 -19.060 -36.495  1.00  0.00           H  
ATOM    629  HD3 LYS    43     230.429 -18.627 -34.814  1.00  0.00           H  
ATOM    630  CE  LYS    43     228.659 -19.523 -35.426  1.00  0.00           C  
ATOM    631  HE2 LYS    43     228.035 -19.027 -34.682  1.00  0.00           H  
ATOM    632  HE3 LYS    43     228.026 -19.721 -36.292  1.00  0.00           H  
ATOM    633  NZ  LYS    43     228.998 -20.876 -34.809  1.00  0.00           N  
ATOM    634  HZ1 LYS    43     229.389 -20.848 -33.878  1.00  0.00           H  
ATOM    635  HZ2 LYS    43     228.184 -21.473 -34.780  1.00  0.00           H  
ATOM    636  HZ3 LYS    43     229.638 -21.300 -35.465  1.00  0.00           H  
ATOM    637  C   LYS    43     229.664 -15.867 -39.240  1.00  0.00           C  
ATOM    638  O   LYS    43     230.431 -16.341 -40.020  1.00  0.00           O  
ATOM    639  N   THR    44     228.383 -15.856 -39.517  1.00  0.00           N  
ATOM    640  H   THR    44     227.816 -15.407 -38.813  1.00  0.00           H  
ATOM    641  CA  THR    44     227.777 -16.643 -40.713  1.00  0.00           C  
ATOM    642  HA  THR    44     228.574 -16.834 -41.432  1.00  0.00           H  
ATOM    643  CB  THR    44     227.158 -18.026 -40.497  1.00  0.00           C  
ATOM    644  HB  THR    44     226.075 -17.897 -40.503  1.00  0.00           H  
ATOM    645  CG2 THR    44     227.440 -18.692 -39.128  1.00  0.00           C  
ATOM    646 HG21 THR    44     227.015 -19.696 -39.145  1.00  0.00           H  
ATOM    647 HG22 THR    44     227.059 -18.060 -38.326  1.00  0.00           H  
ATOM    648 HG23 THR    44     228.520 -18.670 -38.981  1.00  0.00           H  
ATOM    649  OG1 THR    44     227.578 -18.861 -41.569  1.00  0.00           O  
ATOM    650  HG1 THR    44     227.895 -19.614 -41.065  1.00  0.00           H  
ATOM    651  C   THR    44     226.673 -15.754 -41.398  1.00  0.00           C  
ATOM    652  O   THR    44     225.917 -14.917 -40.808  1.00  0.00           O  
ATOM    653  N   LYS    45     226.619 -15.977 -42.768  1.00  0.00           N  
ATOM    654  H   LYS    45     227.446 -16.483 -43.054  1.00  0.00           H  
ATOM    655  CA  LYS    45     225.672 -15.440 -43.725  1.00  0.00           C  
ATOM    656  HA  LYS    45     224.980 -14.857 -43.117  1.00  0.00           H  
ATOM    657  CB  LYS    45     226.512 -14.407 -44.593  1.00  0.00           C  
ATOM    658  HB2 LYS    45     227.357 -14.783 -45.170  1.00  0.00           H  
ATOM    659  HB3 LYS    45     225.946 -14.076 -45.464  1.00  0.00           H  
ATOM    660  CG  LYS    45     226.789 -13.118 -43.754  1.00  0.00           C  
ATOM    661  HG2 LYS    45     225.945 -12.434 -43.662  1.00  0.00           H  
ATOM    662  HG3 LYS    45     227.100 -13.450 -42.764  1.00  0.00           H  
ATOM    663  CD  LYS    45     227.886 -12.367 -44.477  1.00  0.00           C  
ATOM    664  HD2 LYS    45     228.020 -11.589 -43.725  1.00  0.00           H  
ATOM    665  HD3 LYS    45     228.859 -12.843 -44.359  1.00  0.00           H  
ATOM    666  CE  LYS    45     227.708 -11.622 -45.806  1.00  0.00           C  
ATOM    667  HE2 LYS    45     228.437 -12.142 -46.429  1.00  0.00           H  
ATOM    668  HE3 LYS    45     226.671 -11.585 -46.138  1.00  0.00           H  
ATOM    669  NZ  LYS    45     228.085 -10.189 -45.754  1.00  0.00           N  
ATOM    670  HZ1 LYS    45     227.392  -9.618 -45.291  1.00  0.00           H  
ATOM    671  HZ2 LYS    45     228.969 -10.255 -45.271  1.00  0.00           H  
ATOM    672  HZ3 LYS    45     228.127  -9.763 -46.669  1.00  0.00           H  
ATOM    673  C   LYS    45     225.014 -16.485 -44.640  1.00  0.00           C  
ATOM    674  O   LYS    45     225.716 -17.317 -45.215  1.00  0.00           O  
ATOM    675  N   GLU    46     223.711 -16.346 -44.950  1.00  0.00           N  
ATOM    676  H   GLU    46     223.137 -15.733 -44.388  1.00  0.00           H  
ATOM    677  CA  GLU    46     223.021 -17.058 -45.975  1.00  0.00           C  
ATOM    678  HA  GLU    46     223.596 -17.915 -46.326  1.00  0.00           H  
ATOM    679  CB  GLU    46     221.664 -17.749 -45.505  1.00  0.00           C  
ATOM    680  HB2 GLU    46     222.139 -18.495 -44.869  1.00  0.00           H  
ATOM    681  HB3 GLU    46     221.160 -17.235 -44.686  1.00  0.00           H  
ATOM    682  CG  GLU    46     220.733 -18.423 -46.492  1.00  0.00           C  
ATOM    683  HG2 GLU    46     219.816 -17.834 -46.519  1.00  0.00           H  
ATOM    684  HG3 GLU    46     221.146 -18.367 -47.500  1.00  0.00           H  
ATOM    685  CD  GLU    46     220.323 -19.859 -46.388  1.00  0.00           C  
ATOM    686  OE1 GLU    46     220.064 -20.541 -47.386  1.00  0.00           O  
ATOM    687  OE2 GLU    46     220.271 -20.313 -45.213  1.00  0.00           O  
ATOM    688  C   GLU    46     222.991 -16.166 -47.195  1.00  0.00           C  
ATOM    689  O   GLU    46     223.561 -16.655 -48.157  1.00  0.00           O  
ATOM    690  N   GLY    47     222.412 -14.940 -47.169  1.00  0.00           N  
ATOM    691  H   GLY    47     221.935 -14.605 -46.344  1.00  0.00           H  
ATOM    692  CA  GLY    47     222.387 -14.068 -48.424  1.00  0.00           C  
ATOM    693  HA2 GLY    47     222.642 -13.126 -47.938  1.00  0.00           H  
ATOM    694  HA3 GLY    47     223.251 -14.245 -49.066  1.00  0.00           H  
ATOM    695  C   GLY    47     221.060 -14.061 -49.154  1.00  0.00           C  
ATOM    696  O   GLY    47     220.205 -14.819 -48.698  1.00  0.00           O  
ATOM    697  N   VAL    48     220.839 -13.268 -50.251  1.00  0.00           N  
ATOM    698  H   VAL    48     221.517 -12.559 -50.489  1.00  0.00           H  
ATOM    699  CA  VAL    48     219.676 -13.321 -51.176  1.00  0.00           C  
ATOM    700  HA  VAL    48     219.062 -14.180 -50.904  1.00  0.00           H  
ATOM    701  CB  VAL    48     218.830 -11.971 -50.908  1.00  0.00           C  
ATOM    702  HB  VAL    48     219.490 -11.187 -50.539  1.00  0.00           H  
ATOM    703  CG1 VAL    48     217.805 -12.122 -49.775  1.00  0.00           C  
ATOM    704 HG11 VAL    48     217.072 -11.315 -49.783  1.00  0.00           H  
ATOM    705 HG12 VAL    48     218.341 -12.068 -48.827  1.00  0.00           H  
ATOM    706 HG13 VAL    48     217.239 -13.054 -49.761  1.00  0.00           H  
ATOM    707  CG2 VAL    48     218.033 -11.396 -52.056  1.00  0.00           C  
ATOM    708 HG21 VAL    48     217.305 -12.104 -52.453  1.00  0.00           H  
ATOM    709 HG22 VAL    48     218.734 -10.991 -52.786  1.00  0.00           H  
ATOM    710 HG23 VAL    48     217.472 -10.539 -51.684  1.00  0.00           H  
ATOM    711  C   VAL    48     220.132 -13.443 -52.665  1.00  0.00           C  
ATOM    712  O   VAL    48     221.176 -12.847 -53.035  1.00  0.00           O  
ATOM    713  N   VAL    49     219.428 -14.235 -53.457  1.00  0.00           N  
ATOM    714  H   VAL    49     218.683 -14.735 -52.993  1.00  0.00           H  
ATOM    715  CA  VAL    49     219.933 -14.826 -54.771  1.00  0.00           C  
ATOM    716  HA  VAL    49     220.999 -15.047 -54.735  1.00  0.00           H  
ATOM    717  CB  VAL    49     219.283 -16.192 -54.965  1.00  0.00           C  
ATOM    718  HB  VAL    49     218.290 -15.749 -55.041  1.00  0.00           H  
ATOM    719  CG1 VAL    49     219.300 -17.171 -53.802  1.00  0.00           C  
ATOM    720 HG11 VAL    49     218.907 -16.750 -52.877  1.00  0.00           H  
ATOM    721 HG12 VAL    49     220.239 -17.723 -53.753  1.00  0.00           H  
ATOM    722 HG13 VAL    49     218.627 -17.951 -54.160  1.00  0.00           H  
ATOM    723  CG2 VAL    49     219.567 -16.856 -56.330  1.00  0.00           C  
ATOM    724 HG21 VAL    49     219.223 -17.891 -56.340  1.00  0.00           H  
ATOM    725 HG22 VAL    49     220.628 -17.006 -56.531  1.00  0.00           H  
ATOM    726 HG23 VAL    49     219.224 -16.213 -57.141  1.00  0.00           H  
ATOM    727  C   VAL    49     219.602 -13.994 -56.030  1.00  0.00           C  
ATOM    728  O   VAL    49     220.454 -13.835 -56.876  1.00  0.00           O  
ATOM    729  N   HIE    50     218.492 -13.235 -56.043  1.00  0.00           N  
ATOM    730  H   HIE    50     218.000 -13.105 -55.170  1.00  0.00           H  
ATOM    731  CA  HIE    50     218.008 -12.496 -57.201  1.00  0.00           C  
ATOM    732  HA  HIE    50     216.928 -12.363 -57.136  1.00  0.00           H  
ATOM    733  CB  HIE    50     218.720 -11.190 -57.265  1.00  0.00           C  
ATOM    734  HB2 HIE    50     219.100 -10.979 -56.265  1.00  0.00           H  
ATOM    735  HB3 HIE    50     219.608 -11.120 -57.894  1.00  0.00           H  
ATOM    736  CG  HIE    50     217.845 -10.090 -57.749  1.00  0.00           C  
ATOM    737  ND1 HIE    50     217.952  -9.457 -59.005  1.00  0.00           N  
ATOM    738  CE1 HIE    50     217.124  -8.370 -58.860  1.00  0.00           C  
ATOM    739  HE1 HIE    50     216.988  -7.574 -59.577  1.00  0.00           H  
ATOM    740  NE2 HIE    50     216.387  -8.416 -57.764  1.00  0.00           N  
ATOM    741  HE2 HIE    50     215.695  -7.710 -57.555  1.00  0.00           H  
ATOM    742  CD2 HIE    50     216.813  -9.501 -57.043  1.00  0.00           C  
ATOM    743  HD2 HIE    50     216.490  -9.753 -56.043  1.00  0.00           H  
ATOM    744  C   HIE    50     217.891 -13.238 -58.594  1.00  0.00           C  
ATOM    745  O   HIE    50     218.136 -12.618 -59.696  1.00  0.00           O  
ATOM    746  N   GLY    51     217.719 -14.594 -58.602  1.00  0.00           N  
ATOM    747  H   GLY    51     217.593 -15.004 -57.687  1.00  0.00           H  
ATOM    748  CA  GLY    51     218.075 -15.366 -59.845  1.00  0.00           C  
ATOM    749  HA2 GLY    51     217.344 -15.103 -60.610  1.00  0.00           H  
ATOM    750  HA3 GLY    51     219.090 -15.099 -60.140  1.00  0.00           H  
ATOM    751  C   GLY    51     217.904 -16.896 -59.900  1.00  0.00           C  
ATOM    752  O   GLY    51     216.958 -17.439 -59.325  1.00  0.00           O  
ATOM    753  N   VAL    52     218.733 -17.547 -60.741  1.00  0.00           N  
ATOM    754  H   VAL    52     219.396 -16.893 -61.130  1.00  0.00           H  
ATOM    755  CA  VAL    52     218.565 -18.915 -61.156  1.00  0.00           C  
ATOM    756  HA  VAL    52     217.550 -19.191 -61.442  1.00  0.00           H  
ATOM    757  CB  VAL    52     219.395 -19.231 -62.282  1.00  0.00           C  
ATOM    758  HB  VAL    52     219.176 -20.298 -62.318  1.00  0.00           H  
ATOM    759  CG1 VAL    52     220.931 -19.231 -62.164  1.00  0.00           C  
ATOM    760 HG11 VAL    52     221.238 -18.190 -62.060  1.00  0.00           H  
ATOM    761 HG12 VAL    52     221.330 -19.481 -63.147  1.00  0.00           H  
ATOM    762 HG13 VAL    52     221.448 -19.842 -61.424  1.00  0.00           H  
ATOM    763  CG2 VAL    52     218.818 -18.609 -63.608  1.00  0.00           C  
ATOM    764 HG21 VAL    52     219.368 -19.140 -64.385  1.00  0.00           H  
ATOM    765 HG22 VAL    52     219.004 -17.539 -63.700  1.00  0.00           H  
ATOM    766 HG23 VAL    52     217.743 -18.769 -63.694  1.00  0.00           H  
ATOM    767  C   VAL    52     218.978 -19.855 -59.978  1.00  0.00           C  
ATOM    768  O   VAL    52     219.816 -19.450 -59.113  1.00  0.00           O  
ATOM    769  N   ALA    53     218.408 -21.029 -59.981  1.00  0.00           N  
ATOM    770  H   ALA    53     217.903 -21.296 -60.814  1.00  0.00           H  
ATOM    771  CA  ALA    53     218.749 -22.132 -59.025  1.00  0.00           C  
ATOM    772  HA  ALA    53     218.551 -21.787 -58.010  1.00  0.00           H  
ATOM    773  CB  ALA    53     217.686 -23.224 -59.335  1.00  0.00           C  
ATOM    774  HB1 ALA    53     217.807 -23.955 -58.536  1.00  0.00           H  
ATOM    775  HB2 ALA    53     216.670 -22.840 -59.251  1.00  0.00           H  
ATOM    776  HB3 ALA    53     217.794 -23.723 -60.299  1.00  0.00           H  
ATOM    777  C   ALA    53     220.205 -22.648 -59.121  1.00  0.00           C  
ATOM    778  O   ALA    53     220.689 -22.590 -60.252  1.00  0.00           O  
ATOM    779  N   THR    54     220.761 -23.141 -58.060  1.00  0.00           N  
ATOM    780  H   THR    54     220.093 -23.283 -57.316  1.00  0.00           H  
ATOM    781  CA  THR    54     222.137 -23.680 -58.203  1.00  0.00           C  
ATOM    782  HA  THR    54     222.259 -23.915 -59.261  1.00  0.00           H  
ATOM    783  CB  THR    54     223.209 -22.559 -57.884  1.00  0.00           C  
ATOM    784  HB  THR    54     222.788 -22.119 -56.980  1.00  0.00           H  
ATOM    785  CG2 THR    54     223.315 -21.352 -58.924  1.00  0.00           C  
ATOM    786 HG21 THR    54     222.353 -20.858 -59.061  1.00  0.00           H  
ATOM    787 HG22 THR    54     223.608 -21.766 -59.889  1.00  0.00           H  
ATOM    788 HG23 THR    54     224.090 -20.738 -58.464  1.00  0.00           H  
ATOM    789  OG1 THR    54     224.520 -23.109 -57.864  1.00  0.00           O  
ATOM    790  HG1 THR    54     224.595 -23.577 -57.029  1.00  0.00           H  
ATOM    791  C   THR    54     222.297 -24.965 -57.456  1.00  0.00           C  
ATOM    792  O   THR    54     222.058 -25.035 -56.253  1.00  0.00           O  
ATOM    793  N   VAL    55     222.787 -25.977 -58.110  1.00  0.00           N  
ATOM    794  H   VAL    55     223.195 -25.742 -59.003  1.00  0.00           H  
ATOM    795  CA  VAL    55     223.026 -27.384 -57.526  1.00  0.00           C  
ATOM    796  HA  VAL    55     222.000 -27.548 -57.195  1.00  0.00           H  
ATOM    797  CB  VAL    55     223.364 -28.393 -58.613  1.00  0.00           C  
ATOM    798  HB  VAL    55     224.444 -28.249 -58.582  1.00  0.00           H  
ATOM    799  CG1 VAL    55     222.782 -28.069 -60.010  1.00  0.00           C  
ATOM    800 HG11 VAL    55     222.903 -29.005 -60.554  1.00  0.00           H  
ATOM    801 HG12 VAL    55     223.277 -27.251 -60.533  1.00  0.00           H  
ATOM    802 HG13 VAL    55     221.709 -27.939 -59.864  1.00  0.00           H  
ATOM    803  CG2 VAL    55     223.039 -29.833 -58.285  1.00  0.00           C  
ATOM    804 HG21 VAL    55     223.156 -30.521 -59.122  1.00  0.00           H  
ATOM    805 HG22 VAL    55     222.014 -29.905 -57.921  1.00  0.00           H  
ATOM    806 HG23 VAL    55     223.563 -30.191 -57.399  1.00  0.00           H  
ATOM    807  C   VAL    55     224.034 -27.322 -56.307  1.00  0.00           C  
ATOM    808  O   VAL    55     224.937 -26.518 -56.255  1.00  0.00           O  
ATOM    809  N   ALA    56     224.050 -28.382 -55.466  1.00  0.00           N  
ATOM    810  H   ALA    56     223.272 -29.010 -55.610  1.00  0.00           H  
ATOM    811  CA  ALA    56     225.009 -28.585 -54.327  1.00  0.00           C  
ATOM    812  HA  ALA    56     225.144 -27.606 -53.867  1.00  0.00           H  
ATOM    813  CB  ALA    56     224.222 -29.325 -53.315  1.00  0.00           C  
ATOM    814  HB1 ALA    56     224.059 -30.333 -53.697  1.00  0.00           H  
ATOM    815  HB2 ALA    56     224.840 -29.631 -52.472  1.00  0.00           H  
ATOM    816  HB3 ALA    56     223.330 -28.750 -53.066  1.00  0.00           H  
ATOM    817  C   ALA    56     226.498 -29.056 -54.756  1.00  0.00           C  
ATOM    818  O   ALA    56     227.071 -29.988 -54.227  1.00  0.00           O  
ATOM    819  N   GLU    57     227.105 -28.407 -55.788  1.00  0.00           N  
ATOM    820  H   GLU    57     226.618 -27.627 -56.206  1.00  0.00           H  
ATOM    821  CA  GLU    57     228.516 -28.558 -56.273  1.00  0.00           C  
ATOM    822  HA  GLU    57     228.741 -29.611 -56.438  1.00  0.00           H  
ATOM    823  CB  GLU    57     228.551 -27.724 -57.624  1.00  0.00           C  
ATOM    824  HB2 GLU    57     228.520 -26.646 -57.465  1.00  0.00           H  
ATOM    825  HB3 GLU    57     229.483 -27.931 -58.150  1.00  0.00           H  
ATOM    826  CG  GLU    57     227.467 -28.065 -58.695  1.00  0.00           C  
ATOM    827  HG2 GLU    57     227.530 -29.142 -58.852  1.00  0.00           H  
ATOM    828  HG3 GLU    57     226.465 -27.770 -58.385  1.00  0.00           H  
ATOM    829  CD  GLU    57     227.858 -27.362 -60.007  1.00  0.00           C  
ATOM    830  OE1 GLU    57     227.399 -26.291 -60.420  1.00  0.00           O  
ATOM    831  OE2 GLU    57     228.639 -28.007 -60.689  1.00  0.00           O  
ATOM    832  C   GLU    57     229.736 -28.069 -55.299  1.00  0.00           C  
ATOM    833  O   GLU    57     230.817 -27.722 -55.852  1.00  0.00           O  
ATOM    834  N   LYS    58     229.456 -27.777 -53.997  1.00  0.00           N  
ATOM    835  H   LYS    58     228.572 -27.894 -53.522  1.00  0.00           H  
ATOM    836  CA  LYS    58     230.397 -27.094 -53.057  1.00  0.00           C  
ATOM    837  HA  LYS    58     231.362 -27.566 -53.240  1.00  0.00           H  
ATOM    838  CB  LYS    58     230.566 -25.552 -53.338  1.00  0.00           C  
ATOM    839  HB2 LYS    58     230.677 -25.402 -54.412  1.00  0.00           H  
ATOM    840  HB3 LYS    58     229.601 -25.063 -53.210  1.00  0.00           H  
ATOM    841  CG  LYS    58     231.612 -24.791 -52.405  1.00  0.00           C  
ATOM    842  HG2 LYS    58     231.239 -24.829 -51.382  1.00  0.00           H  
ATOM    843  HG3 LYS    58     232.630 -25.181 -52.421  1.00  0.00           H  
ATOM    844  CD  LYS    58     231.766 -23.254 -52.606  1.00  0.00           C  
ATOM    845  HD2 LYS    58     231.586 -22.992 -53.648  1.00  0.00           H  
ATOM    846  HD3 LYS    58     230.876 -22.925 -52.068  1.00  0.00           H  
ATOM    847  CE  LYS    58     233.050 -22.763 -51.936  1.00  0.00           C  
ATOM    848  HE2 LYS    58     233.032 -23.128 -50.909  1.00  0.00           H  
ATOM    849  HE3 LYS    58     233.783 -23.313 -52.527  1.00  0.00           H  
ATOM    850  NZ  LYS    58     233.096 -21.298 -52.113  1.00  0.00           N  
ATOM    851  HZ1 LYS    58     233.079 -21.089 -53.101  1.00  0.00           H  
ATOM    852  HZ2 LYS    58     232.306 -20.861 -51.660  1.00  0.00           H  
ATOM    853  HZ3 LYS    58     233.963 -20.853 -51.848  1.00  0.00           H  
ATOM    854  C   LYS    58     230.045 -27.366 -51.601  1.00  0.00           C  
ATOM    855  O   LYS    58     228.850 -27.341 -51.235  1.00  0.00           O  
ATOM    856  N   THR    59     230.977 -28.005 -50.814  1.00  0.00           N  
ATOM    857  H   THR    59     231.834 -28.188 -51.316  1.00  0.00           H  
ATOM    858  CA  THR    59     230.886 -28.327 -49.406  1.00  0.00           C  
ATOM    859  HA  THR    59     230.016 -27.846 -48.959  1.00  0.00           H  
ATOM    860  CB  THR    59     230.823 -29.929 -49.242  1.00  0.00           C  
ATOM    861  HB  THR    59     231.713 -30.267 -49.773  1.00  0.00           H  
ATOM    862  CG2 THR    59     229.594 -30.498 -49.951  1.00  0.00           C  
ATOM    863 HG21 THR    59     229.501 -31.549 -49.675  1.00  0.00           H  
ATOM    864 HG22 THR    59     229.907 -30.568 -50.992  1.00  0.00           H  
ATOM    865 HG23 THR    59     228.622 -30.005 -49.933  1.00  0.00           H  
ATOM    866  OG1 THR    59     230.906 -30.414 -47.862  1.00  0.00           O  
ATOM    867  HG1 THR    59     231.791 -30.352 -47.496  1.00  0.00           H  
ATOM    868  C   THR    59     232.169 -27.812 -48.582  1.00  0.00           C  
ATOM    869  O   THR    59     233.237 -27.681 -49.263  1.00  0.00           O  
ATOM    870  N   LYS    60     231.955 -27.478 -47.331  1.00  0.00           N  
ATOM    871  H   LYS    60     231.028 -27.613 -46.954  1.00  0.00           H  
ATOM    872  CA  LYS    60     233.039 -26.981 -46.413  1.00  0.00           C  
ATOM    873  HA  LYS    60     233.589 -26.175 -46.899  1.00  0.00           H  
ATOM    874  CB  LYS    60     232.351 -26.379 -45.153  1.00  0.00           C  
ATOM    875  HB2 LYS    60     231.534 -26.978 -44.751  1.00  0.00           H  
ATOM    876  HB3 LYS    60     233.093 -26.379 -44.355  1.00  0.00           H  
ATOM    877  CG  LYS    60     231.879 -24.894 -45.345  1.00  0.00           C  
ATOM    878  HG2 LYS    60     231.409 -24.932 -46.328  1.00  0.00           H  
ATOM    879  HG3 LYS    60     231.303 -24.615 -44.463  1.00  0.00           H  
ATOM    880  CD  LYS    60     233.048 -23.878 -45.410  1.00  0.00           C  
ATOM    881  HD2 LYS    60     233.571 -23.943 -44.456  1.00  0.00           H  
ATOM    882  HD3 LYS    60     233.678 -24.134 -46.262  1.00  0.00           H  
ATOM    883  CE  LYS    60     232.532 -22.386 -45.514  1.00  0.00           C  
ATOM    884  HE2 LYS    60     232.119 -21.990 -44.585  1.00  0.00           H  
ATOM    885  HE3 LYS    60     233.445 -21.797 -45.599  1.00  0.00           H  
ATOM    886  NZ  LYS    60     231.714 -22.034 -46.730  1.00  0.00           N  
ATOM    887  HZ1 LYS    60     230.823 -22.504 -46.654  1.00  0.00           H  
ATOM    888  HZ2 LYS    60     231.637 -21.028 -46.694  1.00  0.00           H  
ATOM    889  HZ3 LYS    60     232.128 -22.228 -47.631  1.00  0.00           H  
ATOM    890  C   LYS    60     233.961 -28.236 -46.009  1.00  0.00           C  
ATOM    891  O   LYS    60     233.702 -29.330 -46.438  1.00  0.00           O  
ATOM    892  N   GLU    61     234.952 -28.001 -45.245  1.00  0.00           N  
ATOM    893  H   GLU    61     235.252 -27.065 -45.014  1.00  0.00           H  
ATOM    894  CA  GLU    61     235.906 -28.989 -44.773  1.00  0.00           C  
ATOM    895  HA  GLU    61     236.304 -29.563 -45.611  1.00  0.00           H  
ATOM    896  CB  GLU    61     237.129 -28.328 -44.224  1.00  0.00           C  
ATOM    897  HB2 GLU    61     237.472 -27.581 -44.940  1.00  0.00           H  
ATOM    898  HB3 GLU    61     236.806 -27.702 -43.392  1.00  0.00           H  
ATOM    899  CG  GLU    61     238.349 -29.133 -43.908  1.00  0.00           C  
ATOM    900  HG2 GLU    61     239.170 -28.457 -43.669  1.00  0.00           H  
ATOM    901  HG3 GLU    61     238.051 -29.490 -42.923  1.00  0.00           H  
ATOM    902  CD  GLU    61     238.995 -30.190 -44.987  1.00  0.00           C  
ATOM    903  OE1 GLU    61     238.558 -31.317 -45.014  1.00  0.00           O  
ATOM    904  OE2 GLU    61     239.801 -29.763 -45.870  1.00  0.00           O  
ATOM    905  C   GLU    61     235.318 -29.951 -43.754  1.00  0.00           C  
ATOM    906  O   GLU    61     234.369 -29.540 -43.040  1.00  0.00           O  
ATOM    907  N   GLN    62     235.978 -31.108 -43.528  1.00  0.00           N  
ATOM    908  H   GLN    62     236.675 -31.481 -44.157  1.00  0.00           H  
ATOM    909  CA  GLN    62     235.578 -32.227 -42.684  1.00  0.00           C  
ATOM    910  HA  GLN    62     234.498 -32.360 -42.626  1.00  0.00           H  
ATOM    911  CB  GLN    62     236.150 -33.551 -43.288  1.00  0.00           C  
ATOM    912  HB2 GLN    62     235.549 -33.719 -44.182  1.00  0.00           H  
ATOM    913  HB3 GLN    62     237.154 -33.376 -43.674  1.00  0.00           H  
ATOM    914  CG  GLN    62     236.087 -34.899 -42.487  1.00  0.00           C  
ATOM    915  HG2 GLN    62     236.656 -35.628 -43.063  1.00  0.00           H  
ATOM    916  HG3 GLN    62     236.436 -34.734 -41.468  1.00  0.00           H  
ATOM    917  CD  GLN    62     234.556 -35.432 -42.548  1.00  0.00           C  
ATOM    918  OE1 GLN    62     233.776 -34.871 -43.359  1.00  0.00           O  
ATOM    919  NE2 GLN    62     233.894 -36.251 -41.791  1.00  0.00           N  
ATOM    920 HE21 GLN    62     234.498 -36.686 -41.108  1.00  0.00           H  
ATOM    921 HE22 GLN    62     232.899 -36.364 -41.920  1.00  0.00           H  
ATOM    922  C   GLN    62     236.019 -32.055 -41.196  1.00  0.00           C  
ATOM    923  O   GLN    62     235.404 -32.743 -40.347  1.00  0.00           O  
ATOM    924  N   VAL    63     236.874 -31.123 -40.909  1.00  0.00           N  
ATOM    925  H   VAL    63     237.177 -30.557 -41.689  1.00  0.00           H  
ATOM    926  CA  VAL    63     237.375 -30.685 -39.604  1.00  0.00           C  
ATOM    927  HA  VAL    63     236.822 -31.245 -38.850  1.00  0.00           H  
ATOM    928  CB  VAL    63     238.928 -31.054 -39.484  1.00  0.00           C  
ATOM    929  HB  VAL    63     239.411 -30.521 -40.303  1.00  0.00           H  
ATOM    930  CG1 VAL    63     239.572 -30.619 -38.094  1.00  0.00           C  
ATOM    931 HG11 VAL    63     239.638 -29.531 -38.077  1.00  0.00           H  
ATOM    932 HG12 VAL    63     240.539 -31.107 -37.973  1.00  0.00           H  
ATOM    933 HG13 VAL    63     238.926 -31.012 -37.309  1.00  0.00           H  
ATOM    934  CG2 VAL    63     239.347 -32.485 -39.659  1.00  0.00           C  
ATOM    935 HG21 VAL    63     239.166 -32.898 -40.651  1.00  0.00           H  
ATOM    936 HG22 VAL    63     238.767 -33.065 -38.941  1.00  0.00           H  
ATOM    937 HG23 VAL    63     240.396 -32.714 -39.465  1.00  0.00           H  
ATOM    938  C   VAL    63     237.146 -29.128 -39.434  1.00  0.00           C  
ATOM    939  O   VAL    63     237.109 -28.244 -40.279  1.00  0.00           O  
ATOM    940  N   THR    64     237.200 -28.612 -38.187  1.00  0.00           N  
ATOM    941  H   THR    64     237.370 -29.320 -37.487  1.00  0.00           H  
ATOM    942  CA  THR    64     236.727 -27.337 -37.749  1.00  0.00           C  
ATOM    943  HA  THR    64     235.921 -26.971 -38.384  1.00  0.00           H  
ATOM    944  CB  THR    64     235.902 -27.538 -36.394  1.00  0.00           C  
ATOM    945  HB  THR    64     235.712 -26.571 -35.930  1.00  0.00           H  
ATOM    946  CG2 THR    64     234.536 -28.220 -36.568  1.00  0.00           C  
ATOM    947 HG21 THR    64     233.781 -27.509 -36.903  1.00  0.00           H  
ATOM    948 HG22 THR    64     234.268 -28.636 -35.597  1.00  0.00           H  
ATOM    949 HG23 THR    64     234.845 -29.058 -37.192  1.00  0.00           H  
ATOM    950  OG1 THR    64     236.767 -28.235 -35.476  1.00  0.00           O  
ATOM    951  HG1 THR    64     236.349 -28.135 -34.618  1.00  0.00           H  
ATOM    952  C   THR    64     237.860 -26.312 -37.641  1.00  0.00           C  
ATOM    953  O   THR    64     237.618 -25.207 -37.210  1.00  0.00           O  
ATOM    954  N   ASN    65     239.123 -26.576 -38.181  1.00  0.00           N  
ATOM    955  H   ASN    65     239.240 -27.519 -38.523  1.00  0.00           H  
ATOM    956  CA  ASN    65     240.455 -25.829 -37.884  1.00  0.00           C  
ATOM    957  HA  ASN    65     240.264 -25.062 -37.133  1.00  0.00           H  
ATOM    958  CB  ASN    65     241.661 -26.672 -37.259  1.00  0.00           C  
ATOM    959  HB2 ASN    65     242.382 -25.913 -36.955  1.00  0.00           H  
ATOM    960  HB3 ASN    65     241.178 -27.178 -36.423  1.00  0.00           H  
ATOM    961  CG  ASN    65     242.306 -27.654 -38.135  1.00  0.00           C  
ATOM    962  OD1 ASN    65     241.841 -28.108 -39.150  1.00  0.00           O  
ATOM    963  ND2 ASN    65     243.459 -28.133 -37.657  1.00  0.00           N  
ATOM    964 HD21 ASN    65     243.686 -29.089 -37.889  1.00  0.00           H  
ATOM    965 HD22 ASN    65     243.675 -28.032 -36.675  1.00  0.00           H  
ATOM    966  C   ASN    65     240.689 -24.843 -39.087  1.00  0.00           C  
ATOM    967  O   ASN    65     240.504 -25.339 -40.198  1.00  0.00           O  
ATOM    968  N   VAL    66     241.192 -23.650 -38.886  1.00  0.00           N  
ATOM    969  H   VAL    66     241.486 -23.441 -37.942  1.00  0.00           H  
ATOM    970  CA  VAL    66     241.742 -22.935 -40.072  1.00  0.00           C  
ATOM    971  HA  VAL    66     240.958 -22.964 -40.828  1.00  0.00           H  
ATOM    972  CB  VAL    66     241.952 -21.423 -39.636  1.00  0.00           C  
ATOM    973  HB  VAL    66     242.673 -21.340 -38.823  1.00  0.00           H  
ATOM    974  CG1 VAL    66     240.631 -20.837 -39.110  1.00  0.00           C  
ATOM    975 HG11 VAL    66     240.074 -21.514 -38.463  1.00  0.00           H  
ATOM    976 HG12 VAL    66     239.931 -20.600 -39.910  1.00  0.00           H  
ATOM    977 HG13 VAL    66     240.574 -19.844 -38.664  1.00  0.00           H  
ATOM    978  CG2 VAL    66     242.469 -20.508 -40.819  1.00  0.00           C  
ATOM    979 HG21 VAL    66     242.412 -19.495 -40.420  1.00  0.00           H  
ATOM    980 HG22 VAL    66     241.812 -20.707 -41.665  1.00  0.00           H  
ATOM    981 HG23 VAL    66     243.470 -20.806 -41.132  1.00  0.00           H  
ATOM    982  C   VAL    66     243.023 -23.355 -40.713  1.00  0.00           C  
ATOM    983  O   VAL    66     243.015 -23.505 -41.962  1.00  0.00           O  
ATOM    984  N   GLY    67     244.117 -23.658 -40.005  1.00  0.00           N  
ATOM    985  H   GLY    67     244.166 -23.531 -39.004  1.00  0.00           H  
ATOM    986  CA  GLY    67     245.314 -24.239 -40.602  1.00  0.00           C  
ATOM    987  HA2 GLY    67     245.939 -24.646 -39.807  1.00  0.00           H  
ATOM    988  HA3 GLY    67     245.112 -25.150 -41.165  1.00  0.00           H  
ATOM    989  C   GLY    67     246.185 -23.172 -41.440  1.00  0.00           C  
ATOM    990  O   GLY    67     245.776 -22.121 -41.848  1.00  0.00           O  
ATOM    991  N   GLY    68     247.415 -23.571 -41.672  1.00  0.00           N  
ATOM    992  H   GLY    68     247.849 -24.281 -41.099  1.00  0.00           H  
ATOM    993  CA  GLY    68     248.576 -22.745 -42.205  1.00  0.00           C  
ATOM    994  HA2 GLY    68     248.282 -21.907 -42.837  1.00  0.00           H  
ATOM    995  HA3 GLY    68     248.988 -22.274 -41.312  1.00  0.00           H  
ATOM    996  C   GLY    68     249.658 -23.548 -42.817  1.00  0.00           C  
ATOM    997  O   GLY    68     249.533 -24.758 -42.714  1.00  0.00           O  
ATOM    998  N   ALA    69     250.604 -22.849 -43.476  1.00  0.00           N  
ATOM    999  H   ALA    69     250.378 -21.876 -43.327  1.00  0.00           H  
ATOM   1000  CA  ALA    69     251.888 -23.313 -44.068  1.00  0.00           C  
ATOM   1001  HA  ALA    69     251.717 -24.021 -44.880  1.00  0.00           H  
ATOM   1002  CB  ALA    69     252.515 -22.050 -44.831  1.00  0.00           C  
ATOM   1003  HB1 ALA    69     251.661 -21.647 -45.375  1.00  0.00           H  
ATOM   1004  HB2 ALA    69     252.888 -21.442 -44.007  1.00  0.00           H  
ATOM   1005  HB3 ALA    69     253.316 -22.467 -45.442  1.00  0.00           H  
ATOM   1006  C   ALA    69     252.966 -23.965 -43.112  1.00  0.00           C  
ATOM   1007  O   ALA    69     252.903 -23.925 -41.926  1.00  0.00           O  
ATOM   1008  N   VAL    70     254.043 -24.512 -43.655  1.00  0.00           N  
ATOM   1009  H   VAL    70     254.134 -24.117 -44.580  1.00  0.00           H  
ATOM   1010  CA  VAL    70     255.165 -25.162 -42.881  1.00  0.00           C  
ATOM   1011  HA  VAL    70     255.175 -24.997 -41.803  1.00  0.00           H  
ATOM   1012  CB  VAL    70     255.275 -26.550 -43.235  1.00  0.00           C  
ATOM   1013  HB  VAL    70     255.558 -26.465 -44.284  1.00  0.00           H  
ATOM   1014  CG1 VAL    70     254.125 -27.511 -42.926  1.00  0.00           C  
ATOM   1015 HG11 VAL    70     253.266 -27.158 -43.497  1.00  0.00           H  
ATOM   1016 HG12 VAL    70     253.915 -27.688 -41.871  1.00  0.00           H  
ATOM   1017 HG13 VAL    70     254.304 -28.444 -43.461  1.00  0.00           H  
ATOM   1018  CG2 VAL    70     256.570 -27.238 -42.748  1.00  0.00           C  
ATOM   1019 HG21 VAL    70     256.516 -28.249 -43.153  1.00  0.00           H  
ATOM   1020 HG22 VAL    70     256.454 -27.379 -41.673  1.00  0.00           H  
ATOM   1021 HG23 VAL    70     257.422 -26.598 -42.977  1.00  0.00           H  
ATOM   1022  C   VAL    70     256.477 -24.329 -43.259  1.00  0.00           C  
ATOM   1023  O   VAL    70     256.523 -23.659 -44.295  1.00  0.00           O  
ATOM   1024  N   VAL    71     257.464 -24.069 -42.377  1.00  0.00           N  
ATOM   1025  H   VAL    71     257.463 -24.520 -41.474  1.00  0.00           H  
ATOM   1026  CA  VAL    71     258.482 -23.092 -42.693  1.00  0.00           C  
ATOM   1027  HA  VAL    71     258.006 -22.185 -43.066  1.00  0.00           H  
ATOM   1028  CB  VAL    71     259.499 -22.778 -41.546  1.00  0.00           C  
ATOM   1029  HB  VAL    71     260.080 -22.005 -42.050  1.00  0.00           H  
ATOM   1030  CG1 VAL    71     260.248 -23.955 -40.966  1.00  0.00           C  
ATOM   1031 HG11 VAL    71     261.035 -24.342 -41.612  1.00  0.00           H  
ATOM   1032 HG12 VAL    71     259.491 -24.580 -40.491  1.00  0.00           H  
ATOM   1033 HG13 VAL    71     260.934 -23.472 -40.270  1.00  0.00           H  
ATOM   1034  CG2 VAL    71     258.691 -22.072 -40.411  1.00  0.00           C  
ATOM   1035 HG21 VAL    71     259.273 -21.946 -39.498  1.00  0.00           H  
ATOM   1036 HG22 VAL    71     257.802 -22.699 -40.342  1.00  0.00           H  
ATOM   1037 HG23 VAL    71     258.346 -21.104 -40.775  1.00  0.00           H  
ATOM   1038  C   VAL    71     259.317 -23.517 -43.985  1.00  0.00           C  
ATOM   1039  O   VAL    71     259.877 -24.598 -43.968  1.00  0.00           O  
ATOM   1040  N   THR    72     259.384 -22.572 -44.895  1.00  0.00           N  
ATOM   1041  H   THR    72     259.259 -21.659 -44.482  1.00  0.00           H  
ATOM   1042  CA  THR    72     259.949 -22.779 -46.182  1.00  0.00           C  
ATOM   1043  HA  THR    72     260.328 -23.800 -46.132  1.00  0.00           H  
ATOM   1044  CB  THR    72     258.808 -22.816 -47.263  1.00  0.00           C  
ATOM   1045  HB  THR    72     258.163 -23.637 -46.949  1.00  0.00           H  
ATOM   1046  CG2 THR    72     258.047 -21.532 -47.213  1.00  0.00           C  
ATOM   1047 HG21 THR    72     257.150 -21.774 -47.783  1.00  0.00           H  
ATOM   1048 HG22 THR    72     258.531 -20.643 -47.619  1.00  0.00           H  
ATOM   1049 HG23 THR    72     257.523 -21.339 -46.277  1.00  0.00           H  
ATOM   1050  OG1 THR    72     259.461 -22.908 -48.469  1.00  0.00           O  
ATOM   1051  HG1 THR    72     258.808 -23.282 -49.064  1.00  0.00           H  
ATOM   1052  C   THR    72     261.059 -21.826 -46.493  1.00  0.00           C  
ATOM   1053  O   THR    72     261.081 -20.719 -45.938  1.00  0.00           O  
ATOM   1054  N   GLY    73     262.129 -22.349 -47.107  1.00  0.00           N  
ATOM   1055  H   GLY    73     262.364 -23.231 -47.539  1.00  0.00           H  
ATOM   1056  CA  GLY    73     263.311 -21.463 -47.333  1.00  0.00           C  
ATOM   1057  HA2 GLY    73     263.040 -20.723 -48.087  1.00  0.00           H  
ATOM   1058  HA3 GLY    73     263.390 -20.937 -46.382  1.00  0.00           H  
ATOM   1059  C   GLY    73     264.617 -22.190 -47.683  1.00  0.00           C  
ATOM   1060  O   GLY    73     264.697 -23.418 -47.788  1.00  0.00           O  
ATOM   1061  N   VAL    74     265.692 -21.366 -47.854  1.00  0.00           N  
ATOM   1062  H   VAL    74     265.451 -20.387 -47.793  1.00  0.00           H  
ATOM   1063  CA  VAL    74     266.989 -21.698 -48.451  1.00  0.00           C  
ATOM   1064  HA  VAL    74     266.863 -22.603 -49.045  1.00  0.00           H  
ATOM   1065  CB  VAL    74     267.360 -20.471 -49.382  1.00  0.00           C  
ATOM   1066  HB  VAL    74     267.067 -19.611 -48.779  1.00  0.00           H  
ATOM   1067  CG1 VAL    74     268.839 -20.413 -49.692  1.00  0.00           C  
ATOM   1068 HG11 VAL    74     269.046 -19.481 -50.218  1.00  0.00           H  
ATOM   1069 HG12 VAL    74     269.228 -21.201 -50.337  1.00  0.00           H  
ATOM   1070 HG13 VAL    74     269.473 -20.190 -48.834  1.00  0.00           H  
ATOM   1071  CG2 VAL    74     266.518 -20.466 -50.628  1.00  0.00           C  
ATOM   1072 HG21 VAL    74     267.056 -21.042 -51.382  1.00  0.00           H  
ATOM   1073 HG22 VAL    74     266.431 -19.469 -51.061  1.00  0.00           H  
ATOM   1074 HG23 VAL    74     265.536 -20.935 -50.564  1.00  0.00           H  
ATOM   1075  C   VAL    74     268.161 -21.970 -47.471  1.00  0.00           C  
ATOM   1076  O   VAL    74     269.136 -22.566 -47.861  1.00  0.00           O  
ATOM   1077  N   THR    75     267.973 -21.645 -46.144  1.00  0.00           N  
ATOM   1078  H   THR    75     267.119 -21.145 -45.944  1.00  0.00           H  
ATOM   1079  CA  THR    75     268.956 -21.928 -45.129  1.00  0.00           C  
ATOM   1080  HA  THR    75     269.912 -22.206 -45.574  1.00  0.00           H  
ATOM   1081  CB  THR    75     269.110 -20.626 -44.173  1.00  0.00           C  
ATOM   1082  HB  THR    75     268.073 -20.351 -43.976  1.00  0.00           H  
ATOM   1083  CG2 THR    75     269.749 -19.423 -44.793  1.00  0.00           C  
ATOM   1084 HG21 THR    75     270.796 -19.607 -45.035  1.00  0.00           H  
ATOM   1085 HG22 THR    75     269.811 -18.642 -44.035  1.00  0.00           H  
ATOM   1086 HG23 THR    75     269.341 -18.869 -45.638  1.00  0.00           H  
ATOM   1087  OG1 THR    75     269.878 -20.769 -42.982  1.00  0.00           O  
ATOM   1088  HG1 THR    75     270.187 -19.915 -42.669  1.00  0.00           H  
ATOM   1089  C   THR    75     268.463 -23.098 -44.251  1.00  0.00           C  
ATOM   1090  O   THR    75     267.333 -23.248 -43.894  1.00  0.00           O  
ATOM   1091  N   ALA    76     269.429 -23.935 -43.880  1.00  0.00           N  
ATOM   1092  H   ALA    76     270.371 -23.730 -44.179  1.00  0.00           H  
ATOM   1093  CA  ALA    76     269.170 -25.225 -43.252  1.00  0.00           C  
ATOM   1094  HA  ALA    76     268.156 -25.295 -42.857  1.00  0.00           H  
ATOM   1095  CB  ALA    76     269.191 -26.327 -44.332  1.00  0.00           C  
ATOM   1096  HB1 ALA    76     269.071 -27.216 -43.714  1.00  0.00           H  
ATOM   1097  HB2 ALA    76     268.342 -26.261 -45.012  1.00  0.00           H  
ATOM   1098  HB3 ALA    76     270.161 -26.326 -44.830  1.00  0.00           H  
ATOM   1099  C   ALA    76     270.220 -25.454 -42.074  1.00  0.00           C  
ATOM   1100  O   ALA    76     271.244 -24.776 -42.013  1.00  0.00           O  
ATOM   1101  N   VAL    77     269.837 -26.248 -40.982  1.00  0.00           N  
ATOM   1102  H   VAL    77     268.922 -26.666 -41.069  1.00  0.00           H  
ATOM   1103  CA  VAL    77     270.590 -26.449 -39.799  1.00  0.00           C  
ATOM   1104  HA  VAL    77     270.798 -25.513 -39.281  1.00  0.00           H  
ATOM   1105  CB  VAL    77     269.654 -27.373 -38.831  1.00  0.00           C  
ATOM   1106  HB  VAL    77     269.269 -28.182 -39.452  1.00  0.00           H  
ATOM   1107  CG1 VAL    77     270.572 -27.820 -37.623  1.00  0.00           C  
ATOM   1108 HG11 VAL    77     270.160 -28.466 -36.848  1.00  0.00           H  
ATOM   1109 HG12 VAL    77     270.905 -26.917 -37.112  1.00  0.00           H  
ATOM   1110 HG13 VAL    77     271.428 -28.402 -37.965  1.00  0.00           H  
ATOM   1111  CG2 VAL    77     268.315 -26.726 -38.198  1.00  0.00           C  
ATOM   1112 HG21 VAL    77     267.837 -27.428 -37.514  1.00  0.00           H  
ATOM   1113 HG22 VAL    77     267.588 -26.409 -38.946  1.00  0.00           H  
ATOM   1114 HG23 VAL    77     268.618 -25.826 -37.664  1.00  0.00           H  
ATOM   1115  C   VAL    77     271.871 -27.264 -40.117  1.00  0.00           C  
ATOM   1116  O   VAL    77     271.826 -28.257 -40.773  1.00  0.00           O  
ATOM   1117  N   ALA    78     273.047 -26.734 -39.778  1.00  0.00           N  
ATOM   1118  H   ALA    78     273.104 -25.775 -39.465  1.00  0.00           H  
ATOM   1119  CA  ALA    78     274.329 -27.349 -39.923  1.00  0.00           C  
ATOM   1120  HA  ALA    78     274.180 -28.138 -40.660  1.00  0.00           H  
ATOM   1121  CB  ALA    78     275.319 -26.455 -40.621  1.00  0.00           C  
ATOM   1122  HB1 ALA    78     276.363 -26.765 -40.579  1.00  0.00           H  
ATOM   1123  HB2 ALA    78     275.045 -26.351 -41.671  1.00  0.00           H  
ATOM   1124  HB3 ALA    78     275.263 -25.425 -40.267  1.00  0.00           H  
ATOM   1125  C   ALA    78     274.925 -28.009 -38.656  1.00  0.00           C  
ATOM   1126  O   ALA    78     274.838 -27.367 -37.631  1.00  0.00           O  
ATOM   1127  N   GLN    79     275.543 -29.184 -38.806  1.00  0.00           N  
ATOM   1128  H   GLN    79     275.365 -29.722 -39.643  1.00  0.00           H  
ATOM   1129  CA  GLN    79     276.484 -29.795 -37.809  1.00  0.00           C  
ATOM   1130  HA  GLN    79     276.174 -29.565 -36.789  1.00  0.00           H  
ATOM   1131  CB  GLN    79     276.345 -31.278 -37.879  1.00  0.00           C  
ATOM   1132  HB2 GLN    79     276.981 -31.702 -37.102  1.00  0.00           H  
ATOM   1133  HB3 GLN    79     275.351 -31.595 -37.563  1.00  0.00           H  
ATOM   1134  CG  GLN    79     276.414 -32.018 -39.269  1.00  0.00           C  
ATOM   1135  HG2 GLN    79     275.779 -32.894 -39.137  1.00  0.00           H  
ATOM   1136  HG3 GLN    79     275.955 -31.409 -40.048  1.00  0.00           H  
ATOM   1137  CD  GLN    79     277.848 -32.292 -39.832  1.00  0.00           C  
ATOM   1138  OE1 GLN    79     278.884 -32.093 -39.247  1.00  0.00           O  
ATOM   1139  NE2 GLN    79     277.962 -32.726 -41.045  1.00  0.00           N  
ATOM   1140 HE21 GLN    79     278.890 -32.580 -41.415  1.00  0.00           H  
ATOM   1141 HE22 GLN    79     277.210 -33.114 -41.598  1.00  0.00           H  
ATOM   1142  C   GLN    79     277.924 -29.193 -37.911  1.00  0.00           C  
ATOM   1143  O   GLN    79     278.551 -29.138 -36.856  1.00  0.00           O  
ATOM   1144  N   LYS    80     278.491 -28.821 -39.075  1.00  0.00           N  
ATOM   1145  H   LYS    80     277.914 -28.817 -39.904  1.00  0.00           H  
ATOM   1146  CA  LYS    80     279.844 -28.206 -39.202  1.00  0.00           C  
ATOM   1147  HA  LYS    80     280.084 -27.766 -38.234  1.00  0.00           H  
ATOM   1148  CB  LYS    80     280.768 -29.269 -39.947  1.00  0.00           C  
ATOM   1149  HB2 LYS    80     280.252 -30.211 -40.135  1.00  0.00           H  
ATOM   1150  HB3 LYS    80     280.987 -29.021 -40.986  1.00  0.00           H  
ATOM   1151  CG  LYS    80     282.104 -29.555 -39.236  1.00  0.00           C  
ATOM   1152  HG2 LYS    80     282.689 -30.227 -39.863  1.00  0.00           H  
ATOM   1153  HG3 LYS    80     282.601 -28.585 -39.205  1.00  0.00           H  
ATOM   1154  CD  LYS    80     281.789 -29.969 -37.761  1.00  0.00           C  
ATOM   1155  HD2 LYS    80     282.729 -29.564 -37.385  1.00  0.00           H  
ATOM   1156  HD3 LYS    80     280.815 -29.568 -37.479  1.00  0.00           H  
ATOM   1157  CE  LYS    80     282.117 -31.443 -37.499  1.00  0.00           C  
ATOM   1158  HE2 LYS    80     281.383 -31.996 -38.085  1.00  0.00           H  
ATOM   1159  HE3 LYS    80     283.075 -31.693 -37.953  1.00  0.00           H  
ATOM   1160  NZ  LYS    80     282.083 -31.697 -36.023  1.00  0.00           N  
ATOM   1161  HZ1 LYS    80     283.002 -31.744 -35.606  1.00  0.00           H  
ATOM   1162  HZ2 LYS    80     281.569 -30.918 -35.638  1.00  0.00           H  
ATOM   1163  HZ3 LYS    80     281.674 -32.554 -35.679  1.00  0.00           H  
ATOM   1164  C   LYS    80     279.788 -26.934 -40.080  1.00  0.00           C  
ATOM   1165  O   LYS    80     279.100 -26.875 -41.092  1.00  0.00           O  
ATOM   1166  N   THR    81     280.416 -25.928 -39.638  1.00  0.00           N  
ATOM   1167  H   THR    81     280.741 -26.013 -38.685  1.00  0.00           H  
ATOM   1168  CA  THR    81     280.654 -24.633 -40.255  1.00  0.00           C  
ATOM   1169  HA  THR    81     280.554 -24.820 -41.324  1.00  0.00           H  
ATOM   1170  CB  THR    81     279.507 -23.545 -39.953  1.00  0.00           C  
ATOM   1171  HB  THR    81     278.491 -23.916 -40.091  1.00  0.00           H  
ATOM   1172  CG2 THR    81     279.550 -22.229 -40.731  1.00  0.00           C  
ATOM   1173 HG21 THR    81     280.413 -21.656 -40.392  1.00  0.00           H  
ATOM   1174 HG22 THR    81     278.653 -21.696 -40.416  1.00  0.00           H  
ATOM   1175 HG23 THR    81     279.672 -22.372 -41.805  1.00  0.00           H  
ATOM   1176  OG1 THR    81     279.678 -23.151 -38.631  1.00  0.00           O  
ATOM   1177  HG1 THR    81     279.095 -22.388 -38.613  1.00  0.00           H  
ATOM   1178  C   THR    81     282.088 -24.168 -39.830  1.00  0.00           C  
ATOM   1179  O   THR    81     282.686 -24.842 -38.919  1.00  0.00           O  
ATOM   1180  N   VAL    82     282.535 -23.115 -40.428  1.00  0.00           N  
ATOM   1181  H   VAL    82     281.928 -22.792 -41.168  1.00  0.00           H  
ATOM   1182  CA  VAL    82     283.799 -22.452 -40.204  1.00  0.00           C  
ATOM   1183  HA  VAL    82     284.566 -23.205 -40.029  1.00  0.00           H  
ATOM   1184  CB  VAL    82     284.318 -21.474 -41.263  1.00  0.00           C  
ATOM   1185  HB  VAL    82     284.077 -20.413 -41.199  1.00  0.00           H  
ATOM   1186  CG1 VAL    82     285.839 -21.444 -41.235  1.00  0.00           C  
ATOM   1187 HG11 VAL    82     286.193 -20.984 -40.313  1.00  0.00           H  
ATOM   1188 HG12 VAL    82     286.203 -20.856 -42.078  1.00  0.00           H  
ATOM   1189 HG13 VAL    82     286.207 -22.465 -41.336  1.00  0.00           H  
ATOM   1190  CG2 VAL    82     283.768 -21.955 -42.629  1.00  0.00           C  
ATOM   1191 HG21 VAL    82     282.689 -21.807 -42.680  1.00  0.00           H  
ATOM   1192 HG22 VAL    82     284.138 -22.961 -42.825  1.00  0.00           H  
ATOM   1193 HG23 VAL    82     284.244 -21.218 -43.277  1.00  0.00           H  
ATOM   1194  C   VAL    82     283.672 -21.523 -38.893  1.00  0.00           C  
ATOM   1195  O   VAL    82     282.774 -20.755 -38.740  1.00  0.00           O  
ATOM   1196  N   GLU    83     284.647 -21.745 -37.875  1.00  0.00           N  
ATOM   1197  H   GLU    83     285.475 -22.319 -37.943  1.00  0.00           H  
ATOM   1198  CA  GLU    83     284.400 -21.072 -36.541  1.00  0.00           C  
ATOM   1199  HA  GLU    83     283.350 -21.255 -36.314  1.00  0.00           H  
ATOM   1200  CB  GLU    83     285.273 -21.782 -35.531  1.00  0.00           C  
ATOM   1201  HB2 GLU    83     284.883 -22.799 -35.532  1.00  0.00           H  
ATOM   1202  HB3 GLU    83     286.227 -21.865 -36.052  1.00  0.00           H  
ATOM   1203  CG  GLU    83     285.627 -21.361 -34.048  1.00  0.00           C  
ATOM   1204  HG2 GLU    83     286.418 -21.917 -33.544  1.00  0.00           H  
ATOM   1205  HG3 GLU    83     286.081 -20.375 -34.153  1.00  0.00           H  
ATOM   1206  CD  GLU    83     284.434 -21.235 -33.164  1.00  0.00           C  
ATOM   1207  OE1 GLU    83     283.499 -20.461 -33.488  1.00  0.00           O  
ATOM   1208  OE2 GLU    83     284.366 -21.974 -32.125  1.00  0.00           O  
ATOM   1209  C   GLU    83     284.670 -19.542 -36.594  1.00  0.00           C  
ATOM   1210  O   GLU    83     285.581 -19.130 -37.305  1.00  0.00           O  
ATOM   1211  N   GLY    84     283.934 -18.766 -35.754  1.00  0.00           N  
ATOM   1212  H   GLY    84     283.428 -19.232 -35.015  1.00  0.00           H  
ATOM   1213  CA  GLY    84     283.980 -17.320 -35.815  1.00  0.00           C  
ATOM   1214  HA2 GLY    84     284.273 -17.083 -34.792  1.00  0.00           H  
ATOM   1215  HA3 GLY    84     284.812 -17.079 -36.476  1.00  0.00           H  
ATOM   1216  C   GLY    84     282.833 -16.650 -36.444  1.00  0.00           C  
ATOM   1217  O   GLY    84     281.791 -17.246 -36.815  1.00  0.00           O  
ATOM   1218  N   ALA    85     282.897 -15.338 -36.537  1.00  0.00           N  
ATOM   1219  H   ALA    85     283.740 -14.794 -36.421  1.00  0.00           H  
ATOM   1220  CA  ALA    85     281.850 -14.530 -37.204  1.00  0.00           C  
ATOM   1221  HA  ALA    85     280.951 -15.087 -36.940  1.00  0.00           H  
ATOM   1222  CB  ALA    85     281.791 -13.144 -36.625  1.00  0.00           C  
ATOM   1223  HB1 ALA    85     281.013 -12.512 -37.053  1.00  0.00           H  
ATOM   1224  HB2 ALA    85     281.673 -13.152 -35.541  1.00  0.00           H  
ATOM   1225  HB3 ALA    85     282.742 -12.647 -36.816  1.00  0.00           H  
ATOM   1226  C   ALA    85     282.060 -14.516 -38.671  1.00  0.00           C  
ATOM   1227  O   ALA    85     283.193 -14.604 -39.193  1.00  0.00           O  
ATOM   1228  N   GLY    86     280.907 -14.532 -39.383  1.00  0.00           N  
ATOM   1229  H   GLY    86     280.021 -14.608 -38.904  1.00  0.00           H  
ATOM   1230  CA  GLY    86     280.870 -14.424 -40.866  1.00  0.00           C  
ATOM   1231  HA2 GLY    86     281.385 -13.521 -41.194  1.00  0.00           H  
ATOM   1232  HA3 GLY    86     281.292 -15.378 -41.181  1.00  0.00           H  
ATOM   1233  C   GLY    86     279.495 -14.210 -41.638  1.00  0.00           C  
ATOM   1234  O   GLY    86     278.423 -14.349 -41.046  1.00  0.00           O  
ATOM   1235  N   SER    87     279.507 -13.967 -42.963  1.00  0.00           N  
ATOM   1236  H   SER    87     280.391 -13.996 -43.450  1.00  0.00           H  
ATOM   1237  CA  SER    87     278.403 -13.589 -43.852  1.00  0.00           C  
ATOM   1238  HA  SER    87     278.152 -12.568 -43.565  1.00  0.00           H  
ATOM   1239  CB  SER    87     278.821 -13.410 -45.360  1.00  0.00           C  
ATOM   1240  HB2 SER    87     279.575 -12.630 -45.254  1.00  0.00           H  
ATOM   1241  HB3 SER    87     279.190 -14.330 -45.814  1.00  0.00           H  
ATOM   1242  OG  SER    87     277.828 -13.080 -46.242  1.00  0.00           O  
ATOM   1243  HG  SER    87     278.379 -12.806 -46.979  1.00  0.00           H  
ATOM   1244  C   SER    87     277.199 -14.502 -43.754  1.00  0.00           C  
ATOM   1245  O   SER    87     276.055 -13.979 -43.780  1.00  0.00           O  
ATOM   1246  N   ILE    88     277.324 -15.777 -43.546  1.00  0.00           N  
ATOM   1247  H   ILE    88     278.258 -16.160 -43.569  1.00  0.00           H  
ATOM   1248  CA  ILE    88     276.296 -16.893 -43.574  1.00  0.00           C  
ATOM   1249  HA  ILE    88     275.554 -16.660 -44.338  1.00  0.00           H  
ATOM   1250  CB  ILE    88     276.998 -18.147 -43.949  1.00  0.00           C  
ATOM   1251  HB  ILE    88     277.880 -17.907 -44.542  1.00  0.00           H  
ATOM   1252  CG2 ILE    88     277.606 -18.672 -42.713  1.00  0.00           C  
ATOM   1253 HG21 ILE    88     276.900 -19.185 -42.060  1.00  0.00           H  
ATOM   1254 HG22 ILE    88     278.239 -17.975 -42.164  1.00  0.00           H  
ATOM   1255 HG23 ILE    88     278.290 -19.377 -43.184  1.00  0.00           H  
ATOM   1256  CG1 ILE    88     276.007 -19.254 -44.661  1.00  0.00           C  
ATOM   1257 HG12 ILE    88     275.277 -19.587 -43.922  1.00  0.00           H  
ATOM   1258 HG13 ILE    88     275.640 -18.722 -45.538  1.00  0.00           H  
ATOM   1259  CD1 ILE    88     276.730 -20.477 -45.242  1.00  0.00           C  
ATOM   1260 HD11 ILE    88     277.223 -21.022 -44.437  1.00  0.00           H  
ATOM   1261 HD12 ILE    88     277.496 -20.171 -45.955  1.00  0.00           H  
ATOM   1262 HD13 ILE    88     276.016 -21.142 -45.727  1.00  0.00           H  
ATOM   1263  C   ILE    88     275.572 -17.052 -42.219  1.00  0.00           C  
ATOM   1264  O   ILE    88     274.926 -17.945 -41.842  1.00  0.00           O  
ATOM   1265  N   ALA    89     275.707 -16.018 -41.362  1.00  0.00           N  
ATOM   1266  H   ALA    89     276.391 -15.319 -41.612  1.00  0.00           H  
ATOM   1267  CA  ALA    89     275.123 -15.900 -40.099  1.00  0.00           C  
ATOM   1268  HA  ALA    89     274.896 -16.883 -39.687  1.00  0.00           H  
ATOM   1269  CB  ALA    89     276.131 -15.196 -39.296  1.00  0.00           C  
ATOM   1270  HB1 ALA    89     277.042 -15.796 -39.303  1.00  0.00           H  
ATOM   1271  HB2 ALA    89     276.396 -14.154 -39.476  1.00  0.00           H  
ATOM   1272  HB3 ALA    89     275.527 -15.170 -38.390  1.00  0.00           H  
ATOM   1273  C   ALA    89     273.713 -15.156 -40.076  1.00  0.00           C  
ATOM   1274  O   ALA    89     273.192 -15.181 -39.015  1.00  0.00           O  
ATOM   1275  N   ALA    90     273.398 -14.479 -41.168  1.00  0.00           N  
ATOM   1276  H   ALA    90     274.053 -14.650 -41.918  1.00  0.00           H  
ATOM   1277  CA  ALA    90     272.253 -13.568 -41.136  1.00  0.00           C  
ATOM   1278  HA  ALA    90     272.110 -13.241 -40.106  1.00  0.00           H  
ATOM   1279  CB  ALA    90     272.666 -12.437 -42.125  1.00  0.00           C  
ATOM   1280  HB1 ALA    90     271.945 -11.625 -42.218  1.00  0.00           H  
ATOM   1281  HB2 ALA    90     273.545 -12.009 -41.643  1.00  0.00           H  
ATOM   1282  HB3 ALA    90     273.086 -12.784 -43.069  1.00  0.00           H  
ATOM   1283  C   ALA    90     270.954 -14.234 -41.527  1.00  0.00           C  
ATOM   1284  O   ALA    90     270.888 -15.364 -41.983  1.00  0.00           O  
ATOM   1285  N   ALA    91     269.887 -13.574 -41.116  1.00  0.00           N  
ATOM   1286  H   ALA    91     270.094 -12.787 -40.518  1.00  0.00           H  
ATOM   1287  CA  ALA    91     268.555 -14.014 -41.209  1.00  0.00           C  
ATOM   1288  HA  ALA    91     268.537 -15.098 -41.099  1.00  0.00           H  
ATOM   1289  CB  ALA    91     267.978 -13.595 -39.774  1.00  0.00           C  
ATOM   1290  HB1 ALA    91     268.471 -14.124 -38.958  1.00  0.00           H  
ATOM   1291  HB2 ALA    91     268.296 -12.558 -39.666  1.00  0.00           H  
ATOM   1292  HB3 ALA    91     266.891 -13.656 -39.717  1.00  0.00           H  
ATOM   1293  C   ALA    91     267.744 -13.579 -42.472  1.00  0.00           C  
ATOM   1294  O   ALA    91     268.157 -13.163 -43.566  1.00  0.00           O  
ATOM   1295  N   THR    92     266.431 -13.810 -42.359  1.00  0.00           N  
ATOM   1296  H   THR    92     266.112 -14.269 -41.518  1.00  0.00           H  
ATOM   1297  CA  THR    92     265.402 -13.679 -43.474  1.00  0.00           C  
ATOM   1298  HA  THR    92     265.873 -12.987 -44.172  1.00  0.00           H  
ATOM   1299  CB  THR    92     265.352 -15.099 -44.099  1.00  0.00           C  
ATOM   1300  HB  THR    92     266.357 -15.503 -43.978  1.00  0.00           H  
ATOM   1301  CG2 THR    92     264.798 -15.310 -45.498  1.00  0.00           C  
ATOM   1302 HG21 THR    92     264.596 -16.360 -45.709  1.00  0.00           H  
ATOM   1303 HG22 THR    92     265.386 -14.776 -46.245  1.00  0.00           H  
ATOM   1304 HG23 THR    92     263.763 -14.973 -45.441  1.00  0.00           H  
ATOM   1305  OG1 THR    92     264.602 -16.040 -43.378  1.00  0.00           O  
ATOM   1306  HG1 THR    92     265.285 -16.441 -42.836  1.00  0.00           H  
ATOM   1307  C   THR    92     263.952 -13.271 -43.192  1.00  0.00           C  
ATOM   1308  O   THR    92     263.285 -13.203 -42.106  1.00  0.00           O  
ATOM   1309  N   GLY    93     263.305 -12.782 -44.295  1.00  0.00           N  
ATOM   1310  H   GLY    93     263.793 -12.739 -45.177  1.00  0.00           H  
ATOM   1311  CA  GLY    93     261.892 -12.252 -44.249  1.00  0.00           C  
ATOM   1312  HA2 GLY    93     261.771 -11.699 -43.317  1.00  0.00           H  
ATOM   1313  HA3 GLY    93     261.822 -11.376 -44.895  1.00  0.00           H  
ATOM   1314  C   GLY    93     260.591 -13.073 -44.487  1.00  0.00           C  
ATOM   1315  O   GLY    93     260.462 -13.488 -45.616  1.00  0.00           O  
ATOM   1316  N   PHE    94     259.818 -13.317 -43.524  1.00  0.00           N  
ATOM   1317  H   PHE    94     259.894 -12.816 -42.651  1.00  0.00           H  
ATOM   1318  CA  PHE    94     258.616 -14.298 -43.755  1.00  0.00           C  
ATOM   1319  HA  PHE    94     259.047 -15.124 -44.322  1.00  0.00           H  
ATOM   1320  CB  PHE    94     258.077 -14.858 -42.395  1.00  0.00           C  
ATOM   1321  HB2 PHE    94     257.248 -14.210 -42.110  1.00  0.00           H  
ATOM   1322  HB3 PHE    94     257.623 -15.826 -42.609  1.00  0.00           H  
ATOM   1323  CG  PHE    94     259.112 -15.078 -41.382  1.00  0.00           C  
ATOM   1324  CD1 PHE    94     260.068 -16.091 -41.614  1.00  0.00           C  
ATOM   1325  HD1 PHE    94     260.047 -16.657 -42.534  1.00  0.00           H  
ATOM   1326  CE1 PHE    94     261.072 -16.232 -40.624  1.00  0.00           C  
ATOM   1327  HE1 PHE    94     261.891 -16.929 -40.720  1.00  0.00           H  
ATOM   1328  CZ  PHE    94     261.109 -15.523 -39.442  1.00  0.00           C  
ATOM   1329  HZ  PHE    94     261.909 -15.699 -38.738  1.00  0.00           H  
ATOM   1330  CE2 PHE    94     260.136 -14.551 -39.198  1.00  0.00           C  
ATOM   1331  HE2 PHE    94     260.211 -13.912 -38.330  1.00  0.00           H  
ATOM   1332  CD2 PHE    94     259.217 -14.229 -40.199  1.00  0.00           C  
ATOM   1333  HD2 PHE    94     258.506 -13.437 -40.011  1.00  0.00           H  
ATOM   1334  C   PHE    94     257.598 -13.724 -44.754  1.00  0.00           C  
ATOM   1335  O   PHE    94     257.318 -12.528 -44.965  1.00  0.00           O  
ATOM   1336  N   VAL    95     256.912 -14.666 -45.435  1.00  0.00           N  
ATOM   1337  H   VAL    95     257.193 -15.625 -45.294  1.00  0.00           H  
ATOM   1338  CA  VAL    95     255.931 -14.507 -46.445  1.00  0.00           C  
ATOM   1339  HA  VAL    95     255.336 -13.620 -46.228  1.00  0.00           H  
ATOM   1340  CB  VAL    95     256.535 -14.450 -47.887  1.00  0.00           C  
ATOM   1341  HB  VAL    95     255.663 -14.651 -48.509  1.00  0.00           H  
ATOM   1342  CG1 VAL    95     257.563 -15.530 -48.164  1.00  0.00           C  
ATOM   1343 HG11 VAL    95     258.365 -15.423 -47.434  1.00  0.00           H  
ATOM   1344 HG12 VAL    95     257.874 -15.436 -49.205  1.00  0.00           H  
ATOM   1345 HG13 VAL    95     257.130 -16.527 -48.079  1.00  0.00           H  
ATOM   1346  CG2 VAL    95     256.955 -12.994 -48.281  1.00  0.00           C  
ATOM   1347 HG21 VAL    95     256.159 -12.297 -48.016  1.00  0.00           H  
ATOM   1348 HG22 VAL    95     257.407 -12.835 -49.260  1.00  0.00           H  
ATOM   1349 HG23 VAL    95     257.758 -12.717 -47.599  1.00  0.00           H  
ATOM   1350  C   VAL    95     254.937 -15.717 -46.276  1.00  0.00           C  
ATOM   1351  O   VAL    95     255.341 -16.788 -45.962  1.00  0.00           O  
ATOM   1352  N   LYS    96     253.668 -15.447 -46.656  1.00  0.00           N  
ATOM   1353  H   LYS    96     253.457 -14.463 -46.736  1.00  0.00           H  
ATOM   1354  CA  LYS    96     252.569 -16.329 -46.790  1.00  0.00           C  
ATOM   1355  HA  LYS    96     251.615 -15.820 -46.927  1.00  0.00           H  
ATOM   1356  CB  LYS    96     252.740 -17.189 -48.060  1.00  0.00           C  
ATOM   1357  HB2 LYS    96     253.655 -17.778 -47.996  1.00  0.00           H  
ATOM   1358  HB3 LYS    96     252.021 -18.005 -47.990  1.00  0.00           H  
ATOM   1359  CG  LYS    96     252.611 -16.523 -49.406  1.00  0.00           C  
ATOM   1360  HG2 LYS    96     253.464 -15.853 -49.513  1.00  0.00           H  
ATOM   1361  HG3 LYS    96     252.728 -17.391 -50.055  1.00  0.00           H  
ATOM   1362  CD  LYS    96     251.224 -16.014 -49.517  1.00  0.00           C  
ATOM   1363  HD2 LYS    96     250.559 -16.874 -49.440  1.00  0.00           H  
ATOM   1364  HD3 LYS    96     250.980 -15.271 -48.757  1.00  0.00           H  
ATOM   1365  CE  LYS    96     250.955 -15.456 -50.965  1.00  0.00           C  
ATOM   1366  HE2 LYS    96     251.052 -16.191 -51.765  1.00  0.00           H  
ATOM   1367  HE3 LYS    96     249.876 -15.333 -51.061  1.00  0.00           H  
ATOM   1368  NZ  LYS    96     251.686 -14.180 -51.303  1.00  0.00           N  
ATOM   1369  HZ1 LYS    96     251.401 -13.885 -52.226  1.00  0.00           H  
ATOM   1370  HZ2 LYS    96     251.393 -13.443 -50.678  1.00  0.00           H  
ATOM   1371  HZ3 LYS    96     252.670 -14.204 -51.080  1.00  0.00           H  
ATOM   1372  C   LYS    96     252.299 -17.152 -45.541  1.00  0.00           C  
ATOM   1373  O   LYS    96     251.767 -18.271 -45.576  1.00  0.00           O  
ATOM   1374  N   LYS    97     252.708 -16.725 -44.333  1.00  0.00           N  
ATOM   1375  H   LYS    97     252.985 -15.756 -44.397  1.00  0.00           H  
ATOM   1376  CA  LYS    97     252.510 -17.374 -43.010  1.00  0.00           C  
ATOM   1377  HA  LYS    97     252.533 -18.454 -43.157  1.00  0.00           H  
ATOM   1378  CB  LYS    97     253.567 -16.807 -42.052  1.00  0.00           C  
ATOM   1379  HB2 LYS    97     253.453 -17.042 -40.993  1.00  0.00           H  
ATOM   1380  HB3 LYS    97     254.545 -17.253 -42.232  1.00  0.00           H  
ATOM   1381  CG  LYS    97     253.858 -15.271 -42.050  1.00  0.00           C  
ATOM   1382  HG2 LYS    97     254.477 -15.280 -42.947  1.00  0.00           H  
ATOM   1383  HG3 LYS    97     252.941 -14.685 -42.119  1.00  0.00           H  
ATOM   1384  CD  LYS    97     254.638 -14.921 -40.781  1.00  0.00           C  
ATOM   1385  HD2 LYS    97     254.181 -15.312 -39.872  1.00  0.00           H  
ATOM   1386  HD3 LYS    97     255.619 -15.393 -40.838  1.00  0.00           H  
ATOM   1387  CE  LYS    97     254.690 -13.381 -40.657  1.00  0.00           C  
ATOM   1388  HE2 LYS    97     255.133 -12.849 -41.498  1.00  0.00           H  
ATOM   1389  HE3 LYS    97     253.663 -13.065 -40.472  1.00  0.00           H  
ATOM   1390  NZ  LYS    97     255.424 -12.995 -39.370  1.00  0.00           N  
ATOM   1391  HZ1 LYS    97     256.430 -13.071 -39.395  1.00  0.00           H  
ATOM   1392  HZ2 LYS    97     255.366 -12.031 -39.076  1.00  0.00           H  
ATOM   1393  HZ3 LYS    97     255.160 -13.533 -38.557  1.00  0.00           H  
ATOM   1394  C   LYS    97     251.101 -17.030 -42.542  1.00  0.00           C  
ATOM   1395  O   LYS    97     250.545 -16.009 -43.021  1.00  0.00           O  
ATOM   1396  N   ASP    98     250.546 -17.868 -41.712  1.00  0.00           N  
ATOM   1397  H   ASP    98     251.264 -18.442 -41.294  1.00  0.00           H  
ATOM   1398  CA  ASP    98     249.228 -18.030 -41.331  1.00  0.00           C  
ATOM   1399  HA  ASP    98     248.734 -18.033 -42.302  1.00  0.00           H  
ATOM   1400  CB  ASP    98     249.101 -19.470 -40.742  1.00  0.00           C  
ATOM   1401  HB2 ASP    98     248.058 -19.756 -40.605  1.00  0.00           H  
ATOM   1402  HB3 ASP    98     249.385 -20.142 -41.552  1.00  0.00           H  
ATOM   1403  CG  ASP    98     249.946 -19.933 -39.498  1.00  0.00           C  
ATOM   1404  OD1 ASP    98     251.060 -19.372 -39.458  1.00  0.00           O  
ATOM   1405  OD2 ASP    98     249.560 -20.738 -38.653  1.00  0.00           O  
ATOM   1406  C   ASP    98     248.608 -16.871 -40.438  1.00  0.00           C  
ATOM   1407  O   ASP    98     249.421 -16.024 -39.972  1.00  0.00           O  
ATOM   1408  N   GLN    99     247.334 -16.864 -40.301  1.00  0.00           N  
ATOM   1409  H   GLN    99     246.848 -17.595 -40.801  1.00  0.00           H  
ATOM   1410  CA  GLN    99     246.594 -15.880 -39.415  1.00  0.00           C  
ATOM   1411  HA  GLN    99     247.262 -15.503 -38.640  1.00  0.00           H  
ATOM   1412  CB  GLN    99     246.090 -14.656 -40.241  1.00  0.00           C  
ATOM   1413  HB2 GLN    99     246.442 -13.871 -39.571  1.00  0.00           H  
ATOM   1414  HB3 GLN    99     246.725 -14.481 -41.110  1.00  0.00           H  
ATOM   1415  CG  GLN    99     244.632 -14.428 -40.582  1.00  0.00           C  
ATOM   1416  HG2 GLN    99     244.395 -15.280 -41.219  1.00  0.00           H  
ATOM   1417  HG3 GLN    99     243.934 -14.580 -39.759  1.00  0.00           H  
ATOM   1418  CD  GLN    99     244.357 -13.123 -41.319  1.00  0.00           C  
ATOM   1419  OE1 GLN    99     243.454 -12.998 -42.152  1.00  0.00           O  
ATOM   1420  NE2 GLN    99     245.019 -12.055 -41.047  1.00  0.00           N  
ATOM   1421 HE21 GLN    99     245.903 -12.176 -40.574  1.00  0.00           H  
ATOM   1422 HE22 GLN    99     244.578 -11.189 -41.323  1.00  0.00           H  
ATOM   1423  C   GLN    99     245.417 -16.623 -38.797  1.00  0.00           C  
ATOM   1424  O   GLN    99     244.814 -17.430 -39.431  1.00  0.00           O  
ATOM   1425  N   LEU   100     245.091 -16.289 -37.544  1.00  0.00           N  
ATOM   1426  H   LEU   100     245.438 -15.385 -37.257  1.00  0.00           H  
ATOM   1427  CA  LEU   100     244.065 -16.889 -36.713  1.00  0.00           C  
ATOM   1428  HA  LEU   100     243.512 -17.618 -37.306  1.00  0.00           H  
ATOM   1429  CB  LEU   100     244.703 -17.793 -35.651  1.00  0.00           C  
ATOM   1430  HB2 LEU   100     245.563 -18.334 -36.045  1.00  0.00           H  
ATOM   1431  HB3 LEU   100     244.969 -16.989 -34.964  1.00  0.00           H  
ATOM   1432  CG  LEU   100     243.936 -18.823 -34.905  1.00  0.00           C  
ATOM   1433  HG  LEU   100     243.318 -18.136 -34.326  1.00  0.00           H  
ATOM   1434  CD1 LEU   100     244.645 -19.809 -34.015  1.00  0.00           C  
ATOM   1435 HD11 LEU   100     245.147 -19.073 -33.387  1.00  0.00           H  
ATOM   1436 HD12 LEU   100     245.390 -20.315 -34.629  1.00  0.00           H  
ATOM   1437 HD13 LEU   100     244.056 -20.553 -33.479  1.00  0.00           H  
ATOM   1438  CD2 LEU   100     243.045 -19.656 -35.819  1.00  0.00           C  
ATOM   1439 HD21 LEU   100     242.317 -19.091 -36.401  1.00  0.00           H  
ATOM   1440 HD22 LEU   100     242.428 -20.192 -35.097  1.00  0.00           H  
ATOM   1441 HD23 LEU   100     243.547 -20.366 -36.476  1.00  0.00           H  
ATOM   1442  C   LEU   100     243.104 -15.948 -36.023  1.00  0.00           C  
ATOM   1443  O   LEU   100     243.445 -14.846 -35.630  1.00  0.00           O  
ATOM   1444  N   GLY   101     241.816 -16.268 -35.855  1.00  0.00           N  
ATOM   1445  H   GLY   101     241.432 -16.999 -36.437  1.00  0.00           H  
ATOM   1446  CA  GLY   101     240.911 -15.468 -34.918  1.00  0.00           C  
ATOM   1447  HA2 GLY   101     241.039 -14.399 -35.086  1.00  0.00           H  
ATOM   1448  HA3 GLY   101     239.922 -15.904 -35.053  1.00  0.00           H  
ATOM   1449  C   GLY   101     241.392 -15.620 -33.491  1.00  0.00           C  
ATOM   1450  O   GLY   101     240.550 -15.637 -32.571  1.00  0.00           O  
ATOM   1451  N   LYS   102     242.679 -15.893 -33.113  1.00  0.00           N  
ATOM   1452  H   LYS   102     243.408 -15.856 -33.811  1.00  0.00           H  
ATOM   1453  CA  LYS   102     243.162 -16.190 -31.710  1.00  0.00           C  
ATOM   1454  HA  LYS   102     242.440 -15.604 -31.142  1.00  0.00           H  
ATOM   1455  CB  LYS   102     242.981 -17.699 -31.308  1.00  0.00           C  
ATOM   1456  HB2 LYS   102     242.137 -18.104 -31.867  1.00  0.00           H  
ATOM   1457  HB3 LYS   102     243.753 -18.340 -31.732  1.00  0.00           H  
ATOM   1458  CG  LYS   102     242.683 -18.063 -29.929  1.00  0.00           C  
ATOM   1459  HG2 LYS   102     242.491 -19.136 -29.919  1.00  0.00           H  
ATOM   1460  HG3 LYS   102     243.543 -17.937 -29.271  1.00  0.00           H  
ATOM   1461  CD  LYS   102     241.502 -17.414 -29.182  1.00  0.00           C  
ATOM   1462  HD2 LYS   102     241.319 -17.916 -28.232  1.00  0.00           H  
ATOM   1463  HD3 LYS   102     241.612 -16.335 -29.292  1.00  0.00           H  
ATOM   1464  CE  LYS   102     240.198 -17.609 -29.977  1.00  0.00           C  
ATOM   1465  HE2 LYS   102     240.262 -17.307 -31.023  1.00  0.00           H  
ATOM   1466  HE3 LYS   102     240.017 -18.678 -29.862  1.00  0.00           H  
ATOM   1467  NZ  LYS   102     239.057 -16.760 -29.405  1.00  0.00           N  
ATOM   1468  HZ1 LYS   102     239.224 -16.642 -28.415  1.00  0.00           H  
ATOM   1469  HZ2 LYS   102     239.345 -15.882 -29.812  1.00  0.00           H  
ATOM   1470  HZ3 LYS   102     238.130 -17.063 -29.669  1.00  0.00           H  
ATOM   1471  C   LYS   102     244.490 -15.490 -31.463  1.00  0.00           C  
ATOM   1472  O   LYS   102     245.228 -15.259 -32.442  1.00  0.00           O  
ATOM   1473  N   ASN   103     244.716 -14.948 -30.214  1.00  0.00           N  
ATOM   1474  H   ASN   103     244.081 -14.920 -29.429  1.00  0.00           H  
ATOM   1475  CA  ASN   103     245.900 -14.306 -29.830  1.00  0.00           C  
ATOM   1476  HA  ASN   103     246.693 -14.736 -30.442  1.00  0.00           H  
ATOM   1477  CB  ASN   103     245.812 -12.817 -30.244  1.00  0.00           C  
ATOM   1478  HB2 ASN   103     245.157 -12.692 -31.107  1.00  0.00           H  
ATOM   1479  HB3 ASN   103     245.286 -12.410 -29.381  1.00  0.00           H  
ATOM   1480  CG  ASN   103     247.181 -12.078 -30.552  1.00  0.00           C  
ATOM   1481  OD1 ASN   103     248.214 -12.735 -30.743  1.00  0.00           O  
ATOM   1482  ND2 ASN   103     247.176 -10.844 -30.517  1.00  0.00           N  
ATOM   1483 HD21 ASN   103     247.818 -10.457 -31.193  1.00  0.00           H  
ATOM   1484 HD22 ASN   103     246.334 -10.385 -30.200  1.00  0.00           H  
ATOM   1485  C   ASN   103     246.408 -14.609 -28.397  1.00  0.00           C  
ATOM   1486  O   ASN   103     247.201 -13.909 -27.784  1.00  0.00           O  
ATOM   1487  N   GLU   104     245.894 -15.654 -27.756  1.00  0.00           N  
ATOM   1488  H   GLU   104     245.447 -16.358 -28.327  1.00  0.00           H  
ATOM   1489  CA  GLU   104     246.392 -16.160 -26.550  1.00  0.00           C  
ATOM   1490  HA  GLU   104     247.039 -15.401 -26.109  1.00  0.00           H  
ATOM   1491  CB  GLU   104     245.221 -16.659 -25.616  1.00  0.00           C  
ATOM   1492  HB2 GLU   104     244.610 -17.425 -26.095  1.00  0.00           H  
ATOM   1493  HB3 GLU   104     245.733 -17.057 -24.740  1.00  0.00           H  
ATOM   1494  CG  GLU   104     244.449 -15.478 -25.009  1.00  0.00           C  
ATOM   1495  HG2 GLU   104     244.143 -15.845 -24.030  1.00  0.00           H  
ATOM   1496  HG3 GLU   104     245.184 -14.678 -24.919  1.00  0.00           H  
ATOM   1497  CD  GLU   104     243.254 -15.020 -25.865  1.00  0.00           C  
ATOM   1498  OE1 GLU   104     243.084 -13.777 -25.982  1.00  0.00           O  
ATOM   1499  OE2 GLU   104     242.451 -15.872 -26.233  1.00  0.00           O  
ATOM   1500  C   GLU   104     247.450 -17.259 -26.737  1.00  0.00           C  
ATOM   1501  O   GLU   104     247.349 -17.967 -27.753  1.00  0.00           O  
ATOM   1502  N   GLU   105     248.407 -17.408 -25.823  1.00  0.00           N  
ATOM   1503  H   GLU   105     248.477 -16.866 -24.973  1.00  0.00           H  
ATOM   1504  CA  GLU   105     249.295 -18.567 -25.708  1.00  0.00           C  
ATOM   1505  HA  GLU   105     249.556 -18.956 -26.692  1.00  0.00           H  
ATOM   1506  CB  GLU   105     250.629 -18.195 -25.005  1.00  0.00           C  
ATOM   1507  HB2 GLU   105     251.047 -17.311 -25.488  1.00  0.00           H  
ATOM   1508  HB3 GLU   105     250.430 -17.853 -23.990  1.00  0.00           H  
ATOM   1509  CG  GLU   105     251.756 -19.119 -24.908  1.00  0.00           C  
ATOM   1510  HG2 GLU   105     252.671 -18.598 -24.623  1.00  0.00           H  
ATOM   1511  HG3 GLU   105     251.385 -19.833 -24.172  1.00  0.00           H  
ATOM   1512  CD  GLU   105     252.067 -19.695 -26.296  1.00  0.00           C  
ATOM   1513  OE1 GLU   105     251.635 -20.847 -26.532  1.00  0.00           O  
ATOM   1514  OE2 GLU   105     252.742 -19.113 -27.131  1.00  0.00           O  
ATOM   1515  C   GLU   105     248.660 -19.729 -24.911  1.00  0.00           C  
ATOM   1516  O   GLU   105     249.120 -20.906 -24.913  1.00  0.00           O  
ATOM   1517  N   GLY   106     247.462 -19.500 -24.318  1.00  0.00           N  
ATOM   1518  H   GLY   106     246.941 -18.658 -24.517  1.00  0.00           H  
ATOM   1519  CA  GLY   106     246.832 -20.453 -23.265  1.00  0.00           C  
ATOM   1520  HA2 GLY   106     246.819 -21.519 -23.490  1.00  0.00           H  
ATOM   1521  HA3 GLY   106     247.430 -20.341 -22.361  1.00  0.00           H  
ATOM   1522  C   GLY   106     245.363 -20.190 -22.941  1.00  0.00           C  
ATOM   1523  O   GLY   106     244.729 -19.498 -23.696  1.00  0.00           O  
ATOM   1524  N   ALA   107     244.803 -20.679 -21.810  1.00  0.00           N  
ATOM   1525  H   ALA   107     245.410 -21.254 -21.243  1.00  0.00           H  
ATOM   1526  CA  ALA   107     243.327 -20.534 -21.379  1.00  0.00           C  
ATOM   1527  HA  ALA   107     242.757 -20.746 -22.284  1.00  0.00           H  
ATOM   1528  CB  ALA   107     242.870 -21.675 -20.426  1.00  0.00           C  
ATOM   1529  HB1 ALA   107     243.246 -21.503 -19.417  1.00  0.00           H  
ATOM   1530  HB2 ALA   107     241.789 -21.803 -20.474  1.00  0.00           H  
ATOM   1531  HB3 ALA   107     243.312 -22.569 -20.866  1.00  0.00           H  
ATOM   1532  C   ALA   107     243.064 -19.129 -20.689  1.00  0.00           C  
ATOM   1533  O   ALA   107     244.034 -18.424 -20.505  1.00  0.00           O  
ATOM   1534  N   PRO   108     241.837 -18.613 -20.457  1.00  0.00           N  
ATOM   1535  CD  PRO   108     240.482 -19.264 -20.806  1.00  0.00           C  
ATOM   1536  HD2 PRO   108     240.181 -20.072 -20.139  1.00  0.00           H  
ATOM   1537  HD3 PRO   108     240.644 -19.626 -21.822  1.00  0.00           H  
ATOM   1538  CG  PRO   108     239.508 -18.067 -20.714  1.00  0.00           C  
ATOM   1539  HG2 PRO   108     238.568 -18.552 -20.448  1.00  0.00           H  
ATOM   1540  HG3 PRO   108     239.613 -17.418 -21.583  1.00  0.00           H  
ATOM   1541  CB  PRO   108     240.012 -17.224 -19.481  1.00  0.00           C  
ATOM   1542  HB2 PRO   108     239.771 -17.721 -18.541  1.00  0.00           H  
ATOM   1543  HB3 PRO   108     239.722 -16.184 -19.627  1.00  0.00           H  
ATOM   1544  CA  PRO   108     241.549 -17.325 -19.781  1.00  0.00           C  
ATOM   1545  HA  PRO   108     241.915 -16.591 -20.499  1.00  0.00           H  
ATOM   1546  C   PRO   108     242.315 -17.043 -18.512  1.00  0.00           C  
ATOM   1547  O   PRO   108     242.235 -17.723 -17.465  1.00  0.00           O  
ATOM   1548  N   GLN   109     243.246 -16.147 -18.663  1.00  0.00           N  
ATOM   1549  H   GLN   109     243.294 -15.583 -19.500  1.00  0.00           H  
ATOM   1550  CA  GLN   109     244.181 -15.831 -17.594  1.00  0.00           C  
ATOM   1551  HA  GLN   109     244.566 -16.796 -17.264  1.00  0.00           H  
ATOM   1552  CB  GLN   109     245.427 -15.129 -18.150  1.00  0.00           C  
ATOM   1553  HB2 GLN   109     246.137 -14.822 -17.382  1.00  0.00           H  
ATOM   1554  HB3 GLN   109     246.134 -15.752 -18.698  1.00  0.00           H  
ATOM   1555  CG  GLN   109     245.026 -13.876 -18.891  1.00  0.00           C  
ATOM   1556  HG2 GLN   109     244.282 -14.152 -19.639  1.00  0.00           H  
ATOM   1557  HG3 GLN   109     244.549 -13.234 -18.150  1.00  0.00           H  
ATOM   1558  CD  GLN   109     246.122 -13.004 -19.515  1.00  0.00           C  
ATOM   1559  OE1 GLN   109     245.928 -11.896 -19.850  1.00  0.00           O  
ATOM   1560  NE2 GLN   109     247.367 -13.437 -19.810  1.00  0.00           N  
ATOM   1561 HE21 GLN   109     247.644 -14.397 -19.661  1.00  0.00           H  
ATOM   1562 HE22 GLN   109     247.867 -12.711 -20.304  1.00  0.00           H  
ATOM   1563  C   GLN   109     243.577 -15.052 -16.321  1.00  0.00           C  
ATOM   1564  O   GLN   109     242.647 -14.224 -16.454  1.00  0.00           O  
ATOM   1565  N   GLU   110     243.955 -15.415 -15.112  1.00  0.00           N  
ATOM   1566  H   GLU   110     244.894 -15.786 -15.144  1.00  0.00           H  
ATOM   1567  CA  GLU   110     243.306 -14.863 -13.910  1.00  0.00           C  
ATOM   1568  HA  GLU   110     242.839 -13.892 -14.072  1.00  0.00           H  
ATOM   1569  CB  GLU   110     242.132 -15.834 -13.613  1.00  0.00           C  
ATOM   1570  HB2 GLU   110     241.642 -16.095 -14.551  1.00  0.00           H  
ATOM   1571  HB3 GLU   110     242.478 -16.734 -13.106  1.00  0.00           H  
ATOM   1572  CG  GLU   110     241.075 -15.246 -12.620  1.00  0.00           C  
ATOM   1573  HG2 GLU   110     241.507 -14.671 -11.801  1.00  0.00           H  
ATOM   1574  HG3 GLU   110     240.525 -14.510 -13.206  1.00  0.00           H  
ATOM   1575  CD  GLU   110     240.104 -16.258 -12.018  1.00  0.00           C  
ATOM   1576  OE1 GLU   110     238.908 -16.061 -12.199  1.00  0.00           O  
ATOM   1577  OE2 GLU   110     240.626 -17.268 -11.491  1.00  0.00           O  
ATOM   1578  C   GLU   110     244.183 -14.580 -12.620  1.00  0.00           C  
ATOM   1579  O   GLU   110     244.765 -15.578 -12.114  1.00  0.00           O  
ATOM   1580  N   GLY   111     244.316 -13.284 -12.139  1.00  0.00           N  
ATOM   1581  H   GLY   111     243.664 -12.661 -12.594  1.00  0.00           H  
ATOM   1582  CA  GLY   111     244.929 -13.063 -10.856  1.00  0.00           C  
ATOM   1583  HA2 GLY   111     244.471 -12.116 -10.571  1.00  0.00           H  
ATOM   1584  HA3 GLY   111     244.695 -13.845 -10.132  1.00  0.00           H  
ATOM   1585  C   GLY   111     246.458 -12.891 -10.983  1.00  0.00           C  
ATOM   1586  O   GLY   111     247.085 -13.301 -11.960  1.00  0.00           O  
ATOM   1587  N   ILE   112     247.028 -12.129 -10.058  1.00  0.00           N  
ATOM   1588  H   ILE   112     246.335 -11.794  -9.404  1.00  0.00           H  
ATOM   1589  CA  ILE   112     248.436 -11.889  -9.789  1.00  0.00           C  
ATOM   1590  HA  ILE   112     249.103 -12.532 -10.362  1.00  0.00           H  
ATOM   1591  CB  ILE   112     248.733 -10.343 -10.085  1.00  0.00           C  
ATOM   1592  HB  ILE   112     248.262 -10.296 -11.067  1.00  0.00           H  
ATOM   1593  CG2 ILE   112     250.209 -10.253 -10.193  1.00  0.00           C  
ATOM   1594 HG21 ILE   112     250.659 -11.045 -10.791  1.00  0.00           H  
ATOM   1595 HG22 ILE   112     250.724 -10.332  -9.236  1.00  0.00           H  
ATOM   1596 HG23 ILE   112     250.586  -9.380 -10.726  1.00  0.00           H  
ATOM   1597  CG1 ILE   112     248.025  -9.365  -9.087  1.00  0.00           C  
ATOM   1598 HG12 ILE   112     246.993  -9.698  -8.973  1.00  0.00           H  
ATOM   1599 HG13 ILE   112     248.527  -9.493  -8.128  1.00  0.00           H  
ATOM   1600  CD1 ILE   112     248.064  -7.888  -9.525  1.00  0.00           C  
ATOM   1601 HD11 ILE   112     247.315  -7.603 -10.264  1.00  0.00           H  
ATOM   1602 HD12 ILE   112     249.080  -7.718  -9.884  1.00  0.00           H  
ATOM   1603 HD13 ILE   112     248.036  -7.149  -8.724  1.00  0.00           H  
ATOM   1604  C   ILE   112     248.771 -12.273  -8.393  1.00  0.00           C  
ATOM   1605  O   ILE   112     248.136 -12.052  -7.422  1.00  0.00           O  
ATOM   1606  N   LEU   113     249.878 -12.990  -8.222  1.00  0.00           N  
ATOM   1607  H   LEU   113     250.381 -13.266  -9.053  1.00  0.00           H  
ATOM   1608  CA  LEU   113     250.329 -13.688  -7.018  1.00  0.00           C  
ATOM   1609  HA  LEU   113     249.427 -14.219  -6.714  1.00  0.00           H  
ATOM   1610  CB  LEU   113     251.326 -14.810  -7.516  1.00  0.00           C  
ATOM   1611  HB2 LEU   113     251.024 -15.152  -8.505  1.00  0.00           H  
ATOM   1612  HB3 LEU   113     252.352 -14.497  -7.708  1.00  0.00           H  
ATOM   1613  CG  LEU   113     251.352 -16.040  -6.614  1.00  0.00           C  
ATOM   1614  HG  LEU   113     251.259 -15.628  -5.609  1.00  0.00           H  
ATOM   1615  CD1 LEU   113     252.667 -16.832  -6.853  1.00  0.00           C  
ATOM   1616 HD11 LEU   113     252.721 -17.655  -6.140  1.00  0.00           H  
ATOM   1617 HD12 LEU   113     253.503 -16.134  -6.807  1.00  0.00           H  
ATOM   1618 HD13 LEU   113     252.638 -17.249  -7.860  1.00  0.00           H  
ATOM   1619  CD2 LEU   113     250.212 -17.010  -6.803  1.00  0.00           C  
ATOM   1620 HD21 LEU   113     249.837 -17.294  -5.820  1.00  0.00           H  
ATOM   1621 HD22 LEU   113     250.477 -17.950  -7.287  1.00  0.00           H  
ATOM   1622 HD23 LEU   113     249.387 -16.689  -7.438  1.00  0.00           H  
ATOM   1623  C   LEU   113     251.015 -12.919  -5.907  1.00  0.00           C  
ATOM   1624  O   LEU   113     251.176 -13.382  -4.797  1.00  0.00           O  
ATOM   1625  N   GLU   114     251.386 -11.639  -6.149  1.00  0.00           N  
ATOM   1626  H   GLU   114     250.904 -11.169  -6.901  1.00  0.00           H  
ATOM   1627  CA  GLU   114     252.281 -10.841  -5.268  1.00  0.00           C  
ATOM   1628  HA  GLU   114     252.133 -11.014  -4.202  1.00  0.00           H  
ATOM   1629  CB  GLU   114     253.831 -10.961  -5.598  1.00  0.00           C  
ATOM   1630  HB2 GLU   114     253.923 -10.584  -6.617  1.00  0.00           H  
ATOM   1631  HB3 GLU   114     254.281 -10.137  -5.045  1.00  0.00           H  
ATOM   1632  CG  GLU   114     254.701 -12.201  -5.510  1.00  0.00           C  
ATOM   1633  HG2 GLU   114     254.258 -13.163  -5.769  1.00  0.00           H  
ATOM   1634  HG3 GLU   114     255.651 -12.131  -6.039  1.00  0.00           H  
ATOM   1635  CD  GLU   114     254.885 -12.595  -3.989  1.00  0.00           C  
ATOM   1636  OE1 GLU   114     255.680 -13.441  -3.657  1.00  0.00           O  
ATOM   1637  OE2 GLU   114     254.113 -12.134  -3.135  1.00  0.00           O  
ATOM   1638  C   GLU   114     251.888  -9.415  -5.406  1.00  0.00           C  
ATOM   1639  O   GLU   114     251.330  -8.867  -6.441  1.00  0.00           O  
ATOM   1640  N   ASP   115     252.208  -8.627  -4.372  1.00  0.00           N  
ATOM   1641  H   ASP   115     252.758  -8.995  -3.609  1.00  0.00           H  
ATOM   1642  CA  ASP   115     251.901  -7.186  -4.306  1.00  0.00           C  
ATOM   1643  HA  ASP   115     251.585  -6.841  -5.290  1.00  0.00           H  
ATOM   1644  CB  ASP   115     250.640  -7.082  -3.418  1.00  0.00           C  
ATOM   1645  HB2 ASP   115     250.387  -6.044  -3.204  1.00  0.00           H  
ATOM   1646  HB3 ASP   115     249.768  -7.337  -4.020  1.00  0.00           H  
ATOM   1647  CG  ASP   115     250.443  -7.930  -2.204  1.00  0.00           C  
ATOM   1648  OD1 ASP   115     251.188  -7.587  -1.284  1.00  0.00           O  
ATOM   1649  OD2 ASP   115     249.479  -8.671  -2.114  1.00  0.00           O  
ATOM   1650  C   ASP   115     253.115  -6.366  -3.846  1.00  0.00           C  
ATOM   1651  O   ASP   115     253.795  -6.724  -2.902  1.00  0.00           O  
ATOM   1652  N   MET   116     253.301  -5.158  -4.421  1.00  0.00           N  
ATOM   1653  H   MET   116     252.676  -4.987  -5.196  1.00  0.00           H  
ATOM   1654  CA  MET   116     254.550  -4.322  -4.370  1.00  0.00           C  
ATOM   1655  HA  MET   116     254.509  -3.585  -5.173  1.00  0.00           H  
ATOM   1656  CB  MET   116     254.552  -3.483  -3.051  1.00  0.00           C  
ATOM   1657  HB2 MET   116     254.943  -4.007  -2.179  1.00  0.00           H  
ATOM   1658  HB3 MET   116     255.320  -2.729  -3.226  1.00  0.00           H  
ATOM   1659  CG  MET   116     253.355  -2.591  -2.711  1.00  0.00           C  
ATOM   1660  HG2 MET   116     253.327  -1.752  -3.407  1.00  0.00           H  
ATOM   1661  HG3 MET   116     252.424  -3.137  -2.863  1.00  0.00           H  
ATOM   1662  SD  MET   116     253.343  -1.879  -1.001  1.00  0.00           S  
ATOM   1663  CE  MET   116     254.467  -0.535  -1.322  1.00  0.00           C  
ATOM   1664  HE1 MET   116     255.006  -0.240  -0.422  1.00  0.00           H  
ATOM   1665  HE2 MET   116     255.277  -0.989  -1.893  1.00  0.00           H  
ATOM   1666  HE3 MET   116     253.970   0.274  -1.856  1.00  0.00           H  
ATOM   1667  C   MET   116     255.745  -5.244  -4.549  1.00  0.00           C  
ATOM   1668  O   MET   116     256.460  -5.564  -3.554  1.00  0.00           O  
ATOM   1669  N   PRO   117     256.114  -5.637  -5.753  1.00  0.00           N  
ATOM   1670  CD  PRO   117     255.225  -5.550  -6.966  1.00  0.00           C  
ATOM   1671  HD2 PRO   117     255.108  -4.492  -7.197  1.00  0.00           H  
ATOM   1672  HD3 PRO   117     254.295  -6.008  -6.630  1.00  0.00           H  
ATOM   1673  CG  PRO   117     256.013  -6.373  -8.048  1.00  0.00           C  
ATOM   1674  HG2 PRO   117     256.760  -5.741  -8.529  1.00  0.00           H  
ATOM   1675  HG3 PRO   117     255.279  -6.563  -8.831  1.00  0.00           H  
ATOM   1676  CB  PRO   117     256.490  -7.527  -7.227  1.00  0.00           C  
ATOM   1677  HB2 PRO   117     257.312  -8.013  -7.752  1.00  0.00           H  
ATOM   1678  HB3 PRO   117     255.765  -8.328  -7.081  1.00  0.00           H  
ATOM   1679  CA  PRO   117     257.028  -6.720  -5.983  1.00  0.00           C  
ATOM   1680  HA  PRO   117     256.914  -7.435  -5.169  1.00  0.00           H  
ATOM   1681  C   PRO   117     258.528  -6.339  -6.063  1.00  0.00           C  
ATOM   1682  O   PRO   117     259.338  -7.235  -6.388  1.00  0.00           O  
ATOM   1683  N   VAL   118     258.819  -5.058  -5.758  1.00  0.00           N  
ATOM   1684  H   VAL   118     258.154  -4.422  -5.342  1.00  0.00           H  
ATOM   1685  CA  VAL   118     260.068  -4.293  -5.931  1.00  0.00           C  
ATOM   1686  HA  VAL   118     260.679  -5.119  -6.293  1.00  0.00           H  
ATOM   1687  CB  VAL   118     259.964  -3.341  -7.054  1.00  0.00           C  
ATOM   1688  HB  VAL   118     260.874  -2.744  -7.113  1.00  0.00           H  
ATOM   1689  CG1 VAL   118     258.838  -2.318  -6.934  1.00  0.00           C  
ATOM   1690 HG11 VAL   118     257.783  -2.592  -6.941  1.00  0.00           H  
ATOM   1691 HG12 VAL   118     258.948  -1.631  -7.773  1.00  0.00           H  
ATOM   1692 HG13 VAL   118     259.037  -1.721  -6.044  1.00  0.00           H  
ATOM   1693  CG2 VAL   118     259.837  -3.961  -8.433  1.00  0.00           C  
ATOM   1694 HG21 VAL   118     259.927  -3.172  -9.180  1.00  0.00           H  
ATOM   1695 HG22 VAL   118     258.980  -4.602  -8.639  1.00  0.00           H  
ATOM   1696 HG23 VAL   118     260.680  -4.620  -8.642  1.00  0.00           H  
ATOM   1697  C   VAL   118     260.567  -3.530  -4.699  1.00  0.00           C  
ATOM   1698  O   VAL   118     259.778  -3.275  -3.741  1.00  0.00           O  
ATOM   1699  N   ASP   119     261.764  -2.994  -4.701  1.00  0.00           N  
ATOM   1700  H   ASP   119     262.129  -2.894  -5.638  1.00  0.00           H  
ATOM   1701  CA  ASP   119     262.504  -2.458  -3.504  1.00  0.00           C  
ATOM   1702  HA  ASP   119     262.014  -2.814  -2.598  1.00  0.00           H  
ATOM   1703  CB  ASP   119     263.880  -3.100  -3.462  1.00  0.00           C  
ATOM   1704  HB2 ASP   119     264.451  -2.697  -4.298  1.00  0.00           H  
ATOM   1705  HB3 ASP   119     264.345  -2.703  -2.559  1.00  0.00           H  
ATOM   1706  CG  ASP   119     263.948  -4.646  -3.395  1.00  0.00           C  
ATOM   1707  OD1 ASP   119     264.483  -5.240  -4.350  1.00  0.00           O  
ATOM   1708  OD2 ASP   119     263.487  -5.187  -2.368  1.00  0.00           O  
ATOM   1709  C   ASP   119     262.654  -0.945  -3.738  1.00  0.00           C  
ATOM   1710  O   ASP   119     262.293  -0.325  -4.791  1.00  0.00           O  
ATOM   1711  N   PRO   120     262.982  -0.275  -2.680  1.00  0.00           N  
ATOM   1712  CD  PRO   120     262.938  -0.886  -1.315  1.00  0.00           C  
ATOM   1713  HD2 PRO   120     263.922  -1.266  -1.041  1.00  0.00           H  
ATOM   1714  HD3 PRO   120     262.083  -1.493  -1.020  1.00  0.00           H  
ATOM   1715  CG  PRO   120     262.830   0.376  -0.435  1.00  0.00           C  
ATOM   1716  HG2 PRO   120     263.098   0.083   0.580  1.00  0.00           H  
ATOM   1717  HG3 PRO   120     261.886   0.882  -0.639  1.00  0.00           H  
ATOM   1718  CB  PRO   120     263.812   1.302  -1.120  1.00  0.00           C  
ATOM   1719  HB2 PRO   120     264.839   0.952  -1.015  1.00  0.00           H  
ATOM   1720  HB3 PRO   120     263.523   2.321  -0.863  1.00  0.00           H  
ATOM   1721  CA  PRO   120     263.393   1.154  -2.619  1.00  0.00           C  
ATOM   1722  HA  PRO   120     262.549   1.772  -2.926  1.00  0.00           H  
ATOM   1723  C   PRO   120     264.551   1.342  -3.607  1.00  0.00           C  
ATOM   1724  O   PRO   120     265.428   0.451  -3.736  1.00  0.00           O  
ATOM   1725  N   ASP   121     264.589   2.310  -4.342  1.00  0.00           N  
ATOM   1726  H   ASP   121     263.913   3.050  -4.214  1.00  0.00           H  
ATOM   1727  CA  ASP   121     265.653   2.526  -5.285  1.00  0.00           C  
ATOM   1728  HA  ASP   121     265.682   1.763  -6.063  1.00  0.00           H  
ATOM   1729  CB  ASP   121     265.469   3.867  -5.988  1.00  0.00           C  
ATOM   1730  HB2 ASP   121     265.447   4.702  -5.288  1.00  0.00           H  
ATOM   1731  HB3 ASP   121     266.326   4.021  -6.644  1.00  0.00           H  
ATOM   1732  CG  ASP   121     264.253   3.793  -7.071  1.00  0.00           C  
ATOM   1733  OD1 ASP   121     263.774   2.656  -7.425  1.00  0.00           O  
ATOM   1734  OD2 ASP   121     263.717   4.890  -7.498  1.00  0.00           O  
ATOM   1735  C   ASP   121     267.104   2.640  -4.710  1.00  0.00           C  
ATOM   1736  O   ASP   121     267.263   3.050  -3.557  1.00  0.00           O  
ATOM   1737  N   ASN   122     268.114   2.298  -5.518  1.00  0.00           N  
ATOM   1738  H   ASN   122     267.827   1.853  -6.379  1.00  0.00           H  
ATOM   1739  CA  ASN   122     269.617   2.323  -5.130  1.00  0.00           C  
ATOM   1740  HA  ASN   122     269.486   2.893  -4.211  1.00  0.00           H  
ATOM   1741  CB  ASN   122     269.777   0.908  -4.716  1.00  0.00           C  
ATOM   1742  HB2 ASN   122     268.922   0.281  -4.463  1.00  0.00           H  
ATOM   1743  HB3 ASN   122     270.159   0.490  -5.648  1.00  0.00           H  
ATOM   1744  CG  ASN   122     270.836   0.847  -3.575  1.00  0.00           C  
ATOM   1745  OD1 ASN   122     270.833   1.632  -2.671  1.00  0.00           O  
ATOM   1746  ND2 ASN   122     271.673  -0.182  -3.576  1.00  0.00           N  
ATOM   1747 HD21 ASN   122     271.731  -0.941  -4.241  1.00  0.00           H  
ATOM   1748 HD22 ASN   122     272.431  -0.274  -2.914  1.00  0.00           H  
ATOM   1749  C   ASN   122     270.790   2.811  -6.062  1.00  0.00           C  
ATOM   1750  O   ASN   122     271.917   2.324  -5.894  1.00  0.00           O  
ATOM   1751  N   GLU   123     270.538   3.699  -7.044  1.00  0.00           N  
ATOM   1752  H   GLU   123     269.667   4.197  -6.925  1.00  0.00           H  
ATOM   1753  CA  GLU   123     271.349   4.106  -8.196  1.00  0.00           C  
ATOM   1754  HA  GLU   123     271.475   3.179  -8.755  1.00  0.00           H  
ATOM   1755  CB  GLU   123     270.586   5.099  -9.055  1.00  0.00           C  
ATOM   1756  HB2 GLU   123     269.568   4.803  -9.305  1.00  0.00           H  
ATOM   1757  HB3 GLU   123     270.622   6.094  -8.612  1.00  0.00           H  
ATOM   1758  CG  GLU   123     271.282   5.232 -10.485  1.00  0.00           C  
ATOM   1759  HG2 GLU   123     272.366   5.331 -10.535  1.00  0.00           H  
ATOM   1760  HG3 GLU   123     271.172   4.320 -11.073  1.00  0.00           H  
ATOM   1761  CD  GLU   123     270.573   6.375 -11.326  1.00  0.00           C  
ATOM   1762  OE1 GLU   123     269.702   6.067 -12.111  1.00  0.00           O  
ATOM   1763  OE2 GLU   123     270.602   7.505 -10.948  1.00  0.00           O  
ATOM   1764  C   GLU   123     272.856   4.487  -8.001  1.00  0.00           C  
ATOM   1765  O   GLU   123     273.735   3.964  -8.664  1.00  0.00           O  
ATOM   1766  N   ALA   124     273.149   5.344  -6.985  1.00  0.00           N  
ATOM   1767  H   ALA   124     272.284   5.551  -6.506  1.00  0.00           H  
ATOM   1768  CA  ALA   124     274.439   5.909  -6.781  1.00  0.00           C  
ATOM   1769  HA  ALA   124     274.797   6.051  -7.800  1.00  0.00           H  
ATOM   1770  CB  ALA   124     274.176   7.264  -6.307  1.00  0.00           C  
ATOM   1771  HB1 ALA   124     273.634   7.864  -7.038  1.00  0.00           H  
ATOM   1772  HB2 ALA   124     273.540   7.263  -5.422  1.00  0.00           H  
ATOM   1773  HB3 ALA   124     275.171   7.648  -6.083  1.00  0.00           H  
ATOM   1774  C   ALA   124     275.585   5.135  -6.066  1.00  0.00           C  
ATOM   1775  O   ALA   124     276.777   5.468  -6.280  1.00  0.00           O  
ATOM   1776  N   TYR   125     275.158   4.122  -5.298  1.00  0.00           N  
ATOM   1777  H   TYR   125     274.150   4.070  -5.320  1.00  0.00           H  
ATOM   1778  CA  TYR   125     276.078   3.290  -4.578  1.00  0.00           C  
ATOM   1779  HA  TYR   125     276.861   4.010  -4.340  1.00  0.00           H  
ATOM   1780  CB  TYR   125     275.649   2.810  -3.183  1.00  0.00           C  
ATOM   1781  HB2 TYR   125     274.793   2.136  -3.173  1.00  0.00           H  
ATOM   1782  HB3 TYR   125     276.564   2.444  -2.717  1.00  0.00           H  
ATOM   1783  CG  TYR   125     275.115   3.957  -2.345  1.00  0.00           C  
ATOM   1784  CD1 TYR   125     275.595   5.267  -2.298  1.00  0.00           C  
ATOM   1785  HD1 TYR   125     276.358   5.679  -2.942  1.00  0.00           H  
ATOM   1786  CE1 TYR   125     275.035   6.256  -1.503  1.00  0.00           C  
ATOM   1787  HE1 TYR   125     275.489   7.236  -1.509  1.00  0.00           H  
ATOM   1788  CZ  TYR   125     273.933   5.904  -0.670  1.00  0.00           C  
ATOM   1789  OH  TYR   125     273.437   6.767   0.178  1.00  0.00           O  
ATOM   1790  HH  TYR   125     273.450   7.678  -0.122  1.00  0.00           H  
ATOM   1791  CE2 TYR   125     273.382   4.623  -0.649  1.00  0.00           C  
ATOM   1792  HE2 TYR   125     272.738   4.441   0.199  1.00  0.00           H  
ATOM   1793  CD2 TYR   125     274.054   3.622  -1.453  1.00  0.00           C  
ATOM   1794  HD2 TYR   125     273.718   2.609  -1.286  1.00  0.00           H  
ATOM   1795  C   TYR   125     277.003   2.305  -5.363  1.00  0.00           C  
ATOM   1796  O   TYR   125     277.760   1.594  -4.686  1.00  0.00           O  
ATOM   1797  N   GLU   126     276.987   2.316  -6.681  1.00  0.00           N  
ATOM   1798  H   GLU   126     276.219   2.664  -7.237  1.00  0.00           H  
ATOM   1799  CA  GLU   126     277.750   1.372  -7.554  1.00  0.00           C  
ATOM   1800  HA  GLU   126     278.613   0.933  -7.054  1.00  0.00           H  
ATOM   1801  CB  GLU   126     276.851   0.247  -7.963  1.00  0.00           C  
ATOM   1802  HB2 GLU   126     277.440  -0.381  -8.631  1.00  0.00           H  
ATOM   1803  HB3 GLU   126     276.773  -0.362  -7.062  1.00  0.00           H  
ATOM   1804  CG  GLU   126     275.471   0.526  -8.655  1.00  0.00           C  
ATOM   1805  HG2 GLU   126     274.869   1.291  -8.165  1.00  0.00           H  
ATOM   1806  HG3 GLU   126     275.722   0.882  -9.654  1.00  0.00           H  
ATOM   1807  CD  GLU   126     274.596  -0.768  -8.868  1.00  0.00           C  
ATOM   1808  OE1 GLU   126     273.428  -0.885  -8.423  1.00  0.00           O  
ATOM   1809  OE2 GLU   126     275.085  -1.672  -9.567  1.00  0.00           O  
ATOM   1810  C   GLU   126     278.544   2.044  -8.689  1.00  0.00           C  
ATOM   1811  O   GLU   126     278.741   1.677  -9.850  1.00  0.00           O  
ATOM   1812  N   MET   127     279.251   3.059  -8.211  1.00  0.00           N  
ATOM   1813  H   MET   127     279.057   3.237  -7.236  1.00  0.00           H  
ATOM   1814  CA  MET   127     280.020   4.116  -8.772  1.00  0.00           C  
ATOM   1815  HA  MET   127     279.904   4.001  -9.849  1.00  0.00           H  
ATOM   1816  CB  MET   127     279.393   5.423  -8.543  1.00  0.00           C  
ATOM   1817  HB2 MET   127     278.318   5.463  -8.716  1.00  0.00           H  
ATOM   1818  HB3 MET   127     279.663   5.867  -7.585  1.00  0.00           H  
ATOM   1819  CG  MET   127     279.784   6.364  -9.819  1.00  0.00           C  
ATOM   1820  HG2 MET   127     280.873   6.389  -9.875  1.00  0.00           H  
ATOM   1821  HG3 MET   127     279.364   6.123 -10.795  1.00  0.00           H  
ATOM   1822  SD  MET   127     279.160   8.088  -9.525  1.00  0.00           S  
ATOM   1823  CE  MET   127     277.640   8.248 -10.569  1.00  0.00           C  
ATOM   1824  HE1 MET   127     277.797   8.221 -11.647  1.00  0.00           H  
ATOM   1825  HE2 MET   127     276.879   7.509 -10.317  1.00  0.00           H  
ATOM   1826  HE3 MET   127     277.256   9.246 -10.356  1.00  0.00           H  
ATOM   1827  C   MET   127     281.456   4.178  -8.230  1.00  0.00           C  
ATOM   1828  O   MET   127     281.649   4.352  -7.015  1.00  0.00           O  
ATOM   1829  N   PRO   128     282.476   4.194  -9.159  1.00  0.00           N  
ATOM   1830  CD  PRO   128     282.407   3.679 -10.512  1.00  0.00           C  
ATOM   1831  HD2 PRO   128     281.518   4.070 -11.008  1.00  0.00           H  
ATOM   1832  HD3 PRO   128     282.382   2.598 -10.376  1.00  0.00           H  
ATOM   1833  CG  PRO   128     283.744   4.189 -11.219  1.00  0.00           C  
ATOM   1834  HG2 PRO   128     283.613   5.228 -11.519  1.00  0.00           H  
ATOM   1835  HG3 PRO   128     284.128   3.585 -12.040  1.00  0.00           H  
ATOM   1836  CB  PRO   128     284.712   4.252  -9.991  1.00  0.00           C  
ATOM   1837  HB2 PRO   128     285.511   4.973 -10.165  1.00  0.00           H  
ATOM   1838  HB3 PRO   128     285.343   3.403  -9.726  1.00  0.00           H  
ATOM   1839  CA  PRO   128     283.866   4.642  -8.766  1.00  0.00           C  
ATOM   1840  HA  PRO   128     284.227   4.052  -7.924  1.00  0.00           H  
ATOM   1841  C   PRO   128     284.035   6.158  -8.360  1.00  0.00           C  
ATOM   1842  O   PRO   128     283.458   7.047  -9.038  1.00  0.00           O  
ATOM   1843  N   SER   129     285.101   6.475  -7.557  1.00  0.00           N  
ATOM   1844  H   SER   129     285.650   5.649  -7.369  1.00  0.00           H  
ATOM   1845  CA  SER   129     285.509   7.833  -7.209  1.00  0.00           C  
ATOM   1846  HA  SER   129     285.132   8.621  -7.862  1.00  0.00           H  
ATOM   1847  CB  SER   129     284.967   8.076  -5.754  1.00  0.00           C  
ATOM   1848  HB2 SER   129     285.375   7.314  -5.090  1.00  0.00           H  
ATOM   1849  HB3 SER   129     285.508   8.972  -5.450  1.00  0.00           H  
ATOM   1850  OG  SER   129     283.553   8.229  -5.649  1.00  0.00           O  
ATOM   1851  HG  SER   129     283.341   9.137  -5.880  1.00  0.00           H  
ATOM   1852  C   SER   129     287.053   7.990  -7.375  1.00  0.00           C  
ATOM   1853  O   SER   129     287.838   7.130  -6.883  1.00  0.00           O  
ATOM   1854  N   GLU   130     287.438   9.151  -7.839  1.00  0.00           N  
ATOM   1855  H   GLU   130     286.676   9.648  -8.277  1.00  0.00           H  
ATOM   1856  CA  GLU   130     288.775   9.733  -7.799  1.00  0.00           C  
ATOM   1857  HA  GLU   130     289.486   8.954  -8.074  1.00  0.00           H  
ATOM   1858  CB  GLU   130     288.746  10.903  -8.850  1.00  0.00           C  
ATOM   1859  HB2 GLU   130     288.025  11.685  -8.612  1.00  0.00           H  
ATOM   1860  HB3 GLU   130     289.686  11.456  -8.868  1.00  0.00           H  
ATOM   1861  CG  GLU   130     288.473  10.335 -10.325  1.00  0.00           C  
ATOM   1862  HG2 GLU   130     289.247  10.630 -11.033  1.00  0.00           H  
ATOM   1863  HG3 GLU   130     288.441   9.248 -10.239  1.00  0.00           H  
ATOM   1864  CD  GLU   130     287.084  10.851 -10.899  1.00  0.00           C  
ATOM   1865  OE1 GLU   130     286.140  10.901 -10.160  1.00  0.00           O  
ATOM   1866  OE2 GLU   130     286.896  10.951 -12.164  1.00  0.00           O  
ATOM   1867  C   GLU   130     289.192  10.386  -6.381  1.00  0.00           C  
ATOM   1868  O   GLU   130     288.533  10.029  -5.415  1.00  0.00           O  
ATOM   1869  N   GLU   131     290.229  11.262  -6.335  1.00  0.00           N  
ATOM   1870  H   GLU   131     290.665  11.488  -7.218  1.00  0.00           H  
ATOM   1871  CA  GLU   131     290.814  11.896  -5.078  1.00  0.00           C  
ATOM   1872  HA  GLU   131     291.072  11.052  -4.437  1.00  0.00           H  
ATOM   1873  CB  GLU   131     292.225  12.441  -5.287  1.00  0.00           C  
ATOM   1874  HB2 GLU   131     292.422  12.856  -4.298  1.00  0.00           H  
ATOM   1875  HB3 GLU   131     292.847  11.601  -5.596  1.00  0.00           H  
ATOM   1876  CG  GLU   131     292.197  13.466  -6.428  1.00  0.00           C  
ATOM   1877  HG2 GLU   131     292.092  13.068  -7.437  1.00  0.00           H  
ATOM   1878  HG3 GLU   131     291.316  14.108  -6.402  1.00  0.00           H  
ATOM   1879  CD  GLU   131     293.368  14.416  -6.409  1.00  0.00           C  
ATOM   1880  OE1 GLU   131     293.646  14.918  -5.231  1.00  0.00           O  
ATOM   1881  OE2 GLU   131     293.926  14.730  -7.498  1.00  0.00           O  
ATOM   1882  C   GLU   131     289.780  12.830  -4.363  1.00  0.00           C  
ATOM   1883  O   GLU   131     288.895  13.507  -4.945  1.00  0.00           O  
ATOM   1884  N   GLY   132     289.977  12.980  -3.027  1.00  0.00           N  
ATOM   1885  H   GLY   132     290.667  12.370  -2.612  1.00  0.00           H  
ATOM   1886  CA  GLY   132     289.068  13.746  -2.091  1.00  0.00           C  
ATOM   1887  HA2 GLY   132     289.027  14.790  -2.404  1.00  0.00           H  
ATOM   1888  HA3 GLY   132     288.065  13.348  -2.238  1.00  0.00           H  
ATOM   1889  C   GLY   132     289.340  13.618  -0.616  1.00  0.00           C  
ATOM   1890  O   GLY   132     290.488  13.347  -0.226  1.00  0.00           O  
ATOM   1891  N   TYR   133     288.396  13.496   0.291  1.00  0.00           N  
ATOM   1892  H   TYR   133     287.433  13.699   0.063  1.00  0.00           H  
ATOM   1893  CA  TYR   133     288.713  13.507   1.752  1.00  0.00           C  
ATOM   1894  HA  TYR   133     289.598  14.118   1.930  1.00  0.00           H  
ATOM   1895  CB  TYR   133     287.599  14.337   2.435  1.00  0.00           C  
ATOM   1896  HB2 TYR   133     287.907  15.371   2.282  1.00  0.00           H  
ATOM   1897  HB3 TYR   133     286.625  14.268   1.949  1.00  0.00           H  
ATOM   1898  CG  TYR   133     287.588  14.215   3.930  1.00  0.00           C  
ATOM   1899  CD1 TYR   133     288.544  14.685   4.737  1.00  0.00           C  
ATOM   1900  HD1 TYR   133     289.365  15.152   4.214  1.00  0.00           H  
ATOM   1901  CE1 TYR   133     288.517  14.450   6.160  1.00  0.00           C  
ATOM   1902  HE1 TYR   133     289.422  14.741   6.673  1.00  0.00           H  
ATOM   1903  CZ  TYR   133     287.439  13.700   6.701  1.00  0.00           C  
ATOM   1904  OH  TYR   133     287.475  13.403   8.033  1.00  0.00           O  
ATOM   1905  HH  TYR   133     288.350  13.392   8.429  1.00  0.00           H  
ATOM   1906  CE2 TYR   133     286.356  13.458   5.879  1.00  0.00           C  
ATOM   1907  HE2 TYR   133     285.457  13.038   6.306  1.00  0.00           H  
ATOM   1908  CD2 TYR   133     286.410  13.707   4.489  1.00  0.00           C  
ATOM   1909  HD2 TYR   133     285.539  13.469   3.897  1.00  0.00           H  
ATOM   1910  C   TYR   133     288.943  12.123   2.328  1.00  0.00           C  
ATOM   1911  O   TYR   133     287.976  11.413   2.585  1.00  0.00           O  
ATOM   1912  N   GLN   134     290.139  11.706   2.464  1.00  0.00           N  
ATOM   1913  H   GLN   134     290.794  12.306   1.986  1.00  0.00           H  
ATOM   1914  CA  GLN   134     290.652  10.430   2.957  1.00  0.00           C  
ATOM   1915  HA  GLN   134     289.824  10.033   3.546  1.00  0.00           H  
ATOM   1916  CB  GLN   134     290.772   9.486   1.774  1.00  0.00           C  
ATOM   1917  HB2 GLN   134     289.788   9.437   1.307  1.00  0.00           H  
ATOM   1918  HB3 GLN   134     291.610   9.790   1.148  1.00  0.00           H  
ATOM   1919  CG  GLN   134     291.094   8.040   2.195  1.00  0.00           C  
ATOM   1920  HG2 GLN   134     292.025   7.981   2.759  1.00  0.00           H  
ATOM   1921  HG3 GLN   134     290.339   7.511   2.776  1.00  0.00           H  
ATOM   1922  CD  GLN   134     291.444   7.029   1.054  1.00  0.00           C  
ATOM   1923  OE1 GLN   134     290.983   7.086  -0.022  1.00  0.00           O  
ATOM   1924  NE2 GLN   134     292.257   6.048   1.315  1.00  0.00           N  
ATOM   1925 HE21 GLN   134     292.581   5.506   0.526  1.00  0.00           H  
ATOM   1926 HE22 GLN   134     292.698   6.121   2.220  1.00  0.00           H  
ATOM   1927  C   GLN   134     291.814  10.518   3.921  1.00  0.00           C  
ATOM   1928  O   GLN   134     292.840  10.973   3.433  1.00  0.00           O  
ATOM   1929  N   ASP   135     291.667   9.794   5.062  1.00  0.00           N  
ATOM   1930  H   ASP   135     290.751   9.421   5.264  1.00  0.00           H  
ATOM   1931  CA  ASP   135     292.760   9.722   6.055  1.00  0.00           C  
ATOM   1932  HA  ASP   135     293.622  10.261   5.663  1.00  0.00           H  
ATOM   1933  CB  ASP   135     292.154  10.204   7.406  1.00  0.00           C  
ATOM   1934  HB2 ASP   135     291.454   9.415   7.681  1.00  0.00           H  
ATOM   1935  HB3 ASP   135     292.985  10.359   8.094  1.00  0.00           H  
ATOM   1936  CG  ASP   135     291.444  11.601   7.413  1.00  0.00           C  
ATOM   1937  OD1 ASP   135     291.869  12.561   6.702  1.00  0.00           O  
ATOM   1938  OD2 ASP   135     290.372  11.811   8.054  1.00  0.00           O  
ATOM   1939  C   ASP   135     293.333   8.332   6.145  1.00  0.00           C  
ATOM   1940  O   ASP   135     292.449   7.451   6.148  1.00  0.00           O  
ATOM   1941  N   TYR   136     294.634   8.025   6.203  1.00  0.00           N  
ATOM   1942  H   TYR   136     295.250   8.819   6.104  1.00  0.00           H  
ATOM   1943  CA  TYR   136     295.257   6.711   6.188  1.00  0.00           C  
ATOM   1944  HA  TYR   136     294.553   6.155   5.569  1.00  0.00           H  
ATOM   1945  CB  TYR   136     296.510   6.715   5.237  1.00  0.00           C  
ATOM   1946  HB2 TYR   136     296.169   7.061   4.262  1.00  0.00           H  
ATOM   1947  HB3 TYR   136     297.241   7.439   5.597  1.00  0.00           H  
ATOM   1948  CG  TYR   136     297.140   5.312   4.980  1.00  0.00           C  
ATOM   1949  CD1 TYR   136     296.806   4.760   3.771  1.00  0.00           C  
ATOM   1950  HD1 TYR   136     296.351   5.425   3.052  1.00  0.00           H  
ATOM   1951  CE1 TYR   136     297.203   3.398   3.426  1.00  0.00           C  
ATOM   1952  HE1 TYR   136     296.906   2.812   2.569  1.00  0.00           H  
ATOM   1953  CZ  TYR   136     297.963   2.728   4.439  1.00  0.00           C  
ATOM   1954  OH  TYR   136     298.507   1.500   4.227  1.00  0.00           O  
ATOM   1955  HH  TYR   136     298.760   1.205   5.104  1.00  0.00           H  
ATOM   1956  CE2 TYR   136     298.187   3.231   5.735  1.00  0.00           C  
ATOM   1957  HE2 TYR   136     298.832   2.674   6.398  1.00  0.00           H  
ATOM   1958  CD2 TYR   136     297.788   4.578   5.990  1.00  0.00           C  
ATOM   1959  HD2 TYR   136     298.018   5.127   6.891  1.00  0.00           H  
ATOM   1960  C   TYR   136     295.329   6.000   7.617  1.00  0.00           C  
ATOM   1961  O   TYR   136     296.207   6.298   8.374  1.00  0.00           O  
ATOM   1962  N   GLU   137     294.461   5.002   7.840  1.00  0.00           N  
ATOM   1963  H   GLU   137     293.994   4.649   7.017  1.00  0.00           H  
ATOM   1964  CA  GLU   137     294.330   4.220   9.040  1.00  0.00           C  
ATOM   1965  HA  GLU   137     294.410   4.922   9.870  1.00  0.00           H  
ATOM   1966  CB  GLU   137     292.973   3.356   8.853  1.00  0.00           C  
ATOM   1967  HB2 GLU   137     292.935   2.794   7.920  1.00  0.00           H  
ATOM   1968  HB3 GLU   137     292.879   2.583   9.616  1.00  0.00           H  
ATOM   1969  CG  GLU   137     291.675   4.176   8.662  1.00  0.00           C  
ATOM   1970  HG2 GLU   137     291.805   4.670   7.700  1.00  0.00           H  
ATOM   1971  HG3 GLU   137     291.005   3.327   8.525  1.00  0.00           H  
ATOM   1972  CD  GLU   137     291.313   4.914   9.921  1.00  0.00           C  
ATOM   1973  OE1 GLU   137     290.900   6.122   9.860  1.00  0.00           O  
ATOM   1974  OE2 GLU   137     291.422   4.421  11.029  1.00  0.00           O  
ATOM   1975  C   GLU   137     295.579   3.259   9.271  1.00  0.00           C  
ATOM   1976  O   GLU   137     295.945   2.466   8.430  1.00  0.00           O  
ATOM   1977  N   PRO   138     296.213   3.368  10.524  1.00  0.00           N  
ATOM   1978  CD  PRO   138     295.714   3.949  11.763  1.00  0.00           C  
ATOM   1979  HD2 PRO   138     294.901   3.278  12.042  1.00  0.00           H  
ATOM   1980  HD3 PRO   138     295.493   5.015  11.728  1.00  0.00           H  
ATOM   1981  CG  PRO   138     296.710   3.667  12.915  1.00  0.00           C  
ATOM   1982  HG2 PRO   138     296.390   2.811  13.509  1.00  0.00           H  
ATOM   1983  HG3 PRO   138     296.746   4.519  13.593  1.00  0.00           H  
ATOM   1984  CB  PRO   138     297.991   3.339  12.118  1.00  0.00           C  
ATOM   1985  HB2 PRO   138     298.638   2.734  12.754  1.00  0.00           H  
ATOM   1986  HB3 PRO   138     298.470   4.298  11.917  1.00  0.00           H  
ATOM   1987  CA  PRO   138     297.430   2.680  10.891  1.00  0.00           C  
ATOM   1988  HA  PRO   138     298.164   2.916  10.121  1.00  0.00           H  
ATOM   1989  C   PRO   138     297.336   1.183  11.165  1.00  0.00           C  
ATOM   1990  O   PRO   138     298.370   0.483  10.976  1.00  0.00           O  
ATOM   1991  N   GLU   139     296.129   0.621  11.308  1.00  0.00           N  
ATOM   1992  H   GLU   139     295.234   1.082  11.397  1.00  0.00           H  
ATOM   1993  CA  GLU   139     296.094  -0.825  11.661  1.00  0.00           C  
ATOM   1994  HA  GLU   139     297.079  -1.283  11.573  1.00  0.00           H  
ATOM   1995  CB  GLU   139     295.689  -1.048  13.110  1.00  0.00           C  
ATOM   1996  HB2 GLU   139     296.362  -0.469  13.742  1.00  0.00           H  
ATOM   1997  HB3 GLU   139     294.690  -0.617  13.181  1.00  0.00           H  
ATOM   1998  CG  GLU   139     295.657  -2.523  13.633  1.00  0.00           C  
ATOM   1999  HG2 GLU   139     294.814  -3.036  13.170  1.00  0.00           H  
ATOM   2000  HG3 GLU   139     296.446  -3.194  13.293  1.00  0.00           H  
ATOM   2001  CD  GLU   139     295.567  -2.576  15.153  1.00  0.00           C  
ATOM   2002  OE1 GLU   139     294.773  -1.873  15.867  1.00  0.00           O  
ATOM   2003  OE2 GLU   139     296.363  -3.382  15.732  1.00  0.00           O  
ATOM   2004  C   GLU   139     295.107  -1.698  10.782  1.00  0.00           C  
ATOM   2005  O   GLU   139     293.926  -1.301  10.528  1.00  0.00           O  
ATOM   2006  N   ALA   140     295.571  -2.800  10.262  1.00  0.00           N  
ATOM   2007  H   ALA   140     296.571  -2.936  10.225  1.00  0.00           H  
ATOM   2008  CA  ALA   140     294.955  -3.680   9.290  1.00  0.00           C  
ATOM   2009  HA  ALA   140     293.875  -3.818   9.335  1.00  0.00           H  
ATOM   2010  CB  ALA   140     295.267  -2.918   7.954  1.00  0.00           C  
ATOM   2011  HB1 ALA   140     294.474  -2.173   7.882  1.00  0.00           H  
ATOM   2012  HB2 ALA   140     296.268  -2.506   7.825  1.00  0.00           H  
ATOM   2013  HB3 ALA   140     295.088  -3.564   7.095  1.00  0.00           H  
ATOM   2014  C   ALA   140     295.541  -5.097   9.321  1.00  0.00           C  
ATOM   2015  O   ALA   140     295.032  -6.074   8.721  1.00  0.00           O  
ATOM   2016  OXT ALA   140     296.556  -5.185  10.079  1.00  0.00           O  
TER    2017      ALA   140 
ATOM   2017  N   ASP   141     183.280  60.254  35.395  1.00  0.00           N  
ATOM   2018  H1  ASP   141     183.086  60.728  36.266  1.00  0.00           H  
ATOM   2019  H2  ASP   141     182.644  59.470  35.358  1.00  0.00           H  
ATOM   2020  H3  ASP   141     183.186  60.751  34.521  1.00  0.00           H  
ATOM   2021  CA  ASP   141     184.748  59.901  35.382  1.00  0.00           C  
ATOM   2022  HA  ASP   141     185.217  60.851  35.639  1.00  0.00           H  
ATOM   2023  CB  ASP   141     185.229  58.735  36.312  1.00  0.00           C  
ATOM   2024  HB2 ASP   141     184.610  57.921  35.934  1.00  0.00           H  
ATOM   2025  HB3 ASP   141     186.242  58.331  36.330  1.00  0.00           H  
ATOM   2026  CG  ASP   141     184.942  58.974  37.816  1.00  0.00           C  
ATOM   2027  OD1 ASP   141     184.247  58.214  38.556  1.00  0.00           O  
ATOM   2028  OD2 ASP   141     185.571  59.954  38.275  1.00  0.00           O  
ATOM   2029  C   ASP   141     185.042  59.810  33.855  1.00  0.00           C  
ATOM   2030  O   ASP   141     184.118  59.694  32.999  1.00  0.00           O  
ATOM   2031  N   ALA   142     186.286  59.593  33.526  1.00  0.00           N  
ATOM   2032  H   ALA   142     186.983  59.639  34.256  1.00  0.00           H  
ATOM   2033  CA  ALA   142     186.794  59.353  32.158  1.00  0.00           C  
ATOM   2034  HA  ALA   142     186.130  59.887  31.479  1.00  0.00           H  
ATOM   2035  CB  ALA   142     188.239  59.899  32.158  1.00  0.00           C  
ATOM   2036  HB1 ALA   142     188.088  60.908  32.541  1.00  0.00           H  
ATOM   2037  HB2 ALA   142     188.828  59.202  32.755  1.00  0.00           H  
ATOM   2038  HB3 ALA   142     188.492  59.896  31.098  1.00  0.00           H  
ATOM   2039  C   ALA   142     186.689  57.819  31.770  1.00  0.00           C  
ATOM   2040  O   ALA   142     186.213  56.953  32.540  1.00  0.00           O  
ATOM   2041  N   GLU   143     187.176  57.495  30.555  1.00  0.00           N  
ATOM   2042  H   GLU   143     187.638  58.191  29.989  1.00  0.00           H  
ATOM   2043  CA  GLU   143     187.099  56.089  30.032  1.00  0.00           C  
ATOM   2044  HA  GLU   143     187.150  55.461  30.922  1.00  0.00           H  
ATOM   2045  CB  GLU   143     185.625  55.802  29.513  1.00  0.00           C  
ATOM   2046  HB2 GLU   143     184.881  56.344  30.096  1.00  0.00           H  
ATOM   2047  HB3 GLU   143     185.323  56.167  28.531  1.00  0.00           H  
ATOM   2048  CG  GLU   143     185.097  54.299  29.429  1.00  0.00           C  
ATOM   2049  HG2 GLU   143     184.039  54.450  29.217  1.00  0.00           H  
ATOM   2050  HG3 GLU   143     185.540  53.673  28.655  1.00  0.00           H  
ATOM   2051  CD  GLU   143     185.071  53.453  30.741  1.00  0.00           C  
ATOM   2052  OE1 GLU   143     183.985  52.837  30.996  1.00  0.00           O  
ATOM   2053  OE2 GLU   143     186.138  53.297  31.378  1.00  0.00           O  
ATOM   2054  C   GLU   143     188.195  55.736  29.091  1.00  0.00           C  
ATOM   2055  O   GLU   143     188.658  56.675  28.450  1.00  0.00           O  
ATOM   2056  N   PHE   144     188.777  54.490  29.234  1.00  0.00           N  
ATOM   2057  H   PHE   144     188.250  53.787  29.732  1.00  0.00           H  
ATOM   2058  CA  PHE   144     190.057  54.020  28.635  1.00  0.00           C  
ATOM   2059  HA  PHE   144     190.194  54.484  27.658  1.00  0.00           H  
ATOM   2060  CB  PHE   144     191.147  54.493  29.706  1.00  0.00           C  
ATOM   2061  HB2 PHE   144     191.075  55.523  30.054  1.00  0.00           H  
ATOM   2062  HB3 PHE   144     190.975  53.918  30.616  1.00  0.00           H  
ATOM   2063  CG  PHE   144     192.522  54.144  29.259  1.00  0.00           C  
ATOM   2064  CD1 PHE   144     193.127  52.960  29.654  1.00  0.00           C  
ATOM   2065  HD1 PHE   144     192.499  52.330  30.267  1.00  0.00           H  
ATOM   2066  CE1 PHE   144     194.514  52.601  29.257  1.00  0.00           C  
ATOM   2067  HE1 PHE   144     194.844  51.606  29.516  1.00  0.00           H  
ATOM   2068  CZ  PHE   144     195.210  53.527  28.442  1.00  0.00           C  
ATOM   2069  HZ  PHE   144     196.247  53.306  28.241  1.00  0.00           H  
ATOM   2070  CE2 PHE   144     194.600  54.693  28.139  1.00  0.00           C  
ATOM   2071  HE2 PHE   144     195.223  55.499  27.780  1.00  0.00           H  
ATOM   2072  CD2 PHE   144     193.303  55.084  28.451  1.00  0.00           C  
ATOM   2073  HD2 PHE   144     192.968  56.078  28.195  1.00  0.00           H  
ATOM   2074  C   PHE   144     189.860  52.518  28.441  1.00  0.00           C  
ATOM   2075  O   PHE   144     189.206  51.806  29.233  1.00  0.00           O  
ATOM   2076  N   ARG   145     190.241  52.139  27.225  1.00  0.00           N  
ATOM   2077  H   ARG   145     190.656  52.835  26.622  1.00  0.00           H  
ATOM   2078  CA  ARG   145     189.973  50.828  26.672  1.00  0.00           C  
ATOM   2079  HA  ARG   145     190.082  50.061  27.438  1.00  0.00           H  
ATOM   2080  CB  ARG   145     188.454  50.730  26.204  1.00  0.00           C  
ATOM   2081  HB2 ARG   145     188.421  49.789  25.654  1.00  0.00           H  
ATOM   2082  HB3 ARG   145     187.852  50.801  27.110  1.00  0.00           H  
ATOM   2083  CG  ARG   145     187.984  51.838  25.237  1.00  0.00           C  
ATOM   2084  HG2 ARG   145     188.177  52.756  25.792  1.00  0.00           H  
ATOM   2085  HG3 ARG   145     188.689  51.889  24.407  1.00  0.00           H  
ATOM   2086  CD  ARG   145     186.543  51.742  24.761  1.00  0.00           C  
ATOM   2087  HD2 ARG   145     185.736  51.884  25.480  1.00  0.00           H  
ATOM   2088  HD3 ARG   145     186.417  52.500  23.988  1.00  0.00           H  
ATOM   2089  NE  ARG   145     186.182  50.495  24.090  1.00  0.00           N  
ATOM   2090  HE  ARG   145     186.938  49.864  23.862  1.00  0.00           H  
ATOM   2091  CZ  ARG   145     185.004  50.357  23.462  1.00  0.00           C  
ATOM   2092  NH1 ARG   145     183.950  51.159  23.644  1.00  0.00           N  
ATOM   2093 HH11 ARG   145     184.318  51.914  24.206  1.00  0.00           H  
ATOM   2094 HH12 ARG   145     183.331  51.297  22.858  1.00  0.00           H  
ATOM   2095  NH2 ARG   145     184.794  49.264  22.692  1.00  0.00           N  
ATOM   2096 HH21 ARG   145     185.533  48.636  22.408  1.00  0.00           H  
ATOM   2097 HH22 ARG   145     183.819  49.016  22.601  1.00  0.00           H  
ATOM   2098  C   ARG   145     190.849  50.656  25.401  1.00  0.00           C  
ATOM   2099  O   ARG   145     191.288  51.638  24.760  1.00  0.00           O  
ATOM   2100  N   HIE   146     191.007  49.365  25.018  1.00  0.00           N  
ATOM   2101  H   HIE   146     190.642  48.744  25.726  1.00  0.00           H  
ATOM   2102  CA  HIE   146     191.841  48.911  23.847  1.00  0.00           C  
ATOM   2103  HA  HIE   146     192.305  49.776  23.373  1.00  0.00           H  
ATOM   2104  CB  HIE   146     192.994  48.156  24.522  1.00  0.00           C  
ATOM   2105  HB2 HIE   146     193.784  48.104  23.772  1.00  0.00           H  
ATOM   2106  HB3 HIE   146     193.433  48.653  25.387  1.00  0.00           H  
ATOM   2107  CG  HIE   146     192.763  46.758  24.978  1.00  0.00           C  
ATOM   2108  ND1 HIE   146     192.062  46.449  26.144  1.00  0.00           N  
ATOM   2109  CE1 HIE   146     191.969  45.123  26.199  1.00  0.00           C  
ATOM   2110  HE1 HIE   146     191.532  44.476  26.945  1.00  0.00           H  
ATOM   2111  NE2 HIE   146     192.471  44.590  25.113  1.00  0.00           N  
ATOM   2112  HE2 HIE   146     192.447  43.591  24.965  1.00  0.00           H  
ATOM   2113  CD2 HIE   146     192.955  45.568  24.302  1.00  0.00           C  
ATOM   2114  HD2 HIE   146     193.595  45.455  23.439  1.00  0.00           H  
ATOM   2115  C   HIE   146     191.278  48.137  22.567  1.00  0.00           C  
ATOM   2116  O   HIE   146     190.144  47.660  22.652  1.00  0.00           O  
ATOM   2117  N   ASP   147     191.924  48.041  21.403  1.00  0.00           N  
ATOM   2118  H   ASP   147     192.908  48.246  21.302  1.00  0.00           H  
ATOM   2119  CA  ASP   147     191.228  47.500  20.203  1.00  0.00           C  
ATOM   2120  HA  ASP   147     190.141  47.585  20.234  1.00  0.00           H  
ATOM   2121  CB  ASP   147     191.748  48.470  19.126  1.00  0.00           C  
ATOM   2122  HB2 ASP   147     191.186  48.243  18.220  1.00  0.00           H  
ATOM   2123  HB3 ASP   147     191.342  49.468  19.290  1.00  0.00           H  
ATOM   2124  CG  ASP   147     193.289  48.626  18.818  1.00  0.00           C  
ATOM   2125  OD1 ASP   147     193.549  49.831  18.569  1.00  0.00           O  
ATOM   2126  OD2 ASP   147     194.139  47.818  18.882  1.00  0.00           O  
ATOM   2127  C   ASP   147     191.593  46.002  19.841  1.00  0.00           C  
ATOM   2128  O   ASP   147     191.146  45.396  18.828  1.00  0.00           O  
ATOM   2129  N   SER   148     192.597  45.429  20.486  1.00  0.00           N  
ATOM   2130  H   SER   148     193.160  46.014  21.086  1.00  0.00           H  
ATOM   2131  CA  SER   148     193.280  44.154  20.105  1.00  0.00           C  
ATOM   2132  HA  SER   148     192.897  43.901  19.116  1.00  0.00           H  
ATOM   2133  CB  SER   148     194.795  44.372  19.898  1.00  0.00           C  
ATOM   2134  HB2 SER   148     195.203  43.495  19.395  1.00  0.00           H  
ATOM   2135  HB3 SER   148     194.945  45.238  19.254  1.00  0.00           H  
ATOM   2136  OG  SER   148     195.423  44.437  21.224  1.00  0.00           O  
ATOM   2137  HG  SER   148     195.511  43.594  21.676  1.00  0.00           H  
ATOM   2138  C   SER   148     192.868  43.020  21.000  1.00  0.00           C  
ATOM   2139  O   SER   148     192.647  43.147  22.249  1.00  0.00           O  
ATOM   2140  N   GLY   149     193.034  41.829  20.365  1.00  0.00           N  
ATOM   2141  H   GLY   149     193.008  41.784  19.356  1.00  0.00           H  
ATOM   2142  CA  GLY   149     192.772  40.537  21.050  1.00  0.00           C  
ATOM   2143  HA2 GLY   149     193.482  39.831  20.620  1.00  0.00           H  
ATOM   2144  HA3 GLY   149     192.963  40.604  22.121  1.00  0.00           H  
ATOM   2145  C   GLY   149     191.304  39.901  20.980  1.00  0.00           C  
ATOM   2146  O   GLY   149     190.328  40.594  20.554  1.00  0.00           O  
ATOM   2147  N   TYR   150     191.131  38.653  21.325  1.00  0.00           N  
ATOM   2148  H   TYR   150     191.882  38.145  21.769  1.00  0.00           H  
ATOM   2149  CA  TYR   150     189.936  37.900  21.128  1.00  0.00           C  
ATOM   2150  HA  TYR   150     189.093  38.563  20.933  1.00  0.00           H  
ATOM   2151  CB  TYR   150     190.210  36.845  20.002  1.00  0.00           C  
ATOM   2152  HB2 TYR   150     190.839  36.047  20.394  1.00  0.00           H  
ATOM   2153  HB3 TYR   150     189.370  36.251  19.642  1.00  0.00           H  
ATOM   2154  CG  TYR   150     190.949  37.465  18.886  1.00  0.00           C  
ATOM   2155  CD1 TYR   150     192.308  37.601  18.944  1.00  0.00           C  
ATOM   2156  HD1 TYR   150     192.891  37.270  19.791  1.00  0.00           H  
ATOM   2157  CE1 TYR   150     192.938  38.374  17.903  1.00  0.00           C  
ATOM   2158  HE1 TYR   150     193.985  38.637  17.934  1.00  0.00           H  
ATOM   2159  CZ  TYR   150     192.271  38.893  16.727  1.00  0.00           C  
ATOM   2160  OH  TYR   150     192.747  39.849  15.920  1.00  0.00           O  
ATOM   2161  HH  TYR   150     192.031  40.360  15.536  1.00  0.00           H  
ATOM   2162  CE2 TYR   150     190.949  38.573  16.728  1.00  0.00           C  
ATOM   2163  HE2 TYR   150     190.360  39.003  15.931  1.00  0.00           H  
ATOM   2164  CD2 TYR   150     190.301  37.799  17.729  1.00  0.00           C  
ATOM   2165  HD2 TYR   150     189.222  37.799  17.776  1.00  0.00           H  
ATOM   2166  C   TYR   150     189.592  37.088  22.420  1.00  0.00           C  
ATOM   2167  O   TYR   150     190.349  37.012  23.428  1.00  0.00           O  
ATOM   2168  N   GLU   151     188.389  36.555  22.401  1.00  0.00           N  
ATOM   2169  H   GLU   151     187.857  36.694  21.554  1.00  0.00           H  
ATOM   2170  CA  GLU   151     187.852  35.728  23.525  1.00  0.00           C  
ATOM   2171  HA  GLU   151     188.089  36.308  24.417  1.00  0.00           H  
ATOM   2172  CB  GLU   151     186.247  35.716  23.571  1.00  0.00           C  
ATOM   2173  HB2 GLU   151     186.033  35.205  24.510  1.00  0.00           H  
ATOM   2174  HB3 GLU   151     185.759  36.681  23.436  1.00  0.00           H  
ATOM   2175  CG  GLU   151     185.442  34.724  22.632  1.00  0.00           C  
ATOM   2176  HG2 GLU   151     186.092  34.532  21.778  1.00  0.00           H  
ATOM   2177  HG3 GLU   151     185.288  33.753  23.104  1.00  0.00           H  
ATOM   2178  CD  GLU   151     184.099  35.168  21.967  1.00  0.00           C  
ATOM   2179  OE1 GLU   151     183.812  36.375  21.963  1.00  0.00           O  
ATOM   2180  OE2 GLU   151     183.296  34.238  21.517  1.00  0.00           O  
ATOM   2181  C   GLU   151     188.484  34.318  23.583  1.00  0.00           C  
ATOM   2182  O   GLU   151     187.902  33.379  24.229  1.00  0.00           O  
ATOM   2183  N   VAL   152     189.577  33.951  22.953  1.00  0.00           N  
ATOM   2184  H   VAL   152     190.238  34.698  22.793  1.00  0.00           H  
ATOM   2185  CA  VAL   152     190.137  32.531  22.738  1.00  0.00           C  
ATOM   2186  HA  VAL   152     189.724  31.976  23.580  1.00  0.00           H  
ATOM   2187  CB  VAL   152     189.748  31.867  21.382  1.00  0.00           C  
ATOM   2188  HB  VAL   152     190.562  31.163  21.210  1.00  0.00           H  
ATOM   2189  CG1 VAL   152     188.550  31.095  21.762  1.00  0.00           C  
ATOM   2190 HG11 VAL   152     187.781  31.645  22.305  1.00  0.00           H  
ATOM   2191 HG12 VAL   152     187.987  30.712  20.912  1.00  0.00           H  
ATOM   2192 HG13 VAL   152     188.826  30.145  22.220  1.00  0.00           H  
ATOM   2193  CG2 VAL   152     189.603  32.655  20.087  1.00  0.00           C  
ATOM   2194 HG21 VAL   152     189.308  33.664  20.377  1.00  0.00           H  
ATOM   2195 HG22 VAL   152     190.571  32.764  19.598  1.00  0.00           H  
ATOM   2196 HG23 VAL   152     188.875  32.160  19.444  1.00  0.00           H  
ATOM   2197  C   VAL   152     191.650  32.553  22.982  1.00  0.00           C  
ATOM   2198  O   VAL   152     192.280  33.678  23.018  1.00  0.00           O  
ATOM   2199  N   HIE   153     192.300  31.516  23.452  1.00  0.00           N  
ATOM   2200  H   HIE   153     191.800  30.639  23.460  1.00  0.00           H  
ATOM   2201  CA  HIE   153     193.804  31.374  23.488  1.00  0.00           C  
ATOM   2202  HA  HIE   153     194.272  32.234  23.967  1.00  0.00           H  
ATOM   2203  CB  HIE   153     194.140  30.156  24.450  1.00  0.00           C  
ATOM   2204  HB2 HIE   153     193.501  30.248  25.328  1.00  0.00           H  
ATOM   2205  HB3 HIE   153     193.737  29.203  24.109  1.00  0.00           H  
ATOM   2206  CG  HIE   153     195.550  30.024  24.796  1.00  0.00           C  
ATOM   2207  ND1 HIE   153     196.588  29.649  23.918  1.00  0.00           N  
ATOM   2208  CE1 HIE   153     197.625  29.409  24.710  1.00  0.00           C  
ATOM   2209  HE1 HIE   153     198.680  29.211  24.591  1.00  0.00           H  
ATOM   2210  NE2 HIE   153     197.349  29.532  25.966  1.00  0.00           N  
ATOM   2211  HE2 HIE   153     198.024  29.374  26.701  1.00  0.00           H  
ATOM   2212  CD2 HIE   153     196.031  29.844  26.066  1.00  0.00           C  
ATOM   2213  HD2 HIE   153     195.312  30.049  26.845  1.00  0.00           H  
ATOM   2214  C   HIE   153     194.361  31.238  22.033  1.00  0.00           C  
ATOM   2215  O   HIE   153     194.661  30.180  21.536  1.00  0.00           O  
ATOM   2216  N   HIE   154     194.369  32.389  21.336  1.00  0.00           N  
ATOM   2217  H   HIE   154     194.063  33.202  21.853  1.00  0.00           H  
ATOM   2218  CA  HIE   154     194.737  32.443  19.881  1.00  0.00           C  
ATOM   2219  HA  HIE   154     194.290  31.606  19.344  1.00  0.00           H  
ATOM   2220  CB  HIE   154     194.026  33.642  19.301  1.00  0.00           C  
ATOM   2221  HB2 HIE   154     192.965  33.674  19.546  1.00  0.00           H  
ATOM   2222  HB3 HIE   154     194.399  34.545  19.784  1.00  0.00           H  
ATOM   2223  CG  HIE   154     194.134  34.018  17.792  1.00  0.00           C  
ATOM   2224  ND1 HIE   154     193.530  33.366  16.713  1.00  0.00           N  
ATOM   2225  CE1 HIE   154     193.993  33.908  15.602  1.00  0.00           C  
ATOM   2226  HE1 HIE   154     193.641  33.728  14.597  1.00  0.00           H  
ATOM   2227  NE2 HIE   154     195.002  34.759  15.889  1.00  0.00           N  
ATOM   2228  HE2 HIE   154     195.480  35.250  15.146  1.00  0.00           H  
ATOM   2229  CD2 HIE   154     195.146  34.795  17.244  1.00  0.00           C  
ATOM   2230  HD2 HIE   154     196.007  35.158  17.786  1.00  0.00           H  
ATOM   2231  C   HIE   154     196.239  32.527  19.691  1.00  0.00           C  
ATOM   2232  O   HIE   154     196.906  33.430  20.238  1.00  0.00           O  
ATOM   2233  N   GLN   155     196.689  31.762  18.668  1.00  0.00           N  
ATOM   2234  H   GLN   155     196.114  31.120  18.141  1.00  0.00           H  
ATOM   2235  CA  GLN   155     198.127  31.803  18.273  1.00  0.00           C  
ATOM   2236  HA  GLN   155     198.714  32.557  18.796  1.00  0.00           H  
ATOM   2237  CB  GLN   155     198.830  30.460  18.607  1.00  0.00           C  
ATOM   2238  HB2 GLN   155     199.654  30.402  17.895  1.00  0.00           H  
ATOM   2239  HB3 GLN   155     199.265  30.438  19.606  1.00  0.00           H  
ATOM   2240  CG  GLN   155     197.961  29.216  18.360  1.00  0.00           C  
ATOM   2241  HG2 GLN   155     197.150  29.172  19.087  1.00  0.00           H  
ATOM   2242  HG3 GLN   155     197.529  29.297  17.362  1.00  0.00           H  
ATOM   2243  CD  GLN   155     198.853  27.864  18.461  1.00  0.00           C  
ATOM   2244  OE1 GLN   155     199.995  27.853  18.134  1.00  0.00           O  
ATOM   2245  NE2 GLN   155     198.337  26.986  19.288  1.00  0.00           N  
ATOM   2246 HE21 GLN   155     197.386  27.099  19.609  1.00  0.00           H  
ATOM   2247 HE22 GLN   155     198.926  26.347  19.803  1.00  0.00           H  
ATOM   2248  C   GLN   155     198.388  32.081  16.810  1.00  0.00           C  
ATOM   2249  O   GLN   155     198.193  31.397  15.869  1.00  0.00           O  
ATOM   2250  N   LYS   156     198.851  33.342  16.621  1.00  0.00           N  
ATOM   2251  H   LYS   156     199.085  33.876  17.445  1.00  0.00           H  
ATOM   2252  CA  LYS   156     198.991  34.048  15.289  1.00  0.00           C  
ATOM   2253  HA  LYS   156     197.970  33.907  14.934  1.00  0.00           H  
ATOM   2254  CB  LYS   156     199.126  35.589  15.688  1.00  0.00           C  
ATOM   2255  HB2 LYS   156     198.219  35.862  16.228  1.00  0.00           H  
ATOM   2256  HB3 LYS   156     199.998  35.637  16.340  1.00  0.00           H  
ATOM   2257  CG  LYS   156     199.533  36.492  14.513  1.00  0.00           C  
ATOM   2258  HG2 LYS   156     200.383  36.037  14.003  1.00  0.00           H  
ATOM   2259  HG3 LYS   156     198.733  36.555  13.776  1.00  0.00           H  
ATOM   2260  CD  LYS   156     199.987  37.870  14.829  1.00  0.00           C  
ATOM   2261  HD2 LYS   156     199.306  38.310  15.557  1.00  0.00           H  
ATOM   2262  HD3 LYS   156     200.960  37.734  15.301  1.00  0.00           H  
ATOM   2263  CE  LYS   156     200.279  38.838  13.611  1.00  0.00           C  
ATOM   2264  HE2 LYS   156     200.861  39.699  13.939  1.00  0.00           H  
ATOM   2265  HE3 LYS   156     200.770  38.268  12.821  1.00  0.00           H  
ATOM   2266  NZ  LYS   156     198.948  39.302  13.084  1.00  0.00           N  
ATOM   2267  HZ1 LYS   156     198.498  40.047  13.598  1.00  0.00           H  
ATOM   2268  HZ2 LYS   156     199.128  39.740  12.192  1.00  0.00           H  
ATOM   2269  HZ3 LYS   156     198.348  38.495  12.995  1.00  0.00           H  
ATOM   2270  C   LYS   156     200.118  33.489  14.372  1.00  0.00           C  
ATOM   2271  O   LYS   156     199.889  33.354  13.255  1.00  0.00           O  
ATOM   2272  N   LEU   157     201.362  33.257  14.861  1.00  0.00           N  
ATOM   2273  H   LEU   157     201.497  33.415  15.850  1.00  0.00           H  
ATOM   2274  CA  LEU   157     202.560  32.964  14.088  1.00  0.00           C  
ATOM   2275  HA  LEU   157     202.505  33.615  13.215  1.00  0.00           H  
ATOM   2276  CB  LEU   157     203.750  33.447  14.901  1.00  0.00           C  
ATOM   2277  HB2 LEU   157     203.538  33.515  15.968  1.00  0.00           H  
ATOM   2278  HB3 LEU   157     204.593  32.760  14.959  1.00  0.00           H  
ATOM   2279  CG  LEU   157     204.446  34.753  14.464  1.00  0.00           C  
ATOM   2280  HG  LEU   157     204.606  34.792  13.386  1.00  0.00           H  
ATOM   2281  CD1 LEU   157     203.648  36.124  14.830  1.00  0.00           C  
ATOM   2282 HD11 LEU   157     202.595  36.072  14.552  1.00  0.00           H  
ATOM   2283 HD12 LEU   157     203.742  36.163  15.915  1.00  0.00           H  
ATOM   2284 HD13 LEU   157     204.105  36.998  14.366  1.00  0.00           H  
ATOM   2285  CD2 LEU   157     205.945  34.785  14.994  1.00  0.00           C  
ATOM   2286 HD21 LEU   157     206.453  35.708  14.717  1.00  0.00           H  
ATOM   2287 HD22 LEU   157     205.899  34.691  16.079  1.00  0.00           H  
ATOM   2288 HD23 LEU   157     206.532  33.995  14.526  1.00  0.00           H  
ATOM   2289  C   LEU   157     202.702  31.452  13.693  1.00  0.00           C  
ATOM   2290  O   LEU   157     202.189  30.530  14.427  1.00  0.00           O  
ATOM   2291  N   VAL   158     203.228  31.239  12.518  1.00  0.00           N  
ATOM   2292  H   VAL   158     203.599  31.950  11.904  1.00  0.00           H  
ATOM   2293  CA  VAL   158     203.692  29.880  11.977  1.00  0.00           C  
ATOM   2294  HA  VAL   158     202.773  29.295  11.976  1.00  0.00           H  
ATOM   2295  CB  VAL   158     204.031  29.820  10.518  1.00  0.00           C  
ATOM   2296  HB  VAL   158     204.491  28.866  10.263  1.00  0.00           H  
ATOM   2297  CG1 VAL   158     202.873  30.189   9.569  1.00  0.00           C  
ATOM   2298 HG11 VAL   158     202.008  29.531   9.649  1.00  0.00           H  
ATOM   2299 HG12 VAL   158     202.662  31.238   9.775  1.00  0.00           H  
ATOM   2300 HG13 VAL   158     203.178  30.055   8.531  1.00  0.00           H  
ATOM   2301  CG2 VAL   158     205.211  30.813  10.215  1.00  0.00           C  
ATOM   2302 HG21 VAL   158     206.052  30.587  10.871  1.00  0.00           H  
ATOM   2303 HG22 VAL   158     205.455  30.652   9.165  1.00  0.00           H  
ATOM   2304 HG23 VAL   158     204.791  31.809  10.350  1.00  0.00           H  
ATOM   2305  C   VAL   158     204.834  29.354  12.838  1.00  0.00           C  
ATOM   2306  O   VAL   158     205.675  30.158  13.390  1.00  0.00           O  
ATOM   2307  N   PHE   159     204.945  28.067  12.918  1.00  0.00           N  
ATOM   2308  H   PHE   159     204.349  27.531  12.304  1.00  0.00           H  
ATOM   2309  CA  PHE   159     205.890  27.261  13.673  1.00  0.00           C  
ATOM   2310  HA  PHE   159     206.308  27.964  14.394  1.00  0.00           H  
ATOM   2311  CB  PHE   159     205.064  26.138  14.384  1.00  0.00           C  
ATOM   2312  HB2 PHE   159     204.677  26.671  15.252  1.00  0.00           H  
ATOM   2313  HB3 PHE   159     204.257  25.641  13.845  1.00  0.00           H  
ATOM   2314  CG  PHE   159     206.026  25.242  14.996  1.00  0.00           C  
ATOM   2315  CD1 PHE   159     206.127  23.879  14.650  1.00  0.00           C  
ATOM   2316  HD1 PHE   159     205.508  23.475  13.862  1.00  0.00           H  
ATOM   2317  CE1 PHE   159     206.838  23.012  15.444  1.00  0.00           C  
ATOM   2318  HE1 PHE   159     206.861  21.952  15.240  1.00  0.00           H  
ATOM   2319  CZ  PHE   159     207.448  23.487  16.596  1.00  0.00           C  
ATOM   2320  HZ  PHE   159     208.005  22.849  17.267  1.00  0.00           H  
ATOM   2321  CE2 PHE   159     207.563  24.862  16.869  1.00  0.00           C  
ATOM   2322  HE2 PHE   159     207.782  25.187  17.876  1.00  0.00           H  
ATOM   2323  CD2 PHE   159     206.814  25.685  16.064  1.00  0.00           C  
ATOM   2324  HD2 PHE   159     206.831  26.682  16.479  1.00  0.00           H  
ATOM   2325  C   PHE   159     206.834  26.700  12.693  1.00  0.00           C  
ATOM   2326  O   PHE   159     206.503  26.485  11.545  1.00  0.00           O  
ATOM   2327  N   PHE   160     208.163  26.592  13.023  1.00  0.00           N  
ATOM   2328  H   PHE   160     208.328  26.707  14.013  1.00  0.00           H  
ATOM   2329  CA  PHE   160     209.338  26.336  12.100  1.00  0.00           C  
ATOM   2330  HA  PHE   160     208.967  25.498  11.509  1.00  0.00           H  
ATOM   2331  CB  PHE   160     209.407  27.655  11.281  1.00  0.00           C  
ATOM   2332  HB2 PHE   160     208.487  27.751  10.705  1.00  0.00           H  
ATOM   2333  HB3 PHE   160     209.384  28.584  11.850  1.00  0.00           H  
ATOM   2334  CG  PHE   160     210.606  27.773  10.410  1.00  0.00           C  
ATOM   2335  CD1 PHE   160     211.082  26.683   9.571  1.00  0.00           C  
ATOM   2336  HD1 PHE   160     210.392  25.978   9.132  1.00  0.00           H  
ATOM   2337  CE1 PHE   160     212.262  26.716   8.920  1.00  0.00           C  
ATOM   2338  HE1 PHE   160     212.662  25.888   8.354  1.00  0.00           H  
ATOM   2339  CZ  PHE   160     213.157  27.821   9.192  1.00  0.00           C  
ATOM   2340  HZ  PHE   160     214.151  27.667   8.798  1.00  0.00           H  
ATOM   2341  CE2 PHE   160     212.751  28.866  10.083  1.00  0.00           C  
ATOM   2342  HE2 PHE   160     213.558  29.573  10.211  1.00  0.00           H  
ATOM   2343  CD2 PHE   160     211.480  28.897  10.590  1.00  0.00           C  
ATOM   2344  HD2 PHE   160     211.334  29.644  11.355  1.00  0.00           H  
ATOM   2345  C   PHE   160     210.681  25.901  12.825  1.00  0.00           C  
ATOM   2346  O   PHE   160     211.141  26.596  13.742  1.00  0.00           O  
ATOM   2347  N   ALA   161     211.333  24.823  12.340  1.00  0.00           N  
ATOM   2348  H   ALA   161     210.862  24.324  11.599  1.00  0.00           H  
ATOM   2349  CA  ALA   161     212.554  24.258  12.806  1.00  0.00           C  
ATOM   2350  HA  ALA   161     213.150  24.807  13.535  1.00  0.00           H  
ATOM   2351  CB  ALA   161     212.325  22.942  13.681  1.00  0.00           C  
ATOM   2352  HB1 ALA   161     213.092  22.168  13.664  1.00  0.00           H  
ATOM   2353  HB2 ALA   161     212.194  23.220  14.727  1.00  0.00           H  
ATOM   2354  HB3 ALA   161     211.353  22.571  13.356  1.00  0.00           H  
ATOM   2355  C   ALA   161     213.504  23.882  11.703  1.00  0.00           C  
ATOM   2356  O   ALA   161     213.136  23.962  10.469  1.00  0.00           O  
ATOM   2357  N   GLU   162     214.784  23.634  12.102  1.00  0.00           N  
ATOM   2358  H   GLU   162     215.140  23.617  13.047  1.00  0.00           H  
ATOM   2359  CA  GLU   162     215.867  23.556  11.125  1.00  0.00           C  
ATOM   2360  HA  GLU   162     215.811  24.505  10.591  1.00  0.00           H  
ATOM   2361  CB  GLU   162     217.212  23.349  11.849  1.00  0.00           C  
ATOM   2362  HB2 GLU   162     217.239  22.328  12.231  1.00  0.00           H  
ATOM   2363  HB3 GLU   162     217.956  23.598  11.092  1.00  0.00           H  
ATOM   2364  CG  GLU   162     217.413  24.344  12.956  1.00  0.00           C  
ATOM   2365  HG2 GLU   162     218.434  24.723  12.915  1.00  0.00           H  
ATOM   2366  HG3 GLU   162     216.689  25.140  12.784  1.00  0.00           H  
ATOM   2367  CD  GLU   162     217.184  23.644  14.390  1.00  0.00           C  
ATOM   2368  OE1 GLU   162     216.180  22.858  14.507  1.00  0.00           O  
ATOM   2369  OE2 GLU   162     217.770  24.074  15.464  1.00  0.00           O  
ATOM   2370  C   GLU   162     215.646  22.381  10.077  1.00  0.00           C  
ATOM   2371  O   GLU   162     216.133  22.436   8.869  1.00  0.00           O  
ATOM   2372  N   ASP   163     215.098  21.245  10.372  1.00  0.00           N  
ATOM   2373  H   ASP   163     214.714  21.084  11.292  1.00  0.00           H  
ATOM   2374  CA  ASP   163     214.916  20.101   9.494  1.00  0.00           C  
ATOM   2375  HA  ASP   163     215.904  19.672   9.327  1.00  0.00           H  
ATOM   2376  CB  ASP   163     214.050  18.941  10.012  1.00  0.00           C  
ATOM   2377  HB2 ASP   163     213.009  19.114   9.738  1.00  0.00           H  
ATOM   2378  HB3 ASP   163     214.384  17.958   9.682  1.00  0.00           H  
ATOM   2379  CG  ASP   163     213.944  18.816  11.552  1.00  0.00           C  
ATOM   2380  OD1 ASP   163     212.931  18.098  11.909  1.00  0.00           O  
ATOM   2381  OD2 ASP   163     214.845  19.261  12.344  1.00  0.00           O  
ATOM   2382  C   ASP   163     214.241  20.446   8.197  1.00  0.00           C  
ATOM   2383  O   ASP   163     214.532  19.743   7.207  1.00  0.00           O  
ATOM   2384  N   VAL   164     213.444  21.568   8.063  1.00  0.00           N  
ATOM   2385  H   VAL   164     213.284  22.223   8.815  1.00  0.00           H  
ATOM   2386  CA  VAL   164     212.565  21.727   6.866  1.00  0.00           C  
ATOM   2387  HA  VAL   164     212.469  20.738   6.419  1.00  0.00           H  
ATOM   2388  CB  VAL   164     211.092  22.127   7.281  1.00  0.00           C  
ATOM   2389  HB  VAL   164     210.541  22.080   6.342  1.00  0.00           H  
ATOM   2390  CG1 VAL   164     210.602  21.104   8.278  1.00  0.00           C  
ATOM   2391 HG11 VAL   164     209.655  21.326   8.768  1.00  0.00           H  
ATOM   2392 HG12 VAL   164     210.566  20.104   7.845  1.00  0.00           H  
ATOM   2393 HG13 VAL   164     211.304  20.963   9.100  1.00  0.00           H  
ATOM   2394  CG2 VAL   164     210.986  23.521   7.878  1.00  0.00           C  
ATOM   2395 HG21 VAL   164     209.957  23.802   8.106  1.00  0.00           H  
ATOM   2396 HG22 VAL   164     211.455  23.401   8.854  1.00  0.00           H  
ATOM   2397 HG23 VAL   164     211.577  24.243   7.315  1.00  0.00           H  
ATOM   2398  C   VAL   164     213.186  22.573   5.735  1.00  0.00           C  
ATOM   2399  O   VAL   164     212.594  22.777   4.631  1.00  0.00           O  
ATOM   2400  N   GLY   165     214.483  22.932   5.831  1.00  0.00           N  
ATOM   2401  H   GLY   165     215.007  22.816   6.686  1.00  0.00           H  
ATOM   2402  CA  GLY   165     215.185  23.682   4.749  1.00  0.00           C  
ATOM   2403  HA2 GLY   165     214.476  24.346   4.253  1.00  0.00           H  
ATOM   2404  HA3 GLY   165     216.058  24.183   5.165  1.00  0.00           H  
ATOM   2405  C   GLY   165     215.760  22.818   3.587  1.00  0.00           C  
ATOM   2406  O   GLY   165     216.873  22.997   3.287  1.00  0.00           O  
ATOM   2407  N   SER   166     214.930  21.953   3.002  1.00  0.00           N  
ATOM   2408  H   SER   166     214.011  21.897   3.416  1.00  0.00           H  
ATOM   2409  CA  SER   166     215.143  21.102   1.879  1.00  0.00           C  
ATOM   2410  HA  SER   166     216.093  21.274   1.373  1.00  0.00           H  
ATOM   2411  CB  SER   166     215.319  19.664   2.411  1.00  0.00           C  
ATOM   2412  HB2 SER   166     215.532  19.095   1.506  1.00  0.00           H  
ATOM   2413  HB3 SER   166     216.167  19.455   3.063  1.00  0.00           H  
ATOM   2414  OG  SER   166     214.145  19.268   3.097  1.00  0.00           O  
ATOM   2415  HG  SER   166     214.333  18.803   3.916  1.00  0.00           H  
ATOM   2416  C   SER   166     213.941  21.094   0.870  1.00  0.00           C  
ATOM   2417  O   SER   166     212.917  21.749   1.128  1.00  0.00           O  
ATOM   2418  N   ASN   167     214.254  20.515  -0.294  1.00  0.00           N  
ATOM   2419  H   ASN   167     215.128  20.011  -0.243  1.00  0.00           H  
ATOM   2420  CA  ASN   167     213.417  20.330  -1.445  1.00  0.00           C  
ATOM   2421  HA  ASN   167     212.382  20.270  -1.108  1.00  0.00           H  
ATOM   2422  CB  ASN   167     213.687  21.598  -2.411  1.00  0.00           C  
ATOM   2423  HB2 ASN   167     213.455  22.550  -1.934  1.00  0.00           H  
ATOM   2424  HB3 ASN   167     214.722  21.616  -2.751  1.00  0.00           H  
ATOM   2425  CG  ASN   167     212.908  21.631  -3.791  1.00  0.00           C  
ATOM   2426  OD1 ASN   167     211.723  21.211  -3.889  1.00  0.00           O  
ATOM   2427  ND2 ASN   167     213.352  22.240  -4.916  1.00  0.00           N  
ATOM   2428 HD21 ASN   167     214.297  22.559  -4.759  1.00  0.00           H  
ATOM   2429 HD22 ASN   167     212.903  21.992  -5.786  1.00  0.00           H  
ATOM   2430  C   ASN   167     213.871  19.043  -2.234  1.00  0.00           C  
ATOM   2431  O   ASN   167     214.766  18.325  -1.716  1.00  0.00           O  
ATOM   2432  N   LYS   168     213.190  18.658  -3.278  1.00  0.00           N  
ATOM   2433  H   LYS   168     212.504  19.267  -3.701  1.00  0.00           H  
ATOM   2434  CA  LYS   168     213.371  17.427  -4.046  1.00  0.00           C  
ATOM   2435  HA  LYS   168     213.941  16.799  -3.362  1.00  0.00           H  
ATOM   2436  CB  LYS   168     212.105  16.671  -4.345  1.00  0.00           C  
ATOM   2437  HB2 LYS   168     211.769  16.139  -3.455  1.00  0.00           H  
ATOM   2438  HB3 LYS   168     211.252  17.317  -4.551  1.00  0.00           H  
ATOM   2439  CG  LYS   168     212.071  15.667  -5.582  1.00  0.00           C  
ATOM   2440  HG2 LYS   168     212.285  16.054  -6.579  1.00  0.00           H  
ATOM   2441  HG3 LYS   168     212.869  14.945  -5.407  1.00  0.00           H  
ATOM   2442  CD  LYS   168     210.872  14.762  -5.812  1.00  0.00           C  
ATOM   2443  HD2 LYS   168     211.183  13.920  -6.431  1.00  0.00           H  
ATOM   2444  HD3 LYS   168     210.383  14.286  -4.962  1.00  0.00           H  
ATOM   2445  CE  LYS   168     209.916  15.712  -6.558  1.00  0.00           C  
ATOM   2446  HE2 LYS   168     210.031  16.729  -6.183  1.00  0.00           H  
ATOM   2447  HE3 LYS   168     210.070  15.685  -7.637  1.00  0.00           H  
ATOM   2448  NZ  LYS   168     208.491  15.471  -6.177  1.00  0.00           N  
ATOM   2449  HZ1 LYS   168     208.236  15.796  -5.255  1.00  0.00           H  
ATOM   2450  HZ2 LYS   168     207.876  16.034  -6.746  1.00  0.00           H  
ATOM   2451  HZ3 LYS   168     208.267  14.493  -6.296  1.00  0.00           H  
ATOM   2452  C   LYS   168     214.267  17.603  -5.338  1.00  0.00           C  
ATOM   2453  O   LYS   168     213.949  18.371  -6.207  1.00  0.00           O  
ATOM   2454  N   GLY   169     215.450  17.064  -5.148  1.00  0.00           N  
ATOM   2455  H   GLY   169     215.682  16.677  -4.245  1.00  0.00           H  
ATOM   2456  CA  GLY   169     216.571  17.331  -6.109  1.00  0.00           C  
ATOM   2457  HA2 GLY   169     217.043  16.349  -6.122  1.00  0.00           H  
ATOM   2458  HA3 GLY   169     216.307  17.460  -7.158  1.00  0.00           H  
ATOM   2459  C   GLY   169     217.733  18.231  -5.633  1.00  0.00           C  
ATOM   2460  O   GLY   169     217.929  18.465  -4.416  1.00  0.00           O  
ATOM   2461  N   ALA   170     218.604  18.618  -6.589  1.00  0.00           N  
ATOM   2462  H   ALA   170     218.301  18.406  -7.529  1.00  0.00           H  
ATOM   2463  CA  ALA   170     219.891  19.279  -6.367  1.00  0.00           C  
ATOM   2464  HA  ALA   170     220.320  18.832  -5.471  1.00  0.00           H  
ATOM   2465  CB  ALA   170     220.881  19.024  -7.437  1.00  0.00           C  
ATOM   2466  HB1 ALA   170     220.868  17.941  -7.556  1.00  0.00           H  
ATOM   2467  HB2 ALA   170     220.630  19.535  -8.366  1.00  0.00           H  
ATOM   2468  HB3 ALA   170     221.861  19.267  -7.026  1.00  0.00           H  
ATOM   2469  C   ALA   170     220.051  20.828  -6.087  1.00  0.00           C  
ATOM   2470  O   ALA   170     219.245  21.646  -6.502  1.00  0.00           O  
ATOM   2471  N   ILE   171     221.052  21.155  -5.232  1.00  0.00           N  
ATOM   2472  H   ILE   171     221.703  20.396  -5.089  1.00  0.00           H  
ATOM   2473  CA  ILE   171     221.476  22.601  -5.033  1.00  0.00           C  
ATOM   2474  HA  ILE   171     220.633  23.292  -5.019  1.00  0.00           H  
ATOM   2475  CB  ILE   171     222.004  22.803  -3.613  1.00  0.00           C  
ATOM   2476  HB  ILE   171     222.215  23.865  -3.488  1.00  0.00           H  
ATOM   2477  CG2 ILE   171     220.803  22.452  -2.623  1.00  0.00           C  
ATOM   2478 HG21 ILE   171     219.897  22.874  -3.058  1.00  0.00           H  
ATOM   2479 HG22 ILE   171     220.733  21.375  -2.473  1.00  0.00           H  
ATOM   2480 HG23 ILE   171     221.037  22.986  -1.701  1.00  0.00           H  
ATOM   2481  CG1 ILE   171     223.281  22.099  -3.265  1.00  0.00           C  
ATOM   2482 HG12 ILE   171     223.379  22.112  -2.180  1.00  0.00           H  
ATOM   2483 HG13 ILE   171     223.335  21.035  -3.498  1.00  0.00           H  
ATOM   2484  CD1 ILE   171     224.595  22.651  -4.005  1.00  0.00           C  
ATOM   2485 HD11 ILE   171     224.395  22.783  -5.068  1.00  0.00           H  
ATOM   2486 HD12 ILE   171     224.824  23.625  -3.573  1.00  0.00           H  
ATOM   2487 HD13 ILE   171     225.369  21.930  -3.739  1.00  0.00           H  
ATOM   2488  C   ILE   171     222.284  23.265  -6.147  1.00  0.00           C  
ATOM   2489  O   ILE   171     222.728  24.402  -6.021  1.00  0.00           O  
ATOM   2490  N   ILE   172     222.599  22.442  -7.165  1.00  0.00           N  
ATOM   2491  H   ILE   172     222.105  21.561  -7.195  1.00  0.00           H  
ATOM   2492  CA  ILE   172     223.430  22.647  -8.347  1.00  0.00           C  
ATOM   2493  HA  ILE   172     224.079  23.479  -8.072  1.00  0.00           H  
ATOM   2494  CB  ILE   172     224.231  21.420  -8.710  1.00  0.00           C  
ATOM   2495  HB  ILE   172     225.024  21.860  -9.315  1.00  0.00           H  
ATOM   2496  CG2 ILE   172     224.922  20.715  -7.535  1.00  0.00           C  
ATOM   2497 HG21 ILE   172     225.131  21.563  -6.883  1.00  0.00           H  
ATOM   2498 HG22 ILE   172     224.345  19.975  -6.980  1.00  0.00           H  
ATOM   2499 HG23 ILE   172     225.724  20.053  -7.861  1.00  0.00           H  
ATOM   2500  CG1 ILE   172     223.698  20.372  -9.594  1.00  0.00           C  
ATOM   2501 HG12 ILE   172     223.387  19.515  -8.996  1.00  0.00           H  
ATOM   2502 HG13 ILE   172     222.783  20.705 -10.085  1.00  0.00           H  
ATOM   2503  CD1 ILE   172     224.751  20.031 -10.625  1.00  0.00           C  
ATOM   2504 HD11 ILE   172     225.783  19.849 -10.327  1.00  0.00           H  
ATOM   2505 HD12 ILE   172     224.416  19.234 -11.289  1.00  0.00           H  
ATOM   2506 HD13 ILE   172     224.680  20.863 -11.327  1.00  0.00           H  
ATOM   2507  C   ILE   172     222.655  23.394  -9.484  1.00  0.00           C  
ATOM   2508  O   ILE   172     221.420  23.441  -9.498  1.00  0.00           O  
ATOM   2509  N   GLY   173     223.366  24.004 -10.397  1.00  0.00           N  
ATOM   2510  H   GLY   173     224.349  24.162 -10.228  1.00  0.00           H  
ATOM   2511  CA  GLY   173     223.015  24.611 -11.613  1.00  0.00           C  
ATOM   2512  HA2 GLY   173     222.605  23.843 -12.268  1.00  0.00           H  
ATOM   2513  HA3 GLY   173     222.230  25.266 -11.234  1.00  0.00           H  
ATOM   2514  C   GLY   173     224.232  25.367 -12.143  1.00  0.00           C  
ATOM   2515  O   GLY   173     224.944  24.889 -13.029  1.00  0.00           O  
ATOM   2516  N   LEU   174     224.384  26.608 -11.623  1.00  0.00           N  
ATOM   2517  H   LEU   174     223.847  26.823 -10.795  1.00  0.00           H  
ATOM   2518  CA  LEU   174     225.350  27.641 -12.095  1.00  0.00           C  
ATOM   2519  HA  LEU   174     225.144  28.605 -11.630  1.00  0.00           H  
ATOM   2520  CB  LEU   174     226.730  27.270 -11.661  1.00  0.00           C  
ATOM   2521  HB2 LEU   174     226.842  26.189 -11.748  1.00  0.00           H  
ATOM   2522  HB3 LEU   174     227.510  27.878 -12.118  1.00  0.00           H  
ATOM   2523  CG  LEU   174     226.926  27.697 -10.211  1.00  0.00           C  
ATOM   2524  HG  LEU   174     225.986  27.605  -9.667  1.00  0.00           H  
ATOM   2525  CD1 LEU   174     227.956  26.887  -9.376  1.00  0.00           C  
ATOM   2526 HD11 LEU   174     227.732  25.823  -9.297  1.00  0.00           H  
ATOM   2527 HD12 LEU   174     228.983  26.914  -9.742  1.00  0.00           H  
ATOM   2528 HD13 LEU   174     227.895  27.337  -8.385  1.00  0.00           H  
ATOM   2529  CD2 LEU   174     227.309  29.139 -10.001  1.00  0.00           C  
ATOM   2530 HD21 LEU   174     228.301  29.176 -10.452  1.00  0.00           H  
ATOM   2531 HD22 LEU   174     226.557  29.809 -10.416  1.00  0.00           H  
ATOM   2532 HD23 LEU   174     227.483  29.337  -8.943  1.00  0.00           H  
ATOM   2533  C   LEU   174     225.195  27.798 -13.561  1.00  0.00           C  
ATOM   2534  O   LEU   174     226.062  27.330 -14.384  1.00  0.00           O  
ATOM   2535  N   MET   175     224.128  28.569 -13.851  1.00  0.00           N  
ATOM   2536  H   MET   175     223.606  28.892 -13.050  1.00  0.00           H  
ATOM   2537  CA  MET   175     223.844  28.961 -15.251  1.00  0.00           C  
ATOM   2538  HA  MET   175     224.605  28.603 -15.944  1.00  0.00           H  
ATOM   2539  CB  MET   175     222.533  28.234 -15.575  1.00  0.00           C  
ATOM   2540  HB2 MET   175     222.614  27.147 -15.544  1.00  0.00           H  
ATOM   2541  HB3 MET   175     221.768  28.584 -14.882  1.00  0.00           H  
ATOM   2542  CG  MET   175     221.804  28.593 -16.894  1.00  0.00           C  
ATOM   2543  HG2 MET   175     220.787  28.213 -16.795  1.00  0.00           H  
ATOM   2544  HG3 MET   175     221.768  29.673 -17.037  1.00  0.00           H  
ATOM   2545  SD  MET   175     222.461  27.856 -18.496  1.00  0.00           S  
ATOM   2546  CE  MET   175     221.427  26.267 -18.538  1.00  0.00           C  
ATOM   2547  HE1 MET   175     221.592  25.832 -19.523  1.00  0.00           H  
ATOM   2548  HE2 MET   175     221.634  25.528 -17.764  1.00  0.00           H  
ATOM   2549  HE3 MET   175     220.387  26.385 -18.232  1.00  0.00           H  
ATOM   2550  C   MET   175     223.741  30.469 -15.548  1.00  0.00           C  
ATOM   2551  O   MET   175     223.018  31.183 -14.824  1.00  0.00           O  
ATOM   2552  N   VAL   176     224.470  30.972 -16.516  1.00  0.00           N  
ATOM   2553  H   VAL   176     224.958  30.271 -17.055  1.00  0.00           H  
ATOM   2554  CA  VAL   176     224.307  32.438 -16.958  1.00  0.00           C  
ATOM   2555  HA  VAL   176     223.365  32.891 -16.649  1.00  0.00           H  
ATOM   2556  CB  VAL   176     225.335  33.280 -16.125  1.00  0.00           C  
ATOM   2557  HB  VAL   176     225.321  32.966 -15.081  1.00  0.00           H  
ATOM   2558  CG1 VAL   176     226.804  32.809 -16.414  1.00  0.00           C  
ATOM   2559 HG11 VAL   176     227.446  33.350 -15.718  1.00  0.00           H  
ATOM   2560 HG12 VAL   176     226.857  31.728 -16.292  1.00  0.00           H  
ATOM   2561 HG13 VAL   176     227.404  33.034 -17.296  1.00  0.00           H  
ATOM   2562  CG2 VAL   176     225.178  34.801 -16.251  1.00  0.00           C  
ATOM   2563 HG21 VAL   176     225.887  35.344 -15.626  1.00  0.00           H  
ATOM   2564 HG22 VAL   176     225.389  35.163 -17.258  1.00  0.00           H  
ATOM   2565 HG23 VAL   176     224.118  34.978 -16.072  1.00  0.00           H  
ATOM   2566  C   VAL   176     224.571  32.665 -18.486  1.00  0.00           C  
ATOM   2567  O   VAL   176     225.424  32.026 -19.081  1.00  0.00           O  
ATOM   2568  N   GLY   177     223.773  33.522 -19.098  1.00  0.00           N  
ATOM   2569  H   GLY   177     223.264  34.163 -18.507  1.00  0.00           H  
ATOM   2570  CA  GLY   177     223.892  33.844 -20.484  1.00  0.00           C  
ATOM   2571  HA2 GLY   177     223.775  34.917 -20.637  1.00  0.00           H  
ATOM   2572  HA3 GLY   177     224.876  33.685 -20.925  1.00  0.00           H  
ATOM   2573  C   GLY   177     222.733  33.246 -21.349  1.00  0.00           C  
ATOM   2574  O   GLY   177     221.930  32.449 -20.794  1.00  0.00           O  
ATOM   2575  N   GLY   178     222.496  33.800 -22.574  1.00  0.00           N  
ATOM   2576  H   GLY   178     223.156  34.412 -23.031  1.00  0.00           H  
ATOM   2577  CA  GLY   178     221.538  33.203 -23.517  1.00  0.00           C  
ATOM   2578  HA2 GLY   178     220.630  32.802 -23.068  1.00  0.00           H  
ATOM   2579  HA3 GLY   178     221.119  33.965 -24.174  1.00  0.00           H  
ATOM   2580  C   GLY   178     222.214  32.330 -24.486  1.00  0.00           C  
ATOM   2581  O   GLY   178     223.510  32.300 -24.622  1.00  0.00           O  
ATOM   2582  N   VAL   179     221.416  31.563 -25.266  1.00  0.00           N  
ATOM   2583  H   VAL   179     220.447  31.597 -24.985  1.00  0.00           H  
ATOM   2584  CA  VAL   179     221.827  30.719 -26.410  1.00  0.00           C  
ATOM   2585  HA  VAL   179     222.841  30.391 -26.180  1.00  0.00           H  
ATOM   2586  CB  VAL   179     221.075  29.367 -26.577  1.00  0.00           C  
ATOM   2587  HB  VAL   179     220.805  29.304 -27.631  1.00  0.00           H  
ATOM   2588  CG1 VAL   179     221.658  28.189 -25.747  1.00  0.00           C  
ATOM   2589 HG11 VAL   179     221.159  27.266 -26.042  1.00  0.00           H  
ATOM   2590 HG12 VAL   179     222.706  28.049 -26.009  1.00  0.00           H  
ATOM   2591 HG13 VAL   179     221.590  28.415 -24.682  1.00  0.00           H  
ATOM   2592  CG2 VAL   179     219.645  29.305 -25.983  1.00  0.00           C  
ATOM   2593 HG21 VAL   179     219.593  29.204 -24.899  1.00  0.00           H  
ATOM   2594 HG22 VAL   179     219.046  30.082 -26.455  1.00  0.00           H  
ATOM   2595 HG23 VAL   179     219.073  28.489 -26.425  1.00  0.00           H  
ATOM   2596  C   VAL   179     221.747  31.534 -27.810  1.00  0.00           C  
ATOM   2597  O   VAL   179     220.743  32.158 -28.185  1.00  0.00           O  
ATOM   2598  N   VAL   180     222.832  31.322 -28.590  1.00  0.00           N  
ATOM   2599  H   VAL   180     223.619  30.876 -28.140  1.00  0.00           H  
ATOM   2600  CA  VAL   180     223.013  31.992 -29.854  1.00  0.00           C  
ATOM   2601  HA  VAL   180     222.274  32.787 -29.953  1.00  0.00           H  
ATOM   2602  CB  VAL   180     224.284  32.886 -29.885  1.00  0.00           C  
ATOM   2603  HB  VAL   180     224.056  33.458 -30.785  1.00  0.00           H  
ATOM   2604  CG1 VAL   180     224.325  33.747 -28.600  1.00  0.00           C  
ATOM   2605 HG11 VAL   180     223.354  34.242 -28.606  1.00  0.00           H  
ATOM   2606 HG12 VAL   180     224.393  33.065 -27.752  1.00  0.00           H  
ATOM   2607 HG13 VAL   180     225.168  34.435 -28.662  1.00  0.00           H  
ATOM   2608  CG2 VAL   180     225.581  32.176 -30.009  1.00  0.00           C  
ATOM   2609 HG21 VAL   180     225.804  31.624 -29.096  1.00  0.00           H  
ATOM   2610 HG22 VAL   180     225.489  31.461 -30.827  1.00  0.00           H  
ATOM   2611 HG23 VAL   180     226.411  32.844 -30.240  1.00  0.00           H  
ATOM   2612  C   VAL   180     222.943  31.024 -30.999  1.00  0.00           C  
ATOM   2613  O   VAL   180     223.330  31.337 -32.098  1.00  0.00           O  
ATOM   2614  N   ILE   181     222.605  29.734 -30.785  1.00  0.00           N  
ATOM   2615  H   ILE   181     222.451  29.535 -29.807  1.00  0.00           H  
ATOM   2616  CA  ILE   181     222.480  28.486 -31.640  1.00  0.00           C  
ATOM   2617  HA  ILE   181     223.404  28.567 -32.213  1.00  0.00           H  
ATOM   2618  CB  ILE   181     222.830  27.284 -30.781  1.00  0.00           C  
ATOM   2619  HB  ILE   181     223.045  26.390 -31.366  1.00  0.00           H  
ATOM   2620  CG2 ILE   181     224.188  27.340 -30.049  1.00  0.00           C  
ATOM   2621 HG21 ILE   181     224.333  26.550 -29.312  1.00  0.00           H  
ATOM   2622 HG22 ILE   181     224.979  27.438 -30.792  1.00  0.00           H  
ATOM   2623 HG23 ILE   181     224.133  28.246 -29.444  1.00  0.00           H  
ATOM   2624  CG1 ILE   181     221.733  26.938 -29.760  1.00  0.00           C  
ATOM   2625 HG12 ILE   181     222.034  27.227 -28.753  1.00  0.00           H  
ATOM   2626 HG13 ILE   181     220.745  27.343 -29.978  1.00  0.00           H  
ATOM   2627  CD1 ILE   181     221.568  25.360 -29.797  1.00  0.00           C  
ATOM   2628 HD11 ILE   181     222.425  24.966 -29.251  1.00  0.00           H  
ATOM   2629 HD12 ILE   181     220.740  24.936 -29.229  1.00  0.00           H  
ATOM   2630 HD13 ILE   181     221.410  25.007 -30.816  1.00  0.00           H  
ATOM   2631  C   ILE   181     221.202  28.479 -32.454  1.00  0.00           C  
ATOM   2632  O   ILE   181     221.254  28.051 -33.575  1.00  0.00           O  
ATOM   2633  N   ALA   182     220.023  29.067 -32.039  1.00  0.00           N  
ATOM   2634  H   ALA   182     219.965  29.523 -31.140  1.00  0.00           H  
ATOM   2635  CA  ALA   182     218.770  29.116 -32.690  1.00  0.00           C  
ATOM   2636  HA  ALA   182     218.574  28.343 -33.432  1.00  0.00           H  
ATOM   2637  CB  ALA   182     217.574  28.773 -31.651  1.00  0.00           C  
ATOM   2638  HB1 ALA   182     217.566  27.741 -31.300  1.00  0.00           H  
ATOM   2639  HB2 ALA   182     217.437  29.539 -30.888  1.00  0.00           H  
ATOM   2640  HB3 ALA   182     216.665  28.849 -32.248  1.00  0.00           H  
ATOM   2641  C   ALA   182     218.571  30.609 -33.284  1.00  0.00           C  
ATOM   2642  O   ALA   182     218.777  31.547 -32.535  1.00  0.00           O  
ATOM   2643  OXT ALA   182     218.019  30.783 -34.407  1.00  0.00           O  
TER    2644      ALA   182 
END   
