# Supplementary material for: Exploring Structural Insights of Aβ42 and α-Synuclein Monomers and Heterodimer: A Comparative Study Using Implicit and Explicit Solvent Simulations
Source: J Phys Chem B. 2024 May 3;128(19):4655–69. doi: 10.1021/acs.jpcb.4c00503 (PMC11103699; doi:10.1021/acs.jpcb.4c00503)
Supplement: Supplementary file 3 — jp4c00503_si_003.zip [file jp4c00503_si_003.zip › rep/3_ab42_asyn_FINAL14.pdb]

ATOM      1  N   MET     1     223.826  50.756  -1.489  1.00  0.00           N  
ATOM      2  H1  MET     1     223.973  50.373  -0.566  1.00  0.00           H  
ATOM      3  H2  MET     1     223.436  51.688  -1.474  1.00  0.00           H  
ATOM      4  H3  MET     1     224.731  50.742  -1.938  1.00  0.00           H  
ATOM      5  CA  MET     1     222.859  49.886  -2.248  1.00  0.00           C  
ATOM      6  HA  MET     1     223.391  48.971  -2.507  1.00  0.00           H  
ATOM      7  CB  MET     1     221.524  49.686  -1.597  1.00  0.00           C  
ATOM      8  HB2 MET     1     221.819  49.362  -0.599  1.00  0.00           H  
ATOM      9  HB3 MET     1     221.011  50.626  -1.393  1.00  0.00           H  
ATOM     10  CG  MET     1     220.623  48.709  -2.430  1.00  0.00           C  
ATOM     11  HG2 MET     1     219.611  48.736  -2.025  1.00  0.00           H  
ATOM     12  HG3 MET     1     220.640  49.116  -3.442  1.00  0.00           H  
ATOM     13  SD  MET     1     221.123  46.997  -2.590  1.00  0.00           S  
ATOM     14  CE  MET     1     220.190  46.430  -1.077  1.00  0.00           C  
ATOM     15  HE1 MET     1     219.267  46.937  -0.795  1.00  0.00           H  
ATOM     16  HE2 MET     1     219.847  45.428  -1.333  1.00  0.00           H  
ATOM     17  HE3 MET     1     220.805  46.332  -0.182  1.00  0.00           H  
ATOM     18  C   MET     1     222.786  50.567  -3.573  1.00  0.00           C  
ATOM     19  O   MET     1     222.690  51.797  -3.691  1.00  0.00           O  
ATOM     20  N   ASP     2     222.851  49.747  -4.608  1.00  0.00           N  
ATOM     21  H   ASP     2     222.982  48.756  -4.463  1.00  0.00           H  
ATOM     22  CA  ASP     2     222.522  50.201  -5.995  1.00  0.00           C  
ATOM     23  HA  ASP     2     222.082  51.187  -5.842  1.00  0.00           H  
ATOM     24  CB  ASP     2     223.887  50.336  -6.702  1.00  0.00           C  
ATOM     25  HB2 ASP     2     224.600  50.801  -6.021  1.00  0.00           H  
ATOM     26  HB3 ASP     2     224.183  49.296  -6.842  1.00  0.00           H  
ATOM     27  CG  ASP     2     223.864  51.186  -7.966  1.00  0.00           C  
ATOM     28  OD1 ASP     2     223.206  52.228  -8.022  1.00  0.00           O  
ATOM     29  OD2 ASP     2     224.714  50.879  -8.843  1.00  0.00           O  
ATOM     30  C   ASP     2     221.647  49.325  -6.910  1.00  0.00           C  
ATOM     31  O   ASP     2     221.573  48.110  -6.589  1.00  0.00           O  
ATOM     32  N   VAL     3     221.065  49.833  -7.990  1.00  0.00           N  
ATOM     33  H   VAL     3     221.371  50.746  -8.296  1.00  0.00           H  
ATOM     34  CA  VAL     3     220.182  49.095  -8.979  1.00  0.00           C  
ATOM     35  HA  VAL     3     219.277  48.808  -8.444  1.00  0.00           H  
ATOM     36  CB  VAL     3     219.722  50.068 -10.025  1.00  0.00           C  
ATOM     37  HB  VAL     3     219.044  49.536 -10.692  1.00  0.00           H  
ATOM     38  CG1 VAL     3     218.870  51.121  -9.379  1.00  0.00           C  
ATOM     39 HG11 VAL     3     218.361  51.688 -10.158  1.00  0.00           H  
ATOM     40 HG12 VAL     3     219.484  51.898  -8.924  1.00  0.00           H  
ATOM     41 HG13 VAL     3     218.132  50.704  -8.694  1.00  0.00           H  
ATOM     42  CG2 VAL     3     220.790  50.708 -10.783  1.00  0.00           C  
ATOM     43 HG21 VAL     3     220.819  50.053 -11.654  1.00  0.00           H  
ATOM     44 HG22 VAL     3     221.741  50.777 -10.256  1.00  0.00           H  
ATOM     45 HG23 VAL     3     220.500  51.683 -11.175  1.00  0.00           H  
ATOM     46  C   VAL     3     220.714  47.777  -9.655  1.00  0.00           C  
ATOM     47  O   VAL     3     219.840  47.105 -10.162  1.00  0.00           O  
ATOM     48  N   PHE     4     221.970  47.420  -9.510  1.00  0.00           N  
ATOM     49  H   PHE     4     222.517  47.907  -8.814  1.00  0.00           H  
ATOM     50  CA  PHE     4     222.473  46.082 -10.016  1.00  0.00           C  
ATOM     51  HA  PHE     4     221.770  45.810 -10.804  1.00  0.00           H  
ATOM     52  CB  PHE     4     223.962  46.280 -10.527  1.00  0.00           C  
ATOM     53  HB2 PHE     4     224.531  46.632  -9.666  1.00  0.00           H  
ATOM     54  HB3 PHE     4     224.308  45.255 -10.656  1.00  0.00           H  
ATOM     55  CG  PHE     4     224.133  47.130 -11.834  1.00  0.00           C  
ATOM     56  CD1 PHE     4     223.461  46.869 -13.018  1.00  0.00           C  
ATOM     57  HD1 PHE     4     222.715  46.089 -13.060  1.00  0.00           H  
ATOM     58  CE1 PHE     4     223.532  47.829 -14.113  1.00  0.00           C  
ATOM     59  HE1 PHE     4     223.053  47.715 -15.075  1.00  0.00           H  
ATOM     60  CZ  PHE     4     224.315  48.969 -13.936  1.00  0.00           C  
ATOM     61  HZ  PHE     4     224.325  49.723 -14.708  1.00  0.00           H  
ATOM     62  CE2 PHE     4     225.125  49.101 -12.792  1.00  0.00           C  
ATOM     63  HE2 PHE     4     225.812  49.934 -12.773  1.00  0.00           H  
ATOM     64  CD2 PHE     4     225.095  48.139 -11.806  1.00  0.00           C  
ATOM     65  HD2 PHE     4     225.642  48.280 -10.886  1.00  0.00           H  
ATOM     66  C   PHE     4     222.367  45.017  -9.012  1.00  0.00           C  
ATOM     67  O   PHE     4     222.668  43.868  -9.367  1.00  0.00           O  
ATOM     68  N   MET     5     221.994  45.168  -7.731  1.00  0.00           N  
ATOM     69  H   MET     5     221.777  46.099  -7.405  1.00  0.00           H  
ATOM     70  CA  MET     5     222.072  44.175  -6.550  1.00  0.00           C  
ATOM     71  HA  MET     5     222.819  43.407  -6.748  1.00  0.00           H  
ATOM     72  CB  MET     5     222.470  44.810  -5.219  1.00  0.00           C  
ATOM     73  HB2 MET     5     221.695  45.536  -4.976  1.00  0.00           H  
ATOM     74  HB3 MET     5     222.509  44.169  -4.338  1.00  0.00           H  
ATOM     75  CG  MET     5     223.839  45.350  -5.390  1.00  0.00           C  
ATOM     76  HG2 MET     5     224.548  44.573  -5.677  1.00  0.00           H  
ATOM     77  HG3 MET     5     223.917  46.186  -6.085  1.00  0.00           H  
ATOM     78  SD  MET     5     224.209  46.307  -3.907  1.00  0.00           S  
ATOM     79  CE  MET     5     224.750  45.004  -2.723  1.00  0.00           C  
ATOM     80  HE1 MET     5     224.841  44.028  -3.200  1.00  0.00           H  
ATOM     81  HE2 MET     5     225.744  45.285  -2.374  1.00  0.00           H  
ATOM     82  HE3 MET     5     224.008  44.869  -1.936  1.00  0.00           H  
ATOM     83  C   MET     5     220.791  43.413  -6.262  1.00  0.00           C  
ATOM     84  O   MET     5     219.718  43.989  -6.442  1.00  0.00           O  
ATOM     85  N   LYS     6     220.867  42.149  -5.811  1.00  0.00           N  
ATOM     86  H   LYS     6     221.820  41.835  -5.696  1.00  0.00           H  
ATOM     87  CA  LYS     6     219.756  41.244  -5.458  1.00  0.00           C  
ATOM     88  HA  LYS     6     218.813  41.791  -5.464  1.00  0.00           H  
ATOM     89  CB  LYS     6     219.615  40.121  -6.488  1.00  0.00           C  
ATOM     90  HB2 LYS     6     219.716  40.565  -7.479  1.00  0.00           H  
ATOM     91  HB3 LYS     6     220.423  39.394  -6.398  1.00  0.00           H  
ATOM     92  CG  LYS     6     218.211  39.322  -6.384  1.00  0.00           C  
ATOM     93  HG2 LYS     6     218.459  38.601  -7.163  1.00  0.00           H  
ATOM     94  HG3 LYS     6     218.137  38.671  -5.513  1.00  0.00           H  
ATOM     95  CD  LYS     6     216.973  40.071  -6.651  1.00  0.00           C  
ATOM     96  HD2 LYS     6     216.643  40.585  -5.748  1.00  0.00           H  
ATOM     97  HD3 LYS     6     217.223  40.861  -7.359  1.00  0.00           H  
ATOM     98  CE  LYS     6     215.874  39.252  -7.336  1.00  0.00           C  
ATOM     99  HE2 LYS     6     216.329  38.707  -8.163  1.00  0.00           H  
ATOM    100  HE3 LYS     6     215.476  38.509  -6.646  1.00  0.00           H  
ATOM    101  NZ  LYS     6     214.761  40.069  -7.800  1.00  0.00           N  
ATOM    102  HZ1 LYS     6     214.953  40.880  -8.370  1.00  0.00           H  
ATOM    103  HZ2 LYS     6     214.297  39.556  -8.535  1.00  0.00           H  
ATOM    104  HZ3 LYS     6     214.104  40.388  -7.103  1.00  0.00           H  
ATOM    105  C   LYS     6     219.978  40.676  -4.012  1.00  0.00           C  
ATOM    106  O   LYS     6     219.196  39.841  -3.622  1.00  0.00           O  
ATOM    107  N   GLY     7     220.986  41.154  -3.253  1.00  0.00           N  
ATOM    108  H   GLY     7     221.672  41.705  -3.748  1.00  0.00           H  
ATOM    109  CA  GLY     7     221.275  40.670  -1.926  1.00  0.00           C  
ATOM    110  HA2 GLY     7     220.474  41.103  -1.326  1.00  0.00           H  
ATOM    111  HA3 GLY     7     221.244  39.580  -1.932  1.00  0.00           H  
ATOM    112  C   GLY     7     222.655  40.928  -1.350  1.00  0.00           C  
ATOM    113  O   GLY     7     223.499  41.563  -1.979  1.00  0.00           O  
ATOM    114  N   LEU     8     222.951  40.432  -0.173  1.00  0.00           N  
ATOM    115  H   LEU     8     222.198  40.063   0.391  1.00  0.00           H  
ATOM    116  CA  LEU     8     224.203  40.419   0.539  1.00  0.00           C  
ATOM    117  HA  LEU     8     225.026  40.173  -0.132  1.00  0.00           H  
ATOM    118  CB  LEU     8     224.398  41.732   1.239  1.00  0.00           C  
ATOM    119  HB2 LEU     8     224.578  42.539   0.529  1.00  0.00           H  
ATOM    120  HB3 LEU     8     223.460  42.046   1.697  1.00  0.00           H  
ATOM    121  CG  LEU     8     225.514  41.750   2.311  1.00  0.00           C  
ATOM    122  HG  LEU     8     225.161  41.035   3.054  1.00  0.00           H  
ATOM    123  CD1 LEU     8     225.599  43.133   2.944  1.00  0.00           C  
ATOM    124 HD11 LEU     8     226.102  43.022   3.905  1.00  0.00           H  
ATOM    125 HD12 LEU     8     224.607  43.575   3.037  1.00  0.00           H  
ATOM    126 HD13 LEU     8     226.140  43.788   2.261  1.00  0.00           H  
ATOM    127  CD2 LEU     8     226.958  41.362   1.815  1.00  0.00           C  
ATOM    128 HD21 LEU     8     227.363  41.998   1.028  1.00  0.00           H  
ATOM    129 HD22 LEU     8     227.019  40.349   1.416  1.00  0.00           H  
ATOM    130 HD23 LEU     8     227.684  41.348   2.627  1.00  0.00           H  
ATOM    131  C   LEU     8     224.012  39.354   1.615  1.00  0.00           C  
ATOM    132  O   LEU     8     223.158  39.408   2.510  1.00  0.00           O  
ATOM    133  N   SER     9     224.707  38.273   1.425  1.00  0.00           N  
ATOM    134  H   SER     9     225.219  38.235   0.555  1.00  0.00           H  
ATOM    135  CA  SER     9     224.761  37.147   2.357  1.00  0.00           C  
ATOM    136  HA  SER     9     223.737  36.987   2.695  1.00  0.00           H  
ATOM    137  CB  SER     9     225.267  35.940   1.590  1.00  0.00           C  
ATOM    138  HB2 SER     9     224.480  35.895   0.837  1.00  0.00           H  
ATOM    139  HB3 SER     9     226.265  36.062   1.168  1.00  0.00           H  
ATOM    140  OG  SER     9     225.124  34.758   2.318  1.00  0.00           O  
ATOM    141  HG  SER     9     224.178  34.601   2.368  1.00  0.00           H  
ATOM    142  C   SER     9     225.638  37.503   3.554  1.00  0.00           C  
ATOM    143  O   SER     9     226.703  38.190   3.623  1.00  0.00           O  
ATOM    144  N   LYS    10     225.147  36.902   4.664  1.00  0.00           N  
ATOM    145  H   LYS    10     224.499  36.166   4.421  1.00  0.00           H  
ATOM    146  CA  LYS    10     225.835  36.899   6.012  1.00  0.00           C  
ATOM    147  HA  LYS    10     226.906  36.863   5.813  1.00  0.00           H  
ATOM    148  CB  LYS    10     225.382  38.129   6.817  1.00  0.00           C  
ATOM    149  HB2 LYS    10     225.908  38.222   7.767  1.00  0.00           H  
ATOM    150  HB3 LYS    10     225.727  38.907   6.135  1.00  0.00           H  
ATOM    151  CG  LYS    10     223.879  38.230   7.051  1.00  0.00           C  
ATOM    152  HG2 LYS    10     223.236  38.251   6.172  1.00  0.00           H  
ATOM    153  HG3 LYS    10     223.710  37.317   7.622  1.00  0.00           H  
ATOM    154  CD  LYS    10     223.602  39.548   7.890  1.00  0.00           C  
ATOM    155  HD2 LYS    10     224.260  39.527   8.759  1.00  0.00           H  
ATOM    156  HD3 LYS    10     223.902  40.425   7.316  1.00  0.00           H  
ATOM    157  CE  LYS    10     222.144  39.613   8.384  1.00  0.00           C  
ATOM    158  HE2 LYS    10     221.530  39.930   7.542  1.00  0.00           H  
ATOM    159  HE3 LYS    10     221.930  38.592   8.699  1.00  0.00           H  
ATOM    160  NZ  LYS    10     221.959  40.565   9.502  1.00  0.00           N  
ATOM    161  HZ1 LYS    10     221.042  40.478   9.918  1.00  0.00           H  
ATOM    162  HZ2 LYS    10     222.793  40.477  10.065  1.00  0.00           H  
ATOM    163  HZ3 LYS    10     221.971  41.473   9.060  1.00  0.00           H  
ATOM    164  C   LYS    10     225.628  35.558   6.717  1.00  0.00           C  
ATOM    165  O   LYS    10     224.631  34.875   6.470  1.00  0.00           O  
ATOM    166  N   ALA    11     226.672  35.162   7.433  1.00  0.00           N  
ATOM    167  H   ALA    11     227.473  35.761   7.574  1.00  0.00           H  
ATOM    168  CA  ALA    11     226.632  33.865   8.093  1.00  0.00           C  
ATOM    169  HA  ALA    11     225.964  33.198   7.550  1.00  0.00           H  
ATOM    170  CB  ALA    11     227.929  33.089   7.972  1.00  0.00           C  
ATOM    171  HB1 ALA    11     227.972  32.777   6.928  1.00  0.00           H  
ATOM    172  HB2 ALA    11     228.758  33.714   8.305  1.00  0.00           H  
ATOM    173  HB3 ALA    11     227.889  32.119   8.467  1.00  0.00           H  
ATOM    174  C   ALA    11     226.036  33.901   9.523  1.00  0.00           C  
ATOM    175  O   ALA    11     225.965  35.004  10.107  1.00  0.00           O  
ATOM    176  N   LYS    12     225.801  32.700  10.134  1.00  0.00           N  
ATOM    177  H   LYS    12     225.997  31.844   9.636  1.00  0.00           H  
ATOM    178  CA  LYS    12     225.419  32.718  11.549  1.00  0.00           C  
ATOM    179  HA  LYS    12     225.321  33.722  11.961  1.00  0.00           H  
ATOM    180  CB  LYS    12     224.090  31.961  11.775  1.00  0.00           C  
ATOM    181  HB2 LYS    12     224.208  30.971  11.333  1.00  0.00           H  
ATOM    182  HB3 LYS    12     223.881  31.825  12.836  1.00  0.00           H  
ATOM    183  CG  LYS    12     222.905  32.693  11.158  1.00  0.00           C  
ATOM    184  HG2 LYS    12     222.753  33.666  11.624  1.00  0.00           H  
ATOM    185  HG3 LYS    12     223.133  32.789  10.097  1.00  0.00           H  
ATOM    186  CD  LYS    12     221.574  31.874  11.364  1.00  0.00           C  
ATOM    187  HD2 LYS    12     221.796  30.865  11.017  1.00  0.00           H  
ATOM    188  HD3 LYS    12     221.411  31.751  12.435  1.00  0.00           H  
ATOM    189  CE  LYS    12     220.477  32.599  10.686  1.00  0.00           C  
ATOM    190  HE2 LYS    12     220.307  33.594  11.097  1.00  0.00           H  
ATOM    191  HE3 LYS    12     220.759  32.961   9.697  1.00  0.00           H  
ATOM    192  NZ  LYS    12     219.264  31.808  10.551  1.00  0.00           N  
ATOM    193  HZ1 LYS    12     218.964  31.423  11.435  1.00  0.00           H  
ATOM    194  HZ2 LYS    12     218.452  32.299  10.207  1.00  0.00           H  
ATOM    195  HZ3 LYS    12     219.408  31.091   9.854  1.00  0.00           H  
ATOM    196  C   LYS    12     226.570  32.212  12.486  1.00  0.00           C  
ATOM    197  O   LYS    12     227.363  31.309  12.181  1.00  0.00           O  
ATOM    198  N   GLU    13     226.650  32.753  13.724  1.00  0.00           N  
ATOM    199  H   GLU    13     226.128  33.604  13.879  1.00  0.00           H  
ATOM    200  CA  GLU    13     227.706  32.361  14.685  1.00  0.00           C  
ATOM    201  HA  GLU    13     228.576  32.321  14.030  1.00  0.00           H  
ATOM    202  CB  GLU    13     227.796  33.385  15.798  1.00  0.00           C  
ATOM    203  HB2 GLU    13     226.816  33.339  16.273  1.00  0.00           H  
ATOM    204  HB3 GLU    13     228.603  32.964  16.398  1.00  0.00           H  
ATOM    205  CG  GLU    13     228.032  34.816  15.402  1.00  0.00           C  
ATOM    206  HG2 GLU    13     228.156  35.200  16.415  1.00  0.00           H  
ATOM    207  HG3 GLU    13     228.998  34.982  14.925  1.00  0.00           H  
ATOM    208  CD  GLU    13     226.858  35.590  14.773  1.00  0.00           C  
ATOM    209  OE1 GLU    13     227.128  36.620  14.157  1.00  0.00           O  
ATOM    210  OE2 GLU    13     225.707  35.179  15.016  1.00  0.00           O  
ATOM    211  C   GLU    13     227.390  30.941  15.271  1.00  0.00           C  
ATOM    212  O   GLU    13     226.217  30.467  15.305  1.00  0.00           O  
ATOM    213  N   GLY    14     228.393  30.213  15.813  1.00  0.00           N  
ATOM    214  H   GLY    14     229.269  30.712  15.886  1.00  0.00           H  
ATOM    215  CA  GLY    14     228.237  28.855  16.425  1.00  0.00           C  
ATOM    216  HA2 GLY    14     227.655  28.911  17.345  1.00  0.00           H  
ATOM    217  HA3 GLY    14     227.670  28.204  15.761  1.00  0.00           H  
ATOM    218  C   GLY    14     229.537  28.133  16.751  1.00  0.00           C  
ATOM    219  O   GLY    14     230.552  28.748  17.176  1.00  0.00           O  
ATOM    220  N   VAL    15     229.560  26.807  16.612  1.00  0.00           N  
ATOM    221  H   VAL    15     228.724  26.427  16.191  1.00  0.00           H  
ATOM    222  CA  VAL    15     230.607  25.855  17.114  1.00  0.00           C  
ATOM    223  HA  VAL    15     230.927  26.078  18.131  1.00  0.00           H  
ATOM    224  CB  VAL    15     230.118  24.394  17.131  1.00  0.00           C  
ATOM    225  HB  VAL    15     230.945  23.685  17.174  1.00  0.00           H  
ATOM    226  CG1 VAL    15     229.248  24.124  18.388  1.00  0.00           C  
ATOM    227 HG11 VAL    15     228.639  23.221  18.343  1.00  0.00           H  
ATOM    228 HG12 VAL    15     228.630  24.995  18.605  1.00  0.00           H  
ATOM    229 HG13 VAL    15     229.822  23.988  19.305  1.00  0.00           H  
ATOM    230  CG2 VAL    15     229.228  24.082  15.934  1.00  0.00           C  
ATOM    231 HG21 VAL    15     229.577  24.614  15.050  1.00  0.00           H  
ATOM    232 HG22 VAL    15     228.214  24.458  16.074  1.00  0.00           H  
ATOM    233 HG23 VAL    15     229.231  23.028  15.657  1.00  0.00           H  
ATOM    234  C   VAL    15     231.909  26.003  16.307  1.00  0.00           C  
ATOM    235  O   VAL    15     231.831  26.438  15.146  1.00  0.00           O  
ATOM    236  N   VAL    16     233.028  25.556  16.900  1.00  0.00           N  
ATOM    237  H   VAL    16     232.970  25.272  17.868  1.00  0.00           H  
ATOM    238  CA  VAL    16     234.343  25.578  16.200  1.00  0.00           C  
ATOM    239  HA  VAL    16     234.184  26.189  15.311  1.00  0.00           H  
ATOM    240  CB  VAL    16     235.470  26.337  16.990  1.00  0.00           C  
ATOM    241  HB  VAL    16     235.644  25.745  17.888  1.00  0.00           H  
ATOM    242  CG1 VAL    16     235.014  27.790  17.320  1.00  0.00           C  
ATOM    243 HG11 VAL    16     235.886  28.267  17.767  1.00  0.00           H  
ATOM    244 HG12 VAL    16     234.215  27.659  18.050  1.00  0.00           H  
ATOM    245 HG13 VAL    16     234.761  28.371  16.433  1.00  0.00           H  
ATOM    246  CG2 VAL    16     236.808  26.638  16.258  1.00  0.00           C  
ATOM    247 HG21 VAL    16     237.214  25.678  15.939  1.00  0.00           H  
ATOM    248 HG22 VAL    16     237.462  27.021  17.042  1.00  0.00           H  
ATOM    249 HG23 VAL    16     236.694  27.331  15.424  1.00  0.00           H  
ATOM    250  C   VAL    16     234.840  24.133  15.898  1.00  0.00           C  
ATOM    251  O   VAL    16     235.127  23.394  16.807  1.00  0.00           O  
ATOM    252  N   ALA    17     234.833  23.742  14.620  1.00  0.00           N  
ATOM    253  H   ALA    17     234.505  24.413  13.940  1.00  0.00           H  
ATOM    254  CA  ALA    17     235.504  22.568  14.103  1.00  0.00           C  
ATOM    255  HA  ALA    17     236.410  22.434  14.694  1.00  0.00           H  
ATOM    256  CB  ALA    17     234.674  21.346  14.387  1.00  0.00           C  
ATOM    257  HB1 ALA    17     235.293  20.486  14.129  1.00  0.00           H  
ATOM    258  HB2 ALA    17     234.347  21.328  15.427  1.00  0.00           H  
ATOM    259  HB3 ALA    17     233.821  21.389  13.711  1.00  0.00           H  
ATOM    260  C   ALA    17     236.130  22.762  12.722  1.00  0.00           C  
ATOM    261  O   ALA    17     235.760  23.757  12.113  1.00  0.00           O  
ATOM    262  N   ALA    18     237.057  21.947  12.155  1.00  0.00           N  
ATOM    263  H   ALA    18     237.400  21.203  12.746  1.00  0.00           H  
ATOM    264  CA  ALA    18     237.801  22.083  10.960  1.00  0.00           C  
ATOM    265  HA  ALA    18     238.485  22.908  11.160  1.00  0.00           H  
ATOM    266  CB  ALA    18     238.606  20.832  10.765  1.00  0.00           C  
ATOM    267  HB1 ALA    18     238.980  20.949   9.748  1.00  0.00           H  
ATOM    268  HB2 ALA    18     239.534  20.851  11.337  1.00  0.00           H  
ATOM    269  HB3 ALA    18     237.984  19.949  10.911  1.00  0.00           H  
ATOM    270  C   ALA    18     236.973  22.405   9.625  1.00  0.00           C  
ATOM    271  O   ALA    18     237.565  22.908   8.682  1.00  0.00           O  
ATOM    272  N   ALA    19     235.685  22.247   9.515  1.00  0.00           N  
ATOM    273  H   ALA    19     235.203  21.843  10.306  1.00  0.00           H  
ATOM    274  CA  ALA    19     234.881  22.419   8.326  1.00  0.00           C  
ATOM    275  HA  ALA    19     235.315  23.236   7.750  1.00  0.00           H  
ATOM    276  CB  ALA    19     235.049  21.147   7.480  1.00  0.00           C  
ATOM    277  HB1 ALA    19     234.528  20.244   7.798  1.00  0.00           H  
ATOM    278  HB2 ALA    19     234.890  21.307   6.414  1.00  0.00           H  
ATOM    279  HB3 ALA    19     236.036  20.688   7.531  1.00  0.00           H  
ATOM    280  C   ALA    19     233.346  22.672   8.609  1.00  0.00           C  
ATOM    281  O   ALA    19     232.497  22.261   7.779  1.00  0.00           O  
ATOM    282  N   GLU    20     232.994  23.249   9.790  1.00  0.00           N  
ATOM    283  H   GLU    20     233.720  23.712  10.318  1.00  0.00           H  
ATOM    284  CA  GLU    20     231.635  23.702   9.993  1.00  0.00           C  
ATOM    285  HA  GLU    20     230.858  23.108   9.511  1.00  0.00           H  
ATOM    286  CB  GLU    20     231.384  23.767  11.514  1.00  0.00           C  
ATOM    287  HB2 GLU    20     232.257  24.183  12.018  1.00  0.00           H  
ATOM    288  HB3 GLU    20     230.628  24.539  11.659  1.00  0.00           H  
ATOM    289  CG  GLU    20     230.725  22.510  12.005  1.00  0.00           C  
ATOM    290  HG2 GLU    20     231.440  21.737  11.726  1.00  0.00           H  
ATOM    291  HG3 GLU    20     230.793  22.437  13.090  1.00  0.00           H  
ATOM    292  CD  GLU    20     229.290  22.211  11.532  1.00  0.00           C  
ATOM    293  OE1 GLU    20     228.702  21.157  11.830  1.00  0.00           O  
ATOM    294  OE2 GLU    20     228.921  22.993  10.658  1.00  0.00           O  
ATOM    295  C   GLU    20     231.369  25.082   9.263  1.00  0.00           C  
ATOM    296  O   GLU    20     232.292  25.730   8.792  1.00  0.00           O  
ATOM    297  N   LYS    21     230.105  25.423   9.130  1.00  0.00           N  
ATOM    298  H   LYS    21     229.440  24.771   9.519  1.00  0.00           H  
ATOM    299  CA  LYS    21     229.582  26.594   8.424  1.00  0.00           C  
ATOM    300  HA  LYS    21     230.441  27.006   7.894  1.00  0.00           H  
ATOM    301  CB  LYS    21     228.570  26.238   7.300  1.00  0.00           C  
ATOM    302  HB2 LYS    21     227.670  25.978   7.858  1.00  0.00           H  
ATOM    303  HB3 LYS    21     228.350  27.076   6.639  1.00  0.00           H  
ATOM    304  CG  LYS    21     229.034  25.182   6.326  1.00  0.00           C  
ATOM    305  HG2 LYS    21     229.861  25.501   5.691  1.00  0.00           H  
ATOM    306  HG3 LYS    21     229.423  24.343   6.902  1.00  0.00           H  
ATOM    307  CD  LYS    21     227.955  24.669   5.381  1.00  0.00           C  
ATOM    308  HD2 LYS    21     227.281  24.093   6.014  1.00  0.00           H  
ATOM    309  HD3 LYS    21     227.489  25.541   4.922  1.00  0.00           H  
ATOM    310  CE  LYS    21     228.596  23.728   4.322  1.00  0.00           C  
ATOM    311  HE2 LYS    21     228.882  24.378   3.495  1.00  0.00           H  
ATOM    312  HE3 LYS    21     229.514  23.301   4.725  1.00  0.00           H  
ATOM    313  NZ  LYS    21     227.728  22.614   3.995  1.00  0.00           N  
ATOM    314  HZ1 LYS    21     227.336  22.280   4.864  1.00  0.00           H  
ATOM    315  HZ2 LYS    21     227.041  22.930   3.326  1.00  0.00           H  
ATOM    316  HZ3 LYS    21     228.258  22.008   3.385  1.00  0.00           H  
ATOM    317  C   LYS    21     229.134  27.739   9.339  1.00  0.00           C  
ATOM    318  O   LYS    21     228.795  28.768   8.823  1.00  0.00           O  
ATOM    319  N   THR    22     229.286  27.595  10.693  1.00  0.00           N  
ATOM    320  H   THR    22     229.586  26.713  11.082  1.00  0.00           H  
ATOM    321  CA  THR    22     229.073  28.595  11.642  1.00  0.00           C  
ATOM    322  HA  THR    22     228.405  29.361  11.249  1.00  0.00           H  
ATOM    323  CB  THR    22     228.301  27.942  12.831  1.00  0.00           C  
ATOM    324  HB  THR    22     228.209  28.782  13.519  1.00  0.00           H  
ATOM    325  CG2 THR    22     227.000  27.450  12.364  1.00  0.00           C  
ATOM    326 HG21 THR    22     226.512  28.171  11.708  1.00  0.00           H  
ATOM    327 HG22 THR    22     226.375  27.452  13.257  1.00  0.00           H  
ATOM    328 HG23 THR    22     227.008  26.442  11.948  1.00  0.00           H  
ATOM    329  OG1 THR    22     228.842  26.957  13.574  1.00  0.00           O  
ATOM    330  HG1 THR    22     229.788  27.118  13.593  1.00  0.00           H  
ATOM    331  C   THR    22     230.415  29.325  12.054  1.00  0.00           C  
ATOM    332  O   THR    22     231.444  28.644  12.256  1.00  0.00           O  
ATOM    333  N   LYS    23     230.436  30.667  12.032  1.00  0.00           N  
ATOM    334  H   LYS    23     229.525  31.061  11.850  1.00  0.00           H  
ATOM    335  CA  LYS    23     231.565  31.621  12.303  1.00  0.00           C  
ATOM    336  HA  LYS    23     232.509  31.093  12.173  1.00  0.00           H  
ATOM    337  CB  LYS    23     231.546  32.732  11.254  1.00  0.00           C  
ATOM    338  HB2 LYS    23     230.596  33.256  11.145  1.00  0.00           H  
ATOM    339  HB3 LYS    23     232.257  33.492  11.579  1.00  0.00           H  
ATOM    340  CG  LYS    23     231.917  32.081   9.883  1.00  0.00           C  
ATOM    341  HG2 LYS    23     232.643  31.269   9.915  1.00  0.00           H  
ATOM    342  HG3 LYS    23     231.122  31.457   9.476  1.00  0.00           H  
ATOM    343  CD  LYS    23     232.335  33.189   8.812  1.00  0.00           C  
ATOM    344  HD2 LYS    23     231.455  33.565   8.290  1.00  0.00           H  
ATOM    345  HD3 LYS    23     232.809  34.021   9.334  1.00  0.00           H  
ATOM    346  CE  LYS    23     233.321  32.545   7.839  1.00  0.00           C  
ATOM    347  HE2 LYS    23     234.335  32.602   8.234  1.00  0.00           H  
ATOM    348  HE3 LYS    23     233.040  31.542   7.519  1.00  0.00           H  
ATOM    349  NZ  LYS    23     233.189  33.400   6.628  1.00  0.00           N  
ATOM    350  HZ1 LYS    23     233.835  33.024   5.949  1.00  0.00           H  
ATOM    351  HZ2 LYS    23     232.285  33.250   6.203  1.00  0.00           H  
ATOM    352  HZ3 LYS    23     233.348  34.382   6.804  1.00  0.00           H  
ATOM    353  C   LYS    23     231.743  32.101  13.734  1.00  0.00           C  
ATOM    354  O   LYS    23     230.743  31.977  14.519  1.00  0.00           O  
ATOM    355  N   GLN    24     232.907  32.507  14.184  1.00  0.00           N  
ATOM    356  H   GLN    24     233.708  32.561  13.571  1.00  0.00           H  
ATOM    357  CA  GLN    24     233.157  32.701  15.674  1.00  0.00           C  
ATOM    358  HA  GLN    24     232.716  31.941  16.318  1.00  0.00           H  
ATOM    359  CB  GLN    24     234.680  32.952  15.944  1.00  0.00           C  
ATOM    360  HB2 GLN    24     235.217  33.391  15.104  1.00  0.00           H  
ATOM    361  HB3 GLN    24     234.898  33.549  16.829  1.00  0.00           H  
ATOM    362  CG  GLN    24     235.200  31.488  16.249  1.00  0.00           C  
ATOM    363  HG2 GLN    24     235.091  31.400  17.330  1.00  0.00           H  
ATOM    364  HG3 GLN    24     234.575  30.753  15.742  1.00  0.00           H  
ATOM    365  CD  GLN    24     236.689  31.320  15.964  1.00  0.00           C  
ATOM    366  OE1 GLN    24     237.444  31.067  16.911  1.00  0.00           O  
ATOM    367  NE2 GLN    24     237.235  31.479  14.780  1.00  0.00           N  
ATOM    368 HE21 GLN    24     236.662  31.562  13.952  1.00  0.00           H  
ATOM    369 HE22 GLN    24     238.224  31.275  14.751  1.00  0.00           H  
ATOM    370  C   GLN    24     232.423  34.006  16.119  1.00  0.00           C  
ATOM    371  O   GLN    24     232.224  34.946  15.316  1.00  0.00           O  
ATOM    372  N   GLY    25     232.038  34.072  17.372  1.00  0.00           N  
ATOM    373  H   GLY    25     232.233  33.288  17.978  1.00  0.00           H  
ATOM    374  CA  GLY    25     231.232  35.175  17.904  1.00  0.00           C  
ATOM    375  HA2 GLY    25     230.230  35.171  17.476  1.00  0.00           H  
ATOM    376  HA3 GLY    25     231.282  34.986  18.976  1.00  0.00           H  
ATOM    377  C   GLY    25     231.820  36.638  17.703  1.00  0.00           C  
ATOM    378  O   GLY    25     231.118  37.632  17.962  1.00  0.00           O  
ATOM    379  N   VAL    26     233.106  36.702  17.240  1.00  0.00           N  
ATOM    380  H   VAL    26     233.610  35.868  16.976  1.00  0.00           H  
ATOM    381  CA  VAL    26     233.863  37.951  17.071  1.00  0.00           C  
ATOM    382  HA  VAL    26     233.214  38.703  17.519  1.00  0.00           H  
ATOM    383  CB  VAL    26     235.133  38.012  17.942  1.00  0.00           C  
ATOM    384  HB  VAL    26     235.547  39.014  17.828  1.00  0.00           H  
ATOM    385  CG1 VAL    26     236.238  37.016  17.501  1.00  0.00           C  
ATOM    386 HG11 VAL    26     237.187  37.294  17.959  1.00  0.00           H  
ATOM    387 HG12 VAL    26     236.272  37.156  16.420  1.00  0.00           H  
ATOM    388 HG13 VAL    26     235.929  36.042  17.881  1.00  0.00           H  
ATOM    389  CG2 VAL    26     234.919  37.808  19.417  1.00  0.00           C  
ATOM    390 HG21 VAL    26     234.431  36.846  19.573  1.00  0.00           H  
ATOM    391 HG22 VAL    26     234.366  38.673  19.781  1.00  0.00           H  
ATOM    392 HG23 VAL    26     235.855  37.760  19.974  1.00  0.00           H  
ATOM    393  C   VAL    26     234.049  38.325  15.595  1.00  0.00           C  
ATOM    394  O   VAL    26     234.594  39.376  15.218  1.00  0.00           O  
ATOM    395  N   ALA    27     233.432  37.537  14.809  1.00  0.00           N  
ATOM    396  H   ALA    27     232.834  36.802  15.159  1.00  0.00           H  
ATOM    397  CA  ALA    27     233.491  37.570  13.326  1.00  0.00           C  
ATOM    398  HA  ALA    27     234.560  37.549  13.112  1.00  0.00           H  
ATOM    399  CB  ALA    27     232.999  36.233  12.780  1.00  0.00           C  
ATOM    400  HB1 ALA    27     233.189  36.288  11.708  1.00  0.00           H  
ATOM    401  HB2 ALA    27     233.689  35.467  13.133  1.00  0.00           H  
ATOM    402  HB3 ALA    27     231.943  36.043  12.973  1.00  0.00           H  
ATOM    403  C   ALA    27     232.757  38.789  12.708  1.00  0.00           C  
ATOM    404  O   ALA    27     233.264  39.229  11.751  1.00  0.00           O  
ATOM    405  N   GLU    28     231.641  39.254  13.314  1.00  0.00           N  
ATOM    406  H   GLU    28     231.272  38.845  14.161  1.00  0.00           H  
ATOM    407  CA  GLU    28     231.061  40.574  12.914  1.00  0.00           C  
ATOM    408  HA  GLU    28     231.061  40.657  11.827  1.00  0.00           H  
ATOM    409  CB  GLU    28     229.539  40.572  13.287  1.00  0.00           C  
ATOM    410  HB2 GLU    28     229.069  39.788  12.693  1.00  0.00           H  
ATOM    411  HB3 GLU    28     229.577  40.491  14.373  1.00  0.00           H  
ATOM    412  CG  GLU    28     228.876  41.927  13.022  1.00  0.00           C  
ATOM    413  HG2 GLU    28     228.000  41.881  13.668  1.00  0.00           H  
ATOM    414  HG3 GLU    28     229.514  42.713  13.426  1.00  0.00           H  
ATOM    415  CD  GLU    28     228.458  42.091  11.529  1.00  0.00           C  
ATOM    416  OE1 GLU    28     227.967  41.106  10.910  1.00  0.00           O  
ATOM    417  OE2 GLU    28     228.612  43.189  11.027  1.00  0.00           O  
ATOM    418  C   GLU    28     231.936  41.828  13.407  1.00  0.00           C  
ATOM    419  O   GLU    28     231.889  42.895  12.750  1.00  0.00           O  
ATOM    420  N   ALA    29     232.700  41.775  14.524  1.00  0.00           N  
ATOM    421  H   ALA    29     232.630  40.910  15.041  1.00  0.00           H  
ATOM    422  CA  ALA    29     233.686  42.781  14.848  1.00  0.00           C  
ATOM    423  HA  ALA    29     233.237  43.771  14.772  1.00  0.00           H  
ATOM    424  CB  ALA    29     234.267  42.467  16.289  1.00  0.00           C  
ATOM    425  HB1 ALA    29     233.455  42.284  16.994  1.00  0.00           H  
ATOM    426  HB2 ALA    29     234.888  41.572  16.269  1.00  0.00           H  
ATOM    427  HB3 ALA    29     234.956  43.238  16.634  1.00  0.00           H  
ATOM    428  C   ALA    29     234.787  42.666  13.784  1.00  0.00           C  
ATOM    429  O   ALA    29     235.290  43.687  13.292  1.00  0.00           O  
ATOM    430  N   ALA    30     235.374  41.478  13.525  1.00  0.00           N  
ATOM    431  H   ALA    30     235.175  40.646  14.063  1.00  0.00           H  
ATOM    432  CA  ALA    30     236.346  41.215  12.401  1.00  0.00           C  
ATOM    433  HA  ALA    30     237.281  41.765  12.511  1.00  0.00           H  
ATOM    434  CB  ALA    30     236.867  39.834  12.610  1.00  0.00           C  
ATOM    435  HB1 ALA    30     237.843  39.630  12.171  1.00  0.00           H  
ATOM    436  HB2 ALA    30     237.065  39.635  13.663  1.00  0.00           H  
ATOM    437  HB3 ALA    30     236.296  38.967  12.278  1.00  0.00           H  
ATOM    438  C   ALA    30     235.844  41.545  10.982  1.00  0.00           C  
ATOM    439  O   ALA    30     236.620  41.465  10.045  1.00  0.00           O  
ATOM    440  N   GLY    31     234.539  41.710  10.683  1.00  0.00           N  
ATOM    441  H   GLY    31     233.822  41.673  11.393  1.00  0.00           H  
ATOM    442  CA  GLY    31     234.034  41.863   9.296  1.00  0.00           C  
ATOM    443  HA2 GLY    31     233.056  42.339   9.362  1.00  0.00           H  
ATOM    444  HA3 GLY    31     234.823  42.367   8.738  1.00  0.00           H  
ATOM    445  C   GLY    31     233.856  40.465   8.638  1.00  0.00           C  
ATOM    446  O   GLY    31     233.127  40.253   7.693  1.00  0.00           O  
ATOM    447  N   LYS    32     234.498  39.425   9.153  1.00  0.00           N  
ATOM    448  H   LYS    32     234.889  39.710  10.040  1.00  0.00           H  
ATOM    449  CA  LYS    32     234.489  37.962   8.688  1.00  0.00           C  
ATOM    450  HA  LYS    32     234.819  38.009   7.650  1.00  0.00           H  
ATOM    451  CB  LYS    32     235.515  37.144   9.527  1.00  0.00           C  
ATOM    452  HB2 LYS    32     235.218  37.203  10.574  1.00  0.00           H  
ATOM    453  HB3 LYS    32     235.494  36.108   9.189  1.00  0.00           H  
ATOM    454  CG  LYS    32     237.025  37.555   9.353  1.00  0.00           C  
ATOM    455  HG2 LYS    32     237.248  38.556   9.724  1.00  0.00           H  
ATOM    456  HG3 LYS    32     237.645  36.918   9.984  1.00  0.00           H  
ATOM    457  CD  LYS    32     237.682  37.556   7.955  1.00  0.00           C  
ATOM    458  HD2 LYS    32     237.123  38.177   7.255  1.00  0.00           H  
ATOM    459  HD3 LYS    32     238.657  38.031   8.064  1.00  0.00           H  
ATOM    460  CE  LYS    32     237.839  36.153   7.381  1.00  0.00           C  
ATOM    461  HE2 LYS    32     238.221  35.533   8.192  1.00  0.00           H  
ATOM    462  HE3 LYS    32     236.924  35.633   7.098  1.00  0.00           H  
ATOM    463  NZ  LYS    32     238.779  36.182   6.200  1.00  0.00           N  
ATOM    464  HZ1 LYS    32     238.295  36.537   5.387  1.00  0.00           H  
ATOM    465  HZ2 LYS    32     239.567  36.797   6.344  1.00  0.00           H  
ATOM    466  HZ3 LYS    32     239.126  35.233   6.175  1.00  0.00           H  
ATOM    467  C   LYS    32     233.191  37.206   8.670  1.00  0.00           C  
ATOM    468  O   LYS    32     233.080  36.056   8.210  1.00  0.00           O  
ATOM    469  N   THR    33     232.101  37.844   9.143  1.00  0.00           N  
ATOM    470  H   THR    33     232.200  38.798   9.461  1.00  0.00           H  
ATOM    471  CA  THR    33     230.678  37.391   9.083  1.00  0.00           C  
ATOM    472  HA  THR    33     230.677  36.306   9.191  1.00  0.00           H  
ATOM    473  CB  THR    33     229.792  37.990  10.238  1.00  0.00           C  
ATOM    474  HB  THR    33     230.374  37.985  11.160  1.00  0.00           H  
ATOM    475  CG2 THR    33     228.425  37.322  10.507  1.00  0.00           C  
ATOM    476 HG21 THR    33     227.875  37.892  11.256  1.00  0.00           H  
ATOM    477 HG22 THR    33     228.510  36.319  10.925  1.00  0.00           H  
ATOM    478 HG23 THR    33     227.897  37.162   9.566  1.00  0.00           H  
ATOM    479  OG1 THR    33     229.349  39.310   9.732  1.00  0.00           O  
ATOM    480  HG1 THR    33     228.691  39.746  10.279  1.00  0.00           H  
ATOM    481  C   THR    33     230.051  37.643   7.724  1.00  0.00           C  
ATOM    482  O   THR    33     229.105  37.034   7.314  1.00  0.00           O  
ATOM    483  N   LYS    34     230.535  38.688   7.029  1.00  0.00           N  
ATOM    484  H   LYS    34     231.311  39.247   7.354  1.00  0.00           H  
ATOM    485  CA  LYS    34     229.886  39.004   5.695  1.00  0.00           C  
ATOM    486  HA  LYS    34     228.812  38.846   5.790  1.00  0.00           H  
ATOM    487  CB  LYS    34     230.110  40.466   5.261  1.00  0.00           C  
ATOM    488  HB2 LYS    34     231.191  40.542   5.152  1.00  0.00           H  
ATOM    489  HB3 LYS    34     229.561  40.594   4.328  1.00  0.00           H  
ATOM    490  CG  LYS    34     229.654  41.567   6.320  1.00  0.00           C  
ATOM    491  HG2 LYS    34     228.619  41.469   6.646  1.00  0.00           H  
ATOM    492  HG3 LYS    34     230.315  41.421   7.175  1.00  0.00           H  
ATOM    493  CD  LYS    34     229.861  42.972   5.741  1.00  0.00           C  
ATOM    494  HD2 LYS    34     230.870  43.153   5.372  1.00  0.00           H  
ATOM    495  HD3 LYS    34     229.293  43.108   4.820  1.00  0.00           H  
ATOM    496  CE  LYS    34     229.368  43.931   6.720  1.00  0.00           C  
ATOM    497  HE2 LYS    34     228.321  43.645   6.827  1.00  0.00           H  
ATOM    498  HE3 LYS    34     229.930  43.901   7.654  1.00  0.00           H  
ATOM    499  NZ  LYS    34     229.520  45.363   6.249  1.00  0.00           N  
ATOM    500  HZ1 LYS    34     229.212  45.372   5.287  1.00  0.00           H  
ATOM    501  HZ2 LYS    34     228.870  45.940   6.764  1.00  0.00           H  
ATOM    502  HZ3 LYS    34     230.469  45.682   6.378  1.00  0.00           H  
ATOM    503  C   LYS    34     230.559  37.983   4.675  1.00  0.00           C  
ATOM    504  O   LYS    34     231.781  37.715   4.845  1.00  0.00           O  
ATOM    505  N   GLU    35     229.728  37.318   3.897  1.00  0.00           N  
ATOM    506  H   GLU    35     228.732  37.480   3.940  1.00  0.00           H  
ATOM    507  CA  GLU    35     229.997  36.163   3.066  1.00  0.00           C  
ATOM    508  HA  GLU    35     230.866  35.622   3.441  1.00  0.00           H  
ATOM    509  CB  GLU    35     228.814  35.143   3.151  1.00  0.00           C  
ATOM    510  HB2 GLU    35     227.880  35.685   3.007  1.00  0.00           H  
ATOM    511  HB3 GLU    35     228.958  34.464   2.310  1.00  0.00           H  
ATOM    512  CG  GLU    35     228.903  34.283   4.468  1.00  0.00           C  
ATOM    513  HG2 GLU    35     229.235  34.934   5.277  1.00  0.00           H  
ATOM    514  HG3 GLU    35     227.912  33.887   4.691  1.00  0.00           H  
ATOM    515  CD  GLU    35     229.904  33.155   4.438  1.00  0.00           C  
ATOM    516  OE1 GLU    35     230.653  32.925   5.403  1.00  0.00           O  
ATOM    517  OE2 GLU    35     229.849  32.342   3.513  1.00  0.00           O  
ATOM    518  C   GLU    35     230.288  36.532   1.548  1.00  0.00           C  
ATOM    519  O   GLU    35     231.308  36.077   1.053  1.00  0.00           O  
ATOM    520  N   GLY    36     229.371  37.092   0.719  1.00  0.00           N  
ATOM    521  H   GLY    36     228.424  37.321   0.984  1.00  0.00           H  
ATOM    522  CA  GLY    36     229.558  37.339  -0.722  1.00  0.00           C  
ATOM    523  HA2 GLY    36     230.542  37.797  -0.822  1.00  0.00           H  
ATOM    524  HA3 GLY    36     229.630  36.464  -1.367  1.00  0.00           H  
ATOM    525  C   GLY    36     228.472  38.282  -1.249  1.00  0.00           C  
ATOM    526  O   GLY    36     227.443  38.371  -0.484  1.00  0.00           O  
ATOM    527  N   VAL    37     228.700  38.933  -2.477  1.00  0.00           N  
ATOM    528  H   VAL    37     229.461  38.562  -3.028  1.00  0.00           H  
ATOM    529  CA  VAL    37     227.811  39.971  -3.001  1.00  0.00           C  
ATOM    530  HA  VAL    37     227.194  40.152  -2.120  1.00  0.00           H  
ATOM    531  CB  VAL    37     228.438  41.382  -3.309  1.00  0.00           C  
ATOM    532  HB  VAL    37     228.799  41.411  -4.337  1.00  0.00           H  
ATOM    533  CG1 VAL    37     227.437  42.556  -3.137  1.00  0.00           C  
ATOM    534 HG11 VAL    37     226.649  42.350  -3.862  1.00  0.00           H  
ATOM    535 HG12 VAL    37     227.924  43.495  -3.399  1.00  0.00           H  
ATOM    536 HG13 VAL    37     227.017  42.557  -2.131  1.00  0.00           H  
ATOM    537  CG2 VAL    37     229.669  41.690  -2.499  1.00  0.00           C  
ATOM    538 HG21 VAL    37     229.930  42.749  -2.497  1.00  0.00           H  
ATOM    539 HG22 VAL    37     230.441  41.213  -3.103  1.00  0.00           H  
ATOM    540 HG23 VAL    37     229.629  41.344  -1.466  1.00  0.00           H  
ATOM    541  C   VAL    37     226.966  39.410  -4.150  1.00  0.00           C  
ATOM    542  O   VAL    37     227.487  38.686  -5.011  1.00  0.00           O  
ATOM    543  N   LEU    38     225.677  39.544  -4.075  1.00  0.00           N  
ATOM    544  H   LEU    38     225.313  40.200  -3.398  1.00  0.00           H  
ATOM    545  CA  LEU    38     224.663  38.968  -5.071  1.00  0.00           C  
ATOM    546  HA  LEU    38     225.141  38.199  -5.680  1.00  0.00           H  
ATOM    547  CB  LEU    38     223.466  38.236  -4.376  1.00  0.00           C  
ATOM    548  HB2 LEU    38     222.980  38.905  -3.665  1.00  0.00           H  
ATOM    549  HB3 LEU    38     222.708  38.165  -5.156  1.00  0.00           H  
ATOM    550  CG  LEU    38     223.758  36.871  -3.686  1.00  0.00           C  
ATOM    551  HG  LEU    38     224.718  36.448  -3.983  1.00  0.00           H  
ATOM    552  CD1 LEU    38     222.577  35.884  -3.888  1.00  0.00           C  
ATOM    553 HD11 LEU    38     222.504  35.652  -4.951  1.00  0.00           H  
ATOM    554 HD12 LEU    38     221.604  36.262  -3.575  1.00  0.00           H  
ATOM    555 HD13 LEU    38     222.816  34.931  -3.416  1.00  0.00           H  
ATOM    556  CD2 LEU    38     223.949  37.003  -2.169  1.00  0.00           C  
ATOM    557 HD21 LEU    38     223.057  37.271  -1.603  1.00  0.00           H  
ATOM    558 HD22 LEU    38     224.823  37.593  -1.894  1.00  0.00           H  
ATOM    559 HD23 LEU    38     224.043  35.959  -1.869  1.00  0.00           H  
ATOM    560  C   LEU    38     224.234  40.109  -6.077  1.00  0.00           C  
ATOM    561  O   LEU    38     223.589  41.081  -5.684  1.00  0.00           O  
ATOM    562  N   TYR    39     224.409  40.049  -7.397  1.00  0.00           N  
ATOM    563  H   TYR    39     224.893  39.241  -7.761  1.00  0.00           H  
ATOM    564  CA  TYR    39     224.081  41.052  -8.473  1.00  0.00           C  
ATOM    565  HA  TYR    39     223.624  41.918  -7.994  1.00  0.00           H  
ATOM    566  CB  TYR    39     225.314  41.668  -9.180  1.00  0.00           C  
ATOM    567  HB2 TYR    39     225.495  40.896  -9.929  1.00  0.00           H  
ATOM    568  HB3 TYR    39     225.085  42.563  -9.758  1.00  0.00           H  
ATOM    569  CG  TYR    39     226.602  41.996  -8.298  1.00  0.00           C  
ATOM    570  CD1 TYR    39     227.549  41.056  -7.951  1.00  0.00           C  
ATOM    571  HD1 TYR    39     227.385  39.994  -8.061  1.00  0.00           H  
ATOM    572  CE1 TYR    39     228.699  41.391  -7.344  1.00  0.00           C  
ATOM    573  HE1 TYR    39     229.380  40.641  -6.968  1.00  0.00           H  
ATOM    574  CZ  TYR    39     228.860  42.681  -6.976  1.00  0.00           C  
ATOM    575  OH  TYR    39     229.966  42.971  -6.272  1.00  0.00           O  
ATOM    576  HH  TYR    39     230.128  43.910  -6.387  1.00  0.00           H  
ATOM    577  CE2 TYR    39     227.901  43.670  -7.290  1.00  0.00           C  
ATOM    578  HE2 TYR    39     228.111  44.709  -7.087  1.00  0.00           H  
ATOM    579  CD2 TYR    39     226.661  43.350  -7.977  1.00  0.00           C  
ATOM    580  HD2 TYR    39     225.908  44.076  -8.246  1.00  0.00           H  
ATOM    581  C   TYR    39     223.086  40.387  -9.448  1.00  0.00           C  
ATOM    582  O   TYR    39     223.029  39.145  -9.572  1.00  0.00           O  
ATOM    583  N   VAL    40     222.376  41.198 -10.255  1.00  0.00           N  
ATOM    584  H   VAL    40     222.423  42.204 -10.177  1.00  0.00           H  
ATOM    585  CA  VAL    40     221.443  40.792 -11.295  1.00  0.00           C  
ATOM    586  HA  VAL    40     221.551  39.720 -11.460  1.00  0.00           H  
ATOM    587  CB  VAL    40     220.004  40.856 -10.789  1.00  0.00           C  
ATOM    588  HB  VAL    40     220.032  40.074 -10.031  1.00  0.00           H  
ATOM    589  CG1 VAL    40     218.909  40.631 -11.918  1.00  0.00           C  
ATOM    590 HG11 VAL    40     218.980  39.648 -12.384  1.00  0.00           H  
ATOM    591 HG12 VAL    40     218.864  41.376 -12.712  1.00  0.00           H  
ATOM    592 HG13 VAL    40     217.881  40.734 -11.572  1.00  0.00           H  
ATOM    593  CG2 VAL    40     219.561  42.214 -10.345  1.00  0.00           C  
ATOM    594 HG21 VAL    40     220.323  42.684  -9.722  1.00  0.00           H  
ATOM    595 HG22 VAL    40     218.630  42.108  -9.789  1.00  0.00           H  
ATOM    596 HG23 VAL    40     219.379  42.956 -11.122  1.00  0.00           H  
ATOM    597  C   VAL    40     221.702  41.683 -12.521  1.00  0.00           C  
ATOM    598  O   VAL    40     222.075  42.844 -12.369  1.00  0.00           O  
ATOM    599  N   GLY    41     221.444  41.080 -13.691  1.00  0.00           N  
ATOM    600  H   GLY    41     221.269  40.086 -13.710  1.00  0.00           H  
ATOM    601  CA  GLY    41     221.404  41.788 -14.968  1.00  0.00           C  
ATOM    602  HA2 GLY    41     220.730  42.633 -14.822  1.00  0.00           H  
ATOM    603  HA3 GLY    41     222.440  42.006 -15.227  1.00  0.00           H  
ATOM    604  C   GLY    41     220.808  40.768 -15.998  1.00  0.00           C  
ATOM    605  O   GLY    41     219.894  39.959 -15.654  1.00  0.00           O  
ATOM    606  N   SER    42     221.150  40.888 -17.322  1.00  0.00           N  
ATOM    607  H   SER    42     221.855  41.498 -17.709  1.00  0.00           H  
ATOM    608  CA  SER    42     220.425  40.112 -18.274  1.00  0.00           C  
ATOM    609  HA  SER    42     219.992  39.184 -17.903  1.00  0.00           H  
ATOM    610  CB  SER    42     219.113  40.843 -18.725  1.00  0.00           C  
ATOM    611  HB2 SER    42     218.754  40.330 -19.617  1.00  0.00           H  
ATOM    612  HB3 SER    42     218.286  40.776 -18.018  1.00  0.00           H  
ATOM    613  OG  SER    42     219.272  42.224 -19.100  1.00  0.00           O  
ATOM    614  HG  SER    42     219.338  42.742 -18.295  1.00  0.00           H  
ATOM    615  C   SER    42     221.294  39.689 -19.480  1.00  0.00           C  
ATOM    616  O   SER    42     222.133  40.446 -19.966  1.00  0.00           O  
ATOM    617  N   LYS    43     221.043  38.399 -19.928  1.00  0.00           N  
ATOM    618  H   LYS    43     220.397  37.853 -19.377  1.00  0.00           H  
ATOM    619  CA  LYS    43     221.549  37.831 -21.208  1.00  0.00           C  
ATOM    620  HA  LYS    43     222.359  38.496 -21.506  1.00  0.00           H  
ATOM    621  CB  LYS    43     222.227  36.495 -20.954  1.00  0.00           C  
ATOM    622  HB2 LYS    43     222.755  36.320 -21.891  1.00  0.00           H  
ATOM    623  HB3 LYS    43     222.917  36.520 -20.110  1.00  0.00           H  
ATOM    624  CG  LYS    43     221.148  35.373 -20.761  1.00  0.00           C  
ATOM    625  HG2 LYS    43     220.395  35.732 -20.060  1.00  0.00           H  
ATOM    626  HG3 LYS    43     220.671  35.088 -21.699  1.00  0.00           H  
ATOM    627  CD  LYS    43     221.904  34.114 -20.256  1.00  0.00           C  
ATOM    628  HD2 LYS    43     222.497  34.462 -19.410  1.00  0.00           H  
ATOM    629  HD3 LYS    43     221.174  33.348 -19.996  1.00  0.00           H  
ATOM    630  CE  LYS    43     222.831  33.438 -21.314  1.00  0.00           C  
ATOM    631  HE2 LYS    43     222.295  33.282 -22.250  1.00  0.00           H  
ATOM    632  HE3 LYS    43     223.557  34.170 -21.668  1.00  0.00           H  
ATOM    633  NZ  LYS    43     223.424  32.110 -20.859  1.00  0.00           N  
ATOM    634  HZ1 LYS    43     223.656  32.102 -19.876  1.00  0.00           H  
ATOM    635  HZ2 LYS    43     222.714  31.396 -20.941  1.00  0.00           H  
ATOM    636  HZ3 LYS    43     224.317  31.890 -21.275  1.00  0.00           H  
ATOM    637  C   LYS    43     220.568  37.902 -22.365  1.00  0.00           C  
ATOM    638  O   LYS    43     219.353  37.786 -22.184  1.00  0.00           O  
ATOM    639  N   THR    44     221.129  38.040 -23.566  1.00  0.00           N  
ATOM    640  H   THR    44     222.137  38.047 -23.627  1.00  0.00           H  
ATOM    641  CA  THR    44     220.395  37.851 -24.887  1.00  0.00           C  
ATOM    642  HA  THR    44     219.343  37.720 -24.635  1.00  0.00           H  
ATOM    643  CB  THR    44     220.604  39.080 -25.744  1.00  0.00           C  
ATOM    644  HB  THR    44     221.665  39.107 -25.989  1.00  0.00           H  
ATOM    645  CG2 THR    44     220.150  40.327 -25.010  1.00  0.00           C  
ATOM    646 HG21 THR    44     220.810  40.533 -24.168  1.00  0.00           H  
ATOM    647 HG22 THR    44     219.136  40.105 -24.679  1.00  0.00           H  
ATOM    648 HG23 THR    44     220.258  41.152 -25.714  1.00  0.00           H  
ATOM    649  OG1 THR    44     219.908  39.117 -26.932  1.00  0.00           O  
ATOM    650  HG1 THR    44     218.974  39.069 -26.714  1.00  0.00           H  
ATOM    651  C   THR    44     220.854  36.610 -25.626  1.00  0.00           C  
ATOM    652  O   THR    44     221.942  36.062 -25.408  1.00  0.00           O  
ATOM    653  N   LYS    45     219.917  36.189 -26.521  1.00  0.00           N  
ATOM    654  H   LYS    45     219.104  36.782 -26.605  1.00  0.00           H  
ATOM    655  CA  LYS    45     220.084  34.890 -27.305  1.00  0.00           C  
ATOM    656  HA  LYS    45     220.389  34.107 -26.610  1.00  0.00           H  
ATOM    657  CB  LYS    45     218.827  34.387 -28.038  1.00  0.00           C  
ATOM    658  HB2 LYS    45     218.498  35.030 -28.854  1.00  0.00           H  
ATOM    659  HB3 LYS    45     219.061  33.459 -28.559  1.00  0.00           H  
ATOM    660  CG  LYS    45     217.701  34.264 -26.954  1.00  0.00           C  
ATOM    661  HG2 LYS    45     218.108  33.883 -26.017  1.00  0.00           H  
ATOM    662  HG3 LYS    45     217.237  35.227 -26.737  1.00  0.00           H  
ATOM    663  CD  LYS    45     216.651  33.178 -27.316  1.00  0.00           C  
ATOM    664  HD2 LYS    45     216.140  33.635 -28.163  1.00  0.00           H  
ATOM    665  HD3 LYS    45     217.084  32.234 -27.648  1.00  0.00           H  
ATOM    666  CE  LYS    45     215.775  33.052 -26.029  1.00  0.00           C  
ATOM    667  HE2 LYS    45     216.467  33.158 -25.194  1.00  0.00           H  
ATOM    668  HE3 LYS    45     215.102  33.910 -26.028  1.00  0.00           H  
ATOM    669  NZ  LYS    45     214.878  31.827 -26.148  1.00  0.00           N  
ATOM    670  HZ1 LYS    45     214.691  31.533 -25.200  1.00  0.00           H  
ATOM    671  HZ2 LYS    45     214.070  32.024 -26.720  1.00  0.00           H  
ATOM    672  HZ3 LYS    45     215.458  31.046 -26.420  1.00  0.00           H  
ATOM    673  C   LYS    45     221.266  35.000 -28.280  1.00  0.00           C  
ATOM    674  O   LYS    45     221.957  34.002 -28.553  1.00  0.00           O  
ATOM    675  N   GLU    46     221.667  36.156 -28.698  1.00  0.00           N  
ATOM    676  H   GLU    46     221.224  36.940 -28.240  1.00  0.00           H  
ATOM    677  CA  GLU    46     222.768  36.327 -29.582  1.00  0.00           C  
ATOM    678  HA  GLU    46     222.909  35.523 -30.304  1.00  0.00           H  
ATOM    679  CB  GLU    46     222.813  37.601 -30.393  1.00  0.00           C  
ATOM    680  HB2 GLU    46     222.751  38.444 -29.705  1.00  0.00           H  
ATOM    681  HB3 GLU    46     223.740  37.814 -30.926  1.00  0.00           H  
ATOM    682  CG  GLU    46     221.758  37.666 -31.433  1.00  0.00           C  
ATOM    683  HG2 GLU    46     220.791  37.495 -30.960  1.00  0.00           H  
ATOM    684  HG3 GLU    46     221.800  38.671 -31.853  1.00  0.00           H  
ATOM    685  CD  GLU    46     221.992  36.600 -32.496  1.00  0.00           C  
ATOM    686  OE1 GLU    46     221.387  35.491 -32.311  1.00  0.00           O  
ATOM    687  OE2 GLU    46     222.671  36.746 -33.519  1.00  0.00           O  
ATOM    688  C   GLU    46     224.148  36.275 -28.851  1.00  0.00           C  
ATOM    689  O   GLU    46     225.238  36.296 -29.473  1.00  0.00           O  
ATOM    690  N   GLY    47     224.171  36.207 -27.511  1.00  0.00           N  
ATOM    691  H   GLY    47     223.297  36.065 -27.025  1.00  0.00           H  
ATOM    692  CA  GLY    47     225.494  36.221 -26.725  1.00  0.00           C  
ATOM    693  HA2 GLY    47     225.635  35.330 -26.114  1.00  0.00           H  
ATOM    694  HA3 GLY    47     226.365  36.142 -27.376  1.00  0.00           H  
ATOM    695  C   GLY    47     225.745  37.482 -25.944  1.00  0.00           C  
ATOM    696  O   GLY    47     226.901  37.621 -25.449  1.00  0.00           O  
ATOM    697  N   VAL    48     224.925  38.572 -26.058  1.00  0.00           N  
ATOM    698  H   VAL    48     224.029  38.556 -26.524  1.00  0.00           H  
ATOM    699  CA  VAL    48     225.210  39.964 -25.550  1.00  0.00           C  
ATOM    700  HA  VAL    48     226.292  40.018 -25.429  1.00  0.00           H  
ATOM    701  CB  VAL    48     224.789  41.021 -26.484  1.00  0.00           C  
ATOM    702  HB  VAL    48     225.152  41.914 -25.975  1.00  0.00           H  
ATOM    703  CG1 VAL    48     223.289  41.090 -26.782  1.00  0.00           C  
ATOM    704 HG11 VAL    48     223.042  41.890 -27.480  1.00  0.00           H  
ATOM    705 HG12 VAL    48     222.783  41.308 -25.842  1.00  0.00           H  
ATOM    706 HG13 VAL    48     222.944  40.136 -27.181  1.00  0.00           H  
ATOM    707  CG2 VAL    48     225.443  41.076 -27.847  1.00  0.00           C  
ATOM    708 HG21 VAL    48     226.530  40.995 -27.838  1.00  0.00           H  
ATOM    709 HG22 VAL    48     225.247  42.051 -28.295  1.00  0.00           H  
ATOM    710 HG23 VAL    48     224.923  40.344 -28.464  1.00  0.00           H  
ATOM    711  C   VAL    48     224.707  40.081 -24.126  1.00  0.00           C  
ATOM    712  O   VAL    48     223.758  39.294 -23.710  1.00  0.00           O  
ATOM    713  N   VAL    49     225.242  40.908 -23.250  1.00  0.00           N  
ATOM    714  H   VAL    49     226.119  41.346 -23.494  1.00  0.00           H  
ATOM    715  CA  VAL    49     224.829  41.028 -21.797  1.00  0.00           C  
ATOM    716  HA  VAL    49     223.850  40.551 -21.763  1.00  0.00           H  
ATOM    717  CB  VAL    49     225.809  40.202 -20.958  1.00  0.00           C  
ATOM    718  HB  VAL    49     226.728  40.538 -21.437  1.00  0.00           H  
ATOM    719  CG1 VAL    49     225.516  38.668 -21.052  1.00  0.00           C  
ATOM    720 HG11 VAL    49     225.532  38.301 -22.078  1.00  0.00           H  
ATOM    721 HG12 VAL    49     224.559  38.401 -20.602  1.00  0.00           H  
ATOM    722 HG13 VAL    49     226.242  38.052 -20.521  1.00  0.00           H  
ATOM    723  CG2 VAL    49     225.893  40.541 -19.464  1.00  0.00           C  
ATOM    724 HG21 VAL    49     226.066  41.606 -19.309  1.00  0.00           H  
ATOM    725 HG22 VAL    49     226.754  39.995 -19.079  1.00  0.00           H  
ATOM    726 HG23 VAL    49     224.911  40.344 -19.034  1.00  0.00           H  
ATOM    727  C   VAL    49     224.747  42.485 -21.338  1.00  0.00           C  
ATOM    728  O   VAL    49     225.590  43.222 -21.870  1.00  0.00           O  
ATOM    729  N   HIE    50     223.788  42.825 -20.474  1.00  0.00           N  
ATOM    730  H   HIE    50     223.172  42.058 -20.244  1.00  0.00           H  
ATOM    731  CA  HIE    50     223.578  44.096 -19.705  1.00  0.00           C  
ATOM    732  HA  HIE    50     224.389  44.781 -19.950  1.00  0.00           H  
ATOM    733  CB  HIE    50     222.196  44.620 -20.137  1.00  0.00           C  
ATOM    734  HB2 HIE    50     222.320  44.865 -21.191  1.00  0.00           H  
ATOM    735  HB3 HIE    50     221.403  43.885 -19.996  1.00  0.00           H  
ATOM    736  CG  HIE    50     221.835  45.912 -19.591  1.00  0.00           C  
ATOM    737  ND1 HIE    50     221.280  46.048 -18.303  1.00  0.00           N  
ATOM    738  CE1 HIE    50     221.142  47.351 -18.092  1.00  0.00           C  
ATOM    739  HE1 HIE    50     220.830  47.741 -17.135  1.00  0.00           H  
ATOM    740  NE2 HIE    50     221.615  48.079 -19.158  1.00  0.00           N  
ATOM    741  HE2 HIE    50     221.387  49.057 -19.269  1.00  0.00           H  
ATOM    742  CD2 HIE    50     222.092  47.159 -20.082  1.00  0.00           C  
ATOM    743  HD2 HIE    50     222.626  47.375 -20.996  1.00  0.00           H  
ATOM    744  C   HIE    50     223.770  43.908 -18.222  1.00  0.00           C  
ATOM    745  O   HIE    50     223.340  42.924 -17.712  1.00  0.00           O  
ATOM    746  N   GLY    51     224.266  44.924 -17.514  1.00  0.00           N  
ATOM    747  H   GLY    51     224.535  45.743 -18.040  1.00  0.00           H  
ATOM    748  CA  GLY    51     224.662  44.919 -16.071  1.00  0.00           C  
ATOM    749  HA2 GLY    51     224.688  45.963 -15.758  1.00  0.00           H  
ATOM    750  HA3 GLY    51     223.905  44.320 -15.563  1.00  0.00           H  
ATOM    751  C   GLY    51     226.006  44.236 -15.736  1.00  0.00           C  
ATOM    752  O   GLY    51     226.851  44.070 -16.636  1.00  0.00           O  
ATOM    753  N   VAL    52     226.173  43.927 -14.412  1.00  0.00           N  
ATOM    754  H   VAL    52     225.418  44.143 -13.777  1.00  0.00           H  
ATOM    755  CA  VAL    52     227.544  43.547 -13.887  1.00  0.00           C  
ATOM    756  HA  VAL    52     228.243  44.136 -14.480  1.00  0.00           H  
ATOM    757  CB  VAL    52     227.768  44.038 -12.415  1.00  0.00           C  
ATOM    758  HB  VAL    52     226.780  43.829 -12.003  1.00  0.00           H  
ATOM    759  CG1 VAL    52     227.650  45.530 -12.245  1.00  0.00           C  
ATOM    760 HG11 VAL    52     228.683  45.875 -12.291  1.00  0.00           H  
ATOM    761 HG12 VAL    52     227.204  45.639 -11.256  1.00  0.00           H  
ATOM    762 HG13 VAL    52     226.955  46.087 -12.873  1.00  0.00           H  
ATOM    763  CG2 VAL    52     228.892  43.427 -11.592  1.00  0.00           C  
ATOM    764 HG21 VAL    52     229.377  42.573 -12.066  1.00  0.00           H  
ATOM    765 HG22 VAL    52     228.571  43.333 -10.555  1.00  0.00           H  
ATOM    766 HG23 VAL    52     229.722  44.117 -11.741  1.00  0.00           H  
ATOM    767  C   VAL    52     227.756  42.034 -14.110  1.00  0.00           C  
ATOM    768  O   VAL    52     226.955  41.208 -13.719  1.00  0.00           O  
ATOM    769  N   ALA    53     228.938  41.672 -14.712  1.00  0.00           N  
ATOM    770  H   ALA    53     229.528  42.424 -15.041  1.00  0.00           H  
ATOM    771  CA  ALA    53     229.306  40.260 -14.976  1.00  0.00           C  
ATOM    772  HA  ALA    53     229.126  39.679 -14.071  1.00  0.00           H  
ATOM    773  CB  ALA    53     228.606  39.852 -16.302  1.00  0.00           C  
ATOM    774  HB1 ALA    53     227.610  39.582 -15.951  1.00  0.00           H  
ATOM    775  HB2 ALA    53     228.653  40.533 -17.152  1.00  0.00           H  
ATOM    776  HB3 ALA    53     229.073  38.931 -16.652  1.00  0.00           H  
ATOM    777  C   ALA    53     230.867  40.052 -15.176  1.00  0.00           C  
ATOM    778  O   ALA    53     231.627  41.010 -15.440  1.00  0.00           O  
ATOM    779  N   THR    54     231.443  38.826 -15.002  1.00  0.00           N  
ATOM    780  H   THR    54     230.812  38.136 -14.620  1.00  0.00           H  
ATOM    781  CA  THR    54     232.772  38.343 -15.213  1.00  0.00           C  
ATOM    782  HA  THR    54     233.401  39.227 -15.106  1.00  0.00           H  
ATOM    783  CB  THR    54     233.145  37.315 -14.142  1.00  0.00           C  
ATOM    784  HB  THR    54     233.048  37.843 -13.193  1.00  0.00           H  
ATOM    785  CG2 THR    54     234.566  36.701 -14.262  1.00  0.00           C  
ATOM    786 HG21 THR    54     234.687  35.974 -15.065  1.00  0.00           H  
ATOM    787 HG22 THR    54     234.910  36.347 -13.290  1.00  0.00           H  
ATOM    788 HG23 THR    54     235.240  37.463 -14.653  1.00  0.00           H  
ATOM    789  OG1 THR    54     232.244  36.142 -14.093  1.00  0.00           O  
ATOM    790  HG1 THR    54     231.350  36.489 -14.043  1.00  0.00           H  
ATOM    791  C   THR    54     233.086  37.923 -16.630  1.00  0.00           C  
ATOM    792  O   THR    54     232.271  37.261 -17.342  1.00  0.00           O  
ATOM    793  N   VAL    55     234.122  38.495 -17.250  1.00  0.00           N  
ATOM    794  H   VAL    55     234.656  39.126 -16.670  1.00  0.00           H  
ATOM    795  CA  VAL    55     234.657  38.187 -18.676  1.00  0.00           C  
ATOM    796  HA  VAL    55     233.986  37.515 -19.212  1.00  0.00           H  
ATOM    797  CB  VAL    55     234.481  39.395 -19.572  1.00  0.00           C  
ATOM    798  HB  VAL    55     234.846  38.953 -20.499  1.00  0.00           H  
ATOM    799  CG1 VAL    55     235.410  40.587 -19.230  1.00  0.00           C  
ATOM    800 HG11 VAL    55     236.479  40.403 -19.125  1.00  0.00           H  
ATOM    801 HG12 VAL    55     235.124  41.067 -18.294  1.00  0.00           H  
ATOM    802 HG13 VAL    55     235.391  41.346 -20.012  1.00  0.00           H  
ATOM    803  CG2 VAL    55     232.989  39.873 -19.625  1.00  0.00           C  
ATOM    804 HG21 VAL    55     232.276  39.058 -19.750  1.00  0.00           H  
ATOM    805 HG22 VAL    55     232.833  40.548 -20.467  1.00  0.00           H  
ATOM    806 HG23 VAL    55     232.690  40.364 -18.699  1.00  0.00           H  
ATOM    807  C   VAL    55     236.125  37.679 -18.636  1.00  0.00           C  
ATOM    808  O   VAL    55     236.862  37.960 -17.673  1.00  0.00           O  
ATOM    809  N   ALA    56     236.454  36.834 -19.586  1.00  0.00           N  
ATOM    810  H   ALA    56     235.735  36.563 -20.241  1.00  0.00           H  
ATOM    811  CA  ALA    56     237.727  36.187 -19.754  1.00  0.00           C  
ATOM    812  HA  ALA    56     238.444  36.741 -19.149  1.00  0.00           H  
ATOM    813  CB  ALA    56     237.582  34.737 -19.143  1.00  0.00           C  
ATOM    814  HB1 ALA    56     236.818  34.193 -19.698  1.00  0.00           H  
ATOM    815  HB2 ALA    56     238.551  34.239 -19.149  1.00  0.00           H  
ATOM    816  HB3 ALA    56     237.323  34.817 -18.087  1.00  0.00           H  
ATOM    817  C   ALA    56     238.341  36.122 -21.145  1.00  0.00           C  
ATOM    818  O   ALA    56     237.639  35.755 -22.143  1.00  0.00           O  
ATOM    819  N   GLU    57     239.675  36.305 -21.121  1.00  0.00           N  
ATOM    820  H   GLU    57     240.153  36.557 -20.268  1.00  0.00           H  
ATOM    821  CA  GLU    57     240.436  36.293 -22.397  1.00  0.00           C  
ATOM    822  HA  GLU    57     239.867  36.727 -23.219  1.00  0.00           H  
ATOM    823  CB  GLU    57     241.704  37.085 -22.277  1.00  0.00           C  
ATOM    824  HB2 GLU    57     242.299  36.438 -21.632  1.00  0.00           H  
ATOM    825  HB3 GLU    57     242.364  37.032 -23.142  1.00  0.00           H  
ATOM    826  CG  GLU    57     241.709  38.494 -21.598  1.00  0.00           C  
ATOM    827  HG2 GLU    57     241.116  38.381 -20.690  1.00  0.00           H  
ATOM    828  HG3 GLU    57     242.739  38.693 -21.301  1.00  0.00           H  
ATOM    829  CD  GLU    57     241.076  39.672 -22.362  1.00  0.00           C  
ATOM    830  OE1 GLU    57     240.800  39.474 -23.607  1.00  0.00           O  
ATOM    831  OE2 GLU    57     240.806  40.755 -21.750  1.00  0.00           O  
ATOM    832  C   GLU    57     240.764  34.871 -22.881  1.00  0.00           C  
ATOM    833  O   GLU    57     240.753  33.862 -22.129  1.00  0.00           O  
ATOM    834  N   LYS    58     240.738  34.734 -24.171  1.00  0.00           N  
ATOM    835  H   LYS    58     240.629  35.577 -24.717  1.00  0.00           H  
ATOM    836  CA  LYS    58     240.815  33.453 -24.866  1.00  0.00           C  
ATOM    837  HA  LYS    58     241.061  32.650 -24.171  1.00  0.00           H  
ATOM    838  CB  LYS    58     239.412  33.269 -25.474  1.00  0.00           C  
ATOM    839  HB2 LYS    58     239.094  34.155 -26.024  1.00  0.00           H  
ATOM    840  HB3 LYS    58     239.575  32.419 -26.137  1.00  0.00           H  
ATOM    841  CG  LYS    58     238.293  32.793 -24.496  1.00  0.00           C  
ATOM    842  HG2 LYS    58     238.649  31.863 -24.054  1.00  0.00           H  
ATOM    843  HG3 LYS    58     238.301  33.513 -23.677  1.00  0.00           H  
ATOM    844  CD  LYS    58     236.861  32.674 -25.025  1.00  0.00           C  
ATOM    845  HD2 LYS    58     236.214  32.613 -24.150  1.00  0.00           H  
ATOM    846  HD3 LYS    58     236.606  33.547 -25.626  1.00  0.00           H  
ATOM    847  CE  LYS    58     236.651  31.415 -25.842  1.00  0.00           C  
ATOM    848  HE2 LYS    58     237.296  31.238 -26.703  1.00  0.00           H  
ATOM    849  HE3 LYS    58     236.773  30.581 -25.151  1.00  0.00           H  
ATOM    850  NZ  LYS    58     235.241  31.448 -26.352  1.00  0.00           N  
ATOM    851  HZ1 LYS    58     234.895  32.337 -26.683  1.00  0.00           H  
ATOM    852  HZ2 LYS    58     235.085  30.817 -27.125  1.00  0.00           H  
ATOM    853  HZ3 LYS    58     234.728  31.090 -25.559  1.00  0.00           H  
ATOM    854  C   LYS    58     241.922  33.457 -25.894  1.00  0.00           C  
ATOM    855  O   LYS    58     242.362  32.400 -26.360  1.00  0.00           O  
ATOM    856  N   THR    59     242.652  34.563 -25.982  1.00  0.00           N  
ATOM    857  H   THR    59     242.440  35.436 -25.521  1.00  0.00           H  
ATOM    858  CA  THR    59     243.875  34.633 -26.884  1.00  0.00           C  
ATOM    859  HA  THR    59     244.284  33.642 -27.086  1.00  0.00           H  
ATOM    860  CB  THR    59     243.450  35.276 -28.213  1.00  0.00           C  
ATOM    861  HB  THR    59     243.317  36.331 -27.975  1.00  0.00           H  
ATOM    862  CG2 THR    59     242.427  34.620 -29.072  1.00  0.00           C  
ATOM    863 HG21 THR    59     242.497  35.178 -30.006  1.00  0.00           H  
ATOM    864 HG22 THR    59     241.390  34.692 -28.743  1.00  0.00           H  
ATOM    865 HG23 THR    59     242.704  33.567 -29.128  1.00  0.00           H  
ATOM    866  OG1 THR    59     244.659  35.167 -29.011  1.00  0.00           O  
ATOM    867  HG1 THR    59     244.520  35.671 -29.817  1.00  0.00           H  
ATOM    868  C   THR    59     245.029  35.348 -26.102  1.00  0.00           C  
ATOM    869  O   THR    59     244.871  36.219 -25.209  1.00  0.00           O  
ATOM    870  N   LYS    60     246.276  35.058 -26.448  1.00  0.00           N  
ATOM    871  H   LYS    60     246.444  34.221 -26.988  1.00  0.00           H  
ATOM    872  CA  LYS    60     247.476  35.821 -26.057  1.00  0.00           C  
ATOM    873  HA  LYS    60     247.396  35.933 -24.976  1.00  0.00           H  
ATOM    874  CB  LYS    60     248.651  34.830 -26.219  1.00  0.00           C  
ATOM    875  HB2 LYS    60     248.565  34.019 -25.497  1.00  0.00           H  
ATOM    876  HB3 LYS    60     248.691  34.389 -27.216  1.00  0.00           H  
ATOM    877  CG  LYS    60     250.156  35.333 -25.883  1.00  0.00           C  
ATOM    878  HG2 LYS    60     250.846  34.519 -26.107  1.00  0.00           H  
ATOM    879  HG3 LYS    60     250.330  36.140 -26.595  1.00  0.00           H  
ATOM    880  CD  LYS    60     250.274  35.916 -24.524  1.00  0.00           C  
ATOM    881  HD2 LYS    60     249.434  36.590 -24.355  1.00  0.00           H  
ATOM    882  HD3 LYS    60     250.185  35.205 -23.702  1.00  0.00           H  
ATOM    883  CE  LYS    60     251.558  36.723 -24.417  1.00  0.00           C  
ATOM    884  HE2 LYS    60     251.719  37.394 -25.260  1.00  0.00           H  
ATOM    885  HE3 LYS    60     251.596  37.401 -23.564  1.00  0.00           H  
ATOM    886  NZ  LYS    60     252.762  35.831 -24.408  1.00  0.00           N  
ATOM    887  HZ1 LYS    60     253.558  36.443 -24.299  1.00  0.00           H  
ATOM    888  HZ2 LYS    60     252.797  35.212 -23.610  1.00  0.00           H  
ATOM    889  HZ3 LYS    60     252.877  35.249 -25.225  1.00  0.00           H  
ATOM    890  C   LYS    60     247.629  37.203 -26.803  1.00  0.00           C  
ATOM    891  O   LYS    60     248.390  38.053 -26.269  1.00  0.00           O  
ATOM    892  N   GLU    61     247.078  37.451 -27.997  1.00  0.00           N  
ATOM    893  H   GLU    61     246.357  36.833 -28.340  1.00  0.00           H  
ATOM    894  CA  GLU    61     247.314  38.721 -28.717  1.00  0.00           C  
ATOM    895  HA  GLU    61     247.988  39.357 -28.142  1.00  0.00           H  
ATOM    896  CB  GLU    61     247.898  38.389 -30.065  1.00  0.00           C  
ATOM    897  HB2 GLU    61     247.259  37.599 -30.459  1.00  0.00           H  
ATOM    898  HB3 GLU    61     247.638  39.226 -30.712  1.00  0.00           H  
ATOM    899  CG  GLU    61     249.369  37.971 -29.989  1.00  0.00           C  
ATOM    900  HG2 GLU    61     249.410  36.929 -29.670  1.00  0.00           H  
ATOM    901  HG3 GLU    61     249.562  38.042 -31.059  1.00  0.00           H  
ATOM    902  CD  GLU    61     250.441  38.828 -29.264  1.00  0.00           C  
ATOM    903  OE1 GLU    61     250.355  40.056 -29.295  1.00  0.00           O  
ATOM    904  OE2 GLU    61     251.447  38.244 -28.790  1.00  0.00           O  
ATOM    905  C   GLU    61     246.053  39.566 -28.717  1.00  0.00           C  
ATOM    906  O   GLU    61     245.046  38.955 -29.074  1.00  0.00           O  
ATOM    907  N   GLN    62     245.960  40.774 -28.111  1.00  0.00           N  
ATOM    908  H   GLN    62     246.818  41.260 -27.891  1.00  0.00           H  
ATOM    909  CA  GLN    62     244.804  41.610 -28.002  1.00  0.00           C  
ATOM    910  HA  GLN    62     243.947  40.938 -28.053  1.00  0.00           H  
ATOM    911  CB  GLN    62     244.700  42.193 -26.654  1.00  0.00           C  
ATOM    912  HB2 GLN    62     244.606  41.365 -25.951  1.00  0.00           H  
ATOM    913  HB3 GLN    62     245.674  42.648 -26.473  1.00  0.00           H  
ATOM    914  CG  GLN    62     243.501  43.280 -26.358  1.00  0.00           C  
ATOM    915  HG2 GLN    62     243.476  43.466 -25.284  1.00  0.00           H  
ATOM    916  HG3 GLN    62     243.740  44.203 -26.886  1.00  0.00           H  
ATOM    917  CD  GLN    62     242.102  42.753 -26.557  1.00  0.00           C  
ATOM    918  OE1 GLN    62     241.581  42.025 -25.726  1.00  0.00           O  
ATOM    919  NE2 GLN    62     241.190  43.294 -27.421  1.00  0.00           N  
ATOM    920 HE21 GLN    62     241.484  44.122 -27.920  1.00  0.00           H  
ATOM    921 HE22 GLN    62     240.233  42.999 -27.297  1.00  0.00           H  
ATOM    922  C   GLN    62     244.641  42.597 -29.206  1.00  0.00           C  
ATOM    923  O   GLN    62     245.645  42.951 -29.817  1.00  0.00           O  
ATOM    924  N   VAL    63     243.405  42.901 -29.632  1.00  0.00           N  
ATOM    925  H   VAL    63     242.663  42.736 -28.967  1.00  0.00           H  
ATOM    926  CA  VAL    63     243.063  43.596 -30.917  1.00  0.00           C  
ATOM    927  HA  VAL    63     243.940  43.703 -31.555  1.00  0.00           H  
ATOM    928  CB  VAL    63     242.003  42.830 -31.798  1.00  0.00           C  
ATOM    929  HB  VAL    63     242.346  41.807 -31.951  1.00  0.00           H  
ATOM    930  CG1 VAL    63     240.553  42.888 -31.346  1.00  0.00           C  
ATOM    931 HG11 VAL    63     240.179  43.826 -30.935  1.00  0.00           H  
ATOM    932 HG12 VAL    63     240.358  42.108 -30.609  1.00  0.00           H  
ATOM    933 HG13 VAL    63     239.814  42.632 -32.105  1.00  0.00           H  
ATOM    934  CG2 VAL    63     242.040  43.551 -33.149  1.00  0.00           C  
ATOM    935 HG21 VAL    63     241.338  43.120 -33.863  1.00  0.00           H  
ATOM    936 HG22 VAL    63     243.036  43.538 -33.590  1.00  0.00           H  
ATOM    937 HG23 VAL    63     241.785  44.609 -33.086  1.00  0.00           H  
ATOM    938  C   VAL    63     242.666  45.006 -30.444  1.00  0.00           C  
ATOM    939  O   VAL    63     242.073  45.213 -29.314  1.00  0.00           O  
ATOM    940  N   THR    64     243.038  45.942 -31.286  1.00  0.00           N  
ATOM    941  H   THR    64     243.557  45.636 -32.097  1.00  0.00           H  
ATOM    942  CA  THR    64     242.932  47.417 -31.042  1.00  0.00           C  
ATOM    943  HA  THR    64     243.240  47.526 -30.002  1.00  0.00           H  
ATOM    944  CB  THR    64     243.939  48.229 -31.865  1.00  0.00           C  
ATOM    945  HB  THR    64     243.619  48.021 -32.886  1.00  0.00           H  
ATOM    946  CG2 THR    64     245.456  47.877 -31.599  1.00  0.00           C  
ATOM    947 HG21 THR    64     245.837  47.105 -32.268  1.00  0.00           H  
ATOM    948 HG22 THR    64     245.631  47.465 -30.606  1.00  0.00           H  
ATOM    949 HG23 THR    64     246.102  48.740 -31.758  1.00  0.00           H  
ATOM    950  OG1 THR    64     243.832  49.695 -31.885  1.00  0.00           O  
ATOM    951  HG1 THR    64     243.386  50.005 -32.677  1.00  0.00           H  
ATOM    952  C   THR    64     241.470  47.949 -31.060  1.00  0.00           C  
ATOM    953  O   THR    64     240.628  47.462 -31.770  1.00  0.00           O  
ATOM    954  N   ASN    65     241.152  48.981 -30.289  1.00  0.00           N  
ATOM    955  H   ASN    65     241.969  49.387 -29.855  1.00  0.00           H  
ATOM    956  CA  ASN    65     239.858  49.619 -30.155  1.00  0.00           C  
ATOM    957  HA  ASN    65     239.456  49.614 -31.169  1.00  0.00           H  
ATOM    958  CB  ASN    65     238.859  48.898 -29.217  1.00  0.00           C  
ATOM    959  HB2 ASN    65     237.880  49.220 -29.571  1.00  0.00           H  
ATOM    960  HB3 ASN    65     238.947  47.816 -29.318  1.00  0.00           H  
ATOM    961  CG  ASN    65     239.046  49.181 -27.730  1.00  0.00           C  
ATOM    962  OD1 ASN    65     240.106  49.442 -27.264  1.00  0.00           O  
ATOM    963  ND2 ASN    65     238.039  49.277 -26.974  1.00  0.00           N  
ATOM    964 HD21 ASN    65     237.135  49.336 -27.419  1.00  0.00           H  
ATOM    965 HD22 ASN    65     238.119  49.747 -26.083  1.00  0.00           H  
ATOM    966  C   ASN    65     239.980  51.140 -29.700  1.00  0.00           C  
ATOM    967  O   ASN    65     241.063  51.547 -29.328  1.00  0.00           O  
ATOM    968  N   VAL    66     238.929  51.937 -29.755  1.00  0.00           N  
ATOM    969  H   VAL    66     238.206  51.712 -30.423  1.00  0.00           H  
ATOM    970  CA  VAL    66     238.847  53.248 -29.271  1.00  0.00           C  
ATOM    971  HA  VAL    66     239.614  53.529 -28.549  1.00  0.00           H  
ATOM    972  CB  VAL    66     239.147  54.163 -30.499  1.00  0.00           C  
ATOM    973  HB  VAL    66     238.521  53.979 -31.373  1.00  0.00           H  
ATOM    974  CG1 VAL    66     238.882  55.717 -30.238  1.00  0.00           C  
ATOM    975 HG11 VAL    66     239.319  56.035 -29.292  1.00  0.00           H  
ATOM    976 HG12 VAL    66     237.805  55.865 -30.161  1.00  0.00           H  
ATOM    977 HG13 VAL    66     239.284  56.363 -31.019  1.00  0.00           H  
ATOM    978  CG2 VAL    66     240.667  54.153 -30.917  1.00  0.00           C  
ATOM    979 HG21 VAL    66     241.372  54.463 -30.145  1.00  0.00           H  
ATOM    980 HG22 VAL    66     240.900  54.839 -31.731  1.00  0.00           H  
ATOM    981 HG23 VAL    66     240.858  53.154 -31.307  1.00  0.00           H  
ATOM    982  C   VAL    66     237.428  53.410 -28.595  1.00  0.00           C  
ATOM    983  O   VAL    66     236.434  53.246 -29.296  1.00  0.00           O  
ATOM    984  N   GLY    67     237.385  53.966 -27.439  1.00  0.00           N  
ATOM    985  H   GLY    67     238.275  54.174 -27.009  1.00  0.00           H  
ATOM    986  CA  GLY    67     236.145  54.216 -26.740  1.00  0.00           C  
ATOM    987  HA2 GLY    67     236.250  55.166 -26.217  1.00  0.00           H  
ATOM    988  HA3 GLY    67     235.395  54.194 -27.531  1.00  0.00           H  
ATOM    989  C   GLY    67     235.752  53.102 -25.737  1.00  0.00           C  
ATOM    990  O   GLY    67     236.655  52.410 -25.262  1.00  0.00           O  
ATOM    991  N   GLY    68     234.435  52.887 -25.445  1.00  0.00           N  
ATOM    992  H   GLY    68     233.783  53.522 -25.883  1.00  0.00           H  
ATOM    993  CA  GLY    68     233.968  51.919 -24.481  1.00  0.00           C  
ATOM    994  HA2 GLY    68     234.679  51.642 -23.703  1.00  0.00           H  
ATOM    995  HA3 GLY    68     233.097  52.429 -24.069  1.00  0.00           H  
ATOM    996  C   GLY    68     233.394  50.605 -25.173  1.00  0.00           C  
ATOM    997  O   GLY    68     232.552  49.942 -24.616  1.00  0.00           O  
ATOM    998  N   ALA    69     233.718  50.403 -26.477  1.00  0.00           N  
ATOM    999  H   ALA    69     234.262  51.110 -26.950  1.00  0.00           H  
ATOM   1000  CA  ALA    69     233.114  49.350 -27.211  1.00  0.00           C  
ATOM   1001  HA  ALA    69     232.149  49.004 -26.841  1.00  0.00           H  
ATOM   1002  CB  ALA    69     232.791  49.804 -28.629  1.00  0.00           C  
ATOM   1003  HB1 ALA    69     233.717  50.179 -29.065  1.00  0.00           H  
ATOM   1004  HB2 ALA    69     232.415  48.963 -29.213  1.00  0.00           H  
ATOM   1005  HB3 ALA    69     232.029  50.580 -28.690  1.00  0.00           H  
ATOM   1006  C   ALA    69     234.129  48.164 -27.269  1.00  0.00           C  
ATOM   1007  O   ALA    69     235.391  48.384 -27.391  1.00  0.00           O  
ATOM   1008  N   VAL    70     233.716  46.918 -27.382  1.00  0.00           N  
ATOM   1009  H   VAL    70     232.711  46.809 -27.374  1.00  0.00           H  
ATOM   1010  CA  VAL    70     234.556  45.696 -27.456  1.00  0.00           C  
ATOM   1011  HA  VAL    70     235.473  45.925 -28.001  1.00  0.00           H  
ATOM   1012  CB  VAL    70     235.083  45.270 -26.044  1.00  0.00           C  
ATOM   1013  HB  VAL    70     235.378  46.186 -25.533  1.00  0.00           H  
ATOM   1014  CG1 VAL    70     236.188  44.243 -26.219  1.00  0.00           C  
ATOM   1015 HG11 VAL    70     236.582  43.959 -25.243  1.00  0.00           H  
ATOM   1016 HG12 VAL    70     236.903  44.597 -26.962  1.00  0.00           H  
ATOM   1017 HG13 VAL    70     235.639  43.364 -26.555  1.00  0.00           H  
ATOM   1018  CG2 VAL    70     233.918  44.732 -25.132  1.00  0.00           C  
ATOM   1019 HG21 VAL    70     234.245  44.490 -24.121  1.00  0.00           H  
ATOM   1020 HG22 VAL    70     233.626  43.724 -25.429  1.00  0.00           H  
ATOM   1021 HG23 VAL    70     233.165  45.497 -25.316  1.00  0.00           H  
ATOM   1022  C   VAL    70     233.950  44.623 -28.352  1.00  0.00           C  
ATOM   1023  O   VAL    70     232.760  44.432 -28.241  1.00  0.00           O  
ATOM   1024  N   VAL    71     234.774  43.942 -29.145  1.00  0.00           N  
ATOM   1025  H   VAL    71     235.769  44.109 -29.173  1.00  0.00           H  
ATOM   1026  CA  VAL    71     234.292  43.078 -30.274  1.00  0.00           C  
ATOM   1027  HA  VAL    71     233.268  42.733 -30.131  1.00  0.00           H  
ATOM   1028  CB  VAL    71     234.195  43.857 -31.581  1.00  0.00           C  
ATOM   1029  HB  VAL    71     233.795  44.831 -31.300  1.00  0.00           H  
ATOM   1030  CG1 VAL    71     233.130  43.226 -32.552  1.00  0.00           C  
ATOM   1031 HG11 VAL    71     232.172  43.052 -32.062  1.00  0.00           H  
ATOM   1032 HG12 VAL    71     233.371  42.244 -32.960  1.00  0.00           H  
ATOM   1033 HG13 VAL    71     232.950  43.693 -33.520  1.00  0.00           H  
ATOM   1034  CG2 VAL    71     235.591  44.058 -32.261  1.00  0.00           C  
ATOM   1035 HG21 VAL    71     235.464  44.473 -33.260  1.00  0.00           H  
ATOM   1036 HG22 VAL    71     236.039  43.081 -32.443  1.00  0.00           H  
ATOM   1037 HG23 VAL    71     236.155  44.727 -31.611  1.00  0.00           H  
ATOM   1038  C   VAL    71     235.098  41.813 -30.332  1.00  0.00           C  
ATOM   1039  O   VAL    71     236.277  41.739 -29.858  1.00  0.00           O  
ATOM   1040  N   THR    72     234.424  40.698 -30.765  1.00  0.00           N  
ATOM   1041  H   THR    72     233.435  40.759 -30.961  1.00  0.00           H  
ATOM   1042  CA  THR    72     235.096  39.358 -30.877  1.00  0.00           C  
ATOM   1043  HA  THR    72     236.091  39.394 -31.321  1.00  0.00           H  
ATOM   1044  CB  THR    72     235.273  38.666 -29.504  1.00  0.00           C  
ATOM   1045  HB  THR    72     235.823  39.343 -28.851  1.00  0.00           H  
ATOM   1046  CG2 THR    72     234.072  38.149 -28.731  1.00  0.00           C  
ATOM   1047 HG21 THR    72     234.414  37.707 -27.795  1.00  0.00           H  
ATOM   1048 HG22 THR    72     233.567  37.329 -29.243  1.00  0.00           H  
ATOM   1049 HG23 THR    72     233.302  38.884 -28.499  1.00  0.00           H  
ATOM   1050  OG1 THR    72     236.120  37.512 -29.734  1.00  0.00           O  
ATOM   1051  HG1 THR    72     236.816  37.485 -29.073  1.00  0.00           H  
ATOM   1052  C   THR    72     234.304  38.439 -31.830  1.00  0.00           C  
ATOM   1053  O   THR    72     233.115  38.697 -32.099  1.00  0.00           O  
ATOM   1054  N   GLY    73     234.938  37.339 -32.221  1.00  0.00           N  
ATOM   1055  H   GLY    73     235.830  37.122 -31.799  1.00  0.00           H  
ATOM   1056  CA  GLY    73     234.339  36.548 -33.250  1.00  0.00           C  
ATOM   1057  HA2 GLY    73     234.787  35.556 -33.286  1.00  0.00           H  
ATOM   1058  HA3 GLY    73     233.339  36.260 -32.923  1.00  0.00           H  
ATOM   1059  C   GLY    73     234.142  37.135 -34.613  1.00  0.00           C  
ATOM   1060  O   GLY    73     235.093  37.357 -35.373  1.00  0.00           O  
ATOM   1061  N   VAL    74     232.875  37.350 -35.030  1.00  0.00           N  
ATOM   1062  H   VAL    74     232.144  37.077 -34.389  1.00  0.00           H  
ATOM   1063  CA  VAL    74     232.503  38.017 -36.239  1.00  0.00           C  
ATOM   1064  HA  VAL    74     233.425  38.178 -36.797  1.00  0.00           H  
ATOM   1065  CB  VAL    74     231.714  37.129 -37.178  1.00  0.00           C  
ATOM   1066  HB  VAL    74     230.748  36.922 -36.719  1.00  0.00           H  
ATOM   1067  CG1 VAL    74     231.451  37.687 -38.534  1.00  0.00           C  
ATOM   1068 HG11 VAL    74     232.273  38.054 -39.149  1.00  0.00           H  
ATOM   1069 HG12 VAL    74     230.822  38.577 -38.525  1.00  0.00           H  
ATOM   1070 HG13 VAL    74     230.971  36.897 -39.111  1.00  0.00           H  
ATOM   1071  CG2 VAL    74     232.266  35.724 -37.516  1.00  0.00           C  
ATOM   1072 HG21 VAL    74     233.338  35.829 -37.686  1.00  0.00           H  
ATOM   1073 HG22 VAL    74     231.793  35.130 -38.298  1.00  0.00           H  
ATOM   1074 HG23 VAL    74     232.032  35.067 -36.679  1.00  0.00           H  
ATOM   1075  C   VAL    74     231.789  39.350 -35.988  1.00  0.00           C  
ATOM   1076  O   VAL    74     230.728  39.375 -35.333  1.00  0.00           O  
ATOM   1077  N   THR    75     232.326  40.476 -36.508  1.00  0.00           N  
ATOM   1078  H   THR    75     233.051  40.257 -37.176  1.00  0.00           H  
ATOM   1079  CA  THR    75     232.031  41.931 -36.278  1.00  0.00           C  
ATOM   1080  HA  THR    75     232.313  42.124 -35.243  1.00  0.00           H  
ATOM   1081  CB  THR    75     232.983  42.775 -37.121  1.00  0.00           C  
ATOM   1082  HB  THR    75     233.107  43.745 -36.639  1.00  0.00           H  
ATOM   1083  CG2 THR    75     232.601  42.880 -38.645  1.00  0.00           C  
ATOM   1084 HG21 THR    75     232.030  41.970 -38.827  1.00  0.00           H  
ATOM   1085 HG22 THR    75     233.484  42.827 -39.282  1.00  0.00           H  
ATOM   1086 HG23 THR    75     232.084  43.774 -38.993  1.00  0.00           H  
ATOM   1087  OG1 THR    75     234.305  42.169 -37.088  1.00  0.00           O  
ATOM   1088  HG1 THR    75     234.687  42.384 -37.942  1.00  0.00           H  
ATOM   1089  C   THR    75     230.555  42.413 -36.438  1.00  0.00           C  
ATOM   1090  O   THR    75     230.302  43.604 -36.249  1.00  0.00           O  
ATOM   1091  N   ALA    76     229.579  41.546 -36.758  1.00  0.00           N  
ATOM   1092  H   ALA    76     229.838  40.571 -36.779  1.00  0.00           H  
ATOM   1093  CA  ALA    76     228.202  41.775 -36.955  1.00  0.00           C  
ATOM   1094  HA  ALA    76     228.045  42.402 -37.833  1.00  0.00           H  
ATOM   1095  CB  ALA    76     227.557  40.464 -37.416  1.00  0.00           C  
ATOM   1096  HB1 ALA    76     227.646  39.744 -36.603  1.00  0.00           H  
ATOM   1097  HB2 ALA    76     226.496  40.561 -37.650  1.00  0.00           H  
ATOM   1098  HB3 ALA    76     228.062  40.058 -38.293  1.00  0.00           H  
ATOM   1099  C   ALA    76     227.492  42.413 -35.792  1.00  0.00           C  
ATOM   1100  O   ALA    76     226.701  43.299 -36.166  1.00  0.00           O  
ATOM   1101  N   VAL    77     227.863  42.045 -34.564  1.00  0.00           N  
ATOM   1102  H   VAL    77     228.613  41.391 -34.392  1.00  0.00           H  
ATOM   1103  CA  VAL    77     227.345  42.563 -33.270  1.00  0.00           C  
ATOM   1104  HA  VAL    77     226.843  43.518 -33.426  1.00  0.00           H  
ATOM   1105  CB  VAL    77     226.241  41.618 -32.721  1.00  0.00           C  
ATOM   1106  HB  VAL    77     225.529  41.465 -33.532  1.00  0.00           H  
ATOM   1107  CG1 VAL    77     226.795  40.285 -32.230  1.00  0.00           C  
ATOM   1108 HG11 VAL    77     227.346  40.242 -31.291  1.00  0.00           H  
ATOM   1109 HG12 VAL    77     227.386  39.773 -32.990  1.00  0.00           H  
ATOM   1110 HG13 VAL    77     225.878  39.733 -32.021  1.00  0.00           H  
ATOM   1111  CG2 VAL    77     225.492  42.197 -31.516  1.00  0.00           C  
ATOM   1112 HG21 VAL    77     224.761  41.545 -31.037  1.00  0.00           H  
ATOM   1113 HG22 VAL    77     225.091  43.196 -31.685  1.00  0.00           H  
ATOM   1114 HG23 VAL    77     226.267  42.311 -30.759  1.00  0.00           H  
ATOM   1115  C   VAL    77     228.592  42.830 -32.332  1.00  0.00           C  
ATOM   1116  O   VAL    77     229.569  42.064 -32.414  1.00  0.00           O  
ATOM   1117  N   ALA    78     228.560  43.890 -31.536  1.00  0.00           N  
ATOM   1118  H   ALA    78     227.807  44.529 -31.747  1.00  0.00           H  
ATOM   1119  CA  ALA    78     229.462  44.343 -30.527  1.00  0.00           C  
ATOM   1120  HA  ALA    78     230.210  43.562 -30.384  1.00  0.00           H  
ATOM   1121  CB  ALA    78     230.188  45.667 -31.072  1.00  0.00           C  
ATOM   1122  HB1 ALA    78     231.136  45.721 -30.537  1.00  0.00           H  
ATOM   1123  HB2 ALA    78     230.455  45.599 -32.127  1.00  0.00           H  
ATOM   1124  HB3 ALA    78     229.474  46.472 -30.900  1.00  0.00           H  
ATOM   1125  C   ALA    78     228.675  44.795 -29.219  1.00  0.00           C  
ATOM   1126  O   ALA    78     227.453  44.953 -29.103  1.00  0.00           O  
ATOM   1127  N   GLN    79     229.503  45.015 -28.207  1.00  0.00           N  
ATOM   1128  H   GLN    79     230.480  44.809 -28.361  1.00  0.00           H  
ATOM   1129  CA  GLN    79     229.153  45.375 -26.840  1.00  0.00           C  
ATOM   1130  HA  GLN    79     228.063  45.361 -26.827  1.00  0.00           H  
ATOM   1131  CB  GLN    79     229.590  44.195 -25.860  1.00  0.00           C  
ATOM   1132  HB2 GLN    79     230.615  44.445 -25.586  1.00  0.00           H  
ATOM   1133  HB3 GLN    79     228.988  44.272 -24.955  1.00  0.00           H  
ATOM   1134  CG  GLN    79     229.636  42.739 -26.396  1.00  0.00           C  
ATOM   1135  HG2 GLN    79     228.627  42.475 -26.711  1.00  0.00           H  
ATOM   1136  HG3 GLN    79     230.257  42.583 -27.278  1.00  0.00           H  
ATOM   1137  CD  GLN    79     230.044  41.756 -25.364  1.00  0.00           C  
ATOM   1138  OE1 GLN    79     229.781  41.900 -24.200  1.00  0.00           O  
ATOM   1139  NE2 GLN    79     230.699  40.607 -25.650  1.00  0.00           N  
ATOM   1140 HE21 GLN    79     231.053  40.422 -26.578  1.00  0.00           H  
ATOM   1141 HE22 GLN    79     230.788  39.998 -24.849  1.00  0.00           H  
ATOM   1142  C   GLN    79     229.780  46.691 -26.392  1.00  0.00           C  
ATOM   1143  O   GLN    79     230.954  46.946 -26.603  1.00  0.00           O  
ATOM   1144  N   LYS    80     229.025  47.562 -25.812  1.00  0.00           N  
ATOM   1145  H   LYS    80     228.067  47.330 -25.596  1.00  0.00           H  
ATOM   1146  CA  LYS    80     229.592  48.712 -25.064  1.00  0.00           C  
ATOM   1147  HA  LYS    80     230.623  49.002 -25.269  1.00  0.00           H  
ATOM   1148  CB  LYS    80     228.619  49.930 -25.262  1.00  0.00           C  
ATOM   1149  HB2 LYS    80     227.606  49.596 -25.040  1.00  0.00           H  
ATOM   1150  HB3 LYS    80     228.865  50.687 -24.518  1.00  0.00           H  
ATOM   1151  CG  LYS    80     228.582  50.402 -26.722  1.00  0.00           C  
ATOM   1152  HG2 LYS    80     229.433  51.028 -26.990  1.00  0.00           H  
ATOM   1153  HG3 LYS    80     228.661  49.539 -27.384  1.00  0.00           H  
ATOM   1154  CD  LYS    80     227.331  51.214 -27.027  1.00  0.00           C  
ATOM   1155  HD2 LYS    80     227.212  51.186 -28.110  1.00  0.00           H  
ATOM   1156  HD3 LYS    80     226.475  50.689 -26.604  1.00  0.00           H  
ATOM   1157  CE  LYS    80     227.271  52.695 -26.545  1.00  0.00           C  
ATOM   1158  HE2 LYS    80     227.267  52.606 -25.459  1.00  0.00           H  
ATOM   1159  HE3 LYS    80     228.195  53.249 -26.710  1.00  0.00           H  
ATOM   1160  NZ  LYS    80     226.088  53.465 -27.061  1.00  0.00           N  
ATOM   1161  HZ1 LYS    80     226.118  53.564 -28.066  1.00  0.00           H  
ATOM   1162  HZ2 LYS    80     225.194  53.085 -26.785  1.00  0.00           H  
ATOM   1163  HZ3 LYS    80     226.150  54.398 -26.680  1.00  0.00           H  
ATOM   1164  C   LYS    80     229.523  48.320 -23.529  1.00  0.00           C  
ATOM   1165  O   LYS    80     228.529  47.791 -22.984  1.00  0.00           O  
ATOM   1166  N   THR    81     230.575  48.828 -22.914  1.00  0.00           N  
ATOM   1167  H   THR    81     231.302  49.210 -23.503  1.00  0.00           H  
ATOM   1168  CA  THR    81     231.000  48.640 -21.515  1.00  0.00           C  
ATOM   1169  HA  THR    81     230.191  48.057 -21.076  1.00  0.00           H  
ATOM   1170  CB  THR    81     232.393  47.975 -21.538  1.00  0.00           C  
ATOM   1171  HB  THR    81     233.038  48.720 -22.004  1.00  0.00           H  
ATOM   1172  CG2 THR    81     233.054  47.508 -20.190  1.00  0.00           C  
ATOM   1173 HG21 THR    81     232.962  48.316 -19.463  1.00  0.00           H  
ATOM   1174 HG22 THR    81     234.089  47.175 -20.261  1.00  0.00           H  
ATOM   1175 HG23 THR    81     232.523  46.624 -19.838  1.00  0.00           H  
ATOM   1176  OG1 THR    81     232.402  46.774 -22.276  1.00  0.00           O  
ATOM   1177  HG1 THR    81     231.883  46.138 -21.778  1.00  0.00           H  
ATOM   1178  C   THR    81     231.093  49.988 -20.776  1.00  0.00           C  
ATOM   1179  O   THR    81     231.595  50.975 -21.361  1.00  0.00           O  
ATOM   1180  N   VAL    82     230.823  49.964 -19.486  1.00  0.00           N  
ATOM   1181  H   VAL    82     230.458  49.112 -19.083  1.00  0.00           H  
ATOM   1182  CA  VAL    82     230.875  51.181 -18.601  1.00  0.00           C  
ATOM   1183  HA  VAL    82     231.140  52.042 -19.214  1.00  0.00           H  
ATOM   1184  CB  VAL    82     229.419  51.464 -18.227  1.00  0.00           C  
ATOM   1185  HB  VAL    82     228.746  51.316 -19.071  1.00  0.00           H  
ATOM   1186  CG1 VAL    82     228.970  50.636 -17.021  1.00  0.00           C  
ATOM   1187 HG11 VAL    82     228.000  50.994 -16.678  1.00  0.00           H  
ATOM   1188 HG12 VAL    82     229.676  50.671 -16.191  1.00  0.00           H  
ATOM   1189 HG13 VAL    82     228.772  49.606 -17.319  1.00  0.00           H  
ATOM   1190  CG2 VAL    82     229.185  52.869 -17.849  1.00  0.00           C  
ATOM   1191 HG21 VAL    82     229.802  53.171 -17.002  1.00  0.00           H  
ATOM   1192 HG22 VAL    82     228.147  53.046 -17.567  1.00  0.00           H  
ATOM   1193 HG23 VAL    82     229.503  53.658 -18.531  1.00  0.00           H  
ATOM   1194  C   VAL    82     232.043  51.191 -17.564  1.00  0.00           C  
ATOM   1195  O   VAL    82     232.513  52.271 -17.184  1.00  0.00           O  
ATOM   1196  N   GLU    83     232.523  50.022 -17.009  1.00  0.00           N  
ATOM   1197  H   GLU    83     231.972  49.236 -17.323  1.00  0.00           H  
ATOM   1198  CA  GLU    83     233.727  49.837 -16.167  1.00  0.00           C  
ATOM   1199  HA  GLU    83     234.502  50.595 -16.286  1.00  0.00           H  
ATOM   1200  CB  GLU    83     233.468  49.740 -14.603  1.00  0.00           C  
ATOM   1201  HB2 GLU    83     233.042  48.743 -14.488  1.00  0.00           H  
ATOM   1202  HB3 GLU    83     234.449  49.753 -14.128  1.00  0.00           H  
ATOM   1203  CG  GLU    83     232.601  50.928 -14.155  1.00  0.00           C  
ATOM   1204  HG2 GLU    83     231.676  51.208 -14.658  1.00  0.00           H  
ATOM   1205  HG3 GLU    83     232.213  50.600 -13.190  1.00  0.00           H  
ATOM   1206  CD  GLU    83     233.414  52.255 -13.893  1.00  0.00           C  
ATOM   1207  OE1 GLU    83     234.550  52.309 -14.354  1.00  0.00           O  
ATOM   1208  OE2 GLU    83     232.901  53.233 -13.355  1.00  0.00           O  
ATOM   1209  C   GLU    83     234.299  48.451 -16.641  1.00  0.00           C  
ATOM   1210  O   GLU    83     233.556  47.552 -16.985  1.00  0.00           O  
ATOM   1211  N   GLY    84     235.664  48.391 -16.640  1.00  0.00           N  
ATOM   1212  H   GLY    84     236.158  49.225 -16.355  1.00  0.00           H  
ATOM   1213  CA  GLY    84     236.460  47.196 -16.969  1.00  0.00           C  
ATOM   1214  HA2 GLY    84     235.840  46.364 -16.636  1.00  0.00           H  
ATOM   1215  HA3 GLY    84     236.684  47.099 -18.031  1.00  0.00           H  
ATOM   1216  C   GLY    84     237.715  46.980 -16.104  1.00  0.00           C  
ATOM   1217  O   GLY    84     238.801  46.795 -16.705  1.00  0.00           O  
ATOM   1218  N   ALA    85     237.570  47.386 -14.821  1.00  0.00           N  
ATOM   1219  H   ALA    85     236.724  47.672 -14.349  1.00  0.00           H  
ATOM   1220  CA  ALA    85     238.739  47.386 -13.901  1.00  0.00           C  
ATOM   1221  HA  ALA    85     239.668  47.481 -14.464  1.00  0.00           H  
ATOM   1222  CB  ALA    85     238.761  48.659 -13.003  1.00  0.00           C  
ATOM   1223  HB1 ALA    85     238.127  48.412 -12.151  1.00  0.00           H  
ATOM   1224  HB2 ALA    85     239.756  48.870 -12.610  1.00  0.00           H  
ATOM   1225  HB3 ALA    85     238.340  49.499 -13.555  1.00  0.00           H  
ATOM   1226  C   ALA    85     238.869  46.008 -13.141  1.00  0.00           C  
ATOM   1227  O   ALA    85     237.902  45.453 -12.703  1.00  0.00           O  
ATOM   1228  N   GLY    86     240.096  45.535 -13.016  1.00  0.00           N  
ATOM   1229  H   GLY    86     240.899  45.999 -13.416  1.00  0.00           H  
ATOM   1230  CA  GLY    86     240.391  44.214 -12.418  1.00  0.00           C  
ATOM   1231  HA2 GLY    86     241.467  44.047 -12.458  1.00  0.00           H  
ATOM   1232  HA3 GLY    86     240.092  44.280 -11.371  1.00  0.00           H  
ATOM   1233  C   GLY    86     239.722  42.999 -13.172  1.00  0.00           C  
ATOM   1234  O   GLY    86     239.555  43.089 -14.397  1.00  0.00           O  
ATOM   1235  N   SER    87     239.247  41.948 -12.439  1.00  0.00           N  
ATOM   1236  H   SER    87     239.302  42.014 -11.432  1.00  0.00           H  
ATOM   1237  CA  SER    87     238.701  40.745 -12.994  1.00  0.00           C  
ATOM   1238  HA  SER    87     239.120  40.702 -13.999  1.00  0.00           H  
ATOM   1239  CB  SER    87     239.308  39.587 -12.198  1.00  0.00           C  
ATOM   1240  HB2 SER    87     239.092  38.594 -12.594  1.00  0.00           H  
ATOM   1241  HB3 SER    87     240.397  39.605 -12.238  1.00  0.00           H  
ATOM   1242  OG  SER    87     238.867  39.558 -10.840  1.00  0.00           O  
ATOM   1243  HG  SER    87     239.386  38.893 -10.383  1.00  0.00           H  
ATOM   1244  C   SER    87     237.198  40.598 -13.286  1.00  0.00           C  
ATOM   1245  O   SER    87     236.721  39.491 -13.510  1.00  0.00           O  
ATOM   1246  N   ILE    88     236.545  41.765 -13.197  1.00  0.00           N  
ATOM   1247  H   ILE    88     237.071  42.622 -13.104  1.00  0.00           H  
ATOM   1248  CA  ILE    88     235.108  41.877 -13.533  1.00  0.00           C  
ATOM   1249  HA  ILE    88     234.903  41.038 -14.198  1.00  0.00           H  
ATOM   1250  CB  ILE    88     234.383  41.832 -12.230  1.00  0.00           C  
ATOM   1251  HB  ILE    88     234.894  41.072 -11.639  1.00  0.00           H  
ATOM   1252  CG2 ILE    88     234.444  43.160 -11.395  1.00  0.00           C  
ATOM   1253 HG21 ILE    88     233.829  43.911 -11.890  1.00  0.00           H  
ATOM   1254 HG22 ILE    88     235.452  43.575 -11.377  1.00  0.00           H  
ATOM   1255 HG23 ILE    88     234.181  42.872 -10.378  1.00  0.00           H  
ATOM   1256  CG1 ILE    88     232.894  41.396 -12.403  1.00  0.00           C  
ATOM   1257 HG12 ILE    88     232.218  42.229 -12.598  1.00  0.00           H  
ATOM   1258 HG13 ILE    88     232.911  40.776 -13.300  1.00  0.00           H  
ATOM   1259  CD1 ILE    88     232.510  40.490 -11.267  1.00  0.00           C  
ATOM   1260 HD11 ILE    88     232.507  41.100 -10.364  1.00  0.00           H  
ATOM   1261 HD12 ILE    88     233.121  39.603 -11.100  1.00  0.00           H  
ATOM   1262 HD13 ILE    88     231.540  40.134 -11.614  1.00  0.00           H  
ATOM   1263  C   ILE    88     234.851  43.149 -14.365  1.00  0.00           C  
ATOM   1264  O   ILE    88     235.802  43.957 -14.599  1.00  0.00           O  
ATOM   1265  N   ALA    89     233.593  43.321 -14.857  1.00  0.00           N  
ATOM   1266  H   ALA    89     232.815  42.710 -14.653  1.00  0.00           H  
ATOM   1267  CA  ALA    89     233.234  44.358 -15.829  1.00  0.00           C  
ATOM   1268  HA  ALA    89     233.931  45.192 -15.751  1.00  0.00           H  
ATOM   1269  CB  ALA    89     233.358  43.792 -17.277  1.00  0.00           C  
ATOM   1270  HB1 ALA    89     232.765  44.526 -17.824  1.00  0.00           H  
ATOM   1271  HB2 ALA    89     234.416  43.741 -17.534  1.00  0.00           H  
ATOM   1272  HB3 ALA    89     232.827  42.889 -17.578  1.00  0.00           H  
ATOM   1273  C   ALA    89     231.791  44.880 -15.596  1.00  0.00           C  
ATOM   1274  O   ALA    89     231.118  44.177 -14.787  1.00  0.00           O  
ATOM   1275  N   ALA    90     231.293  45.847 -16.340  1.00  0.00           N  
ATOM   1276  H   ALA    90     231.829  46.237 -17.103  1.00  0.00           H  
ATOM   1277  CA  ALA    90     229.938  46.252 -16.336  1.00  0.00           C  
ATOM   1278  HA  ALA    90     229.304  45.394 -16.113  1.00  0.00           H  
ATOM   1279  CB  ALA    90     229.796  47.397 -15.314  1.00  0.00           C  
ATOM   1280  HB1 ALA    90     230.151  46.977 -14.373  1.00  0.00           H  
ATOM   1281  HB2 ALA    90     230.444  48.259 -15.473  1.00  0.00           H  
ATOM   1282  HB3 ALA    90     228.749  47.700 -15.294  1.00  0.00           H  
ATOM   1283  C   ALA    90     229.655  46.722 -17.760  1.00  0.00           C  
ATOM   1284  O   ALA    90     230.420  47.485 -18.407  1.00  0.00           O  
ATOM   1285  N   ALA    91     228.428  46.340 -18.230  1.00  0.00           N  
ATOM   1286  H   ALA    91     227.893  45.732 -17.626  1.00  0.00           H  
ATOM   1287  CA  ALA    91     228.053  46.416 -19.647  1.00  0.00           C  
ATOM   1288  HA  ALA    91     228.743  47.075 -20.175  1.00  0.00           H  
ATOM   1289  CB  ALA    91     228.168  45.071 -20.389  1.00  0.00           C  
ATOM   1290  HB1 ALA    91     228.076  45.147 -21.473  1.00  0.00           H  
ATOM   1291  HB2 ALA    91     229.231  44.850 -20.285  1.00  0.00           H  
ATOM   1292  HB3 ALA    91     227.553  44.335 -19.872  1.00  0.00           H  
ATOM   1293  C   ALA    91     226.663  47.053 -19.869  1.00  0.00           C  
ATOM   1294  O   ALA    91     225.696  46.690 -19.172  1.00  0.00           O  
ATOM   1295  N   THR    92     226.547  47.998 -20.782  1.00  0.00           N  
ATOM   1296  H   THR    92     227.347  48.246 -21.346  1.00  0.00           H  
ATOM   1297  CA  THR    92     225.360  48.879 -20.963  1.00  0.00           C  
ATOM   1298  HA  THR    92     224.541  48.583 -20.309  1.00  0.00           H  
ATOM   1299  CB  THR    92     225.765  50.269 -20.453  1.00  0.00           C  
ATOM   1300  HB  THR    92     224.887  50.907 -20.349  1.00  0.00           H  
ATOM   1301  CG2 THR    92     226.800  51.048 -21.275  1.00  0.00           C  
ATOM   1302 HG21 THR    92     227.755  50.527 -21.343  1.00  0.00           H  
ATOM   1303 HG22 THR    92     226.989  52.043 -20.872  1.00  0.00           H  
ATOM   1304 HG23 THR    92     226.341  51.338 -22.220  1.00  0.00           H  
ATOM   1305  OG1 THR    92     226.371  50.193 -19.168  1.00  0.00           O  
ATOM   1306  HG1 THR    92     225.716  49.685 -18.684  1.00  0.00           H  
ATOM   1307  C   THR    92     224.624  49.038 -22.274  1.00  0.00           C  
ATOM   1308  O   THR    92     223.593  49.740 -22.278  1.00  0.00           O  
ATOM   1309  N   GLY    93     224.941  48.393 -23.357  1.00  0.00           N  
ATOM   1310  H   GLY    93     225.733  47.776 -23.252  1.00  0.00           H  
ATOM   1311  CA  GLY    93     224.158  48.362 -24.583  1.00  0.00           C  
ATOM   1312  HA2 GLY    93     223.183  47.896 -24.444  1.00  0.00           H  
ATOM   1313  HA3 GLY    93     224.109  49.373 -24.987  1.00  0.00           H  
ATOM   1314  C   GLY    93     224.911  47.507 -25.658  1.00  0.00           C  
ATOM   1315  O   GLY    93     226.110  47.237 -25.583  1.00  0.00           O  
ATOM   1316  N   PHE    94     224.223  47.115 -26.763  1.00  0.00           N  
ATOM   1317  H   PHE    94     223.277  47.469 -26.767  1.00  0.00           H  
ATOM   1318  CA  PHE    94     224.682  46.443 -27.951  1.00  0.00           C  
ATOM   1319  HA  PHE    94     225.705  46.155 -27.708  1.00  0.00           H  
ATOM   1320  CB  PHE    94     223.920  45.094 -28.265  1.00  0.00           C  
ATOM   1321  HB2 PHE    94     224.433  44.690 -29.139  1.00  0.00           H  
ATOM   1322  HB3 PHE    94     223.938  44.451 -27.385  1.00  0.00           H  
ATOM   1323  CG  PHE    94     222.442  45.185 -28.605  1.00  0.00           C  
ATOM   1324  CD1 PHE    94     222.085  45.744 -29.869  1.00  0.00           C  
ATOM   1325  HD1 PHE    94     222.856  45.981 -30.587  1.00  0.00           H  
ATOM   1326  CE1 PHE    94     220.738  45.720 -30.241  1.00  0.00           C  
ATOM   1327  HE1 PHE    94     220.423  46.154 -31.178  1.00  0.00           H  
ATOM   1328  CZ  PHE    94     219.763  45.162 -29.319  1.00  0.00           C  
ATOM   1329  HZ  PHE    94     218.719  45.234 -29.585  1.00  0.00           H  
ATOM   1330  CE2 PHE    94     220.132  44.573 -28.153  1.00  0.00           C  
ATOM   1331  HE2 PHE    94     219.418  44.080 -27.509  1.00  0.00           H  
ATOM   1332  CD2 PHE    94     221.446  44.619 -27.717  1.00  0.00           C  
ATOM   1333  HD2 PHE    94     221.602  44.199 -26.733  1.00  0.00           H  
ATOM   1334  C   PHE    94     224.817  47.363 -29.201  1.00  0.00           C  
ATOM   1335  O   PHE    94     224.034  48.374 -29.380  1.00  0.00           O  
ATOM   1336  N   VAL    95     225.688  46.976 -30.099  1.00  0.00           N  
ATOM   1337  H   VAL    95     226.287  46.183 -29.917  1.00  0.00           H  
ATOM   1338  CA  VAL    95     225.984  47.635 -31.417  1.00  0.00           C  
ATOM   1339  HA  VAL    95     225.180  48.371 -31.430  1.00  0.00           H  
ATOM   1340  CB  VAL    95     227.324  48.368 -31.535  1.00  0.00           C  
ATOM   1341  HB  VAL    95     227.987  47.513 -31.671  1.00  0.00           H  
ATOM   1342  CG1 VAL    95     227.729  49.070 -30.263  1.00  0.00           C  
ATOM   1343 HG11 VAL    95     227.125  49.945 -30.023  1.00  0.00           H  
ATOM   1344 HG12 VAL    95     228.771  49.366 -30.387  1.00  0.00           H  
ATOM   1345 HG13 VAL    95     227.725  48.395 -29.407  1.00  0.00           H  
ATOM   1346  CG2 VAL    95     227.361  49.212 -32.822  1.00  0.00           C  
ATOM   1347 HG21 VAL    95     228.252  49.839 -32.800  1.00  0.00           H  
ATOM   1348 HG22 VAL    95     226.564  49.955 -32.772  1.00  0.00           H  
ATOM   1349 HG23 VAL    95     227.267  48.655 -33.754  1.00  0.00           H  
ATOM   1350  C   VAL    95     225.727  46.587 -32.505  1.00  0.00           C  
ATOM   1351  O   VAL    95     226.314  45.511 -32.372  1.00  0.00           O  
ATOM   1352  N   LYS    96     224.984  46.764 -33.541  1.00  0.00           N  
ATOM   1353  H   LYS    96     224.552  47.674 -33.612  1.00  0.00           H  
ATOM   1354  CA  LYS    96     224.898  45.913 -34.706  1.00  0.00           C  
ATOM   1355  HA  LYS    96     225.580  45.078 -34.546  1.00  0.00           H  
ATOM   1356  CB  LYS    96     223.465  45.274 -34.778  1.00  0.00           C  
ATOM   1357  HB2 LYS    96     223.068  44.944 -33.817  1.00  0.00           H  
ATOM   1358  HB3 LYS    96     222.723  46.030 -35.035  1.00  0.00           H  
ATOM   1359  CG  LYS    96     223.420  44.070 -35.704  1.00  0.00           C  
ATOM   1360  HG2 LYS    96     223.686  44.479 -36.678  1.00  0.00           H  
ATOM   1361  HG3 LYS    96     224.176  43.302 -35.543  1.00  0.00           H  
ATOM   1362  CD  LYS    96     222.057  43.467 -35.669  1.00  0.00           C  
ATOM   1363  HD2 LYS    96     221.882  43.138 -34.645  1.00  0.00           H  
ATOM   1364  HD3 LYS    96     221.298  44.227 -35.854  1.00  0.00           H  
ATOM   1365  CE  LYS    96     221.799  42.267 -36.600  1.00  0.00           C  
ATOM   1366  HE2 LYS    96     222.034  42.678 -37.581  1.00  0.00           H  
ATOM   1367  HE3 LYS    96     222.588  41.552 -36.366  1.00  0.00           H  
ATOM   1368  NZ  LYS    96     220.504  41.598 -36.614  1.00  0.00           N  
ATOM   1369  HZ1 LYS    96     219.722  42.236 -36.654  1.00  0.00           H  
ATOM   1370  HZ2 LYS    96     220.473  40.983 -37.414  1.00  0.00           H  
ATOM   1371  HZ3 LYS    96     220.491  40.993 -35.805  1.00  0.00           H  
ATOM   1372  C   LYS    96     225.238  46.622 -36.027  1.00  0.00           C  
ATOM   1373  O   LYS    96     224.671  47.645 -36.383  1.00  0.00           O  
ATOM   1374  N   LYS    97     226.094  45.976 -36.774  1.00  0.00           N  
ATOM   1375  H   LYS    97     226.532  45.100 -36.525  1.00  0.00           H  
ATOM   1376  CA  LYS    97     226.519  46.348 -38.091  1.00  0.00           C  
ATOM   1377  HA  LYS    97     226.177  47.365 -38.282  1.00  0.00           H  
ATOM   1378  CB  LYS    97     228.009  46.311 -38.196  1.00  0.00           C  
ATOM   1379  HB2 LYS    97     228.460  45.394 -37.817  1.00  0.00           H  
ATOM   1380  HB3 LYS    97     228.361  46.539 -39.202  1.00  0.00           H  
ATOM   1381  CG  LYS    97     228.531  47.457 -37.295  1.00  0.00           C  
ATOM   1382  HG2 LYS    97     227.999  48.378 -37.532  1.00  0.00           H  
ATOM   1383  HG3 LYS    97     228.342  47.152 -36.266  1.00  0.00           H  
ATOM   1384  CD  LYS    97     230.037  47.555 -37.620  1.00  0.00           C  
ATOM   1385  HD2 LYS    97     230.505  46.572 -37.560  1.00  0.00           H  
ATOM   1386  HD3 LYS    97     230.147  47.870 -38.658  1.00  0.00           H  
ATOM   1387  CE  LYS    97     230.845  48.647 -36.788  1.00  0.00           C  
ATOM   1388  HE2 LYS    97     231.845  48.761 -37.206  1.00  0.00           H  
ATOM   1389  HE3 LYS    97     230.365  49.614 -36.946  1.00  0.00           H  
ATOM   1390  NZ  LYS    97     230.917  48.461 -35.304  1.00  0.00           N  
ATOM   1391  HZ1 LYS    97     230.076  48.881 -34.934  1.00  0.00           H  
ATOM   1392  HZ2 LYS    97     230.973  47.492 -35.025  1.00  0.00           H  
ATOM   1393  HZ3 LYS    97     231.633  49.087 -34.966  1.00  0.00           H  
ATOM   1394  C   LYS    97     225.896  45.506 -39.157  1.00  0.00           C  
ATOM   1395  O   LYS    97     225.333  44.390 -38.960  1.00  0.00           O  
ATOM   1396  N   ASP    98     225.861  46.004 -40.400  1.00  0.00           N  
ATOM   1397  H   ASP    98     226.096  46.986 -40.427  1.00  0.00           H  
ATOM   1398  CA  ASP    98     225.233  45.513 -41.701  1.00  0.00           C  
ATOM   1399  HA  ASP    98     225.375  44.436 -41.791  1.00  0.00           H  
ATOM   1400  CB  ASP    98     223.741  45.758 -41.742  1.00  0.00           C  
ATOM   1401  HB2 ASP    98     223.424  45.681 -40.702  1.00  0.00           H  
ATOM   1402  HB3 ASP    98     223.558  46.747 -42.163  1.00  0.00           H  
ATOM   1403  CG  ASP    98     222.944  44.892 -42.731  1.00  0.00           C  
ATOM   1404  OD1 ASP    98     223.542  43.912 -43.319  1.00  0.00           O  
ATOM   1405  OD2 ASP    98     221.706  44.999 -42.702  1.00  0.00           O  
ATOM   1406  C   ASP    98     226.001  46.034 -42.987  1.00  0.00           C  
ATOM   1407  O   ASP    98     226.853  46.884 -42.972  1.00  0.00           O  
ATOM   1408  N   GLN    99     225.765  45.403 -44.113  1.00  0.00           N  
ATOM   1409  H   GLN    99     225.225  44.557 -44.004  1.00  0.00           H  
ATOM   1410  CA  GLN    99     226.577  45.489 -45.419  1.00  0.00           C  
ATOM   1411  HA  GLN    99     226.519  44.464 -45.787  1.00  0.00           H  
ATOM   1412  CB  GLN    99     225.791  46.348 -46.411  1.00  0.00           C  
ATOM   1413  HB2 GLN    99     226.311  46.223 -47.361  1.00  0.00           H  
ATOM   1414  HB3 GLN    99     224.752  46.052 -46.553  1.00  0.00           H  
ATOM   1415  CG  GLN    99     225.760  47.810 -46.074  1.00  0.00           C  
ATOM   1416  HG2 GLN    99     224.743  48.046 -45.761  1.00  0.00           H  
ATOM   1417  HG3 GLN    99     226.429  48.167 -45.290  1.00  0.00           H  
ATOM   1418  CD  GLN    99     225.981  48.724 -47.312  1.00  0.00           C  
ATOM   1419  OE1 GLN    99     225.038  49.356 -47.823  1.00  0.00           O  
ATOM   1420  NE2 GLN    99     227.244  49.067 -47.631  1.00  0.00           N  
ATOM   1421 HE21 GLN    99     228.062  48.603 -47.264  1.00  0.00           H  
ATOM   1422 HE22 GLN    99     227.331  49.813 -48.306  1.00  0.00           H  
ATOM   1423  C   GLN    99     228.047  45.935 -45.278  1.00  0.00           C  
ATOM   1424  O   GLN    99     228.527  46.770 -46.049  1.00  0.00           O  
ATOM   1425  N   LEU   100     228.786  45.504 -44.219  1.00  0.00           N  
ATOM   1426  H   LEU   100     228.251  44.983 -43.538  1.00  0.00           H  
ATOM   1427  CA  LEU   100     230.053  46.020 -43.787  1.00  0.00           C  
ATOM   1428  HA  LEU   100     230.136  45.737 -42.738  1.00  0.00           H  
ATOM   1429  CB  LEU   100     231.260  45.254 -44.417  1.00  0.00           C  
ATOM   1430  HB2 LEU   100     231.456  45.608 -45.429  1.00  0.00           H  
ATOM   1431  HB3 LEU   100     232.150  45.453 -43.820  1.00  0.00           H  
ATOM   1432  CG  LEU   100     231.131  43.690 -44.612  1.00  0.00           C  
ATOM   1433  HG  LEU   100     230.184  43.531 -45.128  1.00  0.00           H  
ATOM   1434  CD1 LEU   100     231.096  42.951 -43.277  1.00  0.00           C  
ATOM   1435 HD11 LEU   100     230.084  43.075 -42.893  1.00  0.00           H  
ATOM   1436 HD12 LEU   100     231.820  43.463 -42.643  1.00  0.00           H  
ATOM   1437 HD13 LEU   100     231.216  41.883 -43.458  1.00  0.00           H  
ATOM   1438  CD2 LEU   100     232.306  43.219 -45.453  1.00  0.00           C  
ATOM   1439 HD21 LEU   100     232.307  43.678 -46.441  1.00  0.00           H  
ATOM   1440 HD22 LEU   100     232.024  42.196 -45.705  1.00  0.00           H  
ATOM   1441 HD23 LEU   100     233.271  43.259 -44.949  1.00  0.00           H  
ATOM   1442  C   LEU   100     230.252  47.547 -43.875  1.00  0.00           C  
ATOM   1443  O   LEU   100     231.213  48.090 -44.477  1.00  0.00           O  
ATOM   1444  N   GLY   101     229.317  48.334 -43.415  1.00  0.00           N  
ATOM   1445  H   GLY   101     228.519  47.891 -42.982  1.00  0.00           H  
ATOM   1446  CA  GLY   101     229.304  49.804 -43.646  1.00  0.00           C  
ATOM   1447  HA2 GLY   101     230.243  50.236 -43.302  1.00  0.00           H  
ATOM   1448  HA3 GLY   101     229.259  49.837 -44.734  1.00  0.00           H  
ATOM   1449  C   GLY   101     228.066  50.563 -43.161  1.00  0.00           C  
ATOM   1450  O   GLY   101     228.055  51.789 -43.261  1.00  0.00           O  
ATOM   1451  N   LYS   102     227.107  49.880 -42.565  1.00  0.00           N  
ATOM   1452  H   LYS   102     227.175  48.872 -42.557  1.00  0.00           H  
ATOM   1453  CA  LYS   102     225.975  50.453 -41.802  1.00  0.00           C  
ATOM   1454  HA  LYS   102     226.097  51.507 -42.050  1.00  0.00           H  
ATOM   1455  CB  LYS   102     224.611  50.148 -42.407  1.00  0.00           C  
ATOM   1456  HB2 LYS   102     224.388  49.105 -42.629  1.00  0.00           H  
ATOM   1457  HB3 LYS   102     223.930  50.297 -41.569  1.00  0.00           H  
ATOM   1458  CG  LYS   102     224.257  51.033 -43.579  1.00  0.00           C  
ATOM   1459  HG2 LYS   102     224.063  52.027 -43.176  1.00  0.00           H  
ATOM   1460  HG3 LYS   102     225.063  51.205 -44.292  1.00  0.00           H  
ATOM   1461  CD  LYS   102     223.034  50.608 -44.402  1.00  0.00           C  
ATOM   1462  HD2 LYS   102     223.033  49.586 -44.781  1.00  0.00           H  
ATOM   1463  HD3 LYS   102     222.102  50.687 -43.842  1.00  0.00           H  
ATOM   1464  CE  LYS   102     222.980  51.536 -45.586  1.00  0.00           C  
ATOM   1465  HE2 LYS   102     223.139  52.525 -45.156  1.00  0.00           H  
ATOM   1466  HE3 LYS   102     223.800  51.319 -46.270  1.00  0.00           H  
ATOM   1467  NZ  LYS   102     221.625  51.381 -46.206  1.00  0.00           N  
ATOM   1468  HZ1 LYS   102     221.432  51.832 -47.089  1.00  0.00           H  
ATOM   1469  HZ2 LYS   102     221.498  50.382 -46.278  1.00  0.00           H  
ATOM   1470  HZ3 LYS   102     220.909  51.689 -45.563  1.00  0.00           H  
ATOM   1471  C   LYS   102     226.039  50.112 -40.282  1.00  0.00           C  
ATOM   1472  O   LYS   102     226.395  49.012 -39.909  1.00  0.00           O  
ATOM   1473  N   ASN   103     225.773  51.096 -39.380  1.00  0.00           N  
ATOM   1474  H   ASN   103     225.591  52.022 -39.741  1.00  0.00           H  
ATOM   1475  CA  ASN   103     225.917  50.907 -37.934  1.00  0.00           C  
ATOM   1476  HA  ASN   103     226.094  49.857 -37.704  1.00  0.00           H  
ATOM   1477  CB  ASN   103     227.217  51.582 -37.543  1.00  0.00           C  
ATOM   1478  HB2 ASN   103     227.251  51.703 -36.460  1.00  0.00           H  
ATOM   1479  HB3 ASN   103     228.080  51.063 -37.958  1.00  0.00           H  
ATOM   1480  CG  ASN   103     227.418  53.025 -38.015  1.00  0.00           C  
ATOM   1481  OD1 ASN   103     227.983  53.216 -39.107  1.00  0.00           O  
ATOM   1482  ND2 ASN   103     226.942  54.024 -37.423  1.00  0.00           N  
ATOM   1483 HD21 ASN   103     226.432  53.907 -36.559  1.00  0.00           H  
ATOM   1484 HD22 ASN   103     226.902  54.939 -37.850  1.00  0.00           H  
ATOM   1485  C   ASN   103     224.702  51.361 -37.192  1.00  0.00           C  
ATOM   1486  O   ASN   103     224.216  52.524 -37.332  1.00  0.00           O  
ATOM   1487  N   GLU   104     224.267  50.477 -36.244  1.00  0.00           N  
ATOM   1488  H   GLU   104     224.707  49.573 -36.143  1.00  0.00           H  
ATOM   1489  CA  GLU   104     223.090  50.723 -35.331  1.00  0.00           C  
ATOM   1490  HA  GLU   104     222.824  51.769 -35.178  1.00  0.00           H  
ATOM   1491  CB  GLU   104     221.858  50.036 -36.021  1.00  0.00           C  
ATOM   1492  HB2 GLU   104     222.083  49.043 -36.410  1.00  0.00           H  
ATOM   1493  HB3 GLU   104     221.016  49.904 -35.342  1.00  0.00           H  
ATOM   1494  CG  GLU   104     221.392  50.906 -37.203  1.00  0.00           C  
ATOM   1495  HG2 GLU   104     222.215  51.052 -37.902  1.00  0.00           H  
ATOM   1496  HG3 GLU   104     220.590  50.413 -37.754  1.00  0.00           H  
ATOM   1497  CD  GLU   104     220.909  52.325 -36.776  1.00  0.00           C  
ATOM   1498  OE1 GLU   104     220.708  52.518 -35.565  1.00  0.00           O  
ATOM   1499  OE2 GLU   104     220.714  53.244 -37.600  1.00  0.00           O  
ATOM   1500  C   GLU   104     223.318  50.125 -33.864  1.00  0.00           C  
ATOM   1501  O   GLU   104     224.261  49.407 -33.647  1.00  0.00           O  
ATOM   1502  N   GLU   105     222.385  50.430 -32.975  1.00  0.00           N  
ATOM   1503  H   GLU   105     221.505  50.852 -33.236  1.00  0.00           H  
ATOM   1504  CA  GLU   105     222.492  50.058 -31.563  1.00  0.00           C  
ATOM   1505  HA  GLU   105     222.913  49.053 -31.516  1.00  0.00           H  
ATOM   1506  CB  GLU   105     223.560  50.984 -30.971  1.00  0.00           C  
ATOM   1507  HB2 GLU   105     223.904  50.522 -30.045  1.00  0.00           H  
ATOM   1508  HB3 GLU   105     224.485  51.031 -31.547  1.00  0.00           H  
ATOM   1509  CG  GLU   105     223.113  52.498 -30.857  1.00  0.00           C  
ATOM   1510  HG2 GLU   105     222.578  52.833 -31.746  1.00  0.00           H  
ATOM   1511  HG3 GLU   105     222.362  52.551 -30.070  1.00  0.00           H  
ATOM   1512  CD  GLU   105     224.324  53.418 -30.524  1.00  0.00           C  
ATOM   1513  OE1 GLU   105     224.607  53.493 -29.305  1.00  0.00           O  
ATOM   1514  OE2 GLU   105     225.079  53.810 -31.414  1.00  0.00           O  
ATOM   1515  C   GLU   105     221.173  50.138 -30.754  1.00  0.00           C  
ATOM   1516  O   GLU   105     220.173  50.713 -31.200  1.00  0.00           O  
ATOM   1517  N   GLY   106     221.378  49.647 -29.512  1.00  0.00           N  
ATOM   1518  H   GLY   106     222.295  49.231 -29.438  1.00  0.00           H  
ATOM   1519  CA  GLY   106     220.274  49.573 -28.525  1.00  0.00           C  
ATOM   1520  HA2 GLY   106     219.907  50.587 -28.368  1.00  0.00           H  
ATOM   1521  HA3 GLY   106     219.433  49.061 -28.993  1.00  0.00           H  
ATOM   1522  C   GLY   106     220.663  49.007 -27.145  1.00  0.00           C  
ATOM   1523  O   GLY   106     221.824  48.930 -26.825  1.00  0.00           O  
ATOM   1524  N   ALA   107     219.691  48.529 -26.388  1.00  0.00           N  
ATOM   1525  H   ALA   107     218.808  48.490 -26.878  1.00  0.00           H  
ATOM   1526  CA  ALA   107     219.896  47.746 -25.121  1.00  0.00           C  
ATOM   1527  HA  ALA   107     220.872  47.265 -25.187  1.00  0.00           H  
ATOM   1528  CB  ALA   107     219.850  48.652 -23.896  1.00  0.00           C  
ATOM   1529  HB1 ALA   107     218.908  49.159 -23.686  1.00  0.00           H  
ATOM   1530  HB2 ALA   107     220.116  48.159 -22.961  1.00  0.00           H  
ATOM   1531  HB3 ALA   107     220.546  49.483 -24.015  1.00  0.00           H  
ATOM   1532  C   ALA   107     218.814  46.685 -25.050  1.00  0.00           C  
ATOM   1533  O   ALA   107     217.753  46.840 -25.700  1.00  0.00           O  
ATOM   1534  N   PRO   108     219.093  45.601 -24.309  1.00  0.00           N  
ATOM   1535  CD  PRO   108     220.382  45.211 -23.787  1.00  0.00           C  
ATOM   1536  HD2 PRO   108     220.582  45.642 -22.806  1.00  0.00           H  
ATOM   1537  HD3 PRO   108     221.288  45.598 -24.252  1.00  0.00           H  
ATOM   1538  CG  PRO   108     220.437  43.607 -23.729  1.00  0.00           C  
ATOM   1539  HG2 PRO   108     221.106  43.324 -22.916  1.00  0.00           H  
ATOM   1540  HG3 PRO   108     220.548  43.218 -24.741  1.00  0.00           H  
ATOM   1541  CB  PRO   108     218.965  43.342 -23.460  1.00  0.00           C  
ATOM   1542  HB2 PRO   108     218.795  43.488 -22.394  1.00  0.00           H  
ATOM   1543  HB3 PRO   108     218.616  42.344 -23.725  1.00  0.00           H  
ATOM   1544  CA  PRO   108     218.212  44.417 -24.266  1.00  0.00           C  
ATOM   1545  HA  PRO   108     218.060  44.064 -25.286  1.00  0.00           H  
ATOM   1546  C   PRO   108     216.799  44.679 -23.721  1.00  0.00           C  
ATOM   1547  O   PRO   108     215.859  43.976 -24.185  1.00  0.00           O  
ATOM   1548  N   GLN   109     216.676  45.697 -22.896  1.00  0.00           N  
ATOM   1549  H   GLN   109     217.489  46.285 -22.778  1.00  0.00           H  
ATOM   1550  CA  GLN   109     215.361  46.138 -22.443  1.00  0.00           C  
ATOM   1551  HA  GLN   109     214.938  45.196 -22.096  1.00  0.00           H  
ATOM   1552  CB  GLN   109     215.453  47.021 -21.149  1.00  0.00           C  
ATOM   1553  HB2 GLN   109     215.967  47.960 -21.355  1.00  0.00           H  
ATOM   1554  HB3 GLN   109     214.529  47.328 -20.659  1.00  0.00           H  
ATOM   1555  CG  GLN   109     216.231  46.413 -19.986  1.00  0.00           C  
ATOM   1556  HG2 GLN   109     216.030  47.086 -19.153  1.00  0.00           H  
ATOM   1557  HG3 GLN   109     215.846  45.406 -19.826  1.00  0.00           H  
ATOM   1558  CD  GLN   109     217.739  46.424 -20.149  1.00  0.00           C  
ATOM   1559  OE1 GLN   109     218.335  47.060 -21.017  1.00  0.00           O  
ATOM   1560  NE2 GLN   109     218.360  45.664 -19.249  1.00  0.00           N  
ATOM   1561 HE21 GLN   109     217.794  44.940 -18.830  1.00  0.00           H  
ATOM   1562 HE22 GLN   109     219.359  45.529 -19.195  1.00  0.00           H  
ATOM   1563  C   GLN   109     214.369  46.505 -23.583  1.00  0.00           C  
ATOM   1564  O   GLN   109     213.147  46.382 -23.367  1.00  0.00           O  
ATOM   1565  N   GLU   110     214.850  46.764 -24.784  1.00  0.00           N  
ATOM   1566  H   GLU   110     215.843  46.943 -24.750  1.00  0.00           H  
ATOM   1567  CA  GLU   110     214.125  46.955 -26.077  1.00  0.00           C  
ATOM   1568  HA  GLU   110     213.087  46.725 -25.838  1.00  0.00           H  
ATOM   1569  CB  GLU   110     214.264  48.365 -26.534  1.00  0.00           C  
ATOM   1570  HB2 GLU   110     215.276  48.488 -26.918  1.00  0.00           H  
ATOM   1571  HB3 GLU   110     213.601  48.567 -27.376  1.00  0.00           H  
ATOM   1572  CG  GLU   110     214.193  49.445 -25.461  1.00  0.00           C  
ATOM   1573  HG2 GLU   110     213.164  49.490 -25.105  1.00  0.00           H  
ATOM   1574  HG3 GLU   110     214.824  49.194 -24.608  1.00  0.00           H  
ATOM   1575  CD  GLU   110     214.574  50.824 -26.094  1.00  0.00           C  
ATOM   1576  OE1 GLU   110     215.139  51.689 -25.391  1.00  0.00           O  
ATOM   1577  OE2 GLU   110     214.119  51.146 -27.193  1.00  0.00           O  
ATOM   1578  C   GLU   110     214.481  46.033 -27.246  1.00  0.00           C  
ATOM   1579  O   GLU   110     213.792  46.137 -28.289  1.00  0.00           O  
ATOM   1580  N   GLY   111     215.408  45.112 -27.099  1.00  0.00           N  
ATOM   1581  H   GLY   111     215.890  45.022 -26.216  1.00  0.00           H  
ATOM   1582  CA  GLY   111     215.743  44.149 -28.202  1.00  0.00           C  
ATOM   1583  HA2 GLY   111     215.973  44.803 -29.043  1.00  0.00           H  
ATOM   1584  HA3 GLY   111     216.547  43.493 -27.868  1.00  0.00           H  
ATOM   1585  C   GLY   111     214.578  43.241 -28.660  1.00  0.00           C  
ATOM   1586  O   GLY   111     214.584  42.773 -29.777  1.00  0.00           O  
ATOM   1587  N   ILE   112     213.436  43.181 -27.952  1.00  0.00           N  
ATOM   1588  H   ILE   112     213.506  43.814 -27.168  1.00  0.00           H  
ATOM   1589  CA  ILE   112     212.196  42.491 -28.220  1.00  0.00           C  
ATOM   1590  HA  ILE   112     212.355  41.417 -28.324  1.00  0.00           H  
ATOM   1591  CB  ILE   112     211.187  42.646 -27.040  1.00  0.00           C  
ATOM   1592  HB  ILE   112     210.386  41.959 -27.312  1.00  0.00           H  
ATOM   1593  CG2 ILE   112     210.617  44.065 -26.872  1.00  0.00           C  
ATOM   1594 HG21 ILE   112     211.350  44.790 -26.518  1.00  0.00           H  
ATOM   1595 HG22 ILE   112     209.863  43.968 -26.091  1.00  0.00           H  
ATOM   1596 HG23 ILE   112     210.044  44.282 -27.774  1.00  0.00           H  
ATOM   1597  CG1 ILE   112     211.827  42.134 -25.751  1.00  0.00           C  
ATOM   1598 HG12 ILE   112     212.356  41.216 -26.005  1.00  0.00           H  
ATOM   1599 HG13 ILE   112     212.489  42.942 -25.439  1.00  0.00           H  
ATOM   1600  CD1 ILE   112     210.883  41.683 -24.684  1.00  0.00           C  
ATOM   1601 HD11 ILE   112     211.344  41.026 -23.946  1.00  0.00           H  
ATOM   1602 HD12 ILE   112     210.080  41.231 -25.267  1.00  0.00           H  
ATOM   1603 HD13 ILE   112     210.402  42.510 -24.163  1.00  0.00           H  
ATOM   1604  C   ILE   112     211.562  42.883 -29.539  1.00  0.00           C  
ATOM   1605  O   ILE   112     210.755  42.102 -30.037  1.00  0.00           O  
ATOM   1606  N   LEU   113     211.861  44.121 -30.114  1.00  0.00           N  
ATOM   1607  H   LEU   113     212.592  44.640 -29.647  1.00  0.00           H  
ATOM   1608  CA  LEU   113     211.365  44.478 -31.491  1.00  0.00           C  
ATOM   1609  HA  LEU   113     210.413  43.998 -31.717  1.00  0.00           H  
ATOM   1610  CB  LEU   113     210.949  45.964 -31.577  1.00  0.00           C  
ATOM   1611  HB2 LEU   113     211.808  46.620 -31.722  1.00  0.00           H  
ATOM   1612  HB3 LEU   113     210.562  45.923 -32.596  1.00  0.00           H  
ATOM   1613  CG  LEU   113     209.975  46.546 -30.547  1.00  0.00           C  
ATOM   1614  HG  LEU   113     210.136  45.979 -29.630  1.00  0.00           H  
ATOM   1615  CD1 LEU   113     208.507  46.379 -31.040  1.00  0.00           C  
ATOM   1616 HD11 LEU   113     207.773  46.711 -30.306  1.00  0.00           H  
ATOM   1617 HD12 LEU   113     208.330  45.320 -31.229  1.00  0.00           H  
ATOM   1618 HD13 LEU   113     208.387  46.883 -31.999  1.00  0.00           H  
ATOM   1619  CD2 LEU   113     210.251  48.080 -30.362  1.00  0.00           C  
ATOM   1620 HD21 LEU   113     209.933  48.658 -31.230  1.00  0.00           H  
ATOM   1621 HD22 LEU   113     211.323  48.230 -30.242  1.00  0.00           H  
ATOM   1622 HD23 LEU   113     209.767  48.536 -29.498  1.00  0.00           H  
ATOM   1623  C   LEU   113     212.341  44.015 -32.693  1.00  0.00           C  
ATOM   1624  O   LEU   113     211.902  43.867 -33.780  1.00  0.00           O  
ATOM   1625  N   GLU   114     213.606  43.690 -32.493  1.00  0.00           N  
ATOM   1626  H   GLU   114     213.955  43.852 -31.559  1.00  0.00           H  
ATOM   1627  CA  GLU   114     214.664  43.323 -33.474  1.00  0.00           C  
ATOM   1628  HA  GLU   114     214.296  43.566 -34.471  1.00  0.00           H  
ATOM   1629  CB  GLU   114     215.901  44.144 -33.026  1.00  0.00           C  
ATOM   1630  HB2 GLU   114     216.154  43.851 -32.007  1.00  0.00           H  
ATOM   1631  HB3 GLU   114     216.733  43.976 -33.710  1.00  0.00           H  
ATOM   1632  CG  GLU   114     215.715  45.705 -33.006  1.00  0.00           C  
ATOM   1633  HG2 GLU   114     214.832  46.012 -32.444  1.00  0.00           H  
ATOM   1634  HG3 GLU   114     216.535  46.140 -32.435  1.00  0.00           H  
ATOM   1635  CD  GLU   114     215.710  46.384 -34.396  1.00  0.00           C  
ATOM   1636  OE1 GLU   114     216.028  45.796 -35.479  1.00  0.00           O  
ATOM   1637  OE2 GLU   114     215.637  47.651 -34.377  1.00  0.00           O  
ATOM   1638  C   GLU   114     214.965  41.788 -33.579  1.00  0.00           C  
ATOM   1639  O   GLU   114     216.032  41.483 -34.123  1.00  0.00           O  
ATOM   1640  N   ASP   115     214.066  40.966 -33.073  1.00  0.00           N  
ATOM   1641  H   ASP   115     213.220  41.458 -32.824  1.00  0.00           H  
ATOM   1642  CA  ASP   115     214.284  39.510 -32.768  1.00  0.00           C  
ATOM   1643  HA  ASP   115     213.533  39.192 -32.045  1.00  0.00           H  
ATOM   1644  CB  ASP   115     214.055  38.718 -34.069  1.00  0.00           C  
ATOM   1645  HB2 ASP   115     214.707  39.087 -34.860  1.00  0.00           H  
ATOM   1646  HB3 ASP   115     214.270  37.650 -34.029  1.00  0.00           H  
ATOM   1647  CG  ASP   115     212.637  38.915 -34.593  1.00  0.00           C  
ATOM   1648  OD1 ASP   115     211.740  38.968 -33.704  1.00  0.00           O  
ATOM   1649  OD2 ASP   115     212.300  38.911 -35.786  1.00  0.00           O  
ATOM   1650  C   ASP   115     215.568  39.184 -32.076  1.00  0.00           C  
ATOM   1651  O   ASP   115     216.270  38.204 -32.460  1.00  0.00           O  
ATOM   1652  N   MET   116     216.011  39.949 -31.073  1.00  0.00           N  
ATOM   1653  H   MET   116     215.457  40.743 -30.783  1.00  0.00           H  
ATOM   1654  CA  MET   116     217.165  39.774 -30.185  1.00  0.00           C  
ATOM   1655  HA  MET   116     217.573  38.766 -30.256  1.00  0.00           H  
ATOM   1656  CB  MET   116     218.265  40.785 -30.542  1.00  0.00           C  
ATOM   1657  HB2 MET   116     217.750  41.737 -30.673  1.00  0.00           H  
ATOM   1658  HB3 MET   116     219.014  40.904 -29.760  1.00  0.00           H  
ATOM   1659  CG  MET   116     218.952  40.360 -31.854  1.00  0.00           C  
ATOM   1660  HG2 MET   116     219.431  39.431 -31.544  1.00  0.00           H  
ATOM   1661  HG3 MET   116     218.163  40.131 -32.571  1.00  0.00           H  
ATOM   1662  SD  MET   116     220.008  41.392 -32.726  1.00  0.00           S  
ATOM   1663  CE  MET   116     221.283  42.051 -31.526  1.00  0.00           C  
ATOM   1664  HE1 MET   116     221.834  42.899 -31.934  1.00  0.00           H  
ATOM   1665  HE2 MET   116     220.954  42.233 -30.503  1.00  0.00           H  
ATOM   1666  HE3 MET   116     221.925  41.190 -31.343  1.00  0.00           H  
ATOM   1667  C   MET   116     216.733  39.894 -28.689  1.00  0.00           C  
ATOM   1668  O   MET   116     216.925  40.940 -28.007  1.00  0.00           O  
ATOM   1669  N   PRO   117     216.035  38.856 -28.137  1.00  0.00           N  
ATOM   1670  CD  PRO   117     215.784  37.512 -28.728  1.00  0.00           C  
ATOM   1671  HD2 PRO   117     216.542  36.799 -28.404  1.00  0.00           H  
ATOM   1672  HD3 PRO   117     215.835  37.521 -29.817  1.00  0.00           H  
ATOM   1673  CG  PRO   117     214.406  37.134 -28.188  1.00  0.00           C  
ATOM   1674  HG2 PRO   117     214.272  36.053 -28.204  1.00  0.00           H  
ATOM   1675  HG3 PRO   117     213.661  37.621 -28.817  1.00  0.00           H  
ATOM   1676  CB  PRO   117     214.438  37.714 -26.713  1.00  0.00           C  
ATOM   1677  HB2 PRO   117     214.769  36.916 -26.049  1.00  0.00           H  
ATOM   1678  HB3 PRO   117     213.468  38.149 -26.475  1.00  0.00           H  
ATOM   1679  CA  PRO   117     215.455  38.925 -26.799  1.00  0.00           C  
ATOM   1680  HA  PRO   117     214.887  39.854 -26.772  1.00  0.00           H  
ATOM   1681  C   PRO   117     216.398  38.877 -25.678  1.00  0.00           C  
ATOM   1682  O   PRO   117     217.587  38.494 -25.731  1.00  0.00           O  
ATOM   1683  N   VAL   118     215.700  39.202 -24.531  1.00  0.00           N  
ATOM   1684  H   VAL   118     214.694  39.112 -24.548  1.00  0.00           H  
ATOM   1685  CA  VAL   118     216.247  39.335 -23.114  1.00  0.00           C  
ATOM   1686  HA  VAL   118     217.334  39.246 -23.109  1.00  0.00           H  
ATOM   1687  CB  VAL   118     215.910  40.645 -22.519  1.00  0.00           C  
ATOM   1688  HB  VAL   118     216.192  41.322 -23.325  1.00  0.00           H  
ATOM   1689  CG1 VAL   118     216.786  40.931 -21.357  1.00  0.00           C  
ATOM   1690 HG11 VAL   118     216.784  41.960 -20.997  1.00  0.00           H  
ATOM   1691 HG12 VAL   118     217.772  40.704 -21.763  1.00  0.00           H  
ATOM   1692 HG13 VAL   118     216.568  40.281 -20.511  1.00  0.00           H  
ATOM   1693  CG2 VAL   118     214.536  41.013 -22.209  1.00  0.00           C  
ATOM   1694 HG21 VAL   118     214.326  42.054 -21.963  1.00  0.00           H  
ATOM   1695 HG22 VAL   118     214.105  40.422 -21.402  1.00  0.00           H  
ATOM   1696 HG23 VAL   118     214.007  40.823 -23.143  1.00  0.00           H  
ATOM   1697  C   VAL   118     215.796  38.156 -22.157  1.00  0.00           C  
ATOM   1698  O   VAL   118     214.718  37.676 -22.313  1.00  0.00           O  
ATOM   1699  N   ASP   119     216.653  37.795 -21.143  1.00  0.00           N  
ATOM   1700  H   ASP   119     217.641  37.935 -21.296  1.00  0.00           H  
ATOM   1701  CA  ASP   119     216.455  36.757 -20.154  1.00  0.00           C  
ATOM   1702  HA  ASP   119     215.398  36.671 -19.903  1.00  0.00           H  
ATOM   1703  CB  ASP   119     216.998  35.399 -20.598  1.00  0.00           C  
ATOM   1704  HB2 ASP   119     218.065  35.453 -20.818  1.00  0.00           H  
ATOM   1705  HB3 ASP   119     216.791  34.627 -19.857  1.00  0.00           H  
ATOM   1706  CG  ASP   119     216.223  34.766 -21.731  1.00  0.00           C  
ATOM   1707  OD1 ASP   119     216.903  34.435 -22.752  1.00  0.00           O  
ATOM   1708  OD2 ASP   119     215.058  34.417 -21.575  1.00  0.00           O  
ATOM   1709  C   ASP   119     217.295  37.207 -18.829  1.00  0.00           C  
ATOM   1710  O   ASP   119     218.382  37.726 -19.020  1.00  0.00           O  
ATOM   1711  N   PRO   120     216.788  37.110 -17.565  1.00  0.00           N  
ATOM   1712  CD  PRO   120     215.549  36.426 -17.304  1.00  0.00           C  
ATOM   1713  HD2 PRO   120     215.629  35.386 -17.622  1.00  0.00           H  
ATOM   1714  HD3 PRO   120     214.770  36.942 -17.866  1.00  0.00           H  
ATOM   1715  CG  PRO   120     215.240  36.601 -15.811  1.00  0.00           C  
ATOM   1716  HG2 PRO   120     215.360  35.632 -15.326  1.00  0.00           H  
ATOM   1717  HG3 PRO   120     214.248  37.041 -15.707  1.00  0.00           H  
ATOM   1718  CB  PRO   120     216.341  37.623 -15.313  1.00  0.00           C  
ATOM   1719  HB2 PRO   120     216.612  37.316 -14.303  1.00  0.00           H  
ATOM   1720  HB3 PRO   120     216.006  38.650 -15.462  1.00  0.00           H  
ATOM   1721  CA  PRO   120     217.468  37.511 -16.367  1.00  0.00           C  
ATOM   1722  HA  PRO   120     217.843  38.504 -16.617  1.00  0.00           H  
ATOM   1723  C   PRO   120     218.699  36.597 -16.055  1.00  0.00           C  
ATOM   1724  O   PRO   120     218.527  35.357 -15.962  1.00  0.00           O  
ATOM   1725  N   ASP   121     219.859  37.219 -15.805  1.00  0.00           N  
ATOM   1726  H   ASP   121     219.835  38.228 -15.830  1.00  0.00           H  
ATOM   1727  CA  ASP   121     221.192  36.582 -15.549  1.00  0.00           C  
ATOM   1728  HA  ASP   121     221.106  35.495 -15.553  1.00  0.00           H  
ATOM   1729  CB  ASP   121     222.208  36.934 -16.661  1.00  0.00           C  
ATOM   1730  HB2 ASP   121     221.762  36.638 -17.611  1.00  0.00           H  
ATOM   1731  HB3 ASP   121     222.383  38.009 -16.695  1.00  0.00           H  
ATOM   1732  CG  ASP   121     223.566  36.121 -16.563  1.00  0.00           C  
ATOM   1733  OD1 ASP   121     223.456  34.924 -16.601  1.00  0.00           O  
ATOM   1734  OD2 ASP   121     224.612  36.702 -16.153  1.00  0.00           O  
ATOM   1735  C   ASP   121     221.634  37.070 -14.192  1.00  0.00           C  
ATOM   1736  O   ASP   121     221.757  38.276 -13.893  1.00  0.00           O  
ATOM   1737  N   ASN   122     221.845  36.035 -13.363  1.00  0.00           N  
ATOM   1738  H   ASN   122     221.749  35.148 -13.835  1.00  0.00           H  
ATOM   1739  CA  ASN   122     222.442  36.064 -11.986  1.00  0.00           C  
ATOM   1740  HA  ASN   122     222.023  36.970 -11.546  1.00  0.00           H  
ATOM   1741  CB  ASN   122     221.861  34.925 -11.138  1.00  0.00           C  
ATOM   1742  HB2 ASN   122     222.114  34.025 -11.697  1.00  0.00           H  
ATOM   1743  HB3 ASN   122     222.294  34.953 -10.138  1.00  0.00           H  
ATOM   1744  CG  ASN   122     220.342  34.992 -10.987  1.00  0.00           C  
ATOM   1745  OD1 ASN   122     219.638  35.845 -11.513  1.00  0.00           O  
ATOM   1746  ND2 ASN   122     219.836  34.091 -10.243  1.00  0.00           N  
ATOM   1747 HD21 ASN   122     220.303  33.269  -9.888  1.00  0.00           H  
ATOM   1748 HD22 ASN   122     218.826  34.060 -10.238  1.00  0.00           H  
ATOM   1749  C   ASN   122     223.968  36.030 -12.053  1.00  0.00           C  
ATOM   1750  O   ASN   122     224.573  35.230 -12.817  1.00  0.00           O  
ATOM   1751  N   GLU   123     224.656  36.799 -11.160  1.00  0.00           N  
ATOM   1752  H   GLU   123     224.142  37.249 -10.416  1.00  0.00           H  
ATOM   1753  CA  GLU   123     226.102  36.849 -11.000  1.00  0.00           C  
ATOM   1754  HA  GLU   123     226.543  35.878 -11.224  1.00  0.00           H  
ATOM   1755  CB  GLU   123     226.621  38.011 -11.885  1.00  0.00           C  
ATOM   1756  HB2 GLU   123     226.498  37.769 -12.940  1.00  0.00           H  
ATOM   1757  HB3 GLU   123     226.143  38.969 -11.681  1.00  0.00           H  
ATOM   1758  CG  GLU   123     228.102  38.239 -11.920  1.00  0.00           C  
ATOM   1759  HG2 GLU   123     228.273  39.140 -12.508  1.00  0.00           H  
ATOM   1760  HG3 GLU   123     228.439  38.504 -10.918  1.00  0.00           H  
ATOM   1761  CD  GLU   123     228.893  37.009 -12.402  1.00  0.00           C  
ATOM   1762  OE1 GLU   123     228.794  35.956 -11.744  1.00  0.00           O  
ATOM   1763  OE2 GLU   123     229.688  37.172 -13.370  1.00  0.00           O  
ATOM   1764  C   GLU   123     226.514  37.145  -9.490  1.00  0.00           C  
ATOM   1765  O   GLU   123     225.791  37.941  -8.799  1.00  0.00           O  
ATOM   1766  N   ALA   124     227.661  36.643  -9.043  1.00  0.00           N  
ATOM   1767  H   ALA   124     228.089  36.074  -9.759  1.00  0.00           H  
ATOM   1768  CA  ALA   124     228.069  36.624  -7.661  1.00  0.00           C  
ATOM   1769  HA  ALA   124     227.607  37.445  -7.112  1.00  0.00           H  
ATOM   1770  CB  ALA   124     227.603  35.365  -6.974  1.00  0.00           C  
ATOM   1771  HB1 ALA   124     226.583  35.159  -7.296  1.00  0.00           H  
ATOM   1772  HB2 ALA   124     228.343  34.609  -7.239  1.00  0.00           H  
ATOM   1773  HB3 ALA   124     227.583  35.489  -5.891  1.00  0.00           H  
ATOM   1774  C   ALA   124     229.571  36.929  -7.576  1.00  0.00           C  
ATOM   1775  O   ALA   124     230.382  36.586  -8.460  1.00  0.00           O  
ATOM   1776  N   TYR   125     230.012  37.532  -6.452  1.00  0.00           N  
ATOM   1777  H   TYR   125     229.337  37.817  -5.757  1.00  0.00           H  
ATOM   1778  CA  TYR   125     231.488  37.765  -6.196  1.00  0.00           C  
ATOM   1779  HA  TYR   125     232.045  36.975  -6.699  1.00  0.00           H  
ATOM   1780  CB  TYR   125     231.717  39.161  -6.805  1.00  0.00           C  
ATOM   1781  HB2 TYR   125     231.223  39.209  -7.775  1.00  0.00           H  
ATOM   1782  HB3 TYR   125     231.297  40.007  -6.261  1.00  0.00           H  
ATOM   1783  CG  TYR   125     233.183  39.522  -7.082  1.00  0.00           C  
ATOM   1784  CD1 TYR   125     233.785  40.543  -6.279  1.00  0.00           C  
ATOM   1785  HD1 TYR   125     233.221  41.072  -5.525  1.00  0.00           H  
ATOM   1786  CE1 TYR   125     234.965  41.055  -6.671  1.00  0.00           C  
ATOM   1787  HE1 TYR   125     235.343  41.962  -6.223  1.00  0.00           H  
ATOM   1788  CZ  TYR   125     235.732  40.397  -7.670  1.00  0.00           C  
ATOM   1789  OH  TYR   125     236.977  40.761  -7.913  1.00  0.00           O  
ATOM   1790  HH  TYR   125     237.526  39.974  -7.892  1.00  0.00           H  
ATOM   1791  CE2 TYR   125     235.197  39.354  -8.415  1.00  0.00           C  
ATOM   1792  HE2 TYR   125     235.717  38.774  -9.164  1.00  0.00           H  
ATOM   1793  CD2 TYR   125     233.875  38.872  -8.087  1.00  0.00           C  
ATOM   1794  HD2 TYR   125     233.355  38.150  -8.699  1.00  0.00           H  
ATOM   1795  C   TYR   125     231.830  37.791  -4.708  1.00  0.00           C  
ATOM   1796  O   TYR   125     230.993  37.370  -3.919  1.00  0.00           O  
ATOM   1797  N   GLU   126     233.123  38.181  -4.320  1.00  0.00           N  
ATOM   1798  H   GLU   126     233.673  38.560  -5.077  1.00  0.00           H  
ATOM   1799  CA  GLU   126     233.715  38.154  -2.964  1.00  0.00           C  
ATOM   1800  HA  GLU   126     233.158  37.348  -2.487  1.00  0.00           H  
ATOM   1801  CB  GLU   126     235.158  37.629  -3.051  1.00  0.00           C  
ATOM   1802  HB2 GLU   126     235.594  38.278  -3.811  1.00  0.00           H  
ATOM   1803  HB3 GLU   126     235.627  37.860  -2.095  1.00  0.00           H  
ATOM   1804  CG  GLU   126     235.352  36.163  -3.368  1.00  0.00           C  
ATOM   1805  HG2 GLU   126     234.828  35.546  -2.637  1.00  0.00           H  
ATOM   1806  HG3 GLU   126     234.944  35.842  -4.326  1.00  0.00           H  
ATOM   1807  CD  GLU   126     236.873  35.755  -3.096  1.00  0.00           C  
ATOM   1808  OE1 GLU   126     237.391  35.039  -3.990  1.00  0.00           O  
ATOM   1809  OE2 GLU   126     237.442  36.004  -1.970  1.00  0.00           O  
ATOM   1810  C   GLU   126     233.596  39.492  -2.219  1.00  0.00           C  
ATOM   1811  O   GLU   126     233.313  40.545  -2.786  1.00  0.00           O  
ATOM   1812  N   MET   127     233.899  39.469  -0.889  1.00  0.00           N  
ATOM   1813  H   MET   127     234.011  38.593  -0.400  1.00  0.00           H  
ATOM   1814  CA  MET   127     233.943  40.613   0.032  1.00  0.00           C  
ATOM   1815  HA  MET   127     233.042  41.181  -0.199  1.00  0.00           H  
ATOM   1816  CB  MET   127     233.954  40.239   1.603  1.00  0.00           C  
ATOM   1817  HB2 MET   127     234.782  39.566   1.828  1.00  0.00           H  
ATOM   1818  HB3 MET   127     234.135  41.125   2.211  1.00  0.00           H  
ATOM   1819  CG  MET   127     232.682  39.602   2.059  1.00  0.00           C  
ATOM   1820  HG2 MET   127     232.700  38.546   1.793  1.00  0.00           H  
ATOM   1821  HG3 MET   127     232.608  39.550   3.146  1.00  0.00           H  
ATOM   1822  SD  MET   127     231.001  40.247   1.439  1.00  0.00           S  
ATOM   1823  CE  MET   127     231.120  41.977   2.034  1.00  0.00           C  
ATOM   1824  HE1 MET   127     231.260  41.927   3.113  1.00  0.00           H  
ATOM   1825  HE2 MET   127     232.019  42.440   1.626  1.00  0.00           H  
ATOM   1826  HE3 MET   127     230.190  42.463   1.740  1.00  0.00           H  
ATOM   1827  C   MET   127     235.220  41.414  -0.300  1.00  0.00           C  
ATOM   1828  O   MET   127     236.252  40.837  -0.457  1.00  0.00           O  
ATOM   1829  N   PRO   128     235.069  42.767  -0.288  1.00  0.00           N  
ATOM   1830  CD  PRO   128     233.787  43.494  -0.510  1.00  0.00           C  
ATOM   1831  HD2 PRO   128     233.282  43.648   0.443  1.00  0.00           H  
ATOM   1832  HD3 PRO   128     233.142  42.900  -1.158  1.00  0.00           H  
ATOM   1833  CG  PRO   128     234.120  44.820  -1.065  1.00  0.00           C  
ATOM   1834  HG2 PRO   128     233.445  45.582  -0.675  1.00  0.00           H  
ATOM   1835  HG3 PRO   128     233.843  44.716  -2.114  1.00  0.00           H  
ATOM   1836  CB  PRO   128     235.587  45.139  -0.891  1.00  0.00           C  
ATOM   1837  HB2 PRO   128     235.724  45.799  -0.034  1.00  0.00           H  
ATOM   1838  HB3 PRO   128     235.970  45.628  -1.786  1.00  0.00           H  
ATOM   1839  CA  PRO   128     236.172  43.684  -0.671  1.00  0.00           C  
ATOM   1840  HA  PRO   128     236.685  43.387  -1.586  1.00  0.00           H  
ATOM   1841  C   PRO   128     237.251  43.785   0.391  1.00  0.00           C  
ATOM   1842  O   PRO   128     237.312  42.975   1.332  1.00  0.00           O  
ATOM   1843  N   SER   129     238.110  44.803   0.255  1.00  0.00           N  
ATOM   1844  H   SER   129     237.962  45.447  -0.508  1.00  0.00           H  
ATOM   1845  CA  SER   129     239.306  44.996   1.048  1.00  0.00           C  
ATOM   1846  HA  SER   129     239.625  44.091   1.564  1.00  0.00           H  
ATOM   1847  CB  SER   129     240.526  45.274   0.228  1.00  0.00           C  
ATOM   1848  HB2 SER   129     241.284  45.396   1.002  1.00  0.00           H  
ATOM   1849  HB3 SER   129     240.934  44.470  -0.385  1.00  0.00           H  
ATOM   1850  OG  SER   129     240.499  46.455  -0.532  1.00  0.00           O  
ATOM   1851  HG  SER   129     241.373  46.853  -0.531  1.00  0.00           H  
ATOM   1852  C   SER   129     239.058  46.118   2.075  1.00  0.00           C  
ATOM   1853  O   SER   129     239.827  46.374   2.960  1.00  0.00           O  
ATOM   1854  N   GLU   130     237.912  46.804   2.027  1.00  0.00           N  
ATOM   1855  H   GLU   130     237.234  46.441   1.373  1.00  0.00           H  
ATOM   1856  CA  GLU   130     237.588  47.945   2.974  1.00  0.00           C  
ATOM   1857  HA  GLU   130     238.570  48.378   3.161  1.00  0.00           H  
ATOM   1858  CB  GLU   130     236.796  49.015   2.219  1.00  0.00           C  
ATOM   1859  HB2 GLU   130     236.777  49.902   2.853  1.00  0.00           H  
ATOM   1860  HB3 GLU   130     237.335  49.336   1.327  1.00  0.00           H  
ATOM   1861  CG  GLU   130     235.342  48.619   1.927  1.00  0.00           C  
ATOM   1862  HG2 GLU   130     235.242  47.785   1.233  1.00  0.00           H  
ATOM   1863  HG3 GLU   130     234.778  48.341   2.817  1.00  0.00           H  
ATOM   1864  CD  GLU   130     234.481  49.709   1.224  1.00  0.00           C  
ATOM   1865  OE1 GLU   130     233.521  49.334   0.532  1.00  0.00           O  
ATOM   1866  OE2 GLU   130     234.755  50.868   1.642  1.00  0.00           O  
ATOM   1867  C   GLU   130     236.891  47.371   4.244  1.00  0.00           C  
ATOM   1868  O   GLU   130     236.526  48.183   5.120  1.00  0.00           O  
ATOM   1869  N   GLU   131     236.731  46.080   4.427  1.00  0.00           N  
ATOM   1870  H   GLU   131     236.904  45.471   3.640  1.00  0.00           H  
ATOM   1871  CA  GLU   131     236.146  45.474   5.618  1.00  0.00           C  
ATOM   1872  HA  GLU   131     235.407  46.111   6.105  1.00  0.00           H  
ATOM   1873  CB  GLU   131     235.215  44.233   5.281  1.00  0.00           C  
ATOM   1874  HB2 GLU   131     235.765  43.562   4.620  1.00  0.00           H  
ATOM   1875  HB3 GLU   131     234.823  43.607   6.083  1.00  0.00           H  
ATOM   1876  CG  GLU   131     233.983  44.731   4.507  1.00  0.00           C  
ATOM   1877  HG2 GLU   131     234.321  45.310   3.648  1.00  0.00           H  
ATOM   1878  HG3 GLU   131     233.475  43.841   4.136  1.00  0.00           H  
ATOM   1879  CD  GLU   131     232.916  45.555   5.428  1.00  0.00           C  
ATOM   1880  OE1 GLU   131     232.829  45.457   6.667  1.00  0.00           O  
ATOM   1881  OE2 GLU   131     231.940  46.164   4.819  1.00  0.00           O  
ATOM   1882  C   GLU   131     237.194  44.983   6.641  1.00  0.00           C  
ATOM   1883  O   GLU   131     238.307  44.667   6.217  1.00  0.00           O  
ATOM   1884  N   GLY   132     236.792  44.985   7.983  1.00  0.00           N  
ATOM   1885  H   GLY   132     235.809  45.194   8.080  1.00  0.00           H  
ATOM   1886  CA  GLY   132     237.580  44.673   9.152  1.00  0.00           C  
ATOM   1887  HA2 GLY   132     236.881  44.734   9.986  1.00  0.00           H  
ATOM   1888  HA3 GLY   132     238.044  43.690   9.075  1.00  0.00           H  
ATOM   1889  C   GLY   132     238.671  45.651   9.421  1.00  0.00           C  
ATOM   1890  O   GLY   132     238.915  46.633   8.771  1.00  0.00           O  
ATOM   1891  N   TYR   133     239.500  45.213  10.373  1.00  0.00           N  
ATOM   1892  H   TYR   133     239.393  44.333  10.857  1.00  0.00           H  
ATOM   1893  CA  TYR   133     240.664  45.993  10.832  1.00  0.00           C  
ATOM   1894  HA  TYR   133     240.946  46.697  10.049  1.00  0.00           H  
ATOM   1895  CB  TYR   133     240.229  46.854  12.016  1.00  0.00           C  
ATOM   1896  HB2 TYR   133     239.497  47.634  11.808  1.00  0.00           H  
ATOM   1897  HB3 TYR   133     239.796  46.099  12.672  1.00  0.00           H  
ATOM   1898  CG  TYR   133     241.377  47.583  12.655  1.00  0.00           C  
ATOM   1899  CD1 TYR   133     241.873  47.058  13.896  1.00  0.00           C  
ATOM   1900  HD1 TYR   133     241.556  46.143  14.374  1.00  0.00           H  
ATOM   1901  CE1 TYR   133     242.971  47.644  14.479  1.00  0.00           C  
ATOM   1902  HE1 TYR   133     243.332  47.223  15.405  1.00  0.00           H  
ATOM   1903  CZ  TYR   133     243.486  48.843  13.976  1.00  0.00           C  
ATOM   1904  OH  TYR   133     244.418  49.453  14.695  1.00  0.00           O  
ATOM   1905  HH  TYR   133     244.764  48.852  15.359  1.00  0.00           H  
ATOM   1906  CE2 TYR   133     243.016  49.360  12.733  1.00  0.00           C  
ATOM   1907  HE2 TYR   133     243.398  50.249  12.252  1.00  0.00           H  
ATOM   1908  CD2 TYR   133     242.015  48.671  12.050  1.00  0.00           C  
ATOM   1909  HD2 TYR   133     241.616  49.034  11.114  1.00  0.00           H  
ATOM   1910  C   TYR   133     241.898  45.021  11.094  1.00  0.00           C  
ATOM   1911  O   TYR   133     241.758  43.792  11.264  1.00  0.00           O  
ATOM   1912  N   GLN   134     243.086  45.545  11.198  1.00  0.00           N  
ATOM   1913  H   GLN   134     243.274  46.533  11.288  1.00  0.00           H  
ATOM   1914  CA  GLN   134     244.319  44.694  11.070  1.00  0.00           C  
ATOM   1915  HA  GLN   134     244.235  43.955  10.273  1.00  0.00           H  
ATOM   1916  CB  GLN   134     245.559  45.547  10.641  1.00  0.00           C  
ATOM   1917  HB2 GLN   134     245.533  46.550  11.067  1.00  0.00           H  
ATOM   1918  HB3 GLN   134     246.482  45.153  11.065  1.00  0.00           H  
ATOM   1919  CG  GLN   134     245.596  45.915   9.166  1.00  0.00           C  
ATOM   1920  HG2 GLN   134     245.871  45.023   8.603  1.00  0.00           H  
ATOM   1921  HG3 GLN   134     244.564  46.167   8.920  1.00  0.00           H  
ATOM   1922  CD  GLN   134     246.539  47.148   8.902  1.00  0.00           C  
ATOM   1923  OE1 GLN   134     246.091  48.291   9.205  1.00  0.00           O  
ATOM   1924  NE2 GLN   134     247.710  47.057   8.328  1.00  0.00           N  
ATOM   1925 HE21 GLN   134     248.071  46.128   8.168  1.00  0.00           H  
ATOM   1926 HE22 GLN   134     248.345  47.794   8.054  1.00  0.00           H  
ATOM   1927  C   GLN   134     244.654  43.842  12.253  1.00  0.00           C  
ATOM   1928  O   GLN   134     245.336  42.796  12.075  1.00  0.00           O  
ATOM   1929  N   ASP   135     244.246  44.148  13.484  1.00  0.00           N  
ATOM   1930  H   ASP   135     243.609  44.914  13.652  1.00  0.00           H  
ATOM   1931  CA  ASP   135     244.557  43.327  14.618  1.00  0.00           C  
ATOM   1932  HA  ASP   135     245.576  42.974  14.459  1.00  0.00           H  
ATOM   1933  CB  ASP   135     244.405  44.134  15.951  1.00  0.00           C  
ATOM   1934  HB2 ASP   135     245.103  44.971  15.972  1.00  0.00           H  
ATOM   1935  HB3 ASP   135     243.398  44.550  15.909  1.00  0.00           H  
ATOM   1936  CG  ASP   135     244.822  43.421  17.236  1.00  0.00           C  
ATOM   1937  OD1 ASP   135     244.034  43.534  18.182  1.00  0.00           O  
ATOM   1938  OD2 ASP   135     245.818  42.645  17.294  1.00  0.00           O  
ATOM   1939  C   ASP   135     243.726  42.035  14.536  1.00  0.00           C  
ATOM   1940  O   ASP   135     243.985  41.182  15.391  1.00  0.00           O  
ATOM   1941  N   TYR   136     242.868  41.823  13.555  1.00  0.00           N  
ATOM   1942  H   TYR   136     242.724  42.568  12.889  1.00  0.00           H  
ATOM   1943  CA  TYR   136     242.100  40.643  13.212  1.00  0.00           C  
ATOM   1944  HA  TYR   136     242.097  39.877  13.987  1.00  0.00           H  
ATOM   1945  CB  TYR   136     240.607  40.914  13.042  1.00  0.00           C  
ATOM   1946  HB2 TYR   136     240.556  41.462  12.101  1.00  0.00           H  
ATOM   1947  HB3 TYR   136     240.158  39.922  13.088  1.00  0.00           H  
ATOM   1948  CG  TYR   136     239.986  41.770  14.118  1.00  0.00           C  
ATOM   1949  CD1 TYR   136     239.696  43.111  13.836  1.00  0.00           C  
ATOM   1950  HD1 TYR   136     240.012  43.544  12.899  1.00  0.00           H  
ATOM   1951  CE1 TYR   136     239.077  43.969  14.794  1.00  0.00           C  
ATOM   1952  HE1 TYR   136     239.021  45.017  14.539  1.00  0.00           H  
ATOM   1953  CZ  TYR   136     238.732  43.434  16.087  1.00  0.00           C  
ATOM   1954  OH  TYR   136     238.037  44.169  17.018  1.00  0.00           O  
ATOM   1955  HH  TYR   136     237.632  44.962  16.659  1.00  0.00           H  
ATOM   1956  CE2 TYR   136     239.028  42.040  16.399  1.00  0.00           C  
ATOM   1957  HE2 TYR   136     238.725  41.629  17.350  1.00  0.00           H  
ATOM   1958  CD2 TYR   136     239.546  41.288  15.350  1.00  0.00           C  
ATOM   1959  HD2 TYR   136     239.636  40.226  15.527  1.00  0.00           H  
ATOM   1960  C   TYR   136     242.577  39.702  12.142  1.00  0.00           C  
ATOM   1961  O   TYR   136     242.079  38.525  12.010  1.00  0.00           O  
ATOM   1962  N   GLU   137     243.522  40.141  11.357  1.00  0.00           N  
ATOM   1963  H   GLU   137     243.925  41.038  11.589  1.00  0.00           H  
ATOM   1964  CA  GLU   137     244.192  39.512  10.179  1.00  0.00           C  
ATOM   1965  HA  GLU   137     243.445  39.221   9.440  1.00  0.00           H  
ATOM   1966  CB  GLU   137     244.937  40.592   9.435  1.00  0.00           C  
ATOM   1967  HB2 GLU   137     245.501  41.142  10.189  1.00  0.00           H  
ATOM   1968  HB3 GLU   137     245.729  40.186   8.805  1.00  0.00           H  
ATOM   1969  CG  GLU   137     244.153  41.555   8.582  1.00  0.00           C  
ATOM   1970  HG2 GLU   137     243.445  42.088   9.217  1.00  0.00           H  
ATOM   1971  HG3 GLU   137     244.738  42.302   8.045  1.00  0.00           H  
ATOM   1972  CD  GLU   137     243.488  40.873   7.326  1.00  0.00           C  
ATOM   1973  OE1 GLU   137     242.467  40.158   7.454  1.00  0.00           O  
ATOM   1974  OE2 GLU   137     243.982  41.056   6.211  1.00  0.00           O  
ATOM   1975  C   GLU   137     245.091  38.331  10.565  1.00  0.00           C  
ATOM   1976  O   GLU   137     245.581  38.300  11.699  1.00  0.00           O  
ATOM   1977  N   PRO   138     245.336  37.384   9.665  1.00  0.00           N  
ATOM   1978  CD  PRO   138     244.586  37.279   8.376  1.00  0.00           C  
ATOM   1979  HD2 PRO   138     244.753  38.223   7.857  1.00  0.00           H  
ATOM   1980  HD3 PRO   138     243.539  37.028   8.543  1.00  0.00           H  
ATOM   1981  CG  PRO   138     245.286  36.185   7.689  1.00  0.00           C  
ATOM   1982  HG2 PRO   138     246.183  36.589   7.219  1.00  0.00           H  
ATOM   1983  HG3 PRO   138     244.682  35.691   6.927  1.00  0.00           H  
ATOM   1984  CB  PRO   138     245.563  35.228   8.840  1.00  0.00           C  
ATOM   1985  HB2 PRO   138     246.354  34.514   8.611  1.00  0.00           H  
ATOM   1986  HB3 PRO   138     244.620  34.725   9.058  1.00  0.00           H  
ATOM   1987  CA  PRO   138     245.934  36.125   9.986  1.00  0.00           C  
ATOM   1988  HA  PRO   138     245.444  35.671  10.847  1.00  0.00           H  
ATOM   1989  C   PRO   138     247.444  36.163  10.243  1.00  0.00           C  
ATOM   1990  O   PRO   138     248.059  37.209  10.130  1.00  0.00           O  
ATOM   1991  N   GLU   139     247.874  35.087  10.818  1.00  0.00           N  
ATOM   1992  H   GLU   139     247.205  34.335  10.905  1.00  0.00           H  
ATOM   1993  CA  GLU   139     249.273  34.756  11.231  1.00  0.00           C  
ATOM   1994  HA  GLU   139     249.762  35.720  11.374  1.00  0.00           H  
ATOM   1995  CB  GLU   139     249.295  34.189  12.651  1.00  0.00           C  
ATOM   1996  HB2 GLU   139     248.572  34.761  13.232  1.00  0.00           H  
ATOM   1997  HB3 GLU   139     248.888  33.181  12.724  1.00  0.00           H  
ATOM   1998  CG  GLU   139     250.775  34.206  13.295  1.00  0.00           C  
ATOM   1999  HG2 GLU   139     250.567  33.918  14.326  1.00  0.00           H  
ATOM   2000  HG3 GLU   139     251.389  33.440  12.823  1.00  0.00           H  
ATOM   2001  CD  GLU   139     251.489  35.553  13.359  1.00  0.00           C  
ATOM   2002  OE1 GLU   139     252.162  35.978  12.386  1.00  0.00           O  
ATOM   2003  OE2 GLU   139     251.551  36.212  14.434  1.00  0.00           O  
ATOM   2004  C   GLU   139     250.093  33.800  10.314  1.00  0.00           C  
ATOM   2005  O   GLU   139     249.589  32.874   9.630  1.00  0.00           O  
ATOM   2006  N   ALA   140     251.382  34.095  10.224  1.00  0.00           N  
ATOM   2007  H   ALA   140     251.682  34.790  10.893  1.00  0.00           H  
ATOM   2008  CA  ALA   140     252.395  33.396   9.257  1.00  0.00           C  
ATOM   2009  HA  ALA   140     252.084  32.354   9.181  1.00  0.00           H  
ATOM   2010  CB  ALA   140     252.266  34.048   7.878  1.00  0.00           C  
ATOM   2011  HB1 ALA   140     251.183  34.057   7.748  1.00  0.00           H  
ATOM   2012  HB2 ALA   140     252.530  35.106   7.902  1.00  0.00           H  
ATOM   2013  HB3 ALA   140     252.791  33.477   7.113  1.00  0.00           H  
ATOM   2014  C   ALA   140     253.805  33.138   9.716  1.00  0.00           C  
ATOM   2015  O   ALA   140     253.986  31.967  10.174  1.00  0.00           O  
ATOM   2016  OXT ALA   140     254.698  34.054   9.786  1.00  0.00           O  
TER    2017      ALA   140 
ATOM   2017  N   ASP   141     204.381 -14.652  -0.130  1.00  0.00           N  
ATOM   2018  H1  ASP   141     203.432 -14.781  -0.450  1.00  0.00           H  
ATOM   2019  H2  ASP   141     204.460 -13.675   0.111  1.00  0.00           H  
ATOM   2020  H3  ASP   141     204.539 -15.186   0.713  1.00  0.00           H  
ATOM   2021  CA  ASP   141     205.185 -15.241  -1.218  1.00  0.00           C  
ATOM   2022  HA  ASP   141     204.791 -16.257  -1.254  1.00  0.00           H  
ATOM   2023  CB  ASP   141     205.011 -14.525  -2.596  1.00  0.00           C  
ATOM   2024  HB2 ASP   141     205.541 -13.573  -2.554  1.00  0.00           H  
ATOM   2025  HB3 ASP   141     205.603 -15.035  -3.356  1.00  0.00           H  
ATOM   2026  CG  ASP   141     203.599 -14.368  -3.062  1.00  0.00           C  
ATOM   2027  OD1 ASP   141     202.702 -15.015  -2.492  1.00  0.00           O  
ATOM   2028  OD2 ASP   141     203.338 -13.525  -3.961  1.00  0.00           O  
ATOM   2029  C   ASP   141     206.646 -15.308  -0.743  1.00  0.00           C  
ATOM   2030  O   ASP   141     207.132 -14.551   0.113  1.00  0.00           O  
ATOM   2031  N   ALA   142     207.414 -16.281  -1.292  1.00  0.00           N  
ATOM   2032  H   ALA   142     206.958 -17.136  -1.579  1.00  0.00           H  
ATOM   2033  CA  ALA   142     208.831 -16.325  -1.091  1.00  0.00           C  
ATOM   2034  HA  ALA   142     209.009 -16.309  -0.016  1.00  0.00           H  
ATOM   2035  CB  ALA   142     209.303 -17.692  -1.607  1.00  0.00           C  
ATOM   2036  HB1 ALA   142     210.354 -17.735  -1.323  1.00  0.00           H  
ATOM   2037  HB2 ALA   142     208.675 -18.544  -1.347  1.00  0.00           H  
ATOM   2038  HB3 ALA   142     209.243 -17.662  -2.695  1.00  0.00           H  
ATOM   2039  C   ALA   142     209.682 -15.132  -1.678  1.00  0.00           C  
ATOM   2040  O   ALA   142     209.600 -14.818  -2.847  1.00  0.00           O  
ATOM   2041  N   GLU   143     210.540 -14.547  -0.868  1.00  0.00           N  
ATOM   2042  H   GLU   143     210.479 -15.005   0.031  1.00  0.00           H  
ATOM   2043  CA  GLU   143     211.521 -13.519  -1.237  1.00  0.00           C  
ATOM   2044  HA  GLU   143     211.128 -12.690  -1.826  1.00  0.00           H  
ATOM   2045  CB  GLU   143     212.089 -13.012   0.092  1.00  0.00           C  
ATOM   2046  HB2 GLU   143     212.574 -12.077  -0.188  1.00  0.00           H  
ATOM   2047  HB3 GLU   143     211.224 -12.855   0.736  1.00  0.00           H  
ATOM   2048  CG  GLU   143     213.185 -13.814   0.796  1.00  0.00           C  
ATOM   2049  HG2 GLU   143     213.863 -14.331   0.116  1.00  0.00           H  
ATOM   2050  HG3 GLU   143     213.905 -13.198   1.335  1.00  0.00           H  
ATOM   2051  CD  GLU   143     212.630 -14.857   1.787  1.00  0.00           C  
ATOM   2052  OE1 GLU   143     213.469 -15.309   2.715  1.00  0.00           O  
ATOM   2053  OE2 GLU   143     211.479 -15.328   1.668  1.00  0.00           O  
ATOM   2054  C   GLU   143     212.728 -13.957  -2.071  1.00  0.00           C  
ATOM   2055  O   GLU   143     213.436 -13.161  -2.625  1.00  0.00           O  
ATOM   2056  N   PHE   144     212.872 -15.239  -2.227  1.00  0.00           N  
ATOM   2057  H   PHE   144     212.256 -15.880  -1.747  1.00  0.00           H  
ATOM   2058  CA  PHE   144     214.062 -15.796  -2.823  1.00  0.00           C  
ATOM   2059  HA  PHE   144     214.895 -15.175  -2.495  1.00  0.00           H  
ATOM   2060  CB  PHE   144     214.355 -17.291  -2.367  1.00  0.00           C  
ATOM   2061  HB2 PHE   144     213.649 -17.935  -2.892  1.00  0.00           H  
ATOM   2062  HB3 PHE   144     215.342 -17.499  -2.778  1.00  0.00           H  
ATOM   2063  CG  PHE   144     214.471 -17.618  -0.897  1.00  0.00           C  
ATOM   2064  CD1 PHE   144     215.557 -17.137  -0.168  1.00  0.00           C  
ATOM   2065  HD1 PHE   144     216.129 -16.351  -0.639  1.00  0.00           H  
ATOM   2066  CE1 PHE   144     215.847 -17.698   1.115  1.00  0.00           C  
ATOM   2067  HE1 PHE   144     216.681 -17.299   1.673  1.00  0.00           H  
ATOM   2068  CZ  PHE   144     214.883 -18.594   1.697  1.00  0.00           C  
ATOM   2069  HZ  PHE   144     215.089 -18.974   2.687  1.00  0.00           H  
ATOM   2070  CE2 PHE   144     213.696 -18.989   1.013  1.00  0.00           C  
ATOM   2071  HE2 PHE   144     212.904 -19.591   1.433  1.00  0.00           H  
ATOM   2072  CD2 PHE   144     213.550 -18.502  -0.279  1.00  0.00           C  
ATOM   2073  HD2 PHE   144     212.633 -18.794  -0.770  1.00  0.00           H  
ATOM   2074  C   PHE   144     214.043 -15.844  -4.368  1.00  0.00           C  
ATOM   2075  O   PHE   144     215.107 -15.924  -4.942  1.00  0.00           O  
ATOM   2076  N   ARG   145     212.889 -15.539  -4.964  1.00  0.00           N  
ATOM   2077  H   ARG   145     212.099 -15.489  -4.336  1.00  0.00           H  
ATOM   2078  CA  ARG   145     212.767 -15.276  -6.471  1.00  0.00           C  
ATOM   2079  HA  ARG   145     213.419 -15.965  -7.009  1.00  0.00           H  
ATOM   2080  CB  ARG   145     211.328 -15.708  -7.019  1.00  0.00           C  
ATOM   2081  HB2 ARG   145     210.610 -14.965  -6.670  1.00  0.00           H  
ATOM   2082  HB3 ARG   145     211.303 -15.709  -8.108  1.00  0.00           H  
ATOM   2083  CG  ARG   145     210.843 -16.987  -6.492  1.00  0.00           C  
ATOM   2084  HG2 ARG   145     211.741 -17.591  -6.622  1.00  0.00           H  
ATOM   2085  HG3 ARG   145     210.636 -16.941  -5.422  1.00  0.00           H  
ATOM   2086  CD  ARG   145     209.709 -17.506  -7.368  1.00  0.00           C  
ATOM   2087  HD2 ARG   145     208.948 -16.759  -7.596  1.00  0.00           H  
ATOM   2088  HD3 ARG   145     210.186 -17.797  -8.303  1.00  0.00           H  
ATOM   2089  NE  ARG   145     209.056 -18.663  -6.827  1.00  0.00           N  
ATOM   2090  HE  ARG   145     208.268 -18.300  -6.309  1.00  0.00           H  
ATOM   2091  CZ  ARG   145     209.315 -19.974  -6.836  1.00  0.00           C  
ATOM   2092  NH1 ARG   145     210.216 -20.492  -7.662  1.00  0.00           N  
ATOM   2093 HH11 ARG   145     210.720 -19.885  -8.292  1.00  0.00           H  
ATOM   2094 HH12 ARG   145     210.209 -21.489  -7.825  1.00  0.00           H  
ATOM   2095  NH2 ARG   145     208.569 -20.763  -6.077  1.00  0.00           N  
ATOM   2096 HH21 ARG   145     208.049 -20.362  -5.310  1.00  0.00           H  
ATOM   2097 HH22 ARG   145     208.895 -21.719  -6.100  1.00  0.00           H  
ATOM   2098  C   ARG   145     213.124 -13.792  -6.844  1.00  0.00           C  
ATOM   2099  O   ARG   145     213.457 -13.609  -8.025  1.00  0.00           O  
ATOM   2100  N   HIE   146     213.245 -12.841  -5.942  1.00  0.00           N  
ATOM   2101  H   HIE   146     212.969 -12.986  -4.982  1.00  0.00           H  
ATOM   2102  CA  HIE   146     213.675 -11.434  -6.173  1.00  0.00           C  
ATOM   2103  HA  HIE   146     213.468 -11.150  -7.205  1.00  0.00           H  
ATOM   2104  CB  HIE   146     212.765 -10.606  -5.313  1.00  0.00           C  
ATOM   2105  HB2 HIE   146     211.767 -11.034  -5.220  1.00  0.00           H  
ATOM   2106  HB3 HIE   146     213.156 -10.732  -4.303  1.00  0.00           H  
ATOM   2107  CG  HIE   146     212.760  -9.167  -5.626  1.00  0.00           C  
ATOM   2108  ND1 HIE   146     213.435  -8.205  -4.855  1.00  0.00           N  
ATOM   2109  CE1 HIE   146     213.184  -7.004  -5.457  1.00  0.00           C  
ATOM   2110  HE1 HIE   146     213.582  -6.074  -5.079  1.00  0.00           H  
ATOM   2111  NE2 HIE   146     212.323  -7.123  -6.458  1.00  0.00           N  
ATOM   2112  HE2 HIE   146     211.809  -6.411  -6.958  1.00  0.00           H  
ATOM   2113  CD2 HIE   146     212.087  -8.533  -6.622  1.00  0.00           C  
ATOM   2114  HD2 HIE   146     211.388  -9.076  -7.242  1.00  0.00           H  
ATOM   2115  C   HIE   146     215.142 -11.220  -5.945  1.00  0.00           C  
ATOM   2116  O   HIE   146     215.747 -10.409  -6.610  1.00  0.00           O  
ATOM   2117  N   ASP   147     215.762 -12.038  -5.053  1.00  0.00           N  
ATOM   2118  H   ASP   147     215.265 -12.709  -4.484  1.00  0.00           H  
ATOM   2119  CA  ASP   147     217.214 -11.892  -4.721  1.00  0.00           C  
ATOM   2120  HA  ASP   147     217.646 -10.936  -5.015  1.00  0.00           H  
ATOM   2121  CB  ASP   147     217.417 -12.070  -3.135  1.00  0.00           C  
ATOM   2122  HB2 ASP   147     216.800 -11.320  -2.640  1.00  0.00           H  
ATOM   2123  HB3 ASP   147     217.030 -13.043  -2.832  1.00  0.00           H  
ATOM   2124  CG  ASP   147     218.849 -12.055  -2.630  1.00  0.00           C  
ATOM   2125  OD1 ASP   147     219.085 -12.287  -1.407  1.00  0.00           O  
ATOM   2126  OD2 ASP   147     219.755 -11.682  -3.342  1.00  0.00           O  
ATOM   2127  C   ASP   147     218.129 -12.940  -5.448  1.00  0.00           C  
ATOM   2128  O   ASP   147     218.119 -14.170  -5.147  1.00  0.00           O  
ATOM   2129  N   SER   148     218.873 -12.311  -6.375  1.00  0.00           N  
ATOM   2130  H   SER   148     218.818 -11.313  -6.516  1.00  0.00           H  
ATOM   2131  CA  SER   148     219.889 -13.079  -7.106  1.00  0.00           C  
ATOM   2132  HA  SER   148     219.810 -14.157  -6.964  1.00  0.00           H  
ATOM   2133  CB  SER   148     219.667 -12.960  -8.600  1.00  0.00           C  
ATOM   2134  HB2 SER   148     220.196 -13.821  -9.008  1.00  0.00           H  
ATOM   2135  HB3 SER   148     218.611 -12.957  -8.870  1.00  0.00           H  
ATOM   2136  OG  SER   148     220.222 -11.757  -9.166  1.00  0.00           O  
ATOM   2137  HG  SER   148     220.217 -11.915 -10.113  1.00  0.00           H  
ATOM   2138  C   SER   148     221.393 -12.773  -6.664  1.00  0.00           C  
ATOM   2139  O   SER   148     222.419 -13.155  -7.265  1.00  0.00           O  
ATOM   2140  N   GLY   149     221.515 -11.909  -5.673  1.00  0.00           N  
ATOM   2141  H   GLY   149     220.623 -11.670  -5.264  1.00  0.00           H  
ATOM   2142  CA  GLY   149     222.698 -11.573  -4.879  1.00  0.00           C  
ATOM   2143  HA2 GLY   149     222.272 -11.147  -3.971  1.00  0.00           H  
ATOM   2144  HA3 GLY   149     223.293 -12.467  -4.690  1.00  0.00           H  
ATOM   2145  C   GLY   149     223.603 -10.490  -5.443  1.00  0.00           C  
ATOM   2146  O   GLY   149     223.185  -9.719  -6.338  1.00  0.00           O  
ATOM   2147  N   TYR   150     224.768 -10.255  -4.840  1.00  0.00           N  
ATOM   2148  H   TYR   150     225.023 -10.863  -4.075  1.00  0.00           H  
ATOM   2149  CA  TYR   150     225.680  -9.110  -5.074  1.00  0.00           C  
ATOM   2150  HA  TYR   150     225.368  -8.542  -5.950  1.00  0.00           H  
ATOM   2151  CB  TYR   150     225.582  -8.098  -3.878  1.00  0.00           C  
ATOM   2152  HB2 TYR   150     226.171  -8.434  -3.024  1.00  0.00           H  
ATOM   2153  HB3 TYR   150     226.110  -7.184  -4.152  1.00  0.00           H  
ATOM   2154  CG  TYR   150     224.149  -7.727  -3.501  1.00  0.00           C  
ATOM   2155  CD1 TYR   150     223.416  -8.401  -2.527  1.00  0.00           C  
ATOM   2156  HD1 TYR   150     223.879  -9.296  -2.139  1.00  0.00           H  
ATOM   2157  CE1 TYR   150     222.179  -8.025  -2.108  1.00  0.00           C  
ATOM   2158  HE1 TYR   150     221.722  -8.465  -1.234  1.00  0.00           H  
ATOM   2159  CZ  TYR   150     221.568  -6.859  -2.608  1.00  0.00           C  
ATOM   2160  OH  TYR   150     220.380  -6.461  -2.123  1.00  0.00           O  
ATOM   2161  HH  TYR   150     220.139  -5.570  -2.387  1.00  0.00           H  
ATOM   2162  CE2 TYR   150     222.310  -6.008  -3.497  1.00  0.00           C  
ATOM   2163  HE2 TYR   150     221.905  -5.065  -3.834  1.00  0.00           H  
ATOM   2164  CD2 TYR   150     223.558  -6.501  -4.026  1.00  0.00           C  
ATOM   2165  HD2 TYR   150     224.127  -5.895  -4.715  1.00  0.00           H  
ATOM   2166  C   TYR   150     227.200  -9.498  -5.224  1.00  0.00           C  
ATOM   2167  O   TYR   150     227.627 -10.521  -4.647  1.00  0.00           O  
ATOM   2168  N   GLU   151     227.927  -8.701  -5.953  1.00  0.00           N  
ATOM   2169  H   GLU   151     227.499  -7.885  -6.367  1.00  0.00           H  
ATOM   2170  CA  GLU   151     229.332  -8.910  -6.425  1.00  0.00           C  
ATOM   2171  HA  GLU   151     229.480  -9.957  -6.689  1.00  0.00           H  
ATOM   2172  CB  GLU   151     229.683  -7.995  -7.707  1.00  0.00           C  
ATOM   2173  HB2 GLU   151     230.032  -7.070  -7.248  1.00  0.00           H  
ATOM   2174  HB3 GLU   151     230.558  -8.445  -8.176  1.00  0.00           H  
ATOM   2175  CG  GLU   151     228.615  -7.975  -8.794  1.00  0.00           C  
ATOM   2176  HG2 GLU   151     229.086  -7.977  -9.777  1.00  0.00           H  
ATOM   2177  HG3 GLU   151     227.888  -8.786  -8.825  1.00  0.00           H  
ATOM   2178  CD  GLU   151     227.770  -6.733  -8.578  1.00  0.00           C  
ATOM   2179  OE1 GLU   151     227.377  -6.090  -9.581  1.00  0.00           O  
ATOM   2180  OE2 GLU   151     227.293  -6.402  -7.435  1.00  0.00           O  
ATOM   2181  C   GLU   151     230.327  -8.596  -5.268  1.00  0.00           C  
ATOM   2182  O   GLU   151     231.509  -9.024  -5.285  1.00  0.00           O  
ATOM   2183  N   VAL   152     229.884  -7.859  -4.193  1.00  0.00           N  
ATOM   2184  H   VAL   152     228.989  -7.404  -4.306  1.00  0.00           H  
ATOM   2185  CA  VAL   152     230.833  -7.408  -3.126  1.00  0.00           C  
ATOM   2186  HA  VAL   152     231.790  -7.930  -3.128  1.00  0.00           H  
ATOM   2187  CB  VAL   152     231.023  -5.860  -3.217  1.00  0.00           C  
ATOM   2188  HB  VAL   152     230.091  -5.419  -2.864  1.00  0.00           H  
ATOM   2189  CG1 VAL   152     232.162  -5.344  -2.286  1.00  0.00           C  
ATOM   2190 HG11 VAL   152     233.093  -5.865  -2.513  1.00  0.00           H  
ATOM   2191 HG12 VAL   152     232.386  -4.286  -2.419  1.00  0.00           H  
ATOM   2192 HG13 VAL   152     231.891  -5.458  -1.237  1.00  0.00           H  
ATOM   2193  CG2 VAL   152     231.207  -5.358  -4.639  1.00  0.00           C  
ATOM   2194 HG21 VAL   152     231.334  -4.277  -4.692  1.00  0.00           H  
ATOM   2195 HG22 VAL   152     232.103  -5.750  -5.121  1.00  0.00           H  
ATOM   2196 HG23 VAL   152     230.387  -5.556  -5.329  1.00  0.00           H  
ATOM   2197  C   VAL   152     230.315  -7.923  -1.787  1.00  0.00           C  
ATOM   2198  O   VAL   152     229.126  -7.812  -1.413  1.00  0.00           O  
ATOM   2199  N   HIE   153     231.242  -8.388  -1.048  1.00  0.00           N  
ATOM   2200  H   HIE   153     232.141  -8.472  -1.500  1.00  0.00           H  
ATOM   2201  CA  HIE   153     231.146  -8.977   0.277  1.00  0.00           C  
ATOM   2202  HA  HIE   153     230.198  -8.678   0.725  1.00  0.00           H  
ATOM   2203  CB  HIE   153     231.258 -10.534   0.148  1.00  0.00           C  
ATOM   2204  HB2 HIE   153     232.065 -10.787  -0.540  1.00  0.00           H  
ATOM   2205  HB3 HIE   153     231.538 -10.942   1.120  1.00  0.00           H  
ATOM   2206  CG  HIE   153     230.002 -11.261  -0.261  1.00  0.00           C  
ATOM   2207  ND1 HIE   153     228.863 -11.677   0.405  1.00  0.00           N  
ATOM   2208  CE1 HIE   153     227.990 -12.120  -0.483  1.00  0.00           C  
ATOM   2209  HE1 HIE   153     227.014 -12.538  -0.283  1.00  0.00           H  
ATOM   2210  NE2 HIE   153     228.498 -11.958  -1.723  1.00  0.00           N  
ATOM   2211  HE2 HIE   153     227.936 -12.300  -2.490  1.00  0.00           H  
ATOM   2212  CD2 HIE   153     229.711 -11.340  -1.600  1.00  0.00           C  
ATOM   2213  HD2 HIE   153     230.304 -10.961  -2.419  1.00  0.00           H  
ATOM   2214  C   HIE   153     232.250  -8.518   1.172  1.00  0.00           C  
ATOM   2215  O   HIE   153     233.366  -8.200   0.717  1.00  0.00           O  
ATOM   2216  N   HIE   154     231.944  -8.345   2.480  1.00  0.00           N  
ATOM   2217  H   HIE   154     231.007  -8.485   2.830  1.00  0.00           H  
ATOM   2218  CA  HIE   154     232.988  -7.700   3.337  1.00  0.00           C  
ATOM   2219  HA  HIE   154     233.857  -7.474   2.719  1.00  0.00           H  
ATOM   2220  CB  HIE   154     232.267  -6.345   3.748  1.00  0.00           C  
ATOM   2221  HB2 HIE   154     231.706  -5.919   2.916  1.00  0.00           H  
ATOM   2222  HB3 HIE   154     231.574  -6.570   4.559  1.00  0.00           H  
ATOM   2223  CG  HIE   154     233.329  -5.246   4.100  1.00  0.00           C  
ATOM   2224  ND1 HIE   154     234.146  -5.233   5.221  1.00  0.00           N  
ATOM   2225  CE1 HIE   154     234.773  -4.135   5.173  1.00  0.00           C  
ATOM   2226  HE1 HIE   154     235.578  -3.913   5.859  1.00  0.00           H  
ATOM   2227  NE2 HIE   154     234.551  -3.425   4.063  1.00  0.00           N  
ATOM   2228  HE2 HIE   154     234.944  -2.566   3.707  1.00  0.00           H  
ATOM   2229  CD2 HIE   154     233.576  -4.090   3.345  1.00  0.00           C  
ATOM   2230  HD2 HIE   154     233.235  -3.792   2.365  1.00  0.00           H  
ATOM   2231  C   HIE   154     233.446  -8.567   4.524  1.00  0.00           C  
ATOM   2232  O   HIE   154     232.829  -9.655   4.742  1.00  0.00           O  
ATOM   2233  N   GLN   155     234.483  -8.249   5.237  1.00  0.00           N  
ATOM   2234  H   GLN   155     234.833  -7.308   5.124  1.00  0.00           H  
ATOM   2235  CA  GLN   155     235.052  -8.989   6.346  1.00  0.00           C  
ATOM   2236  HA  GLN   155     234.328  -9.619   6.861  1.00  0.00           H  
ATOM   2237  CB  GLN   155     236.001 -10.052   5.790  1.00  0.00           C  
ATOM   2238  HB2 GLN   155     236.172 -10.734   6.623  1.00  0.00           H  
ATOM   2239  HB3 GLN   155     235.338 -10.688   5.204  1.00  0.00           H  
ATOM   2240  CG  GLN   155     237.264  -9.631   4.926  1.00  0.00           C  
ATOM   2241  HG2 GLN   155     237.024  -8.803   4.259  1.00  0.00           H  
ATOM   2242  HG3 GLN   155     238.095  -9.337   5.567  1.00  0.00           H  
ATOM   2243  CD  GLN   155     237.839 -10.743   4.099  1.00  0.00           C  
ATOM   2244  OE1 GLN   155     237.628 -11.927   4.353  1.00  0.00           O  
ATOM   2245  NE2 GLN   155     238.689 -10.345   3.195  1.00  0.00           N  
ATOM   2246 HE21 GLN   155     239.080 -10.989   2.523  1.00  0.00           H  
ATOM   2247 HE22 GLN   155     238.778  -9.349   3.049  1.00  0.00           H  
ATOM   2248  C   GLN   155     235.701  -8.078   7.415  1.00  0.00           C  
ATOM   2249  O   GLN   155     236.283  -7.064   7.153  1.00  0.00           O  
ATOM   2250  N   LYS   156     235.886  -8.754   8.628  1.00  0.00           N  
ATOM   2251  H   LYS   156     235.539  -9.700   8.706  1.00  0.00           H  
ATOM   2252  CA  LYS   156     236.616  -8.280   9.905  1.00  0.00           C  
ATOM   2253  HA  LYS   156     237.146  -7.361   9.655  1.00  0.00           H  
ATOM   2254  CB  LYS   156     235.572  -7.982  11.010  1.00  0.00           C  
ATOM   2255  HB2 LYS   156     235.108  -7.008  10.856  1.00  0.00           H  
ATOM   2256  HB3 LYS   156     234.812  -8.761  11.083  1.00  0.00           H  
ATOM   2257  CG  LYS   156     236.096  -7.999  12.456  1.00  0.00           C  
ATOM   2258  HG2 LYS   156     236.328  -9.033  12.711  1.00  0.00           H  
ATOM   2259  HG3 LYS   156     236.979  -7.369  12.559  1.00  0.00           H  
ATOM   2260  CD  LYS   156     235.103  -7.376  13.412  1.00  0.00           C  
ATOM   2261  HD2 LYS   156     234.864  -6.351  13.128  1.00  0.00           H  
ATOM   2262  HD3 LYS   156     234.153  -7.908  13.356  1.00  0.00           H  
ATOM   2263  CE  LYS   156     235.516  -7.271  14.885  1.00  0.00           C  
ATOM   2264  HE2 LYS   156     235.404  -8.244  15.362  1.00  0.00           H  
ATOM   2265  HE3 LYS   156     236.544  -6.914  14.946  1.00  0.00           H  
ATOM   2266  NZ  LYS   156     234.634  -6.289  15.606  1.00  0.00           N  
ATOM   2267  HZ1 LYS   156     233.759  -6.470  15.137  1.00  0.00           H  
ATOM   2268  HZ2 LYS   156     234.502  -6.444  16.596  1.00  0.00           H  
ATOM   2269  HZ3 LYS   156     234.980  -5.350  15.468  1.00  0.00           H  
ATOM   2270  C   LYS   156     237.664  -9.265  10.322  1.00  0.00           C  
ATOM   2271  O   LYS   156     237.401 -10.438  10.133  1.00  0.00           O  
ATOM   2272  N   LEU   157     238.737  -8.922  11.088  1.00  0.00           N  
ATOM   2273  H   LEU   157     238.714  -7.965  11.410  1.00  0.00           H  
ATOM   2274  CA  LEU   157     239.834  -9.854  11.397  1.00  0.00           C  
ATOM   2275  HA  LEU   157     239.736 -10.820  10.902  1.00  0.00           H  
ATOM   2276  CB  LEU   157     241.195  -9.092  10.993  1.00  0.00           C  
ATOM   2277  HB2 LEU   157     241.345  -8.199  11.601  1.00  0.00           H  
ATOM   2278  HB3 LEU   157     241.999  -9.794  11.213  1.00  0.00           H  
ATOM   2279  CG  LEU   157     241.202  -8.806   9.423  1.00  0.00           C  
ATOM   2280  HG  LEU   157     240.396  -8.150   9.095  1.00  0.00           H  
ATOM   2281  CD1 LEU   157     242.504  -8.087   9.097  1.00  0.00           C  
ATOM   2282 HD11 LEU   157     242.580  -8.085   8.009  1.00  0.00           H  
ATOM   2283 HD12 LEU   157     242.405  -7.076   9.492  1.00  0.00           H  
ATOM   2284 HD13 LEU   157     243.233  -8.628   9.700  1.00  0.00           H  
ATOM   2285  CD2 LEU   157     241.030 -10.068   8.561  1.00  0.00           C  
ATOM   2286 HD21 LEU   157     239.980 -10.351   8.491  1.00  0.00           H  
ATOM   2287 HD22 LEU   157     241.269  -9.827   7.526  1.00  0.00           H  
ATOM   2288 HD23 LEU   157     241.672 -10.895   8.863  1.00  0.00           H  
ATOM   2289  C   LEU   157     239.793 -10.067  12.905  1.00  0.00           C  
ATOM   2290  O   LEU   157     239.510  -9.210  13.754  1.00  0.00           O  
ATOM   2291  N   VAL   158     239.977 -11.345  13.230  1.00  0.00           N  
ATOM   2292  H   VAL   158     240.130 -11.932  12.423  1.00  0.00           H  
ATOM   2293  CA  VAL   158     239.775 -11.994  14.520  1.00  0.00           C  
ATOM   2294  HA  VAL   158     239.752 -11.255  15.321  1.00  0.00           H  
ATOM   2295  CB  VAL   158     238.333 -12.580  14.523  1.00  0.00           C  
ATOM   2296  HB  VAL   158     238.317 -13.282  15.356  1.00  0.00           H  
ATOM   2297  CG1 VAL   158     237.245 -11.620  14.833  1.00  0.00           C  
ATOM   2298 HG11 VAL   158     237.128 -10.967  13.968  1.00  0.00           H  
ATOM   2299 HG12 VAL   158     236.310 -12.174  14.924  1.00  0.00           H  
ATOM   2300 HG13 VAL   158     237.316 -11.080  15.778  1.00  0.00           H  
ATOM   2301  CG2 VAL   158     237.969 -13.312  13.221  1.00  0.00           C  
ATOM   2302 HG21 VAL   158     237.055 -13.876  13.410  1.00  0.00           H  
ATOM   2303 HG22 VAL   158     237.873 -12.597  12.404  1.00  0.00           H  
ATOM   2304 HG23 VAL   158     238.714 -14.062  12.956  1.00  0.00           H  
ATOM   2305  C   VAL   158     240.843 -13.052  14.697  1.00  0.00           C  
ATOM   2306  O   VAL   158     241.642 -13.290  13.790  1.00  0.00           O  
ATOM   2307  N   PHE   159     240.828 -13.695  15.867  1.00  0.00           N  
ATOM   2308  H   PHE   159     240.328 -13.307  16.655  1.00  0.00           H  
ATOM   2309  CA  PHE   159     241.702 -14.766  16.216  1.00  0.00           C  
ATOM   2310  HA  PHE   159     241.661 -14.948  17.290  1.00  0.00           H  
ATOM   2311  CB  PHE   159     241.325 -16.097  15.425  1.00  0.00           C  
ATOM   2312  HB2 PHE   159     241.339 -15.871  14.359  1.00  0.00           H  
ATOM   2313  HB3 PHE   159     242.009 -16.886  15.734  1.00  0.00           H  
ATOM   2314  CG  PHE   159     239.949 -16.704  15.718  1.00  0.00           C  
ATOM   2315  CD1 PHE   159     239.132 -16.447  16.862  1.00  0.00           C  
ATOM   2316  HD1 PHE   159     239.596 -15.922  17.684  1.00  0.00           H  
ATOM   2317  CE1 PHE   159     237.821 -17.036  16.960  1.00  0.00           C  
ATOM   2318  HE1 PHE   159     237.300 -16.824  17.882  1.00  0.00           H  
ATOM   2319  CZ  PHE   159     237.236 -17.812  15.913  1.00  0.00           C  
ATOM   2320  HZ  PHE   159     236.230 -18.178  16.053  1.00  0.00           H  
ATOM   2321  CE2 PHE   159     238.014 -17.961  14.781  1.00  0.00           C  
ATOM   2322  HE2 PHE   159     237.719 -18.546  13.923  1.00  0.00           H  
ATOM   2323  CD2 PHE   159     239.375 -17.517  14.757  1.00  0.00           C  
ATOM   2324  HD2 PHE   159     240.025 -17.839  13.956  1.00  0.00           H  
ATOM   2325  C   PHE   159     243.259 -14.552  15.967  1.00  0.00           C  
ATOM   2326  O   PHE   159     244.058 -15.517  15.916  1.00  0.00           O  
ATOM   2327  N   PHE   160     243.573 -13.272  16.034  1.00  0.00           N  
ATOM   2328  H   PHE   160     242.840 -12.600  16.214  1.00  0.00           H  
ATOM   2329  CA  PHE   160     244.843 -12.686  15.712  1.00  0.00           C  
ATOM   2330  HA  PHE   160     245.634 -13.423  15.843  1.00  0.00           H  
ATOM   2331  CB  PHE   160     244.912 -12.210  14.243  1.00  0.00           C  
ATOM   2332  HB2 PHE   160     244.730 -13.094  13.632  1.00  0.00           H  
ATOM   2333  HB3 PHE   160     244.144 -11.445  14.130  1.00  0.00           H  
ATOM   2334  CG  PHE   160     246.269 -11.611  13.762  1.00  0.00           C  
ATOM   2335  CD1 PHE   160     247.483 -12.306  13.922  1.00  0.00           C  
ATOM   2336  HD1 PHE   160     247.550 -13.307  14.323  1.00  0.00           H  
ATOM   2337  CE1 PHE   160     248.667 -11.716  13.643  1.00  0.00           C  
ATOM   2338  HE1 PHE   160     249.577 -12.258  13.853  1.00  0.00           H  
ATOM   2339  CZ  PHE   160     248.747 -10.413  13.173  1.00  0.00           C  
ATOM   2340  HZ  PHE   160     249.649  -9.854  12.970  1.00  0.00           H  
ATOM   2341  CE2 PHE   160     247.573  -9.716  12.955  1.00  0.00           C  
ATOM   2342  HE2 PHE   160     247.733  -8.702  12.620  1.00  0.00           H  
ATOM   2343  CD2 PHE   160     246.313 -10.322  13.223  1.00  0.00           C  
ATOM   2344  HD2 PHE   160     245.379  -9.806  13.056  1.00  0.00           H  
ATOM   2345  C   PHE   160     245.186 -11.566  16.621  1.00  0.00           C  
ATOM   2346  O   PHE   160     244.390 -10.657  17.003  1.00  0.00           O  
ATOM   2347  N   ALA   161     246.495 -11.545  16.995  1.00  0.00           N  
ATOM   2348  H   ALA   161     247.021 -12.281  16.545  1.00  0.00           H  
ATOM   2349  CA  ALA   161     247.159 -10.508  17.653  1.00  0.00           C  
ATOM   2350  HA  ALA   161     246.681  -9.543  17.484  1.00  0.00           H  
ATOM   2351  CB  ALA   161     247.067 -10.800  19.222  1.00  0.00           C  
ATOM   2352  HB1 ALA   161     247.498 -11.763  19.496  1.00  0.00           H  
ATOM   2353  HB2 ALA   161     247.542  -9.938  19.690  1.00  0.00           H  
ATOM   2354  HB3 ALA   161     246.026 -10.994  19.483  1.00  0.00           H  
ATOM   2355  C   ALA   161     248.709 -10.411  17.276  1.00  0.00           C  
ATOM   2356  O   ALA   161     249.292 -11.482  17.053  1.00  0.00           O  
ATOM   2357  N   GLU   162     249.379  -9.309  17.333  1.00  0.00           N  
ATOM   2358  H   GLU   162     248.858  -8.449  17.431  1.00  0.00           H  
ATOM   2359  CA  GLU   162     250.794  -9.175  17.049  1.00  0.00           C  
ATOM   2360  HA  GLU   162     251.190  -9.845  16.286  1.00  0.00           H  
ATOM   2361  CB  GLU   162     251.091  -7.722  16.463  1.00  0.00           C  
ATOM   2362  HB2 GLU   162     252.040  -7.759  15.929  1.00  0.00           H  
ATOM   2363  HB3 GLU   162     250.324  -7.330  15.795  1.00  0.00           H  
ATOM   2364  CG  GLU   162     251.103  -6.648  17.594  1.00  0.00           C  
ATOM   2365  HG2 GLU   162     250.067  -6.369  17.781  1.00  0.00           H  
ATOM   2366  HG3 GLU   162     251.575  -7.128  18.452  1.00  0.00           H  
ATOM   2367  CD  GLU   162     252.063  -5.510  17.262  1.00  0.00           C  
ATOM   2368  OE1 GLU   162     253.195  -5.690  16.718  1.00  0.00           O  
ATOM   2369  OE2 GLU   162     251.660  -4.383  17.647  1.00  0.00           O  
ATOM   2370  C   GLU   162     251.635  -9.627  18.278  1.00  0.00           C  
ATOM   2371  O   GLU   162     252.814  -9.952  18.186  1.00  0.00           O  
ATOM   2372  N   ASP   163     251.007  -9.705  19.473  1.00  0.00           N  
ATOM   2373  H   ASP   163     250.016  -9.512  19.438  1.00  0.00           H  
ATOM   2374  CA  ASP   163     251.529 -10.432  20.663  1.00  0.00           C  
ATOM   2375  HA  ASP   163     252.531 -10.042  20.843  1.00  0.00           H  
ATOM   2376  CB  ASP   163     250.721  -9.943  21.894  1.00  0.00           C  
ATOM   2377  HB2 ASP   163     249.740 -10.359  21.662  1.00  0.00           H  
ATOM   2378  HB3 ASP   163     251.028 -10.487  22.788  1.00  0.00           H  
ATOM   2379  CG  ASP   163     250.544  -8.430  22.104  1.00  0.00           C  
ATOM   2380  OD1 ASP   163     251.405  -7.590  21.625  1.00  0.00           O  
ATOM   2381  OD2 ASP   163     249.695  -8.023  22.915  1.00  0.00           O  
ATOM   2382  C   ASP   163     251.597 -11.939  20.686  1.00  0.00           C  
ATOM   2383  O   ASP   163     252.199 -12.502  21.637  1.00  0.00           O  
ATOM   2384  N   VAL   164     250.970 -12.556  19.643  1.00  0.00           N  
ATOM   2385  H   VAL   164     250.476 -11.970  18.986  1.00  0.00           H  
ATOM   2386  CA  VAL   164     251.085 -14.001  19.412  1.00  0.00           C  
ATOM   2387  HA  VAL   164     251.808 -14.318  20.164  1.00  0.00           H  
ATOM   2388  CB  VAL   164     249.736 -14.717  19.707  1.00  0.00           C  
ATOM   2389  HB  VAL   164     248.915 -14.165  19.250  1.00  0.00           H  
ATOM   2390  CG1 VAL   164     249.535 -16.112  19.078  1.00  0.00           C  
ATOM   2391 HG11 VAL   164     250.344 -16.787  19.356  1.00  0.00           H  
ATOM   2392 HG12 VAL   164     248.591 -16.514  19.447  1.00  0.00           H  
ATOM   2393 HG13 VAL   164     249.392 -16.059  17.998  1.00  0.00           H  
ATOM   2394  CG2 VAL   164     249.420 -14.666  21.269  1.00  0.00           C  
ATOM   2395 HG21 VAL   164     248.349 -14.843  21.361  1.00  0.00           H  
ATOM   2396 HG22 VAL   164     249.997 -15.439  21.776  1.00  0.00           H  
ATOM   2397 HG23 VAL   164     249.787 -13.695  21.603  1.00  0.00           H  
ATOM   2398  C   VAL   164     251.651 -14.376  18.022  1.00  0.00           C  
ATOM   2399  O   VAL   164     252.457 -15.237  17.834  1.00  0.00           O  
ATOM   2400  N   GLY   165     251.191 -13.644  17.019  1.00  0.00           N  
ATOM   2401  H   GLY   165     250.582 -12.867  17.233  1.00  0.00           H  
ATOM   2402  CA  GLY   165     251.605 -13.781  15.611  1.00  0.00           C  
ATOM   2403  HA2 GLY   165     251.219 -12.918  15.069  1.00  0.00           H  
ATOM   2404  HA3 GLY   165     252.693 -13.725  15.582  1.00  0.00           H  
ATOM   2405  C   GLY   165     251.032 -15.092  14.961  1.00  0.00           C  
ATOM   2406  O   GLY   165     249.960 -15.592  15.242  1.00  0.00           O  
ATOM   2407  N   SER   166     251.712 -15.434  13.851  1.00  0.00           N  
ATOM   2408  H   SER   166     252.689 -15.176  13.841  1.00  0.00           H  
ATOM   2409  CA  SER   166     251.426 -16.669  12.989  1.00  0.00           C  
ATOM   2410  HA  SER   166     252.071 -16.561  12.116  1.00  0.00           H  
ATOM   2411  CB  SER   166     251.808 -17.980  13.702  1.00  0.00           C  
ATOM   2412  HB2 SER   166     252.894 -17.982  13.785  1.00  0.00           H  
ATOM   2413  HB3 SER   166     251.342 -18.048  14.686  1.00  0.00           H  
ATOM   2414  OG  SER   166     251.446 -19.230  13.124  1.00  0.00           O  
ATOM   2415  HG  SER   166     250.937 -19.703  13.787  1.00  0.00           H  
ATOM   2416  C   SER   166     250.009 -16.721  12.183  1.00  0.00           C  
ATOM   2417  O   SER   166     249.803 -16.356  11.039  1.00  0.00           O  
ATOM   2418  N   ASN   167     249.067 -17.404  12.880  1.00  0.00           N  
ATOM   2419  H   ASN   167     249.242 -17.461  13.873  1.00  0.00           H  
ATOM   2420  CA  ASN   167     247.773 -17.734  12.256  1.00  0.00           C  
ATOM   2421  HA  ASN   167     248.074 -18.102  11.275  1.00  0.00           H  
ATOM   2422  CB  ASN   167     247.045 -18.911  12.987  1.00  0.00           C  
ATOM   2423  HB2 ASN   167     247.883 -19.474  13.397  1.00  0.00           H  
ATOM   2424  HB3 ASN   167     246.419 -18.419  13.731  1.00  0.00           H  
ATOM   2425  CG  ASN   167     246.174 -19.768  12.155  1.00  0.00           C  
ATOM   2426  OD1 ASN   167     246.591 -20.701  11.523  1.00  0.00           O  
ATOM   2427  ND2 ASN   167     244.880 -19.528  12.025  1.00  0.00           N  
ATOM   2428 HD21 ASN   167     244.445 -19.922  11.202  1.00  0.00           H  
ATOM   2429 HD22 ASN   167     244.426 -18.862  12.634  1.00  0.00           H  
ATOM   2430  C   ASN   167     246.860 -16.515  12.213  1.00  0.00           C  
ATOM   2431  O   ASN   167     246.826 -15.680  13.095  1.00  0.00           O  
ATOM   2432  N   LYS   168     246.040 -16.397  11.189  1.00  0.00           N  
ATOM   2433  H   LYS   168     246.040 -17.137  10.501  1.00  0.00           H  
ATOM   2434  CA  LYS   168     245.094 -15.370  11.040  1.00  0.00           C  
ATOM   2435  HA  LYS   168     244.938 -14.798  11.955  1.00  0.00           H  
ATOM   2436  CB  LYS   168     245.556 -14.280  10.007  1.00  0.00           C  
ATOM   2437  HB2 LYS   168     246.496 -13.928  10.432  1.00  0.00           H  
ATOM   2438  HB3 LYS   168     245.804 -14.653   9.013  1.00  0.00           H  
ATOM   2439  CG  LYS   168     244.631 -12.997  10.032  1.00  0.00           C  
ATOM   2440  HG2 LYS   168     243.787 -13.195   9.371  1.00  0.00           H  
ATOM   2441  HG3 LYS   168     244.300 -12.830  11.057  1.00  0.00           H  
ATOM   2442  CD  LYS   168     245.367 -11.713   9.607  1.00  0.00           C  
ATOM   2443  HD2 LYS   168     244.726 -10.852   9.797  1.00  0.00           H  
ATOM   2444  HD3 LYS   168     246.205 -11.612  10.298  1.00  0.00           H  
ATOM   2445  CE  LYS   168     245.858 -11.720   8.117  1.00  0.00           C  
ATOM   2446  HE2 LYS   168     246.666 -12.440   7.986  1.00  0.00           H  
ATOM   2447  HE3 LYS   168     245.044 -12.158   7.540  1.00  0.00           H  
ATOM   2448  NZ  LYS   168     246.291 -10.390   7.688  1.00  0.00           N  
ATOM   2449  HZ1 LYS   168     246.899  -9.880   8.313  1.00  0.00           H  
ATOM   2450  HZ2 LYS   168     246.722 -10.413   6.775  1.00  0.00           H  
ATOM   2451  HZ3 LYS   168     245.482  -9.809   7.524  1.00  0.00           H  
ATOM   2452  C   LYS   168     243.655 -15.882  10.617  1.00  0.00           C  
ATOM   2453  O   LYS   168     243.613 -16.895   9.895  1.00  0.00           O  
ATOM   2454  N   GLY   169     242.618 -15.141  11.001  1.00  0.00           N  
ATOM   2455  H   GLY   169     242.571 -14.429  11.716  1.00  0.00           H  
ATOM   2456  CA  GLY   169     241.303 -15.389  10.452  1.00  0.00           C  
ATOM   2457  HA2 GLY   169     241.326 -15.976   9.533  1.00  0.00           H  
ATOM   2458  HA3 GLY   169     240.859 -16.076  11.172  1.00  0.00           H  
ATOM   2459  C   GLY   169     240.434 -14.172  10.383  1.00  0.00           C  
ATOM   2460  O   GLY   169     240.768 -13.126  10.907  1.00  0.00           O  
ATOM   2461  N   ALA   170     239.336 -14.373   9.604  1.00  0.00           N  
ATOM   2462  H   ALA   170     239.246 -15.300   9.213  1.00  0.00           H  
ATOM   2463  CA  ALA   170     238.344 -13.415   9.287  1.00  0.00           C  
ATOM   2464  HA  ALA   170     238.457 -12.583   9.982  1.00  0.00           H  
ATOM   2465  CB  ALA   170     238.481 -12.985   7.853  1.00  0.00           C  
ATOM   2466  HB1 ALA   170     237.723 -12.242   7.604  1.00  0.00           H  
ATOM   2467  HB2 ALA   170     239.472 -12.530   7.857  1.00  0.00           H  
ATOM   2468  HB3 ALA   170     238.427 -13.843   7.184  1.00  0.00           H  
ATOM   2469  C   ALA   170     236.911 -13.917   9.639  1.00  0.00           C  
ATOM   2470  O   ALA   170     236.635 -15.149   9.598  1.00  0.00           O  
ATOM   2471  N   ILE   171     235.974 -13.017   9.753  1.00  0.00           N  
ATOM   2472  H   ILE   171     236.193 -12.038   9.870  1.00  0.00           H  
ATOM   2473  CA  ILE   171     234.524 -13.139   9.813  1.00  0.00           C  
ATOM   2474  HA  ILE   171     234.166 -14.152   9.628  1.00  0.00           H  
ATOM   2475  CB  ILE   171     233.990 -12.842  11.267  1.00  0.00           C  
ATOM   2476  HB  ILE   171     234.692 -13.377  11.907  1.00  0.00           H  
ATOM   2477  CG2 ILE   171     234.232 -11.362  11.592  1.00  0.00           C  
ATOM   2478 HG21 ILE   171     233.843 -10.956  12.525  1.00  0.00           H  
ATOM   2479 HG22 ILE   171     235.245 -11.025  11.369  1.00  0.00           H  
ATOM   2480 HG23 ILE   171     233.603 -10.727  10.968  1.00  0.00           H  
ATOM   2481  CG1 ILE   171     232.528 -13.329  11.418  1.00  0.00           C  
ATOM   2482 HG12 ILE   171     231.760 -12.606  11.140  1.00  0.00           H  
ATOM   2483 HG13 ILE   171     232.345 -14.204  10.795  1.00  0.00           H  
ATOM   2484  CD1 ILE   171     232.249 -13.766  12.876  1.00  0.00           C  
ATOM   2485 HD11 ILE   171     231.186 -13.971  13.003  1.00  0.00           H  
ATOM   2486 HD12 ILE   171     232.880 -14.653  12.920  1.00  0.00           H  
ATOM   2487 HD13 ILE   171     232.524 -13.104  13.697  1.00  0.00           H  
ATOM   2488  C   ILE   171     233.868 -12.360   8.696  1.00  0.00           C  
ATOM   2489  O   ILE   171     234.358 -11.242   8.422  1.00  0.00           O  
ATOM   2490  N   ILE   172     232.824 -12.954   8.079  1.00  0.00           N  
ATOM   2491  H   ILE   172     232.569 -13.891   8.358  1.00  0.00           H  
ATOM   2492  CA  ILE   172     232.202 -12.541   6.841  1.00  0.00           C  
ATOM   2493  HA  ILE   172     232.830 -11.838   6.294  1.00  0.00           H  
ATOM   2494  CB  ILE   172     232.190 -13.772   5.862  1.00  0.00           C  
ATOM   2495  HB  ILE   172     231.402 -14.436   6.215  1.00  0.00           H  
ATOM   2496  CG2 ILE   172     231.677 -13.256   4.510  1.00  0.00           C  
ATOM   2497 HG21 ILE   172     231.370 -14.063   3.845  1.00  0.00           H  
ATOM   2498 HG22 ILE   172     230.755 -12.693   4.656  1.00  0.00           H  
ATOM   2499 HG23 ILE   172     232.394 -12.634   3.973  1.00  0.00           H  
ATOM   2500  CG1 ILE   172     233.493 -14.562   5.665  1.00  0.00           C  
ATOM   2501 HG12 ILE   172     234.192 -13.953   5.092  1.00  0.00           H  
ATOM   2502 HG13 ILE   172     233.920 -14.671   6.662  1.00  0.00           H  
ATOM   2503  CD1 ILE   172     233.406 -15.897   4.931  1.00  0.00           C  
ATOM   2504 HD11 ILE   172     233.058 -16.641   5.648  1.00  0.00           H  
ATOM   2505 HD12 ILE   172     232.789 -15.758   4.044  1.00  0.00           H  
ATOM   2506 HD13 ILE   172     234.428 -16.058   4.590  1.00  0.00           H  
ATOM   2507  C   ILE   172     230.874 -11.842   7.087  1.00  0.00           C  
ATOM   2508  O   ILE   172     229.957 -12.442   7.663  1.00  0.00           O  
ATOM   2509  N   GLY   173     230.686 -10.604   6.572  1.00  0.00           N  
ATOM   2510  H   GLY   173     231.424 -10.246   5.982  1.00  0.00           H  
ATOM   2511  CA  GLY   173     229.371  -9.850   6.643  1.00  0.00           C  
ATOM   2512  HA2 GLY   173     229.374  -9.097   5.855  1.00  0.00           H  
ATOM   2513  HA3 GLY   173     228.545 -10.473   6.299  1.00  0.00           H  
ATOM   2514  C   GLY   173     228.947  -9.253   7.937  1.00  0.00           C  
ATOM   2515  O   GLY   173     228.033  -8.430   7.990  1.00  0.00           O  
ATOM   2516  N   LEU   174     229.583  -9.626   9.085  1.00  0.00           N  
ATOM   2517  H   LEU   174     230.228 -10.400   9.017  1.00  0.00           H  
ATOM   2518  CA  LEU   174     229.258  -8.991  10.393  1.00  0.00           C  
ATOM   2519  HA  LEU   174     228.183  -9.045  10.569  1.00  0.00           H  
ATOM   2520  CB  LEU   174     229.989  -9.717  11.567  1.00  0.00           C  
ATOM   2521  HB2 LEU   174     229.698 -10.768  11.569  1.00  0.00           H  
ATOM   2522  HB3 LEU   174     231.057  -9.599  11.387  1.00  0.00           H  
ATOM   2523  CG  LEU   174     229.618  -9.187  12.996  1.00  0.00           C  
ATOM   2524  HG  LEU   174     230.147  -8.252  13.182  1.00  0.00           H  
ATOM   2525  CD1 LEU   174     228.111  -9.063  13.347  1.00  0.00           C  
ATOM   2526 HD11 LEU   174     227.446  -9.640  12.705  1.00  0.00           H  
ATOM   2527 HD12 LEU   174     227.719  -9.340  14.326  1.00  0.00           H  
ATOM   2528 HD13 LEU   174     227.863  -8.003  13.287  1.00  0.00           H  
ATOM   2529  CD2 LEU   174     230.221 -10.196  14.093  1.00  0.00           C  
ATOM   2530 HD21 LEU   174     230.362  -9.804  15.100  1.00  0.00           H  
ATOM   2531 HD22 LEU   174     229.482 -10.976  14.278  1.00  0.00           H  
ATOM   2532 HD23 LEU   174     231.120 -10.589  13.618  1.00  0.00           H  
ATOM   2533  C   LEU   174     229.627  -7.513  10.350  1.00  0.00           C  
ATOM   2534  O   LEU   174     228.945  -6.714  10.983  1.00  0.00           O  
ATOM   2535  N   MET   175     230.756  -7.251   9.630  1.00  0.00           N  
ATOM   2536  H   MET   175     231.256  -7.963   9.117  1.00  0.00           H  
ATOM   2537  CA  MET   175     231.154  -5.830   9.246  1.00  0.00           C  
ATOM   2538  HA  MET   175     230.846  -5.234  10.106  1.00  0.00           H  
ATOM   2539  CB  MET   175     232.670  -5.834   8.890  1.00  0.00           C  
ATOM   2540  HB2 MET   175     233.206  -6.366   9.676  1.00  0.00           H  
ATOM   2541  HB3 MET   175     232.861  -6.303   7.925  1.00  0.00           H  
ATOM   2542  CG  MET   175     233.339  -4.418   8.650  1.00  0.00           C  
ATOM   2543  HG2 MET   175     234.333  -4.596   8.242  1.00  0.00           H  
ATOM   2544  HG3 MET   175     232.682  -3.882   7.964  1.00  0.00           H  
ATOM   2545  SD  MET   175     233.482  -3.526  10.193  1.00  0.00           S  
ATOM   2546  CE  MET   175     234.895  -2.386   9.733  1.00  0.00           C  
ATOM   2547  HE1 MET   175     235.829  -2.857  10.041  1.00  0.00           H  
ATOM   2548  HE2 MET   175     234.876  -2.120   8.676  1.00  0.00           H  
ATOM   2549  HE3 MET   175     234.691  -1.412  10.176  1.00  0.00           H  
ATOM   2550  C   MET   175     230.386  -5.314   8.086  1.00  0.00           C  
ATOM   2551  O   MET   175     230.436  -5.945   7.016  1.00  0.00           O  
ATOM   2552  N   VAL   176     229.870  -4.070   8.132  1.00  0.00           N  
ATOM   2553  H   VAL   176     229.865  -3.638   9.045  1.00  0.00           H  
ATOM   2554  CA  VAL   176     229.234  -3.274   7.040  1.00  0.00           C  
ATOM   2555  HA  VAL   176     229.437  -3.852   6.139  1.00  0.00           H  
ATOM   2556  CB  VAL   176     227.687  -3.220   7.144  1.00  0.00           C  
ATOM   2557  HB  VAL   176     227.167  -2.946   6.227  1.00  0.00           H  
ATOM   2558  CG1 VAL   176     227.091  -4.562   7.445  1.00  0.00           C  
ATOM   2559 HG11 VAL   176     226.108  -4.516   6.975  1.00  0.00           H  
ATOM   2560 HG12 VAL   176     227.616  -5.347   6.900  1.00  0.00           H  
ATOM   2561 HG13 VAL   176     226.893  -4.830   8.483  1.00  0.00           H  
ATOM   2562  CG2 VAL   176     227.205  -2.174   8.249  1.00  0.00           C  
ATOM   2563 HG21 VAL   176     227.486  -1.175   7.918  1.00  0.00           H  
ATOM   2564 HG22 VAL   176     226.122  -2.294   8.292  1.00  0.00           H  
ATOM   2565 HG23 VAL   176     227.664  -2.515   9.178  1.00  0.00           H  
ATOM   2566  C   VAL   176     229.755  -1.834   6.808  1.00  0.00           C  
ATOM   2567  O   VAL   176     229.630  -1.356   5.686  1.00  0.00           O  
ATOM   2568  N   GLY   177     230.277  -1.196   7.886  1.00  0.00           N  
ATOM   2569  H   GLY   177     230.184  -1.628   8.794  1.00  0.00           H  
ATOM   2570  CA  GLY   177     230.624   0.246   7.885  1.00  0.00           C  
ATOM   2571  HA2 GLY   177     231.071   0.377   8.871  1.00  0.00           H  
ATOM   2572  HA3 GLY   177     231.294   0.503   7.065  1.00  0.00           H  
ATOM   2573  C   GLY   177     229.328   1.122   7.894  1.00  0.00           C  
ATOM   2574  O   GLY   177     228.454   1.078   8.825  1.00  0.00           O  
ATOM   2575  N   GLY   178     229.344   2.083   6.967  1.00  0.00           N  
ATOM   2576  H   GLY   178     230.204   2.224   6.456  1.00  0.00           H  
ATOM   2577  CA  GLY   178     228.147   2.845   6.548  1.00  0.00           C  
ATOM   2578  HA2 GLY   178     228.326   3.417   5.638  1.00  0.00           H  
ATOM   2579  HA3 GLY   178     227.342   2.110   6.560  1.00  0.00           H  
ATOM   2580  C   GLY   178     227.624   3.923   7.466  1.00  0.00           C  
ATOM   2581  O   GLY   178     228.382   4.446   8.300  1.00  0.00           O  
ATOM   2582  N   VAL   179     226.348   4.458   7.219  1.00  0.00           N  
ATOM   2583  H   VAL   179     225.824   4.128   6.421  1.00  0.00           H  
ATOM   2584  CA  VAL   179     225.806   5.384   8.249  1.00  0.00           C  
ATOM   2585  HA  VAL   179     226.558   6.124   8.523  1.00  0.00           H  
ATOM   2586  CB  VAL   179     224.741   6.307   7.702  1.00  0.00           C  
ATOM   2587  HB  VAL   179     224.497   7.012   8.497  1.00  0.00           H  
ATOM   2588  CG1 VAL   179     225.181   7.109   6.431  1.00  0.00           C  
ATOM   2589 HG11 VAL   179     224.507   7.933   6.195  1.00  0.00           H  
ATOM   2590 HG12 VAL   179     226.224   7.392   6.575  1.00  0.00           H  
ATOM   2591 HG13 VAL   179     225.220   6.371   5.630  1.00  0.00           H  
ATOM   2592  CG2 VAL   179     223.405   5.688   7.278  1.00  0.00           C  
ATOM   2593 HG21 VAL   179     222.774   6.454   6.826  1.00  0.00           H  
ATOM   2594 HG22 VAL   179     223.543   4.779   6.694  1.00  0.00           H  
ATOM   2595 HG23 VAL   179     222.949   5.228   8.155  1.00  0.00           H  
ATOM   2596  C   VAL   179     225.305   4.692   9.558  1.00  0.00           C  
ATOM   2597  O   VAL   179     225.431   5.248  10.677  1.00  0.00           O  
ATOM   2598  N   VAL   180     224.763   3.455   9.416  1.00  0.00           N  
ATOM   2599  H   VAL   180     224.744   2.963   8.534  1.00  0.00           H  
ATOM   2600  CA  VAL   180     224.225   2.690  10.599  1.00  0.00           C  
ATOM   2601  HA  VAL   180     224.826   3.067  11.427  1.00  0.00           H  
ATOM   2602  CB  VAL   180     222.698   2.823  10.739  1.00  0.00           C  
ATOM   2603  HB  VAL   180     222.179   2.845   9.780  1.00  0.00           H  
ATOM   2604  CG1 VAL   180     222.068   1.788  11.748  1.00  0.00           C  
ATOM   2605 HG11 VAL   180     222.395   1.826  12.787  1.00  0.00           H  
ATOM   2606 HG12 VAL   180     220.996   1.945  11.870  1.00  0.00           H  
ATOM   2607 HG13 VAL   180     222.160   0.797  11.304  1.00  0.00           H  
ATOM   2608  CG2 VAL   180     222.383   4.249  11.283  1.00  0.00           C  
ATOM   2609 HG21 VAL   180     222.649   4.421  12.326  1.00  0.00           H  
ATOM   2610 HG22 VAL   180     222.968   5.017  10.777  1.00  0.00           H  
ATOM   2611 HG23 VAL   180     221.317   4.474  11.230  1.00  0.00           H  
ATOM   2612  C   VAL   180     224.671   1.246  10.407  1.00  0.00           C  
ATOM   2613  O   VAL   180     224.562   0.721   9.312  1.00  0.00           O  
ATOM   2614  N   ILE   181     225.097   0.534  11.463  1.00  0.00           N  
ATOM   2615  H   ILE   181     225.119   1.046  12.333  1.00  0.00           H  
ATOM   2616  CA  ILE   181     225.509  -0.914  11.645  1.00  0.00           C  
ATOM   2617  HA  ILE   181     225.940  -1.253  10.703  1.00  0.00           H  
ATOM   2618  CB  ILE   181     226.640  -1.113  12.628  1.00  0.00           C  
ATOM   2619  HB  ILE   181     226.429  -0.670  13.602  1.00  0.00           H  
ATOM   2620  CG2 ILE   181     226.835  -2.631  12.791  1.00  0.00           C  
ATOM   2621 HG21 ILE   181     225.938  -3.106  13.188  1.00  0.00           H  
ATOM   2622 HG22 ILE   181     226.962  -3.067  11.800  1.00  0.00           H  
ATOM   2623 HG23 ILE   181     227.767  -2.981  13.235  1.00  0.00           H  
ATOM   2624  CG1 ILE   181     227.938  -0.419  12.095  1.00  0.00           C  
ATOM   2625 HG12 ILE   181     228.360  -0.909  11.218  1.00  0.00           H  
ATOM   2626 HG13 ILE   181     227.759   0.588  11.718  1.00  0.00           H  
ATOM   2627  CD1 ILE   181     229.045  -0.519  13.165  1.00  0.00           C  
ATOM   2628 HD11 ILE   181     229.974   0.020  12.979  1.00  0.00           H  
ATOM   2629 HD12 ILE   181     228.722  -0.374  14.196  1.00  0.00           H  
ATOM   2630 HD13 ILE   181     229.436  -1.529  13.292  1.00  0.00           H  
ATOM   2631  C   ILE   181     224.263  -1.649  12.109  1.00  0.00           C  
ATOM   2632  O   ILE   181     223.502  -1.286  12.989  1.00  0.00           O  
ATOM   2633  N   ALA   182     223.957  -2.761  11.399  1.00  0.00           N  
ATOM   2634  H   ALA   182     224.562  -2.961  10.615  1.00  0.00           H  
ATOM   2635  CA  ALA   182     222.894  -3.785  11.646  1.00  0.00           C  
ATOM   2636  HA  ALA   182     222.602  -3.903  12.689  1.00  0.00           H  
ATOM   2637  CB  ALA   182     221.715  -3.272  10.893  1.00  0.00           C  
ATOM   2638  HB1 ALA   182     220.993  -4.085  10.971  1.00  0.00           H  
ATOM   2639  HB2 ALA   182     221.231  -2.415  11.362  1.00  0.00           H  
ATOM   2640  HB3 ALA   182     221.975  -3.097   9.849  1.00  0.00           H  
ATOM   2641  C   ALA   182     223.203  -5.234  11.238  1.00  0.00           C  
ATOM   2642  O   ALA   182     223.068  -6.112  12.057  1.00  0.00           O  
ATOM   2643  OXT ALA   182     223.711  -5.478  10.103  1.00  0.00           O  
TER    2644      ALA   182 
END   
