# Supplementary material for: Exploring Structural Insights of Aβ42 and α-Synuclein Monomers and Heterodimer: A Comparative Study Using Implicit and Explicit Solvent Simulations
Source: J Phys Chem B. 2024 May 3;128(19):4655–69. doi: 10.1021/acs.jpcb.4c00503 (PMC11103699; doi:10.1021/acs.jpcb.4c00503)
Supplement: Supplementary file 3 — jp4c00503_si_003.zip [file jp4c00503_si_003.zip › rep/3_ab42_asyn_FINAL15.pdb]

ATOM      1  N   MET     1     225.160  12.547 -37.027  1.00  0.00           N  
ATOM      2  H1  MET     1     225.084  11.670 -36.533  1.00  0.00           H  
ATOM      3  H2  MET     1     224.450  13.141 -36.625  1.00  0.00           H  
ATOM      4  H3  MET     1     225.997  13.057 -36.783  1.00  0.00           H  
ATOM      5  CA  MET     1     225.087  12.225 -38.482  1.00  0.00           C  
ATOM      6  HA  MET     1     224.053  11.956 -38.702  1.00  0.00           H  
ATOM      7  CB  MET     1     225.468  13.403 -39.346  1.00  0.00           C  
ATOM      8  HB2 MET     1     224.792  14.195 -39.025  1.00  0.00           H  
ATOM      9  HB3 MET     1     226.450  13.811 -39.108  1.00  0.00           H  
ATOM     10  CG  MET     1     225.321  13.279 -40.836  1.00  0.00           C  
ATOM     11  HG2 MET     1     225.479  14.246 -41.314  1.00  0.00           H  
ATOM     12  HG3 MET     1     226.121  12.659 -41.240  1.00  0.00           H  
ATOM     13  SD  MET     1     223.832  12.519 -41.414  1.00  0.00           S  
ATOM     14  CE  MET     1     222.743  14.004 -41.528  1.00  0.00           C  
ATOM     15  HE1 MET     1     222.294  14.078 -40.538  1.00  0.00           H  
ATOM     16  HE2 MET     1     223.279  14.923 -41.765  1.00  0.00           H  
ATOM     17  HE3 MET     1     221.985  13.767 -42.274  1.00  0.00           H  
ATOM     18  C   MET     1     226.041  10.980 -38.612  1.00  0.00           C  
ATOM     19  O   MET     1     227.149  10.965 -38.034  1.00  0.00           O  
ATOM     20  N   ASP     2     225.770  10.107 -39.487  1.00  0.00           N  
ATOM     21  H   ASP     2     224.883  10.145 -39.970  1.00  0.00           H  
ATOM     22  CA  ASP     2     226.426   8.803 -39.862  1.00  0.00           C  
ATOM     23  HA  ASP     2     227.431   8.646 -39.471  1.00  0.00           H  
ATOM     24  CB  ASP     2     225.559   7.542 -39.426  1.00  0.00           C  
ATOM     25  HB2 ASP     2     226.088   6.590 -39.465  1.00  0.00           H  
ATOM     26  HB3 ASP     2     225.543   7.644 -38.341  1.00  0.00           H  
ATOM     27  CG  ASP     2     224.164   7.368 -40.034  1.00  0.00           C  
ATOM     28  OD1 ASP     2     223.359   8.314 -39.864  1.00  0.00           O  
ATOM     29  OD2 ASP     2     223.778   6.227 -40.386  1.00  0.00           O  
ATOM     30  C   ASP     2     226.600   8.791 -41.452  1.00  0.00           C  
ATOM     31  O   ASP     2     227.168   7.860 -41.943  1.00  0.00           O  
ATOM     32  N   VAL     3     226.012   9.762 -42.274  1.00  0.00           N  
ATOM     33  H   VAL     3     225.442  10.489 -41.866  1.00  0.00           H  
ATOM     34  CA  VAL     3     226.004   9.609 -43.723  1.00  0.00           C  
ATOM     35  HA  VAL     3     226.890   9.023 -43.970  1.00  0.00           H  
ATOM     36  CB  VAL     3     224.752   8.846 -44.263  1.00  0.00           C  
ATOM     37  HB  VAL     3     224.497   8.105 -43.505  1.00  0.00           H  
ATOM     38  CG1 VAL     3     223.543   9.775 -44.289  1.00  0.00           C  
ATOM     39 HG11 VAL     3     223.013   9.919 -43.348  1.00  0.00           H  
ATOM     40 HG12 VAL     3     222.759   9.310 -44.887  1.00  0.00           H  
ATOM     41 HG13 VAL     3     223.904  10.699 -44.742  1.00  0.00           H  
ATOM     42  CG2 VAL     3     224.935   8.112 -45.620  1.00  0.00           C  
ATOM     43 HG21 VAL     3     224.030   7.561 -45.877  1.00  0.00           H  
ATOM     44 HG22 VAL     3     225.791   7.438 -45.582  1.00  0.00           H  
ATOM     45 HG23 VAL     3     225.154   8.813 -46.425  1.00  0.00           H  
ATOM     46  C   VAL     3     226.470  10.932 -44.482  1.00  0.00           C  
ATOM     47  O   VAL     3     226.014  11.997 -44.204  1.00  0.00           O  
ATOM     48  N   PHE     4     227.338  10.786 -45.517  1.00  0.00           N  
ATOM     49  H   PHE     4     227.541   9.858 -45.861  1.00  0.00           H  
ATOM     50  CA  PHE     4     227.993  11.925 -46.128  1.00  0.00           C  
ATOM     51  HA  PHE     4     228.373  12.583 -45.346  1.00  0.00           H  
ATOM     52  CB  PHE     4     229.248  11.307 -46.916  1.00  0.00           C  
ATOM     53  HB2 PHE     4     228.809  10.627 -47.646  1.00  0.00           H  
ATOM     54  HB3 PHE     4     229.847  12.070 -47.414  1.00  0.00           H  
ATOM     55  CG  PHE     4     230.132  10.402 -46.029  1.00  0.00           C  
ATOM     56  CD1 PHE     4     231.079  10.884 -45.098  1.00  0.00           C  
ATOM     57  HD1 PHE     4     231.178  11.937 -44.878  1.00  0.00           H  
ATOM     58  CE1 PHE     4     231.883   9.969 -44.388  1.00  0.00           C  
ATOM     59  HE1 PHE     4     232.612  10.190 -43.622  1.00  0.00           H  
ATOM     60  CZ  PHE     4     231.644   8.580 -44.465  1.00  0.00           C  
ATOM     61  HZ  PHE     4     232.254   7.874 -43.922  1.00  0.00           H  
ATOM     62  CE2 PHE     4     230.336   8.198 -44.980  1.00  0.00           C  
ATOM     63  HE2 PHE     4     229.870   7.253 -44.743  1.00  0.00           H  
ATOM     64  CD2 PHE     4     229.768   9.032 -45.907  1.00  0.00           C  
ATOM     65  HD2 PHE     4     228.843   8.764 -46.395  1.00  0.00           H  
ATOM     66  C   PHE     4     227.099  12.651 -47.111  1.00  0.00           C  
ATOM     67  O   PHE     4     227.015  13.891 -47.204  1.00  0.00           O  
ATOM     68  N   MET     5     226.461  11.767 -47.939  1.00  0.00           N  
ATOM     69  H   MET     5     226.752  10.800 -47.947  1.00  0.00           H  
ATOM     70  CA  MET     5     225.412  12.119 -48.995  1.00  0.00           C  
ATOM     71  HA  MET     5     225.021  11.175 -49.375  1.00  0.00           H  
ATOM     72  CB  MET     5     224.285  12.929 -48.301  1.00  0.00           C  
ATOM     73  HB2 MET     5     224.718  13.789 -47.790  1.00  0.00           H  
ATOM     74  HB3 MET     5     223.542  13.311 -49.002  1.00  0.00           H  
ATOM     75  CG  MET     5     223.596  11.934 -47.394  1.00  0.00           C  
ATOM     76  HG2 MET     5     224.263  11.116 -47.123  1.00  0.00           H  
ATOM     77  HG3 MET     5     223.262  12.471 -46.505  1.00  0.00           H  
ATOM     78  SD  MET     5     221.949  11.253 -47.843  1.00  0.00           S  
ATOM     79  CE  MET     5     220.904  12.767 -48.277  1.00  0.00           C  
ATOM     80  HE1 MET     5     220.277  12.466 -49.115  1.00  0.00           H  
ATOM     81  HE2 MET     5     220.285  12.860 -47.385  1.00  0.00           H  
ATOM     82  HE3 MET     5     221.529  13.645 -48.442  1.00  0.00           H  
ATOM     83  C   MET     5     225.948  12.872 -50.178  1.00  0.00           C  
ATOM     84  O   MET     5     225.188  13.410 -51.026  1.00  0.00           O  
ATOM     85  N   LYS     6     227.257  13.052 -50.197  1.00  0.00           N  
ATOM     86  H   LYS     6     227.680  12.450 -49.505  1.00  0.00           H  
ATOM     87  CA  LYS     6     228.147  13.695 -51.205  1.00  0.00           C  
ATOM     88  HA  LYS     6     227.522  13.903 -52.074  1.00  0.00           H  
ATOM     89  CB  LYS     6     228.556  15.109 -50.785  1.00  0.00           C  
ATOM     90  HB2 LYS     6     228.961  15.035 -49.776  1.00  0.00           H  
ATOM     91  HB3 LYS     6     229.435  15.314 -51.396  1.00  0.00           H  
ATOM     92  CG  LYS     6     227.350  16.051 -50.803  1.00  0.00           C  
ATOM     93  HG2 LYS     6     226.893  15.986 -51.790  1.00  0.00           H  
ATOM     94  HG3 LYS     6     226.660  15.878 -49.977  1.00  0.00           H  
ATOM     95  CD  LYS     6     227.837  17.472 -50.746  1.00  0.00           C  
ATOM     96  HD2 LYS     6     228.258  17.755 -49.781  1.00  0.00           H  
ATOM     97  HD3 LYS     6     228.682  17.545 -51.431  1.00  0.00           H  
ATOM     98  CE  LYS     6     226.743  18.504 -51.037  1.00  0.00           C  
ATOM     99  HE2 LYS     6     226.434  18.369 -52.074  1.00  0.00           H  
ATOM    100  HE3 LYS     6     226.005  18.289 -50.264  1.00  0.00           H  
ATOM    101  NZ  LYS     6     227.301  19.884 -50.826  1.00  0.00           N  
ATOM    102  HZ1 LYS     6     228.179  19.985 -51.314  1.00  0.00           H  
ATOM    103  HZ2 LYS     6     226.739  20.595 -51.270  1.00  0.00           H  
ATOM    104  HZ3 LYS     6     227.219  20.164 -49.859  1.00  0.00           H  
ATOM    105  C   LYS     6     229.294  12.747 -51.571  1.00  0.00           C  
ATOM    106  O   LYS     6     229.667  11.844 -50.785  1.00  0.00           O  
ATOM    107  N   GLY     7     229.930  13.031 -52.704  1.00  0.00           N  
ATOM    108  H   GLY     7     229.470  13.734 -53.264  1.00  0.00           H  
ATOM    109  CA  GLY     7     230.893  12.144 -53.360  1.00  0.00           C  
ATOM    110  HA2 GLY     7     231.399  12.886 -53.977  1.00  0.00           H  
ATOM    111  HA3 GLY     7     231.649  11.745 -52.684  1.00  0.00           H  
ATOM    112  C   GLY     7     230.190  11.068 -54.137  1.00  0.00           C  
ATOM    113  O   GLY     7     229.163  11.327 -54.711  1.00  0.00           O  
ATOM    114  N   LEU     8     230.737   9.842 -54.292  1.00  0.00           N  
ATOM    115  H   LEU     8     231.657   9.638 -53.927  1.00  0.00           H  
ATOM    116  CA  LEU     8     230.084   8.815 -55.134  1.00  0.00           C  
ATOM    117  HA  LEU     8     229.369   9.397 -55.716  1.00  0.00           H  
ATOM    118  CB  LEU     8     231.201   8.100 -55.879  1.00  0.00           C  
ATOM    119  HB2 LEU     8     231.780   7.465 -55.207  1.00  0.00           H  
ATOM    120  HB3 LEU     8     230.736   7.310 -56.469  1.00  0.00           H  
ATOM    121  CG  LEU     8     232.128   8.789 -56.834  1.00  0.00           C  
ATOM    122  HG  LEU     8     232.301   9.662 -56.205  1.00  0.00           H  
ATOM    123  CD1 LEU     8     231.402   9.266 -58.147  1.00  0.00           C  
ATOM    124 HD11 LEU     8     230.403   9.603 -57.870  1.00  0.00           H  
ATOM    125 HD12 LEU     8     231.398   8.349 -58.737  1.00  0.00           H  
ATOM    126 HD13 LEU     8     231.977  10.043 -58.650  1.00  0.00           H  
ATOM    127  CD2 LEU     8     233.464   8.025 -57.091  1.00  0.00           C  
ATOM    128 HD21 LEU     8     233.228   7.018 -57.436  1.00  0.00           H  
ATOM    129 HD22 LEU     8     234.130   8.046 -56.228  1.00  0.00           H  
ATOM    130 HD23 LEU     8     233.959   8.496 -57.941  1.00  0.00           H  
ATOM    131  C   LEU     8     229.330   7.726 -54.401  1.00  0.00           C  
ATOM    132  O   LEU     8     229.805   7.315 -53.347  1.00  0.00           O  
ATOM    133  N   SER     9     228.152   7.340 -54.940  1.00  0.00           N  
ATOM    134  H   SER     9     227.946   7.767 -55.832  1.00  0.00           H  
ATOM    135  CA  SER     9     227.093   6.421 -54.375  1.00  0.00           C  
ATOM    136  HA  SER     9     227.488   5.512 -53.921  1.00  0.00           H  
ATOM    137  CB  SER     9     226.117   7.208 -53.434  1.00  0.00           C  
ATOM    138  HB2 SER     9     226.699   7.646 -52.623  1.00  0.00           H  
ATOM    139  HB3 SER     9     225.548   7.919 -54.033  1.00  0.00           H  
ATOM    140  OG  SER     9     225.137   6.399 -52.751  1.00  0.00           O  
ATOM    141  HG  SER     9     225.497   5.984 -51.963  1.00  0.00           H  
ATOM    142  C   SER     9     226.304   5.864 -55.483  1.00  0.00           C  
ATOM    143  O   SER     9     225.797   6.600 -56.352  1.00  0.00           O  
ATOM    144  N   LYS    10     226.194   4.502 -55.676  1.00  0.00           N  
ATOM    145  H   LYS    10     226.590   3.928 -54.945  1.00  0.00           H  
ATOM    146  CA  LYS    10     225.413   3.732 -56.663  1.00  0.00           C  
ATOM    147  HA  LYS    10     225.396   4.191 -57.652  1.00  0.00           H  
ATOM    148  CB  LYS    10     225.979   2.311 -56.919  1.00  0.00           C  
ATOM    149  HB2 LYS    10     225.946   1.686 -56.027  1.00  0.00           H  
ATOM    150  HB3 LYS    10     225.359   1.794 -57.651  1.00  0.00           H  
ATOM    151  CG  LYS    10     227.448   2.185 -57.409  1.00  0.00           C  
ATOM    152  HG2 LYS    10     227.555   2.701 -58.363  1.00  0.00           H  
ATOM    153  HG3 LYS    10     228.061   2.721 -56.684  1.00  0.00           H  
ATOM    154  CD  LYS    10     227.783   0.681 -57.533  1.00  0.00           C  
ATOM    155  HD2 LYS    10     227.603   0.281 -56.536  1.00  0.00           H  
ATOM    156  HD3 LYS    10     227.188   0.128 -58.260  1.00  0.00           H  
ATOM    157  CE  LYS    10     229.261   0.417 -57.932  1.00  0.00           C  
ATOM    158  HE2 LYS    10     229.291   0.075 -58.966  1.00  0.00           H  
ATOM    159  HE3 LYS    10     229.856   1.249 -57.554  1.00  0.00           H  
ATOM    160  NZ  LYS    10     229.706  -0.746 -57.187  1.00  0.00           N  
ATOM    161  HZ1 LYS    10     229.523  -0.555 -56.212  1.00  0.00           H  
ATOM    162  HZ2 LYS    10     229.168  -1.560 -57.450  1.00  0.00           H  
ATOM    163  HZ3 LYS    10     230.692  -0.898 -57.340  1.00  0.00           H  
ATOM    164  C   LYS    10     223.977   3.638 -56.288  1.00  0.00           C  
ATOM    165  O   LYS    10     223.617   3.510 -55.124  1.00  0.00           O  
ATOM    166  N   ALA    11     223.025   3.692 -57.205  1.00  0.00           N  
ATOM    167  H   ALA    11     223.325   3.685 -58.170  1.00  0.00           H  
ATOM    168  CA  ALA    11     221.514   3.726 -56.996  1.00  0.00           C  
ATOM    169  HA  ALA    11     221.214   4.487 -56.276  1.00  0.00           H  
ATOM    170  CB  ALA    11     220.852   4.095 -58.332  1.00  0.00           C  
ATOM    171  HB1 ALA    11     221.378   4.929 -58.796  1.00  0.00           H  
ATOM    172  HB2 ALA    11     221.086   3.346 -59.088  1.00  0.00           H  
ATOM    173  HB3 ALA    11     219.792   4.310 -58.195  1.00  0.00           H  
ATOM    174  C   ALA    11     220.754   2.538 -56.446  1.00  0.00           C  
ATOM    175  O   ALA    11     221.126   1.369 -56.743  1.00  0.00           O  
ATOM    176  N   LYS    12     219.781   2.855 -55.676  1.00  0.00           N  
ATOM    177  H   LYS    12     219.699   3.842 -55.477  1.00  0.00           H  
ATOM    178  CA  LYS    12     218.816   2.031 -55.047  1.00  0.00           C  
ATOM    179  HA  LYS    12     219.428   1.237 -54.620  1.00  0.00           H  
ATOM    180  CB  LYS    12     218.212   2.561 -53.831  1.00  0.00           C  
ATOM    181  HB2 LYS    12     217.431   3.273 -54.098  1.00  0.00           H  
ATOM    182  HB3 LYS    12     217.699   1.715 -53.373  1.00  0.00           H  
ATOM    183  CG  LYS    12     219.086   3.162 -52.705  1.00  0.00           C  
ATOM    184  HG2 LYS    12     219.646   2.350 -52.241  1.00  0.00           H  
ATOM    185  HG3 LYS    12     219.835   3.777 -53.203  1.00  0.00           H  
ATOM    186  CD  LYS    12     218.330   3.932 -51.631  1.00  0.00           C  
ATOM    187  HD2 LYS    12     219.136   4.068 -50.911  1.00  0.00           H  
ATOM    188  HD3 LYS    12     217.977   4.873 -52.054  1.00  0.00           H  
ATOM    189  CE  LYS    12     217.260   3.039 -51.011  1.00  0.00           C  
ATOM    190  HE2 LYS    12     216.820   2.373 -51.753  1.00  0.00           H  
ATOM    191  HE3 LYS    12     217.620   2.376 -50.224  1.00  0.00           H  
ATOM    192  NZ  LYS    12     216.145   3.874 -50.408  1.00  0.00           N  
ATOM    193  HZ1 LYS    12     215.325   3.378 -50.089  1.00  0.00           H  
ATOM    194  HZ2 LYS    12     216.527   4.405 -49.638  1.00  0.00           H  
ATOM    195  HZ3 LYS    12     215.784   4.442 -51.161  1.00  0.00           H  
ATOM    196  C   LYS    12     217.896   1.341 -56.015  1.00  0.00           C  
ATOM    197  O   LYS    12     217.086   1.893 -56.788  1.00  0.00           O  
ATOM    198  N   GLU    13     218.051   0.019 -55.975  1.00  0.00           N  
ATOM    199  H   GLU    13     218.690  -0.397 -55.313  1.00  0.00           H  
ATOM    200  CA  GLU    13     217.258  -0.947 -56.778  1.00  0.00           C  
ATOM    201  HA  GLU    13     216.426  -0.387 -57.206  1.00  0.00           H  
ATOM    202  CB  GLU    13     218.274  -1.221 -57.934  1.00  0.00           C  
ATOM    203  HB2 GLU    13     218.410  -0.362 -58.592  1.00  0.00           H  
ATOM    204  HB3 GLU    13     219.266  -1.471 -57.557  1.00  0.00           H  
ATOM    205  CG  GLU    13     217.814  -2.443 -58.826  1.00  0.00           C  
ATOM    206  HG2 GLU    13     218.031  -3.402 -58.355  1.00  0.00           H  
ATOM    207  HG3 GLU    13     216.766  -2.335 -59.105  1.00  0.00           H  
ATOM    208  CD  GLU    13     218.474  -2.492 -60.254  1.00  0.00           C  
ATOM    209  OE1 GLU    13     218.250  -1.585 -61.108  1.00  0.00           O  
ATOM    210  OE2 GLU    13     218.859  -3.562 -60.765  1.00  0.00           O  
ATOM    211  C   GLU    13     216.785  -2.132 -56.011  1.00  0.00           C  
ATOM    212  O   GLU    13     217.495  -2.686 -55.194  1.00  0.00           O  
ATOM    213  N   GLY    14     215.571  -2.538 -56.305  1.00  0.00           N  
ATOM    214  H   GLY    14     215.194  -2.166 -57.165  1.00  0.00           H  
ATOM    215  CA  GLY    14     214.816  -3.675 -55.676  1.00  0.00           C  
ATOM    216  HA2 GLY    14     214.418  -3.444 -54.687  1.00  0.00           H  
ATOM    217  HA3 GLY    14     213.879  -3.771 -56.223  1.00  0.00           H  
ATOM    218  C   GLY    14     215.432  -5.073 -55.675  1.00  0.00           C  
ATOM    219  O   GLY    14     216.191  -5.372 -56.599  1.00  0.00           O  
ATOM    220  N   VAL    15     214.938  -6.037 -54.785  1.00  0.00           N  
ATOM    221  H   VAL    15     214.250  -5.655 -54.151  1.00  0.00           H  
ATOM    222  CA  VAL    15     215.267  -7.460 -54.611  1.00  0.00           C  
ATOM    223  HA  VAL    15     216.000  -7.707 -55.379  1.00  0.00           H  
ATOM    224  CB  VAL    15     215.942  -7.743 -53.199  1.00  0.00           C  
ATOM    225  HB  VAL    15     215.373  -7.367 -52.348  1.00  0.00           H  
ATOM    226  CG1 VAL    15     216.226  -9.283 -53.049  1.00  0.00           C  
ATOM    227 HG11 VAL    15     216.830  -9.449 -52.157  1.00  0.00           H  
ATOM    228 HG12 VAL    15     216.676  -9.568 -53.999  1.00  0.00           H  
ATOM    229 HG13 VAL    15     215.252  -9.772 -53.076  1.00  0.00           H  
ATOM    230  CG2 VAL    15     217.316  -6.985 -53.121  1.00  0.00           C  
ATOM    231 HG21 VAL    15     217.297  -5.919 -52.890  1.00  0.00           H  
ATOM    232 HG22 VAL    15     217.916  -7.096 -54.023  1.00  0.00           H  
ATOM    233 HG23 VAL    15     217.998  -7.500 -52.445  1.00  0.00           H  
ATOM    234  C   VAL    15     213.908  -8.235 -54.755  1.00  0.00           C  
ATOM    235  O   VAL    15     212.975  -8.073 -53.951  1.00  0.00           O  
ATOM    236  N   VAL    16     213.834  -8.870 -55.862  1.00  0.00           N  
ATOM    237  H   VAL    16     214.683  -8.907 -56.409  1.00  0.00           H  
ATOM    238  CA  VAL    16     212.687  -9.711 -56.254  1.00  0.00           C  
ATOM    239  HA  VAL    16     211.822  -9.169 -55.872  1.00  0.00           H  
ATOM    240  CB  VAL    16     212.711  -9.736 -57.885  1.00  0.00           C  
ATOM    241  HB  VAL    16     211.958 -10.418 -58.281  1.00  0.00           H  
ATOM    242  CG1 VAL    16     213.920 -10.367 -58.463  1.00  0.00           C  
ATOM    243 HG11 VAL    16     213.785 -10.430 -59.543  1.00  0.00           H  
ATOM    244 HG12 VAL    16     214.075 -11.328 -57.973  1.00  0.00           H  
ATOM    245 HG13 VAL    16     214.834  -9.774 -58.425  1.00  0.00           H  
ATOM    246  CG2 VAL    16     212.504  -8.346 -58.492  1.00  0.00           C  
ATOM    247 HG21 VAL    16     211.574  -8.068 -57.998  1.00  0.00           H  
ATOM    248 HG22 VAL    16     212.302  -8.507 -59.551  1.00  0.00           H  
ATOM    249 HG23 VAL    16     213.306  -7.611 -58.422  1.00  0.00           H  
ATOM    250  C   VAL    16     212.755 -11.112 -55.672  1.00  0.00           C  
ATOM    251  O   VAL    16     211.711 -11.807 -55.675  1.00  0.00           O  
ATOM    252  N   ALA    17     213.859 -11.587 -55.114  1.00  0.00           N  
ATOM    253  H   ALA    17     214.602 -10.918 -55.249  1.00  0.00           H  
ATOM    254  CA  ALA    17     213.968 -12.876 -54.492  1.00  0.00           C  
ATOM    255  HA  ALA    17     213.852 -13.592 -55.306  1.00  0.00           H  
ATOM    256  CB  ALA    17     215.277 -12.931 -53.724  1.00  0.00           C  
ATOM    257  HB1 ALA    17     215.717 -11.953 -53.531  1.00  0.00           H  
ATOM    258  HB2 ALA    17     215.178 -13.397 -52.744  1.00  0.00           H  
ATOM    259  HB3 ALA    17     215.926 -13.455 -54.426  1.00  0.00           H  
ATOM    260  C   ALA    17     212.820 -13.258 -53.469  1.00  0.00           C  
ATOM    261  O   ALA    17     212.765 -14.429 -53.077  1.00  0.00           O  
ATOM    262  N   ALA    18     212.079 -12.196 -52.971  1.00  0.00           N  
ATOM    263  H   ALA    18     212.446 -11.333 -53.347  1.00  0.00           H  
ATOM    264  CA  ALA    18     210.856 -12.282 -52.078  1.00  0.00           C  
ATOM    265  HA  ALA    18     211.049 -12.870 -51.180  1.00  0.00           H  
ATOM    266  CB  ALA    18     210.653 -10.853 -51.534  1.00  0.00           C  
ATOM    267  HB1 ALA    18     209.892 -10.882 -50.754  1.00  0.00           H  
ATOM    268  HB2 ALA    18     211.539 -10.470 -51.027  1.00  0.00           H  
ATOM    269  HB3 ALA    18     210.339 -10.208 -52.355  1.00  0.00           H  
ATOM    270  C   ALA    18     209.567 -12.744 -52.739  1.00  0.00           C  
ATOM    271  O   ALA    18     208.806 -13.348 -52.002  1.00  0.00           O  
ATOM    272  N   ALA    19     209.352 -12.593 -54.080  1.00  0.00           N  
ATOM    273  H   ALA    19     209.944 -11.993 -54.638  1.00  0.00           H  
ATOM    274  CA  ALA    19     208.088 -12.824 -54.715  1.00  0.00           C  
ATOM    275  HA  ALA    19     207.455 -13.277 -53.952  1.00  0.00           H  
ATOM    276  CB  ALA    19     207.527 -11.408 -55.023  1.00  0.00           C  
ATOM    277  HB1 ALA    19     207.402 -10.828 -54.108  1.00  0.00           H  
ATOM    278  HB2 ALA    19     208.202 -10.782 -55.607  1.00  0.00           H  
ATOM    279  HB3 ALA    19     206.630 -11.428 -55.641  1.00  0.00           H  
ATOM    280  C   ALA    19     208.115 -13.676 -55.975  1.00  0.00           C  
ATOM    281  O   ALA    19     207.080 -14.296 -56.292  1.00  0.00           O  
ATOM    282  N   GLU    20     209.291 -13.904 -56.489  1.00  0.00           N  
ATOM    283  H   GLU    20     209.956 -13.145 -56.535  1.00  0.00           H  
ATOM    284  CA  GLU    20     209.616 -14.944 -57.462  1.00  0.00           C  
ATOM    285  HA  GLU    20     209.290 -14.706 -58.475  1.00  0.00           H  
ATOM    286  CB  GLU    20     211.096 -14.950 -57.379  1.00  0.00           C  
ATOM    287  HB2 GLU    20     211.488 -13.933 -57.395  1.00  0.00           H  
ATOM    288  HB3 GLU    20     211.510 -15.441 -56.498  1.00  0.00           H  
ATOM    289  CG  GLU    20     211.671 -15.580 -58.647  1.00  0.00           C  
ATOM    290  HG2 GLU    20     211.082 -16.459 -58.909  1.00  0.00           H  
ATOM    291  HG3 GLU    20     211.527 -14.884 -59.474  1.00  0.00           H  
ATOM    292  CD  GLU    20     213.228 -15.985 -58.568  1.00  0.00           C  
ATOM    293  OE1 GLU    20     213.720 -16.580 -59.489  1.00  0.00           O  
ATOM    294  OE2 GLU    20     213.867 -15.913 -57.485  1.00  0.00           O  
ATOM    295  C   GLU    20     209.062 -16.343 -57.216  1.00  0.00           C  
ATOM    296  O   GLU    20     208.552 -16.990 -58.159  1.00  0.00           O  
ATOM    297  N   LYS    21     208.859 -16.925 -55.991  1.00  0.00           N  
ATOM    298  H   LYS    21     209.217 -16.444 -55.178  1.00  0.00           H  
ATOM    299  CA  LYS    21     208.321 -18.284 -55.798  1.00  0.00           C  
ATOM    300  HA  LYS    21     207.581 -18.387 -56.590  1.00  0.00           H  
ATOM    301  CB  LYS    21     209.435 -19.469 -55.670  1.00  0.00           C  
ATOM    302  HB2 LYS    21     209.903 -19.237 -54.713  1.00  0.00           H  
ATOM    303  HB3 LYS    21     208.952 -20.423 -55.460  1.00  0.00           H  
ATOM    304  CG  LYS    21     210.412 -19.640 -56.864  1.00  0.00           C  
ATOM    305  HG2 LYS    21     210.834 -18.641 -56.974  1.00  0.00           H  
ATOM    306  HG3 LYS    21     211.309 -20.252 -56.774  1.00  0.00           H  
ATOM    307  CD  LYS    21     209.639 -20.037 -58.079  1.00  0.00           C  
ATOM    308  HD2 LYS    21     209.599 -21.125 -58.146  1.00  0.00           H  
ATOM    309  HD3 LYS    21     208.659 -19.560 -58.112  1.00  0.00           H  
ATOM    310  CE  LYS    21     210.395 -19.532 -59.350  1.00  0.00           C  
ATOM    311  HE2 LYS    21     210.542 -18.460 -59.217  1.00  0.00           H  
ATOM    312  HE3 LYS    21     211.362 -20.028 -59.438  1.00  0.00           H  
ATOM    313  NZ  LYS    21     209.610 -19.859 -60.633  1.00  0.00           N  
ATOM    314  HZ1 LYS    21     208.633 -19.880 -60.376  1.00  0.00           H  
ATOM    315  HZ2 LYS    21     209.787 -19.294 -61.451  1.00  0.00           H  
ATOM    316  HZ3 LYS    21     209.662 -20.862 -60.735  1.00  0.00           H  
ATOM    317  C   LYS    21     207.601 -18.397 -54.435  1.00  0.00           C  
ATOM    318  O   LYS    21     207.959 -17.673 -53.488  1.00  0.00           O  
ATOM    319  N   THR    22     206.523 -19.243 -54.381  1.00  0.00           N  
ATOM    320  H   THR    22     206.185 -19.794 -55.158  1.00  0.00           H  
ATOM    321  CA  THR    22     205.680 -19.213 -53.240  1.00  0.00           C  
ATOM    322  HA  THR    22     205.544 -18.258 -52.733  1.00  0.00           H  
ATOM    323  CB  THR    22     204.134 -19.279 -53.675  1.00  0.00           C  
ATOM    324  HB  THR    22     203.998 -18.479 -54.403  1.00  0.00           H  
ATOM    325  CG2 THR    22     203.229 -18.971 -52.528  1.00  0.00           C  
ATOM    326 HG21 THR    22     202.203 -19.069 -52.884  1.00  0.00           H  
ATOM    327 HG22 THR    22     203.444 -17.930 -52.288  1.00  0.00           H  
ATOM    328 HG23 THR    22     203.398 -19.615 -51.664  1.00  0.00           H  
ATOM    329  OG1 THR    22     203.696 -20.419 -54.331  1.00  0.00           O  
ATOM    330  HG1 THR    22     202.789 -20.205 -54.565  1.00  0.00           H  
ATOM    331  C   THR    22     206.170 -20.135 -52.135  1.00  0.00           C  
ATOM    332  O   THR    22     206.556 -19.665 -51.107  1.00  0.00           O  
ATOM    333  N   LYS    23     206.130 -21.472 -52.438  1.00  0.00           N  
ATOM    334  H   LYS    23     205.931 -21.621 -53.417  1.00  0.00           H  
ATOM    335  CA  LYS    23     206.506 -22.479 -51.434  1.00  0.00           C  
ATOM    336  HA  LYS    23     206.835 -21.969 -50.529  1.00  0.00           H  
ATOM    337  CB  LYS    23     205.330 -23.444 -51.153  1.00  0.00           C  
ATOM    338  HB2 LYS    23     205.079 -24.047 -52.026  1.00  0.00           H  
ATOM    339  HB3 LYS    23     205.733 -24.244 -50.532  1.00  0.00           H  
ATOM    340  CG  LYS    23     204.042 -22.716 -50.765  1.00  0.00           C  
ATOM    341  HG2 LYS    23     203.744 -21.999 -51.529  1.00  0.00           H  
ATOM    342  HG3 LYS    23     203.176 -23.372 -50.675  1.00  0.00           H  
ATOM    343  CD  LYS    23     204.017 -21.805 -49.502  1.00  0.00           C  
ATOM    344  HD2 LYS    23     204.040 -22.490 -48.654  1.00  0.00           H  
ATOM    345  HD3 LYS    23     204.857 -21.112 -49.539  1.00  0.00           H  
ATOM    346  CE  LYS    23     202.731 -21.000 -49.307  1.00  0.00           C  
ATOM    347  HE2 LYS    23     202.422 -20.669 -50.298  1.00  0.00           H  
ATOM    348  HE3 LYS    23     201.983 -21.734 -49.007  1.00  0.00           H  
ATOM    349  NZ  LYS    23     202.820 -19.815 -48.459  1.00  0.00           N  
ATOM    350  HZ1 LYS    23     201.947 -19.332 -48.300  1.00  0.00           H  
ATOM    351  HZ2 LYS    23     203.037 -20.068 -47.506  1.00  0.00           H  
ATOM    352  HZ3 LYS    23     203.545 -19.201 -48.802  1.00  0.00           H  
ATOM    353  C   LYS    23     207.828 -23.151 -51.735  1.00  0.00           C  
ATOM    354  O   LYS    23     207.944 -24.379 -51.612  1.00  0.00           O  
ATOM    355  N   GLN    24     208.957 -22.471 -52.067  1.00  0.00           N  
ATOM    356  H   GLN    24     208.785 -21.492 -52.246  1.00  0.00           H  
ATOM    357  CA  GLN    24     210.184 -23.196 -52.402  1.00  0.00           C  
ATOM    358  HA  GLN    24     210.062 -24.278 -52.350  1.00  0.00           H  
ATOM    359  CB  GLN    24     210.623 -22.949 -53.818  1.00  0.00           C  
ATOM    360  HB2 GLN    24     209.906 -23.337 -54.542  1.00  0.00           H  
ATOM    361  HB3 GLN    24     210.683 -21.867 -53.933  1.00  0.00           H  
ATOM    362  CG  GLN    24     212.022 -23.363 -54.224  1.00  0.00           C  
ATOM    363  HG2 GLN    24     212.783 -22.871 -53.618  1.00  0.00           H  
ATOM    364  HG3 GLN    24     212.073 -24.418 -53.953  1.00  0.00           H  
ATOM    365  CD  GLN    24     212.349 -23.179 -55.667  1.00  0.00           C  
ATOM    366  OE1 GLN    24     211.633 -23.566 -56.588  1.00  0.00           O  
ATOM    367  NE2 GLN    24     213.556 -22.563 -55.974  1.00  0.00           N  
ATOM    368 HE21 GLN    24     213.838 -22.522 -56.943  1.00  0.00           H  
ATOM    369 HE22 GLN    24     214.217 -22.289 -55.260  1.00  0.00           H  
ATOM    370  C   GLN    24     211.212 -22.980 -51.325  1.00  0.00           C  
ATOM    371  O   GLN    24     212.402 -23.400 -51.401  1.00  0.00           O  
ATOM    372  N   GLY    25     210.909 -22.341 -50.159  1.00  0.00           N  
ATOM    373  H   GLY    25     209.963 -21.993 -50.105  1.00  0.00           H  
ATOM    374  CA  GLY    25     211.926 -22.089 -49.051  1.00  0.00           C  
ATOM    375  HA2 GLY    25     212.670 -22.867 -48.880  1.00  0.00           H  
ATOM    376  HA3 GLY    25     212.440 -21.157 -49.287  1.00  0.00           H  
ATOM    377  C   GLY    25     211.179 -21.853 -47.688  1.00  0.00           C  
ATOM    378  O   GLY    25     209.965 -21.656 -47.509  1.00  0.00           O  
ATOM    379  N   VAL    26     212.016 -21.899 -46.675  1.00  0.00           N  
ATOM    380  H   VAL    26     212.971 -22.072 -46.955  1.00  0.00           H  
ATOM    381  CA  VAL    26     211.666 -21.644 -45.196  1.00  0.00           C  
ATOM    382  HA  VAL    26     210.723 -21.098 -45.186  1.00  0.00           H  
ATOM    383  CB  VAL    26     211.514 -22.988 -44.456  1.00  0.00           C  
ATOM    384  HB  VAL    26     212.528 -23.315 -44.225  1.00  0.00           H  
ATOM    385  CG1 VAL    26     210.877 -22.817 -43.049  1.00  0.00           C  
ATOM    386 HG11 VAL    26     210.880 -23.808 -42.595  1.00  0.00           H  
ATOM    387 HG12 VAL    26     209.950 -22.251 -42.951  1.00  0.00           H  
ATOM    388 HG13 VAL    26     211.616 -22.337 -42.408  1.00  0.00           H  
ATOM    389  CG2 VAL    26     210.771 -24.056 -45.218  1.00  0.00           C  
ATOM    390 HG21 VAL    26     209.711 -23.810 -45.279  1.00  0.00           H  
ATOM    391 HG22 VAL    26     210.929 -25.065 -44.837  1.00  0.00           H  
ATOM    392 HG23 VAL    26     211.287 -24.201 -46.167  1.00  0.00           H  
ATOM    393  C   VAL    26     212.783 -20.855 -44.621  1.00  0.00           C  
ATOM    394  O   VAL    26     213.959 -21.104 -44.826  1.00  0.00           O  
ATOM    395  N   ALA    27     212.323 -19.768 -43.910  1.00  0.00           N  
ATOM    396  H   ALA    27     211.319 -19.755 -43.794  1.00  0.00           H  
ATOM    397  CA  ALA    27     213.094 -18.579 -43.446  1.00  0.00           C  
ATOM    398  HA  ALA    27     213.936 -18.321 -44.088  1.00  0.00           H  
ATOM    399  CB  ALA    27     212.183 -17.336 -43.610  1.00  0.00           C  
ATOM    400  HB1 ALA    27     211.338 -17.459 -42.932  1.00  0.00           H  
ATOM    401  HB2 ALA    27     212.766 -16.420 -43.518  1.00  0.00           H  
ATOM    402  HB3 ALA    27     211.809 -17.222 -44.627  1.00  0.00           H  
ATOM    403  C   ALA    27     213.637 -18.794 -41.988  1.00  0.00           C  
ATOM    404  O   ALA    27     212.817 -19.330 -41.225  1.00  0.00           O  
ATOM    405  N   GLU    28     214.890 -18.505 -41.604  1.00  0.00           N  
ATOM    406  H   GLU    28     215.317 -18.080 -42.414  1.00  0.00           H  
ATOM    407  CA  GLU    28     215.648 -18.889 -40.376  1.00  0.00           C  
ATOM    408  HA  GLU    28     215.000 -19.254 -39.579  1.00  0.00           H  
ATOM    409  CB  GLU    28     216.614 -20.085 -40.772  1.00  0.00           C  
ATOM    410  HB2 GLU    28     216.750 -20.513 -39.779  1.00  0.00           H  
ATOM    411  HB3 GLU    28     216.078 -20.881 -41.288  1.00  0.00           H  
ATOM    412  CG  GLU    28     218.090 -19.773 -41.194  1.00  0.00           C  
ATOM    413  HG2 GLU    28     218.442 -19.102 -40.410  1.00  0.00           H  
ATOM    414  HG3 GLU    28     218.719 -20.653 -41.058  1.00  0.00           H  
ATOM    415  CD  GLU    28     218.153 -19.191 -42.579  1.00  0.00           C  
ATOM    416  OE1 GLU    28     218.073 -17.972 -42.873  1.00  0.00           O  
ATOM    417  OE2 GLU    28     218.284 -20.068 -43.480  1.00  0.00           O  
ATOM    418  C   GLU    28     216.337 -17.689 -39.654  1.00  0.00           C  
ATOM    419  O   GLU    28     216.549 -17.749 -38.434  1.00  0.00           O  
ATOM    420  N   ALA    29     216.549 -16.536 -40.332  1.00  0.00           N  
ATOM    421  H   ALA    29     216.422 -16.720 -41.317  1.00  0.00           H  
ATOM    422  CA  ALA    29     217.278 -15.334 -39.882  1.00  0.00           C  
ATOM    423  HA  ALA    29     216.962 -15.175 -38.851  1.00  0.00           H  
ATOM    424  CB  ALA    29     218.800 -15.631 -40.102  1.00  0.00           C  
ATOM    425  HB1 ALA    29     218.932 -16.033 -41.107  1.00  0.00           H  
ATOM    426  HB2 ALA    29     219.505 -14.808 -39.984  1.00  0.00           H  
ATOM    427  HB3 ALA    29     218.980 -16.381 -39.332  1.00  0.00           H  
ATOM    428  C   ALA    29     216.858 -14.105 -40.701  1.00  0.00           C  
ATOM    429  O   ALA    29     216.705 -13.004 -40.145  1.00  0.00           O  
ATOM    430  N   ALA    30     216.509 -14.335 -41.972  1.00  0.00           N  
ATOM    431  H   ALA    30     216.574 -15.313 -42.217  1.00  0.00           H  
ATOM    432  CA  ALA    30     215.795 -13.353 -42.859  1.00  0.00           C  
ATOM    433  HA  ALA    30     215.159 -12.651 -42.319  1.00  0.00           H  
ATOM    434  CB  ALA    30     216.834 -12.607 -43.783  1.00  0.00           C  
ATOM    435  HB1 ALA    30     217.583 -12.213 -43.096  1.00  0.00           H  
ATOM    436  HB2 ALA    30     217.335 -13.242 -44.513  1.00  0.00           H  
ATOM    437  HB3 ALA    30     216.417 -11.770 -44.343  1.00  0.00           H  
ATOM    438  C   ALA    30     214.885 -14.150 -43.770  1.00  0.00           C  
ATOM    439  O   ALA    30     214.980 -15.379 -43.821  1.00  0.00           O  
ATOM    440  N   GLY    31     214.100 -13.353 -44.461  1.00  0.00           N  
ATOM    441  H   GLY    31     214.006 -12.399 -44.143  1.00  0.00           H  
ATOM    442  CA  GLY    31     213.239 -13.695 -45.687  1.00  0.00           C  
ATOM    443  HA2 GLY    31     213.789 -13.161 -46.462  1.00  0.00           H  
ATOM    444  HA3 GLY    31     213.181 -14.781 -45.765  1.00  0.00           H  
ATOM    445  C   GLY    31     211.752 -13.316 -45.474  1.00  0.00           C  
ATOM    446  O   GLY    31     210.889 -13.844 -46.184  1.00  0.00           O  
ATOM    447  N   LYS    32     211.385 -12.397 -44.565  1.00  0.00           N  
ATOM    448  H   LYS    32     212.053 -11.805 -44.092  1.00  0.00           H  
ATOM    449  CA  LYS    32     209.923 -12.120 -44.214  1.00  0.00           C  
ATOM    450  HA  LYS    32     209.426 -12.971 -44.680  1.00  0.00           H  
ATOM    451  CB  LYS    32     209.535 -12.079 -42.717  1.00  0.00           C  
ATOM    452  HB2 LYS    32     209.948 -11.198 -42.225  1.00  0.00           H  
ATOM    453  HB3 LYS    32     208.447 -12.092 -42.657  1.00  0.00           H  
ATOM    454  CG  LYS    32     209.961 -13.305 -41.846  1.00  0.00           C  
ATOM    455  HG2 LYS    32     209.550 -14.214 -42.285  1.00  0.00           H  
ATOM    456  HG3 LYS    32     211.042 -13.323 -41.706  1.00  0.00           H  
ATOM    457  CD  LYS    32     209.432 -13.068 -40.409  1.00  0.00           C  
ATOM    458  HD2 LYS    32     210.023 -12.320 -39.881  1.00  0.00           H  
ATOM    459  HD3 LYS    32     208.414 -12.681 -40.381  1.00  0.00           H  
ATOM    460  CE  LYS    32     209.524 -14.356 -39.462  1.00  0.00           C  
ATOM    461  HE2 LYS    32     210.488 -14.815 -39.678  1.00  0.00           H  
ATOM    462  HE3 LYS    32     209.619 -14.122 -38.401  1.00  0.00           H  
ATOM    463  NZ  LYS    32     208.454 -15.358 -39.706  1.00  0.00           N  
ATOM    464  HZ1 LYS    32     208.349 -15.888 -40.559  1.00  0.00           H  
ATOM    465  HZ2 LYS    32     208.300 -15.981 -38.926  1.00  0.00           H  
ATOM    466  HZ3 LYS    32     207.623 -14.799 -39.832  1.00  0.00           H  
ATOM    467  C   LYS    32     209.525 -10.768 -44.810  1.00  0.00           C  
ATOM    468  O   LYS    32     210.373  -9.858 -44.668  1.00  0.00           O  
ATOM    469  N   THR    33     208.353 -10.442 -45.360  1.00  0.00           N  
ATOM    470  H   THR    33     207.567 -11.071 -45.445  1.00  0.00           H  
ATOM    471  CA  THR    33     208.122  -9.098 -45.955  1.00  0.00           C  
ATOM    472  HA  THR    33     209.082  -8.907 -46.435  1.00  0.00           H  
ATOM    473  CB  THR    33     206.930  -9.087 -46.969  1.00  0.00           C  
ATOM    474  HB  THR    33     206.102  -9.343 -46.309  1.00  0.00           H  
ATOM    475  CG2 THR    33     206.919 -10.211 -47.968  1.00  0.00           C  
ATOM    476 HG21 THR    33     206.295 -10.073 -48.851  1.00  0.00           H  
ATOM    477 HG22 THR    33     206.336 -10.991 -47.477  1.00  0.00           H  
ATOM    478 HG23 THR    33     207.964 -10.418 -48.199  1.00  0.00           H  
ATOM    479  OG1 THR    33     206.577  -7.888 -47.655  1.00  0.00           O  
ATOM    480  HG1 THR    33     205.640  -7.972 -47.847  1.00  0.00           H  
ATOM    481  C   THR    33     207.727  -8.114 -44.863  1.00  0.00           C  
ATOM    482  O   THR    33     206.786  -8.375 -44.123  1.00  0.00           O  
ATOM    483  N   LYS    34     208.342  -6.929 -44.827  1.00  0.00           N  
ATOM    484  H   LYS    34     208.949  -6.698 -45.600  1.00  0.00           H  
ATOM    485  CA  LYS    34     208.110  -5.800 -43.771  1.00  0.00           C  
ATOM    486  HA  LYS    34     208.263  -6.197 -42.767  1.00  0.00           H  
ATOM    487  CB  LYS    34     209.106  -4.655 -44.024  1.00  0.00           C  
ATOM    488  HB2 LYS    34     210.065  -5.173 -44.026  1.00  0.00           H  
ATOM    489  HB3 LYS    34     208.911  -4.325 -45.044  1.00  0.00           H  
ATOM    490  CG  LYS    34     209.011  -3.568 -43.013  1.00  0.00           C  
ATOM    491  HG2 LYS    34     208.051  -3.052 -43.026  1.00  0.00           H  
ATOM    492  HG3 LYS    34     209.200  -4.101 -42.081  1.00  0.00           H  
ATOM    493  CD  LYS    34     210.106  -2.476 -43.145  1.00  0.00           C  
ATOM    494  HD2 LYS    34     211.063  -2.925 -43.407  1.00  0.00           H  
ATOM    495  HD3 LYS    34     209.924  -2.020 -44.118  1.00  0.00           H  
ATOM    496  CE  LYS    34     210.178  -1.479 -41.976  1.00  0.00           C  
ATOM    497  HE2 LYS    34     210.695  -0.624 -42.410  1.00  0.00           H  
ATOM    498  HE3 LYS    34     209.199  -1.052 -41.761  1.00  0.00           H  
ATOM    499  NZ  LYS    34     210.744  -2.127 -40.797  1.00  0.00           N  
ATOM    500  HZ1 LYS    34     210.152  -2.866 -40.447  1.00  0.00           H  
ATOM    501  HZ2 LYS    34     211.673  -2.483 -40.970  1.00  0.00           H  
ATOM    502  HZ3 LYS    34     210.942  -1.550 -39.992  1.00  0.00           H  
ATOM    503  C   LYS    34     206.630  -5.274 -43.823  1.00  0.00           C  
ATOM    504  O   LYS    34     206.061  -5.102 -44.891  1.00  0.00           O  
ATOM    505  N   GLU    35     206.011  -5.080 -42.692  1.00  0.00           N  
ATOM    506  H   GLU    35     206.636  -5.248 -41.917  1.00  0.00           H  
ATOM    507  CA  GLU    35     204.681  -4.438 -42.571  1.00  0.00           C  
ATOM    508  HA  GLU    35     204.596  -3.663 -43.332  1.00  0.00           H  
ATOM    509  CB  GLU    35     203.661  -5.533 -42.790  1.00  0.00           C  
ATOM    510  HB2 GLU    35     203.688  -5.892 -43.819  1.00  0.00           H  
ATOM    511  HB3 GLU    35     203.915  -6.371 -42.140  1.00  0.00           H  
ATOM    512  CG  GLU    35     202.247  -5.074 -42.276  1.00  0.00           C  
ATOM    513  HG2 GLU    35     201.550  -5.903 -42.159  1.00  0.00           H  
ATOM    514  HG3 GLU    35     202.202  -4.734 -41.241  1.00  0.00           H  
ATOM    515  CD  GLU    35     201.524  -4.049 -43.225  1.00  0.00           C  
ATOM    516  OE1 GLU    35     202.026  -2.897 -43.584  1.00  0.00           O  
ATOM    517  OE2 GLU    35     200.484  -4.398 -43.731  1.00  0.00           O  
ATOM    518  C   GLU    35     204.510  -3.695 -41.276  1.00  0.00           C  
ATOM    519  O   GLU    35     205.069  -4.187 -40.351  1.00  0.00           O  
ATOM    520  N   GLY    36     203.710  -2.616 -41.129  1.00  0.00           N  
ATOM    521  H   GLY    36     203.181  -2.293 -41.927  1.00  0.00           H  
ATOM    522  CA  GLY    36     203.419  -2.036 -39.802  1.00  0.00           C  
ATOM    523  HA2 GLY    36     202.373  -1.731 -39.843  1.00  0.00           H  
ATOM    524  HA3 GLY    36     203.455  -2.887 -39.122  1.00  0.00           H  
ATOM    525  C   GLY    36     204.340  -0.934 -39.262  1.00  0.00           C  
ATOM    526  O   GLY    36     205.261  -0.319 -39.910  1.00  0.00           O  
ATOM    527  N   VAL    37     204.260  -0.599 -38.013  1.00  0.00           N  
ATOM    528  H   VAL    37     203.607  -1.104 -37.431  1.00  0.00           H  
ATOM    529  CA  VAL    37     205.062   0.346 -37.291  1.00  0.00           C  
ATOM    530  HA  VAL    37     205.952   0.650 -37.842  1.00  0.00           H  
ATOM    531  CB  VAL    37     204.442   1.742 -37.072  1.00  0.00           C  
ATOM    532  HB  VAL    37     203.784   1.774 -36.204  1.00  0.00           H  
ATOM    533  CG1 VAL    37     205.574   2.839 -37.011  1.00  0.00           C  
ATOM    534 HG11 VAL    37     205.078   3.801 -36.880  1.00  0.00           H  
ATOM    535 HG12 VAL    37     206.113   2.848 -37.959  1.00  0.00           H  
ATOM    536 HG13 VAL    37     206.305   2.682 -36.218  1.00  0.00           H  
ATOM    537  CG2 VAL    37     203.539   2.391 -38.199  1.00  0.00           C  
ATOM    538 HG21 VAL    37     203.231   3.385 -37.875  1.00  0.00           H  
ATOM    539 HG22 VAL    37     202.535   2.004 -38.373  1.00  0.00           H  
ATOM    540 HG23 VAL    37     204.129   2.321 -39.113  1.00  0.00           H  
ATOM    541  C   VAL    37     205.387  -0.219 -35.993  1.00  0.00           C  
ATOM    542  O   VAL    37     204.483  -0.749 -35.270  1.00  0.00           O  
ATOM    543  N   LEU    38     206.606  -0.229 -35.602  1.00  0.00           N  
ATOM    544  H   LEU    38     207.327   0.092 -36.231  1.00  0.00           H  
ATOM    545  CA  LEU    38     207.166  -0.979 -34.386  1.00  0.00           C  
ATOM    546  HA  LEU    38     206.302  -1.469 -33.938  1.00  0.00           H  
ATOM    547  CB  LEU    38     208.208  -1.990 -34.773  1.00  0.00           C  
ATOM    548  HB2 LEU    38     208.447  -1.772 -35.814  1.00  0.00           H  
ATOM    549  HB3 LEU    38     209.140  -1.786 -34.246  1.00  0.00           H  
ATOM    550  CG  LEU    38     207.769  -3.473 -34.730  1.00  0.00           C  
ATOM    551  HG  LEU    38     207.137  -3.631 -33.857  1.00  0.00           H  
ATOM    552  CD1 LEU    38     208.947  -4.458 -34.720  1.00  0.00           C  
ATOM    553 HD11 LEU    38     209.637  -4.238 -35.535  1.00  0.00           H  
ATOM    554 HD12 LEU    38     208.445  -5.425 -34.721  1.00  0.00           H  
ATOM    555 HD13 LEU    38     209.453  -4.352 -33.761  1.00  0.00           H  
ATOM    556  CD2 LEU    38     206.793  -3.777 -35.887  1.00  0.00           C  
ATOM    557 HD21 LEU    38     207.219  -3.487 -36.848  1.00  0.00           H  
ATOM    558 HD22 LEU    38     205.888  -3.225 -35.636  1.00  0.00           H  
ATOM    559 HD23 LEU    38     206.443  -4.808 -35.950  1.00  0.00           H  
ATOM    560  C   LEU    38     207.545   0.074 -33.390  1.00  0.00           C  
ATOM    561  O   LEU    38     207.925   1.195 -33.762  1.00  0.00           O  
ATOM    562  N   TYR    39     207.535  -0.283 -32.057  1.00  0.00           N  
ATOM    563  H   TYR    39     207.271  -1.233 -31.836  1.00  0.00           H  
ATOM    564  CA  TYR    39     207.933   0.659 -30.990  1.00  0.00           C  
ATOM    565  HA  TYR    39     208.054   1.706 -31.269  1.00  0.00           H  
ATOM    566  CB  TYR    39     206.837   0.787 -29.921  1.00  0.00           C  
ATOM    567  HB2 TYR    39     206.689  -0.200 -29.484  1.00  0.00           H  
ATOM    568  HB3 TYR    39     207.187   1.497 -29.172  1.00  0.00           H  
ATOM    569  CG  TYR    39     205.430   1.187 -30.295  1.00  0.00           C  
ATOM    570  CD1 TYR    39     204.342   0.484 -29.692  1.00  0.00           C  
ATOM    571  HD1 TYR    39     204.574  -0.365 -29.067  1.00  0.00           H  
ATOM    572  CE1 TYR    39     202.993   0.812 -29.949  1.00  0.00           C  
ATOM    573  HE1 TYR    39     202.165   0.160 -29.713  1.00  0.00           H  
ATOM    574  CZ  TYR    39     202.726   1.955 -30.764  1.00  0.00           C  
ATOM    575  OH  TYR    39     201.420   2.125 -31.137  1.00  0.00           O  
ATOM    576  HH  TYR    39     201.267   2.962 -31.582  1.00  0.00           H  
ATOM    577  CE2 TYR    39     203.825   2.708 -31.329  1.00  0.00           C  
ATOM    578  HE2 TYR    39     203.595   3.464 -32.065  1.00  0.00           H  
ATOM    579  CD2 TYR    39     205.126   2.261 -31.076  1.00  0.00           C  
ATOM    580  HD2 TYR    39     205.876   3.001 -31.315  1.00  0.00           H  
ATOM    581  C   TYR    39     209.197   0.203 -30.287  1.00  0.00           C  
ATOM    582  O   TYR    39     209.320  -1.066 -30.163  1.00  0.00           O  
ATOM    583  N   VAL    40     210.080   1.154 -29.956  1.00  0.00           N  
ATOM    584  H   VAL    40     209.798   2.120 -30.049  1.00  0.00           H  
ATOM    585  CA  VAL    40     211.263   0.770 -29.122  1.00  0.00           C  
ATOM    586  HA  VAL    40     211.589  -0.143 -29.621  1.00  0.00           H  
ATOM    587  CB  VAL    40     212.391   1.777 -29.228  1.00  0.00           C  
ATOM    588  HB  VAL    40     212.638   1.905 -30.282  1.00  0.00           H  
ATOM    589  CG1 VAL    40     213.681   1.333 -28.522  1.00  0.00           C  
ATOM    590 HG11 VAL    40     214.523   2.004 -28.692  1.00  0.00           H  
ATOM    591 HG12 VAL    40     214.015   0.435 -29.040  1.00  0.00           H  
ATOM    592 HG13 VAL    40     213.529   1.245 -27.446  1.00  0.00           H  
ATOM    593  CG2 VAL    40     212.145   3.128 -28.598  1.00  0.00           C  
ATOM    594 HG21 VAL    40     211.864   3.042 -27.549  1.00  0.00           H  
ATOM    595 HG22 VAL    40     211.323   3.637 -29.103  1.00  0.00           H  
ATOM    596 HG23 VAL    40     212.932   3.874 -28.712  1.00  0.00           H  
ATOM    597  C   VAL    40     211.011   0.256 -27.680  1.00  0.00           C  
ATOM    598  O   VAL    40     210.017   0.589 -27.075  1.00  0.00           O  
ATOM    599  N   GLY    41     211.824  -0.710 -27.274  1.00  0.00           N  
ATOM    600  H   GLY    41     212.393  -1.234 -27.923  1.00  0.00           H  
ATOM    601  CA  GLY    41     211.845  -1.234 -25.795  1.00  0.00           C  
ATOM    602  HA2 GLY    41     210.873  -1.616 -25.483  1.00  0.00           H  
ATOM    603  HA3 GLY    41     212.593  -2.027 -25.786  1.00  0.00           H  
ATOM    604  C   GLY    41     212.157  -0.187 -24.810  1.00  0.00           C  
ATOM    605  O   GLY    41     212.829   0.771 -25.169  1.00  0.00           O  
ATOM    606  N   SER    42     211.684  -0.331 -23.560  1.00  0.00           N  
ATOM    607  H   SER    42     211.181  -1.183 -23.360  1.00  0.00           H  
ATOM    608  CA  SER    42     211.672   0.741 -22.520  1.00  0.00           C  
ATOM    609  HA  SER    42     211.974   1.716 -22.902  1.00  0.00           H  
ATOM    610  CB  SER    42     210.209   1.084 -22.175  1.00  0.00           C  
ATOM    611  HB2 SER    42     210.127   2.106 -21.806  1.00  0.00           H  
ATOM    612  HB3 SER    42     209.651   1.274 -23.092  1.00  0.00           H  
ATOM    613  OG  SER    42     209.681   0.054 -21.301  1.00  0.00           O  
ATOM    614  HG  SER    42     209.285  -0.495 -21.982  1.00  0.00           H  
ATOM    615  C   SER    42     212.550   0.596 -21.249  1.00  0.00           C  
ATOM    616  O   SER    42     212.745   1.588 -20.500  1.00  0.00           O  
ATOM    617  N   LYS    43     213.263  -0.544 -21.003  1.00  0.00           N  
ATOM    618  H   LYS    43     213.093  -1.413 -21.489  1.00  0.00           H  
ATOM    619  CA  LYS    43     214.163  -0.725 -19.868  1.00  0.00           C  
ATOM    620  HA  LYS    43     213.830   0.026 -19.152  1.00  0.00           H  
ATOM    621  CB  LYS    43     214.018  -2.114 -19.293  1.00  0.00           C  
ATOM    622  HB2 LYS    43     214.558  -2.708 -20.031  1.00  0.00           H  
ATOM    623  HB3 LYS    43     214.556  -2.225 -18.352  1.00  0.00           H  
ATOM    624  CG  LYS    43     212.619  -2.601 -18.981  1.00  0.00           C  
ATOM    625  HG2 LYS    43     212.132  -2.841 -19.926  1.00  0.00           H  
ATOM    626  HG3 LYS    43     212.740  -3.609 -18.585  1.00  0.00           H  
ATOM    627  CD  LYS    43     211.648  -1.775 -18.157  1.00  0.00           C  
ATOM    628  HD2 LYS    43     211.319  -0.884 -18.692  1.00  0.00           H  
ATOM    629  HD3 LYS    43     210.796  -2.436 -17.997  1.00  0.00           H  
ATOM    630  CE  LYS    43     212.262  -1.348 -16.812  1.00  0.00           C  
ATOM    631  HE2 LYS    43     212.971  -2.101 -16.467  1.00  0.00           H  
ATOM    632  HE3 LYS    43     212.960  -0.520 -16.935  1.00  0.00           H  
ATOM    633  NZ  LYS    43     211.257  -1.056 -15.855  1.00  0.00           N  
ATOM    634  HZ1 LYS    43     211.458  -0.188 -15.379  1.00  0.00           H  
ATOM    635  HZ2 LYS    43     210.339  -1.065 -16.277  1.00  0.00           H  
ATOM    636  HZ3 LYS    43     210.973  -1.791 -15.223  1.00  0.00           H  
ATOM    637  C   LYS    43     215.633  -0.492 -20.299  1.00  0.00           C  
ATOM    638  O   LYS    43     216.466  -0.493 -19.412  1.00  0.00           O  
ATOM    639  N   THR    44     215.931  -0.106 -21.542  1.00  0.00           N  
ATOM    640  H   THR    44     215.159   0.197 -22.119  1.00  0.00           H  
ATOM    641  CA  THR    44     217.361  -0.166 -21.939  1.00  0.00           C  
ATOM    642  HA  THR    44     217.898  -0.996 -21.480  1.00  0.00           H  
ATOM    643  CB  THR    44     217.454  -0.375 -23.550  1.00  0.00           C  
ATOM    644  HB  THR    44     217.440  -1.459 -23.661  1.00  0.00           H  
ATOM    645  CG2 THR    44     218.613   0.202 -24.333  1.00  0.00           C  
ATOM    646 HG21 THR    44     218.762  -0.140 -25.357  1.00  0.00           H  
ATOM    647 HG22 THR    44     219.552   0.226 -23.780  1.00  0.00           H  
ATOM    648 HG23 THR    44     218.471   1.283 -24.331  1.00  0.00           H  
ATOM    649  OG1 THR    44     216.380   0.128 -24.297  1.00  0.00           O  
ATOM    650  HG1 THR    44     216.468  -0.073 -25.231  1.00  0.00           H  
ATOM    651  C   THR    44     218.149   1.156 -21.515  1.00  0.00           C  
ATOM    652  O   THR    44     219.123   1.116 -20.743  1.00  0.00           O  
ATOM    653  N   LYS    45     217.708   2.285 -22.053  1.00  0.00           N  
ATOM    654  H   LYS    45     216.810   2.279 -22.514  1.00  0.00           H  
ATOM    655  CA  LYS    45     218.098   3.690 -21.644  1.00  0.00           C  
ATOM    656  HA  LYS    45     219.175   3.785 -21.784  1.00  0.00           H  
ATOM    657  CB  LYS    45     217.253   4.648 -22.539  1.00  0.00           C  
ATOM    658  HB2 LYS    45     216.258   4.219 -22.664  1.00  0.00           H  
ATOM    659  HB3 LYS    45     217.021   5.526 -21.937  1.00  0.00           H  
ATOM    660  CG  LYS    45     217.842   4.930 -23.852  1.00  0.00           C  
ATOM    661  HG2 LYS    45     218.751   5.491 -23.634  1.00  0.00           H  
ATOM    662  HG3 LYS    45     218.066   3.990 -24.357  1.00  0.00           H  
ATOM    663  CD  LYS    45     216.807   5.776 -24.656  1.00  0.00           C  
ATOM    664  HD2 LYS    45     215.879   5.308 -24.985  1.00  0.00           H  
ATOM    665  HD3 LYS    45     216.543   6.604 -23.998  1.00  0.00           H  
ATOM    666  CE  LYS    45     217.427   6.223 -25.976  1.00  0.00           C  
ATOM    667  HE2 LYS    45     216.989   7.220 -26.024  1.00  0.00           H  
ATOM    668  HE3 LYS    45     218.507   6.364 -25.978  1.00  0.00           H  
ATOM    669  NZ  LYS    45     216.903   5.427 -27.174  1.00  0.00           N  
ATOM    670  HZ1 LYS    45     217.204   5.724 -28.091  1.00  0.00           H  
ATOM    671  HZ2 LYS    45     217.139   4.446 -27.121  1.00  0.00           H  
ATOM    672  HZ3 LYS    45     215.895   5.361 -27.154  1.00  0.00           H  
ATOM    673  C   LYS    45     217.717   4.007 -20.164  1.00  0.00           C  
ATOM    674  O   LYS    45     216.668   3.596 -19.774  1.00  0.00           O  
ATOM    675  N   GLU    46     218.571   4.653 -19.425  1.00  0.00           N  
ATOM    676  H   GLU    46     219.498   4.769 -19.809  1.00  0.00           H  
ATOM    677  CA  GLU    46     218.463   5.125 -18.088  1.00  0.00           C  
ATOM    678  HA  GLU    46     218.232   4.292 -17.424  1.00  0.00           H  
ATOM    679  CB  GLU    46     219.826   5.704 -17.570  1.00  0.00           C  
ATOM    680  HB2 GLU    46     219.766   5.953 -16.511  1.00  0.00           H  
ATOM    681  HB3 GLU    46     220.461   4.830 -17.717  1.00  0.00           H  
ATOM    682  CG  GLU    46     220.431   6.847 -18.364  1.00  0.00           C  
ATOM    683  HG2 GLU    46     219.595   7.414 -18.773  1.00  0.00           H  
ATOM    684  HG3 GLU    46     220.979   7.521 -17.706  1.00  0.00           H  
ATOM    685  CD  GLU    46     221.457   6.364 -19.428  1.00  0.00           C  
ATOM    686  OE1 GLU    46     221.031   5.796 -20.471  1.00  0.00           O  
ATOM    687  OE2 GLU    46     222.651   6.187 -19.026  1.00  0.00           O  
ATOM    688  C   GLU    46     217.290   6.143 -18.121  1.00  0.00           C  
ATOM    689  O   GLU    46     216.971   6.780 -19.096  1.00  0.00           O  
ATOM    690  N   GLY    47     216.426   6.152 -17.064  1.00  0.00           N  
ATOM    691  H   GLY    47     216.672   5.484 -16.348  1.00  0.00           H  
ATOM    692  CA  GLY    47     215.266   6.898 -16.898  1.00  0.00           C  
ATOM    693  HA2 GLY    47     214.660   6.916 -17.804  1.00  0.00           H  
ATOM    694  HA3 GLY    47     214.629   6.499 -16.108  1.00  0.00           H  
ATOM    695  C   GLY    47     215.451   8.327 -16.391  1.00  0.00           C  
ATOM    696  O   GLY    47     216.368   8.720 -15.699  1.00  0.00           O  
ATOM    697  N   VAL    48     214.423   9.183 -16.632  1.00  0.00           N  
ATOM    698  H   VAL    48     213.679   8.912 -17.259  1.00  0.00           H  
ATOM    699  CA  VAL    48     214.447  10.591 -16.207  1.00  0.00           C  
ATOM    700  HA  VAL    48     215.383  10.868 -15.720  1.00  0.00           H  
ATOM    701  CB  VAL    48     214.245  11.511 -17.421  1.00  0.00           C  
ATOM    702  HB  VAL    48     213.204  11.396 -17.722  1.00  0.00           H  
ATOM    703  CG1 VAL    48     215.173  11.313 -18.654  1.00  0.00           C  
ATOM    704 HG11 VAL    48     216.219  11.504 -18.417  1.00  0.00           H  
ATOM    705 HG12 VAL    48     214.998  11.971 -19.505  1.00  0.00           H  
ATOM    706 HG13 VAL    48     215.209  10.244 -18.865  1.00  0.00           H  
ATOM    707  CG2 VAL    48     214.418  12.981 -17.067  1.00  0.00           C  
ATOM    708 HG21 VAL    48     215.445  13.011 -16.704  1.00  0.00           H  
ATOM    709 HG22 VAL    48     213.710  13.218 -16.272  1.00  0.00           H  
ATOM    710 HG23 VAL    48     214.223  13.583 -17.955  1.00  0.00           H  
ATOM    711  C   VAL    48     213.389  10.870 -15.095  1.00  0.00           C  
ATOM    712  O   VAL    48     212.259  10.712 -15.399  1.00  0.00           O  
ATOM    713  N   VAL    49     213.798  11.271 -13.909  1.00  0.00           N  
ATOM    714  H   VAL    49     214.771  11.289 -13.638  1.00  0.00           H  
ATOM    715  CA  VAL    49     212.855  11.714 -12.775  1.00  0.00           C  
ATOM    716  HA  VAL    49     211.811  11.611 -13.070  1.00  0.00           H  
ATOM    717  CB  VAL    49     212.946  10.596 -11.709  1.00  0.00           C  
ATOM    718  HB  VAL    49     212.196  10.840 -10.957  1.00  0.00           H  
ATOM    719  CG1 VAL    49     214.249  10.320 -10.802  1.00  0.00           C  
ATOM    720 HG11 VAL    49     213.805   9.689 -10.032  1.00  0.00           H  
ATOM    721 HG12 VAL    49     214.662  11.182 -10.277  1.00  0.00           H  
ATOM    722 HG13 VAL    49     215.036   9.873 -11.410  1.00  0.00           H  
ATOM    723  CG2 VAL    49     212.636   9.148 -12.225  1.00  0.00           C  
ATOM    724 HG21 VAL    49     212.009   8.622 -11.505  1.00  0.00           H  
ATOM    725 HG22 VAL    49     213.542   8.548 -12.311  1.00  0.00           H  
ATOM    726 HG23 VAL    49     212.308   9.142 -13.264  1.00  0.00           H  
ATOM    727  C   VAL    49     213.190  13.134 -12.168  1.00  0.00           C  
ATOM    728  O   VAL    49     214.305  13.676 -12.272  1.00  0.00           O  
ATOM    729  N   HIE    50     212.180  13.712 -11.529  1.00  0.00           N  
ATOM    730  H   HIE    50     211.269  13.277 -11.562  1.00  0.00           H  
ATOM    731  CA  HIE    50     212.301  15.032 -10.853  1.00  0.00           C  
ATOM    732  HA  HIE    50     212.937  15.697 -11.438  1.00  0.00           H  
ATOM    733  CB  HIE    50     210.939  15.756 -10.902  1.00  0.00           C  
ATOM    734  HB2 HIE    50     211.025  16.838 -10.806  1.00  0.00           H  
ATOM    735  HB3 HIE    50     210.477  15.628 -11.881  1.00  0.00           H  
ATOM    736  CG  HIE    50     210.003  15.392  -9.840  1.00  0.00           C  
ATOM    737  ND1 HIE    50     209.009  14.436  -9.827  1.00  0.00           N  
ATOM    738  CE1 HIE    50     208.536  14.407  -8.573  1.00  0.00           C  
ATOM    739  HE1 HIE    50     207.765  13.762  -8.177  1.00  0.00           H  
ATOM    740  NE2 HIE    50     209.104  15.376  -7.872  1.00  0.00           N  
ATOM    741  HE2 HIE    50     209.060  15.452  -6.866  1.00  0.00           H  
ATOM    742  CD2 HIE    50     209.971  16.019  -8.648  1.00  0.00           C  
ATOM    743  HD2 HIE    50     210.809  16.630  -8.346  1.00  0.00           H  
ATOM    744  C   HIE    50     212.960  14.847  -9.512  1.00  0.00           C  
ATOM    745  O   HIE    50     213.057  13.690  -9.074  1.00  0.00           O  
ATOM    746  N   GLY    51     213.420  16.049  -8.972  1.00  0.00           N  
ATOM    747  H   GLY    51     213.481  16.972  -9.378  1.00  0.00           H  
ATOM    748  CA  GLY    51     213.828  16.064  -7.576  1.00  0.00           C  
ATOM    749  HA2 GLY    51     213.850  17.030  -7.072  1.00  0.00           H  
ATOM    750  HA3 GLY    51     212.997  15.500  -7.153  1.00  0.00           H  
ATOM    751  C   GLY    51     215.064  15.327  -7.246  1.00  0.00           C  
ATOM    752  O   GLY    51     215.900  15.125  -8.105  1.00  0.00           O  
ATOM    753  N   VAL    52     215.241  15.032  -5.910  1.00  0.00           N  
ATOM    754  H   VAL    52     214.654  15.442  -5.197  1.00  0.00           H  
ATOM    755  CA  VAL    52     216.500  14.360  -5.400  1.00  0.00           C  
ATOM    756  HA  VAL    52     217.340  14.605  -6.050  1.00  0.00           H  
ATOM    757  CB  VAL    52     216.695  14.846  -3.916  1.00  0.00           C  
ATOM    758  HB  VAL    52     216.703  15.934  -3.983  1.00  0.00           H  
ATOM    759  CG1 VAL    52     218.024  14.500  -3.236  1.00  0.00           C  
ATOM    760 HG11 VAL    52     218.158  13.549  -2.721  1.00  0.00           H  
ATOM    761 HG12 VAL    52     218.265  15.251  -2.484  1.00  0.00           H  
ATOM    762 HG13 VAL    52     218.770  14.428  -4.026  1.00  0.00           H  
ATOM    763  CG2 VAL    52     215.621  14.473  -2.846  1.00  0.00           C  
ATOM    764 HG21 VAL    52     215.717  13.437  -2.519  1.00  0.00           H  
ATOM    765 HG22 VAL    52     214.613  14.539  -3.254  1.00  0.00           H  
ATOM    766 HG23 VAL    52     215.938  15.192  -2.090  1.00  0.00           H  
ATOM    767  C   VAL    52     216.359  12.826  -5.406  1.00  0.00           C  
ATOM    768  O   VAL    52     217.168  12.168  -4.769  1.00  0.00           O  
ATOM    769  N   ALA    53     215.327  12.183  -5.966  1.00  0.00           N  
ATOM    770  H   ALA    53     214.743  12.839  -6.465  1.00  0.00           H  
ATOM    771  CA  ALA    53     214.980  10.807  -5.868  1.00  0.00           C  
ATOM    772  HA  ALA    53     214.846  10.575  -4.811  1.00  0.00           H  
ATOM    773  CB  ALA    53     213.649  10.805  -6.626  1.00  0.00           C  
ATOM    774  HB1 ALA    53     213.647  11.388  -7.547  1.00  0.00           H  
ATOM    775  HB2 ALA    53     213.344   9.855  -7.063  1.00  0.00           H  
ATOM    776  HB3 ALA    53     212.890  11.132  -5.915  1.00  0.00           H  
ATOM    777  C   ALA    53     215.929   9.776  -6.514  1.00  0.00           C  
ATOM    778  O   ALA    53     215.733   8.602  -6.201  1.00  0.00           O  
ATOM    779  N   THR    54     216.868  10.071  -7.424  1.00  0.00           N  
ATOM    780  H   THR    54     216.848  11.029  -7.744  1.00  0.00           H  
ATOM    781  CA  THR    54     217.632   9.176  -8.325  1.00  0.00           C  
ATOM    782  HA  THR    54     216.961   8.410  -8.712  1.00  0.00           H  
ATOM    783  CB  THR    54     218.162   9.993  -9.550  1.00  0.00           C  
ATOM    784  HB  THR    54     217.310  10.320 -10.145  1.00  0.00           H  
ATOM    785  CG2 THR    54     218.979   9.230 -10.629  1.00  0.00           C  
ATOM    786 HG21 THR    54     218.362   8.367 -10.879  1.00  0.00           H  
ATOM    787 HG22 THR    54     219.954   8.989 -10.206  1.00  0.00           H  
ATOM    788 HG23 THR    54     218.996   9.903 -11.487  1.00  0.00           H  
ATOM    789  OG1 THR    54     218.974  11.131  -9.310  1.00  0.00           O  
ATOM    790  HG1 THR    54     218.493  11.850  -8.896  1.00  0.00           H  
ATOM    791  C   THR    54     218.763   8.520  -7.486  1.00  0.00           C  
ATOM    792  O   THR    54     219.190   7.414  -7.794  1.00  0.00           O  
ATOM    793  N   VAL    55     219.260   9.155  -6.388  1.00  0.00           N  
ATOM    794  H   VAL    55     218.981  10.082  -6.101  1.00  0.00           H  
ATOM    795  CA  VAL    55     220.176   8.463  -5.447  1.00  0.00           C  
ATOM    796  HA  VAL    55     220.298   7.430  -5.774  1.00  0.00           H  
ATOM    797  CB  VAL    55     221.635   9.055  -5.525  1.00  0.00           C  
ATOM    798  HB  VAL    55     222.353   8.454  -4.967  1.00  0.00           H  
ATOM    799  CG1 VAL    55     221.702  10.486  -5.141  1.00  0.00           C  
ATOM    800 HG11 VAL    55     222.745  10.789  -5.048  1.00  0.00           H  
ATOM    801 HG12 VAL    55     221.108  10.743  -4.264  1.00  0.00           H  
ATOM    802 HG13 VAL    55     221.376  11.096  -5.983  1.00  0.00           H  
ATOM    803  CG2 VAL    55     222.043   8.874  -7.007  1.00  0.00           C  
ATOM    804 HG21 VAL    55     221.391   9.338  -7.747  1.00  0.00           H  
ATOM    805 HG22 VAL    55     222.056   7.796  -7.169  1.00  0.00           H  
ATOM    806 HG23 VAL    55     223.062   9.168  -7.260  1.00  0.00           H  
ATOM    807  C   VAL    55     219.691   8.223  -4.024  1.00  0.00           C  
ATOM    808  O   VAL    55     220.028   7.217  -3.408  1.00  0.00           O  
ATOM    809  N   ALA    56     218.868   9.118  -3.441  1.00  0.00           N  
ATOM    810  H   ALA    56     218.588   9.921  -3.986  1.00  0.00           H  
ATOM    811  CA  ALA    56     218.318   9.096  -2.044  1.00  0.00           C  
ATOM    812  HA  ALA    56     219.018   9.434  -1.280  1.00  0.00           H  
ATOM    813  CB  ALA    56     217.219  10.123  -2.093  1.00  0.00           C  
ATOM    814  HB1 ALA    56     217.697  11.067  -2.356  1.00  0.00           H  
ATOM    815  HB2 ALA    56     216.371   9.961  -2.758  1.00  0.00           H  
ATOM    816  HB3 ALA    56     216.891  10.261  -1.063  1.00  0.00           H  
ATOM    817  C   ALA    56     217.691   7.742  -1.469  1.00  0.00           C  
ATOM    818  O   ALA    56     217.832   7.457  -0.279  1.00  0.00           O  
ATOM    819  N   GLU    57     216.869   6.919  -2.221  1.00  0.00           N  
ATOM    820  H   GLU    57     216.433   7.325  -3.037  1.00  0.00           H  
ATOM    821  CA  GLU    57     216.162   5.685  -1.818  1.00  0.00           C  
ATOM    822  HA  GLU    57     215.952   5.658  -0.749  1.00  0.00           H  
ATOM    823  CB  GLU    57     214.805   5.797  -2.605  1.00  0.00           C  
ATOM    824  HB2 GLU    57     215.027   6.499  -3.410  1.00  0.00           H  
ATOM    825  HB3 GLU    57     214.523   4.809  -2.969  1.00  0.00           H  
ATOM    826  CG  GLU    57     213.607   6.356  -1.809  1.00  0.00           C  
ATOM    827  HG2 GLU    57     212.648   6.328  -2.327  1.00  0.00           H  
ATOM    828  HG3 GLU    57     213.573   5.796  -0.874  1.00  0.00           H  
ATOM    829  CD  GLU    57     213.781   7.807  -1.242  1.00  0.00           C  
ATOM    830  OE1 GLU    57     213.022   8.254  -0.294  1.00  0.00           O  
ATOM    831  OE2 GLU    57     214.532   8.626  -1.878  1.00  0.00           O  
ATOM    832  C   GLU    57     216.904   4.390  -2.175  1.00  0.00           C  
ATOM    833  O   GLU    57     216.584   3.267  -1.619  1.00  0.00           O  
ATOM    834  N   LYS    58     217.890   4.553  -3.090  1.00  0.00           N  
ATOM    835  H   LYS    58     217.990   5.521  -3.361  1.00  0.00           H  
ATOM    836  CA  LYS    58     218.813   3.589  -3.657  1.00  0.00           C  
ATOM    837  HA  LYS    58     218.160   2.773  -3.965  1.00  0.00           H  
ATOM    838  CB  LYS    58     219.431   4.117  -4.952  1.00  0.00           C  
ATOM    839  HB2 LYS    58     218.659   4.713  -5.439  1.00  0.00           H  
ATOM    840  HB3 LYS    58     220.232   4.822  -4.728  1.00  0.00           H  
ATOM    841  CG  LYS    58     219.902   2.942  -5.888  1.00  0.00           C  
ATOM    842  HG2 LYS    58     220.540   3.281  -6.704  1.00  0.00           H  
ATOM    843  HG3 LYS    58     220.665   2.441  -5.292  1.00  0.00           H  
ATOM    844  CD  LYS    58     218.838   1.873  -6.344  1.00  0.00           C  
ATOM    845  HD2 LYS    58     218.866   1.022  -5.664  1.00  0.00           H  
ATOM    846  HD3 LYS    58     217.917   2.456  -6.337  1.00  0.00           H  
ATOM    847  CE  LYS    58     219.198   1.533  -7.783  1.00  0.00           C  
ATOM    848  HE2 LYS    58     218.884   2.351  -8.431  1.00  0.00           H  
ATOM    849  HE3 LYS    58     220.240   1.235  -7.900  1.00  0.00           H  
ATOM    850  NZ  LYS    58     218.310   0.368  -8.181  1.00  0.00           N  
ATOM    851  HZ1 LYS    58     218.602  -0.022  -9.066  1.00  0.00           H  
ATOM    852  HZ2 LYS    58     218.712  -0.401  -7.664  1.00  0.00           H  
ATOM    853  HZ3 LYS    58     217.305   0.465  -8.191  1.00  0.00           H  
ATOM    854  C   LYS    58     219.952   3.245  -2.636  1.00  0.00           C  
ATOM    855  O   LYS    58     220.476   2.110  -2.797  1.00  0.00           O  
ATOM    856  N   THR    59     220.323   4.063  -1.571  1.00  0.00           N  
ATOM    857  H   THR    59     219.767   4.888  -1.397  1.00  0.00           H  
ATOM    858  CA  THR    59     221.506   3.924  -0.606  1.00  0.00           C  
ATOM    859  HA  THR    59     221.718   2.900  -0.299  1.00  0.00           H  
ATOM    860  CB  THR    59     222.807   4.689  -1.149  1.00  0.00           C  
ATOM    861  HB  THR    59     222.905   4.381  -2.190  1.00  0.00           H  
ATOM    862  CG2 THR    59     224.074   4.454  -0.368  1.00  0.00           C  
ATOM    863 HG21 THR    59     224.417   3.419  -0.403  1.00  0.00           H  
ATOM    864 HG22 THR    59     224.036   4.982   0.585  1.00  0.00           H  
ATOM    865 HG23 THR    59     224.875   4.893  -0.963  1.00  0.00           H  
ATOM    866  OG1 THR    59     222.655   6.146  -1.005  1.00  0.00           O  
ATOM    867  HG1 THR    59     222.178   6.442  -0.226  1.00  0.00           H  
ATOM    868  C   THR    59     221.252   4.400   0.794  1.00  0.00           C  
ATOM    869  O   THR    59     220.757   5.570   0.938  1.00  0.00           O  
ATOM    870  N   LYS    60     221.737   3.646   1.816  1.00  0.00           N  
ATOM    871  H   LYS    60     222.164   2.749   1.635  1.00  0.00           H  
ATOM    872  CA  LYS    60     221.561   4.021   3.245  1.00  0.00           C  
ATOM    873  HA  LYS    60     222.019   5.000   3.386  1.00  0.00           H  
ATOM    874  CB  LYS    60     220.025   4.145   3.550  1.00  0.00           C  
ATOM    875  HB2 LYS    60     219.983   4.466   4.591  1.00  0.00           H  
ATOM    876  HB3 LYS    60     219.597   4.953   2.957  1.00  0.00           H  
ATOM    877  CG  LYS    60     219.168   2.832   3.551  1.00  0.00           C  
ATOM    878  HG2 LYS    60     219.275   2.459   2.532  1.00  0.00           H  
ATOM    879  HG3 LYS    60     219.479   2.145   4.338  1.00  0.00           H  
ATOM    880  CD  LYS    60     217.621   2.966   3.906  1.00  0.00           C  
ATOM    881  HD2 LYS    60     217.213   1.976   3.704  1.00  0.00           H  
ATOM    882  HD3 LYS    60     217.568   3.252   4.956  1.00  0.00           H  
ATOM    883  CE  LYS    60     216.833   4.005   3.024  1.00  0.00           C  
ATOM    884  HE2 LYS    60     217.376   4.941   3.155  1.00  0.00           H  
ATOM    885  HE3 LYS    60     216.621   3.623   2.026  1.00  0.00           H  
ATOM    886  NZ  LYS    60     215.510   4.285   3.620  1.00  0.00           N  
ATOM    887  HZ1 LYS    60     214.978   4.946   3.072  1.00  0.00           H  
ATOM    888  HZ2 LYS    60     214.977   3.437   3.748  1.00  0.00           H  
ATOM    889  HZ3 LYS    60     215.670   4.718   4.519  1.00  0.00           H  
ATOM    890  C   LYS    60     222.488   3.195   4.228  1.00  0.00           C  
ATOM    891  O   LYS    60     223.081   2.188   3.832  1.00  0.00           O  
ATOM    892  N   GLU    61     222.633   3.722   5.502  1.00  0.00           N  
ATOM    893  H   GLU    61     222.008   4.480   5.736  1.00  0.00           H  
ATOM    894  CA  GLU    61     223.571   3.162   6.572  1.00  0.00           C  
ATOM    895  HA  GLU    61     223.486   2.078   6.495  1.00  0.00           H  
ATOM    896  CB  GLU    61     225.047   3.549   6.536  1.00  0.00           C  
ATOM    897  HB2 GLU    61     225.508   3.148   5.634  1.00  0.00           H  
ATOM    898  HB3 GLU    61     225.282   4.605   6.408  1.00  0.00           H  
ATOM    899  CG  GLU    61     225.962   3.066   7.674  1.00  0.00           C  
ATOM    900  HG2 GLU    61     225.877   3.669   8.577  1.00  0.00           H  
ATOM    901  HG3 GLU    61     225.587   2.095   8.000  1.00  0.00           H  
ATOM    902  CD  GLU    61     227.494   2.889   7.296  1.00  0.00           C  
ATOM    903  OE1 GLU    61     228.305   3.575   8.018  1.00  0.00           O  
ATOM    904  OE2 GLU    61     227.918   2.097   6.454  1.00  0.00           O  
ATOM    905  C   GLU    61     222.909   3.630   7.929  1.00  0.00           C  
ATOM    906  O   GLU    61     222.302   4.705   7.888  1.00  0.00           O  
ATOM    907  N   GLN    62     223.343   3.059   9.089  1.00  0.00           N  
ATOM    908  H   GLN    62     223.932   2.266   8.879  1.00  0.00           H  
ATOM    909  CA  GLN    62     222.772   3.137  10.408  1.00  0.00           C  
ATOM    910  HA  GLN    62     221.725   2.832  10.416  1.00  0.00           H  
ATOM    911  CB  GLN    62     223.497   2.172  11.339  1.00  0.00           C  
ATOM    912  HB2 GLN    62     222.821   2.246  12.191  1.00  0.00           H  
ATOM    913  HB3 GLN    62     223.410   1.108  11.116  1.00  0.00           H  
ATOM    914  CG  GLN    62     224.876   2.566  12.027  1.00  0.00           C  
ATOM    915  HG2 GLN    62     225.745   2.343  11.408  1.00  0.00           H  
ATOM    916  HG3 GLN    62     224.758   3.584  12.396  1.00  0.00           H  
ATOM    917  CD  GLN    62     225.200   1.682  13.255  1.00  0.00           C  
ATOM    918  OE1 GLN    62     224.328   1.047  13.801  1.00  0.00           O  
ATOM    919  NE2 GLN    62     226.444   1.622  13.688  1.00  0.00           N  
ATOM    920 HE21 GLN    62     227.146   2.159  13.198  1.00  0.00           H  
ATOM    921 HE22 GLN    62     226.586   0.840  14.310  1.00  0.00           H  
ATOM    922  C   GLN    62     222.713   4.621  10.980  1.00  0.00           C  
ATOM    923  O   GLN    62     222.373   4.790  12.154  1.00  0.00           O  
ATOM    924  N   VAL    63     223.161   5.653  10.238  1.00  0.00           N  
ATOM    925  H   VAL    63     223.509   5.388   9.328  1.00  0.00           H  
ATOM    926  CA  VAL    63     223.086   7.061  10.479  1.00  0.00           C  
ATOM    927  HA  VAL    63     222.767   7.233  11.507  1.00  0.00           H  
ATOM    928  CB  VAL    63     224.528   7.729  10.304  1.00  0.00           C  
ATOM    929  HB  VAL    63     224.722   7.638   9.235  1.00  0.00           H  
ATOM    930  CG1 VAL    63     224.339   9.274  10.597  1.00  0.00           C  
ATOM    931 HG11 VAL    63     224.007   9.460  11.619  1.00  0.00           H  
ATOM    932 HG12 VAL    63     223.617   9.816   9.987  1.00  0.00           H  
ATOM    933 HG13 VAL    63     225.295   9.787  10.499  1.00  0.00           H  
ATOM    934  CG2 VAL    63     225.691   7.103  11.059  1.00  0.00           C  
ATOM    935 HG21 VAL    63     225.855   6.091  10.687  1.00  0.00           H  
ATOM    936 HG22 VAL    63     225.382   7.044  12.103  1.00  0.00           H  
ATOM    937 HG23 VAL    63     226.662   7.597  11.099  1.00  0.00           H  
ATOM    938  C   VAL    63     222.074   7.832   9.543  1.00  0.00           C  
ATOM    939  O   VAL    63     221.240   8.611   9.964  1.00  0.00           O  
ATOM    940  N   THR    64     221.934   7.467   8.269  1.00  0.00           N  
ATOM    941  H   THR    64     222.353   6.586   8.007  1.00  0.00           H  
ATOM    942  CA  THR    64     221.044   8.173   7.304  1.00  0.00           C  
ATOM    943  HA  THR    64     221.161   9.250   7.426  1.00  0.00           H  
ATOM    944  CB  THR    64     221.724   8.101   5.884  1.00  0.00           C  
ATOM    945  HB  THR    64     221.142   8.828   5.318  1.00  0.00           H  
ATOM    946  CG2 THR    64     223.278   8.493   5.975  1.00  0.00           C  
ATOM    947 HG21 THR    64     223.791   7.800   6.642  1.00  0.00           H  
ATOM    948 HG22 THR    64     223.539   9.482   6.352  1.00  0.00           H  
ATOM    949 HG23 THR    64     223.858   8.577   5.056  1.00  0.00           H  
ATOM    950  OG1 THR    64     221.476   6.833   5.389  1.00  0.00           O  
ATOM    951  HG1 THR    64     220.565   6.934   5.103  1.00  0.00           H  
ATOM    952  C   THR    64     219.574   7.728   7.184  1.00  0.00           C  
ATOM    953  O   THR    64     218.836   7.931   6.201  1.00  0.00           O  
ATOM    954  N   ASN    65     219.083   7.268   8.293  1.00  0.00           N  
ATOM    955  H   ASN    65     219.748   7.076   9.027  1.00  0.00           H  
ATOM    956  CA  ASN    65     217.671   6.910   8.602  1.00  0.00           C  
ATOM    957  HA  ASN    65     217.037   7.443   7.894  1.00  0.00           H  
ATOM    958  CB  ASN    65     217.382   5.390   8.362  1.00  0.00           C  
ATOM    959  HB2 ASN    65     216.310   5.232   8.252  1.00  0.00           H  
ATOM    960  HB3 ASN    65     218.058   5.188   7.530  1.00  0.00           H  
ATOM    961  CG  ASN    65     217.949   4.476   9.472  1.00  0.00           C  
ATOM    962  OD1 ASN    65     218.905   4.779  10.117  1.00  0.00           O  
ATOM    963  ND2 ASN    65     217.364   3.288   9.599  1.00  0.00           N  
ATOM    964 HD21 ASN    65     216.601   3.003   9.001  1.00  0.00           H  
ATOM    965 HD22 ASN    65     217.814   2.773  10.342  1.00  0.00           H  
ATOM    966  C   ASN    65     217.151   7.406   9.935  1.00  0.00           C  
ATOM    967  O   ASN    65     215.981   7.367  10.146  1.00  0.00           O  
ATOM    968  N   VAL    66     218.034   7.907  10.842  1.00  0.00           N  
ATOM    969  H   VAL    66     219.042   7.849  10.819  1.00  0.00           H  
ATOM    970  CA  VAL    66     217.553   8.510  12.212  1.00  0.00           C  
ATOM    971  HA  VAL    66     216.532   8.211  12.449  1.00  0.00           H  
ATOM    972  CB  VAL    66     218.452   8.059  13.332  1.00  0.00           C  
ATOM    973  HB  VAL    66     219.394   8.513  13.023  1.00  0.00           H  
ATOM    974  CG1 VAL    66     218.657   6.579  13.441  1.00  0.00           C  
ATOM    975 HG11 VAL    66     219.508   6.450  14.108  1.00  0.00           H  
ATOM    976 HG12 VAL    66     219.049   6.175  12.508  1.00  0.00           H  
ATOM    977 HG13 VAL    66     217.740   6.068  13.736  1.00  0.00           H  
ATOM    978  CG2 VAL    66     218.068   8.539  14.745  1.00  0.00           C  
ATOM    979 HG21 VAL    66     218.233   9.613  14.836  1.00  0.00           H  
ATOM    980 HG22 VAL    66     218.698   8.013  15.462  1.00  0.00           H  
ATOM    981 HG23 VAL    66     217.059   8.142  14.860  1.00  0.00           H  
ATOM    982  C   VAL    66     217.522   9.975  12.145  1.00  0.00           C  
ATOM    983  O   VAL    66     216.655  10.526  12.727  1.00  0.00           O  
ATOM    984  N   GLY    67     218.478  10.647  11.524  1.00  0.00           N  
ATOM    985  H   GLY    67     219.328  10.160  11.275  1.00  0.00           H  
ATOM    986  CA  GLY    67     218.708  12.049  11.513  1.00  0.00           C  
ATOM    987  HA2 GLY    67     218.216  12.420  12.412  1.00  0.00           H  
ATOM    988  HA3 GLY    67     219.768  12.299  11.562  1.00  0.00           H  
ATOM    989  C   GLY    67     218.205  12.635  10.240  1.00  0.00           C  
ATOM    990  O   GLY    67     217.026  12.344   9.911  1.00  0.00           O  
ATOM    991  N   GLY    68     218.902  13.521   9.552  1.00  0.00           N  
ATOM    992  H   GLY    68     219.781  13.844   9.930  1.00  0.00           H  
ATOM    993  CA  GLY    68     218.530  14.130   8.242  1.00  0.00           C  
ATOM    994  HA2 GLY    68     217.554  14.605   8.342  1.00  0.00           H  
ATOM    995  HA3 GLY    68     219.266  14.887   7.972  1.00  0.00           H  
ATOM    996  C   GLY    68     218.426  13.062   7.044  1.00  0.00           C  
ATOM    997  O   GLY    68     218.631  11.823   7.174  1.00  0.00           O  
ATOM    998  N   ALA    69     218.251  13.571   5.835  1.00  0.00           N  
ATOM    999  H   ALA    69     218.096  14.548   5.632  1.00  0.00           H  
ATOM   1000  CA  ALA    69     218.245  12.706   4.677  1.00  0.00           C  
ATOM   1001  HA  ALA    69     217.686  11.826   4.994  1.00  0.00           H  
ATOM   1002  CB  ALA    69     217.508  13.454   3.483  1.00  0.00           C  
ATOM   1003  HB1 ALA    69     217.386  12.853   2.582  1.00  0.00           H  
ATOM   1004  HB2 ALA    69     216.473  13.748   3.658  1.00  0.00           H  
ATOM   1005  HB3 ALA    69     218.035  14.371   3.217  1.00  0.00           H  
ATOM   1006  C   ALA    69     219.672  12.238   4.333  1.00  0.00           C  
ATOM   1007  O   ALA    69     219.851  11.039   4.099  1.00  0.00           O  
ATOM   1008  N   VAL    70     220.617  13.098   4.352  1.00  0.00           N  
ATOM   1009  H   VAL    70     220.380  13.932   4.871  1.00  0.00           H  
ATOM   1010  CA  VAL    70     222.073  13.041   3.965  1.00  0.00           C  
ATOM   1011  HA  VAL    70     222.260  12.056   3.538  1.00  0.00           H  
ATOM   1012  CB  VAL    70     222.565  14.111   2.998  1.00  0.00           C  
ATOM   1013  HB  VAL    70     223.628  14.054   2.762  1.00  0.00           H  
ATOM   1014  CG1 VAL    70     222.304  15.583   3.455  1.00  0.00           C  
ATOM   1015 HG11 VAL    70     222.837  15.687   4.400  1.00  0.00           H  
ATOM   1016 HG12 VAL    70     221.291  15.774   3.809  1.00  0.00           H  
ATOM   1017 HG13 VAL    70     222.574  16.365   2.745  1.00  0.00           H  
ATOM   1018  CG2 VAL    70     221.959  13.989   1.568  1.00  0.00           C  
ATOM   1019 HG21 VAL    70     222.537  14.691   0.967  1.00  0.00           H  
ATOM   1020 HG22 VAL    70     220.913  14.295   1.551  1.00  0.00           H  
ATOM   1021 HG23 VAL    70     222.031  12.982   1.157  1.00  0.00           H  
ATOM   1022  C   VAL    70     222.987  13.044   5.167  1.00  0.00           C  
ATOM   1023  O   VAL    70     222.573  13.494   6.215  1.00  0.00           O  
ATOM   1024  N   VAL    71     224.163  12.462   5.064  1.00  0.00           N  
ATOM   1025  H   VAL    71     224.464  12.221   4.130  1.00  0.00           H  
ATOM   1026  CA  VAL    71     225.266  12.479   6.099  1.00  0.00           C  
ATOM   1027  HA  VAL    71     224.939  11.866   6.939  1.00  0.00           H  
ATOM   1028  CB  VAL    71     226.578  11.962   5.624  1.00  0.00           C  
ATOM   1029  HB  VAL    71     227.162  11.989   6.544  1.00  0.00           H  
ATOM   1030  CG1 VAL    71     227.384  12.677   4.443  1.00  0.00           C  
ATOM   1031 HG11 VAL    71     228.392  12.282   4.315  1.00  0.00           H  
ATOM   1032 HG12 VAL    71     227.582  13.743   4.556  1.00  0.00           H  
ATOM   1033 HG13 VAL    71     226.775  12.519   3.552  1.00  0.00           H  
ATOM   1034  CG2 VAL    71     226.565  10.555   5.103  1.00  0.00           C  
ATOM   1035 HG21 VAL    71     226.005  10.529   4.169  1.00  0.00           H  
ATOM   1036 HG22 VAL    71     225.986   9.900   5.753  1.00  0.00           H  
ATOM   1037 HG23 VAL    71     227.566  10.155   4.936  1.00  0.00           H  
ATOM   1038  C   VAL    71     225.526  13.954   6.733  1.00  0.00           C  
ATOM   1039  O   VAL    71     225.582  14.919   5.949  1.00  0.00           O  
ATOM   1040  N   THR    72     225.793  14.169   8.021  1.00  0.00           N  
ATOM   1041  H   THR    72     225.665  13.405   8.669  1.00  0.00           H  
ATOM   1042  CA  THR    72     226.024  15.528   8.621  1.00  0.00           C  
ATOM   1043  HA  THR    72     226.177  16.315   7.882  1.00  0.00           H  
ATOM   1044  CB  THR    72     224.930  15.939   9.636  1.00  0.00           C  
ATOM   1045  HB  THR    72     225.164  16.906  10.082  1.00  0.00           H  
ATOM   1046  CG2 THR    72     223.500  15.970   9.030  1.00  0.00           C  
ATOM   1047 HG21 THR    72     223.278  14.974   8.646  1.00  0.00           H  
ATOM   1048 HG22 THR    72     223.658  16.728   8.263  1.00  0.00           H  
ATOM   1049 HG23 THR    72     222.752  16.372   9.714  1.00  0.00           H  
ATOM   1050  OG1 THR    72     224.823  15.018  10.717  1.00  0.00           O  
ATOM   1051  HG1 THR    72     225.665  14.894  11.161  1.00  0.00           H  
ATOM   1052  C   THR    72     227.257  15.606   9.564  1.00  0.00           C  
ATOM   1053  O   THR    72     227.539  14.674  10.329  1.00  0.00           O  
ATOM   1054  N   GLY    73     227.962  16.727   9.602  1.00  0.00           N  
ATOM   1055  H   GLY    73     227.692  17.459   8.961  1.00  0.00           H  
ATOM   1056  CA  GLY    73     229.236  16.959  10.380  1.00  0.00           C  
ATOM   1057  HA2 GLY    73     229.148  17.958  10.806  1.00  0.00           H  
ATOM   1058  HA3 GLY    73     229.344  16.162  11.115  1.00  0.00           H  
ATOM   1059  C   GLY    73     230.585  16.823   9.614  1.00  0.00           C  
ATOM   1060  O   GLY    73     231.644  17.054  10.168  1.00  0.00           O  
ATOM   1061  N   VAL    74     230.536  16.688   8.301  1.00  0.00           N  
ATOM   1062  H   VAL    74     229.649  16.656   7.819  1.00  0.00           H  
ATOM   1063  CA  VAL    74     231.636  16.289   7.443  1.00  0.00           C  
ATOM   1064  HA  VAL    74     232.491  16.296   8.119  1.00  0.00           H  
ATOM   1065  CB  VAL    74     231.508  14.902   6.764  1.00  0.00           C  
ATOM   1066  HB  VAL    74     232.305  14.723   6.043  1.00  0.00           H  
ATOM   1067  CG1 VAL    74     231.586  13.791   7.810  1.00  0.00           C  
ATOM   1068 HG11 VAL    74     232.500  13.990   8.371  1.00  0.00           H  
ATOM   1069 HG12 VAL    74     231.750  12.870   7.250  1.00  0.00           H  
ATOM   1070 HG13 VAL    74     230.683  13.676   8.409  1.00  0.00           H  
ATOM   1071  CG2 VAL    74     230.160  14.641   6.051  1.00  0.00           C  
ATOM   1072 HG21 VAL    74     229.879  15.342   5.265  1.00  0.00           H  
ATOM   1073 HG22 VAL    74     229.292  14.628   6.711  1.00  0.00           H  
ATOM   1074 HG23 VAL    74     230.099  13.656   5.589  1.00  0.00           H  
ATOM   1075  C   VAL    74     232.040  17.360   6.485  1.00  0.00           C  
ATOM   1076  O   VAL    74     231.275  17.957   5.702  1.00  0.00           O  
ATOM   1077  N   THR    75     233.335  17.545   6.387  1.00  0.00           N  
ATOM   1078  H   THR    75     233.915  16.890   6.891  1.00  0.00           H  
ATOM   1079  CA  THR    75     233.971  18.563   5.543  1.00  0.00           C  
ATOM   1080  HA  THR    75     233.514  19.513   5.824  1.00  0.00           H  
ATOM   1081  CB  THR    75     235.507  18.769   5.788  1.00  0.00           C  
ATOM   1082  HB  THR    75     235.374  18.939   6.857  1.00  0.00           H  
ATOM   1083  CG2 THR    75     236.125  20.100   5.317  1.00  0.00           C  
ATOM   1084 HG21 THR    75     236.109  20.094   4.227  1.00  0.00           H  
ATOM   1085 HG22 THR    75     237.173  20.301   5.542  1.00  0.00           H  
ATOM   1086 HG23 THR    75     235.519  20.923   5.697  1.00  0.00           H  
ATOM   1087  OG1 THR    75     236.328  17.569   5.690  1.00  0.00           O  
ATOM   1088  HG1 THR    75     237.000  17.901   6.289  1.00  0.00           H  
ATOM   1089  C   THR    75     233.651  18.447   4.044  1.00  0.00           C  
ATOM   1090  O   THR    75     233.435  17.382   3.514  1.00  0.00           O  
ATOM   1091  N   ALA    76     233.555  19.592   3.301  1.00  0.00           N  
ATOM   1092  H   ALA    76     233.672  20.466   3.792  1.00  0.00           H  
ATOM   1093  CA  ALA    76     233.225  19.691   1.873  1.00  0.00           C  
ATOM   1094  HA  ALA    76     233.339  18.815   1.235  1.00  0.00           H  
ATOM   1095  CB  ALA    76     231.744  19.967   1.745  1.00  0.00           C  
ATOM   1096  HB1 ALA    76     231.340  20.862   2.217  1.00  0.00           H  
ATOM   1097  HB2 ALA    76     231.418  19.947   0.705  1.00  0.00           H  
ATOM   1098  HB3 ALA    76     231.200  19.099   2.118  1.00  0.00           H  
ATOM   1099  C   ALA    76     234.079  20.643   1.113  1.00  0.00           C  
ATOM   1100  O   ALA    76     234.385  21.771   1.615  1.00  0.00           O  
ATOM   1101  N   VAL    77     234.572  20.158  -0.058  1.00  0.00           N  
ATOM   1102  H   VAL    77     234.415  19.227  -0.416  1.00  0.00           H  
ATOM   1103  CA  VAL    77     235.366  21.048  -0.925  1.00  0.00           C  
ATOM   1104  HA  VAL    77     236.011  21.585  -0.230  1.00  0.00           H  
ATOM   1105  CB  VAL    77     236.389  20.186  -1.713  1.00  0.00           C  
ATOM   1106  HB  VAL    77     235.716  19.661  -2.391  1.00  0.00           H  
ATOM   1107  CG1 VAL    77     237.139  19.170  -0.746  1.00  0.00           C  
ATOM   1108 HG11 VAL    77     236.536  18.529  -0.103  1.00  0.00           H  
ATOM   1109 HG12 VAL    77     237.793  19.674  -0.034  1.00  0.00           H  
ATOM   1110 HG13 VAL    77     237.640  18.346  -1.254  1.00  0.00           H  
ATOM   1111  CG2 VAL    77     237.394  20.929  -2.677  1.00  0.00           C  
ATOM   1112 HG21 VAL    77     236.897  21.076  -3.636  1.00  0.00           H  
ATOM   1113 HG22 VAL    77     238.362  20.452  -2.826  1.00  0.00           H  
ATOM   1114 HG23 VAL    77     237.638  21.860  -2.167  1.00  0.00           H  
ATOM   1115  C   VAL    77     234.638  21.987  -1.831  1.00  0.00           C  
ATOM   1116  O   VAL    77     233.805  21.410  -2.564  1.00  0.00           O  
ATOM   1117  N   ALA    78     234.878  23.271  -1.804  1.00  0.00           N  
ATOM   1118  H   ALA    78     235.505  23.600  -1.084  1.00  0.00           H  
ATOM   1119  CA  ALA    78     234.253  24.278  -2.651  1.00  0.00           C  
ATOM   1120  HA  ALA    78     233.715  23.629  -3.342  1.00  0.00           H  
ATOM   1121  CB  ALA    78     233.148  25.108  -1.863  1.00  0.00           C  
ATOM   1122  HB1 ALA    78     232.452  24.392  -1.426  1.00  0.00           H  
ATOM   1123  HB2 ALA    78     233.565  25.777  -1.110  1.00  0.00           H  
ATOM   1124  HB3 ALA    78     232.677  25.709  -2.640  1.00  0.00           H  
ATOM   1125  C   ALA    78     235.158  25.134  -3.498  1.00  0.00           C  
ATOM   1126  O   ALA    78     234.702  26.112  -4.013  1.00  0.00           O  
ATOM   1127  N   GLN    79     236.420  24.707  -3.654  1.00  0.00           N  
ATOM   1128  H   GLN    79     236.652  23.750  -3.433  1.00  0.00           H  
ATOM   1129  CA  GLN    79     237.338  25.381  -4.601  1.00  0.00           C  
ATOM   1130  HA  GLN    79     237.078  26.430  -4.741  1.00  0.00           H  
ATOM   1131  CB  GLN    79     238.746  25.301  -3.856  1.00  0.00           C  
ATOM   1132  HB2 GLN    79     238.977  24.256  -3.649  1.00  0.00           H  
ATOM   1133  HB3 GLN    79     239.526  25.572  -4.568  1.00  0.00           H  
ATOM   1134  CG  GLN    79     238.890  26.153  -2.611  1.00  0.00           C  
ATOM   1135  HG2 GLN    79     238.802  27.224  -2.794  1.00  0.00           H  
ATOM   1136  HG3 GLN    79     238.149  25.854  -1.871  1.00  0.00           H  
ATOM   1137  CD  GLN    79     240.181  25.936  -1.915  1.00  0.00           C  
ATOM   1138  OE1 GLN    79     240.815  24.868  -1.911  1.00  0.00           O  
ATOM   1139  NE2 GLN    79     240.729  26.994  -1.364  1.00  0.00           N  
ATOM   1140 HE21 GLN    79     240.349  27.921  -1.491  1.00  0.00           H  
ATOM   1141 HE22 GLN    79     241.566  26.925  -0.803  1.00  0.00           H  
ATOM   1142  C   GLN    79     237.438  24.552  -5.950  1.00  0.00           C  
ATOM   1143  O   GLN    79     237.321  23.305  -5.905  1.00  0.00           O  
ATOM   1144  N   LYS    80     237.629  25.254  -7.057  1.00  0.00           N  
ATOM   1145  H   LYS    80     238.046  26.173  -7.080  1.00  0.00           H  
ATOM   1146  CA  LYS    80     238.043  24.594  -8.309  1.00  0.00           C  
ATOM   1147  HA  LYS    80     237.405  23.710  -8.280  1.00  0.00           H  
ATOM   1148  CB  LYS    80     237.518  25.193  -9.594  1.00  0.00           C  
ATOM   1149  HB2 LYS    80     237.616  24.471 -10.405  1.00  0.00           H  
ATOM   1150  HB3 LYS    80     236.486  25.487  -9.402  1.00  0.00           H  
ATOM   1151  CG  LYS    80     237.981  26.632  -9.929  1.00  0.00           C  
ATOM   1152  HG2 LYS    80     237.594  27.298  -9.158  1.00  0.00           H  
ATOM   1153  HG3 LYS    80     239.059  26.582  -9.779  1.00  0.00           H  
ATOM   1154  CD  LYS    80     237.484  27.315 -11.330  1.00  0.00           C  
ATOM   1155  HD2 LYS    80     237.697  26.688 -12.196  1.00  0.00           H  
ATOM   1156  HD3 LYS    80     236.395  27.362 -11.324  1.00  0.00           H  
ATOM   1157  CE  LYS    80     238.045  28.711 -11.511  1.00  0.00           C  
ATOM   1158  HE2 LYS    80     237.386  29.455 -11.065  1.00  0.00           H  
ATOM   1159  HE3 LYS    80     238.980  28.744 -10.951  1.00  0.00           H  
ATOM   1160  NZ  LYS    80     238.457  29.037 -12.899  1.00  0.00           N  
ATOM   1161  HZ1 LYS    80     238.879  29.954 -12.897  1.00  0.00           H  
ATOM   1162  HZ2 LYS    80     238.986  28.364 -13.436  1.00  0.00           H  
ATOM   1163  HZ3 LYS    80     237.611  29.121 -13.444  1.00  0.00           H  
ATOM   1164  C   LYS    80     239.550  24.203  -8.298  1.00  0.00           C  
ATOM   1165  O   LYS    80     240.267  24.229  -9.312  1.00  0.00           O  
ATOM   1166  N   THR    81     240.197  23.995  -7.121  1.00  0.00           N  
ATOM   1167  H   THR    81     239.662  24.110  -6.272  1.00  0.00           H  
ATOM   1168  CA  THR    81     241.554  23.519  -6.983  1.00  0.00           C  
ATOM   1169  HA  THR    81     242.082  24.118  -7.725  1.00  0.00           H  
ATOM   1170  CB  THR    81     241.974  23.791  -5.480  1.00  0.00           C  
ATOM   1171  HB  THR    81     241.807  24.834  -5.213  1.00  0.00           H  
ATOM   1172  CG2 THR    81     243.369  23.486  -4.974  1.00  0.00           C  
ATOM   1173 HG21 THR    81     243.446  22.419  -4.766  1.00  0.00           H  
ATOM   1174 HG22 THR    81     243.515  24.190  -4.155  1.00  0.00           H  
ATOM   1175 HG23 THR    81     244.075  23.571  -5.800  1.00  0.00           H  
ATOM   1176  OG1 THR    81     241.083  23.053  -4.632  1.00  0.00           O  
ATOM   1177  HG1 THR    81     241.227  23.249  -3.703  1.00  0.00           H  
ATOM   1178  C   THR    81     241.760  22.033  -7.304  1.00  0.00           C  
ATOM   1179  O   THR    81     242.906  21.688  -7.577  1.00  0.00           O  
ATOM   1180  N   VAL    82     240.729  21.205  -7.445  1.00  0.00           N  
ATOM   1181  H   VAL    82     239.806  21.574  -7.267  1.00  0.00           H  
ATOM   1182  CA  VAL    82     240.955  19.763  -7.523  1.00  0.00           C  
ATOM   1183  HA  VAL    82     241.933  19.449  -7.158  1.00  0.00           H  
ATOM   1184  CB  VAL    82     239.907  19.069  -6.509  1.00  0.00           C  
ATOM   1185  HB  VAL    82     240.437  18.162  -6.216  1.00  0.00           H  
ATOM   1186  CG1 VAL    82     239.937  19.794  -5.134  1.00  0.00           C  
ATOM   1187 HG11 VAL    82     239.695  19.090  -4.339  1.00  0.00           H  
ATOM   1188 HG12 VAL    82     239.084  20.472  -5.093  1.00  0.00           H  
ATOM   1189 HG13 VAL    82     240.862  20.334  -4.931  1.00  0.00           H  
ATOM   1190  CG2 VAL    82     238.486  19.001  -7.000  1.00  0.00           C  
ATOM   1191 HG21 VAL    82     238.559  18.314  -7.843  1.00  0.00           H  
ATOM   1192 HG22 VAL    82     238.201  20.042  -7.148  1.00  0.00           H  
ATOM   1193 HG23 VAL    82     237.911  18.612  -6.160  1.00  0.00           H  
ATOM   1194  C   VAL    82     240.860  19.098  -8.964  1.00  0.00           C  
ATOM   1195  O   VAL    82     241.028  17.854  -9.047  1.00  0.00           O  
ATOM   1196  N   GLU    83     240.775  19.882  -9.993  1.00  0.00           N  
ATOM   1197  H   GLU    83     241.042  20.842  -9.833  1.00  0.00           H  
ATOM   1198  CA  GLU    83     240.722  19.350 -11.375  1.00  0.00           C  
ATOM   1199  HA  GLU    83     240.652  18.263 -11.423  1.00  0.00           H  
ATOM   1200  CB  GLU    83     239.512  19.863 -12.199  1.00  0.00           C  
ATOM   1201  HB2 GLU    83     239.617  20.948 -12.190  1.00  0.00           H  
ATOM   1202  HB3 GLU    83     239.626  19.484 -13.214  1.00  0.00           H  
ATOM   1203  CG  GLU    83     238.010  19.577 -11.828  1.00  0.00           C  
ATOM   1204  HG2 GLU    83     237.807  19.646 -10.760  1.00  0.00           H  
ATOM   1205  HG3 GLU    83     237.485  20.442 -12.232  1.00  0.00           H  
ATOM   1206  CD  GLU    83     237.581  18.264 -12.423  1.00  0.00           C  
ATOM   1207  OE1 GLU    83     237.639  18.184 -13.638  1.00  0.00           O  
ATOM   1208  OE2 GLU    83     237.143  17.338 -11.649  1.00  0.00           O  
ATOM   1209  C   GLU    83     242.001  19.602 -12.217  1.00  0.00           C  
ATOM   1210  O   GLU    83     242.699  20.654 -12.050  1.00  0.00           O  
ATOM   1211  N   GLY    84     242.361  18.618 -12.989  1.00  0.00           N  
ATOM   1212  H   GLY    84     241.725  17.848 -13.138  1.00  0.00           H  
ATOM   1213  CA  GLY    84     243.472  18.716 -13.892  1.00  0.00           C  
ATOM   1214  HA2 GLY    84     243.284  19.590 -14.516  1.00  0.00           H  
ATOM   1215  HA3 GLY    84     244.370  18.860 -13.291  1.00  0.00           H  
ATOM   1216  C   GLY    84     243.771  17.466 -14.801  1.00  0.00           C  
ATOM   1217  O   GLY    84     243.007  16.711 -15.352  1.00  0.00           O  
ATOM   1218  N   ALA    85     245.035  17.386 -15.199  1.00  0.00           N  
ATOM   1219  H   ALA    85     245.625  17.805 -14.494  1.00  0.00           H  
ATOM   1220  CA  ALA    85     245.655  16.475 -16.177  1.00  0.00           C  
ATOM   1221  HA  ALA    85     245.159  15.515 -16.031  1.00  0.00           H  
ATOM   1222  CB  ALA    85     245.543  16.937 -17.641  1.00  0.00           C  
ATOM   1223  HB1 ALA    85     244.557  16.889 -18.104  1.00  0.00           H  
ATOM   1224  HB2 ALA    85     245.995  17.928 -17.600  1.00  0.00           H  
ATOM   1225  HB3 ALA    85     246.199  16.303 -18.237  1.00  0.00           H  
ATOM   1226  C   ALA    85     247.077  16.233 -15.785  1.00  0.00           C  
ATOM   1227  O   ALA    85     247.735  17.098 -15.229  1.00  0.00           O  
ATOM   1228  N   GLY    86     247.508  14.958 -15.941  1.00  0.00           N  
ATOM   1229  H   GLY    86     246.850  14.266 -16.270  1.00  0.00           H  
ATOM   1230  CA  GLY    86     248.870  14.502 -15.539  1.00  0.00           C  
ATOM   1231  HA2 GLY    86     248.936  13.493 -15.948  1.00  0.00           H  
ATOM   1232  HA3 GLY    86     249.672  15.087 -15.989  1.00  0.00           H  
ATOM   1233  C   GLY    86     249.212  14.224 -14.060  1.00  0.00           C  
ATOM   1234  O   GLY    86     250.339  13.960 -13.731  1.00  0.00           O  
ATOM   1235  N   SER    87     248.217  14.330 -13.153  1.00  0.00           N  
ATOM   1236  H   SER    87     247.347  14.620 -13.577  1.00  0.00           H  
ATOM   1237  CA  SER    87     248.332  14.244 -11.659  1.00  0.00           C  
ATOM   1238  HA  SER    87     249.319  13.909 -11.339  1.00  0.00           H  
ATOM   1239  CB  SER    87     248.033  15.633 -11.185  1.00  0.00           C  
ATOM   1240  HB2 SER    87     248.035  15.670 -10.096  1.00  0.00           H  
ATOM   1241  HB3 SER    87     248.878  16.220 -11.546  1.00  0.00           H  
ATOM   1242  OG  SER    87     246.831  16.209 -11.657  1.00  0.00           O  
ATOM   1243  HG  SER    87     247.004  17.143 -11.797  1.00  0.00           H  
ATOM   1244  C   SER    87     247.348  13.185 -10.961  1.00  0.00           C  
ATOM   1245  O   SER    87     247.939  12.243 -10.400  1.00  0.00           O  
ATOM   1246  N   ILE    88     245.979  13.193 -11.124  1.00  0.00           N  
ATOM   1247  H   ILE    88     245.496  13.795 -11.775  1.00  0.00           H  
ATOM   1248  CA  ILE    88     245.240  11.989 -10.608  1.00  0.00           C  
ATOM   1249  HA  ILE    88     245.604  11.792  -9.600  1.00  0.00           H  
ATOM   1250  CB  ILE    88     243.741  12.522 -10.436  1.00  0.00           C  
ATOM   1251  HB  ILE    88     243.310  11.783  -9.761  1.00  0.00           H  
ATOM   1252  CG2 ILE    88     243.651  13.787  -9.644  1.00  0.00           C  
ATOM   1253 HG21 ILE    88     242.665  13.901  -9.191  1.00  0.00           H  
ATOM   1254 HG22 ILE    88     243.762  14.688 -10.246  1.00  0.00           H  
ATOM   1255 HG23 ILE    88     244.386  13.831  -8.841  1.00  0.00           H  
ATOM   1256  CG1 ILE    88     243.006  12.751 -11.834  1.00  0.00           C  
ATOM   1257 HG12 ILE    88     243.156  13.735 -12.277  1.00  0.00           H  
ATOM   1258 HG13 ILE    88     243.108  11.907 -12.516  1.00  0.00           H  
ATOM   1259  CD1 ILE    88     241.492  12.804 -11.540  1.00  0.00           C  
ATOM   1260 HD11 ILE    88     240.998  11.858 -11.314  1.00  0.00           H  
ATOM   1261 HD12 ILE    88     240.947  13.053 -12.451  1.00  0.00           H  
ATOM   1262 HD13 ILE    88     241.205  13.684 -10.964  1.00  0.00           H  
ATOM   1263  C   ILE    88     245.319  10.765 -11.565  1.00  0.00           C  
ATOM   1264  O   ILE    88     244.880   9.679 -11.174  1.00  0.00           O  
ATOM   1265  N   ALA    89     245.881  10.991 -12.734  1.00  0.00           N  
ATOM   1266  H   ALA    89     246.368  11.871 -12.821  1.00  0.00           H  
ATOM   1267  CA  ALA    89     245.858  10.034 -13.974  1.00  0.00           C  
ATOM   1268  HA  ALA    89     244.909   9.505 -13.884  1.00  0.00           H  
ATOM   1269  CB  ALA    89     245.832  11.007 -15.174  1.00  0.00           C  
ATOM   1270  HB1 ALA    89     245.618  10.543 -16.137  1.00  0.00           H  
ATOM   1271  HB2 ALA    89     244.996  11.680 -14.987  1.00  0.00           H  
ATOM   1272  HB3 ALA    89     246.775  11.554 -15.188  1.00  0.00           H  
ATOM   1273  C   ALA    89     247.014   9.025 -13.943  1.00  0.00           C  
ATOM   1274  O   ALA    89     248.093   9.445 -13.569  1.00  0.00           O  
ATOM   1275  N   ALA    90     246.616   7.804 -14.411  1.00  0.00           N  
ATOM   1276  H   ALA    90     245.651   7.749 -14.704  1.00  0.00           H  
ATOM   1277  CA  ALA    90     247.504   6.643 -14.403  1.00  0.00           C  
ATOM   1278  HA  ALA    90     247.834   6.603 -13.365  1.00  0.00           H  
ATOM   1279  CB  ALA    90     246.681   5.380 -14.537  1.00  0.00           C  
ATOM   1280  HB1 ALA    90     245.628   5.481 -14.277  1.00  0.00           H  
ATOM   1281  HB2 ALA    90     246.643   5.233 -15.616  1.00  0.00           H  
ATOM   1282  HB3 ALA    90     247.151   4.541 -14.025  1.00  0.00           H  
ATOM   1283  C   ALA    90     248.780   6.630 -15.159  1.00  0.00           C  
ATOM   1284  O   ALA    90     249.655   5.775 -15.026  1.00  0.00           O  
ATOM   1285  N   ALA    91     248.923   7.562 -16.160  1.00  0.00           N  
ATOM   1286  H   ALA    91     248.184   8.246 -16.238  1.00  0.00           H  
ATOM   1287  CA  ALA    91     250.085   7.695 -17.035  1.00  0.00           C  
ATOM   1288  HA  ALA    91     250.151   6.859 -17.733  1.00  0.00           H  
ATOM   1289  CB  ALA    91     249.852   8.895 -18.020  1.00  0.00           C  
ATOM   1290  HB1 ALA    91     250.736   9.390 -18.424  1.00  0.00           H  
ATOM   1291  HB2 ALA    91     249.205   8.614 -18.851  1.00  0.00           H  
ATOM   1292  HB3 ALA    91     249.374   9.720 -17.492  1.00  0.00           H  
ATOM   1293  C   ALA    91     251.372   7.794 -16.352  1.00  0.00           C  
ATOM   1294  O   ALA    91     252.436   7.245 -16.687  1.00  0.00           O  
ATOM   1295  N   THR    92     251.467   8.357 -15.134  1.00  0.00           N  
ATOM   1296  H   THR    92     250.646   8.843 -14.803  1.00  0.00           H  
ATOM   1297  CA  THR    92     252.702   8.610 -14.282  1.00  0.00           C  
ATOM   1298  HA  THR    92     253.518   8.809 -14.976  1.00  0.00           H  
ATOM   1299  CB  THR    92     252.526   9.925 -13.442  1.00  0.00           C  
ATOM   1300  HB  THR    92     253.525   9.954 -13.007  1.00  0.00           H  
ATOM   1301  CG2 THR    92     251.398   9.997 -12.350  1.00  0.00           C  
ATOM   1302 HG21 THR    92     251.422   9.036 -11.836  1.00  0.00           H  
ATOM   1303 HG22 THR    92     250.424  10.114 -12.825  1.00  0.00           H  
ATOM   1304 HG23 THR    92     251.567  10.898 -11.761  1.00  0.00           H  
ATOM   1305  OG1 THR    92     252.321  10.979 -14.393  1.00  0.00           O  
ATOM   1306  HG1 THR    92     252.540  11.760 -13.880  1.00  0.00           H  
ATOM   1307  C   THR    92     253.016   7.412 -13.407  1.00  0.00           C  
ATOM   1308  O   THR    92     253.934   7.517 -12.597  1.00  0.00           O  
ATOM   1309  N   GLY    93     252.168   6.404 -13.452  1.00  0.00           N  
ATOM   1310  H   GLY    93     251.301   6.666 -13.898  1.00  0.00           H  
ATOM   1311  CA  GLY    93     252.389   5.067 -12.977  1.00  0.00           C  
ATOM   1312  HA2 GLY    93     252.801   5.133 -11.970  1.00  0.00           H  
ATOM   1313  HA3 GLY    93     251.396   4.619 -12.925  1.00  0.00           H  
ATOM   1314  C   GLY    93     253.350   4.123 -13.811  1.00  0.00           C  
ATOM   1315  O   GLY    93     253.957   3.263 -13.210  1.00  0.00           O  
ATOM   1316  N   PHE    94     253.233   4.263 -15.117  1.00  0.00           N  
ATOM   1317  H   PHE    94     252.584   4.951 -15.470  1.00  0.00           H  
ATOM   1318  CA  PHE    94     253.888   3.359 -16.061  1.00  0.00           C  
ATOM   1319  HA  PHE    94     254.594   2.668 -15.599  1.00  0.00           H  
ATOM   1320  CB  PHE    94     252.798   2.320 -16.469  1.00  0.00           C  
ATOM   1321  HB2 PHE    94     253.274   1.405 -16.821  1.00  0.00           H  
ATOM   1322  HB3 PHE    94     252.157   1.969 -15.661  1.00  0.00           H  
ATOM   1323  CG  PHE    94     251.848   2.757 -17.589  1.00  0.00           C  
ATOM   1324  CD1 PHE    94     252.016   2.197 -18.899  1.00  0.00           C  
ATOM   1325  HD1 PHE    94     252.921   1.660 -19.144  1.00  0.00           H  
ATOM   1326  CE1 PHE    94     251.047   2.415 -19.862  1.00  0.00           C  
ATOM   1327  HE1 PHE    94     251.224   2.246 -20.914  1.00  0.00           H  
ATOM   1328  CZ  PHE    94     249.812   3.141 -19.591  1.00  0.00           C  
ATOM   1329  HZ  PHE    94     249.057   3.363 -20.330  1.00  0.00           H  
ATOM   1330  CE2 PHE    94     249.695   3.600 -18.234  1.00  0.00           C  
ATOM   1331  HE2 PHE    94     248.851   4.198 -17.922  1.00  0.00           H  
ATOM   1332  CD2 PHE    94     250.644   3.471 -17.257  1.00  0.00           C  
ATOM   1333  HD2 PHE    94     250.478   3.876 -16.270  1.00  0.00           H  
ATOM   1334  C   PHE    94     254.620   3.881 -17.294  1.00  0.00           C  
ATOM   1335  O   PHE    94     255.425   3.166 -17.828  1.00  0.00           O  
ATOM   1336  N   VAL    95     254.188   5.072 -17.773  1.00  0.00           N  
ATOM   1337  H   VAL    95     253.372   5.404 -17.279  1.00  0.00           H  
ATOM   1338  CA  VAL    95     254.700   5.529 -19.049  1.00  0.00           C  
ATOM   1339  HA  VAL    95     254.832   4.673 -19.711  1.00  0.00           H  
ATOM   1340  CB  VAL    95     253.622   6.452 -19.865  1.00  0.00           C  
ATOM   1341  HB  VAL    95     253.765   7.493 -19.576  1.00  0.00           H  
ATOM   1342  CG1 VAL    95     252.069   5.930 -19.798  1.00  0.00           C  
ATOM   1343 HG11 VAL    95     251.921   5.471 -18.820  1.00  0.00           H  
ATOM   1344 HG12 VAL    95     251.868   5.172 -20.556  1.00  0.00           H  
ATOM   1345 HG13 VAL    95     251.393   6.740 -20.073  1.00  0.00           H  
ATOM   1346  CG2 VAL    95     253.986   6.402 -21.406  1.00  0.00           C  
ATOM   1347 HG21 VAL    95     253.109   6.834 -21.888  1.00  0.00           H  
ATOM   1348 HG22 VAL    95     254.015   5.380 -21.783  1.00  0.00           H  
ATOM   1349 HG23 VAL    95     254.839   7.048 -21.617  1.00  0.00           H  
ATOM   1350  C   VAL    95     255.995   6.338 -18.933  1.00  0.00           C  
ATOM   1351  O   VAL    95     256.603   6.780 -19.956  1.00  0.00           O  
ATOM   1352  N   LYS    96     256.590   6.391 -17.779  1.00  0.00           N  
ATOM   1353  H   LYS    96     256.117   6.003 -16.975  1.00  0.00           H  
ATOM   1354  CA  LYS    96     257.725   7.137 -17.427  1.00  0.00           C  
ATOM   1355  HA  LYS    96     257.839   7.938 -18.157  1.00  0.00           H  
ATOM   1356  CB  LYS    96     257.666   7.775 -16.040  1.00  0.00           C  
ATOM   1357  HB2 LYS    96     258.655   8.221 -15.935  1.00  0.00           H  
ATOM   1358  HB3 LYS    96     256.964   8.609 -16.056  1.00  0.00           H  
ATOM   1359  CG  LYS    96     257.379   6.843 -14.778  1.00  0.00           C  
ATOM   1360  HG2 LYS    96     256.395   6.391 -14.907  1.00  0.00           H  
ATOM   1361  HG3 LYS    96     258.172   6.101 -14.692  1.00  0.00           H  
ATOM   1362  CD  LYS    96     257.300   7.632 -13.489  1.00  0.00           C  
ATOM   1363  HD2 LYS    96     258.100   8.357 -13.337  1.00  0.00           H  
ATOM   1364  HD3 LYS    96     256.386   8.221 -13.564  1.00  0.00           H  
ATOM   1365  CE  LYS    96     257.103   6.747 -12.154  1.00  0.00           C  
ATOM   1366  HE2 LYS    96     256.473   5.870 -12.304  1.00  0.00           H  
ATOM   1367  HE3 LYS    96     258.118   6.393 -11.974  1.00  0.00           H  
ATOM   1368  NZ  LYS    96     256.849   7.589 -10.911  1.00  0.00           N  
ATOM   1369  HZ1 LYS    96     257.573   8.204 -10.567  1.00  0.00           H  
ATOM   1370  HZ2 LYS    96     256.036   8.180 -11.004  1.00  0.00           H  
ATOM   1371  HZ3 LYS    96     256.762   7.012 -10.086  1.00  0.00           H  
ATOM   1372  C   LYS    96     259.041   6.278 -17.531  1.00  0.00           C  
ATOM   1373  O   LYS    96     259.700   6.132 -16.487  1.00  0.00           O  
ATOM   1374  N   LYS    97     259.222   5.685 -18.679  1.00  0.00           N  
ATOM   1375  H   LYS    97     258.585   5.903 -19.432  1.00  0.00           H  
ATOM   1376  CA  LYS    97     260.404   4.858 -19.022  1.00  0.00           C  
ATOM   1377  HA  LYS    97     261.045   5.032 -18.157  1.00  0.00           H  
ATOM   1378  CB  LYS    97     260.011   3.287 -19.263  1.00  0.00           C  
ATOM   1379  HB2 LYS    97     259.455   3.171 -20.194  1.00  0.00           H  
ATOM   1380  HB3 LYS    97     260.907   2.686 -19.414  1.00  0.00           H  
ATOM   1381  CG  LYS    97     259.258   2.595 -18.055  1.00  0.00           C  
ATOM   1382  HG2 LYS    97     259.848   2.719 -17.147  1.00  0.00           H  
ATOM   1383  HG3 LYS    97     258.315   3.142 -18.068  1.00  0.00           H  
ATOM   1384  CD  LYS    97     258.796   1.203 -18.271  1.00  0.00           C  
ATOM   1385  HD2 LYS    97     258.172   1.129 -19.161  1.00  0.00           H  
ATOM   1386  HD3 LYS    97     259.675   0.576 -18.422  1.00  0.00           H  
ATOM   1387  CE  LYS    97     257.993   0.785 -17.033  1.00  0.00           C  
ATOM   1388  HE2 LYS    97     258.662   1.106 -16.234  1.00  0.00           H  
ATOM   1389  HE3 LYS    97     257.092   1.398 -16.997  1.00  0.00           H  
ATOM   1390  NZ  LYS    97     257.560  -0.571 -17.034  1.00  0.00           N  
ATOM   1391  HZ1 LYS    97     257.257  -0.916 -17.934  1.00  0.00           H  
ATOM   1392  HZ2 LYS    97     258.298  -1.234 -16.843  1.00  0.00           H  
ATOM   1393  HZ3 LYS    97     256.819  -0.720 -16.365  1.00  0.00           H  
ATOM   1394  C   LYS    97     261.051   5.444 -20.297  1.00  0.00           C  
ATOM   1395  O   LYS    97     260.478   6.037 -21.164  1.00  0.00           O  
ATOM   1396  N   ASP    98     262.286   5.064 -20.504  1.00  0.00           N  
ATOM   1397  H   ASP    98     262.757   4.600 -19.740  1.00  0.00           H  
ATOM   1398  CA  ASP    98     263.110   5.367 -21.725  1.00  0.00           C  
ATOM   1399  HA  ASP    98     262.819   6.362 -22.062  1.00  0.00           H  
ATOM   1400  CB  ASP    98     264.593   5.484 -21.266  1.00  0.00           C  
ATOM   1401  HB2 ASP    98     265.051   6.285 -21.846  1.00  0.00           H  
ATOM   1402  HB3 ASP    98     264.808   5.748 -20.230  1.00  0.00           H  
ATOM   1403  CG  ASP    98     265.374   4.256 -21.547  1.00  0.00           C  
ATOM   1404  OD1 ASP    98     266.108   4.235 -22.544  1.00  0.00           O  
ATOM   1405  OD2 ASP    98     265.430   3.334 -20.730  1.00  0.00           O  
ATOM   1406  C   ASP    98     262.707   4.315 -22.901  1.00  0.00           C  
ATOM   1407  O   ASP    98     262.665   4.738 -24.062  1.00  0.00           O  
ATOM   1408  N   GLN    99     262.332   3.047 -22.565  1.00  0.00           N  
ATOM   1409  H   GLN    99     262.651   2.855 -21.626  1.00  0.00           H  
ATOM   1410  CA  GLN    99     262.011   1.985 -23.464  1.00  0.00           C  
ATOM   1411  HA  GLN    99     262.743   1.953 -24.271  1.00  0.00           H  
ATOM   1412  CB  GLN    99     261.827   0.670 -22.709  1.00  0.00           C  
ATOM   1413  HB2 GLN    99     261.125   0.861 -21.897  1.00  0.00           H  
ATOM   1414  HB3 GLN    99     261.379  -0.051 -23.393  1.00  0.00           H  
ATOM   1415  CG  GLN    99     263.159   0.065 -21.987  1.00  0.00           C  
ATOM   1416  HG2 GLN    99     263.263  -0.982 -22.272  1.00  0.00           H  
ATOM   1417  HG3 GLN    99     263.972   0.742 -22.248  1.00  0.00           H  
ATOM   1418  CD  GLN    99     262.982   0.000 -20.468  1.00  0.00           C  
ATOM   1419  OE1 GLN    99     262.736   0.954 -19.712  1.00  0.00           O  
ATOM   1420  NE2 GLN    99     263.066  -1.161 -19.867  1.00  0.00           N  
ATOM   1421 HE21 GLN    99     263.184  -2.007 -20.406  1.00  0.00           H  
ATOM   1422 HE22 GLN    99     263.205  -1.171 -18.867  1.00  0.00           H  
ATOM   1423  C   GLN    99     260.691   2.199 -24.337  1.00  0.00           C  
ATOM   1424  O   GLN    99     260.212   1.273 -25.109  1.00  0.00           O  
ATOM   1425  N   LEU   100     260.172   3.439 -24.445  1.00  0.00           N  
ATOM   1426  H   LEU   100     260.640   4.216 -24.002  1.00  0.00           H  
ATOM   1427  CA  LEU   100     258.843   3.795 -25.041  1.00  0.00           C  
ATOM   1428  HA  LEU   100     258.372   2.872 -25.382  1.00  0.00           H  
ATOM   1429  CB  LEU   100     258.075   4.372 -23.816  1.00  0.00           C  
ATOM   1430  HB2 LEU   100     258.698   5.028 -23.208  1.00  0.00           H  
ATOM   1431  HB3 LEU   100     257.300   5.087 -24.089  1.00  0.00           H  
ATOM   1432  CG  LEU   100     257.419   3.373 -22.959  1.00  0.00           C  
ATOM   1433  HG  LEU   100     258.216   2.670 -22.717  1.00  0.00           H  
ATOM   1434  CD1 LEU   100     256.120   2.686 -23.584  1.00  0.00           C  
ATOM   1435 HD11 LEU   100     255.895   1.936 -22.826  1.00  0.00           H  
ATOM   1436 HD12 LEU   100     256.526   2.079 -24.393  1.00  0.00           H  
ATOM   1437 HD13 LEU   100     255.309   3.395 -23.756  1.00  0.00           H  
ATOM   1438  CD2 LEU   100     256.988   4.177 -21.724  1.00  0.00           C  
ATOM   1439 HD21 LEU   100     256.205   4.884 -21.998  1.00  0.00           H  
ATOM   1440 HD22 LEU   100     257.826   4.714 -21.279  1.00  0.00           H  
ATOM   1441 HD23 LEU   100     256.681   3.499 -20.928  1.00  0.00           H  
ATOM   1442  C   LEU   100     258.928   4.743 -26.230  1.00  0.00           C  
ATOM   1443  O   LEU   100     259.814   5.643 -26.355  1.00  0.00           O  
ATOM   1444  N   GLY   101     257.944   4.644 -27.118  1.00  0.00           N  
ATOM   1445  H   GLY   101     257.294   3.881 -26.993  1.00  0.00           H  
ATOM   1446  CA  GLY   101     257.937   5.358 -28.430  1.00  0.00           C  
ATOM   1447  HA2 GLY   101     256.925   5.528 -28.798  1.00  0.00           H  
ATOM   1448  HA3 GLY   101     258.624   6.200 -28.353  1.00  0.00           H  
ATOM   1449  C   GLY   101     258.735   4.446 -29.465  1.00  0.00           C  
ATOM   1450  O   GLY   101     259.131   4.915 -30.569  1.00  0.00           O  
ATOM   1451  N   LYS   102     259.022   3.197 -29.163  1.00  0.00           N  
ATOM   1452  H   LYS   102     258.668   2.852 -28.282  1.00  0.00           H  
ATOM   1453  CA  LYS   102     259.543   2.017 -29.815  1.00  0.00           C  
ATOM   1454  HA  LYS   102     259.532   2.014 -30.904  1.00  0.00           H  
ATOM   1455  CB  LYS   102     261.026   1.813 -29.304  1.00  0.00           C  
ATOM   1456  HB2 LYS   102     261.111   1.678 -28.226  1.00  0.00           H  
ATOM   1457  HB3 LYS   102     261.301   0.894 -29.822  1.00  0.00           H  
ATOM   1458  CG  LYS   102     262.159   2.844 -29.665  1.00  0.00           C  
ATOM   1459  HG2 LYS   102     263.107   2.308 -29.606  1.00  0.00           H  
ATOM   1460  HG3 LYS   102     262.097   2.955 -30.747  1.00  0.00           H  
ATOM   1461  CD  LYS   102     262.173   4.197 -28.964  1.00  0.00           C  
ATOM   1462  HD2 LYS   102     262.367   4.974 -29.704  1.00  0.00           H  
ATOM   1463  HD3 LYS   102     261.371   4.432 -28.265  1.00  0.00           H  
ATOM   1464  CE  LYS   102     263.460   4.397 -28.092  1.00  0.00           C  
ATOM   1465  HE2 LYS   102     263.535   3.657 -27.295  1.00  0.00           H  
ATOM   1466  HE3 LYS   102     264.349   4.373 -28.722  1.00  0.00           H  
ATOM   1467  NZ  LYS   102     263.435   5.693 -27.394  1.00  0.00           N  
ATOM   1468  HZ1 LYS   102     262.670   5.722 -26.735  1.00  0.00           H  
ATOM   1469  HZ2 LYS   102     264.273   5.661 -26.831  1.00  0.00           H  
ATOM   1470  HZ3 LYS   102     263.310   6.543 -27.925  1.00  0.00           H  
ATOM   1471  C   LYS   102     258.579   0.783 -29.620  1.00  0.00           C  
ATOM   1472  O   LYS   102     257.961   0.653 -28.549  1.00  0.00           O  
ATOM   1473  N   ASN   103     258.460  -0.077 -30.637  1.00  0.00           N  
ATOM   1474  H   ASN   103     259.190   0.042 -31.325  1.00  0.00           H  
ATOM   1475  CA  ASN   103     257.618  -1.307 -30.787  1.00  0.00           C  
ATOM   1476  HA  ASN   103     256.568  -1.125 -30.558  1.00  0.00           H  
ATOM   1477  CB  ASN   103     257.527  -1.580 -32.292  1.00  0.00           C  
ATOM   1478  HB2 ASN   103     256.893  -2.455 -32.432  1.00  0.00           H  
ATOM   1479  HB3 ASN   103     256.993  -0.700 -32.649  1.00  0.00           H  
ATOM   1480  CG  ASN   103     258.793  -1.697 -33.129  1.00  0.00           C  
ATOM   1481  OD1 ASN   103     259.736  -0.973 -33.100  1.00  0.00           O  
ATOM   1482  ND2 ASN   103     258.868  -2.764 -33.894  1.00  0.00           N  
ATOM   1483 HD21 ASN   103     257.994  -3.259 -34.001  1.00  0.00           H  
ATOM   1484 HD22 ASN   103     259.722  -3.021 -34.369  1.00  0.00           H  
ATOM   1485  C   ASN   103     258.032  -2.503 -29.939  1.00  0.00           C  
ATOM   1486  O   ASN   103     257.410  -3.562 -29.992  1.00  0.00           O  
ATOM   1487  N   GLU   104     259.078  -2.353 -29.184  1.00  0.00           N  
ATOM   1488  H   GLU   104     259.355  -1.395 -29.345  1.00  0.00           H  
ATOM   1489  CA  GLU   104     259.689  -3.271 -28.294  1.00  0.00           C  
ATOM   1490  HA  GLU   104     259.913  -4.190 -28.837  1.00  0.00           H  
ATOM   1491  CB  GLU   104     261.092  -2.749 -27.880  1.00  0.00           C  
ATOM   1492  HB2 GLU   104     261.742  -2.679 -28.752  1.00  0.00           H  
ATOM   1493  HB3 GLU   104     260.876  -1.703 -27.666  1.00  0.00           H  
ATOM   1494  CG  GLU   104     261.756  -3.425 -26.634  1.00  0.00           C  
ATOM   1495  HG2 GLU   104     262.417  -2.709 -26.146  1.00  0.00           H  
ATOM   1496  HG3 GLU   104     260.967  -3.593 -25.901  1.00  0.00           H  
ATOM   1497  CD  GLU   104     262.489  -4.725 -26.895  1.00  0.00           C  
ATOM   1498  OE1 GLU   104     261.894  -5.755 -27.334  1.00  0.00           O  
ATOM   1499  OE2 GLU   104     263.763  -4.755 -26.761  1.00  0.00           O  
ATOM   1500  C   GLU   104     258.800  -3.514 -27.042  1.00  0.00           C  
ATOM   1501  O   GLU   104     258.354  -4.692 -26.894  1.00  0.00           O  
ATOM   1502  N   GLU   105     258.284  -2.432 -26.468  1.00  0.00           N  
ATOM   1503  H   GLU   105     258.660  -1.547 -26.777  1.00  0.00           H  
ATOM   1504  CA  GLU   105     257.359  -2.443 -25.341  1.00  0.00           C  
ATOM   1505  HA  GLU   105     257.073  -3.454 -25.053  1.00  0.00           H  
ATOM   1506  CB  GLU   105     258.122  -1.741 -24.181  1.00  0.00           C  
ATOM   1507  HB2 GLU   105     258.518  -0.783 -24.518  1.00  0.00           H  
ATOM   1508  HB3 GLU   105     257.350  -1.416 -23.483  1.00  0.00           H  
ATOM   1509  CG  GLU   105     259.341  -2.404 -23.365  1.00  0.00           C  
ATOM   1510  HG2 GLU   105     260.130  -2.618 -24.086  1.00  0.00           H  
ATOM   1511  HG3 GLU   105     259.792  -1.731 -22.635  1.00  0.00           H  
ATOM   1512  CD  GLU   105     258.905  -3.721 -22.641  1.00  0.00           C  
ATOM   1513  OE1 GLU   105     259.083  -3.791 -21.391  1.00  0.00           O  
ATOM   1514  OE2 GLU   105     258.395  -4.639 -23.408  1.00  0.00           O  
ATOM   1515  C   GLU   105     255.997  -1.784 -25.839  1.00  0.00           C  
ATOM   1516  O   GLU   105     254.907  -2.311 -25.588  1.00  0.00           O  
ATOM   1517  N   GLY   106     256.102  -0.619 -26.531  1.00  0.00           N  
ATOM   1518  H   GLY   106     256.991  -0.181 -26.727  1.00  0.00           H  
ATOM   1519  CA  GLY   106     254.963   0.190 -26.944  1.00  0.00           C  
ATOM   1520  HA2 GLY   106     254.847  -0.048 -28.002  1.00  0.00           H  
ATOM   1521  HA3 GLY   106     253.998  -0.019 -26.483  1.00  0.00           H  
ATOM   1522  C   GLY   106     255.060   1.711 -27.078  1.00  0.00           C  
ATOM   1523  O   GLY   106     256.114   2.345 -27.051  1.00  0.00           O  
ATOM   1524  N   ALA   107     253.924   2.365 -27.352  1.00  0.00           N  
ATOM   1525  H   ALA   107     253.083   1.810 -27.422  1.00  0.00           H  
ATOM   1526  CA  ALA   107     253.733   3.783 -27.621  1.00  0.00           C  
ATOM   1527  HA  ALA   107     254.622   4.386 -27.434  1.00  0.00           H  
ATOM   1528  CB  ALA   107     253.486   3.957 -29.094  1.00  0.00           C  
ATOM   1529  HB1 ALA   107     252.691   3.268 -29.379  1.00  0.00           H  
ATOM   1530  HB2 ALA   107     253.099   4.964 -29.251  1.00  0.00           H  
ATOM   1531  HB3 ALA   107     254.413   3.671 -29.592  1.00  0.00           H  
ATOM   1532  C   ALA   107     252.624   4.313 -26.693  1.00  0.00           C  
ATOM   1533  O   ALA   107     251.788   3.560 -26.258  1.00  0.00           O  
ATOM   1534  N   PRO   108     252.636   5.633 -26.457  1.00  0.00           N  
ATOM   1535  CD  PRO   108     253.724   6.636 -26.739  1.00  0.00           C  
ATOM   1536  HD2 PRO   108     253.631   6.788 -27.814  1.00  0.00           H  
ATOM   1537  HD3 PRO   108     254.715   6.256 -26.491  1.00  0.00           H  
ATOM   1538  CG  PRO   108     253.449   7.893 -25.939  1.00  0.00           C  
ATOM   1539  HG2 PRO   108     253.669   8.819 -26.471  1.00  0.00           H  
ATOM   1540  HG3 PRO   108     253.994   7.904 -24.995  1.00  0.00           H  
ATOM   1541  CB  PRO   108     251.962   7.840 -25.726  1.00  0.00           C  
ATOM   1542  HB2 PRO   108     251.382   8.264 -26.547  1.00  0.00           H  
ATOM   1543  HB3 PRO   108     251.638   8.344 -24.816  1.00  0.00           H  
ATOM   1544  CA  PRO   108     251.634   6.331 -25.634  1.00  0.00           C  
ATOM   1545  HA  PRO   108     251.800   5.848 -24.671  1.00  0.00           H  
ATOM   1546  C   PRO   108     250.161   6.118 -26.104  1.00  0.00           C  
ATOM   1547  O   PRO   108     249.919   5.903 -27.257  1.00  0.00           O  
ATOM   1548  N   GLN   109     249.225   6.154 -25.175  1.00  0.00           N  
ATOM   1549  H   GLN   109     249.515   6.373 -24.232  1.00  0.00           H  
ATOM   1550  CA  GLN   109     247.840   5.707 -25.290  1.00  0.00           C  
ATOM   1551  HA  GLN   109     247.645   4.826 -25.902  1.00  0.00           H  
ATOM   1552  CB  GLN   109     247.510   5.121 -23.842  1.00  0.00           C  
ATOM   1553  HB2 GLN   109     248.464   4.812 -23.412  1.00  0.00           H  
ATOM   1554  HB3 GLN   109     247.082   5.899 -23.211  1.00  0.00           H  
ATOM   1555  CG  GLN   109     246.679   3.838 -23.765  1.00  0.00           C  
ATOM   1556  HG2 GLN   109     246.488   3.482 -22.752  1.00  0.00           H  
ATOM   1557  HG3 GLN   109     245.756   4.097 -24.283  1.00  0.00           H  
ATOM   1558  CD  GLN   109     247.268   2.524 -24.368  1.00  0.00           C  
ATOM   1559  OE1 GLN   109     248.415   2.186 -24.175  1.00  0.00           O  
ATOM   1560  NE2 GLN   109     246.650   1.815 -25.248  1.00  0.00           N  
ATOM   1561 HE21 GLN   109     245.661   1.908 -25.429  1.00  0.00           H  
ATOM   1562 HE22 GLN   109     247.132   1.052 -25.702  1.00  0.00           H  
ATOM   1563  C   GLN   109     246.860   6.755 -25.800  1.00  0.00           C  
ATOM   1564  O   GLN   109     245.735   6.892 -25.278  1.00  0.00           O  
ATOM   1565  N   GLU   110     247.256   7.470 -26.853  1.00  0.00           N  
ATOM   1566  H   GLU   110     248.080   7.268 -27.402  1.00  0.00           H  
ATOM   1567  CA  GLU   110     246.439   8.512 -27.427  1.00  0.00           C  
ATOM   1568  HA  GLU   110     245.727   8.807 -26.656  1.00  0.00           H  
ATOM   1569  CB  GLU   110     247.365   9.682 -27.550  1.00  0.00           C  
ATOM   1570  HB2 GLU   110     248.130   9.367 -28.259  1.00  0.00           H  
ATOM   1571  HB3 GLU   110     246.831  10.542 -27.955  1.00  0.00           H  
ATOM   1572  CG  GLU   110     248.111  10.077 -26.266  1.00  0.00           C  
ATOM   1573  HG2 GLU   110     248.381   9.156 -25.750  1.00  0.00           H  
ATOM   1574  HG3 GLU   110     248.987  10.716 -26.377  1.00  0.00           H  
ATOM   1575  CD  GLU   110     247.175  10.886 -25.321  1.00  0.00           C  
ATOM   1576  OE1 GLU   110     247.717  11.645 -24.467  1.00  0.00           O  
ATOM   1577  OE2 GLU   110     245.958  10.707 -25.259  1.00  0.00           O  
ATOM   1578  C   GLU   110     245.841   8.084 -28.801  1.00  0.00           C  
ATOM   1579  O   GLU   110     246.394   7.351 -29.605  1.00  0.00           O  
ATOM   1580  N   GLY   111     244.609   8.444 -29.140  1.00  0.00           N  
ATOM   1581  H   GLY   111     244.050   8.944 -28.464  1.00  0.00           H  
ATOM   1582  CA  GLY   111     244.061   8.261 -30.510  1.00  0.00           C  
ATOM   1583  HA2 GLY   111     243.158   8.861 -30.623  1.00  0.00           H  
ATOM   1584  HA3 GLY   111     244.792   8.526 -31.273  1.00  0.00           H  
ATOM   1585  C   GLY   111     243.580   6.951 -30.818  1.00  0.00           C  
ATOM   1586  O   GLY   111     242.656   6.527 -30.201  1.00  0.00           O  
ATOM   1587  N   ILE   112     244.019   6.330 -31.926  1.00  0.00           N  
ATOM   1588  H   ILE   112     244.622   6.881 -32.519  1.00  0.00           H  
ATOM   1589  CA  ILE   112     243.758   4.948 -32.434  1.00  0.00           C  
ATOM   1590  HA  ILE   112     242.690   4.970 -32.214  1.00  0.00           H  
ATOM   1591  CB  ILE   112     243.963   4.735 -33.958  1.00  0.00           C  
ATOM   1592  HB  ILE   112     243.524   3.739 -33.888  1.00  0.00           H  
ATOM   1593  CG2 ILE   112     245.475   4.508 -34.248  1.00  0.00           C  
ATOM   1594 HG21 ILE   112     245.651   4.370 -35.314  1.00  0.00           H  
ATOM   1595 HG22 ILE   112     245.789   3.638 -33.671  1.00  0.00           H  
ATOM   1596 HG23 ILE   112     246.142   5.296 -33.898  1.00  0.00           H  
ATOM   1597  CG1 ILE   112     243.119   5.724 -34.853  1.00  0.00           C  
ATOM   1598 HG12 ILE   112     242.243   6.042 -34.287  1.00  0.00           H  
ATOM   1599 HG13 ILE   112     243.712   6.614 -35.064  1.00  0.00           H  
ATOM   1600  CD1 ILE   112     242.793   5.123 -36.231  1.00  0.00           C  
ATOM   1601 HD11 ILE   112     243.677   4.857 -36.811  1.00  0.00           H  
ATOM   1602 HD12 ILE   112     242.218   5.869 -36.780  1.00  0.00           H  
ATOM   1603 HD13 ILE   112     242.255   4.211 -35.973  1.00  0.00           H  
ATOM   1604  C   ILE   112     244.266   3.748 -31.556  1.00  0.00           C  
ATOM   1605  O   ILE   112     243.501   2.808 -31.439  1.00  0.00           O  
ATOM   1606  N   LEU   113     245.413   3.933 -30.836  1.00  0.00           N  
ATOM   1607  H   LEU   113     245.958   4.752 -31.061  1.00  0.00           H  
ATOM   1608  CA  LEU   113     246.025   2.829 -30.074  1.00  0.00           C  
ATOM   1609  HA  LEU   113     246.023   1.902 -30.647  1.00  0.00           H  
ATOM   1610  CB  LEU   113     247.489   3.322 -29.861  1.00  0.00           C  
ATOM   1611  HB2 LEU   113     247.807   3.742 -30.815  1.00  0.00           H  
ATOM   1612  HB3 LEU   113     247.571   4.130 -29.134  1.00  0.00           H  
ATOM   1613  CG  LEU   113     248.553   2.192 -29.729  1.00  0.00           C  
ATOM   1614  HG  LEU   113     248.376   1.650 -30.658  1.00  0.00           H  
ATOM   1615  CD1 LEU   113     248.527   1.223 -28.507  1.00  0.00           C  
ATOM   1616 HD11 LEU   113     248.779   1.749 -27.586  1.00  0.00           H  
ATOM   1617 HD12 LEU   113     249.273   0.464 -28.741  1.00  0.00           H  
ATOM   1618 HD13 LEU   113     247.558   0.731 -28.428  1.00  0.00           H  
ATOM   1619  CD2 LEU   113     250.001   2.542 -29.850  1.00  0.00           C  
ATOM   1620 HD21 LEU   113     250.631   1.934 -29.199  1.00  0.00           H  
ATOM   1621 HD22 LEU   113     250.304   3.557 -29.595  1.00  0.00           H  
ATOM   1622 HD23 LEU   113     250.398   1.986 -30.699  1.00  0.00           H  
ATOM   1623  C   LEU   113     245.262   2.443 -28.739  1.00  0.00           C  
ATOM   1624  O   LEU   113     245.234   3.178 -27.773  1.00  0.00           O  
ATOM   1625  N   GLU   114     244.610   1.293 -28.797  1.00  0.00           N  
ATOM   1626  H   GLU   114     244.528   0.782 -29.664  1.00  0.00           H  
ATOM   1627  CA  GLU   114     244.097   0.589 -27.637  1.00  0.00           C  
ATOM   1628  HA  GLU   114     244.809   0.774 -26.832  1.00  0.00           H  
ATOM   1629  CB  GLU   114     242.645   0.889 -27.323  1.00  0.00           C  
ATOM   1630  HB2 GLU   114     242.420   1.943 -27.490  1.00  0.00           H  
ATOM   1631  HB3 GLU   114     242.026   0.501 -28.132  1.00  0.00           H  
ATOM   1632  CG  GLU   114     242.067   0.358 -25.988  1.00  0.00           C  
ATOM   1633  HG2 GLU   114     240.987   0.485 -26.065  1.00  0.00           H  
ATOM   1634  HG3 GLU   114     242.354  -0.687 -25.870  1.00  0.00           H  
ATOM   1635  CD  GLU   114     242.593   1.171 -24.743  1.00  0.00           C  
ATOM   1636  OE1 GLU   114     241.747   1.578 -23.913  1.00  0.00           O  
ATOM   1637  OE2 GLU   114     243.783   1.567 -24.636  1.00  0.00           O  
ATOM   1638  C   GLU   114     244.218  -0.854 -27.899  1.00  0.00           C  
ATOM   1639  O   GLU   114     244.106  -1.355 -28.997  1.00  0.00           O  
ATOM   1640  N   ASP   115     244.566  -1.618 -26.854  1.00  0.00           N  
ATOM   1641  H   ASP   115     244.936  -1.168 -26.029  1.00  0.00           H  
ATOM   1642  CA  ASP   115     244.770  -3.058 -26.930  1.00  0.00           C  
ATOM   1643  HA  ASP   115     245.554  -3.217 -27.670  1.00  0.00           H  
ATOM   1644  CB  ASP   115     245.468  -3.500 -25.572  1.00  0.00           C  
ATOM   1645  HB2 ASP   115     244.777  -3.139 -24.810  1.00  0.00           H  
ATOM   1646  HB3 ASP   115     245.628  -4.571 -25.449  1.00  0.00           H  
ATOM   1647  CG  ASP   115     246.830  -2.743 -25.303  1.00  0.00           C  
ATOM   1648  OD1 ASP   115     247.560  -3.226 -24.401  1.00  0.00           O  
ATOM   1649  OD2 ASP   115     247.058  -1.674 -25.914  1.00  0.00           O  
ATOM   1650  C   ASP   115     243.535  -3.872 -27.174  1.00  0.00           C  
ATOM   1651  O   ASP   115     243.608  -5.121 -27.271  1.00  0.00           O  
ATOM   1652  N   MET   116     242.335  -3.297 -27.246  1.00  0.00           N  
ATOM   1653  H   MET   116     242.328  -2.338 -26.930  1.00  0.00           H  
ATOM   1654  CA  MET   116     241.114  -4.179 -27.346  1.00  0.00           C  
ATOM   1655  HA  MET   116     241.126  -4.922 -26.547  1.00  0.00           H  
ATOM   1656  CB  MET   116     239.944  -3.356 -27.064  1.00  0.00           C  
ATOM   1657  HB2 MET   116     239.904  -2.461 -27.686  1.00  0.00           H  
ATOM   1658  HB3 MET   116     239.077  -4.000 -27.206  1.00  0.00           H  
ATOM   1659  CG  MET   116     239.901  -2.955 -25.607  1.00  0.00           C  
ATOM   1660  HG2 MET   116     239.908  -3.881 -25.031  1.00  0.00           H  
ATOM   1661  HG3 MET   116     240.822  -2.436 -25.344  1.00  0.00           H  
ATOM   1662  SD  MET   116     238.391  -1.981 -25.123  1.00  0.00           S  
ATOM   1663  CE  MET   116     237.300  -3.368 -25.270  1.00  0.00           C  
ATOM   1664  HE1 MET   116     237.427  -3.700 -26.301  1.00  0.00           H  
ATOM   1665  HE2 MET   116     237.645  -4.046 -24.489  1.00  0.00           H  
ATOM   1666  HE3 MET   116     236.302  -2.993 -25.046  1.00  0.00           H  
ATOM   1667  C   MET   116     240.856  -4.853 -28.641  1.00  0.00           C  
ATOM   1668  O   MET   116     241.041  -4.201 -29.678  1.00  0.00           O  
ATOM   1669  N   PRO   117     240.417  -6.164 -28.761  1.00  0.00           N  
ATOM   1670  CD  PRO   117     240.505  -7.230 -27.802  1.00  0.00           C  
ATOM   1671  HD2 PRO   117     239.465  -7.288 -27.482  1.00  0.00           H  
ATOM   1672  HD3 PRO   117     241.116  -6.914 -26.956  1.00  0.00           H  
ATOM   1673  CG  PRO   117     240.831  -8.565 -28.533  1.00  0.00           C  
ATOM   1674  HG2 PRO   117     240.310  -9.342 -27.973  1.00  0.00           H  
ATOM   1675  HG3 PRO   117     241.887  -8.794 -28.393  1.00  0.00           H  
ATOM   1676  CB  PRO   117     240.496  -8.377 -30.013  1.00  0.00           C  
ATOM   1677  HB2 PRO   117     239.739  -9.093 -30.334  1.00  0.00           H  
ATOM   1678  HB3 PRO   117     241.383  -8.554 -30.622  1.00  0.00           H  
ATOM   1679  CA  PRO   117     240.021  -6.944 -30.063  1.00  0.00           C  
ATOM   1680  HA  PRO   117     240.614  -6.528 -30.877  1.00  0.00           H  
ATOM   1681  C   PRO   117     238.455  -6.816 -30.574  1.00  0.00           C  
ATOM   1682  O   PRO   117     238.128  -7.289 -31.699  1.00  0.00           O  
ATOM   1683  N   VAL   118     237.534  -6.264 -29.777  1.00  0.00           N  
ATOM   1684  H   VAL   118     237.830  -5.832 -28.914  1.00  0.00           H  
ATOM   1685  CA  VAL   118     236.094  -5.911 -30.053  1.00  0.00           C  
ATOM   1686  HA  VAL   118     235.859  -5.938 -31.117  1.00  0.00           H  
ATOM   1687  CB  VAL   118     235.103  -6.975 -29.457  1.00  0.00           C  
ATOM   1688  HB  VAL   118     234.113  -6.543 -29.602  1.00  0.00           H  
ATOM   1689  CG1 VAL   118     235.330  -7.425 -27.971  1.00  0.00           C  
ATOM   1690 HG11 VAL   118     234.400  -7.698 -27.472  1.00  0.00           H  
ATOM   1691 HG12 VAL   118     235.508  -6.548 -27.350  1.00  0.00           H  
ATOM   1692 HG13 VAL   118     236.180  -8.098 -27.866  1.00  0.00           H  
ATOM   1693  CG2 VAL   118     235.039  -8.244 -30.352  1.00  0.00           C  
ATOM   1694 HG21 VAL   118     234.546  -9.025 -29.773  1.00  0.00           H  
ATOM   1695 HG22 VAL   118     235.992  -8.517 -30.806  1.00  0.00           H  
ATOM   1696 HG23 VAL   118     234.293  -8.048 -31.122  1.00  0.00           H  
ATOM   1697  C   VAL   118     235.816  -4.467 -29.542  1.00  0.00           C  
ATOM   1698  O   VAL   118     236.682  -3.784 -29.111  1.00  0.00           O  
ATOM   1699  N   ASP   119     234.597  -4.013 -29.569  1.00  0.00           N  
ATOM   1700  H   ASP   119     233.903  -4.602 -30.007  1.00  0.00           H  
ATOM   1701  CA  ASP   119     234.103  -2.644 -29.273  1.00  0.00           C  
ATOM   1702  HA  ASP   119     234.891  -2.024 -28.844  1.00  0.00           H  
ATOM   1703  CB  ASP   119     233.655  -1.845 -30.487  1.00  0.00           C  
ATOM   1704  HB2 ASP   119     233.081  -2.518 -31.123  1.00  0.00           H  
ATOM   1705  HB3 ASP   119     233.008  -1.097 -30.029  1.00  0.00           H  
ATOM   1706  CG  ASP   119     234.801  -1.106 -31.110  1.00  0.00           C  
ATOM   1707  OD1 ASP   119     235.679  -0.600 -30.369  1.00  0.00           O  
ATOM   1708  OD2 ASP   119     234.673  -0.757 -32.340  1.00  0.00           O  
ATOM   1709  C   ASP   119     232.967  -2.832 -28.252  1.00  0.00           C  
ATOM   1710  O   ASP   119     232.465  -3.981 -28.219  1.00  0.00           O  
ATOM   1711  N   PRO   120     232.718  -1.849 -27.423  1.00  0.00           N  
ATOM   1712  CD  PRO   120     233.391  -0.558 -27.267  1.00  0.00           C  
ATOM   1713  HD2 PRO   120     232.902   0.125 -27.962  1.00  0.00           H  
ATOM   1714  HD3 PRO   120     234.448  -0.654 -27.511  1.00  0.00           H  
ATOM   1715  CG  PRO   120     233.411  -0.267 -25.782  1.00  0.00           C  
ATOM   1716  HG2 PRO   120     233.634   0.777 -25.559  1.00  0.00           H  
ATOM   1717  HG3 PRO   120     233.957  -1.008 -25.198  1.00  0.00           H  
ATOM   1718  CB  PRO   120     232.006  -0.784 -25.433  1.00  0.00           C  
ATOM   1719  HB2 PRO   120     231.165  -0.164 -25.746  1.00  0.00           H  
ATOM   1720  HB3 PRO   120     231.902  -0.979 -24.365  1.00  0.00           H  
ATOM   1721  CA  PRO   120     231.910  -2.091 -26.222  1.00  0.00           C  
ATOM   1722  HA  PRO   120     232.307  -2.979 -25.729  1.00  0.00           H  
ATOM   1723  C   PRO   120     230.422  -2.540 -26.434  1.00  0.00           C  
ATOM   1724  O   PRO   120     229.823  -2.845 -25.432  1.00  0.00           O  
ATOM   1725  N   ASP   121     229.955  -2.616 -27.710  1.00  0.00           N  
ATOM   1726  H   ASP   121     230.567  -2.539 -28.509  1.00  0.00           H  
ATOM   1727  CA  ASP   121     228.565  -2.886 -28.064  1.00  0.00           C  
ATOM   1728  HA  ASP   121     227.986  -2.588 -27.190  1.00  0.00           H  
ATOM   1729  CB  ASP   121     228.252  -1.989 -29.320  1.00  0.00           C  
ATOM   1730  HB2 ASP   121     229.158  -1.922 -29.922  1.00  0.00           H  
ATOM   1731  HB3 ASP   121     227.451  -2.367 -29.955  1.00  0.00           H  
ATOM   1732  CG  ASP   121     227.780  -0.521 -28.912  1.00  0.00           C  
ATOM   1733  OD1 ASP   121     227.946  -0.134 -27.766  1.00  0.00           O  
ATOM   1734  OD2 ASP   121     227.353   0.236 -29.849  1.00  0.00           O  
ATOM   1735  C   ASP   121     228.269  -4.443 -28.319  1.00  0.00           C  
ATOM   1736  O   ASP   121     227.254  -4.779 -28.967  1.00  0.00           O  
ATOM   1737  N   ASN   122     229.088  -5.352 -27.811  1.00  0.00           N  
ATOM   1738  H   ASN   122     229.941  -5.028 -27.380  1.00  0.00           H  
ATOM   1739  CA  ASN   122     228.844  -6.790 -27.882  1.00  0.00           C  
ATOM   1740  HA  ASN   122     227.947  -6.949 -28.481  1.00  0.00           H  
ATOM   1741  CB  ASN   122     230.220  -7.391 -28.270  1.00  0.00           C  
ATOM   1742  HB2 ASN   122     230.611  -7.033 -29.222  1.00  0.00           H  
ATOM   1743  HB3 ASN   122     230.922  -7.229 -27.452  1.00  0.00           H  
ATOM   1744  CG  ASN   122     230.215  -8.915 -28.522  1.00  0.00           C  
ATOM   1745  OD1 ASN   122     231.164  -9.544 -28.056  1.00  0.00           O  
ATOM   1746  ND2 ASN   122     229.248  -9.480 -29.329  1.00  0.00           N  
ATOM   1747 HD21 ASN   122     228.649  -8.824 -29.809  1.00  0.00           H  
ATOM   1748 HD22 ASN   122     229.440 -10.438 -29.587  1.00  0.00           H  
ATOM   1749  C   ASN   122     228.372  -7.371 -26.627  1.00  0.00           C  
ATOM   1750  O   ASN   122     228.428  -8.575 -26.414  1.00  0.00           O  
ATOM   1751  N   GLU   123     228.020  -6.524 -25.643  1.00  0.00           N  
ATOM   1752  H   GLU   123     227.756  -5.586 -25.908  1.00  0.00           H  
ATOM   1753  CA  GLU   123     227.548  -6.901 -24.304  1.00  0.00           C  
ATOM   1754  HA  GLU   123     227.558  -7.974 -24.110  1.00  0.00           H  
ATOM   1755  CB  GLU   123     228.475  -6.365 -23.138  1.00  0.00           C  
ATOM   1756  HB2 GLU   123     229.453  -6.822 -23.287  1.00  0.00           H  
ATOM   1757  HB3 GLU   123     228.580  -5.292 -23.296  1.00  0.00           H  
ATOM   1758  CG  GLU   123     228.008  -6.565 -21.694  1.00  0.00           C  
ATOM   1759  HG2 GLU   123     228.585  -5.811 -21.159  1.00  0.00           H  
ATOM   1760  HG3 GLU   123     226.963  -6.278 -21.577  1.00  0.00           H  
ATOM   1761  CD  GLU   123     228.118  -8.070 -21.251  1.00  0.00           C  
ATOM   1762  OE1 GLU   123     227.785  -9.028 -21.976  1.00  0.00           O  
ATOM   1763  OE2 GLU   123     228.508  -8.254 -20.066  1.00  0.00           O  
ATOM   1764  C   GLU   123     226.121  -6.375 -24.143  1.00  0.00           C  
ATOM   1765  O   GLU   123     225.918  -5.147 -24.115  1.00  0.00           O  
ATOM   1766  N   ALA   124     225.156  -7.302 -24.203  1.00  0.00           N  
ATOM   1767  H   ALA   124     225.412  -8.238 -24.483  1.00  0.00           H  
ATOM   1768  CA  ALA   124     223.718  -6.890 -24.152  1.00  0.00           C  
ATOM   1769  HA  ALA   124     223.532  -5.978 -24.719  1.00  0.00           H  
ATOM   1770  CB  ALA   124     222.906  -7.979 -24.842  1.00  0.00           C  
ATOM   1771  HB1 ALA   124     221.847  -7.932 -24.587  1.00  0.00           H  
ATOM   1772  HB2 ALA   124     223.013  -7.840 -25.918  1.00  0.00           H  
ATOM   1773  HB3 ALA   124     223.370  -8.937 -24.609  1.00  0.00           H  
ATOM   1774  C   ALA   124     223.262  -6.566 -22.620  1.00  0.00           C  
ATOM   1775  O   ALA   124     223.689  -7.122 -21.675  1.00  0.00           O  
ATOM   1776  N   TYR   125     222.192  -5.787 -22.445  1.00  0.00           N  
ATOM   1777  H   TYR   125     221.859  -5.265 -23.242  1.00  0.00           H  
ATOM   1778  CA  TYR   125     221.444  -5.522 -21.166  1.00  0.00           C  
ATOM   1779  HA  TYR   125     222.148  -5.760 -20.369  1.00  0.00           H  
ATOM   1780  CB  TYR   125     221.260  -4.017 -20.863  1.00  0.00           C  
ATOM   1781  HB2 TYR   125     222.197  -3.474 -20.983  1.00  0.00           H  
ATOM   1782  HB3 TYR   125     220.544  -3.486 -21.490  1.00  0.00           H  
ATOM   1783  CG  TYR   125     220.850  -3.633 -19.461  1.00  0.00           C  
ATOM   1784  CD1 TYR   125     219.574  -3.041 -19.131  1.00  0.00           C  
ATOM   1785  HD1 TYR   125     218.903  -2.853 -19.956  1.00  0.00           H  
ATOM   1786  CE1 TYR   125     219.322  -2.622 -17.775  1.00  0.00           C  
ATOM   1787  HE1 TYR   125     218.498  -1.965 -17.537  1.00  0.00           H  
ATOM   1788  CZ  TYR   125     220.288  -3.030 -16.783  1.00  0.00           C  
ATOM   1789  OH  TYR   125     219.973  -2.723 -15.456  1.00  0.00           O  
ATOM   1790  HH  TYR   125     220.685  -2.928 -14.845  1.00  0.00           H  
ATOM   1791  CE2 TYR   125     221.395  -3.774 -17.041  1.00  0.00           C  
ATOM   1792  HE2 TYR   125     222.129  -4.197 -16.371  1.00  0.00           H  
ATOM   1793  CD2 TYR   125     221.736  -4.047 -18.383  1.00  0.00           C  
ATOM   1794  HD2 TYR   125     222.667  -4.552 -18.591  1.00  0.00           H  
ATOM   1795  C   TYR   125     220.124  -6.393 -21.082  1.00  0.00           C  
ATOM   1796  O   TYR   125     220.081  -7.477 -21.676  1.00  0.00           O  
ATOM   1797  N   GLU   126     219.178  -5.910 -20.303  1.00  0.00           N  
ATOM   1798  H   GLU   126     219.184  -5.008 -19.848  1.00  0.00           H  
ATOM   1799  CA  GLU   126     217.965  -6.741 -19.879  1.00  0.00           C  
ATOM   1800  HA  GLU   126     218.341  -7.755 -19.744  1.00  0.00           H  
ATOM   1801  CB  GLU   126     217.304  -6.148 -18.622  1.00  0.00           C  
ATOM   1802  HB2 GLU   126     217.051  -5.113 -18.852  1.00  0.00           H  
ATOM   1803  HB3 GLU   126     216.310  -6.596 -18.646  1.00  0.00           H  
ATOM   1804  CG  GLU   126     218.261  -6.240 -17.386  1.00  0.00           C  
ATOM   1805  HG2 GLU   126     219.234  -5.790 -17.583  1.00  0.00           H  
ATOM   1806  HG3 GLU   126     217.856  -5.625 -16.582  1.00  0.00           H  
ATOM   1807  CD  GLU   126     218.538  -7.678 -16.778  1.00  0.00           C  
ATOM   1808  OE1 GLU   126     218.222  -7.925 -15.563  1.00  0.00           O  
ATOM   1809  OE2 GLU   126     219.165  -8.496 -17.526  1.00  0.00           O  
ATOM   1810  C   GLU   126     216.832  -6.849 -20.984  1.00  0.00           C  
ATOM   1811  O   GLU   126     215.878  -7.600 -20.808  1.00  0.00           O  
ATOM   1812  N   MET   127     216.927  -6.129 -22.040  1.00  0.00           N  
ATOM   1813  H   MET   127     217.702  -5.485 -21.963  1.00  0.00           H  
ATOM   1814  CA  MET   127     215.807  -6.060 -22.937  1.00  0.00           C  
ATOM   1815  HA  MET   127     215.265  -7.005 -22.899  1.00  0.00           H  
ATOM   1816  CB  MET   127     214.990  -4.856 -22.460  1.00  0.00           C  
ATOM   1817  HB2 MET   127     214.745  -4.938 -21.401  1.00  0.00           H  
ATOM   1818  HB3 MET   127     215.470  -3.893 -22.634  1.00  0.00           H  
ATOM   1819  CG  MET   127     213.725  -4.955 -23.218  1.00  0.00           C  
ATOM   1820  HG2 MET   127     213.927  -4.828 -24.282  1.00  0.00           H  
ATOM   1821  HG3 MET   127     213.262  -5.875 -22.863  1.00  0.00           H  
ATOM   1822  SD  MET   127     212.513  -3.750 -22.599  1.00  0.00           S  
ATOM   1823  CE  MET   127     211.522  -5.037 -21.790  1.00  0.00           C  
ATOM   1824  HE1 MET   127     212.178  -5.649 -21.171  1.00  0.00           H  
ATOM   1825  HE2 MET   127     210.725  -4.539 -21.239  1.00  0.00           H  
ATOM   1826  HE3 MET   127     211.065  -5.738 -22.488  1.00  0.00           H  
ATOM   1827  C   MET   127     216.250  -6.039 -24.448  1.00  0.00           C  
ATOM   1828  O   MET   127     216.412  -4.904 -24.931  1.00  0.00           O  
ATOM   1829  N   PRO   128     216.345  -7.124 -25.197  1.00  0.00           N  
ATOM   1830  CD  PRO   128     216.456  -8.509 -24.697  1.00  0.00           C  
ATOM   1831  HD2 PRO   128     215.488  -8.980 -24.525  1.00  0.00           H  
ATOM   1832  HD3 PRO   128     217.078  -8.499 -23.802  1.00  0.00           H  
ATOM   1833  CG  PRO   128     217.215  -9.245 -25.682  1.00  0.00           C  
ATOM   1834  HG2 PRO   128     217.007 -10.308 -25.812  1.00  0.00           H  
ATOM   1835  HG3 PRO   128     218.302  -9.263 -25.596  1.00  0.00           H  
ATOM   1836  CB  PRO   128     216.789  -8.567 -27.032  1.00  0.00           C  
ATOM   1837  HB2 PRO   128     215.883  -9.076 -27.359  1.00  0.00           H  
ATOM   1838  HB3 PRO   128     217.485  -8.497 -27.868  1.00  0.00           H  
ATOM   1839  CA  PRO   128     216.567  -7.104 -26.633  1.00  0.00           C  
ATOM   1840  HA  PRO   128     217.361  -6.422 -26.939  1.00  0.00           H  
ATOM   1841  C   PRO   128     215.343  -6.435 -27.325  1.00  0.00           C  
ATOM   1842  O   PRO   128     214.191  -6.633 -26.959  1.00  0.00           O  
ATOM   1843  N   SER   129     215.631  -5.744 -28.423  1.00  0.00           N  
ATOM   1844  H   SER   129     216.588  -5.724 -28.745  1.00  0.00           H  
ATOM   1845  CA  SER   129     214.631  -5.029 -29.296  1.00  0.00           C  
ATOM   1846  HA  SER   129     214.113  -4.336 -28.635  1.00  0.00           H  
ATOM   1847  CB  SER   129     215.367  -4.166 -30.301  1.00  0.00           C  
ATOM   1848  HB2 SER   129     214.578  -3.543 -30.720  1.00  0.00           H  
ATOM   1849  HB3 SER   129     216.145  -3.565 -29.829  1.00  0.00           H  
ATOM   1850  OG  SER   129     216.039  -4.799 -31.393  1.00  0.00           O  
ATOM   1851  HG  SER   129     216.506  -5.519 -30.962  1.00  0.00           H  
ATOM   1852  C   SER   129     213.499  -5.851 -29.866  1.00  0.00           C  
ATOM   1853  O   SER   129     212.427  -5.338 -30.219  1.00  0.00           O  
ATOM   1854  N   GLU   130     213.669  -7.174 -29.949  1.00  0.00           N  
ATOM   1855  H   GLU   130     214.449  -7.428 -29.360  1.00  0.00           H  
ATOM   1856  CA  GLU   130     212.679  -8.301 -30.329  1.00  0.00           C  
ATOM   1857  HA  GLU   130     212.260  -7.923 -31.261  1.00  0.00           H  
ATOM   1858  CB  GLU   130     213.424  -9.636 -30.504  1.00  0.00           C  
ATOM   1859  HB2 GLU   130     214.059  -9.842 -29.641  1.00  0.00           H  
ATOM   1860  HB3 GLU   130     212.680 -10.384 -30.777  1.00  0.00           H  
ATOM   1861  CG  GLU   130     214.421  -9.585 -31.736  1.00  0.00           C  
ATOM   1862  HG2 GLU   130     213.910  -9.345 -32.669  1.00  0.00           H  
ATOM   1863  HG3 GLU   130     215.040  -8.696 -31.612  1.00  0.00           H  
ATOM   1864  CD  GLU   130     215.406 -10.660 -31.896  1.00  0.00           C  
ATOM   1865  OE1 GLU   130     215.355 -11.552 -32.795  1.00  0.00           O  
ATOM   1866  OE2 GLU   130     216.338 -10.744 -31.084  1.00  0.00           O  
ATOM   1867  C   GLU   130     211.493  -8.446 -29.347  1.00  0.00           C  
ATOM   1868  O   GLU   130     210.318  -8.836 -29.650  1.00  0.00           O  
ATOM   1869  N   GLU   131     211.739  -8.199 -28.025  1.00  0.00           N  
ATOM   1870  H   GLU   131     212.669  -7.839 -27.863  1.00  0.00           H  
ATOM   1871  CA  GLU   131     210.836  -8.484 -26.860  1.00  0.00           C  
ATOM   1872  HA  GLU   131     210.073  -9.232 -27.078  1.00  0.00           H  
ATOM   1873  CB  GLU   131     211.727  -9.015 -25.671  1.00  0.00           C  
ATOM   1874  HB2 GLU   131     212.412  -8.250 -25.304  1.00  0.00           H  
ATOM   1875  HB3 GLU   131     211.045  -9.344 -24.888  1.00  0.00           H  
ATOM   1876  CG  GLU   131     212.688 -10.216 -26.004  1.00  0.00           C  
ATOM   1877  HG2 GLU   131     213.311  -9.814 -26.802  1.00  0.00           H  
ATOM   1878  HG3 GLU   131     213.393 -10.308 -25.177  1.00  0.00           H  
ATOM   1879  CD  GLU   131     211.893 -11.455 -26.322  1.00  0.00           C  
ATOM   1880  OE1 GLU   131     210.914 -11.738 -25.586  1.00  0.00           O  
ATOM   1881  OE2 GLU   131     212.393 -12.300 -27.072  1.00  0.00           O  
ATOM   1882  C   GLU   131     209.939  -7.192 -26.560  1.00  0.00           C  
ATOM   1883  O   GLU   131     209.604  -6.981 -25.436  1.00  0.00           O  
ATOM   1884  N   GLY   132     209.537  -6.488 -27.626  1.00  0.00           N  
ATOM   1885  H   GLY   132     209.894  -6.852 -28.497  1.00  0.00           H  
ATOM   1886  CA  GLY   132     208.613  -5.369 -27.507  1.00  0.00           C  
ATOM   1887  HA2 GLY   132     208.322  -5.158 -26.478  1.00  0.00           H  
ATOM   1888  HA3 GLY   132     209.190  -4.466 -27.706  1.00  0.00           H  
ATOM   1889  C   GLY   132     207.441  -5.368 -28.447  1.00  0.00           C  
ATOM   1890  O   GLY   132     206.734  -4.394 -28.635  1.00  0.00           O  
ATOM   1891  N   TYR   133     207.223  -6.461 -29.178  1.00  0.00           N  
ATOM   1892  H   TYR   133     207.803  -7.270 -29.005  1.00  0.00           H  
ATOM   1893  CA  TYR   133     206.171  -6.631 -30.220  1.00  0.00           C  
ATOM   1894  HA  TYR   133     205.324  -5.946 -30.232  1.00  0.00           H  
ATOM   1895  CB  TYR   133     206.790  -6.331 -31.562  1.00  0.00           C  
ATOM   1896  HB2 TYR   133     207.144  -5.302 -31.510  1.00  0.00           H  
ATOM   1897  HB3 TYR   133     207.473  -7.141 -31.820  1.00  0.00           H  
ATOM   1898  CG  TYR   133     205.874  -6.480 -32.769  1.00  0.00           C  
ATOM   1899  CD1 TYR   133     204.865  -5.508 -33.056  1.00  0.00           C  
ATOM   1900  HD1 TYR   133     204.918  -4.654 -32.397  1.00  0.00           H  
ATOM   1901  CE1 TYR   133     204.132  -5.579 -34.247  1.00  0.00           C  
ATOM   1902  HE1 TYR   133     203.633  -4.640 -34.436  1.00  0.00           H  
ATOM   1903  CZ  TYR   133     204.128  -6.787 -34.992  1.00  0.00           C  
ATOM   1904  OH  TYR   133     203.365  -6.816 -36.056  1.00  0.00           O  
ATOM   1905  HH  TYR   133     202.705  -6.120 -36.040  1.00  0.00           H  
ATOM   1906  CE2 TYR   133     205.052  -7.807 -34.637  1.00  0.00           C  
ATOM   1907  HE2 TYR   133     205.086  -8.660 -35.299  1.00  0.00           H  
ATOM   1908  CD2 TYR   133     206.007  -7.534 -33.676  1.00  0.00           C  
ATOM   1909  HD2 TYR   133     206.794  -8.247 -33.479  1.00  0.00           H  
ATOM   1910  C   TYR   133     205.382  -7.894 -30.074  1.00  0.00           C  
ATOM   1911  O   TYR   133     205.824  -8.826 -29.370  1.00  0.00           O  
ATOM   1912  N   GLN   134     204.235  -7.890 -30.750  1.00  0.00           N  
ATOM   1913  H   GLN   134     204.085  -7.167 -31.439  1.00  0.00           H  
ATOM   1914  CA  GLN   134     203.228  -9.054 -30.705  1.00  0.00           C  
ATOM   1915  HA  GLN   134     203.760  -9.998 -30.590  1.00  0.00           H  
ATOM   1916  CB  GLN   134     202.160  -8.893 -29.586  1.00  0.00           C  
ATOM   1917  HB2 GLN   134     201.621  -8.022 -29.959  1.00  0.00           H  
ATOM   1918  HB3 GLN   134     201.420  -9.686 -29.698  1.00  0.00           H  
ATOM   1919  CG  GLN   134     202.534  -8.722 -28.141  1.00  0.00           C  
ATOM   1920  HG2 GLN   134     203.087  -9.587 -27.774  1.00  0.00           H  
ATOM   1921  HG3 GLN   134     203.103  -7.843 -27.838  1.00  0.00           H  
ATOM   1922  CD  GLN   134     201.331  -8.628 -27.225  1.00  0.00           C  
ATOM   1923  OE1 GLN   134     200.169  -8.642 -27.571  1.00  0.00           O  
ATOM   1924  NE2 GLN   134     201.561  -8.438 -25.979  1.00  0.00           N  
ATOM   1925 HE21 GLN   134     202.489  -8.526 -25.589  1.00  0.00           H  
ATOM   1926 HE22 GLN   134     200.761  -8.410 -25.364  1.00  0.00           H  
ATOM   1927  C   GLN   134     202.517  -9.310 -32.029  1.00  0.00           C  
ATOM   1928  O   GLN   134     202.457  -8.456 -32.877  1.00  0.00           O  
ATOM   1929  N   ASP   135     201.918 -10.488 -32.187  1.00  0.00           N  
ATOM   1930  H   ASP   135     201.957 -11.035 -31.339  1.00  0.00           H  
ATOM   1931  CA  ASP   135     201.132 -10.911 -33.301  1.00  0.00           C  
ATOM   1932  HA  ASP   135     201.227 -10.108 -34.033  1.00  0.00           H  
ATOM   1933  CB  ASP   135     201.749 -12.149 -33.936  1.00  0.00           C  
ATOM   1934  HB2 ASP   135     202.793 -11.939 -34.165  1.00  0.00           H  
ATOM   1935  HB3 ASP   135     201.635 -12.902 -33.156  1.00  0.00           H  
ATOM   1936  CG  ASP   135     201.034 -12.612 -35.177  1.00  0.00           C  
ATOM   1937  OD1 ASP   135     201.521 -13.621 -35.771  1.00  0.00           O  
ATOM   1938  OD2 ASP   135     200.059 -12.039 -35.641  1.00  0.00           O  
ATOM   1939  C   ASP   135     199.579 -11.014 -33.039  1.00  0.00           C  
ATOM   1940  O   ASP   135     199.063 -12.012 -32.590  1.00  0.00           O  
ATOM   1941  N   TYR   136     198.897  -9.920 -33.311  1.00  0.00           N  
ATOM   1942  H   TYR   136     199.421  -9.130 -33.659  1.00  0.00           H  
ATOM   1943  CA  TYR   136     197.451  -9.776 -33.214  1.00  0.00           C  
ATOM   1944  HA  TYR   136     197.104 -10.262 -32.302  1.00  0.00           H  
ATOM   1945  CB  TYR   136     197.116  -8.303 -32.824  1.00  0.00           C  
ATOM   1946  HB2 TYR   136     197.770  -7.964 -32.021  1.00  0.00           H  
ATOM   1947  HB3 TYR   136     197.344  -7.767 -33.745  1.00  0.00           H  
ATOM   1948  CG  TYR   136     195.707  -8.204 -32.322  1.00  0.00           C  
ATOM   1949  CD1 TYR   136     195.390  -8.417 -30.980  1.00  0.00           C  
ATOM   1950  HD1 TYR   136     196.126  -8.716 -30.250  1.00  0.00           H  
ATOM   1951  CE1 TYR   136     194.026  -8.330 -30.580  1.00  0.00           C  
ATOM   1952  HE1 TYR   136     193.750  -8.472 -29.545  1.00  0.00           H  
ATOM   1953  CZ  TYR   136     193.050  -7.995 -31.497  1.00  0.00           C  
ATOM   1954  OH  TYR   136     191.746  -7.852 -31.205  1.00  0.00           O  
ATOM   1955  HH  TYR   136     191.251  -7.464 -31.930  1.00  0.00           H  
ATOM   1956  CE2 TYR   136     193.369  -7.564 -32.768  1.00  0.00           C  
ATOM   1957  HE2 TYR   136     192.551  -7.114 -33.311  1.00  0.00           H  
ATOM   1958  CD2 TYR   136     194.675  -7.707 -33.173  1.00  0.00           C  
ATOM   1959  HD2 TYR   136     194.842  -7.436 -34.206  1.00  0.00           H  
ATOM   1960  C   TYR   136     196.591 -10.210 -34.378  1.00  0.00           C  
ATOM   1961  O   TYR   136     196.996 -10.018 -35.584  1.00  0.00           O  
ATOM   1962  N   GLU   137     195.443 -10.795 -34.049  1.00  0.00           N  
ATOM   1963  H   GLU   137     195.214 -10.679 -33.072  1.00  0.00           H  
ATOM   1964  CA  GLU   137     194.604 -11.555 -34.882  1.00  0.00           C  
ATOM   1965  HA  GLU   137     194.466 -11.150 -35.884  1.00  0.00           H  
ATOM   1966  CB  GLU   137     195.152 -12.950 -34.907  1.00  0.00           C  
ATOM   1967  HB2 GLU   137     196.227 -12.911 -35.081  1.00  0.00           H  
ATOM   1968  HB3 GLU   137     194.902 -13.469 -33.981  1.00  0.00           H  
ATOM   1969  CG  GLU   137     194.642 -13.970 -35.957  1.00  0.00           C  
ATOM   1970  HG2 GLU   137     194.940 -14.954 -35.594  1.00  0.00           H  
ATOM   1971  HG3 GLU   137     193.563 -13.816 -35.974  1.00  0.00           H  
ATOM   1972  CD  GLU   137     195.168 -13.847 -37.384  1.00  0.00           C  
ATOM   1973  OE1 GLU   137     195.865 -14.832 -37.744  1.00  0.00           O  
ATOM   1974  OE2 GLU   137     194.829 -12.894 -38.093  1.00  0.00           O  
ATOM   1975  C   GLU   137     193.180 -11.727 -34.217  1.00  0.00           C  
ATOM   1976  O   GLU   137     193.055 -11.664 -32.995  1.00  0.00           O  
ATOM   1977  N   PRO   138     192.108 -11.809 -35.013  1.00  0.00           N  
ATOM   1978  CD  PRO   138     192.012 -11.571 -36.459  1.00  0.00           C  
ATOM   1979  HD2 PRO   138     192.334 -12.488 -36.952  1.00  0.00           H  
ATOM   1980  HD3 PRO   138     192.602 -10.706 -36.761  1.00  0.00           H  
ATOM   1981  CG  PRO   138     190.485 -11.158 -36.850  1.00  0.00           C  
ATOM   1982  HG2 PRO   138     190.167 -11.662 -37.763  1.00  0.00           H  
ATOM   1983  HG3 PRO   138     190.267 -10.090 -36.882  1.00  0.00           H  
ATOM   1984  CB  PRO   138     189.693 -11.834 -35.790  1.00  0.00           C  
ATOM   1985  HB2 PRO   138     189.602 -12.853 -36.166  1.00  0.00           H  
ATOM   1986  HB3 PRO   138     188.773 -11.275 -35.618  1.00  0.00           H  
ATOM   1987  CA  PRO   138     190.710 -11.933 -34.565  1.00  0.00           C  
ATOM   1988  HA  PRO   138     190.601 -11.262 -33.712  1.00  0.00           H  
ATOM   1989  C   PRO   138     190.488 -13.267 -33.908  1.00  0.00           C  
ATOM   1990  O   PRO   138     189.597 -13.443 -33.049  1.00  0.00           O  
ATOM   1991  N   GLU   139     191.393 -14.201 -34.112  1.00  0.00           N  
ATOM   1992  H   GLU   139     192.233 -13.922 -34.599  1.00  0.00           H  
ATOM   1993  CA  GLU   139     191.373 -15.548 -33.549  1.00  0.00           C  
ATOM   1994  HA  GLU   139     190.418 -15.526 -33.024  1.00  0.00           H  
ATOM   1995  CB  GLU   139     191.270 -16.728 -34.528  1.00  0.00           C  
ATOM   1996  HB2 GLU   139     192.274 -16.787 -34.948  1.00  0.00           H  
ATOM   1997  HB3 GLU   139     191.108 -17.659 -33.985  1.00  0.00           H  
ATOM   1998  CG  GLU   139     190.083 -16.457 -35.549  1.00  0.00           C  
ATOM   1999  HG2 GLU   139     189.378 -15.678 -35.261  1.00  0.00           H  
ATOM   2000  HG3 GLU   139     190.614 -16.095 -36.430  1.00  0.00           H  
ATOM   2001  CD  GLU   139     189.355 -17.646 -36.077  1.00  0.00           C  
ATOM   2002  OE1 GLU   139     188.235 -17.545 -36.639  1.00  0.00           O  
ATOM   2003  OE2 GLU   139     189.700 -18.845 -35.819  1.00  0.00           O  
ATOM   2004  C   GLU   139     192.447 -15.705 -32.480  1.00  0.00           C  
ATOM   2005  O   GLU   139     192.959 -16.867 -32.332  1.00  0.00           O  
ATOM   2006  N   ALA   140     192.950 -14.562 -31.892  1.00  0.00           N  
ATOM   2007  H   ALA   140     192.509 -13.699 -32.176  1.00  0.00           H  
ATOM   2008  CA  ALA   140     193.924 -14.538 -30.810  1.00  0.00           C  
ATOM   2009  HA  ALA   140     194.580 -15.389 -30.997  1.00  0.00           H  
ATOM   2010  CB  ALA   140     194.599 -13.202 -30.760  1.00  0.00           C  
ATOM   2011  HB1 ALA   140     193.795 -12.481 -30.611  1.00  0.00           H  
ATOM   2012  HB2 ALA   140     195.378 -13.005 -30.023  1.00  0.00           H  
ATOM   2013  HB3 ALA   140     195.060 -13.040 -31.734  1.00  0.00           H  
ATOM   2014  C   ALA   140     193.360 -14.931 -29.448  1.00  0.00           C  
ATOM   2015  O   ALA   140     193.892 -15.881 -28.837  1.00  0.00           O  
ATOM   2016  OXT ALA   140     192.474 -14.312 -28.911  1.00  0.00           O  
TER    2017      ALA   140 
ATOM   2017  N   ASP   141     260.594  29.152   0.496  1.00  0.00           N  
ATOM   2018  H1  ASP   141     259.588  29.168   0.418  1.00  0.00           H  
ATOM   2019  H2  ASP   141     260.911  30.111   0.500  1.00  0.00           H  
ATOM   2020  H3  ASP   141     260.815  28.698   1.372  1.00  0.00           H  
ATOM   2021  CA  ASP   141     261.124  28.412  -0.753  1.00  0.00           C  
ATOM   2022  HA  ASP   141     262.178  28.196  -0.573  1.00  0.00           H  
ATOM   2023  CB  ASP   141     260.490  27.096  -1.086  1.00  0.00           C  
ATOM   2024  HB2 ASP   141     259.514  27.279  -1.535  1.00  0.00           H  
ATOM   2025  HB3 ASP   141     261.000  26.528  -1.864  1.00  0.00           H  
ATOM   2026  CG  ASP   141     260.423  26.103   0.077  1.00  0.00           C  
ATOM   2027  OD1 ASP   141     260.783  26.575   1.219  1.00  0.00           O  
ATOM   2028  OD2 ASP   141     259.892  24.968   0.003  1.00  0.00           O  
ATOM   2029  C   ASP   141     261.069  29.338  -1.933  1.00  0.00           C  
ATOM   2030  O   ASP   141     260.126  30.196  -1.970  1.00  0.00           O  
ATOM   2031  N   ALA   142     262.036  29.170  -2.874  1.00  0.00           N  
ATOM   2032  H   ALA   142     262.732  28.459  -2.706  1.00  0.00           H  
ATOM   2033  CA  ALA   142     261.930  29.895  -4.113  1.00  0.00           C  
ATOM   2034  HA  ALA   142     261.429  30.846  -3.932  1.00  0.00           H  
ATOM   2035  CB  ALA   142     263.275  30.250  -4.699  1.00  0.00           C  
ATOM   2036  HB1 ALA   142     263.984  29.425  -4.759  1.00  0.00           H  
ATOM   2037  HB2 ALA   142     263.131  30.931  -5.538  1.00  0.00           H  
ATOM   2038  HB3 ALA   142     263.670  30.839  -3.872  1.00  0.00           H  
ATOM   2039  C   ALA   142     261.018  29.136  -5.108  1.00  0.00           C  
ATOM   2040  O   ALA   142     261.007  27.892  -5.122  1.00  0.00           O  
ATOM   2041  N   GLU   143     260.279  29.880  -5.961  1.00  0.00           N  
ATOM   2042  H   GLU   143     260.524  30.857  -6.034  1.00  0.00           H  
ATOM   2043  CA  GLU   143     259.309  29.329  -6.905  1.00  0.00           C  
ATOM   2044  HA  GLU   143     259.699  28.388  -7.293  1.00  0.00           H  
ATOM   2045  CB  GLU   143     257.919  28.934  -6.137  1.00  0.00           C  
ATOM   2046  HB2 GLU   143     258.130  28.231  -5.331  1.00  0.00           H  
ATOM   2047  HB3 GLU   143     257.573  29.834  -5.628  1.00  0.00           H  
ATOM   2048  CG  GLU   143     256.792  28.366  -6.964  1.00  0.00           C  
ATOM   2049  HG2 GLU   143     255.973  28.365  -6.246  1.00  0.00           H  
ATOM   2050  HG3 GLU   143     256.499  29.072  -7.741  1.00  0.00           H  
ATOM   2051  CD  GLU   143     256.793  27.062  -7.645  1.00  0.00           C  
ATOM   2052  OE1 GLU   143     257.819  26.755  -8.348  1.00  0.00           O  
ATOM   2053  OE2 GLU   143     255.900  26.206  -7.468  1.00  0.00           O  
ATOM   2054  C   GLU   143     259.076  30.242  -8.186  1.00  0.00           C  
ATOM   2055  O   GLU   143     259.052  31.512  -8.177  1.00  0.00           O  
ATOM   2056  N   PHE   144     258.907  29.581  -9.364  1.00  0.00           N  
ATOM   2057  H   PHE   144     258.836  28.574  -9.332  1.00  0.00           H  
ATOM   2058  CA  PHE   144     258.852  30.251 -10.612  1.00  0.00           C  
ATOM   2059  HA  PHE   144     259.134  31.285 -10.418  1.00  0.00           H  
ATOM   2060  CB  PHE   144     260.023  29.876 -11.500  1.00  0.00           C  
ATOM   2061  HB2 PHE   144     259.958  28.788 -11.509  1.00  0.00           H  
ATOM   2062  HB3 PHE   144     259.962  30.200 -12.538  1.00  0.00           H  
ATOM   2063  CG  PHE   144     261.311  30.544 -10.965  1.00  0.00           C  
ATOM   2064  CD1 PHE   144     262.073  29.911  -9.904  1.00  0.00           C  
ATOM   2065  HD1 PHE   144     261.953  28.864  -9.665  1.00  0.00           H  
ATOM   2066  CE1 PHE   144     263.033  30.727  -9.201  1.00  0.00           C  
ATOM   2067  HE1 PHE   144     263.765  30.285  -8.541  1.00  0.00           H  
ATOM   2068  CZ  PHE   144     263.216  32.038  -9.657  1.00  0.00           C  
ATOM   2069  HZ  PHE   144     263.973  32.667  -9.212  1.00  0.00           H  
ATOM   2070  CE2 PHE   144     262.332  32.592 -10.547  1.00  0.00           C  
ATOM   2071  HE2 PHE   144     262.433  33.658 -10.689  1.00  0.00           H  
ATOM   2072  CD2 PHE   144     261.419  31.864 -11.321  1.00  0.00           C  
ATOM   2073  HD2 PHE   144     260.901  32.265 -12.180  1.00  0.00           H  
ATOM   2074  C   PHE   144     257.551  30.297 -11.313  1.00  0.00           C  
ATOM   2075  O   PHE   144     256.658  29.503 -11.010  1.00  0.00           O  
ATOM   2076  N   ARG   145     257.457  31.282 -12.206  1.00  0.00           N  
ATOM   2077  H   ARG   145     258.271  31.873 -12.294  1.00  0.00           H  
ATOM   2078  CA  ARG   145     256.358  31.735 -13.186  1.00  0.00           C  
ATOM   2079  HA  ARG   145     255.520  31.047 -13.076  1.00  0.00           H  
ATOM   2080  CB  ARG   145     255.782  33.139 -12.892  1.00  0.00           C  
ATOM   2081  HB2 ARG   145     254.939  33.264 -13.571  1.00  0.00           H  
ATOM   2082  HB3 ARG   145     255.512  33.180 -11.837  1.00  0.00           H  
ATOM   2083  CG  ARG   145     256.791  34.379 -13.139  1.00  0.00           C  
ATOM   2084  HG2 ARG   145     257.692  34.194 -12.554  1.00  0.00           H  
ATOM   2085  HG3 ARG   145     256.983  34.399 -14.212  1.00  0.00           H  
ATOM   2086  CD  ARG   145     256.189  35.709 -12.834  1.00  0.00           C  
ATOM   2087  HD2 ARG   145     255.943  35.746 -11.773  1.00  0.00           H  
ATOM   2088  HD3 ARG   145     256.883  36.531 -13.010  1.00  0.00           H  
ATOM   2089  NE  ARG   145     254.935  36.005 -13.630  1.00  0.00           N  
ATOM   2090  HE  ARG   145     255.173  36.078 -14.609  1.00  0.00           H  
ATOM   2091  CZ  ARG   145     253.700  36.227 -13.114  1.00  0.00           C  
ATOM   2092  NH1 ARG   145     252.650  36.373 -13.884  1.00  0.00           N  
ATOM   2093 HH11 ARG   145     251.734  36.521 -13.484  1.00  0.00           H  
ATOM   2094 HH12 ARG   145     252.808  36.197 -14.866  1.00  0.00           H  
ATOM   2095  NH2 ARG   145     253.419  36.356 -11.854  1.00  0.00           N  
ATOM   2096 HH21 ARG   145     252.429  36.416 -11.659  1.00  0.00           H  
ATOM   2097 HH22 ARG   145     254.047  36.136 -11.094  1.00  0.00           H  
ATOM   2098  C   ARG   145     256.698  31.457 -14.639  1.00  0.00           C  
ATOM   2099  O   ARG   145     257.781  30.958 -14.943  1.00  0.00           O  
ATOM   2100  N   HIE   146     255.781  31.874 -15.537  1.00  0.00           N  
ATOM   2101  H   HIE   146     255.001  32.427 -15.213  1.00  0.00           H  
ATOM   2102  CA  HIE   146     256.001  31.549 -16.908  1.00  0.00           C  
ATOM   2103  HA  HIE   146     256.391  30.531 -16.905  1.00  0.00           H  
ATOM   2104  CB  HIE   146     254.666  31.547 -17.654  1.00  0.00           C  
ATOM   2105  HB2 HIE   146     253.838  31.265 -17.004  1.00  0.00           H  
ATOM   2106  HB3 HIE   146     254.451  32.540 -18.049  1.00  0.00           H  
ATOM   2107  CG  HIE   146     254.705  30.696 -18.914  1.00  0.00           C  
ATOM   2108  ND1 HIE   146     253.638  30.703 -19.768  1.00  0.00           N  
ATOM   2109  CE1 HIE   146     254.053  30.017 -20.856  1.00  0.00           C  
ATOM   2110  HE1 HIE   146     253.447  29.835 -21.732  1.00  0.00           H  
ATOM   2111  NE2 HIE   146     255.371  29.745 -20.769  1.00  0.00           N  
ATOM   2112  HE2 HIE   146     255.983  29.333 -21.459  1.00  0.00           H  
ATOM   2113  CD2 HIE   146     255.826  30.106 -19.484  1.00  0.00           C  
ATOM   2114  HD2 HIE   146     256.836  29.939 -19.142  1.00  0.00           H  
ATOM   2115  C   HIE   146     257.052  32.410 -17.620  1.00  0.00           C  
ATOM   2116  O   HIE   146     258.017  31.816 -18.023  1.00  0.00           O  
ATOM   2117  N   ASP   147     256.836  33.679 -17.955  1.00  0.00           N  
ATOM   2118  H   ASP   147     255.932  34.057 -17.708  1.00  0.00           H  
ATOM   2119  CA  ASP   147     257.658  34.763 -18.607  1.00  0.00           C  
ATOM   2120  HA  ASP   147     256.976  35.578 -18.851  1.00  0.00           H  
ATOM   2121  CB  ASP   147     258.447  35.635 -17.519  1.00  0.00           C  
ATOM   2122  HB2 ASP   147     259.379  35.174 -17.189  1.00  0.00           H  
ATOM   2123  HB3 ASP   147     258.880  36.413 -18.147  1.00  0.00           H  
ATOM   2124  CG  ASP   147     257.627  36.290 -16.360  1.00  0.00           C  
ATOM   2125  OD1 ASP   147     256.399  36.086 -16.142  1.00  0.00           O  
ATOM   2126  OD2 ASP   147     258.279  36.990 -15.518  1.00  0.00           O  
ATOM   2127  C   ASP   147     258.411  34.314 -19.887  1.00  0.00           C  
ATOM   2128  O   ASP   147     259.580  34.509 -20.079  1.00  0.00           O  
ATOM   2129  N   SER   148     257.564  33.800 -20.797  1.00  0.00           N  
ATOM   2130  H   SER   148     256.578  33.723 -20.592  1.00  0.00           H  
ATOM   2131  CA  SER   148     257.994  33.354 -22.100  1.00  0.00           C  
ATOM   2132  HA  SER   148     259.069  33.252 -21.954  1.00  0.00           H  
ATOM   2133  CB  SER   148     257.401  31.950 -22.369  1.00  0.00           C  
ATOM   2134  HB2 SER   148     257.665  31.312 -21.525  1.00  0.00           H  
ATOM   2135  HB3 SER   148     256.385  32.047 -22.753  1.00  0.00           H  
ATOM   2136  OG  SER   148     258.003  31.284 -23.383  1.00  0.00           O  
ATOM   2137  HG  SER   148     258.494  30.482 -23.187  1.00  0.00           H  
ATOM   2138  C   SER   148     257.892  34.387 -23.254  1.00  0.00           C  
ATOM   2139  O   SER   148     256.860  35.032 -23.332  1.00  0.00           O  
ATOM   2140  N   GLY   149     258.892  34.355 -24.110  1.00  0.00           N  
ATOM   2141  H   GLY   149     259.690  33.776 -23.890  1.00  0.00           H  
ATOM   2142  CA  GLY   149     259.052  35.189 -25.252  1.00  0.00           C  
ATOM   2143  HA2 GLY   149     259.329  34.719 -26.196  1.00  0.00           H  
ATOM   2144  HA3 GLY   149     258.095  35.694 -25.377  1.00  0.00           H  
ATOM   2145  C   GLY   149     260.187  36.271 -24.974  1.00  0.00           C  
ATOM   2146  O   GLY   149     261.081  36.105 -24.203  1.00  0.00           O  
ATOM   2147  N   TYR   150     260.027  37.423 -25.649  1.00  0.00           N  
ATOM   2148  H   TYR   150     259.344  37.495 -26.389  1.00  0.00           H  
ATOM   2149  CA  TYR   150     260.825  38.711 -25.708  1.00  0.00           C  
ATOM   2150  HA  TYR   150     260.437  39.295 -26.543  1.00  0.00           H  
ATOM   2151  CB  TYR   150     260.572  39.539 -24.447  1.00  0.00           C  
ATOM   2152  HB2 TYR   150     261.150  39.063 -23.655  1.00  0.00           H  
ATOM   2153  HB3 TYR   150     260.759  40.611 -24.513  1.00  0.00           H  
ATOM   2154  CG  TYR   150     259.153  39.761 -23.976  1.00  0.00           C  
ATOM   2155  CD1 TYR   150     258.730  38.884 -22.968  1.00  0.00           C  
ATOM   2156  HD1 TYR   150     259.321  38.026 -22.683  1.00  0.00           H  
ATOM   2157  CE1 TYR   150     257.402  39.014 -22.475  1.00  0.00           C  
ATOM   2158  HE1 TYR   150     257.030  38.354 -21.705  1.00  0.00           H  
ATOM   2159  CZ  TYR   150     256.565  40.064 -23.007  1.00  0.00           C  
ATOM   2160  OH  TYR   150     255.224  40.052 -22.607  1.00  0.00           O  
ATOM   2161  HH  TYR   150     254.865  39.166 -22.703  1.00  0.00           H  
ATOM   2162  CE2 TYR   150     256.902  40.887 -24.101  1.00  0.00           C  
ATOM   2163  HE2 TYR   150     256.191  41.578 -24.529  1.00  0.00           H  
ATOM   2164  CD2 TYR   150     258.257  40.786 -24.548  1.00  0.00           C  
ATOM   2165  HD2 TYR   150     258.545  41.617 -25.176  1.00  0.00           H  
ATOM   2166  C   TYR   150     262.302  38.553 -26.102  1.00  0.00           C  
ATOM   2167  O   TYR   150     262.914  39.550 -26.581  1.00  0.00           O  
ATOM   2168  N   GLU   151     263.013  37.445 -25.834  1.00  0.00           N  
ATOM   2169  H   GLU   151     262.532  36.806 -25.218  1.00  0.00           H  
ATOM   2170  CA  GLU   151     264.452  37.164 -26.151  1.00  0.00           C  
ATOM   2171  HA  GLU   151     264.774  37.886 -26.902  1.00  0.00           H  
ATOM   2172  CB  GLU   151     265.254  37.551 -24.896  1.00  0.00           C  
ATOM   2173  HB2 GLU   151     266.291  37.317 -25.138  1.00  0.00           H  
ATOM   2174  HB3 GLU   151     265.350  38.635 -24.840  1.00  0.00           H  
ATOM   2175  CG  GLU   151     264.801  37.018 -23.626  1.00  0.00           C  
ATOM   2176  HG2 GLU   151     264.211  37.719 -23.036  1.00  0.00           H  
ATOM   2177  HG3 GLU   151     264.240  36.088 -23.709  1.00  0.00           H  
ATOM   2178  CD  GLU   151     265.990  36.577 -22.723  1.00  0.00           C  
ATOM   2179  OE1 GLU   151     266.829  37.518 -22.361  1.00  0.00           O  
ATOM   2180  OE2 GLU   151     266.029  35.469 -22.049  1.00  0.00           O  
ATOM   2181  C   GLU   151     264.743  35.779 -26.688  1.00  0.00           C  
ATOM   2182  O   GLU   151     265.893  35.273 -26.605  1.00  0.00           O  
ATOM   2183  N   VAL   152     263.720  35.187 -27.375  1.00  0.00           N  
ATOM   2184  H   VAL   152     262.854  35.705 -27.410  1.00  0.00           H  
ATOM   2185  CA  VAL   152     263.825  33.931 -28.239  1.00  0.00           C  
ATOM   2186  HA  VAL   152     264.877  33.682 -28.378  1.00  0.00           H  
ATOM   2187  CB  VAL   152     263.368  32.681 -27.377  1.00  0.00           C  
ATOM   2188  HB  VAL   152     264.051  32.638 -26.529  1.00  0.00           H  
ATOM   2189  CG1 VAL   152     261.895  32.695 -27.127  1.00  0.00           C  
ATOM   2190 HG11 VAL   152     261.150  32.280 -27.805  1.00  0.00           H  
ATOM   2191 HG12 VAL   152     261.787  32.081 -26.233  1.00  0.00           H  
ATOM   2192 HG13 VAL   152     261.396  33.646 -26.939  1.00  0.00           H  
ATOM   2193  CG2 VAL   152     263.595  31.390 -28.204  1.00  0.00           C  
ATOM   2194 HG21 VAL   152     263.478  30.475 -27.622  1.00  0.00           H  
ATOM   2195 HG22 VAL   152     263.123  31.416 -29.186  1.00  0.00           H  
ATOM   2196 HG23 VAL   152     264.643  31.338 -28.499  1.00  0.00           H  
ATOM   2197  C   VAL   152     263.216  34.330 -29.600  1.00  0.00           C  
ATOM   2198  O   VAL   152     262.196  34.954 -29.684  1.00  0.00           O  
ATOM   2199  N   HIE   153     263.729  33.854 -30.721  1.00  0.00           N  
ATOM   2200  H   HIE   153     264.607  33.359 -30.664  1.00  0.00           H  
ATOM   2201  CA  HIE   153     263.281  34.099 -32.094  1.00  0.00           C  
ATOM   2202  HA  HIE   153     263.079  35.125 -32.403  1.00  0.00           H  
ATOM   2203  CB  HIE   153     264.390  33.617 -32.948  1.00  0.00           C  
ATOM   2204  HB2 HIE   153     264.356  32.528 -32.962  1.00  0.00           H  
ATOM   2205  HB3 HIE   153     264.166  33.940 -33.965  1.00  0.00           H  
ATOM   2206  CG  HIE   153     265.820  33.896 -32.536  1.00  0.00           C  
ATOM   2207  ND1 HIE   153     266.518  33.015 -31.597  1.00  0.00           N  
ATOM   2208  CE1 HIE   153     267.702  33.628 -31.307  1.00  0.00           C  
ATOM   2209  HE1 HIE   153     268.486  33.221 -30.686  1.00  0.00           H  
ATOM   2210  NE2 HIE   153     267.812  34.729 -32.156  1.00  0.00           N  
ATOM   2211  HE2 HIE   153     268.582  35.381 -32.189  1.00  0.00           H  
ATOM   2212  CD2 HIE   153     266.595  34.989 -32.824  1.00  0.00           C  
ATOM   2213  HD2 HIE   153     266.282  35.846 -33.402  1.00  0.00           H  
ATOM   2214  C   HIE   153     261.928  33.370 -32.498  1.00  0.00           C  
ATOM   2215  O   HIE   153     261.342  33.626 -33.610  1.00  0.00           O  
ATOM   2216  N   HIE   154     261.540  32.332 -31.816  1.00  0.00           N  
ATOM   2217  H   HIE   154     262.194  32.106 -31.081  1.00  0.00           H  
ATOM   2218  CA  HIE   154     260.235  31.646 -31.959  1.00  0.00           C  
ATOM   2219  HA  HIE   154     260.050  31.446 -33.015  1.00  0.00           H  
ATOM   2220  CB  HIE   154     260.372  30.254 -31.247  1.00  0.00           C  
ATOM   2221  HB2 HIE   154     260.735  30.459 -30.240  1.00  0.00           H  
ATOM   2222  HB3 HIE   154     259.444  29.709 -31.070  1.00  0.00           H  
ATOM   2223  CG  HIE   154     261.291  29.283 -32.009  1.00  0.00           C  
ATOM   2224  ND1 HIE   154     262.100  28.338 -31.492  1.00  0.00           N  
ATOM   2225  CE1 HIE   154     262.655  27.658 -32.600  1.00  0.00           C  
ATOM   2226  HE1 HIE   154     263.384  26.862 -32.555  1.00  0.00           H  
ATOM   2227  NE2 HIE   154     262.053  28.069 -33.719  1.00  0.00           N  
ATOM   2228  HE2 HIE   154     262.262  27.761 -34.658  1.00  0.00           H  
ATOM   2229  CD2 HIE   154     261.290  29.103 -33.335  1.00  0.00           C  
ATOM   2230  HD2 HIE   154     260.640  29.714 -33.943  1.00  0.00           H  
ATOM   2231  C   HIE   154     258.994  32.385 -31.388  1.00  0.00           C  
ATOM   2232  O   HIE   154     258.195  31.770 -30.634  1.00  0.00           O  
ATOM   2233  N   GLN   155     258.834  33.702 -31.714  1.00  0.00           N  
ATOM   2234  H   GLN   155     259.444  33.935 -32.484  1.00  0.00           H  
ATOM   2235  CA  GLN   155     257.976  34.713 -31.211  1.00  0.00           C  
ATOM   2236  HA  GLN   155     257.886  34.451 -30.157  1.00  0.00           H  
ATOM   2237  CB  GLN   155     258.689  36.128 -31.258  1.00  0.00           C  
ATOM   2238  HB2 GLN   155     259.691  36.181 -30.832  1.00  0.00           H  
ATOM   2239  HB3 GLN   155     258.776  36.267 -32.336  1.00  0.00           H  
ATOM   2240  CG  GLN   155     257.779  37.171 -30.564  1.00  0.00           C  
ATOM   2241  HG2 GLN   155     256.905  37.394 -31.175  1.00  0.00           H  
ATOM   2242  HG3 GLN   155     257.544  36.770 -29.578  1.00  0.00           H  
ATOM   2243  CD  GLN   155     258.442  38.500 -30.247  1.00  0.00           C  
ATOM   2244  OE1 GLN   155     259.501  38.883 -30.728  1.00  0.00           O  
ATOM   2245  NE2 GLN   155     257.689  39.399 -29.634  1.00  0.00           N  
ATOM   2246 HE21 GLN   155     256.725  39.140 -29.480  1.00  0.00           H  
ATOM   2247 HE22 GLN   155     258.032  40.333 -29.457  1.00  0.00           H  
ATOM   2248  C   GLN   155     256.678  34.736 -32.002  1.00  0.00           C  
ATOM   2249  O   GLN   155     256.725  34.334 -33.172  1.00  0.00           O  
ATOM   2250  N   LYS   156     255.449  34.973 -31.519  1.00  0.00           N  
ATOM   2251  H   LYS   156     255.476  35.236 -30.544  1.00  0.00           H  
ATOM   2252  CA  LYS   156     254.164  34.992 -32.134  1.00  0.00           C  
ATOM   2253  HA  LYS   156     254.311  35.181 -33.198  1.00  0.00           H  
ATOM   2254  CB  LYS   156     253.420  33.619 -32.013  1.00  0.00           C  
ATOM   2255  HB2 LYS   156     252.433  33.888 -32.388  1.00  0.00           H  
ATOM   2256  HB3 LYS   156     253.937  32.809 -32.528  1.00  0.00           H  
ATOM   2257  CG  LYS   156     253.235  33.179 -30.579  1.00  0.00           C  
ATOM   2258  HG2 LYS   156     254.148  33.446 -30.047  1.00  0.00           H  
ATOM   2259  HG3 LYS   156     252.449  33.806 -30.159  1.00  0.00           H  
ATOM   2260  CD  LYS   156     252.932  31.682 -30.564  1.00  0.00           C  
ATOM   2261  HD2 LYS   156     252.352  31.452 -29.670  1.00  0.00           H  
ATOM   2262  HD3 LYS   156     252.088  31.535 -31.239  1.00  0.00           H  
ATOM   2263  CE  LYS   156     254.028  30.707 -30.978  1.00  0.00           C  
ATOM   2264  HE2 LYS   156     253.530  29.751 -31.137  1.00  0.00           H  
ATOM   2265  HE3 LYS   156     254.337  31.002 -31.981  1.00  0.00           H  
ATOM   2266  NZ  LYS   156     255.137  30.631 -30.007  1.00  0.00           N  
ATOM   2267  HZ1 LYS   156     255.882  29.981 -30.215  1.00  0.00           H  
ATOM   2268  HZ2 LYS   156     255.632  31.506 -29.911  1.00  0.00           H  
ATOM   2269  HZ3 LYS   156     254.797  30.302 -29.115  1.00  0.00           H  
ATOM   2270  C   LYS   156     253.453  36.242 -31.667  1.00  0.00           C  
ATOM   2271  O   LYS   156     253.238  36.313 -30.477  1.00  0.00           O  
ATOM   2272  N   LEU   157     253.134  37.214 -32.484  1.00  0.00           N  
ATOM   2273  H   LEU   157     253.279  36.938 -33.445  1.00  0.00           H  
ATOM   2274  CA  LEU   157     252.329  38.384 -32.165  1.00  0.00           C  
ATOM   2275  HA  LEU   157     252.911  38.976 -31.458  1.00  0.00           H  
ATOM   2276  CB  LEU   157     251.978  39.273 -33.392  1.00  0.00           C  
ATOM   2277  HB2 LEU   157     252.890  39.423 -33.970  1.00  0.00           H  
ATOM   2278  HB3 LEU   157     251.261  38.707 -33.987  1.00  0.00           H  
ATOM   2279  CG  LEU   157     251.386  40.647 -33.026  1.00  0.00           C  
ATOM   2280  HG  LEU   157     250.404  40.451 -32.595  1.00  0.00           H  
ATOM   2281  CD1 LEU   157     252.273  41.658 -32.201  1.00  0.00           C  
ATOM   2282 HD11 LEU   157     253.134  42.036 -32.751  1.00  0.00           H  
ATOM   2283 HD12 LEU   157     251.607  42.498 -32.003  1.00  0.00           H  
ATOM   2284 HD13 LEU   157     252.471  41.238 -31.215  1.00  0.00           H  
ATOM   2285  CD2 LEU   157     250.944  41.336 -34.339  1.00  0.00           C  
ATOM   2286 HD21 LEU   157     251.843  41.482 -34.937  1.00  0.00           H  
ATOM   2287 HD22 LEU   157     250.239  40.696 -34.869  1.00  0.00           H  
ATOM   2288 HD23 LEU   157     250.572  42.356 -34.237  1.00  0.00           H  
ATOM   2289  C   LEU   157     250.931  38.043 -31.455  1.00  0.00           C  
ATOM   2290  O   LEU   157     250.387  38.835 -30.658  1.00  0.00           O  
ATOM   2291  N   VAL   158     250.441  36.809 -31.556  1.00  0.00           N  
ATOM   2292  H   VAL   158     250.985  36.154 -32.099  1.00  0.00           H  
ATOM   2293  CA  VAL   158     249.048  36.467 -31.125  1.00  0.00           C  
ATOM   2294  HA  VAL   158     248.553  37.310 -30.644  1.00  0.00           H  
ATOM   2295  CB  VAL   158     248.103  36.183 -32.323  1.00  0.00           C  
ATOM   2296  HB  VAL   158     248.694  35.447 -32.868  1.00  0.00           H  
ATOM   2297  CG1 VAL   158     246.611  35.521 -32.089  1.00  0.00           C  
ATOM   2298 HG11 VAL   158     246.027  35.189 -32.948  1.00  0.00           H  
ATOM   2299 HG12 VAL   158     246.757  34.566 -31.582  1.00  0.00           H  
ATOM   2300 HG13 VAL   158     245.969  36.284 -31.649  1.00  0.00           H  
ATOM   2301  CG2 VAL   158     247.761  37.427 -33.097  1.00  0.00           C  
ATOM   2302 HG21 VAL   158     248.672  37.921 -33.437  1.00  0.00           H  
ATOM   2303 HG22 VAL   158     247.268  37.112 -34.017  1.00  0.00           H  
ATOM   2304 HG23 VAL   158     247.213  38.174 -32.524  1.00  0.00           H  
ATOM   2305  C   VAL   158     249.160  35.284 -30.182  1.00  0.00           C  
ATOM   2306  O   VAL   158     249.597  34.182 -30.594  1.00  0.00           O  
ATOM   2307  N   PHE   159     248.646  35.473 -29.014  1.00  0.00           N  
ATOM   2308  H   PHE   159     248.204  36.345 -28.761  1.00  0.00           H  
ATOM   2309  CA  PHE   159     248.293  34.407 -28.082  1.00  0.00           C  
ATOM   2310  HA  PHE   159     248.618  33.435 -28.454  1.00  0.00           H  
ATOM   2311  CB  PHE   159     248.974  34.571 -26.777  1.00  0.00           C  
ATOM   2312  HB2 PHE   159     248.635  35.460 -26.244  1.00  0.00           H  
ATOM   2313  HB3 PHE   159     248.781  33.700 -26.152  1.00  0.00           H  
ATOM   2314  CG  PHE   159     250.503  34.557 -26.814  1.00  0.00           C  
ATOM   2315  CD1 PHE   159     251.341  35.641 -26.358  1.00  0.00           C  
ATOM   2316  HD1 PHE   159     250.791  36.517 -26.045  1.00  0.00           H  
ATOM   2317  CE1 PHE   159     252.702  35.623 -26.589  1.00  0.00           C  
ATOM   2318  HE1 PHE   159     253.365  36.449 -26.378  1.00  0.00           H  
ATOM   2319  CZ  PHE   159     253.371  34.420 -26.982  1.00  0.00           C  
ATOM   2320  HZ  PHE   159     254.434  34.387 -27.172  1.00  0.00           H  
ATOM   2321  CE2 PHE   159     252.582  33.276 -27.341  1.00  0.00           C  
ATOM   2322  HE2 PHE   159     253.034  32.312 -27.525  1.00  0.00           H  
ATOM   2323  CD2 PHE   159     251.204  33.391 -27.238  1.00  0.00           C  
ATOM   2324  HD2 PHE   159     250.725  32.486 -27.582  1.00  0.00           H  
ATOM   2325  C   PHE   159     246.777  34.139 -27.946  1.00  0.00           C  
ATOM   2326  O   PHE   159     245.863  34.925 -28.103  1.00  0.00           O  
ATOM   2327  N   PHE   160     246.524  32.797 -27.742  1.00  0.00           N  
ATOM   2328  H   PHE   160     247.307  32.275 -27.373  1.00  0.00           H  
ATOM   2329  CA  PHE   160     245.166  32.220 -27.662  1.00  0.00           C  
ATOM   2330  HA  PHE   160     244.521  32.662 -28.422  1.00  0.00           H  
ATOM   2331  CB  PHE   160     245.162  30.710 -28.043  1.00  0.00           C  
ATOM   2332  HB2 PHE   160     245.649  30.139 -27.252  1.00  0.00           H  
ATOM   2333  HB3 PHE   160     244.193  30.212 -28.013  1.00  0.00           H  
ATOM   2334  CG  PHE   160     245.968  30.251 -29.255  1.00  0.00           C  
ATOM   2335  CD1 PHE   160     246.137  31.097 -30.379  1.00  0.00           C  
ATOM   2336  HD1 PHE   160     245.497  31.957 -30.509  1.00  0.00           H  
ATOM   2337  CE1 PHE   160     247.066  30.683 -31.360  1.00  0.00           C  
ATOM   2338  HE1 PHE   160     247.275  31.433 -32.108  1.00  0.00           H  
ATOM   2339  CZ  PHE   160     247.850  29.551 -31.281  1.00  0.00           C  
ATOM   2340  HZ  PHE   160     248.623  29.254 -31.973  1.00  0.00           H  
ATOM   2341  CE2 PHE   160     247.510  28.636 -30.222  1.00  0.00           C  
ATOM   2342  HE2 PHE   160     248.189  27.812 -30.059  1.00  0.00           H  
ATOM   2343  CD2 PHE   160     246.547  29.004 -29.219  1.00  0.00           C  
ATOM   2344  HD2 PHE   160     246.507  28.382 -28.337  1.00  0.00           H  
ATOM   2345  C   PHE   160     244.463  32.562 -26.327  1.00  0.00           C  
ATOM   2346  O   PHE   160     243.526  31.821 -25.944  1.00  0.00           O  
ATOM   2347  N   ALA   161     244.880  33.597 -25.651  1.00  0.00           N  
ATOM   2348  H   ALA   161     245.693  34.039 -26.058  1.00  0.00           H  
ATOM   2349  CA  ALA   161     244.247  34.026 -24.435  1.00  0.00           C  
ATOM   2350  HA  ALA   161     244.084  33.127 -23.840  1.00  0.00           H  
ATOM   2351  CB  ALA   161     245.161  34.796 -23.533  1.00  0.00           C  
ATOM   2352  HB1 ALA   161     244.837  34.955 -22.504  1.00  0.00           H  
ATOM   2353  HB2 ALA   161     246.064  34.205 -23.382  1.00  0.00           H  
ATOM   2354  HB3 ALA   161     245.449  35.767 -23.936  1.00  0.00           H  
ATOM   2355  C   ALA   161     242.872  34.755 -24.699  1.00  0.00           C  
ATOM   2356  O   ALA   161     242.731  35.587 -25.582  1.00  0.00           O  
ATOM   2357  N   GLU   162     241.846  34.533 -23.857  1.00  0.00           N  
ATOM   2358  H   GLU   162     241.945  33.779 -23.192  1.00  0.00           H  
ATOM   2359  CA  GLU   162     240.566  35.221 -23.987  1.00  0.00           C  
ATOM   2360  HA  GLU   162     240.603  35.852 -24.875  1.00  0.00           H  
ATOM   2361  CB  GLU   162     239.550  34.206 -24.453  1.00  0.00           C  
ATOM   2362  HB2 GLU   162     239.963  33.671 -25.308  1.00  0.00           H  
ATOM   2363  HB3 GLU   162     239.377  33.518 -23.625  1.00  0.00           H  
ATOM   2364  CG  GLU   162     238.087  34.599 -24.799  1.00  0.00           C  
ATOM   2365  HG2 GLU   162     237.497  33.684 -24.858  1.00  0.00           H  
ATOM   2366  HG3 GLU   162     237.623  35.005 -23.900  1.00  0.00           H  
ATOM   2367  CD  GLU   162     237.973  35.434 -26.004  1.00  0.00           C  
ATOM   2368  OE1 GLU   162     238.628  35.251 -27.089  1.00  0.00           O  
ATOM   2369  OE2 GLU   162     237.165  36.416 -25.968  1.00  0.00           O  
ATOM   2370  C   GLU   162     240.132  36.074 -22.792  1.00  0.00           C  
ATOM   2371  O   GLU   162     240.824  35.989 -21.738  1.00  0.00           O  
ATOM   2372  N   ASP   163     239.045  36.916 -22.807  1.00  0.00           N  
ATOM   2373  H   ASP   163     238.373  36.936 -23.561  1.00  0.00           H  
ATOM   2374  CA  ASP   163     238.644  37.827 -21.725  1.00  0.00           C  
ATOM   2375  HA  ASP   163     239.482  38.462 -21.435  1.00  0.00           H  
ATOM   2376  CB  ASP   163     237.578  38.871 -22.282  1.00  0.00           C  
ATOM   2377  HB2 ASP   163     236.595  38.407 -22.362  1.00  0.00           H  
ATOM   2378  HB3 ASP   163     237.506  39.605 -21.479  1.00  0.00           H  
ATOM   2379  CG  ASP   163     238.077  39.775 -23.430  1.00  0.00           C  
ATOM   2380  OD1 ASP   163     237.200  40.458 -24.043  1.00  0.00           O  
ATOM   2381  OD2 ASP   163     239.312  39.817 -23.712  1.00  0.00           O  
ATOM   2382  C   ASP   163     238.113  37.147 -20.399  1.00  0.00           C  
ATOM   2383  O   ASP   163     237.732  37.815 -19.443  1.00  0.00           O  
ATOM   2384  N   VAL   164     238.145  35.800 -20.365  1.00  0.00           N  
ATOM   2385  H   VAL   164     238.597  35.412 -21.180  1.00  0.00           H  
ATOM   2386  CA  VAL   164     237.434  34.965 -19.388  1.00  0.00           C  
ATOM   2387  HA  VAL   164     236.463  35.457 -19.332  1.00  0.00           H  
ATOM   2388  CB  VAL   164     237.317  33.481 -19.640  1.00  0.00           C  
ATOM   2389  HB  VAL   164     236.469  33.197 -19.016  1.00  0.00           H  
ATOM   2390  CG1 VAL   164     236.751  33.147 -21.053  1.00  0.00           C  
ATOM   2391 HG11 VAL   164     235.702  33.442 -21.034  1.00  0.00           H  
ATOM   2392 HG12 VAL   164     237.222  33.723 -21.850  1.00  0.00           H  
ATOM   2393 HG13 VAL   164     236.779  32.098 -21.345  1.00  0.00           H  
ATOM   2394  CG2 VAL   164     238.592  32.664 -19.574  1.00  0.00           C  
ATOM   2395 HG21 VAL   164     239.152  32.946 -18.682  1.00  0.00           H  
ATOM   2396 HG22 VAL   164     238.215  31.642 -19.545  1.00  0.00           H  
ATOM   2397 HG23 VAL   164     239.226  32.810 -20.448  1.00  0.00           H  
ATOM   2398  C   VAL   164     237.953  35.136 -17.927  1.00  0.00           C  
ATOM   2399  O   VAL   164     237.272  34.787 -16.934  1.00  0.00           O  
ATOM   2400  N   GLY   165     239.154  35.614 -17.715  1.00  0.00           N  
ATOM   2401  H   GLY   165     239.780  35.624 -18.508  1.00  0.00           H  
ATOM   2402  CA  GLY   165     239.874  35.729 -16.402  1.00  0.00           C  
ATOM   2403  HA2 GLY   165     239.518  35.209 -15.513  1.00  0.00           H  
ATOM   2404  HA3 GLY   165     240.890  35.366 -16.558  1.00  0.00           H  
ATOM   2405  C   GLY   165     239.997  37.155 -15.854  1.00  0.00           C  
ATOM   2406  O   GLY   165     239.912  37.396 -14.647  1.00  0.00           O  
ATOM   2407  N   SER   166     240.179  38.150 -16.701  1.00  0.00           N  
ATOM   2408  H   SER   166     240.101  37.955 -17.689  1.00  0.00           H  
ATOM   2409  CA  SER   166     240.419  39.585 -16.388  1.00  0.00           C  
ATOM   2410  HA  SER   166     240.744  39.629 -15.349  1.00  0.00           H  
ATOM   2411  CB  SER   166     241.446  40.194 -17.296  1.00  0.00           C  
ATOM   2412  HB2 SER   166     241.758  41.210 -17.055  1.00  0.00           H  
ATOM   2413  HB3 SER   166     242.333  39.620 -17.032  1.00  0.00           H  
ATOM   2414  OG  SER   166     241.277  40.063 -18.676  1.00  0.00           O  
ATOM   2415  HG  SER   166     242.099  39.839 -19.119  1.00  0.00           H  
ATOM   2416  C   SER   166     239.170  40.589 -16.513  1.00  0.00           C  
ATOM   2417  O   SER   166     239.038  41.452 -15.658  1.00  0.00           O  
ATOM   2418  N   ASN   167     238.294  40.494 -17.527  1.00  0.00           N  
ATOM   2419  H   ASN   167     238.574  39.999 -18.361  1.00  0.00           H  
ATOM   2420  CA  ASN   167     237.159  41.408 -17.608  1.00  0.00           C  
ATOM   2421  HA  ASN   167     237.173  41.899 -16.635  1.00  0.00           H  
ATOM   2422  CB  ASN   167     237.378  42.422 -18.702  1.00  0.00           C  
ATOM   2423  HB2 ASN   167     238.420  42.726 -18.605  1.00  0.00           H  
ATOM   2424  HB3 ASN   167     237.119  41.915 -19.632  1.00  0.00           H  
ATOM   2425  CG  ASN   167     236.488  43.662 -18.554  1.00  0.00           C  
ATOM   2426  OD1 ASN   167     236.632  44.421 -17.597  1.00  0.00           O  
ATOM   2427  ND2 ASN   167     235.635  43.930 -19.448  1.00  0.00           N  
ATOM   2428 HD21 ASN   167     235.059  44.727 -19.219  1.00  0.00           H  
ATOM   2429 HD22 ASN   167     235.365  43.241 -20.135  1.00  0.00           H  
ATOM   2430  C   ASN   167     235.841  40.666 -17.721  1.00  0.00           C  
ATOM   2431  O   ASN   167     234.871  41.376 -17.572  1.00  0.00           O  
ATOM   2432  N   LYS   168     235.859  39.299 -17.919  1.00  0.00           N  
ATOM   2433  H   LYS   168     236.819  39.006 -18.024  1.00  0.00           H  
ATOM   2434  CA  LYS   168     234.558  38.382 -17.993  1.00  0.00           C  
ATOM   2435  HA  LYS   168     234.715  37.344 -18.286  1.00  0.00           H  
ATOM   2436  CB  LYS   168     233.735  38.328 -16.625  1.00  0.00           C  
ATOM   2437  HB2 LYS   168     233.009  39.136 -16.722  1.00  0.00           H  
ATOM   2438  HB3 LYS   168     233.000  37.530 -16.531  1.00  0.00           H  
ATOM   2439  CG  LYS   168     234.555  38.334 -15.308  1.00  0.00           C  
ATOM   2440  HG2 LYS   168     235.244  39.166 -15.447  1.00  0.00           H  
ATOM   2441  HG3 LYS   168     233.894  38.543 -14.467  1.00  0.00           H  
ATOM   2442  CD  LYS   168     235.461  37.085 -15.089  1.00  0.00           C  
ATOM   2443  HD2 LYS   168     236.071  36.875 -15.968  1.00  0.00           H  
ATOM   2444  HD3 LYS   168     236.189  37.363 -14.326  1.00  0.00           H  
ATOM   2445  CE  LYS   168     234.586  35.835 -14.828  1.00  0.00           C  
ATOM   2446  HE2 LYS   168     233.967  35.966 -13.940  1.00  0.00           H  
ATOM   2447  HE3 LYS   168     233.878  35.573 -15.614  1.00  0.00           H  
ATOM   2448  NZ  LYS   168     235.449  34.662 -14.538  1.00  0.00           N  
ATOM   2449  HZ1 LYS   168     236.082  34.381 -15.273  1.00  0.00           H  
ATOM   2450  HZ2 LYS   168     235.998  34.807 -13.703  1.00  0.00           H  
ATOM   2451  HZ3 LYS   168     234.956  33.802 -14.344  1.00  0.00           H  
ATOM   2452  C   LYS   168     233.785  38.795 -19.215  1.00  0.00           C  
ATOM   2453  O   LYS   168     232.565  38.897 -19.264  1.00  0.00           O  
ATOM   2454  N   GLY   169     234.510  39.129 -20.319  1.00  0.00           N  
ATOM   2455  H   GLY   169     235.512  39.006 -20.285  1.00  0.00           H  
ATOM   2456  CA  GLY   169     233.959  39.528 -21.579  1.00  0.00           C  
ATOM   2457  HA2 GLY   169     234.739  39.705 -22.320  1.00  0.00           H  
ATOM   2458  HA3 GLY   169     233.240  38.806 -21.967  1.00  0.00           H  
ATOM   2459  C   GLY   169     233.130  40.870 -21.408  1.00  0.00           C  
ATOM   2460  O   GLY   169     233.582  41.851 -20.884  1.00  0.00           O  
ATOM   2461  N   ALA   170     231.838  40.815 -21.825  1.00  0.00           N  
ATOM   2462  H   ALA   170     231.338  40.002 -22.156  1.00  0.00           H  
ATOM   2463  CA  ALA   170     230.900  41.965 -21.777  1.00  0.00           C  
ATOM   2464  HA  ALA   170     231.506  42.781 -21.383  1.00  0.00           H  
ATOM   2465  CB  ALA   170     230.409  42.384 -23.110  1.00  0.00           C  
ATOM   2466  HB1 ALA   170     229.386  42.026 -23.229  1.00  0.00           H  
ATOM   2467  HB2 ALA   170     230.445  43.467 -23.225  1.00  0.00           H  
ATOM   2468  HB3 ALA   170     230.909  41.803 -23.885  1.00  0.00           H  
ATOM   2469  C   ALA   170     229.913  41.671 -20.567  1.00  0.00           C  
ATOM   2470  O   ALA   170     229.422  40.551 -20.579  1.00  0.00           O  
ATOM   2471  N   ILE   171     229.562  42.613 -19.684  1.00  0.00           N  
ATOM   2472  H   ILE   171     229.894  43.542 -19.903  1.00  0.00           H  
ATOM   2473  CA  ILE   171     228.545  42.512 -18.630  1.00  0.00           C  
ATOM   2474  HA  ILE   171     228.540  41.484 -18.267  1.00  0.00           H  
ATOM   2475  CB  ILE   171     228.990  43.367 -17.454  1.00  0.00           C  
ATOM   2476  HB  ILE   171     229.058  44.368 -17.880  1.00  0.00           H  
ATOM   2477  CG2 ILE   171     228.037  43.411 -16.268  1.00  0.00           C  
ATOM   2478 HG21 ILE   171     227.001  43.449 -16.603  1.00  0.00           H  
ATOM   2479 HG22 ILE   171     228.128  42.486 -15.698  1.00  0.00           H  
ATOM   2480 HG23 ILE   171     228.416  44.241 -15.671  1.00  0.00           H  
ATOM   2481  CG1 ILE   171     230.361  42.864 -16.815  1.00  0.00           C  
ATOM   2482 HG12 ILE   171     230.224  42.563 -15.777  1.00  0.00           H  
ATOM   2483 HG13 ILE   171     230.783  42.054 -17.409  1.00  0.00           H  
ATOM   2484  CD1 ILE   171     231.396  43.970 -16.776  1.00  0.00           C  
ATOM   2485 HD11 ILE   171     231.723  44.361 -17.740  1.00  0.00           H  
ATOM   2486 HD12 ILE   171     230.913  44.850 -16.352  1.00  0.00           H  
ATOM   2487 HD13 ILE   171     232.245  43.727 -16.136  1.00  0.00           H  
ATOM   2488  C   ILE   171     227.176  42.855 -19.241  1.00  0.00           C  
ATOM   2489  O   ILE   171     226.960  43.939 -19.791  1.00  0.00           O  
ATOM   2490  N   ILE   172     226.220  41.899 -19.143  1.00  0.00           N  
ATOM   2491  H   ILE   172     226.402  41.108 -18.542  1.00  0.00           H  
ATOM   2492  CA  ILE   172     224.809  42.018 -19.545  1.00  0.00           C  
ATOM   2493  HA  ILE   172     224.782  42.335 -20.588  1.00  0.00           H  
ATOM   2494  CB  ILE   172     223.979  40.725 -19.342  1.00  0.00           C  
ATOM   2495  HB  ILE   172     224.141  40.337 -18.337  1.00  0.00           H  
ATOM   2496  CG2 ILE   172     222.457  40.847 -19.477  1.00  0.00           C  
ATOM   2497 HG21 ILE   172     221.985  39.865 -19.468  1.00  0.00           H  
ATOM   2498 HG22 ILE   172     222.051  41.337 -18.593  1.00  0.00           H  
ATOM   2499 HG23 ILE   172     222.253  41.368 -20.413  1.00  0.00           H  
ATOM   2500  CG1 ILE   172     224.526  39.673 -20.212  1.00  0.00           C  
ATOM   2501 HG12 ILE   172     224.265  39.852 -21.255  1.00  0.00           H  
ATOM   2502 HG13 ILE   172     225.613  39.677 -20.132  1.00  0.00           H  
ATOM   2503  CD1 ILE   172     224.054  38.283 -19.792  1.00  0.00           C  
ATOM   2504 HD11 ILE   172     223.853  38.166 -18.727  1.00  0.00           H  
ATOM   2505 HD12 ILE   172     223.107  38.003 -20.254  1.00  0.00           H  
ATOM   2506 HD13 ILE   172     224.901  37.609 -19.925  1.00  0.00           H  
ATOM   2507  C   ILE   172     224.230  43.209 -18.767  1.00  0.00           C  
ATOM   2508  O   ILE   172     224.319  43.208 -17.564  1.00  0.00           O  
ATOM   2509  N   GLY   173     223.461  44.006 -19.538  1.00  0.00           N  
ATOM   2510  H   GLY   173     223.346  43.655 -20.478  1.00  0.00           H  
ATOM   2511  CA  GLY   173     222.677  45.205 -18.989  1.00  0.00           C  
ATOM   2512  HA2 GLY   173     221.911  45.530 -19.693  1.00  0.00           H  
ATOM   2513  HA3 GLY   173     222.340  44.996 -17.974  1.00  0.00           H  
ATOM   2514  C   GLY   173     223.578  46.498 -18.908  1.00  0.00           C  
ATOM   2515  O   GLY   173     223.127  47.577 -18.586  1.00  0.00           O  
ATOM   2516  N   LEU   174     224.906  46.390 -19.093  1.00  0.00           N  
ATOM   2517  H   LEU   174     225.151  45.453 -19.382  1.00  0.00           H  
ATOM   2518  CA  LEU   174     225.731  47.575 -19.323  1.00  0.00           C  
ATOM   2519  HA  LEU   174     225.283  48.501 -18.965  1.00  0.00           H  
ATOM   2520  CB  LEU   174     227.007  47.469 -18.454  1.00  0.00           C  
ATOM   2521  HB2 LEU   174     227.661  46.618 -18.644  1.00  0.00           H  
ATOM   2522  HB3 LEU   174     227.741  48.243 -18.681  1.00  0.00           H  
ATOM   2523  CG  LEU   174     226.686  47.519 -16.911  1.00  0.00           C  
ATOM   2524  HG  LEU   174     225.971  46.745 -16.633  1.00  0.00           H  
ATOM   2525  CD1 LEU   174     227.976  47.349 -16.104  1.00  0.00           C  
ATOM   2526 HD11 LEU   174     227.734  46.823 -15.181  1.00  0.00           H  
ATOM   2527 HD12 LEU   174     228.619  46.608 -16.579  1.00  0.00           H  
ATOM   2528 HD13 LEU   174     228.517  48.290 -16.003  1.00  0.00           H  
ATOM   2529  CD2 LEU   174     226.136  48.847 -16.434  1.00  0.00           C  
ATOM   2530 HD21 LEU   174     226.099  48.825 -15.344  1.00  0.00           H  
ATOM   2531 HD22 LEU   174     226.851  49.637 -16.665  1.00  0.00           H  
ATOM   2532 HD23 LEU   174     225.185  49.047 -16.927  1.00  0.00           H  
ATOM   2533  C   LEU   174     225.916  47.745 -20.826  1.00  0.00           C  
ATOM   2534  O   LEU   174     227.064  47.848 -21.298  1.00  0.00           O  
ATOM   2535  N   MET   175     224.815  47.740 -21.577  1.00  0.00           N  
ATOM   2536  H   MET   175     223.866  47.592 -21.263  1.00  0.00           H  
ATOM   2537  CA  MET   175     224.888  47.871 -23.050  1.00  0.00           C  
ATOM   2538  HA  MET   175     225.727  47.284 -23.425  1.00  0.00           H  
ATOM   2539  CB  MET   175     223.661  47.219 -23.766  1.00  0.00           C  
ATOM   2540  HB2 MET   175     222.786  47.859 -23.652  1.00  0.00           H  
ATOM   2541  HB3 MET   175     223.756  47.140 -24.849  1.00  0.00           H  
ATOM   2542  CG  MET   175     223.366  45.836 -23.151  1.00  0.00           C  
ATOM   2543  HG2 MET   175     222.734  46.056 -22.290  1.00  0.00           H  
ATOM   2544  HG3 MET   175     222.666  45.374 -23.846  1.00  0.00           H  
ATOM   2545  SD  MET   175     224.670  44.668 -22.711  1.00  0.00           S  
ATOM   2546  CE  MET   175     225.197  44.176 -24.404  1.00  0.00           C  
ATOM   2547  HE1 MET   175     225.231  45.054 -25.049  1.00  0.00           H  
ATOM   2548  HE2 MET   175     226.226  43.817 -24.404  1.00  0.00           H  
ATOM   2549  HE3 MET   175     224.396  43.542 -24.783  1.00  0.00           H  
ATOM   2550  C   MET   175     224.905  49.321 -23.482  1.00  0.00           C  
ATOM   2551  O   MET   175     224.096  50.190 -23.118  1.00  0.00           O  
ATOM   2552  N   VAL   176     225.738  49.502 -24.481  1.00  0.00           N  
ATOM   2553  H   VAL   176     226.440  48.777 -24.453  1.00  0.00           H  
ATOM   2554  CA  VAL   176     225.993  50.795 -25.056  1.00  0.00           C  
ATOM   2555  HA  VAL   176     225.263  51.568 -24.814  1.00  0.00           H  
ATOM   2556  CB  VAL   176     227.271  51.433 -24.341  1.00  0.00           C  
ATOM   2557  HB  VAL   176     227.445  52.453 -24.683  1.00  0.00           H  
ATOM   2558  CG1 VAL   176     227.121  51.526 -22.822  1.00  0.00           C  
ATOM   2559 HG11 VAL   176     228.046  51.831 -22.332  1.00  0.00           H  
ATOM   2560 HG12 VAL   176     226.358  52.271 -22.596  1.00  0.00           H  
ATOM   2561 HG13 VAL   176     226.796  50.549 -22.464  1.00  0.00           H  
ATOM   2562  CG2 VAL   176     228.614  50.778 -24.504  1.00  0.00           C  
ATOM   2563 HG21 VAL   176     229.413  51.355 -24.038  1.00  0.00           H  
ATOM   2564 HG22 VAL   176     228.757  49.726 -24.259  1.00  0.00           H  
ATOM   2565 HG23 VAL   176     228.682  50.750 -25.591  1.00  0.00           H  
ATOM   2566  C   VAL   176     226.261  50.758 -26.586  1.00  0.00           C  
ATOM   2567  O   VAL   176     226.377  49.710 -27.233  1.00  0.00           O  
ATOM   2568  N   GLY   177     226.100  51.979 -27.172  1.00  0.00           N  
ATOM   2569  H   GLY   177     225.806  52.756 -26.599  1.00  0.00           H  
ATOM   2570  CA  GLY   177     226.246  52.247 -28.586  1.00  0.00           C  
ATOM   2571  HA2 GLY   177     226.226  51.318 -29.158  1.00  0.00           H  
ATOM   2572  HA3 GLY   177     225.390  52.767 -29.017  1.00  0.00           H  
ATOM   2573  C   GLY   177     227.502  53.188 -28.861  1.00  0.00           C  
ATOM   2574  O   GLY   177     227.922  53.358 -30.020  1.00  0.00           O  
ATOM   2575  N   GLY   178     228.033  53.826 -27.882  1.00  0.00           N  
ATOM   2576  H   GLY   178     227.576  54.097 -27.023  1.00  0.00           H  
ATOM   2577  CA  GLY   178     229.208  54.698 -28.057  1.00  0.00           C  
ATOM   2578  HA2 GLY   178     229.190  55.249 -28.997  1.00  0.00           H  
ATOM   2579  HA3 GLY   178     229.266  55.444 -27.264  1.00  0.00           H  
ATOM   2580  C   GLY   178     230.514  53.864 -28.041  1.00  0.00           C  
ATOM   2581  O   GLY   178     230.725  53.072 -27.068  1.00  0.00           O  
ATOM   2582  N   VAL   179     231.416  54.059 -29.010  1.00  0.00           N  
ATOM   2583  H   VAL   179     231.062  54.617 -29.774  1.00  0.00           H  
ATOM   2584  CA  VAL   179     232.786  53.571 -28.954  1.00  0.00           C  
ATOM   2585  HA  VAL   179     232.759  52.654 -28.366  1.00  0.00           H  
ATOM   2586  CB  VAL   179     233.394  53.096 -30.359  1.00  0.00           C  
ATOM   2587  HB  VAL   179     234.348  52.598 -30.188  1.00  0.00           H  
ATOM   2588  CG1 VAL   179     232.438  52.079 -31.070  1.00  0.00           C  
ATOM   2589 HG11 VAL   179     231.682  52.713 -31.533  1.00  0.00           H  
ATOM   2590 HG12 VAL   179     233.023  51.632 -31.874  1.00  0.00           H  
ATOM   2591 HG13 VAL   179     232.147  51.315 -30.350  1.00  0.00           H  
ATOM   2592  CG2 VAL   179     233.664  54.280 -31.339  1.00  0.00           C  
ATOM   2593 HG21 VAL   179     232.830  54.980 -31.393  1.00  0.00           H  
ATOM   2594 HG22 VAL   179     234.580  54.792 -31.046  1.00  0.00           H  
ATOM   2595 HG23 VAL   179     233.870  53.974 -32.365  1.00  0.00           H  
ATOM   2596  C   VAL   179     233.780  54.571 -28.354  1.00  0.00           C  
ATOM   2597  O   VAL   179     233.536  55.735 -28.338  1.00  0.00           O  
ATOM   2598  N   VAL   180     234.897  54.062 -27.893  1.00  0.00           N  
ATOM   2599  H   VAL   180     235.088  53.100 -28.135  1.00  0.00           H  
ATOM   2600  CA  VAL   180     235.889  54.781 -27.062  1.00  0.00           C  
ATOM   2601  HA  VAL   180     235.432  55.697 -26.686  1.00  0.00           H  
ATOM   2602  CB  VAL   180     236.239  53.888 -25.824  1.00  0.00           C  
ATOM   2603  HB  VAL   180     236.570  52.891 -26.116  1.00  0.00           H  
ATOM   2604  CG1 VAL   180     237.467  54.476 -25.062  1.00  0.00           C  
ATOM   2605 HG11 VAL   180     237.502  54.238 -23.999  1.00  0.00           H  
ATOM   2606 HG12 VAL   180     238.350  54.149 -25.612  1.00  0.00           H  
ATOM   2607 HG13 VAL   180     237.405  55.555 -25.209  1.00  0.00           H  
ATOM   2608  CG2 VAL   180     234.963  53.678 -24.970  1.00  0.00           C  
ATOM   2609 HG21 VAL   180     235.285  52.864 -24.320  1.00  0.00           H  
ATOM   2610 HG22 VAL   180     234.670  54.566 -24.409  1.00  0.00           H  
ATOM   2611 HG23 VAL   180     234.161  53.363 -25.637  1.00  0.00           H  
ATOM   2612  C   VAL   180     237.192  55.135 -27.861  1.00  0.00           C  
ATOM   2613  O   VAL   180     237.684  54.243 -28.605  1.00  0.00           O  
ATOM   2614  N   ILE   181     237.645  56.373 -27.754  1.00  0.00           N  
ATOM   2615  H   ILE   181     237.130  57.090 -27.263  1.00  0.00           H  
ATOM   2616  CA  ILE   181     238.698  56.975 -28.594  1.00  0.00           C  
ATOM   2617  HA  ILE   181     239.009  56.154 -29.240  1.00  0.00           H  
ATOM   2618  CB  ILE   181     238.094  58.074 -29.457  1.00  0.00           C  
ATOM   2619  HB  ILE   181     237.716  58.781 -28.719  1.00  0.00           H  
ATOM   2620  CG2 ILE   181     239.162  59.007 -30.157  1.00  0.00           C  
ATOM   2621 HG21 ILE   181     239.817  59.437 -29.399  1.00  0.00           H  
ATOM   2622 HG22 ILE   181     239.716  58.332 -30.810  1.00  0.00           H  
ATOM   2623 HG23 ILE   181     238.636  59.733 -30.777  1.00  0.00           H  
ATOM   2624  CG1 ILE   181     237.007  57.567 -30.504  1.00  0.00           C  
ATOM   2625 HG12 ILE   181     237.561  57.062 -31.296  1.00  0.00           H  
ATOM   2626 HG13 ILE   181     236.260  56.964 -29.988  1.00  0.00           H  
ATOM   2627  CD1 ILE   181     236.121  58.670 -31.156  1.00  0.00           C  
ATOM   2628 HD11 ILE   181     236.697  59.140 -31.953  1.00  0.00           H  
ATOM   2629 HD12 ILE   181     235.239  58.194 -31.585  1.00  0.00           H  
ATOM   2630 HD13 ILE   181     235.847  59.298 -30.308  1.00  0.00           H  
ATOM   2631  C   ILE   181     240.028  57.442 -27.948  1.00  0.00           C  
ATOM   2632  O   ILE   181     240.063  57.856 -26.801  1.00  0.00           O  
ATOM   2633  N   ALA   182     241.164  57.216 -28.667  1.00  0.00           N  
ATOM   2634  H   ALA   182     241.167  56.679 -29.522  1.00  0.00           H  
ATOM   2635  CA  ALA   182     242.482  57.550 -28.241  1.00  0.00           C  
ATOM   2636  HA  ALA   182     242.497  58.414 -27.575  1.00  0.00           H  
ATOM   2637  CB  ALA   182     243.111  56.362 -27.478  1.00  0.00           C  
ATOM   2638  HB1 ALA   182     243.454  56.694 -26.498  1.00  0.00           H  
ATOM   2639  HB2 ALA   182     242.457  55.492 -27.427  1.00  0.00           H  
ATOM   2640  HB3 ALA   182     243.999  55.923 -27.935  1.00  0.00           H  
ATOM   2641  C   ALA   182     243.397  58.024 -29.395  1.00  0.00           C  
ATOM   2642  O   ALA   182     244.274  58.913 -29.105  1.00  0.00           O  
ATOM   2643  OXT ALA   182     243.303  57.484 -30.511  1.00  0.00           O  
TER    2644      ALA   182 
END   
