# Supplementary material for: Exploring Structural Insights of Aβ42 and α-Synuclein Monomers and Heterodimer: A Comparative Study Using Implicit and Explicit Solvent Simulations
Source: J Phys Chem B. 2024 May 3;128(19):4655–69. doi: 10.1021/acs.jpcb.4c00503 (PMC11103699; doi:10.1021/acs.jpcb.4c00503)
Supplement: Supplementary file 3 — jp4c00503_si_003.zip [file jp4c00503_si_003.zip › rep/3_ab42_asyn_FINAL16.pdb]

ATOM      1  N   MET     1     213.496  92.762  28.052  1.00  0.00           N  
ATOM      2  H1  MET     1     213.728  93.689  28.378  1.00  0.00           H  
ATOM      3  H2  MET     1     214.243  92.083  28.074  1.00  0.00           H  
ATOM      4  H3  MET     1     212.632  92.468  28.485  1.00  0.00           H  
ATOM      5  CA  MET     1     213.132  92.973  26.655  1.00  0.00           C  
ATOM      6  HA  MET     1     212.615  93.926  26.770  1.00  0.00           H  
ATOM      7  CB  MET     1     214.443  93.295  25.952  1.00  0.00           C  
ATOM      8  HB2 MET     1     214.837  94.241  26.323  1.00  0.00           H  
ATOM      9  HB3 MET     1     215.147  92.522  26.260  1.00  0.00           H  
ATOM     10  CG  MET     1     214.404  93.542  24.479  1.00  0.00           C  
ATOM     11  HG2 MET     1     213.792  92.803  23.961  1.00  0.00           H  
ATOM     12  HG3 MET     1     214.140  94.563  24.205  1.00  0.00           H  
ATOM     13  SD  MET     1     216.040  93.235  23.717  1.00  0.00           S  
ATOM     14  CE  MET     1     215.706  93.914  22.111  1.00  0.00           C  
ATOM     15  HE1 MET     1     214.804  93.597  21.587  1.00  0.00           H  
ATOM     16  HE2 MET     1     215.558  94.988  22.224  1.00  0.00           H  
ATOM     17  HE3 MET     1     216.590  94.013  21.481  1.00  0.00           H  
ATOM     18  C   MET     1     212.311  91.804  26.147  1.00  0.00           C  
ATOM     19  O   MET     1     212.883  90.763  25.812  1.00  0.00           O  
ATOM     20  N   ASP     2     211.004  91.955  25.788  1.00  0.00           N  
ATOM     21  H   ASP     2     210.704  92.919  25.761  1.00  0.00           H  
ATOM     22  CA  ASP     2     210.043  91.000  25.296  1.00  0.00           C  
ATOM     23  HA  ASP     2     209.030  91.401  25.278  1.00  0.00           H  
ATOM     24  CB  ASP     2     210.485  90.713  23.786  1.00  0.00           C  
ATOM     25  HB2 ASP     2     211.502  90.327  23.856  1.00  0.00           H  
ATOM     26  HB3 ASP     2     209.741  90.056  23.336  1.00  0.00           H  
ATOM     27  CG  ASP     2     210.570  91.888  22.850  1.00  0.00           C  
ATOM     28  OD1 ASP     2     210.265  93.028  23.305  1.00  0.00           O  
ATOM     29  OD2 ASP     2     211.038  91.750  21.691  1.00  0.00           O  
ATOM     30  C   ASP     2     210.036  89.733  26.174  1.00  0.00           C  
ATOM     31  O   ASP     2     210.781  88.756  25.984  1.00  0.00           O  
ATOM     32  N   VAL     3     209.283  89.926  27.229  1.00  0.00           N  
ATOM     33  H   VAL     3     208.629  90.691  27.142  1.00  0.00           H  
ATOM     34  CA  VAL     3     209.108  88.817  28.175  1.00  0.00           C  
ATOM     35  HA  VAL     3     210.038  88.321  28.451  1.00  0.00           H  
ATOM     36  CB  VAL     3     208.606  89.061  29.612  1.00  0.00           C  
ATOM     37  HB  VAL     3     207.530  89.231  29.654  1.00  0.00           H  
ATOM     38  CG1 VAL     3     208.834  87.920  30.584  1.00  0.00           C  
ATOM     39 HG11 VAL     3     208.244  87.031  30.356  1.00  0.00           H  
ATOM     40 HG12 VAL     3     208.474  88.066  31.602  1.00  0.00           H  
ATOM     41 HG13 VAL     3     209.858  87.547  30.584  1.00  0.00           H  
ATOM     42  CG2 VAL     3     209.322  90.386  30.164  1.00  0.00           C  
ATOM     43 HG21 VAL     3     209.200  91.224  29.478  1.00  0.00           H  
ATOM     44 HG22 VAL     3     210.348  90.115  30.413  1.00  0.00           H  
ATOM     45 HG23 VAL     3     208.859  90.687  31.104  1.00  0.00           H  
ATOM     46  C   VAL     3     208.119  87.832  27.488  1.00  0.00           C  
ATOM     47  O   VAL     3     207.019  88.228  27.290  1.00  0.00           O  
ATOM     48  N   PHE     4     208.541  86.695  26.975  1.00  0.00           N  
ATOM     49  H   PHE     4     209.489  86.363  27.077  1.00  0.00           H  
ATOM     50  CA  PHE     4     207.724  85.872  26.158  1.00  0.00           C  
ATOM     51  HA  PHE     4     207.264  86.457  25.361  1.00  0.00           H  
ATOM     52  CB  PHE     4     208.526  84.716  25.536  1.00  0.00           C  
ATOM     53  HB2 PHE     4     208.473  83.804  26.132  1.00  0.00           H  
ATOM     54  HB3 PHE     4     208.077  84.422  24.587  1.00  0.00           H  
ATOM     55  CG  PHE     4     210.013  84.920  25.092  1.00  0.00           C  
ATOM     56  CD1 PHE     4     211.049  84.194  25.686  1.00  0.00           C  
ATOM     57  HD1 PHE     4     210.949  83.634  26.604  1.00  0.00           H  
ATOM     58  CE1 PHE     4     212.376  84.274  25.017  1.00  0.00           C  
ATOM     59  HE1 PHE     4     213.263  83.784  25.392  1.00  0.00           H  
ATOM     60  CZ  PHE     4     212.678  85.087  23.992  1.00  0.00           C  
ATOM     61  HZ  PHE     4     213.690  85.144  23.619  1.00  0.00           H  
ATOM     62  CE2 PHE     4     211.619  85.777  23.441  1.00  0.00           C  
ATOM     63  HE2 PHE     4     211.839  86.416  22.599  1.00  0.00           H  
ATOM     64  CD2 PHE     4     210.361  85.790  24.033  1.00  0.00           C  
ATOM     65  HD2 PHE     4     209.716  86.522  23.569  1.00  0.00           H  
ATOM     66  C   PHE     4     206.541  85.245  26.936  1.00  0.00           C  
ATOM     67  O   PHE     4     206.471  85.264  28.151  1.00  0.00           O  
ATOM     68  N   MET     5     205.509  84.732  26.149  1.00  0.00           N  
ATOM     69  H   MET     5     205.380  84.802  25.150  1.00  0.00           H  
ATOM     70  CA  MET     5     204.445  83.997  26.764  1.00  0.00           C  
ATOM     71  HA  MET     5     204.370  84.349  27.792  1.00  0.00           H  
ATOM     72  CB  MET     5     203.253  84.568  26.089  1.00  0.00           C  
ATOM     73  HB2 MET     5     203.171  85.652  26.166  1.00  0.00           H  
ATOM     74  HB3 MET     5     203.259  84.369  25.017  1.00  0.00           H  
ATOM     75  CG  MET     5     201.913  83.886  26.575  1.00  0.00           C  
ATOM     76  HG2 MET     5     201.232  84.062  25.742  1.00  0.00           H  
ATOM     77  HG3 MET     5     202.079  82.835  26.810  1.00  0.00           H  
ATOM     78  SD  MET     5     200.983  84.808  27.808  1.00  0.00           S  
ATOM     79  CE  MET     5     201.639  84.370  29.461  1.00  0.00           C  
ATOM     80  HE1 MET     5     202.714  84.501  29.577  1.00  0.00           H  
ATOM     81  HE2 MET     5     201.099  85.097  30.067  1.00  0.00           H  
ATOM     82  HE3 MET     5     201.360  83.353  29.737  1.00  0.00           H  
ATOM     83  C   MET     5     204.471  82.490  26.641  1.00  0.00           C  
ATOM     84  O   MET     5     204.521  81.967  25.552  1.00  0.00           O  
ATOM     85  N   LYS     6     204.298  81.599  27.669  1.00  0.00           N  
ATOM     86  H   LYS     6     204.260  81.810  28.656  1.00  0.00           H  
ATOM     87  CA  LYS     6     204.347  80.132  27.596  1.00  0.00           C  
ATOM     88  HA  LYS     6     204.248  79.725  26.590  1.00  0.00           H  
ATOM     89  CB  LYS     6     205.727  79.533  28.118  1.00  0.00           C  
ATOM     90  HB2 LYS     6     206.488  80.311  28.190  1.00  0.00           H  
ATOM     91  HB3 LYS     6     205.655  79.155  29.137  1.00  0.00           H  
ATOM     92  CG  LYS     6     206.279  78.304  27.336  1.00  0.00           C  
ATOM     93  HG2 LYS     6     207.089  77.943  27.970  1.00  0.00           H  
ATOM     94  HG3 LYS     6     205.585  77.472  27.219  1.00  0.00           H  
ATOM     95  CD  LYS     6     206.923  78.800  26.016  1.00  0.00           C  
ATOM     96  HD2 LYS     6     206.196  79.383  25.450  1.00  0.00           H  
ATOM     97  HD3 LYS     6     207.784  79.417  26.272  1.00  0.00           H  
ATOM     98  CE  LYS     6     207.547  77.582  25.175  1.00  0.00           C  
ATOM     99  HE2 LYS     6     208.179  77.108  25.925  1.00  0.00           H  
ATOM    100  HE3 LYS     6     206.824  76.849  24.816  1.00  0.00           H  
ATOM    101  NZ  LYS     6     208.308  77.997  23.860  1.00  0.00           N  
ATOM    102  HZ1 LYS     6     209.207  78.226  24.260  1.00  0.00           H  
ATOM    103  HZ2 LYS     6     208.533  77.196  23.289  1.00  0.00           H  
ATOM    104  HZ3 LYS     6     207.825  78.720  23.347  1.00  0.00           H  
ATOM    105  C   LYS     6     203.097  79.511  28.254  1.00  0.00           C  
ATOM    106  O   LYS     6     202.304  80.140  29.002  1.00  0.00           O  
ATOM    107  N   GLY     7     202.990  78.193  28.029  1.00  0.00           N  
ATOM    108  H   GLY     7     203.672  77.615  27.559  1.00  0.00           H  
ATOM    109  CA  GLY     7     201.826  77.423  28.568  1.00  0.00           C  
ATOM    110  HA2 GLY     7     202.021  76.363  28.405  1.00  0.00           H  
ATOM    111  HA3 GLY     7     201.714  77.597  29.639  1.00  0.00           H  
ATOM    112  C   GLY     7     200.423  77.788  27.985  1.00  0.00           C  
ATOM    113  O   GLY     7     199.800  76.986  27.372  1.00  0.00           O  
ATOM    114  N   LEU     8     199.869  79.055  28.156  1.00  0.00           N  
ATOM    115  H   LEU     8     200.462  79.734  28.612  1.00  0.00           H  
ATOM    116  CA  LEU     8     198.510  79.374  28.055  1.00  0.00           C  
ATOM    117  HA  LEU     8     198.334  80.416  28.325  1.00  0.00           H  
ATOM    118  CB  LEU     8     198.072  79.410  26.527  1.00  0.00           C  
ATOM    119  HB2 LEU     8     198.017  78.348  26.289  1.00  0.00           H  
ATOM    120  HB3 LEU     8     197.094  79.879  26.636  1.00  0.00           H  
ATOM    121  CG  LEU     8     198.815  80.239  25.486  1.00  0.00           C  
ATOM    122  HG  LEU     8     199.824  79.839  25.382  1.00  0.00           H  
ATOM    123  CD1 LEU     8     198.989  81.767  25.820  1.00  0.00           C  
ATOM    124 HD11 LEU     8     199.461  81.862  26.798  1.00  0.00           H  
ATOM    125 HD12 LEU     8     198.032  82.289  25.828  1.00  0.00           H  
ATOM    126 HD13 LEU     8     199.585  82.162  24.998  1.00  0.00           H  
ATOM    127  CD2 LEU     8     198.079  80.090  24.190  1.00  0.00           C  
ATOM    128 HD21 LEU     8     197.909  79.041  23.946  1.00  0.00           H  
ATOM    129 HD22 LEU     8     198.552  80.606  23.354  1.00  0.00           H  
ATOM    130 HD23 LEU     8     197.030  80.322  24.373  1.00  0.00           H  
ATOM    131  C   LEU     8     197.552  78.532  29.018  1.00  0.00           C  
ATOM    132  O   LEU     8     196.362  78.665  28.941  1.00  0.00           O  
ATOM    133  N   SER     9     198.112  77.696  29.890  1.00  0.00           N  
ATOM    134  H   SER     9     199.112  77.656  29.760  1.00  0.00           H  
ATOM    135  CA  SER     9     197.525  76.940  30.985  1.00  0.00           C  
ATOM    136  HA  SER     9     196.721  77.616  31.276  1.00  0.00           H  
ATOM    137  CB  SER     9     196.907  75.578  30.649  1.00  0.00           C  
ATOM    138  HB2 SER     9     196.441  75.621  29.665  1.00  0.00           H  
ATOM    139  HB3 SER     9     197.612  74.747  30.624  1.00  0.00           H  
ATOM    140  OG  SER     9     195.834  75.213  31.402  1.00  0.00           O  
ATOM    141  HG  SER     9     195.036  75.600  31.034  1.00  0.00           H  
ATOM    142  C   SER     9     198.509  76.717  32.051  1.00  0.00           C  
ATOM    143  O   SER     9     199.764  76.646  31.928  1.00  0.00           O  
ATOM    144  N   LYS    10     198.041  76.588  33.225  1.00  0.00           N  
ATOM    145  H   LYS    10     197.051  76.709  33.386  1.00  0.00           H  
ATOM    146  CA  LYS    10     198.790  76.142  34.432  1.00  0.00           C  
ATOM    147  HA  LYS    10     199.638  76.826  34.474  1.00  0.00           H  
ATOM    148  CB  LYS    10     197.870  76.365  35.688  1.00  0.00           C  
ATOM    149  HB2 LYS    10     197.224  77.243  35.648  1.00  0.00           H  
ATOM    150  HB3 LYS    10     197.180  75.522  35.688  1.00  0.00           H  
ATOM    151  CG  LYS    10     198.709  76.435  36.962  1.00  0.00           C  
ATOM    152  HG2 LYS    10     199.598  75.809  37.029  1.00  0.00           H  
ATOM    153  HG3 LYS    10     198.926  77.498  37.069  1.00  0.00           H  
ATOM    154  CD  LYS    10     197.854  75.926  38.241  1.00  0.00           C  
ATOM    155  HD2 LYS    10     196.825  76.282  38.195  1.00  0.00           H  
ATOM    156  HD3 LYS    10     198.010  74.849  38.303  1.00  0.00           H  
ATOM    157  CE  LYS    10     198.478  76.445  39.547  1.00  0.00           C  
ATOM    158  HE2 LYS    10     199.498  76.071  39.634  1.00  0.00           H  
ATOM    159  HE3 LYS    10     198.521  77.534  39.524  1.00  0.00           H  
ATOM    160  NZ  LYS    10     197.674  75.934  40.725  1.00  0.00           N  
ATOM    161  HZ1 LYS    10     196.757  76.356  40.754  1.00  0.00           H  
ATOM    162  HZ2 LYS    10     197.507  74.944  40.829  1.00  0.00           H  
ATOM    163  HZ3 LYS    10     198.011  76.164  41.648  1.00  0.00           H  
ATOM    164  C   LYS    10     199.231  74.609  34.329  1.00  0.00           C  
ATOM    165  O   LYS    10     199.964  74.192  35.172  1.00  0.00           O  
ATOM    166  N   ALA    11     198.549  73.888  33.404  1.00  0.00           N  
ATOM    167  H   ALA    11     197.994  74.452  32.777  1.00  0.00           H  
ATOM    168  CA  ALA    11     198.677  72.459  33.265  1.00  0.00           C  
ATOM    169  HA  ALA    11     198.447  72.091  34.265  1.00  0.00           H  
ATOM    170  CB  ALA    11     197.538  72.027  32.358  1.00  0.00           C  
ATOM    171  HB1 ALA    11     197.655  71.018  31.963  1.00  0.00           H  
ATOM    172  HB2 ALA    11     196.644  71.947  32.977  1.00  0.00           H  
ATOM    173  HB3 ALA    11     197.398  72.736  31.542  1.00  0.00           H  
ATOM    174  C   ALA    11     200.133  71.959  32.888  1.00  0.00           C  
ATOM    175  O   ALA    11     200.248  71.058  32.052  1.00  0.00           O  
ATOM    176  N   LYS    12     201.220  72.637  33.284  1.00  0.00           N  
ATOM    177  H   LYS    12     201.127  73.204  34.115  1.00  0.00           H  
ATOM    178  CA  LYS    12     202.569  72.393  32.809  1.00  0.00           C  
ATOM    179  HA  LYS    12     202.534  72.564  31.733  1.00  0.00           H  
ATOM    180  CB  LYS    12     203.586  73.547  33.321  1.00  0.00           C  
ATOM    181  HB2 LYS    12     202.920  74.320  33.703  1.00  0.00           H  
ATOM    182  HB3 LYS    12     204.141  73.137  34.165  1.00  0.00           H  
ATOM    183  CG  LYS    12     204.441  74.233  32.218  1.00  0.00           C  
ATOM    184  HG2 LYS    12     205.114  73.545  31.705  1.00  0.00           H  
ATOM    185  HG3 LYS    12     203.716  74.771  31.607  1.00  0.00           H  
ATOM    186  CD  LYS    12     205.219  75.439  32.888  1.00  0.00           C  
ATOM    187  HD2 LYS    12     205.582  76.171  32.167  1.00  0.00           H  
ATOM    188  HD3 LYS    12     204.467  75.899  33.530  1.00  0.00           H  
ATOM    189  CE  LYS    12     206.326  75.152  33.963  1.00  0.00           C  
ATOM    190  HE2 LYS    12     206.256  75.936  34.718  1.00  0.00           H  
ATOM    191  HE3 LYS    12     206.084  74.157  34.337  1.00  0.00           H  
ATOM    192  NZ  LYS    12     207.616  75.289  33.172  1.00  0.00           N  
ATOM    193  HZ1 LYS    12     208.378  74.982  33.760  1.00  0.00           H  
ATOM    194  HZ2 LYS    12     207.512  74.735  32.334  1.00  0.00           H  
ATOM    195  HZ3 LYS    12     207.843  76.268  33.067  1.00  0.00           H  
ATOM    196  C   LYS    12     203.277  70.962  32.825  1.00  0.00           C  
ATOM    197  O   LYS    12     204.472  70.926  32.697  1.00  0.00           O  
ATOM    198  N   GLU    13     202.570  69.830  32.990  1.00  0.00           N  
ATOM    199  H   GLU    13     201.568  69.863  32.870  1.00  0.00           H  
ATOM    200  CA  GLU    13     203.250  68.427  33.046  1.00  0.00           C  
ATOM    201  HA  GLU    13     204.163  68.424  32.451  1.00  0.00           H  
ATOM    202  CB  GLU    13     203.692  67.973  34.521  1.00  0.00           C  
ATOM    203  HB2 GLU    13     202.840  68.033  35.198  1.00  0.00           H  
ATOM    204  HB3 GLU    13     204.134  66.982  34.415  1.00  0.00           H  
ATOM    205  CG  GLU    13     204.766  69.006  35.063  1.00  0.00           C  
ATOM    206  HG2 GLU    13     204.325  69.999  34.974  1.00  0.00           H  
ATOM    207  HG3 GLU    13     204.956  68.830  36.122  1.00  0.00           H  
ATOM    208  CD  GLU    13     206.118  68.955  34.305  1.00  0.00           C  
ATOM    209  OE1 GLU    13     206.349  67.966  33.602  1.00  0.00           O  
ATOM    210  OE2 GLU    13     206.974  69.837  34.558  1.00  0.00           O  
ATOM    211  C   GLU    13     202.327  67.253  32.506  1.00  0.00           C  
ATOM    212  O   GLU    13     201.080  67.415  32.462  1.00  0.00           O  
ATOM    213  N   GLY    14     202.836  66.114  31.978  1.00  0.00           N  
ATOM    214  H   GLY    14     203.846  66.124  31.991  1.00  0.00           H  
ATOM    215  CA  GLY    14     202.043  65.076  31.352  1.00  0.00           C  
ATOM    216  HA2 GLY    14     202.311  64.055  31.624  1.00  0.00           H  
ATOM    217  HA3 GLY    14     201.009  65.010  31.692  1.00  0.00           H  
ATOM    218  C   GLY    14     202.090  65.302  29.836  1.00  0.00           C  
ATOM    219  O   GLY    14     203.274  65.613  29.320  1.00  0.00           O  
ATOM    220  N   VAL    15     200.970  65.051  29.050  1.00  0.00           N  
ATOM    221  H   VAL    15     200.249  64.522  29.519  1.00  0.00           H  
ATOM    222  CA  VAL    15     200.909  65.022  27.496  1.00  0.00           C  
ATOM    223  HA  VAL    15     201.502  64.180  27.139  1.00  0.00           H  
ATOM    224  CB  VAL    15     199.334  64.857  27.160  1.00  0.00           C  
ATOM    225  HB  VAL    15     199.219  63.917  27.701  1.00  0.00           H  
ATOM    226  CG1 VAL    15     198.376  66.022  27.510  1.00  0.00           C  
ATOM    227 HG11 VAL    15     198.800  66.845  26.936  1.00  0.00           H  
ATOM    228 HG12 VAL    15     198.446  66.330  28.553  1.00  0.00           H  
ATOM    229 HG13 VAL    15     197.342  65.873  27.199  1.00  0.00           H  
ATOM    230  CG2 VAL    15     199.162  64.325  25.722  1.00  0.00           C  
ATOM    231 HG21 VAL    15     199.627  63.343  25.634  1.00  0.00           H  
ATOM    232 HG22 VAL    15     199.449  65.115  25.028  1.00  0.00           H  
ATOM    233 HG23 VAL    15     198.146  64.066  25.426  1.00  0.00           H  
ATOM    234  C   VAL    15     201.318  66.326  26.684  1.00  0.00           C  
ATOM    235  O   VAL    15     201.427  66.261  25.475  1.00  0.00           O  
ATOM    236  N   VAL    16     201.369  67.511  27.389  1.00  0.00           N  
ATOM    237  H   VAL    16     200.991  67.330  28.307  1.00  0.00           H  
ATOM    238  CA  VAL    16     201.457  68.867  26.772  1.00  0.00           C  
ATOM    239  HA  VAL    16     200.662  69.031  26.044  1.00  0.00           H  
ATOM    240  CB  VAL    16     201.006  69.921  27.749  1.00  0.00           C  
ATOM    241  HB  VAL    16     200.061  69.463  28.039  1.00  0.00           H  
ATOM    242  CG1 VAL    16     201.023  71.360  27.253  1.00  0.00           C  
ATOM    243 HG11 VAL    16     200.395  71.556  26.384  1.00  0.00           H  
ATOM    244 HG12 VAL    16     202.018  71.802  27.202  1.00  0.00           H  
ATOM    245 HG13 VAL    16     200.615  71.982  28.049  1.00  0.00           H  
ATOM    246  CG2 VAL    16     201.940  69.876  28.904  1.00  0.00           C  
ATOM    247 HG21 VAL    16     201.825  70.702  29.606  1.00  0.00           H  
ATOM    248 HG22 VAL    16     202.882  70.094  28.400  1.00  0.00           H  
ATOM    249 HG23 VAL    16     201.961  68.959  29.492  1.00  0.00           H  
ATOM    250  C   VAL    16     202.805  69.161  26.089  1.00  0.00           C  
ATOM    251  O   VAL    16     203.121  70.048  25.315  1.00  0.00           O  
ATOM    252  N   ALA    17     203.790  68.315  26.284  1.00  0.00           N  
ATOM    253  H   ALA    17     203.535  67.545  26.886  1.00  0.00           H  
ATOM    254  CA  ALA    17     205.109  68.307  25.698  1.00  0.00           C  
ATOM    255  HA  ALA    17     205.401  69.340  25.887  1.00  0.00           H  
ATOM    256  CB  ALA    17     205.959  67.358  26.615  1.00  0.00           C  
ATOM    257  HB1 ALA    17     205.852  67.533  27.685  1.00  0.00           H  
ATOM    258  HB2 ALA    17     205.690  66.306  26.513  1.00  0.00           H  
ATOM    259  HB3 ALA    17     206.956  67.566  26.227  1.00  0.00           H  
ATOM    260  C   ALA    17     205.232  68.066  24.129  1.00  0.00           C  
ATOM    261  O   ALA    17     206.398  68.008  23.683  1.00  0.00           O  
ATOM    262  N   ALA    18     204.168  67.790  23.428  1.00  0.00           N  
ATOM    263  H   ALA    18     203.345  67.774  24.014  1.00  0.00           H  
ATOM    264  CA  ALA    18     204.128  67.488  21.981  1.00  0.00           C  
ATOM    265  HA  ALA    18     204.940  66.828  21.675  1.00  0.00           H  
ATOM    266  CB  ALA    18     202.787  66.734  21.646  1.00  0.00           C  
ATOM    267  HB1 ALA    18     201.909  67.315  21.927  1.00  0.00           H  
ATOM    268  HB2 ALA    18     202.598  66.801  20.574  1.00  0.00           H  
ATOM    269  HB3 ALA    18     202.858  65.727  22.057  1.00  0.00           H  
ATOM    270  C   ALA    18     204.237  68.807  21.179  1.00  0.00           C  
ATOM    271  O   ALA    18     204.697  68.803  20.074  1.00  0.00           O  
ATOM    272  N   ALA    19     203.751  69.918  21.783  1.00  0.00           N  
ATOM    273  H   ALA    19     203.207  69.844  22.631  1.00  0.00           H  
ATOM    274  CA  ALA    19     203.720  71.253  21.185  1.00  0.00           C  
ATOM    275  HA  ALA    19     203.248  71.223  20.203  1.00  0.00           H  
ATOM    276  CB  ALA    19     202.673  72.186  21.842  1.00  0.00           C  
ATOM    277  HB1 ALA    19     202.912  72.375  22.889  1.00  0.00           H  
ATOM    278  HB2 ALA    19     202.572  73.126  21.300  1.00  0.00           H  
ATOM    279  HB3 ALA    19     201.671  71.758  21.895  1.00  0.00           H  
ATOM    280  C   ALA    19     205.191  71.777  20.880  1.00  0.00           C  
ATOM    281  O   ALA    19     206.069  71.901  21.763  1.00  0.00           O  
ATOM    282  N   GLU    20     205.383  72.387  19.670  1.00  0.00           N  
ATOM    283  H   GLU    20     204.622  72.468  19.010  1.00  0.00           H  
ATOM    284  CA  GLU    20     206.713  72.968  19.265  1.00  0.00           C  
ATOM    285  HA  GLU    20     207.559  72.823  19.936  1.00  0.00           H  
ATOM    286  CB  GLU    20     207.159  72.413  17.855  1.00  0.00           C  
ATOM    287  HB2 GLU    20     206.397  72.643  17.111  1.00  0.00           H  
ATOM    288  HB3 GLU    20     208.044  72.862  17.403  1.00  0.00           H  
ATOM    289  CG  GLU    20     207.381  70.896  17.886  1.00  0.00           C  
ATOM    290  HG2 GLU    20     208.031  70.649  18.725  1.00  0.00           H  
ATOM    291  HG3 GLU    20     206.469  70.312  18.008  1.00  0.00           H  
ATOM    292  CD  GLU    20     208.187  70.487  16.725  1.00  0.00           C  
ATOM    293  OE1 GLU    20     209.397  70.299  16.812  1.00  0.00           O  
ATOM    294  OE2 GLU    20     207.605  70.450  15.616  1.00  0.00           O  
ATOM    295  C   GLU    20     206.768  74.522  19.252  1.00  0.00           C  
ATOM    296  O   GLU    20     207.690  75.216  19.707  1.00  0.00           O  
ATOM    297  N   LYS    21     205.596  75.047  18.854  1.00  0.00           N  
ATOM    298  H   LYS    21     204.856  74.406  18.607  1.00  0.00           H  
ATOM    299  CA  LYS    21     205.308  76.415  18.643  1.00  0.00           C  
ATOM    300  HA  LYS    21     206.129  76.989  19.072  1.00  0.00           H  
ATOM    301  CB  LYS    21     205.356  76.768  17.151  1.00  0.00           C  
ATOM    302  HB2 LYS    21     205.630  75.906  16.543  1.00  0.00           H  
ATOM    303  HB3 LYS    21     204.302  77.036  17.067  1.00  0.00           H  
ATOM    304  CG  LYS    21     206.359  77.955  16.832  1.00  0.00           C  
ATOM    305  HG2 LYS    21     206.175  78.692  17.613  1.00  0.00           H  
ATOM    306  HG3 LYS    21     207.402  77.686  16.664  1.00  0.00           H  
ATOM    307  CD  LYS    21     205.666  78.532  15.544  1.00  0.00           C  
ATOM    308  HD2 LYS    21     205.431  77.692  14.891  1.00  0.00           H  
ATOM    309  HD3 LYS    21     204.722  79.010  15.806  1.00  0.00           H  
ATOM    310  CE  LYS    21     206.457  79.669  14.704  1.00  0.00           C  
ATOM    311  HE2 LYS    21     207.425  79.261  14.415  1.00  0.00           H  
ATOM    312  HE3 LYS    21     205.801  80.021  13.908  1.00  0.00           H  
ATOM    313  NZ  LYS    21     206.700  80.897  15.499  1.00  0.00           N  
ATOM    314  HZ1 LYS    21     207.644  80.894  15.856  1.00  0.00           H  
ATOM    315  HZ2 LYS    21     206.534  81.508  14.711  1.00  0.00           H  
ATOM    316  HZ3 LYS    21     206.059  81.198  16.220  1.00  0.00           H  
ATOM    317  C   LYS    21     203.918  76.710  19.277  1.00  0.00           C  
ATOM    318  O   LYS    21     203.180  75.899  19.737  1.00  0.00           O  
ATOM    319  N   THR    22     203.632  78.050  19.243  1.00  0.00           N  
ATOM    320  H   THR    22     204.283  78.693  18.816  1.00  0.00           H  
ATOM    321  CA  THR    22     202.457  78.648  19.988  1.00  0.00           C  
ATOM    322  HA  THR    22     202.009  77.890  20.631  1.00  0.00           H  
ATOM    323  CB  THR    22     202.988  79.876  20.828  1.00  0.00           C  
ATOM    324  HB  THR    22     203.670  80.379  20.143  1.00  0.00           H  
ATOM    325  CG2 THR    22     203.883  79.492  22.007  1.00  0.00           C  
ATOM    326 HG21 THR    22     204.475  80.279  22.474  1.00  0.00           H  
ATOM    327 HG22 THR    22     204.684  78.839  21.662  1.00  0.00           H  
ATOM    328 HG23 THR    22     203.252  78.962  22.720  1.00  0.00           H  
ATOM    329  OG1 THR    22     201.976  80.706  21.249  1.00  0.00           O  
ATOM    330  HG1 THR    22     202.355  81.160  22.005  1.00  0.00           H  
ATOM    331  C   THR    22     201.246  79.018  19.124  1.00  0.00           C  
ATOM    332  O   THR    22     201.349  79.869  18.290  1.00  0.00           O  
ATOM    333  N   LYS    23     200.200  78.130  19.202  1.00  0.00           N  
ATOM    334  H   LYS    23     200.329  77.250  19.681  1.00  0.00           H  
ATOM    335  CA  LYS    23     198.937  78.406  18.517  1.00  0.00           C  
ATOM    336  HA  LYS    23     199.204  79.123  17.741  1.00  0.00           H  
ATOM    337  CB  LYS    23     198.534  77.085  17.843  1.00  0.00           C  
ATOM    338  HB2 LYS    23     199.367  76.494  17.464  1.00  0.00           H  
ATOM    339  HB3 LYS    23     198.105  76.363  18.538  1.00  0.00           H  
ATOM    340  CG  LYS    23     197.452  77.326  16.701  1.00  0.00           C  
ATOM    341  HG2 LYS    23     197.231  76.346  16.278  1.00  0.00           H  
ATOM    342  HG3 LYS    23     196.548  77.834  17.040  1.00  0.00           H  
ATOM    343  CD  LYS    23     197.973  77.926  15.379  1.00  0.00           C  
ATOM    344  HD2 LYS    23     197.845  79.005  15.291  1.00  0.00           H  
ATOM    345  HD3 LYS    23     199.057  77.863  15.288  1.00  0.00           H  
ATOM    346  CE  LYS    23     197.344  77.227  14.199  1.00  0.00           C  
ATOM    347  HE2 LYS    23     196.282  77.163  14.438  1.00  0.00           H  
ATOM    348  HE3 LYS    23     197.609  77.723  13.265  1.00  0.00           H  
ATOM    349  NZ  LYS    23     197.860  75.872  14.060  1.00  0.00           N  
ATOM    350  HZ1 LYS    23     197.384  75.502  13.249  1.00  0.00           H  
ATOM    351  HZ2 LYS    23     198.861  75.873  13.924  1.00  0.00           H  
ATOM    352  HZ3 LYS    23     197.755  75.334  14.908  1.00  0.00           H  
ATOM    353  C   LYS    23     197.913  78.977  19.461  1.00  0.00           C  
ATOM    354  O   LYS    23     197.953  78.594  20.671  1.00  0.00           O  
ATOM    355  N   GLN    24     197.020  79.861  18.985  1.00  0.00           N  
ATOM    356  H   GLN    24     197.117  80.046  17.996  1.00  0.00           H  
ATOM    357  CA  GLN    24     195.903  80.368  19.739  1.00  0.00           C  
ATOM    358  HA  GLN    24     195.872  79.857  20.701  1.00  0.00           H  
ATOM    359  CB  GLN    24     196.065  81.839  20.053  1.00  0.00           C  
ATOM    360  HB2 GLN    24     196.315  82.384  19.143  1.00  0.00           H  
ATOM    361  HB3 GLN    24     195.063  82.225  20.241  1.00  0.00           H  
ATOM    362  CG  GLN    24     197.197  82.005  21.067  1.00  0.00           C  
ATOM    363  HG2 GLN    24     196.701  82.509  21.897  1.00  0.00           H  
ATOM    364  HG3 GLN    24     197.527  81.091  21.562  1.00  0.00           H  
ATOM    365  CD  GLN    24     198.376  82.834  20.530  1.00  0.00           C  
ATOM    366  OE1 GLN    24     198.769  82.734  19.399  1.00  0.00           O  
ATOM    367  NE2 GLN    24     198.980  83.520  21.443  1.00  0.00           N  
ATOM    368 HE21 GLN    24     199.758  84.091  21.145  1.00  0.00           H  
ATOM    369 HE22 GLN    24     198.800  83.460  22.435  1.00  0.00           H  
ATOM    370  C   GLN    24     194.593  79.885  19.001  1.00  0.00           C  
ATOM    371  O   GLN    24     194.101  80.501  18.049  1.00  0.00           O  
ATOM    372  N   GLY    25     194.062  78.841  19.549  1.00  0.00           N  
ATOM    373  H   GLY    25     194.589  78.545  20.359  1.00  0.00           H  
ATOM    374  CA  GLY    25     192.781  78.062  19.090  1.00  0.00           C  
ATOM    375  HA2 GLY    25     191.893  78.692  19.127  1.00  0.00           H  
ATOM    376  HA3 GLY    25     192.982  77.614  18.116  1.00  0.00           H  
ATOM    377  C   GLY    25     192.570  76.940  20.193  1.00  0.00           C  
ATOM    378  O   GLY    25     193.508  76.402  20.810  1.00  0.00           O  
ATOM    379  N   VAL    26     191.354  76.636  20.459  1.00  0.00           N  
ATOM    380  H   VAL    26     190.592  77.040  19.934  1.00  0.00           H  
ATOM    381  CA  VAL    26     190.828  75.748  21.521  1.00  0.00           C  
ATOM    382  HA  VAL    26     191.614  75.076  21.864  1.00  0.00           H  
ATOM    383  CB  VAL    26     190.422  76.531  22.818  1.00  0.00           C  
ATOM    384  HB  VAL    26     189.629  77.245  22.596  1.00  0.00           H  
ATOM    385  CG1 VAL    26     189.770  75.456  23.726  1.00  0.00           C  
ATOM    386 HG11 VAL    26     188.856  75.006  23.338  1.00  0.00           H  
ATOM    387 HG12 VAL    26     189.558  75.977  24.659  1.00  0.00           H  
ATOM    388 HG13 VAL    26     190.577  74.756  23.944  1.00  0.00           H  
ATOM    389  CG2 VAL    26     191.588  77.224  23.490  1.00  0.00           C  
ATOM    390 HG21 VAL    26     192.206  76.350  23.696  1.00  0.00           H  
ATOM    391 HG22 VAL    26     191.117  77.737  24.328  1.00  0.00           H  
ATOM    392 HG23 VAL    26     191.997  77.946  22.782  1.00  0.00           H  
ATOM    393  C   VAL    26     189.824  74.863  20.850  1.00  0.00           C  
ATOM    394  O   VAL    26     190.089  73.714  20.556  1.00  0.00           O  
ATOM    395  N   ALA    27     188.704  75.478  20.399  1.00  0.00           N  
ATOM    396  H   ALA    27     188.582  76.473  20.517  1.00  0.00           H  
ATOM    397  CA  ALA    27     187.718  74.739  19.557  1.00  0.00           C  
ATOM    398  HA  ALA    27     186.973  75.497  19.314  1.00  0.00           H  
ATOM    399  CB  ALA    27     188.411  74.354  18.240  1.00  0.00           C  
ATOM    400  HB1 ALA    27     188.911  73.386  18.216  1.00  0.00           H  
ATOM    401  HB2 ALA    27     187.666  74.404  17.445  1.00  0.00           H  
ATOM    402  HB3 ALA    27     189.134  75.113  17.942  1.00  0.00           H  
ATOM    403  C   ALA    27     187.043  73.591  20.232  1.00  0.00           C  
ATOM    404  O   ALA    27     186.545  73.740  21.339  1.00  0.00           O  
ATOM    405  N   GLU    28     186.952  72.477  19.494  1.00  0.00           N  
ATOM    406  H   GLU    28     187.683  72.511  18.797  1.00  0.00           H  
ATOM    407  CA  GLU    28     186.408  71.236  19.948  1.00  0.00           C  
ATOM    408  HA  GLU    28     186.497  71.235  21.034  1.00  0.00           H  
ATOM    409  CB  GLU    28     184.964  71.115  19.488  1.00  0.00           C  
ATOM    410  HB2 GLU    28     184.414  71.974  19.873  1.00  0.00           H  
ATOM    411  HB3 GLU    28     185.094  71.190  18.408  1.00  0.00           H  
ATOM    412  CG  GLU    28     184.103  69.831  19.667  1.00  0.00           C  
ATOM    413  HG2 GLU    28     183.113  69.947  19.226  1.00  0.00           H  
ATOM    414  HG3 GLU    28     184.500  69.037  19.035  1.00  0.00           H  
ATOM    415  CD  GLU    28     184.119  69.388  21.137  1.00  0.00           C  
ATOM    416  OE1 GLU    28     183.149  69.777  21.859  1.00  0.00           O  
ATOM    417  OE2 GLU    28     185.123  68.839  21.617  1.00  0.00           O  
ATOM    418  C   GLU    28     187.331  70.171  19.481  1.00  0.00           C  
ATOM    419  O   GLU    28     188.276  70.430  18.759  1.00  0.00           O  
ATOM    420  N   ALA    29     187.196  68.943  19.976  1.00  0.00           N  
ATOM    421  H   ALA    29     186.317  68.851  20.466  1.00  0.00           H  
ATOM    422  CA  ALA    29     187.927  67.710  19.720  1.00  0.00           C  
ATOM    423  HA  ALA    29     188.920  68.068  19.993  1.00  0.00           H  
ATOM    424  CB  ALA    29     187.400  66.627  20.667  1.00  0.00           C  
ATOM    425  HB1 ALA    29     186.357  66.381  20.463  1.00  0.00           H  
ATOM    426  HB2 ALA    29     187.955  65.689  20.658  1.00  0.00           H  
ATOM    427  HB3 ALA    29     187.323  67.005  21.687  1.00  0.00           H  
ATOM    428  C   ALA    29     187.716  67.200  18.208  1.00  0.00           C  
ATOM    429  O   ALA    29     186.703  67.526  17.632  1.00  0.00           O  
ATOM    430  N   ALA    30     188.660  66.559  17.611  1.00  0.00           N  
ATOM    431  H   ALA    30     189.358  66.056  18.140  1.00  0.00           H  
ATOM    432  CA  ALA    30     188.736  66.264  16.184  1.00  0.00           C  
ATOM    433  HA  ALA    30     188.802  67.256  15.738  1.00  0.00           H  
ATOM    434  CB  ALA    30     190.080  65.496  15.796  1.00  0.00           C  
ATOM    435  HB1 ALA    30     190.160  65.183  14.755  1.00  0.00           H  
ATOM    436  HB2 ALA    30     190.968  66.115  15.929  1.00  0.00           H  
ATOM    437  HB3 ALA    30     190.100  64.633  16.461  1.00  0.00           H  
ATOM    438  C   ALA    30     187.580  65.417  15.562  1.00  0.00           C  
ATOM    439  O   ALA    30     187.101  64.511  16.191  1.00  0.00           O  
ATOM    440  N   GLY    31     186.943  65.916  14.455  1.00  0.00           N  
ATOM    441  H   GLY    31     187.402  66.715  14.041  1.00  0.00           H  
ATOM    442  CA  GLY    31     185.759  65.360  13.874  1.00  0.00           C  
ATOM    443  HA2 GLY    31     185.333  64.528  14.435  1.00  0.00           H  
ATOM    444  HA3 GLY    31     185.044  66.182  13.856  1.00  0.00           H  
ATOM    445  C   GLY    31     186.066  64.795  12.501  1.00  0.00           C  
ATOM    446  O   GLY    31     186.845  65.539  11.788  1.00  0.00           O  
ATOM    447  N   LYS    32     185.482  63.768  12.030  1.00  0.00           N  
ATOM    448  H   LYS    32     184.707  63.345  12.521  1.00  0.00           H  
ATOM    449  CA  LYS    32     185.938  62.980  10.895  1.00  0.00           C  
ATOM    450  HA  LYS    32     186.476  63.732  10.318  1.00  0.00           H  
ATOM    451  CB  LYS    32     186.926  61.946  11.437  1.00  0.00           C  
ATOM    452  HB2 LYS    32     187.822  62.438  11.817  1.00  0.00           H  
ATOM    453  HB3 LYS    32     186.370  61.485  12.253  1.00  0.00           H  
ATOM    454  CG  LYS    32     187.447  60.808  10.577  1.00  0.00           C  
ATOM    455  HG2 LYS    32     186.577  60.294  10.170  1.00  0.00           H  
ATOM    456  HG3 LYS    32     187.877  61.216   9.662  1.00  0.00           H  
ATOM    457  CD  LYS    32     188.536  59.891  11.225  1.00  0.00           C  
ATOM    458  HD2 LYS    32     189.481  60.433  11.199  1.00  0.00           H  
ATOM    459  HD3 LYS    32     188.117  59.639  12.199  1.00  0.00           H  
ATOM    460  CE  LYS    32     188.933  58.580  10.480  1.00  0.00           C  
ATOM    461  HE2 LYS    32     189.772  58.766   9.810  1.00  0.00           H  
ATOM    462  HE3 LYS    32     189.357  57.907  11.224  1.00  0.00           H  
ATOM    463  NZ  LYS    32     187.714  57.936   9.917  1.00  0.00           N  
ATOM    464  HZ1 LYS    32     187.220  58.399   9.167  1.00  0.00           H  
ATOM    465  HZ2 LYS    32     187.887  56.994   9.594  1.00  0.00           H  
ATOM    466  HZ3 LYS    32     186.941  57.657  10.505  1.00  0.00           H  
ATOM    467  C   LYS    32     184.675  62.225  10.236  1.00  0.00           C  
ATOM    468  O   LYS    32     183.808  61.706  10.908  1.00  0.00           O  
ATOM    469  N   THR    33     184.572  62.313   8.932  1.00  0.00           N  
ATOM    470  H   THR    33     185.313  62.902   8.578  1.00  0.00           H  
ATOM    471  CA  THR    33     183.495  61.866   7.962  1.00  0.00           C  
ATOM    472  HA  THR    33     182.551  62.061   8.471  1.00  0.00           H  
ATOM    473  CB  THR    33     183.434  62.907   6.806  1.00  0.00           C  
ATOM    474  HB  THR    33     184.210  62.598   6.105  1.00  0.00           H  
ATOM    475  CG2 THR    33     183.612  64.300   7.221  1.00  0.00           C  
ATOM    476 HG21 THR    33     183.069  64.982   6.566  1.00  0.00           H  
ATOM    477 HG22 THR    33     184.678  64.331   6.997  1.00  0.00           H  
ATOM    478 HG23 THR    33     183.258  64.622   8.200  1.00  0.00           H  
ATOM    479  OG1 THR    33     182.181  62.968   6.236  1.00  0.00           O  
ATOM    480  HG1 THR    33     182.205  63.369   5.364  1.00  0.00           H  
ATOM    481  C   THR    33     183.463  60.329   7.619  1.00  0.00           C  
ATOM    482  O   THR    33     184.541  59.700   7.600  1.00  0.00           O  
ATOM    483  N   LYS    34     182.206  59.726   7.646  1.00  0.00           N  
ATOM    484  H   LYS    34     181.485  60.395   7.875  1.00  0.00           H  
ATOM    485  CA  LYS    34     181.923  58.337   7.375  1.00  0.00           C  
ATOM    486  HA  LYS    34     182.750  57.903   7.936  1.00  0.00           H  
ATOM    487  CB  LYS    34     180.609  57.934   8.057  1.00  0.00           C  
ATOM    488  HB2 LYS    34     179.832  58.685   8.201  1.00  0.00           H  
ATOM    489  HB3 LYS    34     180.143  57.323   7.284  1.00  0.00           H  
ATOM    490  CG  LYS    34     180.824  57.365   9.525  1.00  0.00           C  
ATOM    491  HG2 LYS    34     181.554  56.558   9.464  1.00  0.00           H  
ATOM    492  HG3 LYS    34     180.997  58.208  10.194  1.00  0.00           H  
ATOM    493  CD  LYS    34     179.499  56.690   9.935  1.00  0.00           C  
ATOM    494  HD2 LYS    34     179.547  56.541  11.013  1.00  0.00           H  
ATOM    495  HD3 LYS    34     178.745  57.476   9.899  1.00  0.00           H  
ATOM    496  CE  LYS    34     178.851  55.471   9.157  1.00  0.00           C  
ATOM    497  HE2 LYS    34     178.823  55.946   8.177  1.00  0.00           H  
ATOM    498  HE3 LYS    34     179.539  54.627   9.117  1.00  0.00           H  
ATOM    499  NZ  LYS    34     177.496  54.900   9.537  1.00  0.00           N  
ATOM    500  HZ1 LYS    34     176.821  55.475   9.053  1.00  0.00           H  
ATOM    501  HZ2 LYS    34     177.390  53.937   9.252  1.00  0.00           H  
ATOM    502  HZ3 LYS    34     177.221  54.874  10.509  1.00  0.00           H  
ATOM    503  C   LYS    34     182.015  57.929   5.925  1.00  0.00           C  
ATOM    504  O   LYS    34     182.236  56.726   5.659  1.00  0.00           O  
ATOM    505  N   GLU    35     181.848  58.883   5.013  1.00  0.00           N  
ATOM    506  H   GLU    35     181.650  59.835   5.287  1.00  0.00           H  
ATOM    507  CA  GLU    35     182.081  58.792   3.500  1.00  0.00           C  
ATOM    508  HA  GLU    35     182.747  57.970   3.234  1.00  0.00           H  
ATOM    509  CB  GLU    35     180.707  58.380   2.869  1.00  0.00           C  
ATOM    510  HB2 GLU    35     180.589  57.421   3.373  1.00  0.00           H  
ATOM    511  HB3 GLU    35     179.835  59.018   3.015  1.00  0.00           H  
ATOM    512  CG  GLU    35     180.764  57.920   1.404  1.00  0.00           C  
ATOM    513  HG2 GLU    35     179.836  57.351   1.343  1.00  0.00           H  
ATOM    514  HG3 GLU    35     180.619  58.767   0.733  1.00  0.00           H  
ATOM    515  CD  GLU    35     181.960  56.987   1.126  1.00  0.00           C  
ATOM    516  OE1 GLU    35     182.011  55.784   1.456  1.00  0.00           O  
ATOM    517  OE2 GLU    35     182.847  57.390   0.278  1.00  0.00           O  
ATOM    518  C   GLU    35     182.577  60.138   2.930  1.00  0.00           C  
ATOM    519  O   GLU    35     182.064  61.187   3.343  1.00  0.00           O  
ATOM    520  N   GLY    36     183.362  60.297   1.904  1.00  0.00           N  
ATOM    521  H   GLY    36     183.829  59.451   1.611  1.00  0.00           H  
ATOM    522  CA  GLY    36     183.776  61.489   1.243  1.00  0.00           C  
ATOM    523  HA2 GLY    36     182.882  61.907   0.780  1.00  0.00           H  
ATOM    524  HA3 GLY    36     184.247  62.219   1.902  1.00  0.00           H  
ATOM    525  C   GLY    36     184.795  61.262   0.216  1.00  0.00           C  
ATOM    526  O   GLY    36     185.411  60.196   0.121  1.00  0.00           O  
ATOM    527  N   VAL    37     185.206  62.303  -0.512  1.00  0.00           N  
ATOM    528  H   VAL    37     184.842  63.194  -0.205  1.00  0.00           H  
ATOM    529  CA  VAL    37     186.273  62.412  -1.703  1.00  0.00           C  
ATOM    530  HA  VAL    37     186.060  63.253  -2.364  1.00  0.00           H  
ATOM    531  CB  VAL    37     187.704  62.777  -1.279  1.00  0.00           C  
ATOM    532  HB  VAL    37     188.438  62.908  -2.074  1.00  0.00           H  
ATOM    533  CG1 VAL    37     187.628  64.016  -0.398  1.00  0.00           C  
ATOM    534 HG11 VAL    37     187.267  64.947  -0.836  1.00  0.00           H  
ATOM    535 HG12 VAL    37     188.550  64.382   0.055  1.00  0.00           H  
ATOM    536 HG13 VAL    37     187.029  63.889   0.503  1.00  0.00           H  
ATOM    537  CG2 VAL    37     188.400  61.666  -0.339  1.00  0.00           C  
ATOM    538 HG21 VAL    37     187.783  61.415   0.524  1.00  0.00           H  
ATOM    539 HG22 VAL    37     189.373  62.071  -0.060  1.00  0.00           H  
ATOM    540 HG23 VAL    37     188.497  60.722  -0.875  1.00  0.00           H  
ATOM    541  C   VAL    37     186.185  61.295  -2.822  1.00  0.00           C  
ATOM    542  O   VAL    37     187.063  61.375  -3.758  1.00  0.00           O  
ATOM    543  N   LEU    38     185.307  60.307  -2.751  1.00  0.00           N  
ATOM    544  H   LEU    38     184.641  60.310  -1.991  1.00  0.00           H  
ATOM    545  CA  LEU    38     184.956  59.290  -3.811  1.00  0.00           C  
ATOM    546  HA  LEU    38     184.221  58.647  -3.327  1.00  0.00           H  
ATOM    547  CB  LEU    38     184.129  60.096  -4.874  1.00  0.00           C  
ATOM    548  HB2 LEU    38     184.609  61.063  -5.026  1.00  0.00           H  
ATOM    549  HB3 LEU    38     183.939  59.463  -5.741  1.00  0.00           H  
ATOM    550  CG  LEU    38     182.775  60.589  -4.296  1.00  0.00           C  
ATOM    551  HG  LEU    38     182.598  59.810  -3.555  1.00  0.00           H  
ATOM    552  CD1 LEU    38     181.707  60.672  -5.471  1.00  0.00           C  
ATOM    553 HD11 LEU    38     180.866  61.213  -5.038  1.00  0.00           H  
ATOM    554 HD12 LEU    38     181.324  59.669  -5.659  1.00  0.00           H  
ATOM    555 HD13 LEU    38     182.198  61.089  -6.351  1.00  0.00           H  
ATOM    556  CD2 LEU    38     182.696  61.925  -3.608  1.00  0.00           C  
ATOM    557 HD21 LEU    38     181.672  62.232  -3.392  1.00  0.00           H  
ATOM    558 HD22 LEU    38     183.156  62.651  -4.278  1.00  0.00           H  
ATOM    559 HD23 LEU    38     183.150  61.967  -2.618  1.00  0.00           H  
ATOM    560  C   LEU    38     185.984  58.380  -4.447  1.00  0.00           C  
ATOM    561  O   LEU    38     185.872  57.808  -5.496  1.00  0.00           O  
ATOM    562  N   TYR    39     187.062  58.286  -3.758  1.00  0.00           N  
ATOM    563  H   TYR    39     187.010  58.872  -2.938  1.00  0.00           H  
ATOM    564  CA  TYR    39     188.315  57.452  -3.983  1.00  0.00           C  
ATOM    565  HA  TYR    39     187.970  56.548  -4.486  1.00  0.00           H  
ATOM    566  CB  TYR    39     189.462  58.041  -4.853  1.00  0.00           C  
ATOM    567  HB2 TYR    39     189.149  58.316  -5.860  1.00  0.00           H  
ATOM    568  HB3 TYR    39     189.611  58.989  -4.337  1.00  0.00           H  
ATOM    569  CG  TYR    39     190.759  57.298  -4.865  1.00  0.00           C  
ATOM    570  CD1 TYR    39     191.903  57.878  -4.245  1.00  0.00           C  
ATOM    571  HD1 TYR    39     191.955  58.819  -3.719  1.00  0.00           H  
ATOM    572  CE1 TYR    39     193.088  57.078  -4.217  1.00  0.00           C  
ATOM    573  HE1 TYR    39     193.895  57.390  -3.570  1.00  0.00           H  
ATOM    574  CZ  TYR    39     193.104  55.754  -4.667  1.00  0.00           C  
ATOM    575  OH  TYR    39     194.321  55.013  -4.641  1.00  0.00           O  
ATOM    576  HH  TYR    39     194.717  54.870  -3.778  1.00  0.00           H  
ATOM    577  CE2 TYR    39     191.948  55.323  -5.392  1.00  0.00           C  
ATOM    578  HE2 TYR    39     191.743  54.324  -5.749  1.00  0.00           H  
ATOM    579  CD2 TYR    39     190.830  56.094  -5.498  1.00  0.00           C  
ATOM    580  HD2 TYR    39     189.925  55.760  -5.984  1.00  0.00           H  
ATOM    581  C   TYR    39     188.832  57.160  -2.530  1.00  0.00           C  
ATOM    582  O   TYR    39     189.059  58.092  -1.719  1.00  0.00           O  
ATOM    583  N   VAL    40     188.982  55.842  -2.314  1.00  0.00           N  
ATOM    584  H   VAL    40     188.871  55.205  -3.090  1.00  0.00           H  
ATOM    585  CA  VAL    40     189.657  55.331  -1.024  1.00  0.00           C  
ATOM    586  HA  VAL    40     190.209  56.135  -0.537  1.00  0.00           H  
ATOM    587  CB  VAL    40     188.610  55.025   0.142  1.00  0.00           C  
ATOM    588  HB  VAL    40     188.256  56.005   0.461  1.00  0.00           H  
ATOM    589  CG1 VAL    40     189.339  54.399   1.471  1.00  0.00           C  
ATOM    590 HG11 VAL    40     189.557  53.333   1.419  1.00  0.00           H  
ATOM    591 HG12 VAL    40     188.596  54.549   2.254  1.00  0.00           H  
ATOM    592 HG13 VAL    40     190.171  54.996   1.846  1.00  0.00           H  
ATOM    593  CG2 VAL    40     187.336  54.181  -0.153  1.00  0.00           C  
ATOM    594 HG21 VAL    40     186.858  54.642  -1.017  1.00  0.00           H  
ATOM    595 HG22 VAL    40     186.668  54.288   0.702  1.00  0.00           H  
ATOM    596 HG23 VAL    40     187.476  53.100  -0.165  1.00  0.00           H  
ATOM    597  C   VAL    40     190.478  54.103  -1.390  1.00  0.00           C  
ATOM    598  O   VAL    40     190.120  53.369  -2.275  1.00  0.00           O  
ATOM    599  N   GLY    41     191.492  53.686  -0.629  1.00  0.00           N  
ATOM    600  H   GLY    41     191.689  54.365   0.092  1.00  0.00           H  
ATOM    601  CA  GLY    41     192.308  52.523  -0.904  1.00  0.00           C  
ATOM    602  HA2 GLY    41     192.791  52.149  -0.001  1.00  0.00           H  
ATOM    603  HA3 GLY    41     191.573  51.813  -1.280  1.00  0.00           H  
ATOM    604  C   GLY    41     193.441  52.772  -1.983  1.00  0.00           C  
ATOM    605  O   GLY    41     194.173  53.808  -1.919  1.00  0.00           O  
ATOM    606  N   SER    42     193.713  51.724  -2.782  1.00  0.00           N  
ATOM    607  H   SER    42     193.075  50.951  -2.660  1.00  0.00           H  
ATOM    608  CA  SER    42     194.831  51.564  -3.707  1.00  0.00           C  
ATOM    609  HA  SER    42     195.139  52.506  -4.162  1.00  0.00           H  
ATOM    610  CB  SER    42     196.017  51.155  -2.796  1.00  0.00           C  
ATOM    611  HB2 SER    42     196.283  51.969  -2.121  1.00  0.00           H  
ATOM    612  HB3 SER    42     195.802  50.258  -2.215  1.00  0.00           H  
ATOM    613  OG  SER    42     197.132  51.131  -3.726  1.00  0.00           O  
ATOM    614  HG  SER    42     197.395  50.227  -3.913  1.00  0.00           H  
ATOM    615  C   SER    42     194.519  50.382  -4.654  1.00  0.00           C  
ATOM    616  O   SER    42     194.022  49.307  -4.233  1.00  0.00           O  
ATOM    617  N   LYS    43     194.791  50.584  -5.938  1.00  0.00           N  
ATOM    618  H   LYS    43     195.079  51.527  -6.157  1.00  0.00           H  
ATOM    619  CA  LYS    43     194.796  49.667  -7.036  1.00  0.00           C  
ATOM    620  HA  LYS    43     194.150  48.851  -6.710  1.00  0.00           H  
ATOM    621  CB  LYS    43     194.209  50.132  -8.478  1.00  0.00           C  
ATOM    622  HB2 LYS    43     194.120  49.226  -9.078  1.00  0.00           H  
ATOM    623  HB3 LYS    43     193.276  50.648  -8.251  1.00  0.00           H  
ATOM    624  CG  LYS    43     195.066  51.094  -9.240  1.00  0.00           C  
ATOM    625  HG2 LYS    43     195.237  51.931  -8.563  1.00  0.00           H  
ATOM    626  HG3 LYS    43     196.004  50.596  -9.488  1.00  0.00           H  
ATOM    627  CD  LYS    43     194.425  51.671 -10.507  1.00  0.00           C  
ATOM    628  HD2 LYS    43     194.353  50.935 -11.308  1.00  0.00           H  
ATOM    629  HD3 LYS    43     193.569  52.259 -10.177  1.00  0.00           H  
ATOM    630  CE  LYS    43     195.328  52.758 -11.026  1.00  0.00           C  
ATOM    631  HE2 LYS    43     195.770  53.198 -10.133  1.00  0.00           H  
ATOM    632  HE3 LYS    43     196.149  52.287 -11.566  1.00  0.00           H  
ATOM    633  NZ  LYS    43     194.558  53.784 -11.913  1.00  0.00           N  
ATOM    634  HZ1 LYS    43     194.157  53.327 -12.720  1.00  0.00           H  
ATOM    635  HZ2 LYS    43     193.823  54.269 -11.419  1.00  0.00           H  
ATOM    636  HZ3 LYS    43     195.227  54.498 -12.164  1.00  0.00           H  
ATOM    637  C   LYS    43     196.263  49.138  -7.325  1.00  0.00           C  
ATOM    638  O   LYS    43     197.218  49.889  -6.999  1.00  0.00           O  
ATOM    639  N   THR    44     196.378  47.890  -7.863  1.00  0.00           N  
ATOM    640  H   THR    44     195.481  47.426  -7.867  1.00  0.00           H  
ATOM    641  CA  THR    44     197.634  47.112  -8.131  1.00  0.00           C  
ATOM    642  HA  THR    44     197.985  46.774  -7.156  1.00  0.00           H  
ATOM    643  CB  THR    44     197.272  45.981  -9.066  1.00  0.00           C  
ATOM    644  HB  THR    44     196.726  46.409  -9.907  1.00  0.00           H  
ATOM    645  CG2 THR    44     196.539  44.740  -8.347  1.00  0.00           C  
ATOM    646 HG21 THR    44     197.051  44.275  -7.504  1.00  0.00           H  
ATOM    647 HG22 THR    44     196.387  44.006  -9.138  1.00  0.00           H  
ATOM    648 HG23 THR    44     195.534  44.998  -8.013  1.00  0.00           H  
ATOM    649  OG1 THR    44     198.373  45.296  -9.507  1.00  0.00           O  
ATOM    650  HG1 THR    44     198.092  44.883 -10.326  1.00  0.00           H  
ATOM    651  C   THR    44     198.729  47.982  -8.811  1.00  0.00           C  
ATOM    652  O   THR    44     198.404  48.853  -9.607  1.00  0.00           O  
ATOM    653  N   LYS    45     200.013  47.834  -8.564  1.00  0.00           N  
ATOM    654  H   LYS    45     200.291  47.113  -7.913  1.00  0.00           H  
ATOM    655  CA  LYS    45     201.205  48.500  -9.208  1.00  0.00           C  
ATOM    656  HA  LYS    45     200.803  49.383  -9.705  1.00  0.00           H  
ATOM    657  CB  LYS    45     201.974  49.038  -8.037  1.00  0.00           C  
ATOM    658  HB2 LYS    45     201.364  49.405  -7.211  1.00  0.00           H  
ATOM    659  HB3 LYS    45     202.670  48.325  -7.596  1.00  0.00           H  
ATOM    660  CG  LYS    45     202.675  50.420  -8.252  1.00  0.00           C  
ATOM    661  HG2 LYS    45     203.293  50.695  -7.398  1.00  0.00           H  
ATOM    662  HG3 LYS    45     203.551  50.266  -8.883  1.00  0.00           H  
ATOM    663  CD  LYS    45     201.846  51.562  -8.744  1.00  0.00           C  
ATOM    664  HD2 LYS    45     201.596  51.276  -9.765  1.00  0.00           H  
ATOM    665  HD3 LYS    45     200.954  51.624  -8.120  1.00  0.00           H  
ATOM    666  CE  LYS    45     202.569  52.967  -8.682  1.00  0.00           C  
ATOM    667  HE2 LYS    45     203.038  52.956  -7.698  1.00  0.00           H  
ATOM    668  HE3 LYS    45     203.438  52.806  -9.321  1.00  0.00           H  
ATOM    669  NZ  LYS    45     201.639  54.073  -9.104  1.00  0.00           N  
ATOM    670  HZ1 LYS    45     200.965  54.321  -8.393  1.00  0.00           H  
ATOM    671  HZ2 LYS    45     202.239  54.880  -9.196  1.00  0.00           H  
ATOM    672  HZ3 LYS    45     201.109  53.949  -9.955  1.00  0.00           H  
ATOM    673  C   LYS    45     201.970  47.622 -10.199  1.00  0.00           C  
ATOM    674  O   LYS    45     203.104  47.981 -10.604  1.00  0.00           O  
ATOM    675  N   GLU    46     201.536  46.407 -10.388  1.00  0.00           N  
ATOM    676  H   GLU    46     200.729  46.244  -9.803  1.00  0.00           H  
ATOM    677  CA  GLU    46     201.987  45.316 -11.321  1.00  0.00           C  
ATOM    678  HA  GLU    46     202.807  45.778 -11.872  1.00  0.00           H  
ATOM    679  CB  GLU    46     202.811  44.152 -10.707  1.00  0.00           C  
ATOM    680  HB2 GLU    46     202.077  43.705 -10.036  1.00  0.00           H  
ATOM    681  HB3 GLU    46     202.905  43.456 -11.540  1.00  0.00           H  
ATOM    682  CG  GLU    46     204.095  44.353  -9.928  1.00  0.00           C  
ATOM    683  HG2 GLU    46     203.910  44.775  -8.940  1.00  0.00           H  
ATOM    684  HG3 GLU    46     204.383  43.324  -9.714  1.00  0.00           H  
ATOM    685  CD  GLU    46     205.271  45.113 -10.613  1.00  0.00           C  
ATOM    686  OE1 GLU    46     205.411  45.299 -11.865  1.00  0.00           O  
ATOM    687  OE2 GLU    46     206.240  45.397  -9.816  1.00  0.00           O  
ATOM    688  C   GLU    46     200.863  44.853 -12.277  1.00  0.00           C  
ATOM    689  O   GLU    46     199.899  44.224 -11.930  1.00  0.00           O  
ATOM    690  N   GLY    47     201.207  45.124 -13.570  1.00  0.00           N  
ATOM    691  H   GLY    47     202.098  45.582 -13.697  1.00  0.00           H  
ATOM    692  CA  GLY    47     200.545  44.648 -14.868  1.00  0.00           C  
ATOM    693  HA2 GLY    47     199.543  45.036 -15.052  1.00  0.00           H  
ATOM    694  HA3 GLY    47     201.181  45.227 -15.537  1.00  0.00           H  
ATOM    695  C   GLY    47     200.773  43.185 -15.330  1.00  0.00           C  
ATOM    696  O   GLY    47     201.718  42.588 -14.796  1.00  0.00           O  
ATOM    697  N   VAL    48     200.019  42.723 -16.295  1.00  0.00           N  
ATOM    698  H   VAL    48     199.379  43.359 -16.748  1.00  0.00           H  
ATOM    699  CA  VAL    48     200.024  41.309 -16.780  1.00  0.00           C  
ATOM    700  HA  VAL    48     199.745  40.820 -15.847  1.00  0.00           H  
ATOM    701  CB  VAL    48     198.897  41.154 -17.844  1.00  0.00           C  
ATOM    702  HB  VAL    48     198.694  40.087 -17.926  1.00  0.00           H  
ATOM    703  CG1 VAL    48     199.216  41.739 -19.296  1.00  0.00           C  
ATOM    704 HG11 VAL    48     199.605  42.757 -19.324  1.00  0.00           H  
ATOM    705 HG12 VAL    48     198.358  41.789 -19.966  1.00  0.00           H  
ATOM    706 HG13 VAL    48     199.943  41.031 -19.694  1.00  0.00           H  
ATOM    707  CG2 VAL    48     197.520  41.640 -17.378  1.00  0.00           C  
ATOM    708 HG21 VAL    48     196.784  41.064 -17.939  1.00  0.00           H  
ATOM    709 HG22 VAL    48     197.534  42.723 -17.493  1.00  0.00           H  
ATOM    710 HG23 VAL    48     197.451  41.248 -16.363  1.00  0.00           H  
ATOM    711  C   VAL    48     201.377  40.687 -17.189  1.00  0.00           C  
ATOM    712  O   VAL    48     201.257  39.440 -17.319  1.00  0.00           O  
ATOM    713  N   VAL    49     202.406  41.462 -17.501  1.00  0.00           N  
ATOM    714  H   VAL    49     202.345  42.466 -17.402  1.00  0.00           H  
ATOM    715  CA  VAL    49     203.806  41.001 -17.795  1.00  0.00           C  
ATOM    716  HA  VAL    49     203.652  40.345 -18.652  1.00  0.00           H  
ATOM    717  CB  VAL    49     204.650  42.279 -18.291  1.00  0.00           C  
ATOM    718  HB  VAL    49     205.481  41.788 -18.796  1.00  0.00           H  
ATOM    719  CG1 VAL    49     204.939  43.117 -17.096  1.00  0.00           C  
ATOM    720 HG11 VAL    49     204.094  43.602 -16.607  1.00  0.00           H  
ATOM    721 HG12 VAL    49     205.693  43.876 -17.303  1.00  0.00           H  
ATOM    722 HG13 VAL    49     205.360  42.481 -16.317  1.00  0.00           H  
ATOM    723  CG2 VAL    49     204.094  43.049 -19.492  1.00  0.00           C  
ATOM    724 HG21 VAL    49     204.028  42.294 -20.274  1.00  0.00           H  
ATOM    725 HG22 VAL    49     204.812  43.855 -19.643  1.00  0.00           H  
ATOM    726 HG23 VAL    49     203.071  43.320 -19.229  1.00  0.00           H  
ATOM    727  C   VAL    49     204.383  40.153 -16.564  1.00  0.00           C  
ATOM    728  O   VAL    49     205.009  39.112 -16.785  1.00  0.00           O  
ATOM    729  N   HIE    50     204.035  40.534 -15.346  1.00  0.00           N  
ATOM    730  H   HIE    50     203.441  41.346 -15.257  1.00  0.00           H  
ATOM    731  CA  HIE    50     204.313  39.770 -14.177  1.00  0.00           C  
ATOM    732  HA  HIE    50     205.340  39.470 -14.385  1.00  0.00           H  
ATOM    733  CB  HIE    50     204.201  40.603 -12.919  1.00  0.00           C  
ATOM    734  HB2 HIE    50     204.505  41.629 -13.128  1.00  0.00           H  
ATOM    735  HB3 HIE    50     203.125  40.736 -12.807  1.00  0.00           H  
ATOM    736  CG  HIE    50     204.956  40.186 -11.685  1.00  0.00           C  
ATOM    737  ND1 HIE    50     204.353  39.621 -10.535  1.00  0.00           N  
ATOM    738  CE1 HIE    50     205.362  39.382  -9.685  1.00  0.00           C  
ATOM    739  HE1 HIE    50     205.381  38.811  -8.769  1.00  0.00           H  
ATOM    740  NE2 HIE    50     206.542  39.775 -10.185  1.00  0.00           N  
ATOM    741  HE2 HIE    50     207.376  39.728  -9.617  1.00  0.00           H  
ATOM    742  CD2 HIE    50     206.286  40.254 -11.418  1.00  0.00           C  
ATOM    743  HD2 HIE    50     207.034  40.590 -12.120  1.00  0.00           H  
ATOM    744  C   HIE    50     203.523  38.510 -13.945  1.00  0.00           C  
ATOM    745  O   HIE    50     202.255  38.465 -14.072  1.00  0.00           O  
ATOM    746  N   GLY    51     204.195  37.508 -13.391  1.00  0.00           N  
ATOM    747  H   GLY    51     205.198  37.459 -13.279  1.00  0.00           H  
ATOM    748  CA  GLY    51     203.531  36.203 -13.360  1.00  0.00           C  
ATOM    749  HA2 GLY    51     202.539  36.220 -12.911  1.00  0.00           H  
ATOM    750  HA3 GLY    51     203.396  35.973 -14.417  1.00  0.00           H  
ATOM    751  C   GLY    51     204.389  35.184 -12.619  1.00  0.00           C  
ATOM    752  O   GLY    51     204.594  35.331 -11.387  1.00  0.00           O  
ATOM    753  N   VAL    52     204.801  34.197 -13.435  1.00  0.00           N  
ATOM    754  H   VAL    52     204.358  34.137 -14.340  1.00  0.00           H  
ATOM    755  CA  VAL    52     205.575  33.105 -12.971  1.00  0.00           C  
ATOM    756  HA  VAL    52     204.987  32.619 -12.191  1.00  0.00           H  
ATOM    757  CB  VAL    52     205.698  31.991 -14.068  1.00  0.00           C  
ATOM    758  HB  VAL    52     206.297  32.559 -14.780  1.00  0.00           H  
ATOM    759  CG1 VAL    52     204.397  31.527 -14.864  1.00  0.00           C  
ATOM    760 HG11 VAL    52     204.585  30.552 -15.314  1.00  0.00           H  
ATOM    761 HG12 VAL    52     204.118  32.140 -15.721  1.00  0.00           H  
ATOM    762 HG13 VAL    52     203.594  31.399 -14.139  1.00  0.00           H  
ATOM    763  CG2 VAL    52     206.428  30.718 -13.581  1.00  0.00           C  
ATOM    764 HG21 VAL    52     205.750  30.189 -12.911  1.00  0.00           H  
ATOM    765 HG22 VAL    52     207.387  31.002 -13.148  1.00  0.00           H  
ATOM    766 HG23 VAL    52     206.762  30.047 -14.372  1.00  0.00           H  
ATOM    767  C   VAL    52     206.915  33.589 -12.348  1.00  0.00           C  
ATOM    768  O   VAL    52     207.556  34.484 -12.869  1.00  0.00           O  
ATOM    769  N   ALA    53     207.139  33.194 -11.042  1.00  0.00           N  
ATOM    770  H   ALA    53     206.472  32.488 -10.768  1.00  0.00           H  
ATOM    771  CA  ALA    53     208.153  33.700 -10.075  1.00  0.00           C  
ATOM    772  HA  ALA    53     207.786  34.558  -9.513  1.00  0.00           H  
ATOM    773  CB  ALA    53     208.486  32.679  -8.962  1.00  0.00           C  
ATOM    774  HB1 ALA    53     207.586  32.139  -8.669  1.00  0.00           H  
ATOM    775  HB2 ALA    53     209.209  31.925  -9.273  1.00  0.00           H  
ATOM    776  HB3 ALA    53     208.977  33.269  -8.187  1.00  0.00           H  
ATOM    777  C   ALA    53     209.519  34.208 -10.735  1.00  0.00           C  
ATOM    778  O   ALA    53     210.029  33.432 -11.511  1.00  0.00           O  
ATOM    779  N   THR    54     210.117  35.336 -10.255  1.00  0.00           N  
ATOM    780  H   THR    54     209.637  35.764  -9.476  1.00  0.00           H  
ATOM    781  CA  THR    54     211.342  36.089 -10.555  1.00  0.00           C  
ATOM    782  HA  THR    54     211.086  37.097 -10.231  1.00  0.00           H  
ATOM    783  CB  THR    54     212.558  35.598  -9.869  1.00  0.00           C  
ATOM    784  HB  THR    54     212.320  35.561  -8.806  1.00  0.00           H  
ATOM    785  CG2 THR    54     213.788  36.562  -9.888  1.00  0.00           C  
ATOM    786 HG21 THR    54     213.575  37.601  -9.634  1.00  0.00           H  
ATOM    787 HG22 THR    54     214.113  36.625 -10.926  1.00  0.00           H  
ATOM    788 HG23 THR    54     214.515  36.193  -9.164  1.00  0.00           H  
ATOM    789  OG1 THR    54     213.114  34.300 -10.178  1.00  0.00           O  
ATOM    790  HG1 THR    54     212.354  33.738 -10.010  1.00  0.00           H  
ATOM    791  C   THR    54     211.547  36.426 -12.050  1.00  0.00           C  
ATOM    792  O   THR    54     212.126  37.501 -12.386  1.00  0.00           O  
ATOM    793  N   VAL    55     211.151  35.650 -13.038  1.00  0.00           N  
ATOM    794  H   VAL    55     211.009  34.701 -12.723  1.00  0.00           H  
ATOM    795  CA  VAL    55     211.100  35.924 -14.562  1.00  0.00           C  
ATOM    796  HA  VAL    55     210.602  35.059 -15.000  1.00  0.00           H  
ATOM    797  CB  VAL    55     210.057  37.059 -14.950  1.00  0.00           C  
ATOM    798  HB  VAL    55     210.447  38.049 -14.716  1.00  0.00           H  
ATOM    799  CG1 VAL    55     208.647  37.000 -14.344  1.00  0.00           C  
ATOM    800 HG11 VAL    55     208.573  36.547 -13.355  1.00  0.00           H  
ATOM    801 HG12 VAL    55     207.993  36.319 -14.889  1.00  0.00           H  
ATOM    802 HG13 VAL    55     208.143  37.966 -14.329  1.00  0.00           H  
ATOM    803  CG2 VAL    55     209.744  37.002 -16.488  1.00  0.00           C  
ATOM    804 HG21 VAL    55     209.251  36.078 -16.791  1.00  0.00           H  
ATOM    805 HG22 VAL    55     210.513  37.358 -17.173  1.00  0.00           H  
ATOM    806 HG23 VAL    55     208.856  37.622 -16.611  1.00  0.00           H  
ATOM    807  C   VAL    55     212.553  36.218 -15.130  1.00  0.00           C  
ATOM    808  O   VAL    55     212.676  36.992 -16.049  1.00  0.00           O  
ATOM    809  N   ALA    56     213.589  35.660 -14.563  1.00  0.00           N  
ATOM    810  H   ALA    56     213.262  35.275 -13.688  1.00  0.00           H  
ATOM    811  CA  ALA    56     214.991  35.753 -14.999  1.00  0.00           C  
ATOM    812  HA  ALA    56     215.240  36.814 -15.030  1.00  0.00           H  
ATOM    813  CB  ALA    56     215.804  34.877 -13.939  1.00  0.00           C  
ATOM    814  HB1 ALA    56     215.506  35.226 -12.950  1.00  0.00           H  
ATOM    815  HB2 ALA    56     215.410  33.865 -13.845  1.00  0.00           H  
ATOM    816  HB3 ALA    56     216.856  34.872 -14.225  1.00  0.00           H  
ATOM    817  C   ALA    56     215.214  35.124 -16.453  1.00  0.00           C  
ATOM    818  O   ALA    56     215.079  33.931 -16.835  1.00  0.00           O  
ATOM    819  N   GLU    57     215.557  36.084 -17.369  1.00  0.00           N  
ATOM    820  H   GLU    57     215.446  37.035 -17.050  1.00  0.00           H  
ATOM    821  CA  GLU    57     216.017  35.751 -18.725  1.00  0.00           C  
ATOM    822  HA  GLU    57     215.766  34.770 -19.129  1.00  0.00           H  
ATOM    823  CB  GLU    57     215.430  36.698 -19.752  1.00  0.00           C  
ATOM    824  HB2 GLU    57     215.733  37.736 -19.612  1.00  0.00           H  
ATOM    825  HB3 GLU    57     215.726  36.370 -20.748  1.00  0.00           H  
ATOM    826  CG  GLU    57     213.904  36.791 -19.632  1.00  0.00           C  
ATOM    827  HG2 GLU    57     213.609  35.741 -19.648  1.00  0.00           H  
ATOM    828  HG3 GLU    57     213.550  37.336 -18.757  1.00  0.00           H  
ATOM    829  CD  GLU    57     213.080  37.494 -20.751  1.00  0.00           C  
ATOM    830  OE1 GLU    57     212.306  38.479 -20.305  1.00  0.00           O  
ATOM    831  OE2 GLU    57     213.313  37.319 -21.953  1.00  0.00           O  
ATOM    832  C   GLU    57     217.527  35.577 -18.883  1.00  0.00           C  
ATOM    833  O   GLU    57     218.167  35.767 -20.006  1.00  0.00           O  
ATOM    834  N   LYS    58     218.083  35.295 -17.732  1.00  0.00           N  
ATOM    835  H   LYS    58     217.561  35.427 -16.878  1.00  0.00           H  
ATOM    836  CA  LYS    58     219.492  35.217 -17.505  1.00  0.00           C  
ATOM    837  HA  LYS    58     219.923  36.184 -17.763  1.00  0.00           H  
ATOM    838  CB  LYS    58     219.837  35.036 -15.988  1.00  0.00           C  
ATOM    839  HB2 LYS    58     219.590  35.940 -15.431  1.00  0.00           H  
ATOM    840  HB3 LYS    58     219.175  34.205 -15.746  1.00  0.00           H  
ATOM    841  CG  LYS    58     221.247  34.518 -15.592  1.00  0.00           C  
ATOM    842  HG2 LYS    58     221.596  33.931 -16.442  1.00  0.00           H  
ATOM    843  HG3 LYS    58     221.860  35.417 -15.536  1.00  0.00           H  
ATOM    844  CD  LYS    58     221.398  33.787 -14.235  1.00  0.00           C  
ATOM    845  HD2 LYS    58     221.006  32.774 -14.329  1.00  0.00           H  
ATOM    846  HD3 LYS    58     222.480  33.803 -14.106  1.00  0.00           H  
ATOM    847  CE  LYS    58     220.727  34.508 -13.070  1.00  0.00           C  
ATOM    848  HE2 LYS    58     221.080  35.539 -13.041  1.00  0.00           H  
ATOM    849  HE3 LYS    58     219.673  34.578 -13.336  1.00  0.00           H  
ATOM    850  NZ  LYS    58     221.020  33.807 -11.705  1.00  0.00           N  
ATOM    851  HZ1 LYS    58     221.984  33.506 -11.703  1.00  0.00           H  
ATOM    852  HZ2 LYS    58     220.846  34.354 -10.874  1.00  0.00           H  
ATOM    853  HZ3 LYS    58     220.474  32.995 -11.456  1.00  0.00           H  
ATOM    854  C   LYS    58     220.242  34.158 -18.504  1.00  0.00           C  
ATOM    855  O   LYS    58     220.105  32.924 -18.422  1.00  0.00           O  
ATOM    856  N   THR    59     221.121  34.711 -19.330  1.00  0.00           N  
ATOM    857  H   THR    59     221.143  35.720 -19.362  1.00  0.00           H  
ATOM    858  CA  THR    59     221.691  33.896 -20.479  1.00  0.00           C  
ATOM    859  HA  THR    59     221.674  32.838 -20.217  1.00  0.00           H  
ATOM    860  CB  THR    59     220.781  33.854 -21.703  1.00  0.00           C  
ATOM    861  HB  THR    59     221.104  33.027 -22.336  1.00  0.00           H  
ATOM    862  CG2 THR    59     220.612  35.193 -22.501  1.00  0.00           C  
ATOM    863 HG21 THR    59     219.677  35.156 -23.059  1.00  0.00           H  
ATOM    864 HG22 THR    59     221.369  35.248 -23.283  1.00  0.00           H  
ATOM    865 HG23 THR    59     220.694  36.088 -21.884  1.00  0.00           H  
ATOM    866  OG1 THR    59     219.378  33.629 -21.428  1.00  0.00           O  
ATOM    867  HG1 THR    59     219.160  34.456 -20.993  1.00  0.00           H  
ATOM    868  C   THR    59     223.106  34.164 -20.877  1.00  0.00           C  
ATOM    869  O   THR    59     223.508  33.883 -22.029  1.00  0.00           O  
ATOM    870  N   LYS    60     223.905  34.644 -19.914  1.00  0.00           N  
ATOM    871  H   LYS    60     223.532  34.908 -19.013  1.00  0.00           H  
ATOM    872  CA  LYS    60     225.333  34.748 -20.039  1.00  0.00           C  
ATOM    873  HA  LYS    60     225.513  34.230 -20.981  1.00  0.00           H  
ATOM    874  CB  LYS    60     225.671  36.199 -20.091  1.00  0.00           C  
ATOM    875  HB2 LYS    60     225.602  36.714 -19.132  1.00  0.00           H  
ATOM    876  HB3 LYS    60     226.682  36.199 -20.499  1.00  0.00           H  
ATOM    877  CG  LYS    60     225.004  36.911 -21.233  1.00  0.00           C  
ATOM    878  HG2 LYS    60     224.971  36.323 -22.150  1.00  0.00           H  
ATOM    879  HG3 LYS    60     224.059  37.156 -20.748  1.00  0.00           H  
ATOM    880  CD  LYS    60     225.562  38.310 -21.564  1.00  0.00           C  
ATOM    881  HD2 LYS    60     225.718  38.775 -20.591  1.00  0.00           H  
ATOM    882  HD3 LYS    60     226.505  38.001 -22.015  1.00  0.00           H  
ATOM    883  CE  LYS    60     224.662  39.156 -22.337  1.00  0.00           C  
ATOM    884  HE2 LYS    60     223.702  38.669 -22.168  1.00  0.00           H  
ATOM    885  HE3 LYS    60     224.433  40.096 -21.836  1.00  0.00           H  
ATOM    886  NZ  LYS    60     224.981  39.203 -23.778  1.00  0.00           N  
ATOM    887  HZ1 LYS    60     224.436  39.838 -24.344  1.00  0.00           H  
ATOM    888  HZ2 LYS    60     225.914  39.568 -23.907  1.00  0.00           H  
ATOM    889  HZ3 LYS    60     224.814  38.252 -24.074  1.00  0.00           H  
ATOM    890  C   LYS    60     226.074  33.844 -19.006  1.00  0.00           C  
ATOM    891  O   LYS    60     226.814  34.290 -18.212  1.00  0.00           O  
ATOM    892  N   GLU    61     225.881  32.557 -19.069  1.00  0.00           N  
ATOM    893  H   GLU    61     225.081  32.183 -19.560  1.00  0.00           H  
ATOM    894  CA  GLU    61     226.650  31.602 -18.296  1.00  0.00           C  
ATOM    895  HA  GLU    61     226.944  32.070 -17.357  1.00  0.00           H  
ATOM    896  CB  GLU    61     225.930  30.267 -18.064  1.00  0.00           C  
ATOM    897  HB2 GLU    61     226.078  29.735 -19.004  1.00  0.00           H  
ATOM    898  HB3 GLU    61     226.477  29.693 -17.316  1.00  0.00           H  
ATOM    899  CG  GLU    61     224.492  30.265 -17.734  1.00  0.00           C  
ATOM    900  HG2 GLU    61     224.339  29.506 -16.967  1.00  0.00           H  
ATOM    901  HG3 GLU    61     224.182  31.245 -17.374  1.00  0.00           H  
ATOM    902  CD  GLU    61     223.623  29.922 -18.936  1.00  0.00           C  
ATOM    903  OE1 GLU    61     223.831  30.565 -20.075  1.00  0.00           O  
ATOM    904  OE2 GLU    61     222.714  29.115 -18.770  1.00  0.00           O  
ATOM    905  C   GLU    61     227.989  31.296 -18.992  1.00  0.00           C  
ATOM    906  O   GLU    61     227.919  30.840 -20.073  1.00  0.00           O  
ATOM    907  N   GLN    62     229.178  31.571 -18.440  1.00  0.00           N  
ATOM    908  H   GLN    62     229.072  31.830 -17.470  1.00  0.00           H  
ATOM    909  CA  GLN    62     230.576  31.469 -19.058  1.00  0.00           C  
ATOM    910  HA  GLN    62     230.498  31.691 -20.122  1.00  0.00           H  
ATOM    911  CB  GLN    62     231.542  32.581 -18.457  1.00  0.00           C  
ATOM    912  HB2 GLN    62     231.047  33.518 -18.712  1.00  0.00           H  
ATOM    913  HB3 GLN    62     231.500  32.500 -17.371  1.00  0.00           H  
ATOM    914  CG  GLN    62     232.902  32.389 -19.108  1.00  0.00           C  
ATOM    915  HG2 GLN    62     233.460  31.613 -18.584  1.00  0.00           H  
ATOM    916  HG3 GLN    62     232.792  32.204 -20.177  1.00  0.00           H  
ATOM    917  CD  GLN    62     233.796  33.496 -18.554  1.00  0.00           C  
ATOM    918  OE1 GLN    62     233.423  34.241 -17.715  1.00  0.00           O  
ATOM    919  NE2 GLN    62     235.023  33.629 -19.062  1.00  0.00           N  
ATOM    920 HE21 GLN    62     235.567  34.431 -18.775  1.00  0.00           H  
ATOM    921 HE22 GLN    62     235.327  33.019 -19.807  1.00  0.00           H  
ATOM    922  C   GLN    62     231.088  30.048 -19.008  1.00  0.00           C  
ATOM    923  O   GLN    62     231.980  29.666 -18.215  1.00  0.00           O  
ATOM    924  N   VAL    63     230.595  29.256 -19.918  1.00  0.00           N  
ATOM    925  H   VAL    63     229.879  29.694 -20.480  1.00  0.00           H  
ATOM    926  CA  VAL    63     230.955  27.837 -20.190  1.00  0.00           C  
ATOM    927  HA  VAL    63     231.814  27.539 -19.589  1.00  0.00           H  
ATOM    928  CB  VAL    63     229.770  26.966 -19.898  1.00  0.00           C  
ATOM    929  HB  VAL    63     229.876  25.952 -20.283  1.00  0.00           H  
ATOM    930  CG1 VAL    63     229.569  26.831 -18.382  1.00  0.00           C  
ATOM    931 HG11 VAL    63     228.699  26.248 -18.080  1.00  0.00           H  
ATOM    932 HG12 VAL    63     229.380  27.770 -17.863  1.00  0.00           H  
ATOM    933 HG13 VAL    63     230.437  26.293 -18.002  1.00  0.00           H  
ATOM    934  CG2 VAL    63     228.466  27.372 -20.395  1.00  0.00           C  
ATOM    935 HG21 VAL    63     227.676  26.622 -20.409  1.00  0.00           H  
ATOM    936 HG22 VAL    63     228.626  27.582 -21.453  1.00  0.00           H  
ATOM    937 HG23 VAL    63     228.223  28.319 -19.913  1.00  0.00           H  
ATOM    938  C   VAL    63     231.537  27.678 -21.680  1.00  0.00           C  
ATOM    939  O   VAL    63     231.722  26.540 -22.104  1.00  0.00           O  
ATOM    940  N   THR    64     231.780  28.698 -22.493  1.00  0.00           N  
ATOM    941  H   THR    64     231.666  29.670 -22.240  1.00  0.00           H  
ATOM    942  CA  THR    64     232.300  28.561 -23.865  1.00  0.00           C  
ATOM    943  HA  THR    64     231.847  27.614 -24.159  1.00  0.00           H  
ATOM    944  CB  THR    64     231.588  29.694 -24.727  1.00  0.00           C  
ATOM    945  HB  THR    64     231.677  30.648 -24.206  1.00  0.00           H  
ATOM    946  CG2 THR    64     232.252  29.809 -26.096  1.00  0.00           C  
ATOM    947 HG21 THR    64     233.105  30.472 -25.950  1.00  0.00           H  
ATOM    948 HG22 THR    64     231.516  30.324 -26.713  1.00  0.00           H  
ATOM    949 HG23 THR    64     232.613  28.854 -26.477  1.00  0.00           H  
ATOM    950  OG1 THR    64     230.201  29.464 -25.007  1.00  0.00           O  
ATOM    951  HG1 THR    64     229.901  29.294 -24.111  1.00  0.00           H  
ATOM    952  C   THR    64     233.800  28.479 -23.948  1.00  0.00           C  
ATOM    953  O   THR    64     234.326  29.407 -23.319  1.00  0.00           O  
ATOM    954  N   ASN    65     234.352  27.425 -24.594  1.00  0.00           N  
ATOM    955  H   ASN    65     233.813  26.624 -24.890  1.00  0.00           H  
ATOM    956  CA  ASN    65     235.817  27.257 -24.862  1.00  0.00           C  
ATOM    957  HA  ASN    65     236.218  28.226 -24.566  1.00  0.00           H  
ATOM    958  CB  ASN    65     236.303  26.054 -24.005  1.00  0.00           C  
ATOM    959  HB2 ASN    65     235.812  25.164 -24.398  1.00  0.00           H  
ATOM    960  HB3 ASN    65     237.369  26.036 -24.236  1.00  0.00           H  
ATOM    961  CG  ASN    65     236.098  26.333 -22.479  1.00  0.00           C  
ATOM    962  OD1 ASN    65     236.092  25.393 -21.705  1.00  0.00           O  
ATOM    963  ND2 ASN    65     236.275  27.533 -21.990  1.00  0.00           N  
ATOM    964 HD21 ASN    65     236.426  27.483 -20.992  1.00  0.00           H  
ATOM    965 HD22 ASN    65     236.425  28.345 -22.571  1.00  0.00           H  
ATOM    966  C   ASN    65     236.188  27.069 -26.324  1.00  0.00           C  
ATOM    967  O   ASN    65     235.476  26.476 -27.135  1.00  0.00           O  
ATOM    968  N   VAL    66     237.359  27.563 -26.696  1.00  0.00           N  
ATOM    969  H   VAL    66     237.873  28.097 -26.010  1.00  0.00           H  
ATOM    970  CA  VAL    66     237.792  27.633 -28.163  1.00  0.00           C  
ATOM    971  HA  VAL    66     236.829  27.832 -28.633  1.00  0.00           H  
ATOM    972  CB  VAL    66     238.718  28.805 -28.410  1.00  0.00           C  
ATOM    973  HB  VAL    66     237.970  29.549 -28.136  1.00  0.00           H  
ATOM    974  CG1 VAL    66     239.187  28.898 -29.822  1.00  0.00           C  
ATOM    975 HG11 VAL    66     239.998  28.206 -30.046  1.00  0.00           H  
ATOM    976 HG12 VAL    66     239.501  29.887 -30.156  1.00  0.00           H  
ATOM    977 HG13 VAL    66     238.326  28.693 -30.458  1.00  0.00           H  
ATOM    978  CG2 VAL    66     239.940  28.858 -27.497  1.00  0.00           C  
ATOM    979 HG21 VAL    66     240.394  29.825 -27.715  1.00  0.00           H  
ATOM    980 HG22 VAL    66     240.588  27.993 -27.636  1.00  0.00           H  
ATOM    981 HG23 VAL    66     239.622  28.698 -26.467  1.00  0.00           H  
ATOM    982  C   VAL    66     238.377  26.353 -28.697  1.00  0.00           C  
ATOM    983  O   VAL    66     238.782  25.496 -27.920  1.00  0.00           O  
ATOM    984  N   GLY    67     238.225  26.170 -30.034  1.00  0.00           N  
ATOM    985  H   GLY    67     237.820  26.911 -30.588  1.00  0.00           H  
ATOM    986  CA  GLY    67     238.833  25.000 -30.655  1.00  0.00           C  
ATOM    987  HA2 GLY    67     239.916  25.127 -30.671  1.00  0.00           H  
ATOM    988  HA3 GLY    67     238.524  24.197 -29.987  1.00  0.00           H  
ATOM    989  C   GLY    67     238.253  24.786 -32.020  1.00  0.00           C  
ATOM    990  O   GLY    67     237.951  25.738 -32.720  1.00  0.00           O  
ATOM    991  N   GLY    68     238.334  23.547 -32.488  1.00  0.00           N  
ATOM    992  H   GLY    68     238.932  22.981 -31.903  1.00  0.00           H  
ATOM    993  CA  GLY    68     238.066  23.110 -33.866  1.00  0.00           C  
ATOM    994  HA2 GLY    68     238.225  23.888 -34.613  1.00  0.00           H  
ATOM    995  HA3 GLY    68     238.908  22.526 -34.238  1.00  0.00           H  
ATOM    996  C   GLY    68     236.841  22.262 -34.011  1.00  0.00           C  
ATOM    997  O   GLY    68     236.002  22.081 -33.123  1.00  0.00           O  
ATOM    998  N   ALA    69     236.816  21.418 -35.092  1.00  0.00           N  
ATOM    999  H   ALA    69     237.686  21.476 -35.602  1.00  0.00           H  
ATOM   1000  CA  ALA    69     235.832  20.439 -35.498  1.00  0.00           C  
ATOM   1001  HA  ALA    69     234.891  20.799 -35.082  1.00  0.00           H  
ATOM   1002  CB  ALA    69     235.872  20.359 -36.999  1.00  0.00           C  
ATOM   1003  HB1 ALA    69     235.772  21.330 -37.485  1.00  0.00           H  
ATOM   1004  HB2 ALA    69     236.870  19.941 -37.128  1.00  0.00           H  
ATOM   1005  HB3 ALA    69     235.270  19.608 -37.510  1.00  0.00           H  
ATOM   1006  C   ALA    69     235.898  19.128 -34.826  1.00  0.00           C  
ATOM   1007  O   ALA    69     235.240  18.110 -35.277  1.00  0.00           O  
ATOM   1008  N   VAL    70     236.751  18.932 -33.781  1.00  0.00           N  
ATOM   1009  H   VAL    70     237.189  19.732 -33.348  1.00  0.00           H  
ATOM   1010  CA  VAL    70     236.975  17.714 -33.149  1.00  0.00           C  
ATOM   1011  HA  VAL    70     236.853  16.880 -33.840  1.00  0.00           H  
ATOM   1012  CB  VAL    70     238.390  17.741 -32.427  1.00  0.00           C  
ATOM   1013  HB  VAL    70     238.220  18.434 -31.603  1.00  0.00           H  
ATOM   1014  CG1 VAL    70     239.600  18.182 -33.283  1.00  0.00           C  
ATOM   1015 HG11 VAL    70     240.554  18.052 -32.773  1.00  0.00           H  
ATOM   1016 HG12 VAL    70     239.552  19.189 -33.698  1.00  0.00           H  
ATOM   1017 HG13 VAL    70     239.589  17.504 -34.137  1.00  0.00           H  
ATOM   1018  CG2 VAL    70     238.906  16.506 -31.621  1.00  0.00           C  
ATOM   1019 HG21 VAL    70     239.792  16.686 -31.013  1.00  0.00           H  
ATOM   1020 HG22 VAL    70     238.961  15.576 -32.188  1.00  0.00           H  
ATOM   1021 HG23 VAL    70     238.072  16.433 -30.923  1.00  0.00           H  
ATOM   1022  C   VAL    70     235.768  17.480 -32.199  1.00  0.00           C  
ATOM   1023  O   VAL    70     235.778  17.813 -31.087  1.00  0.00           O  
ATOM   1024  N   VAL    71     234.766  16.708 -32.644  1.00  0.00           N  
ATOM   1025  H   VAL    71     235.001  16.229 -33.501  1.00  0.00           H  
ATOM   1026  CA  VAL    71     233.612  16.377 -31.919  1.00  0.00           C  
ATOM   1027  HA  VAL    71     233.329  17.354 -31.528  1.00  0.00           H  
ATOM   1028  CB  VAL    71     232.579  15.726 -32.795  1.00  0.00           C  
ATOM   1029  HB  VAL    71     232.940  14.703 -32.898  1.00  0.00           H  
ATOM   1030  CG1 VAL    71     232.518  16.413 -34.192  1.00  0.00           C  
ATOM   1031 HG11 VAL    71     233.472  16.197 -34.672  1.00  0.00           H  
ATOM   1032 HG12 VAL    71     232.409  17.484 -34.023  1.00  0.00           H  
ATOM   1033 HG13 VAL    71     231.639  16.112 -34.761  1.00  0.00           H  
ATOM   1034  CG2 VAL    71     231.212  15.727 -32.139  1.00  0.00           C  
ATOM   1035 HG21 VAL    71     231.250  16.617 -31.511  1.00  0.00           H  
ATOM   1036 HG22 VAL    71     231.112  14.804 -31.567  1.00  0.00           H  
ATOM   1037 HG23 VAL    71     230.393  15.736 -32.858  1.00  0.00           H  
ATOM   1038  C   VAL    71     233.725  15.473 -30.698  1.00  0.00           C  
ATOM   1039  O   VAL    71     234.284  14.355 -30.717  1.00  0.00           O  
ATOM   1040  N   THR    72     233.209  15.989 -29.472  1.00  0.00           N  
ATOM   1041  H   THR    72     232.547  16.752 -29.490  1.00  0.00           H  
ATOM   1042  CA  THR    72     233.293  15.473 -28.091  1.00  0.00           C  
ATOM   1043  HA  THR    72     234.248  15.755 -27.648  1.00  0.00           H  
ATOM   1044  CB  THR    72     232.045  15.970 -27.340  1.00  0.00           C  
ATOM   1045  HB  THR    72     231.876  15.394 -26.430  1.00  0.00           H  
ATOM   1046  CG2 THR    72     232.247  17.344 -26.723  1.00  0.00           C  
ATOM   1047 HG21 THR    72     231.312  17.656 -26.258  1.00  0.00           H  
ATOM   1048 HG22 THR    72     232.469  18.193 -27.370  1.00  0.00           H  
ATOM   1049 HG23 THR    72     233.148  17.323 -26.111  1.00  0.00           H  
ATOM   1050  OG1 THR    72     230.877  15.866 -28.027  1.00  0.00           O  
ATOM   1051  HG1 THR    72     230.464  15.030 -27.796  1.00  0.00           H  
ATOM   1052  C   THR    72     233.154  13.962 -27.974  1.00  0.00           C  
ATOM   1053  O   THR    72     234.063  13.338 -27.388  1.00  0.00           O  
ATOM   1054  N   GLY    73     232.107  13.401 -28.621  1.00  0.00           N  
ATOM   1055  H   GLY    73     231.599  13.933 -29.314  1.00  0.00           H  
ATOM   1056  CA  GLY    73     231.762  12.010 -28.623  1.00  0.00           C  
ATOM   1057  HA2 GLY    73     232.322  11.508 -27.834  1.00  0.00           H  
ATOM   1058  HA3 GLY    73     230.712  11.847 -28.378  1.00  0.00           H  
ATOM   1059  C   GLY    73     232.032  11.306 -29.962  1.00  0.00           C  
ATOM   1060  O   GLY    73     233.040  11.617 -30.582  1.00  0.00           O  
ATOM   1061  N   VAL    74     231.136  10.368 -30.329  1.00  0.00           N  
ATOM   1062  H   VAL    74     230.215  10.353 -29.916  1.00  0.00           H  
ATOM   1063  CA  VAL    74     231.403   9.534 -31.545  1.00  0.00           C  
ATOM   1064  HA  VAL    74     232.341   9.756 -32.053  1.00  0.00           H  
ATOM   1065  CB  VAL    74     231.456   8.029 -31.124  1.00  0.00           C  
ATOM   1066  HB  VAL    74     230.553   7.904 -30.527  1.00  0.00           H  
ATOM   1067  CG1 VAL    74     231.292   7.133 -32.354  1.00  0.00           C  
ATOM   1068 HG11 VAL    74     231.482   6.109 -32.035  1.00  0.00           H  
ATOM   1069 HG12 VAL    74     232.119   7.364 -33.025  1.00  0.00           H  
ATOM   1070 HG13 VAL    74     230.304   7.290 -32.787  1.00  0.00           H  
ATOM   1071  CG2 VAL    74     232.677   7.675 -30.314  1.00  0.00           C  
ATOM   1072 HG21 VAL    74     233.060   8.485 -29.693  1.00  0.00           H  
ATOM   1073 HG22 VAL    74     233.388   7.340 -31.069  1.00  0.00           H  
ATOM   1074 HG23 VAL    74     232.478   6.852 -29.628  1.00  0.00           H  
ATOM   1075  C   VAL    74     230.348   9.783 -32.630  1.00  0.00           C  
ATOM   1076  O   VAL    74     229.152   9.666 -32.322  1.00  0.00           O  
ATOM   1077  N   THR    75     230.834  10.142 -33.861  1.00  0.00           N  
ATOM   1078  H   THR    75     231.764  10.528 -33.783  1.00  0.00           H  
ATOM   1079  CA  THR    75     229.959  10.588 -34.992  1.00  0.00           C  
ATOM   1080  HA  THR    75     229.035  10.922 -34.520  1.00  0.00           H  
ATOM   1081  CB  THR    75     230.572  11.826 -35.737  1.00  0.00           C  
ATOM   1082  HB  THR    75     229.642  12.226 -36.142  1.00  0.00           H  
ATOM   1083  CG2 THR    75     231.733  11.768 -36.686  1.00  0.00           C  
ATOM   1084 HG21 THR    75     231.466  11.317 -37.641  1.00  0.00           H  
ATOM   1085 HG22 THR    75     232.383  11.127 -36.091  1.00  0.00           H  
ATOM   1086 HG23 THR    75     232.209  12.687 -37.028  1.00  0.00           H  
ATOM   1087  OG1 THR    75     231.110  12.680 -34.769  1.00  0.00           O  
ATOM   1088  HG1 THR    75     230.810  13.579 -34.926  1.00  0.00           H  
ATOM   1089  C   THR    75     229.379   9.465 -35.859  1.00  0.00           C  
ATOM   1090  O   THR    75     228.640   9.799 -36.746  1.00  0.00           O  
ATOM   1091  N   ALA    76     229.655   8.141 -35.549  1.00  0.00           N  
ATOM   1092  H   ALA    76     230.177   7.967 -34.702  1.00  0.00           H  
ATOM   1093  CA  ALA    76     229.000   7.077 -36.404  1.00  0.00           C  
ATOM   1094  HA  ALA    76     227.986   7.344 -36.702  1.00  0.00           H  
ATOM   1095  CB  ALA    76     229.659   6.940 -37.805  1.00  0.00           C  
ATOM   1096  HB1 ALA    76     229.687   7.943 -38.232  1.00  0.00           H  
ATOM   1097  HB2 ALA    76     230.687   6.586 -37.723  1.00  0.00           H  
ATOM   1098  HB3 ALA    76     229.053   6.344 -38.486  1.00  0.00           H  
ATOM   1099  C   ALA    76     228.994   5.766 -35.725  1.00  0.00           C  
ATOM   1100  O   ALA    76     229.844   5.519 -34.883  1.00  0.00           O  
ATOM   1101  N   VAL    77     228.034   4.926 -36.024  1.00  0.00           N  
ATOM   1102  H   VAL    77     227.434   5.300 -36.745  1.00  0.00           H  
ATOM   1103  CA  VAL    77     228.087   3.525 -35.616  1.00  0.00           C  
ATOM   1104  HA  VAL    77     228.473   3.421 -34.602  1.00  0.00           H  
ATOM   1105  CB  VAL    77     226.632   2.921 -35.601  1.00  0.00           C  
ATOM   1106  HB  VAL    77     226.778   1.990 -35.054  1.00  0.00           H  
ATOM   1107  CG1 VAL    77     226.192   2.446 -37.073  1.00  0.00           C  
ATOM   1108 HG11 VAL    77     225.162   2.094 -37.025  1.00  0.00           H  
ATOM   1109 HG12 VAL    77     226.848   1.656 -37.440  1.00  0.00           H  
ATOM   1110 HG13 VAL    77     226.464   3.350 -37.618  1.00  0.00           H  
ATOM   1111  CG2 VAL    77     225.544   3.858 -35.106  1.00  0.00           C  
ATOM   1112 HG21 VAL    77     224.561   3.533 -35.449  1.00  0.00           H  
ATOM   1113 HG22 VAL    77     225.621   4.885 -35.463  1.00  0.00           H  
ATOM   1114 HG23 VAL    77     225.435   3.777 -34.025  1.00  0.00           H  
ATOM   1115  C   VAL    77     229.018   2.794 -36.555  1.00  0.00           C  
ATOM   1116  O   VAL    77     229.433   3.267 -37.589  1.00  0.00           O  
ATOM   1117  N   ALA    78     229.309   1.493 -36.312  1.00  0.00           N  
ATOM   1118  H   ALA    78     229.105   1.076 -35.415  1.00  0.00           H  
ATOM   1119  CA  ALA    78     230.089   0.599 -37.211  1.00  0.00           C  
ATOM   1120  HA  ALA    78     229.726   0.449 -38.228  1.00  0.00           H  
ATOM   1121  CB  ALA    78     231.582   0.940 -37.185  1.00  0.00           C  
ATOM   1122  HB1 ALA    78     232.025   0.698 -36.218  1.00  0.00           H  
ATOM   1123  HB2 ALA    78     232.207   0.534 -37.980  1.00  0.00           H  
ATOM   1124  HB3 ALA    78     231.666   2.021 -37.294  1.00  0.00           H  
ATOM   1125  C   ALA    78     229.849  -0.847 -36.640  1.00  0.00           C  
ATOM   1126  O   ALA    78     229.559  -1.032 -35.518  1.00  0.00           O  
ATOM   1127  N   GLN    79     230.047  -1.784 -37.498  1.00  0.00           N  
ATOM   1128  H   GLN    79     229.968  -1.557 -38.479  1.00  0.00           H  
ATOM   1129  CA  GLN    79     229.969  -3.235 -37.197  1.00  0.00           C  
ATOM   1130  HA  GLN    79     230.746  -3.422 -36.455  1.00  0.00           H  
ATOM   1131  CB  GLN    79     228.489  -3.648 -36.728  1.00  0.00           C  
ATOM   1132  HB2 GLN    79     228.182  -3.035 -35.881  1.00  0.00           H  
ATOM   1133  HB3 GLN    79     227.840  -3.420 -37.574  1.00  0.00           H  
ATOM   1134  CG  GLN    79     228.166  -5.192 -36.355  1.00  0.00           C  
ATOM   1135  HG2 GLN    79     227.183  -5.264 -35.890  1.00  0.00           H  
ATOM   1136  HG3 GLN    79     228.263  -5.912 -37.168  1.00  0.00           H  
ATOM   1137  CD  GLN    79     229.053  -5.850 -35.420  1.00  0.00           C  
ATOM   1138  OE1 GLN    79     230.254  -5.652 -35.467  1.00  0.00           O  
ATOM   1139  NE2 GLN    79     228.694  -6.740 -34.533  1.00  0.00           N  
ATOM   1140 HE21 GLN    79     227.755  -7.110 -34.500  1.00  0.00           H  
ATOM   1141 HE22 GLN    79     229.257  -7.247 -33.866  1.00  0.00           H  
ATOM   1142  C   GLN    79     230.402  -4.016 -38.479  1.00  0.00           C  
ATOM   1143  O   GLN    79     230.446  -3.508 -39.604  1.00  0.00           O  
ATOM   1144  N   LYS    80     230.928  -5.261 -38.313  1.00  0.00           N  
ATOM   1145  H   LYS    80     230.773  -5.646 -37.392  1.00  0.00           H  
ATOM   1146  CA  LYS    80     231.342  -6.074 -39.401  1.00  0.00           C  
ATOM   1147  HA  LYS    80     231.790  -5.411 -40.141  1.00  0.00           H  
ATOM   1148  CB  LYS    80     232.410  -7.040 -39.001  1.00  0.00           C  
ATOM   1149  HB2 LYS    80     232.853  -7.577 -39.840  1.00  0.00           H  
ATOM   1150  HB3 LYS    80     233.227  -6.505 -38.516  1.00  0.00           H  
ATOM   1151  CG  LYS    80     231.920  -8.028 -37.977  1.00  0.00           C  
ATOM   1152  HG2 LYS    80     231.157  -7.622 -37.313  1.00  0.00           H  
ATOM   1153  HG3 LYS    80     231.666  -8.938 -38.520  1.00  0.00           H  
ATOM   1154  CD  LYS    80     233.067  -8.584 -37.101  1.00  0.00           C  
ATOM   1155  HD2 LYS    80     233.759  -9.179 -37.696  1.00  0.00           H  
ATOM   1156  HD3 LYS    80     233.548  -7.942 -36.364  1.00  0.00           H  
ATOM   1157  CE  LYS    80     232.355  -9.531 -36.118  1.00  0.00           C  
ATOM   1158  HE2 LYS    80     231.356  -9.814 -36.450  1.00  0.00           H  
ATOM   1159  HE3 LYS    80     232.795 -10.523 -36.212  1.00  0.00           H  
ATOM   1160  NZ  LYS    80     232.429  -9.019 -34.707  1.00  0.00           N  
ATOM   1161  HZ1 LYS    80     232.025  -8.117 -34.499  1.00  0.00           H  
ATOM   1162  HZ2 LYS    80     232.040  -9.675 -34.045  1.00  0.00           H  
ATOM   1163  HZ3 LYS    80     233.405  -8.903 -34.476  1.00  0.00           H  
ATOM   1164  C   LYS    80     230.129  -6.677 -40.200  1.00  0.00           C  
ATOM   1165  O   LYS    80     229.038  -6.709 -39.749  1.00  0.00           O  
ATOM   1166  N   THR    81     230.420  -7.186 -41.415  1.00  0.00           N  
ATOM   1167  H   THR    81     231.375  -7.169 -41.744  1.00  0.00           H  
ATOM   1168  CA  THR    81     229.306  -7.810 -42.250  1.00  0.00           C  
ATOM   1169  HA  THR    81     228.452  -7.133 -42.215  1.00  0.00           H  
ATOM   1170  CB  THR    81     229.770  -7.937 -43.667  1.00  0.00           C  
ATOM   1171  HB  THR    81     230.766  -8.378 -43.609  1.00  0.00           H  
ATOM   1172  CG2 THR    81     229.998  -6.437 -44.225  1.00  0.00           C  
ATOM   1173 HG21 THR    81     229.106  -5.844 -44.026  1.00  0.00           H  
ATOM   1174 HG22 THR    81     230.143  -6.546 -45.300  1.00  0.00           H  
ATOM   1175 HG23 THR    81     230.832  -5.928 -43.744  1.00  0.00           H  
ATOM   1176  OG1 THR    81     228.858  -8.649 -44.530  1.00  0.00           O  
ATOM   1177  HG1 THR    81     229.318  -9.052 -45.270  1.00  0.00           H  
ATOM   1178  C   THR    81     228.931  -9.242 -41.672  1.00  0.00           C  
ATOM   1179  O   THR    81     229.723  -9.791 -40.846  1.00  0.00           O  
ATOM   1180  N   VAL    82     227.697  -9.744 -41.936  1.00  0.00           N  
ATOM   1181  H   VAL    82     226.973  -9.238 -42.425  1.00  0.00           H  
ATOM   1182  CA  VAL    82     227.545 -11.062 -41.461  1.00  0.00           C  
ATOM   1183  HA  VAL    82     227.888 -11.134 -40.429  1.00  0.00           H  
ATOM   1184  CB  VAL    82     226.083 -11.442 -41.322  1.00  0.00           C  
ATOM   1185  HB  VAL    82     225.461 -11.514 -42.215  1.00  0.00           H  
ATOM   1186  CG1 VAL    82     225.850 -12.654 -40.427  1.00  0.00           C  
ATOM   1187 HG11 VAL    82     224.824 -12.726 -40.067  1.00  0.00           H  
ATOM   1188 HG12 VAL    82     226.534 -12.426 -39.609  1.00  0.00           H  
ATOM   1189 HG13 VAL    82     226.158 -13.618 -40.832  1.00  0.00           H  
ATOM   1190  CG2 VAL    82     225.381 -10.441 -40.405  1.00  0.00           C  
ATOM   1191 HG21 VAL    82     224.490 -10.768 -39.868  1.00  0.00           H  
ATOM   1192 HG22 VAL    82     225.026  -9.577 -40.967  1.00  0.00           H  
ATOM   1193 HG23 VAL    82     226.077 -10.080 -39.648  1.00  0.00           H  
ATOM   1194  C   VAL    82     228.208 -12.034 -42.452  1.00  0.00           C  
ATOM   1195  O   VAL    82     228.213 -13.235 -42.170  1.00  0.00           O  
ATOM   1196  N   GLU    83     228.965 -11.582 -43.538  1.00  0.00           N  
ATOM   1197  H   GLU    83     228.806 -10.618 -43.795  1.00  0.00           H  
ATOM   1198  CA  GLU    83     229.635 -12.476 -44.470  1.00  0.00           C  
ATOM   1199  HA  GLU    83     229.080 -13.403 -44.618  1.00  0.00           H  
ATOM   1200  CB  GLU    83     229.792 -11.942 -45.832  1.00  0.00           C  
ATOM   1201  HB2 GLU    83     228.782 -11.790 -46.211  1.00  0.00           H  
ATOM   1202  HB3 GLU    83     230.304 -10.982 -45.767  1.00  0.00           H  
ATOM   1203  CG  GLU    83     230.574 -12.790 -46.851  1.00  0.00           C  
ATOM   1204  HG2 GLU    83     230.868 -12.124 -47.662  1.00  0.00           H  
ATOM   1205  HG3 GLU    83     231.484 -13.201 -46.414  1.00  0.00           H  
ATOM   1206  CD  GLU    83     229.758 -13.952 -47.468  1.00  0.00           C  
ATOM   1207  OE1 GLU    83     228.612 -13.643 -47.974  1.00  0.00           O  
ATOM   1208  OE2 GLU    83     230.294 -15.011 -47.674  1.00  0.00           O  
ATOM   1209  C   GLU    83     230.985 -12.801 -43.873  1.00  0.00           C  
ATOM   1210  O   GLU    83     231.687 -13.830 -44.152  1.00  0.00           O  
ATOM   1211  N   GLY    84     231.527 -11.918 -42.995  1.00  0.00           N  
ATOM   1212  H   GLY    84     230.965 -11.153 -42.652  1.00  0.00           H  
ATOM   1213  CA  GLY    84     232.884 -11.974 -42.329  1.00  0.00           C  
ATOM   1214  HA2 GLY    84     232.921 -11.554 -41.324  1.00  0.00           H  
ATOM   1215  HA3 GLY    84     233.003 -13.047 -42.178  1.00  0.00           H  
ATOM   1216  C   GLY    84     234.035 -11.505 -43.294  1.00  0.00           C  
ATOM   1217  O   GLY    84     233.844 -10.692 -44.228  1.00  0.00           O  
ATOM   1218  N   ALA    85     235.210 -11.978 -43.011  1.00  0.00           N  
ATOM   1219  H   ALA    85     235.343 -12.545 -42.186  1.00  0.00           H  
ATOM   1220  CA  ALA    85     236.399 -11.768 -43.812  1.00  0.00           C  
ATOM   1221  HA  ALA    85     236.453 -10.683 -43.720  1.00  0.00           H  
ATOM   1222  CB  ALA    85     237.668 -12.369 -43.120  1.00  0.00           C  
ATOM   1223  HB1 ALA    85     238.515 -11.920 -43.637  1.00  0.00           H  
ATOM   1224  HB2 ALA    85     237.630 -12.159 -42.051  1.00  0.00           H  
ATOM   1225  HB3 ALA    85     237.735 -13.455 -43.190  1.00  0.00           H  
ATOM   1226  C   ALA    85     236.261 -12.332 -45.195  1.00  0.00           C  
ATOM   1227  O   ALA    85     235.858 -13.456 -45.422  1.00  0.00           O  
ATOM   1228  N   GLY    86     236.824 -11.712 -46.341  1.00  0.00           N  
ATOM   1229  H   GLY    86     237.289 -10.854 -46.081  1.00  0.00           H  
ATOM   1230  CA  GLY    86     236.457 -11.995 -47.772  1.00  0.00           C  
ATOM   1231  HA2 GLY    86     235.379 -12.089 -47.902  1.00  0.00           H  
ATOM   1232  HA3 GLY    86     236.756 -11.131 -48.366  1.00  0.00           H  
ATOM   1233  C   GLY    86     237.094 -13.280 -48.290  1.00  0.00           C  
ATOM   1234  O   GLY    86     237.658 -14.018 -47.536  1.00  0.00           O  
ATOM   1235  N   SER    87     237.059 -13.619 -49.552  1.00  0.00           N  
ATOM   1236  H   SER    87     236.832 -12.956 -50.280  1.00  0.00           H  
ATOM   1237  CA  SER    87     237.538 -14.928 -50.093  1.00  0.00           C  
ATOM   1238  HA  SER    87     238.303 -15.243 -49.384  1.00  0.00           H  
ATOM   1239  CB  SER    87     236.378 -15.871 -50.218  1.00  0.00           C  
ATOM   1240  HB2 SER    87     235.971 -15.933 -49.209  1.00  0.00           H  
ATOM   1241  HB3 SER    87     235.626 -15.441 -50.880  1.00  0.00           H  
ATOM   1242  OG  SER    87     236.529 -17.189 -50.631  1.00  0.00           O  
ATOM   1243  HG  SER    87     235.762 -17.766 -50.600  1.00  0.00           H  
ATOM   1244  C   SER    87     238.154 -14.875 -51.463  1.00  0.00           C  
ATOM   1245  O   SER    87     237.684 -14.066 -52.275  1.00  0.00           O  
ATOM   1246  N   ILE    88     239.033 -15.816 -51.906  1.00  0.00           N  
ATOM   1247  H   ILE    88     239.375 -16.486 -51.232  1.00  0.00           H  
ATOM   1248  CA  ILE    88     239.648 -16.038 -53.241  1.00  0.00           C  
ATOM   1249  HA  ILE    88     239.694 -15.052 -53.704  1.00  0.00           H  
ATOM   1250  CB  ILE    88     241.111 -16.579 -52.975  1.00  0.00           C  
ATOM   1251  HB  ILE    88     240.916 -17.546 -52.511  1.00  0.00           H  
ATOM   1252  CG2 ILE    88     241.934 -16.823 -54.213  1.00  0.00           C  
ATOM   1253 HG21 ILE    88     241.401 -17.488 -54.892  1.00  0.00           H  
ATOM   1254 HG22 ILE    88     242.863 -17.318 -53.930  1.00  0.00           H  
ATOM   1255 HG23 ILE    88     242.168 -15.899 -54.742  1.00  0.00           H  
ATOM   1256  CG1 ILE    88     241.893 -15.656 -52.066  1.00  0.00           C  
ATOM   1257 HG12 ILE    88     242.411 -14.954 -52.719  1.00  0.00           H  
ATOM   1258 HG13 ILE    88     241.366 -14.894 -51.492  1.00  0.00           H  
ATOM   1259  CD1 ILE    88     242.912 -16.401 -51.207  1.00  0.00           C  
ATOM   1260 HD11 ILE    88     243.331 -15.703 -50.483  1.00  0.00           H  
ATOM   1261 HD12 ILE    88     243.734 -16.657 -51.875  1.00  0.00           H  
ATOM   1262 HD13 ILE    88     242.312 -17.153 -50.696  1.00  0.00           H  
ATOM   1263  C   ILE    88     238.752 -16.840 -54.084  1.00  0.00           C  
ATOM   1264  O   ILE    88     238.203 -17.829 -53.602  1.00  0.00           O  
ATOM   1265  N   ALA    89     238.757 -16.581 -55.386  1.00  0.00           N  
ATOM   1266  H   ALA    89     239.271 -15.749 -55.640  1.00  0.00           H  
ATOM   1267  CA  ALA    89     238.102 -17.407 -56.404  1.00  0.00           C  
ATOM   1268  HA  ALA    89     237.220 -17.936 -56.044  1.00  0.00           H  
ATOM   1269  CB  ALA    89     237.756 -16.520 -57.624  1.00  0.00           C  
ATOM   1270  HB1 ALA    89     237.160 -17.195 -58.237  1.00  0.00           H  
ATOM   1271  HB2 ALA    89     237.092 -15.693 -57.374  1.00  0.00           H  
ATOM   1272  HB3 ALA    89     238.681 -16.146 -58.065  1.00  0.00           H  
ATOM   1273  C   ALA    89     238.921 -18.677 -56.848  1.00  0.00           C  
ATOM   1274  O   ALA    89     240.051 -18.502 -57.177  1.00  0.00           O  
ATOM   1275  N   ALA    90     238.455 -19.891 -56.632  1.00  0.00           N  
ATOM   1276  H   ALA    90     237.487 -19.913 -56.346  1.00  0.00           H  
ATOM   1277  CA  ALA    90     239.085 -21.121 -57.099  1.00  0.00           C  
ATOM   1278  HA  ALA    90     239.909 -20.843 -57.757  1.00  0.00           H  
ATOM   1279  CB  ALA    90     239.694 -21.753 -55.831  1.00  0.00           C  
ATOM   1280  HB1 ALA    90     240.036 -20.904 -55.238  1.00  0.00           H  
ATOM   1281  HB2 ALA    90     238.964 -22.230 -55.176  1.00  0.00           H  
ATOM   1282  HB3 ALA    90     240.515 -22.433 -56.057  1.00  0.00           H  
ATOM   1283  C   ALA    90     238.079 -22.004 -57.930  1.00  0.00           C  
ATOM   1284  O   ALA    90     236.913 -21.655 -58.114  1.00  0.00           O  
ATOM   1285  N   ALA    91     238.577 -23.144 -58.418  1.00  0.00           N  
ATOM   1286  H   ALA    91     239.585 -23.205 -58.433  1.00  0.00           H  
ATOM   1287  CA  ALA    91     237.886 -24.302 -59.148  1.00  0.00           C  
ATOM   1288  HA  ALA    91     236.817 -24.270 -58.937  1.00  0.00           H  
ATOM   1289  CB  ALA    91     237.982 -23.951 -60.630  1.00  0.00           C  
ATOM   1290  HB1 ALA    91     239.025 -23.814 -60.914  1.00  0.00           H  
ATOM   1291  HB2 ALA    91     237.606 -24.789 -61.218  1.00  0.00           H  
ATOM   1292  HB3 ALA    91     237.329 -23.119 -60.894  1.00  0.00           H  
ATOM   1293  C   ALA    91     238.325 -25.654 -58.752  1.00  0.00           C  
ATOM   1294  O   ALA    91     239.506 -25.851 -58.588  1.00  0.00           O  
ATOM   1295  N   THR    92     237.363 -26.616 -58.552  1.00  0.00           N  
ATOM   1296  H   THR    92     236.440 -26.331 -58.849  1.00  0.00           H  
ATOM   1297  CA  THR    92     237.486 -27.892 -57.944  1.00  0.00           C  
ATOM   1298  HA  THR    92     238.139 -27.711 -57.091  1.00  0.00           H  
ATOM   1299  CB  THR    92     236.183 -28.518 -57.418  1.00  0.00           C  
ATOM   1300  HB  THR    92     235.677 -28.977 -58.267  1.00  0.00           H  
ATOM   1301  CG2 THR    92     235.234 -27.584 -56.812  1.00  0.00           C  
ATOM   1302 HG21 THR    92     234.743 -26.862 -57.465  1.00  0.00           H  
ATOM   1303 HG22 THR    92     235.824 -27.102 -56.032  1.00  0.00           H  
ATOM   1304 HG23 THR    92     234.328 -27.943 -56.324  1.00  0.00           H  
ATOM   1305  OG1 THR    92     236.496 -29.335 -56.325  1.00  0.00           O  
ATOM   1306  HG1 THR    92     235.670 -29.420 -55.843  1.00  0.00           H  
ATOM   1307  C   THR    92     238.161 -28.959 -58.700  1.00  0.00           C  
ATOM   1308  O   THR    92     237.871 -29.124 -59.897  1.00  0.00           O  
ATOM   1309  N   GLY    93     239.195 -29.601 -58.173  1.00  0.00           N  
ATOM   1310  H   GLY    93     239.642 -29.291 -57.323  1.00  0.00           H  
ATOM   1311  CA  GLY    93     240.133 -30.457 -58.946  1.00  0.00           C  
ATOM   1312  HA2 GLY    93     240.865 -30.928 -58.290  1.00  0.00           H  
ATOM   1313  HA3 GLY    93     239.526 -31.266 -59.352  1.00  0.00           H  
ATOM   1314  C   GLY    93     240.976 -29.806 -60.001  1.00  0.00           C  
ATOM   1315  O   GLY    93     241.743 -30.396 -60.753  1.00  0.00           O  
ATOM   1316  N   PHE    94     241.063 -28.487 -60.053  1.00  0.00           N  
ATOM   1317  H   PHE    94     240.551 -27.983 -59.343  1.00  0.00           H  
ATOM   1318  CA  PHE    94     241.888 -27.667 -61.021  1.00  0.00           C  
ATOM   1319  HA  PHE    94     242.611 -28.284 -61.555  1.00  0.00           H  
ATOM   1320  CB  PHE    94     240.919 -27.221 -62.152  1.00  0.00           C  
ATOM   1321  HB2 PHE    94     239.961 -27.720 -62.007  1.00  0.00           H  
ATOM   1322  HB3 PHE    94     240.754 -26.151 -62.020  1.00  0.00           H  
ATOM   1323  CG  PHE    94     241.240 -27.606 -63.578  1.00  0.00           C  
ATOM   1324  CD1 PHE    94     241.252 -28.905 -63.932  1.00  0.00           C  
ATOM   1325  HD1 PHE    94     240.736 -29.569 -63.255  1.00  0.00           H  
ATOM   1326  CE1 PHE    94     241.564 -29.366 -65.218  1.00  0.00           C  
ATOM   1327  HE1 PHE    94     241.529 -30.441 -65.307  1.00  0.00           H  
ATOM   1328  CZ  PHE    94     242.057 -28.474 -66.083  1.00  0.00           C  
ATOM   1329  HZ  PHE    94     242.450 -28.812 -67.030  1.00  0.00           H  
ATOM   1330  CE2 PHE    94     242.010 -27.101 -65.897  1.00  0.00           C  
ATOM   1331  HE2 PHE    94     242.321 -26.312 -66.566  1.00  0.00           H  
ATOM   1332  CD2 PHE    94     241.619 -26.659 -64.635  1.00  0.00           C  
ATOM   1333  HD2 PHE    94     241.514 -25.592 -64.504  1.00  0.00           H  
ATOM   1334  C   PHE    94     242.678 -26.473 -60.472  1.00  0.00           C  
ATOM   1335  O   PHE    94     243.500 -25.840 -61.174  1.00  0.00           O  
ATOM   1336  N   VAL    95     242.505 -26.037 -59.242  1.00  0.00           N  
ATOM   1337  H   VAL    95     241.606 -26.326 -58.883  1.00  0.00           H  
ATOM   1338  CA  VAL    95     243.221 -24.984 -58.417  1.00  0.00           C  
ATOM   1339  HA  VAL    95     244.293 -24.976 -58.613  1.00  0.00           H  
ATOM   1340  CB  VAL    95     242.434 -23.602 -58.471  1.00  0.00           C  
ATOM   1341  HB  VAL    95     241.501 -23.874 -57.977  1.00  0.00           H  
ATOM   1342  CG1 VAL    95     242.089 -23.119 -59.894  1.00  0.00           C  
ATOM   1343 HG11 VAL    95     241.549 -23.949 -60.351  1.00  0.00           H  
ATOM   1344 HG12 VAL    95     242.928 -22.892 -60.551  1.00  0.00           H  
ATOM   1345 HG13 VAL    95     241.390 -22.282 -59.887  1.00  0.00           H  
ATOM   1346  CG2 VAL    95     243.140 -22.400 -57.798  1.00  0.00           C  
ATOM   1347 HG21 VAL    95     242.581 -21.479 -57.960  1.00  0.00           H  
ATOM   1348 HG22 VAL    95     244.091 -22.248 -58.308  1.00  0.00           H  
ATOM   1349 HG23 VAL    95     243.367 -22.634 -56.758  1.00  0.00           H  
ATOM   1350  C   VAL    95     243.244 -25.401 -56.994  1.00  0.00           C  
ATOM   1351  O   VAL    95     244.151 -24.915 -56.372  1.00  0.00           O  
ATOM   1352  N   LYS    96     242.429 -26.311 -56.499  1.00  0.00           N  
ATOM   1353  H   LYS    96     241.776 -26.650 -57.191  1.00  0.00           H  
ATOM   1354  CA  LYS    96     242.375 -26.841 -55.172  1.00  0.00           C  
ATOM   1355  HA  LYS    96     243.348 -26.810 -54.681  1.00  0.00           H  
ATOM   1356  CB  LYS    96     241.269 -26.114 -54.319  1.00  0.00           C  
ATOM   1357  HB2 LYS    96     240.292 -26.165 -54.799  1.00  0.00           H  
ATOM   1358  HB3 LYS    96     241.145 -26.569 -53.337  1.00  0.00           H  
ATOM   1359  CG  LYS    96     241.676 -24.608 -54.046  1.00  0.00           C  
ATOM   1360  HG2 LYS    96     241.953 -24.013 -54.916  1.00  0.00           H  
ATOM   1361  HG3 LYS    96     240.813 -24.073 -53.649  1.00  0.00           H  
ATOM   1362  CD  LYS    96     242.776 -24.414 -53.016  1.00  0.00           C  
ATOM   1363  HD2 LYS    96     242.344 -24.988 -52.196  1.00  0.00           H  
ATOM   1364  HD3 LYS    96     243.667 -24.929 -53.375  1.00  0.00           H  
ATOM   1365  CE  LYS    96     243.061 -22.938 -52.741  1.00  0.00           C  
ATOM   1366  HE2 LYS    96     243.610 -22.503 -53.576  1.00  0.00           H  
ATOM   1367  HE3 LYS    96     242.230 -22.235 -52.681  1.00  0.00           H  
ATOM   1368  NZ  LYS    96     244.011 -22.770 -51.510  1.00  0.00           N  
ATOM   1369  HZ1 LYS    96     244.837 -23.316 -51.708  1.00  0.00           H  
ATOM   1370  HZ2 LYS    96     244.350 -21.828 -51.381  1.00  0.00           H  
ATOM   1371  HZ3 LYS    96     243.689 -22.963 -50.572  1.00  0.00           H  
ATOM   1372  C   LYS    96     241.942 -28.281 -55.283  1.00  0.00           C  
ATOM   1373  O   LYS    96     241.286 -28.679 -56.280  1.00  0.00           O  
ATOM   1374  N   LYS    97     242.119 -29.027 -54.195  1.00  0.00           N  
ATOM   1375  H   LYS    97     242.688 -28.867 -53.375  1.00  0.00           H  
ATOM   1376  CA  LYS    97     241.474 -30.365 -54.015  1.00  0.00           C  
ATOM   1377  HA  LYS    97     241.661 -30.642 -52.977  1.00  0.00           H  
ATOM   1378  CB  LYS    97     239.922 -30.199 -54.046  1.00  0.00           C  
ATOM   1379  HB2 LYS    97     239.645 -29.172 -53.808  1.00  0.00           H  
ATOM   1380  HB3 LYS    97     239.621 -30.575 -55.024  1.00  0.00           H  
ATOM   1381  CG  LYS    97     239.306 -31.028 -52.852  1.00  0.00           C  
ATOM   1382  HG2 LYS    97     239.483 -32.098 -52.964  1.00  0.00           H  
ATOM   1383  HG3 LYS    97     239.811 -30.737 -51.931  1.00  0.00           H  
ATOM   1384  CD  LYS    97     237.822 -30.703 -52.641  1.00  0.00           C  
ATOM   1385  HD2 LYS    97     237.678 -29.638 -52.456  1.00  0.00           H  
ATOM   1386  HD3 LYS    97     237.195 -30.812 -53.526  1.00  0.00           H  
ATOM   1387  CE  LYS    97     237.110 -31.638 -51.700  1.00  0.00           C  
ATOM   1388  HE2 LYS    97     236.032 -31.473 -51.679  1.00  0.00           H  
ATOM   1389  HE3 LYS    97     237.291 -32.613 -52.152  1.00  0.00           H  
ATOM   1390  NZ  LYS    97     237.657 -31.591 -50.359  1.00  0.00           N  
ATOM   1391  HZ1 LYS    97     238.627 -31.869 -50.308  1.00  0.00           H  
ATOM   1392  HZ2 LYS    97     237.621 -30.655 -49.980  1.00  0.00           H  
ATOM   1393  HZ3 LYS    97     237.045 -32.194 -49.829  1.00  0.00           H  
ATOM   1394  C   LYS    97     242.145 -31.450 -54.744  1.00  0.00           C  
ATOM   1395  O   LYS    97     241.490 -32.488 -54.763  1.00  0.00           O  
ATOM   1396  N   ASP    98     243.255 -31.199 -55.423  1.00  0.00           N  
ATOM   1397  H   ASP    98     243.646 -30.269 -55.464  1.00  0.00           H  
ATOM   1398  CA  ASP    98     243.894 -32.164 -56.266  1.00  0.00           C  
ATOM   1399  HA  ASP    98     243.310 -32.215 -57.185  1.00  0.00           H  
ATOM   1400  CB  ASP    98     245.203 -31.335 -56.610  1.00  0.00           C  
ATOM   1401  HB2 ASP    98     244.971 -30.400 -57.120  1.00  0.00           H  
ATOM   1402  HB3 ASP    98     245.666 -31.099 -55.651  1.00  0.00           H  
ATOM   1403  CG  ASP    98     246.182 -32.088 -57.474  1.00  0.00           C  
ATOM   1404  OD1 ASP    98     247.342 -31.901 -57.373  1.00  0.00           O  
ATOM   1405  OD2 ASP    98     245.795 -32.856 -58.374  1.00  0.00           O  
ATOM   1406  C   ASP    98     244.182 -33.579 -55.651  1.00  0.00           C  
ATOM   1407  O   ASP    98     244.674 -33.721 -54.568  1.00  0.00           O  
ATOM   1408  N   GLN    99     243.944 -34.650 -56.429  1.00  0.00           N  
ATOM   1409  H   GLN    99     243.813 -34.394 -57.398  1.00  0.00           H  
ATOM   1410  CA  GLN    99     243.870 -36.052 -55.921  1.00  0.00           C  
ATOM   1411  HA  GLN    99     243.512 -36.124 -54.894  1.00  0.00           H  
ATOM   1412  CB  GLN    99     242.961 -36.990 -56.890  1.00  0.00           C  
ATOM   1413  HB2 GLN    99     242.668 -36.466 -57.799  1.00  0.00           H  
ATOM   1414  HB3 GLN    99     243.445 -37.937 -57.129  1.00  0.00           H  
ATOM   1415  CG  GLN    99     241.532 -37.266 -56.252  1.00  0.00           C  
ATOM   1416  HG2 GLN    99     241.071 -36.322 -55.963  1.00  0.00           H  
ATOM   1417  HG3 GLN    99     240.907 -37.699 -57.033  1.00  0.00           H  
ATOM   1418  CD  GLN    99     241.389 -38.082 -54.964  1.00  0.00           C  
ATOM   1419  OE1 GLN    99     242.365 -38.488 -54.280  1.00  0.00           O  
ATOM   1420  NE2 GLN    99     240.136 -38.239 -54.544  1.00  0.00           N  
ATOM   1421 HE21 GLN    99     239.417 -37.848 -55.136  1.00  0.00           H  
ATOM   1422 HE22 GLN    99     239.960 -38.920 -53.819  1.00  0.00           H  
ATOM   1423  C   GLN    99     245.263 -36.647 -55.500  1.00  0.00           C  
ATOM   1424  O   GLN    99     246.249 -36.320 -56.131  1.00  0.00           O  
ATOM   1425  N   LEU   100     245.262 -37.647 -54.573  1.00  0.00           N  
ATOM   1426  H   LEU   100     244.311 -37.876 -54.319  1.00  0.00           H  
ATOM   1427  CA  LEU   100     246.368 -38.518 -54.229  1.00  0.00           C  
ATOM   1428  HA  LEU   100     247.287 -38.236 -54.743  1.00  0.00           H  
ATOM   1429  CB  LEU   100     246.648 -38.336 -52.766  1.00  0.00           C  
ATOM   1430  HB2 LEU   100     245.849 -38.767 -52.161  1.00  0.00           H  
ATOM   1431  HB3 LEU   100     247.536 -38.904 -52.490  1.00  0.00           H  
ATOM   1432  CG  LEU   100     246.877 -36.827 -52.346  1.00  0.00           C  
ATOM   1433  HG  LEU   100     246.013 -36.203 -52.574  1.00  0.00           H  
ATOM   1434  CD1 LEU   100     248.124 -36.276 -52.895  1.00  0.00           C  
ATOM   1435 HD11 LEU   100     248.346 -36.638 -53.899  1.00  0.00           H  
ATOM   1436 HD12 LEU   100     249.007 -36.627 -52.362  1.00  0.00           H  
ATOM   1437 HD13 LEU   100     248.046 -35.189 -52.856  1.00  0.00           H  
ATOM   1438  CD2 LEU   100     247.053 -36.919 -50.863  1.00  0.00           C  
ATOM   1439 HD21 LEU   100     247.213 -35.963 -50.365  1.00  0.00           H  
ATOM   1440 HD22 LEU   100     247.908 -37.526 -50.564  1.00  0.00           H  
ATOM   1441 HD23 LEU   100     246.128 -37.294 -50.424  1.00  0.00           H  
ATOM   1442  C   LEU   100     246.081 -40.023 -54.515  1.00  0.00           C  
ATOM   1443  O   LEU   100     246.870 -40.934 -54.176  1.00  0.00           O  
ATOM   1444  N   GLY   101     244.856 -40.287 -55.003  1.00  0.00           N  
ATOM   1445  H   GLY   101     244.314 -39.462 -55.218  1.00  0.00           H  
ATOM   1446  CA  GLY   101     244.285 -41.579 -55.393  1.00  0.00           C  
ATOM   1447  HA2 GLY   101     243.206 -41.430 -55.368  1.00  0.00           H  
ATOM   1448  HA3 GLY   101     244.608 -41.799 -56.411  1.00  0.00           H  
ATOM   1449  C   GLY   101     244.547 -42.739 -54.384  1.00  0.00           C  
ATOM   1450  O   GLY   101     244.761 -43.911 -54.771  1.00  0.00           O  
ATOM   1451  N   LYS   102     244.766 -42.522 -53.070  1.00  0.00           N  
ATOM   1452  H   LYS   102     244.715 -41.523 -52.928  1.00  0.00           H  
ATOM   1453  CA  LYS   102     245.050 -43.568 -52.062  1.00  0.00           C  
ATOM   1454  HA  LYS   102     245.862 -44.158 -52.486  1.00  0.00           H  
ATOM   1455  CB  LYS   102     245.394 -43.066 -50.612  1.00  0.00           C  
ATOM   1456  HB2 LYS   102     244.635 -42.387 -50.224  1.00  0.00           H  
ATOM   1457  HB3 LYS   102     245.567 -43.943 -49.989  1.00  0.00           H  
ATOM   1458  CG  LYS   102     246.645 -42.107 -50.468  1.00  0.00           C  
ATOM   1459  HG2 LYS   102     247.043 -41.992 -51.476  1.00  0.00           H  
ATOM   1460  HG3 LYS   102     246.286 -41.175 -50.031  1.00  0.00           H  
ATOM   1461  CD  LYS   102     247.654 -42.390 -49.406  1.00  0.00           C  
ATOM   1462  HD2 LYS   102     248.134 -43.352 -49.583  1.00  0.00           H  
ATOM   1463  HD3 LYS   102     248.339 -41.553 -49.545  1.00  0.00           H  
ATOM   1464  CE  LYS   102     247.215 -42.435 -47.921  1.00  0.00           C  
ATOM   1465  HE2 LYS   102     246.962 -41.408 -47.657  1.00  0.00           H  
ATOM   1466  HE3 LYS   102     246.293 -43.014 -47.983  1.00  0.00           H  
ATOM   1467  NZ  LYS   102     248.106 -43.187 -46.973  1.00  0.00           N  
ATOM   1468  HZ1 LYS   102     248.034 -44.170 -47.194  1.00  0.00           H  
ATOM   1469  HZ2 LYS   102     249.064 -42.873 -47.039  1.00  0.00           H  
ATOM   1470  HZ3 LYS   102     247.732 -42.952 -46.065  1.00  0.00           H  
ATOM   1471  C   LYS   102     243.870 -44.437 -51.972  1.00  0.00           C  
ATOM   1472  O   LYS   102     242.755 -43.927 -51.795  1.00  0.00           O  
ATOM   1473  N   ASN   103     244.132 -45.793 -52.040  1.00  0.00           N  
ATOM   1474  H   ASN   103     245.104 -46.054 -52.130  1.00  0.00           H  
ATOM   1475  CA  ASN   103     243.124 -46.791 -52.150  1.00  0.00           C  
ATOM   1476  HA  ASN   103     242.187 -46.497 -51.676  1.00  0.00           H  
ATOM   1477  CB  ASN   103     242.672 -46.643 -53.600  1.00  0.00           C  
ATOM   1478  HB2 ASN   103     242.351 -45.630 -53.843  1.00  0.00           H  
ATOM   1479  HB3 ASN   103     243.426 -46.887 -54.349  1.00  0.00           H  
ATOM   1480  CG  ASN   103     241.344 -47.322 -53.967  1.00  0.00           C  
ATOM   1481  OD1 ASN   103     241.353 -48.436 -54.363  1.00  0.00           O  
ATOM   1482  ND2 ASN   103     240.144 -46.740 -53.864  1.00  0.00           N  
ATOM   1483 HD21 ASN   103     240.359 -45.860 -53.418  1.00  0.00           H  
ATOM   1484 HD22 ASN   103     239.290 -47.200 -53.581  1.00  0.00           H  
ATOM   1485  C   ASN   103     243.721 -48.216 -51.858  1.00  0.00           C  
ATOM   1486  O   ASN   103     244.710 -48.337 -51.067  1.00  0.00           O  
ATOM   1487  N   GLU   104     243.262 -49.399 -52.388  1.00  0.00           N  
ATOM   1488  H   GLU   104     242.427 -49.399 -52.957  1.00  0.00           H  
ATOM   1489  CA  GLU   104     243.869 -50.708 -52.081  1.00  0.00           C  
ATOM   1490  HA  GLU   104     244.047 -50.871 -51.018  1.00  0.00           H  
ATOM   1491  CB  GLU   104     242.763 -51.684 -52.507  1.00  0.00           C  
ATOM   1492  HB2 GLU   104     242.306 -51.317 -53.425  1.00  0.00           H  
ATOM   1493  HB3 GLU   104     243.246 -52.653 -52.631  1.00  0.00           H  
ATOM   1494  CG  GLU   104     241.804 -51.853 -51.230  1.00  0.00           C  
ATOM   1495  HG2 GLU   104     242.279 -52.648 -50.656  1.00  0.00           H  
ATOM   1496  HG3 GLU   104     241.600 -51.022 -50.556  1.00  0.00           H  
ATOM   1497  CD  GLU   104     240.505 -52.510 -51.646  1.00  0.00           C  
ATOM   1498  OE1 GLU   104     239.454 -52.109 -51.060  1.00  0.00           O  
ATOM   1499  OE2 GLU   104     240.530 -53.387 -52.544  1.00  0.00           O  
ATOM   1500  C   GLU   104     245.256 -51.085 -52.657  1.00  0.00           C  
ATOM   1501  O   GLU   104     245.569 -52.233 -52.978  1.00  0.00           O  
ATOM   1502  N   GLU   105     246.191 -50.085 -52.778  1.00  0.00           N  
ATOM   1503  H   GLU   105     245.872 -49.136 -52.648  1.00  0.00           H  
ATOM   1504  CA  GLU   105     247.669 -50.411 -53.042  1.00  0.00           C  
ATOM   1505  HA  GLU   105     247.896 -51.399 -52.641  1.00  0.00           H  
ATOM   1506  CB  GLU   105     247.877 -50.359 -54.607  1.00  0.00           C  
ATOM   1507  HB2 GLU   105     247.026 -50.898 -55.022  1.00  0.00           H  
ATOM   1508  HB3 GLU   105     247.783 -49.350 -55.008  1.00  0.00           H  
ATOM   1509  CG  GLU   105     249.147 -50.860 -55.070  1.00  0.00           C  
ATOM   1510  HG2 GLU   105     249.090 -50.657 -56.139  1.00  0.00           H  
ATOM   1511  HG3 GLU   105     250.003 -50.247 -54.789  1.00  0.00           H  
ATOM   1512  CD  GLU   105     249.432 -52.340 -54.667  1.00  0.00           C  
ATOM   1513  OE1 GLU   105     248.813 -53.414 -54.990  1.00  0.00           O  
ATOM   1514  OE2 GLU   105     250.384 -52.425 -53.819  1.00  0.00           O  
ATOM   1515  C   GLU   105     248.614 -49.298 -52.378  1.00  0.00           C  
ATOM   1516  O   GLU   105     249.123 -48.373 -53.110  1.00  0.00           O  
ATOM   1517  N   GLY   106     248.656 -49.392 -51.051  1.00  0.00           N  
ATOM   1518  H   GLY   106     248.236 -50.096 -50.461  1.00  0.00           H  
ATOM   1519  CA  GLY   106     249.639 -48.563 -50.379  1.00  0.00           C  
ATOM   1520  HA2 GLY   106     250.665 -48.882 -50.559  1.00  0.00           H  
ATOM   1521  HA3 GLY   106     249.622 -47.545 -50.767  1.00  0.00           H  
ATOM   1522  C   GLY   106     249.528 -48.450 -48.857  1.00  0.00           C  
ATOM   1523  O   GLY   106     248.485 -48.225 -48.186  1.00  0.00           O  
ATOM   1524  N   ALA   107     250.682 -48.559 -48.287  1.00  0.00           N  
ATOM   1525  H   ALA   107     251.474 -48.750 -48.884  1.00  0.00           H  
ATOM   1526  CA  ALA   107     250.899 -48.613 -46.872  1.00  0.00           C  
ATOM   1527  HA  ALA   107     250.680 -49.555 -46.369  1.00  0.00           H  
ATOM   1528  CB  ALA   107     252.377 -48.558 -46.687  1.00  0.00           C  
ATOM   1529  HB1 ALA   107     252.582 -48.858 -45.659  1.00  0.00           H  
ATOM   1530  HB2 ALA   107     252.890 -49.283 -47.319  1.00  0.00           H  
ATOM   1531  HB3 ALA   107     252.757 -47.562 -46.916  1.00  0.00           H  
ATOM   1532  C   ALA   107     250.214 -47.440 -46.085  1.00  0.00           C  
ATOM   1533  O   ALA   107     250.381 -46.205 -46.385  1.00  0.00           O  
ATOM   1534  N   PRO   108     249.384 -47.753 -45.059  1.00  0.00           N  
ATOM   1535  CD  PRO   108     248.892 -49.116 -44.858  1.00  0.00           C  
ATOM   1536  HD2 PRO   108     249.509 -49.821 -44.301  1.00  0.00           H  
ATOM   1537  HD3 PRO   108     248.571 -49.545 -45.807  1.00  0.00           H  
ATOM   1538  CG  PRO   108     247.500 -49.050 -44.066  1.00  0.00           C  
ATOM   1539  HG2 PRO   108     247.619 -49.386 -43.035  1.00  0.00           H  
ATOM   1540  HG3 PRO   108     246.738 -49.700 -44.495  1.00  0.00           H  
ATOM   1541  CB  PRO   108     247.264 -47.513 -44.069  1.00  0.00           C  
ATOM   1542  HB2 PRO   108     246.725 -47.268 -43.153  1.00  0.00           H  
ATOM   1543  HB3 PRO   108     246.733 -47.415 -45.016  1.00  0.00           H  
ATOM   1544  CA  PRO   108     248.700 -46.919 -44.156  1.00  0.00           C  
ATOM   1545  HA  PRO   108     248.628 -45.856 -44.389  1.00  0.00           H  
ATOM   1546  C   PRO   108     249.384 -46.880 -42.763  1.00  0.00           C  
ATOM   1547  O   PRO   108     250.517 -47.244 -42.665  1.00  0.00           O  
ATOM   1548  N   GLN   109     248.806 -46.383 -41.609  1.00  0.00           N  
ATOM   1549  H   GLN   109     247.836 -46.260 -41.861  1.00  0.00           H  
ATOM   1550  CA  GLN   109     249.320 -45.971 -40.263  1.00  0.00           C  
ATOM   1551  HA  GLN   109     250.330 -45.572 -40.359  1.00  0.00           H  
ATOM   1552  CB  GLN   109     248.555 -44.719 -39.651  1.00  0.00           C  
ATOM   1553  HB2 GLN   109     247.795 -45.141 -38.994  1.00  0.00           H  
ATOM   1554  HB3 GLN   109     249.173 -44.265 -38.876  1.00  0.00           H  
ATOM   1555  CG  GLN   109     247.985 -43.760 -40.710  1.00  0.00           C  
ATOM   1556  HG2 GLN   109     247.678 -42.876 -40.151  1.00  0.00           H  
ATOM   1557  HG3 GLN   109     248.833 -43.539 -41.358  1.00  0.00           H  
ATOM   1558  CD  GLN   109     246.757 -44.254 -41.432  1.00  0.00           C  
ATOM   1559  OE1 GLN   109     246.486 -44.055 -42.584  1.00  0.00           O  
ATOM   1560  NE2 GLN   109     245.796 -44.832 -40.741  1.00  0.00           N  
ATOM   1561 HE21 GLN   109     245.937 -44.882 -39.742  1.00  0.00           H  
ATOM   1562 HE22 GLN   109     244.891 -45.124 -41.081  1.00  0.00           H  
ATOM   1563  C   GLN   109     249.447 -47.143 -39.295  1.00  0.00           C  
ATOM   1564  O   GLN   109     249.024 -47.126 -38.174  1.00  0.00           O  
ATOM   1565  N   GLU   110     250.126 -48.093 -39.855  1.00  0.00           N  
ATOM   1566  H   GLU   110     250.444 -47.891 -40.793  1.00  0.00           H  
ATOM   1567  CA  GLU   110     250.398 -49.403 -39.435  1.00  0.00           C  
ATOM   1568  HA  GLU   110     249.658 -49.703 -38.694  1.00  0.00           H  
ATOM   1569  CB  GLU   110     250.176 -50.486 -40.541  1.00  0.00           C  
ATOM   1570  HB2 GLU   110     249.256 -50.266 -41.083  1.00  0.00           H  
ATOM   1571  HB3 GLU   110     251.031 -50.399 -41.210  1.00  0.00           H  
ATOM   1572  CG  GLU   110     250.139 -51.890 -39.915  1.00  0.00           C  
ATOM   1573  HG2 GLU   110     250.060 -52.043 -38.838  1.00  0.00           H  
ATOM   1574  HG3 GLU   110     249.153 -52.311 -40.112  1.00  0.00           H  
ATOM   1575  CD  GLU   110     251.329 -52.840 -40.360  1.00  0.00           C  
ATOM   1576  OE1 GLU   110     252.462 -52.434 -39.952  1.00  0.00           O  
ATOM   1577  OE2 GLU   110     251.188 -53.933 -41.015  1.00  0.00           O  
ATOM   1578  C   GLU   110     251.829 -49.513 -38.742  1.00  0.00           C  
ATOM   1579  O   GLU   110     252.800 -49.314 -39.464  1.00  0.00           O  
ATOM   1580  N   GLY   111     251.940 -49.804 -37.412  1.00  0.00           N  
ATOM   1581  H   GLY   111     251.126 -49.865 -36.817  1.00  0.00           H  
ATOM   1582  CA  GLY   111     253.206 -49.671 -36.648  1.00  0.00           C  
ATOM   1583  HA2 GLY   111     254.073 -49.986 -37.229  1.00  0.00           H  
ATOM   1584  HA3 GLY   111     253.325 -48.592 -36.553  1.00  0.00           H  
ATOM   1585  C   GLY   111     253.219 -50.330 -35.296  1.00  0.00           C  
ATOM   1586  O   GLY   111     252.310 -50.388 -34.537  1.00  0.00           O  
ATOM   1587  N   ILE   112     254.410 -50.704 -35.066  1.00  0.00           N  
ATOM   1588  H   ILE   112     254.947 -50.974 -35.877  1.00  0.00           H  
ATOM   1589  CA  ILE   112     254.905 -51.404 -33.897  1.00  0.00           C  
ATOM   1590  HA  ILE   112     254.153 -51.516 -33.117  1.00  0.00           H  
ATOM   1591  CB  ILE   112     255.401 -52.794 -34.276  1.00  0.00           C  
ATOM   1592  HB  ILE   112     255.607 -53.223 -33.295  1.00  0.00           H  
ATOM   1593  CG2 ILE   112     256.620 -52.883 -35.144  1.00  0.00           C  
ATOM   1594 HG21 ILE   112     257.553 -52.462 -34.771  1.00  0.00           H  
ATOM   1595 HG22 ILE   112     256.412 -52.619 -36.181  1.00  0.00           H  
ATOM   1596 HG23 ILE   112     256.802 -53.956 -35.209  1.00  0.00           H  
ATOM   1597  CG1 ILE   112     254.326 -53.692 -35.015  1.00  0.00           C  
ATOM   1598 HG12 ILE   112     253.383 -53.222 -35.295  1.00  0.00           H  
ATOM   1599 HG13 ILE   112     254.757 -54.097 -35.930  1.00  0.00           H  
ATOM   1600  CD1 ILE   112     253.778 -54.882 -34.188  1.00  0.00           C  
ATOM   1601 HD11 ILE   112     253.659 -54.644 -33.131  1.00  0.00           H  
ATOM   1602 HD12 ILE   112     254.538 -55.663 -34.183  1.00  0.00           H  
ATOM   1603 HD13 ILE   112     252.787 -55.137 -34.564  1.00  0.00           H  
ATOM   1604  C   ILE   112     255.912 -50.614 -33.118  1.00  0.00           C  
ATOM   1605  O   ILE   112     256.593 -51.226 -32.184  1.00  0.00           O  
ATOM   1606  N   LEU   113     256.066 -49.290 -33.370  1.00  0.00           N  
ATOM   1607  H   LEU   113     255.638 -48.830 -34.161  1.00  0.00           H  
ATOM   1608  CA  LEU   113     257.190 -48.451 -32.929  1.00  0.00           C  
ATOM   1609  HA  LEU   113     257.708 -48.873 -32.067  1.00  0.00           H  
ATOM   1610  CB  LEU   113     258.285 -48.202 -34.051  1.00  0.00           C  
ATOM   1611  HB2 LEU   113     257.883 -47.559 -34.834  1.00  0.00           H  
ATOM   1612  HB3 LEU   113     259.027 -47.504 -33.663  1.00  0.00           H  
ATOM   1613  CG  LEU   113     259.023 -49.456 -34.588  1.00  0.00           C  
ATOM   1614  HG  LEU   113     258.256 -50.114 -34.994  1.00  0.00           H  
ATOM   1615  CD1 LEU   113     259.749 -50.382 -33.549  1.00  0.00           C  
ATOM   1616 HD11 LEU   113     260.056 -51.293 -34.064  1.00  0.00           H  
ATOM   1617 HD12 LEU   113     259.290 -50.829 -32.667  1.00  0.00           H  
ATOM   1618 HD13 LEU   113     260.764 -50.054 -33.328  1.00  0.00           H  
ATOM   1619  CD2 LEU   113     259.977 -49.170 -35.690  1.00  0.00           C  
ATOM   1620 HD21 LEU   113     259.549 -48.903 -36.657  1.00  0.00           H  
ATOM   1621 HD22 LEU   113     260.533 -50.027 -36.070  1.00  0.00           H  
ATOM   1622 HD23 LEU   113     260.684 -48.380 -35.436  1.00  0.00           H  
ATOM   1623  C   LEU   113     256.773 -47.068 -32.355  1.00  0.00           C  
ATOM   1624  O   LEU   113     256.180 -46.237 -33.090  1.00  0.00           O  
ATOM   1625  N   GLU   114     257.293 -46.748 -31.184  1.00  0.00           N  
ATOM   1626  H   GLU   114     257.806 -47.405 -30.614  1.00  0.00           H  
ATOM   1627  CA  GLU   114     257.035 -45.476 -30.534  1.00  0.00           C  
ATOM   1628  HA  GLU   114     256.413 -44.833 -31.157  1.00  0.00           H  
ATOM   1629  CB  GLU   114     255.978 -45.771 -29.484  1.00  0.00           C  
ATOM   1630  HB2 GLU   114     255.143 -46.286 -29.959  1.00  0.00           H  
ATOM   1631  HB3 GLU   114     256.448 -46.404 -28.731  1.00  0.00           H  
ATOM   1632  CG  GLU   114     255.227 -44.598 -28.818  1.00  0.00           C  
ATOM   1633  HG2 GLU   114     254.557 -44.973 -28.045  1.00  0.00           H  
ATOM   1634  HG3 GLU   114     255.940 -44.009 -28.241  1.00  0.00           H  
ATOM   1635  CD  GLU   114     254.456 -43.698 -29.734  1.00  0.00           C  
ATOM   1636  OE1 GLU   114     253.751 -44.254 -30.656  1.00  0.00           O  
ATOM   1637  OE2 GLU   114     254.601 -42.445 -29.560  1.00  0.00           O  
ATOM   1638  C   GLU   114     258.279 -44.629 -30.078  1.00  0.00           C  
ATOM   1639  O   GLU   114     258.433 -44.103 -28.978  1.00  0.00           O  
ATOM   1640  N   ASP   115     259.269 -44.568 -30.962  1.00  0.00           N  
ATOM   1641  H   ASP   115     259.038 -44.882 -31.894  1.00  0.00           H  
ATOM   1642  CA  ASP   115     260.726 -44.128 -30.752  1.00  0.00           C  
ATOM   1643  HA  ASP   115     260.949 -44.158 -29.686  1.00  0.00           H  
ATOM   1644  CB  ASP   115     261.753 -45.181 -31.200  1.00  0.00           C  
ATOM   1645  HB2 ASP   115     261.626 -46.149 -30.717  1.00  0.00           H  
ATOM   1646  HB3 ASP   115     261.530 -45.412 -32.242  1.00  0.00           H  
ATOM   1647  CG  ASP   115     263.219 -44.683 -30.948  1.00  0.00           C  
ATOM   1648  OD1 ASP   115     263.474 -44.057 -29.866  1.00  0.00           O  
ATOM   1649  OD2 ASP   115     264.115 -44.812 -31.816  1.00  0.00           O  
ATOM   1650  C   ASP   115     261.036 -42.816 -31.424  1.00  0.00           C  
ATOM   1651  O   ASP   115     260.648 -42.587 -32.554  1.00  0.00           O  
ATOM   1652  N   MET   116     261.504 -41.840 -30.607  1.00  0.00           N  
ATOM   1653  H   MET   116     261.808 -41.986 -29.655  1.00  0.00           H  
ATOM   1654  CA  MET   116     261.459 -40.438 -31.031  1.00  0.00           C  
ATOM   1655  HA  MET   116     260.995 -40.220 -31.993  1.00  0.00           H  
ATOM   1656  CB  MET   116     260.553 -39.604 -30.023  1.00  0.00           C  
ATOM   1657  HB2 MET   116     259.673 -40.244 -30.071  1.00  0.00           H  
ATOM   1658  HB3 MET   116     261.007 -39.734 -29.040  1.00  0.00           H  
ATOM   1659  CG  MET   116     260.134 -38.129 -30.290  1.00  0.00           C  
ATOM   1660  HG2 MET   116     261.067 -37.590 -30.452  1.00  0.00           H  
ATOM   1661  HG3 MET   116     259.516 -38.101 -31.188  1.00  0.00           H  
ATOM   1662  SD  MET   116     259.113 -37.533 -28.847  1.00  0.00           S  
ATOM   1663  CE  MET   116     260.462 -36.973 -27.786  1.00  0.00           C  
ATOM   1664  HE1 MET   116     261.202 -36.363 -28.304  1.00  0.00           H  
ATOM   1665  HE2 MET   116     260.061 -36.524 -26.877  1.00  0.00           H  
ATOM   1666  HE3 MET   116     260.969 -37.868 -27.427  1.00  0.00           H  
ATOM   1667  C   MET   116     262.901 -39.832 -30.991  1.00  0.00           C  
ATOM   1668  O   MET   116     263.650 -40.115 -30.074  1.00  0.00           O  
ATOM   1669  N   PRO   117     263.332 -38.771 -31.754  1.00  0.00           N  
ATOM   1670  CD  PRO   117     262.740 -38.461 -33.029  1.00  0.00           C  
ATOM   1671  HD2 PRO   117     261.942 -37.728 -32.905  1.00  0.00           H  
ATOM   1672  HD3 PRO   117     262.563 -39.375 -33.595  1.00  0.00           H  
ATOM   1673  CG  PRO   117     263.808 -37.665 -33.771  1.00  0.00           C  
ATOM   1674  HG2 PRO   117     263.728 -36.578 -33.748  1.00  0.00           H  
ATOM   1675  HG3 PRO   117     263.849 -37.876 -34.839  1.00  0.00           H  
ATOM   1676  CB  PRO   117     265.152 -38.073 -33.189  1.00  0.00           C  
ATOM   1677  HB2 PRO   117     265.960 -37.358 -33.342  1.00  0.00           H  
ATOM   1678  HB3 PRO   117     265.355 -39.062 -33.598  1.00  0.00           H  
ATOM   1679  CA  PRO   117     264.747 -38.280 -31.677  1.00  0.00           C  
ATOM   1680  HA  PRO   117     265.320 -39.083 -31.213  1.00  0.00           H  
ATOM   1681  C   PRO   117     264.858 -36.930 -30.974  1.00  0.00           C  
ATOM   1682  O   PRO   117     263.908 -36.170 -30.593  1.00  0.00           O  
ATOM   1683  N   VAL   118     266.068 -36.522 -30.670  1.00  0.00           N  
ATOM   1684  H   VAL   118     266.761 -37.251 -30.574  1.00  0.00           H  
ATOM   1685  CA  VAL   118     266.480 -35.242 -30.013  1.00  0.00           C  
ATOM   1686  HA  VAL   118     265.620 -34.734 -29.577  1.00  0.00           H  
ATOM   1687  CB  VAL   118     267.238 -35.622 -28.761  1.00  0.00           C  
ATOM   1688  HB  VAL   118     267.997 -36.386 -28.926  1.00  0.00           H  
ATOM   1689  CG1 VAL   118     266.215 -36.068 -27.654  1.00  0.00           C  
ATOM   1690 HG11 VAL   118     265.536 -35.256 -27.395  1.00  0.00           H  
ATOM   1691 HG12 VAL   118     266.887 -36.300 -26.828  1.00  0.00           H  
ATOM   1692 HG13 VAL   118     265.571 -36.880 -27.994  1.00  0.00           H  
ATOM   1693  CG2 VAL   118     267.937 -34.411 -28.217  1.00  0.00           C  
ATOM   1694 HG21 VAL   118     268.636 -33.974 -28.930  1.00  0.00           H  
ATOM   1695 HG22 VAL   118     268.558 -34.596 -27.340  1.00  0.00           H  
ATOM   1696 HG23 VAL   118     267.235 -33.586 -28.099  1.00  0.00           H  
ATOM   1697  C   VAL   118     267.157 -34.425 -31.117  1.00  0.00           C  
ATOM   1698  O   VAL   118     267.214 -33.236 -30.981  1.00  0.00           O  
ATOM   1699  N   ASP   119     267.742 -35.127 -32.078  1.00  0.00           N  
ATOM   1700  H   ASP   119     267.682 -36.122 -31.916  1.00  0.00           H  
ATOM   1701  CA  ASP   119     268.663 -34.587 -33.167  1.00  0.00           C  
ATOM   1702  HA  ASP   119     269.094 -33.628 -32.879  1.00  0.00           H  
ATOM   1703  CB  ASP   119     269.862 -35.558 -33.259  1.00  0.00           C  
ATOM   1704  HB2 ASP   119     269.660 -36.499 -33.771  1.00  0.00           H  
ATOM   1705  HB3 ASP   119     270.642 -35.023 -33.799  1.00  0.00           H  
ATOM   1706  CG  ASP   119     270.499 -35.820 -31.895  1.00  0.00           C  
ATOM   1707  OD1 ASP   119     270.685 -34.767 -31.199  1.00  0.00           O  
ATOM   1708  OD2 ASP   119     270.709 -36.994 -31.505  1.00  0.00           O  
ATOM   1709  C   ASP   119     268.047 -34.537 -34.590  1.00  0.00           C  
ATOM   1710  O   ASP   119     268.648 -35.165 -35.504  1.00  0.00           O  
ATOM   1711  N   PRO   120     266.872 -33.972 -34.816  1.00  0.00           N  
ATOM   1712  CD  PRO   120     265.911 -33.291 -33.917  1.00  0.00           C  
ATOM   1713  HD2 PRO   120     266.393 -32.483 -33.366  1.00  0.00           H  
ATOM   1714  HD3 PRO   120     265.312 -33.962 -33.302  1.00  0.00           H  
ATOM   1715  CG  PRO   120     264.918 -32.626 -34.770  1.00  0.00           C  
ATOM   1716  HG2 PRO   120     265.138 -31.610 -35.097  1.00  0.00           H  
ATOM   1717  HG3 PRO   120     263.977 -32.692 -34.224  1.00  0.00           H  
ATOM   1718  CB  PRO   120     264.843 -33.609 -35.957  1.00  0.00           C  
ATOM   1719  HB2 PRO   120     264.373 -33.208 -36.855  1.00  0.00           H  
ATOM   1720  HB3 PRO   120     264.222 -34.461 -35.683  1.00  0.00           H  
ATOM   1721  CA  PRO   120     266.270 -34.127 -36.155  1.00  0.00           C  
ATOM   1722  HA  PRO   120     266.236 -35.199 -36.349  1.00  0.00           H  
ATOM   1723  C   PRO   120     266.919 -33.290 -37.318  1.00  0.00           C  
ATOM   1724  O   PRO   120     266.892 -32.073 -37.316  1.00  0.00           O  
ATOM   1725  N   ASP   121     267.464 -34.001 -38.304  1.00  0.00           N  
ATOM   1726  H   ASP   121     267.131 -34.954 -38.277  1.00  0.00           H  
ATOM   1727  CA  ASP   121     268.450 -33.604 -39.388  1.00  0.00           C  
ATOM   1728  HA  ASP   121     269.127 -32.872 -38.948  1.00  0.00           H  
ATOM   1729  CB  ASP   121     269.345 -34.818 -39.734  1.00  0.00           C  
ATOM   1730  HB2 ASP   121     270.138 -34.501 -40.411  1.00  0.00           H  
ATOM   1731  HB3 ASP   121     269.717 -35.141 -38.762  1.00  0.00           H  
ATOM   1732  CG  ASP   121     268.545 -35.993 -40.238  1.00  0.00           C  
ATOM   1733  OD1 ASP   121     267.387 -35.901 -40.777  1.00  0.00           O  
ATOM   1734  OD2 ASP   121     269.165 -37.050 -40.353  1.00  0.00           O  
ATOM   1735  C   ASP   121     267.806 -32.867 -40.570  1.00  0.00           C  
ATOM   1736  O   ASP   121     268.446 -32.565 -41.550  1.00  0.00           O  
ATOM   1737  N   ASN   122     266.470 -32.775 -40.545  1.00  0.00           N  
ATOM   1738  H   ASN   122     265.998 -33.390 -39.897  1.00  0.00           H  
ATOM   1739  CA  ASN   122     265.699 -31.927 -41.483  1.00  0.00           C  
ATOM   1740  HA  ASN   122     266.454 -31.207 -41.798  1.00  0.00           H  
ATOM   1741  CB  ASN   122     265.304 -32.765 -42.712  1.00  0.00           C  
ATOM   1742  HB2 ASN   122     265.448 -33.838 -42.577  1.00  0.00           H  
ATOM   1743  HB3 ASN   122     264.242 -32.663 -42.935  1.00  0.00           H  
ATOM   1744  CG  ASN   122     265.936 -32.320 -43.990  1.00  0.00           C  
ATOM   1745  OD1 ASN   122     265.326 -32.134 -45.030  1.00  0.00           O  
ATOM   1746  ND2 ASN   122     267.261 -32.255 -44.012  1.00  0.00           N  
ATOM   1747 HD21 ASN   122     267.805 -32.526 -43.206  1.00  0.00           H  
ATOM   1748 HD22 ASN   122     267.626 -32.398 -44.943  1.00  0.00           H  
ATOM   1749  C   ASN   122     264.438 -31.192 -40.833  1.00  0.00           C  
ATOM   1750  O   ASN   122     263.716 -31.790 -40.117  1.00  0.00           O  
ATOM   1751  N   GLU   123     264.402 -29.849 -41.056  1.00  0.00           N  
ATOM   1752  H   GLU   123     264.909 -29.378 -41.792  1.00  0.00           H  
ATOM   1753  CA  GLU   123     263.406 -28.980 -40.425  1.00  0.00           C  
ATOM   1754  HA  GLU   123     263.460 -29.209 -39.361  1.00  0.00           H  
ATOM   1755  CB  GLU   123     263.766 -27.442 -40.670  1.00  0.00           C  
ATOM   1756  HB2 GLU   123     264.740 -27.051 -40.372  1.00  0.00           H  
ATOM   1757  HB3 GLU   123     263.702 -27.380 -41.756  1.00  0.00           H  
ATOM   1758  CG  GLU   123     262.954 -26.222 -40.172  1.00  0.00           C  
ATOM   1759  HG2 GLU   123     263.408 -25.332 -40.608  1.00  0.00           H  
ATOM   1760  HG3 GLU   123     261.985 -26.302 -40.665  1.00  0.00           H  
ATOM   1761  CD  GLU   123     262.850 -26.081 -38.659  1.00  0.00           C  
ATOM   1762  OE1 GLU   123     262.406 -27.001 -37.872  1.00  0.00           O  
ATOM   1763  OE2 GLU   123     263.155 -24.980 -38.140  1.00  0.00           O  
ATOM   1764  C   GLU   123     261.894 -29.198 -40.699  1.00  0.00           C  
ATOM   1765  O   GLU   123     261.477 -29.873 -41.604  1.00  0.00           O  
ATOM   1766  N   ALA   124     261.157 -28.800 -39.732  1.00  0.00           N  
ATOM   1767  H   ALA   124     261.505 -28.405 -38.870  1.00  0.00           H  
ATOM   1768  CA  ALA   124     259.654 -28.966 -39.666  1.00  0.00           C  
ATOM   1769  HA  ALA   124     259.306 -29.717 -40.375  1.00  0.00           H  
ATOM   1770  CB  ALA   124     259.354 -29.568 -38.250  1.00  0.00           C  
ATOM   1771  HB1 ALA   124     258.272 -29.585 -38.122  1.00  0.00           H  
ATOM   1772  HB2 ALA   124     259.853 -30.536 -38.286  1.00  0.00           H  
ATOM   1773  HB3 ALA   124     259.604 -28.940 -37.394  1.00  0.00           H  
ATOM   1774  C   ALA   124     259.055 -27.608 -40.069  1.00  0.00           C  
ATOM   1775  O   ALA   124     259.446 -26.551 -39.582  1.00  0.00           O  
ATOM   1776  N   TYR   125     258.119 -27.686 -41.033  1.00  0.00           N  
ATOM   1777  H   TYR   125     257.877 -28.552 -41.493  1.00  0.00           H  
ATOM   1778  CA  TYR   125     257.236 -26.588 -41.438  1.00  0.00           C  
ATOM   1779  HA  TYR   125     257.882 -25.949 -42.040  1.00  0.00           H  
ATOM   1780  CB  TYR   125     255.999 -27.174 -42.306  1.00  0.00           C  
ATOM   1781  HB2 TYR   125     255.125 -27.526 -41.759  1.00  0.00           H  
ATOM   1782  HB3 TYR   125     255.541 -26.313 -42.793  1.00  0.00           H  
ATOM   1783  CG  TYR   125     256.519 -28.151 -43.301  1.00  0.00           C  
ATOM   1784  CD1 TYR   125     256.541 -29.511 -42.846  1.00  0.00           C  
ATOM   1785  HD1 TYR   125     255.967 -29.762 -41.967  1.00  0.00           H  
ATOM   1786  CE1 TYR   125     256.849 -30.546 -43.758  1.00  0.00           C  
ATOM   1787  HE1 TYR   125     256.661 -31.588 -43.544  1.00  0.00           H  
ATOM   1788  CZ  TYR   125     257.358 -30.256 -45.074  1.00  0.00           C  
ATOM   1789  OH  TYR   125     257.623 -31.190 -46.054  1.00  0.00           O  
ATOM   1790  HH  TYR   125     258.224 -30.666 -46.589  1.00  0.00           H  
ATOM   1791  CE2 TYR   125     257.554 -28.854 -45.418  1.00  0.00           C  
ATOM   1792  HE2 TYR   125     257.914 -28.601 -46.404  1.00  0.00           H  
ATOM   1793  CD2 TYR   125     256.997 -27.791 -44.542  1.00  0.00           C  
ATOM   1794  HD2 TYR   125     256.990 -26.793 -44.956  1.00  0.00           H  
ATOM   1795  C   TYR   125     256.769 -25.627 -40.319  1.00  0.00           C  
ATOM   1796  O   TYR   125     257.080 -24.426 -40.259  1.00  0.00           O  
ATOM   1797  N   GLU   126     255.912 -26.116 -39.449  1.00  0.00           N  
ATOM   1798  H   GLU   126     255.875 -27.124 -39.392  1.00  0.00           H  
ATOM   1799  CA  GLU   126     255.336 -25.332 -38.360  1.00  0.00           C  
ATOM   1800  HA  GLU   126     255.015 -24.359 -38.733  1.00  0.00           H  
ATOM   1801  CB  GLU   126     253.959 -25.767 -37.866  1.00  0.00           C  
ATOM   1802  HB2 GLU   126     253.785 -25.061 -37.053  1.00  0.00           H  
ATOM   1803  HB3 GLU   126     253.221 -25.573 -38.644  1.00  0.00           H  
ATOM   1804  CG  GLU   126     253.810 -27.237 -37.203  1.00  0.00           C  
ATOM   1805  HG2 GLU   126     254.578 -27.387 -36.445  1.00  0.00           H  
ATOM   1806  HG3 GLU   126     252.882 -27.190 -36.633  1.00  0.00           H  
ATOM   1807  CD  GLU   126     253.578 -28.228 -38.348  1.00  0.00           C  
ATOM   1808  OE1 GLU   126     252.405 -28.617 -38.589  1.00  0.00           O  
ATOM   1809  OE2 GLU   126     254.512 -28.863 -38.863  1.00  0.00           O  
ATOM   1810  C   GLU   126     256.307 -25.079 -37.222  1.00  0.00           C  
ATOM   1811  O   GLU   126     257.222 -25.861 -36.991  1.00  0.00           O  
ATOM   1812  N   MET   127     256.191 -23.901 -36.628  1.00  0.00           N  
ATOM   1813  H   MET   127     255.350 -23.368 -36.793  1.00  0.00           H  
ATOM   1814  CA  MET   127     257.026 -23.495 -35.463  1.00  0.00           C  
ATOM   1815  HA  MET   127     258.063 -23.643 -35.765  1.00  0.00           H  
ATOM   1816  CB  MET   127     256.759 -22.007 -35.273  1.00  0.00           C  
ATOM   1817  HB2 MET   127     255.881 -21.983 -34.628  1.00  0.00           H  
ATOM   1818  HB3 MET   127     257.527 -21.664 -34.580  1.00  0.00           H  
ATOM   1819  CG  MET   127     256.469 -21.132 -36.526  1.00  0.00           C  
ATOM   1820  HG2 MET   127     255.781 -21.629 -37.209  1.00  0.00           H  
ATOM   1821  HG3 MET   127     256.010 -20.223 -36.137  1.00  0.00           H  
ATOM   1822  SD  MET   127     258.013 -20.727 -37.417  1.00  0.00           S  
ATOM   1823  CE  MET   127     257.450 -20.359 -39.115  1.00  0.00           C  
ATOM   1824  HE1 MET   127     256.920 -19.407 -39.093  1.00  0.00           H  
ATOM   1825  HE2 MET   127     258.346 -20.387 -39.735  1.00  0.00           H  
ATOM   1826  HE3 MET   127     256.840 -21.177 -39.497  1.00  0.00           H  
ATOM   1827  C   MET   127     256.686 -24.367 -34.217  1.00  0.00           C  
ATOM   1828  O   MET   127     255.508 -24.781 -34.113  1.00  0.00           O  
ATOM   1829  N   PRO   128     257.609 -24.383 -33.299  1.00  0.00           N  
ATOM   1830  CD  PRO   128     258.998 -24.002 -33.355  1.00  0.00           C  
ATOM   1831  HD2 PRO   128     259.219 -23.047 -33.831  1.00  0.00           H  
ATOM   1832  HD3 PRO   128     259.593 -24.653 -33.995  1.00  0.00           H  
ATOM   1833  CG  PRO   128     259.511 -23.972 -31.913  1.00  0.00           C  
ATOM   1834  HG2 PRO   128     259.482 -22.937 -31.572  1.00  0.00           H  
ATOM   1835  HG3 PRO   128     260.563 -24.256 -31.945  1.00  0.00           H  
ATOM   1836  CB  PRO   128     258.572 -24.909 -31.260  1.00  0.00           C  
ATOM   1837  HB2 PRO   128     258.566 -24.654 -30.201  1.00  0.00           H  
ATOM   1838  HB3 PRO   128     258.961 -25.927 -31.257  1.00  0.00           H  
ATOM   1839  CA  PRO   128     257.191 -24.852 -32.017  1.00  0.00           C  
ATOM   1840  HA  PRO   128     256.889 -25.886 -32.184  1.00  0.00           H  
ATOM   1841  C   PRO   128     256.000 -24.103 -31.357  1.00  0.00           C  
ATOM   1842  O   PRO   128     255.827 -22.945 -31.692  1.00  0.00           O  
ATOM   1843  N   SER   129     255.229 -24.798 -30.599  1.00  0.00           N  
ATOM   1844  H   SER   129     255.324 -25.800 -30.514  1.00  0.00           H  
ATOM   1845  CA  SER   129     254.075 -24.239 -29.955  1.00  0.00           C  
ATOM   1846  HA  SER   129     253.788 -23.377 -30.557  1.00  0.00           H  
ATOM   1847  CB  SER   129     252.868 -25.200 -29.955  1.00  0.00           C  
ATOM   1848  HB2 SER   129     252.214 -24.524 -29.404  1.00  0.00           H  
ATOM   1849  HB3 SER   129     252.578 -25.540 -30.949  1.00  0.00           H  
ATOM   1850  OG  SER   129     253.254 -26.335 -29.168  1.00  0.00           O  
ATOM   1851  HG  SER   129     252.623 -26.481 -28.459  1.00  0.00           H  
ATOM   1852  C   SER   129     254.443 -23.667 -28.579  1.00  0.00           C  
ATOM   1853  O   SER   129     253.598 -22.795 -28.212  1.00  0.00           O  
ATOM   1854  N   GLU   130     255.577 -23.938 -27.918  1.00  0.00           N  
ATOM   1855  H   GLU   130     256.105 -24.702 -28.315  1.00  0.00           H  
ATOM   1856  CA  GLU   130     255.939 -23.685 -26.512  1.00  0.00           C  
ATOM   1857  HA  GLU   130     255.058 -23.197 -26.096  1.00  0.00           H  
ATOM   1858  CB  GLU   130     256.062 -25.083 -25.699  1.00  0.00           C  
ATOM   1859  HB2 GLU   130     255.457 -25.843 -26.193  1.00  0.00           H  
ATOM   1860  HB3 GLU   130     257.139 -25.232 -25.775  1.00  0.00           H  
ATOM   1861  CG  GLU   130     255.830 -24.794 -24.225  1.00  0.00           C  
ATOM   1862  HG2 GLU   130     256.403 -23.937 -23.869  1.00  0.00           H  
ATOM   1863  HG3 GLU   130     254.760 -24.633 -24.098  1.00  0.00           H  
ATOM   1864  CD  GLU   130     256.196 -26.034 -23.261  1.00  0.00           C  
ATOM   1865  OE1 GLU   130     255.340 -26.339 -22.383  1.00  0.00           O  
ATOM   1866  OE2 GLU   130     257.257 -26.663 -23.457  1.00  0.00           O  
ATOM   1867  C   GLU   130     257.114 -22.649 -26.300  1.00  0.00           C  
ATOM   1868  O   GLU   130     258.146 -22.753 -26.953  1.00  0.00           O  
ATOM   1869  N   GLU   131     256.784 -21.637 -25.449  1.00  0.00           N  
ATOM   1870  H   GLU   131     255.856 -21.665 -25.050  1.00  0.00           H  
ATOM   1871  CA  GLU   131     257.668 -20.491 -24.975  1.00  0.00           C  
ATOM   1872  HA  GLU   131     258.672 -20.859 -24.764  1.00  0.00           H  
ATOM   1873  CB  GLU   131     257.569 -19.449 -26.120  1.00  0.00           C  
ATOM   1874  HB2 GLU   131     257.940 -19.998 -26.986  1.00  0.00           H  
ATOM   1875  HB3 GLU   131     256.521 -19.179 -26.249  1.00  0.00           H  
ATOM   1876  CG  GLU   131     258.563 -18.240 -25.806  1.00  0.00           C  
ATOM   1877  HG2 GLU   131     258.089 -17.345 -25.403  1.00  0.00           H  
ATOM   1878  HG3 GLU   131     259.254 -18.550 -25.022  1.00  0.00           H  
ATOM   1879  CD  GLU   131     259.473 -17.889 -27.040  1.00  0.00           C  
ATOM   1880  OE1 GLU   131     259.152 -17.044 -27.871  1.00  0.00           O  
ATOM   1881  OE2 GLU   131     260.551 -18.525 -27.189  1.00  0.00           O  
ATOM   1882  C   GLU   131     257.172 -20.004 -23.625  1.00  0.00           C  
ATOM   1883  O   GLU   131     256.015 -20.137 -23.242  1.00  0.00           O  
ATOM   1884  N   GLY   132     257.988 -19.273 -22.871  1.00  0.00           N  
ATOM   1885  H   GLY   132     258.884 -19.126 -23.315  1.00  0.00           H  
ATOM   1886  CA  GLY   132     257.726 -18.770 -21.582  1.00  0.00           C  
ATOM   1887  HA2 GLY   132     256.949 -18.005 -21.586  1.00  0.00           H  
ATOM   1888  HA3 GLY   132     257.272 -19.439 -20.851  1.00  0.00           H  
ATOM   1889  C   GLY   132     258.962 -18.154 -20.824  1.00  0.00           C  
ATOM   1890  O   GLY   132     260.131 -18.530 -20.965  1.00  0.00           O  
ATOM   1891  N   TYR   133     258.666 -17.388 -19.754  1.00  0.00           N  
ATOM   1892  H   TYR   133     257.688 -17.419 -19.502  1.00  0.00           H  
ATOM   1893  CA  TYR   133     259.630 -16.691 -18.826  1.00  0.00           C  
ATOM   1894  HA  TYR   133     260.541 -16.491 -19.391  1.00  0.00           H  
ATOM   1895  CB  TYR   133     259.006 -15.389 -18.322  1.00  0.00           C  
ATOM   1896  HB2 TYR   133     258.214 -15.724 -17.653  1.00  0.00           H  
ATOM   1897  HB3 TYR   133     259.709 -14.873 -17.668  1.00  0.00           H  
ATOM   1898  CG  TYR   133     258.446 -14.409 -19.272  1.00  0.00           C  
ATOM   1899  CD1 TYR   133     259.273 -13.303 -19.638  1.00  0.00           C  
ATOM   1900  HD1 TYR   133     260.079 -12.904 -19.041  1.00  0.00           H  
ATOM   1901  CE1 TYR   133     258.722 -12.389 -20.535  1.00  0.00           C  
ATOM   1902  HE1 TYR   133     259.428 -11.614 -20.796  1.00  0.00           H  
ATOM   1903  CZ  TYR   133     257.415 -12.453 -21.100  1.00  0.00           C  
ATOM   1904  OH  TYR   133     256.982 -11.615 -22.061  1.00  0.00           O  
ATOM   1905  HH  TYR   133     256.075 -11.911 -22.165  1.00  0.00           H  
ATOM   1906  CE2 TYR   133     256.581 -13.516 -20.678  1.00  0.00           C  
ATOM   1907  HE2 TYR   133     255.574 -13.498 -21.067  1.00  0.00           H  
ATOM   1908  CD2 TYR   133     257.087 -14.548 -19.779  1.00  0.00           C  
ATOM   1909  HD2 TYR   133     256.564 -15.420 -19.415  1.00  0.00           H  
ATOM   1910  C   TYR   133     259.917 -17.554 -17.645  1.00  0.00           C  
ATOM   1911  O   TYR   133     259.001 -17.953 -16.900  1.00  0.00           O  
ATOM   1912  N   GLN   134     261.176 -17.627 -17.269  1.00  0.00           N  
ATOM   1913  H   GLN   134     261.783 -17.289 -18.002  1.00  0.00           H  
ATOM   1914  CA  GLN   134     261.636 -18.463 -16.113  1.00  0.00           C  
ATOM   1915  HA  GLN   134     260.835 -19.196 -16.017  1.00  0.00           H  
ATOM   1916  CB  GLN   134     262.832 -19.428 -16.522  1.00  0.00           C  
ATOM   1917  HB2 GLN   134     262.473 -19.932 -17.419  1.00  0.00           H  
ATOM   1918  HB3 GLN   134     263.700 -18.776 -16.428  1.00  0.00           H  
ATOM   1919  CG  GLN   134     263.186 -20.561 -15.566  1.00  0.00           C  
ATOM   1920  HG2 GLN   134     264.222 -20.564 -15.226  1.00  0.00           H  
ATOM   1921  HG3 GLN   134     262.525 -20.593 -14.701  1.00  0.00           H  
ATOM   1922  CD  GLN   134     262.918 -21.956 -16.242  1.00  0.00           C  
ATOM   1923  OE1 GLN   134     261.928 -22.347 -16.820  1.00  0.00           O  
ATOM   1924  NE2 GLN   134     263.781 -22.904 -15.779  1.00  0.00           N  
ATOM   1925 HE21 GLN   134     264.472 -22.941 -15.044  1.00  0.00           H  
ATOM   1926 HE22 GLN   134     263.718 -23.868 -16.074  1.00  0.00           H  
ATOM   1927  C   GLN   134     261.968 -17.596 -14.928  1.00  0.00           C  
ATOM   1928  O   GLN   134     262.449 -16.460 -15.117  1.00  0.00           O  
ATOM   1929  N   ASP   135     261.789 -18.124 -13.707  1.00  0.00           N  
ATOM   1930  H   ASP   135     261.289 -19.000 -13.652  1.00  0.00           H  
ATOM   1931  CA  ASP   135     262.132 -17.545 -12.472  1.00  0.00           C  
ATOM   1932  HA  ASP   135     262.400 -16.499 -12.624  1.00  0.00           H  
ATOM   1933  CB  ASP   135     260.890 -17.499 -11.476  1.00  0.00           C  
ATOM   1934  HB2 ASP   135     259.979 -17.099 -11.921  1.00  0.00           H  
ATOM   1935  HB3 ASP   135     260.753 -18.557 -11.253  1.00  0.00           H  
ATOM   1936  CG  ASP   135     261.120 -16.530 -10.212  1.00  0.00           C  
ATOM   1937  OD1 ASP   135     262.031 -15.640 -10.271  1.00  0.00           O  
ATOM   1938  OD2 ASP   135     260.347 -16.544  -9.261  1.00  0.00           O  
ATOM   1939  C   ASP   135     263.489 -18.190 -11.857  1.00  0.00           C  
ATOM   1940  O   ASP   135     264.433 -17.484 -11.461  1.00  0.00           O  
ATOM   1941  N   TYR   136     263.607 -19.481 -11.915  1.00  0.00           N  
ATOM   1942  H   TYR   136     262.675 -19.841 -12.061  1.00  0.00           H  
ATOM   1943  CA  TYR   136     264.613 -20.356 -11.458  1.00  0.00           C  
ATOM   1944  HA  TYR   136     264.705 -20.248 -10.377  1.00  0.00           H  
ATOM   1945  CB  TYR   136     264.196 -21.842 -11.572  1.00  0.00           C  
ATOM   1946  HB2 TYR   136     264.682 -22.125 -12.505  1.00  0.00           H  
ATOM   1947  HB3 TYR   136     264.789 -22.276 -10.767  1.00  0.00           H  
ATOM   1948  CG  TYR   136     262.742 -22.171 -11.262  1.00  0.00           C  
ATOM   1949  CD1 TYR   136     261.951 -21.723 -10.154  1.00  0.00           C  
ATOM   1950  HD1 TYR   136     262.379 -21.023  -9.452  1.00  0.00           H  
ATOM   1951  CE1 TYR   136     260.575 -22.047 -10.006  1.00  0.00           C  
ATOM   1952  HE1 TYR   136     260.042 -21.790  -9.102  1.00  0.00           H  
ATOM   1953  CZ  TYR   136     259.927 -22.832 -10.990  1.00  0.00           C  
ATOM   1954  OH  TYR   136     258.621 -23.066 -10.818  1.00  0.00           O  
ATOM   1955  HH  TYR   136     258.210 -23.659 -11.452  1.00  0.00           H  
ATOM   1956  CE2 TYR   136     260.706 -23.379 -12.050  1.00  0.00           C  
ATOM   1957  HE2 TYR   136     260.209 -24.025 -12.759  1.00  0.00           H  
ATOM   1958  CD2 TYR   136     262.067 -22.866 -12.249  1.00  0.00           C  
ATOM   1959  HD2 TYR   136     262.592 -23.193 -13.134  1.00  0.00           H  
ATOM   1960  C   TYR   136     265.902 -20.085 -12.141  1.00  0.00           C  
ATOM   1961  O   TYR   136     265.888 -19.578 -13.305  1.00  0.00           O  
ATOM   1962  N   GLU   137     266.947 -20.257 -11.418  1.00  0.00           N  
ATOM   1963  H   GLU   137     266.845 -20.847 -10.604  1.00  0.00           H  
ATOM   1964  CA  GLU   137     268.238 -20.072 -12.020  1.00  0.00           C  
ATOM   1965  HA  GLU   137     268.078 -19.953 -13.092  1.00  0.00           H  
ATOM   1966  CB  GLU   137     268.968 -18.827 -11.406  1.00  0.00           C  
ATOM   1967  HB2 GLU   137     269.252 -19.011 -10.370  1.00  0.00           H  
ATOM   1968  HB3 GLU   137     269.912 -18.648 -11.920  1.00  0.00           H  
ATOM   1969  CG  GLU   137     268.385 -17.419 -11.580  1.00  0.00           C  
ATOM   1970  HG2 GLU   137     267.356 -17.387 -11.223  1.00  0.00           H  
ATOM   1971  HG3 GLU   137     268.919 -16.625 -11.058  1.00  0.00           H  
ATOM   1972  CD  GLU   137     268.266 -17.030 -13.066  1.00  0.00           C  
ATOM   1973  OE1 GLU   137     268.861 -17.787 -13.905  1.00  0.00           O  
ATOM   1974  OE2 GLU   137     267.554 -16.122 -13.482  1.00  0.00           O  
ATOM   1975  C   GLU   137     269.192 -21.233 -11.859  1.00  0.00           C  
ATOM   1976  O   GLU   137     269.040 -21.948 -10.916  1.00  0.00           O  
ATOM   1977  N   PRO   138     270.154 -21.510 -12.783  1.00  0.00           N  
ATOM   1978  CD  PRO   138     270.313 -20.837 -14.092  1.00  0.00           C  
ATOM   1979  HD2 PRO   138     270.527 -19.771 -14.168  1.00  0.00           H  
ATOM   1980  HD3 PRO   138     269.447 -21.079 -14.709  1.00  0.00           H  
ATOM   1981  CG  PRO   138     271.526 -21.484 -14.785  1.00  0.00           C  
ATOM   1982  HG2 PRO   138     272.432 -20.923 -14.556  1.00  0.00           H  
ATOM   1983  HG3 PRO   138     271.388 -21.652 -15.854  1.00  0.00           H  
ATOM   1984  CB  PRO   138     271.666 -22.853 -14.157  1.00  0.00           C  
ATOM   1985  HB2 PRO   138     272.697 -23.132 -13.938  1.00  0.00           H  
ATOM   1986  HB3 PRO   138     271.093 -23.646 -14.637  1.00  0.00           H  
ATOM   1987  CA  PRO   138     271.005 -22.738 -12.801  1.00  0.00           C  
ATOM   1988  HA  PRO   138     270.574 -23.729 -12.659  1.00  0.00           H  
ATOM   1989  C   PRO   138     272.097 -22.594 -11.705  1.00  0.00           C  
ATOM   1990  O   PRO   138     272.725 -21.523 -11.629  1.00  0.00           O  
ATOM   1991  N   GLU   139     272.419 -23.686 -10.988  1.00  0.00           N  
ATOM   1992  H   GLU   139     271.803 -24.470 -11.152  1.00  0.00           H  
ATOM   1993  CA  GLU   139     273.516 -23.757 -10.029  1.00  0.00           C  
ATOM   1994  HA  GLU   139     273.877 -22.762  -9.766  1.00  0.00           H  
ATOM   1995  CB  GLU   139     272.863 -24.332  -8.753  1.00  0.00           C  
ATOM   1996  HB2 GLU   139     272.269 -25.220  -8.969  1.00  0.00           H  
ATOM   1997  HB3 GLU   139     273.551 -24.738  -8.012  1.00  0.00           H  
ATOM   1998  CG  GLU   139     272.017 -23.273  -7.999  1.00  0.00           C  
ATOM   1999  HG2 GLU   139     271.701 -22.532  -8.733  1.00  0.00           H  
ATOM   2000  HG3 GLU   139     271.191 -23.786  -7.506  1.00  0.00           H  
ATOM   2001  CD  GLU   139     272.839 -22.419  -6.982  1.00  0.00           C  
ATOM   2002  OE1 GLU   139     272.236 -22.357  -5.918  1.00  0.00           O  
ATOM   2003  OE2 GLU   139     273.901 -21.817  -7.192  1.00  0.00           O  
ATOM   2004  C   GLU   139     274.818 -24.595 -10.535  1.00  0.00           C  
ATOM   2005  O   GLU   139     275.894 -24.577  -9.964  1.00  0.00           O  
ATOM   2006  N   ALA   140     274.584 -25.566 -11.437  1.00  0.00           N  
ATOM   2007  H   ALA   140     273.594 -25.663 -11.612  1.00  0.00           H  
ATOM   2008  CA  ALA   140     275.570 -26.528 -12.046  1.00  0.00           C  
ATOM   2009  HA  ALA   140     276.499 -26.058 -12.367  1.00  0.00           H  
ATOM   2010  CB  ALA   140     276.083 -27.572 -11.131  1.00  0.00           C  
ATOM   2011  HB1 ALA   140     276.393 -27.211 -10.151  1.00  0.00           H  
ATOM   2012  HB2 ALA   140     275.491 -28.486 -11.182  1.00  0.00           H  
ATOM   2013  HB3 ALA   140     277.088 -27.773 -11.504  1.00  0.00           H  
ATOM   2014  C   ALA   140     274.954 -27.201 -13.220  1.00  0.00           C  
ATOM   2015  O   ALA   140     273.780 -27.612 -13.250  1.00  0.00           O  
ATOM   2016  OXT ALA   140     275.666 -27.209 -14.260  1.00  0.00           O  
TER    2017      ALA   140 
ATOM   2017  N   ASP   141     265.795  54.945 -15.483  1.00  0.00           N  
ATOM   2018  H1  ASP   141     265.478  54.867 -14.527  1.00  0.00           H  
ATOM   2019  H2  ASP   141     266.186  55.872 -15.567  1.00  0.00           H  
ATOM   2020  H3  ASP   141     266.463  54.239 -15.756  1.00  0.00           H  
ATOM   2021  CA  ASP   141     264.630  54.836 -16.288  1.00  0.00           C  
ATOM   2022  HA  ASP   141     264.885  55.072 -17.322  1.00  0.00           H  
ATOM   2023  CB  ASP   141     263.760  53.552 -16.125  1.00  0.00           C  
ATOM   2024  HB2 ASP   141     262.805  53.739 -16.616  1.00  0.00           H  
ATOM   2025  HB3 ASP   141     264.325  52.859 -16.748  1.00  0.00           H  
ATOM   2026  CG  ASP   141     263.435  53.055 -14.696  1.00  0.00           C  
ATOM   2027  OD1 ASP   141     262.483  52.263 -14.518  1.00  0.00           O  
ATOM   2028  OD2 ASP   141     264.000  53.588 -13.640  1.00  0.00           O  
ATOM   2029  C   ASP   141     263.825  56.079 -15.956  1.00  0.00           C  
ATOM   2030  O   ASP   141     263.694  56.577 -14.826  1.00  0.00           O  
ATOM   2031  N   ALA   142     263.247  56.687 -17.008  1.00  0.00           N  
ATOM   2032  H   ALA   142     263.370  56.347 -17.951  1.00  0.00           H  
ATOM   2033  CA  ALA   142     262.326  57.877 -16.854  1.00  0.00           C  
ATOM   2034  HA  ALA   142     261.883  57.846 -15.858  1.00  0.00           H  
ATOM   2035  CB  ALA   142     263.058  59.175 -17.116  1.00  0.00           C  
ATOM   2036  HB1 ALA   142     262.533  60.020 -16.671  1.00  0.00           H  
ATOM   2037  HB2 ALA   142     264.005  59.110 -16.581  1.00  0.00           H  
ATOM   2038  HB3 ALA   142     263.095  59.291 -18.199  1.00  0.00           H  
ATOM   2039  C   ALA   142     261.165  57.690 -17.783  1.00  0.00           C  
ATOM   2040  O   ALA   142     261.241  56.941 -18.729  1.00  0.00           O  
ATOM   2041  N   GLU   143     260.081  58.442 -17.560  1.00  0.00           N  
ATOM   2042  H   GLU   143     259.998  58.821 -16.628  1.00  0.00           H  
ATOM   2043  CA  GLU   143     258.859  58.429 -18.417  1.00  0.00           C  
ATOM   2044  HA  GLU   143     259.205  57.785 -19.225  1.00  0.00           H  
ATOM   2045  CB  GLU   143     257.607  57.670 -17.837  1.00  0.00           C  
ATOM   2046  HB2 GLU   143     257.918  56.644 -17.640  1.00  0.00           H  
ATOM   2047  HB3 GLU   143     257.468  58.141 -16.864  1.00  0.00           H  
ATOM   2048  CG  GLU   143     256.224  57.732 -18.627  1.00  0.00           C  
ATOM   2049  HG2 GLU   143     255.409  57.124 -18.234  1.00  0.00           H  
ATOM   2050  HG3 GLU   143     255.822  58.744 -18.587  1.00  0.00           H  
ATOM   2051  CD  GLU   143     256.244  57.241 -20.072  1.00  0.00           C  
ATOM   2052  OE1 GLU   143     257.282  57.085 -20.735  1.00  0.00           O  
ATOM   2053  OE2 GLU   143     255.172  57.057 -20.732  1.00  0.00           O  
ATOM   2054  C   GLU   143     258.596  59.857 -18.828  1.00  0.00           C  
ATOM   2055  O   GLU   143     257.679  60.462 -18.244  1.00  0.00           O  
ATOM   2056  N   PHE   144     259.261  60.601 -19.764  1.00  0.00           N  
ATOM   2057  H   PHE   144     260.108  60.180 -20.118  1.00  0.00           H  
ATOM   2058  CA  PHE   144     259.047  62.048 -20.104  1.00  0.00           C  
ATOM   2059  HA  PHE   144     258.554  62.500 -19.243  1.00  0.00           H  
ATOM   2060  CB  PHE   144     260.359  62.763 -20.379  1.00  0.00           C  
ATOM   2061  HB2 PHE   144     260.795  62.391 -21.306  1.00  0.00           H  
ATOM   2062  HB3 PHE   144     260.201  63.786 -20.721  1.00  0.00           H  
ATOM   2063  CG  PHE   144     261.472  62.804 -19.389  1.00  0.00           C  
ATOM   2064  CD1 PHE   144     262.663  62.293 -19.718  1.00  0.00           C  
ATOM   2065  HD1 PHE   144     262.708  61.915 -20.729  1.00  0.00           H  
ATOM   2066  CE1 PHE   144     263.799  62.317 -18.837  1.00  0.00           C  
ATOM   2067  HE1 PHE   144     264.713  61.949 -19.278  1.00  0.00           H  
ATOM   2068  CZ  PHE   144     263.676  62.914 -17.582  1.00  0.00           C  
ATOM   2069  HZ  PHE   144     264.525  62.995 -16.919  1.00  0.00           H  
ATOM   2070  CE2 PHE   144     262.466  63.482 -17.140  1.00  0.00           C  
ATOM   2071  HE2 PHE   144     262.387  64.068 -16.237  1.00  0.00           H  
ATOM   2072  CD2 PHE   144     261.348  63.312 -18.026  1.00  0.00           C  
ATOM   2073  HD2 PHE   144     260.373  63.548 -17.627  1.00  0.00           H  
ATOM   2074  C   PHE   144     257.963  62.289 -21.183  1.00  0.00           C  
ATOM   2075  O   PHE   144     257.809  61.439 -22.092  1.00  0.00           O  
ATOM   2076  N   ARG   145     257.296  63.395 -21.239  1.00  0.00           N  
ATOM   2077  H   ARG   145     257.654  64.213 -20.767  1.00  0.00           H  
ATOM   2078  CA  ARG   145     256.129  63.839 -22.079  1.00  0.00           C  
ATOM   2079  HA  ARG   145     255.820  62.910 -22.557  1.00  0.00           H  
ATOM   2080  CB  ARG   145     255.003  64.401 -21.254  1.00  0.00           C  
ATOM   2081  HB2 ARG   145     255.233  65.317 -20.709  1.00  0.00           H  
ATOM   2082  HB3 ARG   145     254.137  64.544 -21.900  1.00  0.00           H  
ATOM   2083  CG  ARG   145     254.542  63.514 -20.096  1.00  0.00           C  
ATOM   2084  HG2 ARG   145     254.217  62.581 -20.555  1.00  0.00           H  
ATOM   2085  HG3 ARG   145     255.339  63.343 -19.372  1.00  0.00           H  
ATOM   2086  CD  ARG   145     253.341  64.196 -19.277  1.00  0.00           C  
ATOM   2087  HD2 ARG   145     253.358  64.012 -18.203  1.00  0.00           H  
ATOM   2088  HD3 ARG   145     253.331  65.285 -19.312  1.00  0.00           H  
ATOM   2089  NE  ARG   145     252.014  63.825 -19.866  1.00  0.00           N  
ATOM   2090  HE  ARG   145     251.857  63.873 -20.863  1.00  0.00           H  
ATOM   2091  CZ  ARG   145     251.073  63.127 -19.319  1.00  0.00           C  
ATOM   2092  NH1 ARG   145     250.132  62.574 -20.047  1.00  0.00           N  
ATOM   2093 HH11 ARG   145     249.651  61.740 -19.743  1.00  0.00           H  
ATOM   2094 HH12 ARG   145     250.264  62.711 -21.039  1.00  0.00           H  
ATOM   2095  NH2 ARG   145     250.954  62.979 -18.004  1.00  0.00           N  
ATOM   2096 HH21 ARG   145     249.987  62.760 -17.811  1.00  0.00           H  
ATOM   2097 HH22 ARG   145     251.401  63.593 -17.338  1.00  0.00           H  
ATOM   2098  C   ARG   145     256.500  64.736 -23.276  1.00  0.00           C  
ATOM   2099  O   ARG   145     255.614  65.087 -24.038  1.00  0.00           O  
ATOM   2100  N   HIE   146     257.812  65.024 -23.489  1.00  0.00           N  
ATOM   2101  H   HIE   146     258.466  64.648 -22.817  1.00  0.00           H  
ATOM   2102  CA  HIE   146     258.265  66.050 -24.494  1.00  0.00           C  
ATOM   2103  HA  HIE   146     257.553  66.873 -24.560  1.00  0.00           H  
ATOM   2104  CB  HIE   146     259.556  66.659 -23.966  1.00  0.00           C  
ATOM   2105  HB2 HIE   146     260.129  65.774 -23.691  1.00  0.00           H  
ATOM   2106  HB3 HIE   146     260.049  67.188 -24.781  1.00  0.00           H  
ATOM   2107  CG  HIE   146     259.449  67.546 -22.827  1.00  0.00           C  
ATOM   2108  ND1 HIE   146     260.570  68.186 -22.254  1.00  0.00           N  
ATOM   2109  CE1 HIE   146     260.033  69.072 -21.302  1.00  0.00           C  
ATOM   2110  HE1 HIE   146     260.610  69.553 -20.525  1.00  0.00           H  
ATOM   2111  NE2 HIE   146     258.704  68.977 -21.253  1.00  0.00           N  
ATOM   2112  HE2 HIE   146     258.050  69.548 -20.736  1.00  0.00           H  
ATOM   2113  CD2 HIE   146     258.367  67.968 -22.204  1.00  0.00           C  
ATOM   2114  HD2 HIE   146     257.328  67.802 -22.446  1.00  0.00           H  
ATOM   2115  C   HIE   146     258.388  65.585 -26.041  1.00  0.00           C  
ATOM   2116  O   HIE   146     259.241  64.751 -26.431  1.00  0.00           O  
ATOM   2117  N   ASP   147     257.535  66.161 -26.929  1.00  0.00           N  
ATOM   2118  H   ASP   147     256.883  66.866 -26.614  1.00  0.00           H  
ATOM   2119  CA  ASP   147     257.429  65.549 -28.283  1.00  0.00           C  
ATOM   2120  HA  ASP   147     257.530  64.464 -28.242  1.00  0.00           H  
ATOM   2121  CB  ASP   147     256.022  65.792 -28.883  1.00  0.00           C  
ATOM   2122  HB2 ASP   147     255.998  65.433 -29.912  1.00  0.00           H  
ATOM   2123  HB3 ASP   147     255.332  65.225 -28.257  1.00  0.00           H  
ATOM   2124  CG  ASP   147     255.436  67.279 -28.923  1.00  0.00           C  
ATOM   2125  OD1 ASP   147     256.023  68.208 -28.278  1.00  0.00           O  
ATOM   2126  OD2 ASP   147     254.298  67.414 -29.479  1.00  0.00           O  
ATOM   2127  C   ASP   147     258.418  66.020 -29.357  1.00  0.00           C  
ATOM   2128  O   ASP   147     258.588  65.409 -30.432  1.00  0.00           O  
ATOM   2129  N   SER   148     259.198  67.033 -29.091  1.00  0.00           N  
ATOM   2130  H   SER   148     259.182  67.268 -28.109  1.00  0.00           H  
ATOM   2131  CA  SER   148     260.404  67.537 -29.764  1.00  0.00           C  
ATOM   2132  HA  SER   148     260.219  67.824 -30.799  1.00  0.00           H  
ATOM   2133  CB  SER   148     260.864  68.882 -29.116  1.00  0.00           C  
ATOM   2134  HB2 SER   148     260.040  69.538 -28.834  1.00  0.00           H  
ATOM   2135  HB3 SER   148     261.500  68.696 -28.250  1.00  0.00           H  
ATOM   2136  OG  SER   148     261.474  69.809 -29.941  1.00  0.00           O  
ATOM   2137  HG  SER   148     260.903  70.577 -30.013  1.00  0.00           H  
ATOM   2138  C   SER   148     261.648  66.641 -29.672  1.00  0.00           C  
ATOM   2139  O   SER   148     261.692  65.583 -28.972  1.00  0.00           O  
ATOM   2140  N   GLY   149     262.766  67.047 -30.268  1.00  0.00           N  
ATOM   2141  H   GLY   149     262.682  68.018 -30.535  1.00  0.00           H  
ATOM   2142  CA  GLY   149     264.120  66.522 -30.441  1.00  0.00           C  
ATOM   2143  HA2 GLY   149     264.734  67.087 -31.143  1.00  0.00           H  
ATOM   2144  HA3 GLY   149     264.468  66.446 -29.411  1.00  0.00           H  
ATOM   2145  C   GLY   149     264.258  65.096 -31.058  1.00  0.00           C  
ATOM   2146  O   GLY   149     265.380  64.599 -31.189  1.00  0.00           O  
ATOM   2147  N   TYR   150     263.114  64.498 -31.553  1.00  0.00           N  
ATOM   2148  H   TYR   150     262.294  64.750 -31.021  1.00  0.00           H  
ATOM   2149  CA  TYR   150     263.242  63.187 -32.250  1.00  0.00           C  
ATOM   2150  HA  TYR   150     263.998  62.574 -31.760  1.00  0.00           H  
ATOM   2151  CB  TYR   150     261.821  62.577 -31.895  1.00  0.00           C  
ATOM   2152  HB2 TYR   150     261.268  63.217 -31.208  1.00  0.00           H  
ATOM   2153  HB3 TYR   150     261.247  62.632 -32.820  1.00  0.00           H  
ATOM   2154  CG  TYR   150     261.893  61.232 -31.362  1.00  0.00           C  
ATOM   2155  CD1 TYR   150     261.633  61.046 -29.986  1.00  0.00           C  
ATOM   2156  HD1 TYR   150     261.436  61.751 -29.192  1.00  0.00           H  
ATOM   2157  CE1 TYR   150     261.519  59.692 -29.509  1.00  0.00           C  
ATOM   2158  HE1 TYR   150     261.236  59.507 -28.483  1.00  0.00           H  
ATOM   2159  CZ  TYR   150     261.686  58.560 -30.370  1.00  0.00           C  
ATOM   2160  OH  TYR   150     261.616  57.283 -29.856  1.00  0.00           O  
ATOM   2161  HH  TYR   150     261.242  57.140 -28.983  1.00  0.00           H  
ATOM   2162  CE2 TYR   150     262.127  58.883 -31.711  1.00  0.00           C  
ATOM   2163  HE2 TYR   150     262.341  58.019 -32.323  1.00  0.00           H  
ATOM   2164  CD2 TYR   150     262.266  60.205 -32.181  1.00  0.00           C  
ATOM   2165  HD2 TYR   150     262.655  60.381 -33.173  1.00  0.00           H  
ATOM   2166  C   TYR   150     263.494  63.258 -33.760  1.00  0.00           C  
ATOM   2167  O   TYR   150     263.066  62.455 -34.645  1.00  0.00           O  
ATOM   2168  N   GLU   151     264.184  64.402 -34.089  1.00  0.00           N  
ATOM   2169  H   GLU   151     264.258  65.164 -33.430  1.00  0.00           H  
ATOM   2170  CA  GLU   151     264.725  64.637 -35.391  1.00  0.00           C  
ATOM   2171  HA  GLU   151     264.460  63.789 -36.023  1.00  0.00           H  
ATOM   2172  CB  GLU   151     263.864  65.742 -36.064  1.00  0.00           C  
ATOM   2173  HB2 GLU   151     262.845  65.372 -36.184  1.00  0.00           H  
ATOM   2174  HB3 GLU   151     263.820  66.624 -35.426  1.00  0.00           H  
ATOM   2175  CG  GLU   151     264.297  66.279 -37.416  1.00  0.00           C  
ATOM   2176  HG2 GLU   151     263.778  67.234 -37.499  1.00  0.00           H  
ATOM   2177  HG3 GLU   151     265.370  66.453 -37.338  1.00  0.00           H  
ATOM   2178  CD  GLU   151     264.076  65.399 -38.630  1.00  0.00           C  
ATOM   2179  OE1 GLU   151     263.817  64.153 -38.510  1.00  0.00           O  
ATOM   2180  OE2 GLU   151     264.258  65.914 -39.711  1.00  0.00           O  
ATOM   2181  C   GLU   151     266.228  64.653 -35.637  1.00  0.00           C  
ATOM   2182  O   GLU   151     266.941  65.087 -34.728  1.00  0.00           O  
ATOM   2183  N   VAL   152     266.733  63.925 -36.576  1.00  0.00           N  
ATOM   2184  H   VAL   152     266.069  63.336 -37.058  1.00  0.00           H  
ATOM   2185  CA  VAL   152     268.138  63.758 -36.951  1.00  0.00           C  
ATOM   2186  HA  VAL   152     268.698  63.823 -36.018  1.00  0.00           H  
ATOM   2187  CB  VAL   152     268.437  62.404 -37.521  1.00  0.00           C  
ATOM   2188  HB  VAL   152     268.084  62.363 -38.552  1.00  0.00           H  
ATOM   2189  CG1 VAL   152     270.020  62.139 -37.499  1.00  0.00           C  
ATOM   2190 HG11 VAL   152     270.312  61.122 -37.759  1.00  0.00           H  
ATOM   2191 HG12 VAL   152     270.452  62.886 -38.167  1.00  0.00           H  
ATOM   2192 HG13 VAL   152     270.382  62.452 -36.520  1.00  0.00           H  
ATOM   2193  CG2 VAL   152     267.791  61.183 -36.761  1.00  0.00           C  
ATOM   2194 HG21 VAL   152     268.329  61.139 -35.814  1.00  0.00           H  
ATOM   2195 HG22 VAL   152     266.719  61.200 -36.565  1.00  0.00           H  
ATOM   2196 HG23 VAL   152     268.129  60.255 -37.222  1.00  0.00           H  
ATOM   2197  C   VAL   152     268.654  64.803 -37.863  1.00  0.00           C  
ATOM   2198  O   VAL   152     268.046  65.134 -38.893  1.00  0.00           O  
ATOM   2199  N   HIE   153     269.674  65.437 -37.396  1.00  0.00           N  
ATOM   2200  H   HIE   153     270.232  65.038 -36.655  1.00  0.00           H  
ATOM   2201  CA  HIE   153     270.314  66.634 -37.963  1.00  0.00           C  
ATOM   2202  HA  HIE   153     269.507  67.284 -38.302  1.00  0.00           H  
ATOM   2203  CB  HIE   153     271.198  67.372 -36.976  1.00  0.00           C  
ATOM   2204  HB2 HIE   153     271.446  68.398 -37.251  1.00  0.00           H  
ATOM   2205  HB3 HIE   153     270.663  67.570 -36.047  1.00  0.00           H  
ATOM   2206  CG  HIE   153     272.530  66.665 -36.615  1.00  0.00           C  
ATOM   2207  ND1 HIE   153     272.533  65.648 -35.690  1.00  0.00           N  
ATOM   2208  CE1 HIE   153     273.903  65.329 -35.577  1.00  0.00           C  
ATOM   2209  HE1 HIE   153     274.265  64.713 -34.767  1.00  0.00           H  
ATOM   2210  NE2 HIE   153     274.625  66.086 -36.399  1.00  0.00           N  
ATOM   2211  HE2 HIE   153     275.629  66.168 -36.475  1.00  0.00           H  
ATOM   2212  CD2 HIE   153     273.780  66.872 -37.154  1.00  0.00           C  
ATOM   2213  HD2 HIE   153     273.963  67.628 -37.904  1.00  0.00           H  
ATOM   2214  C   HIE   153     270.922  66.286 -39.277  1.00  0.00           C  
ATOM   2215  O   HIE   153     270.881  67.153 -40.240  1.00  0.00           O  
ATOM   2216  N   HIE   154     271.684  65.111 -39.365  1.00  0.00           N  
ATOM   2217  H   HIE   154     271.787  64.580 -38.512  1.00  0.00           H  
ATOM   2218  CA  HIE   154     272.247  64.512 -40.634  1.00  0.00           C  
ATOM   2219  HA  HIE   154     271.912  65.197 -41.414  1.00  0.00           H  
ATOM   2220  CB  HIE   154     273.743  64.731 -40.537  1.00  0.00           C  
ATOM   2221  HB2 HIE   154     273.928  65.472 -39.760  1.00  0.00           H  
ATOM   2222  HB3 HIE   154     274.119  63.780 -40.157  1.00  0.00           H  
ATOM   2223  CG  HIE   154     274.489  65.007 -41.898  1.00  0.00           C  
ATOM   2224  ND1 HIE   154     274.260  64.447 -43.147  1.00  0.00           N  
ATOM   2225  CE1 HIE   154     275.323  64.612 -43.915  1.00  0.00           C  
ATOM   2226  HE1 HIE   154     275.551  64.401 -44.949  1.00  0.00           H  
ATOM   2227  NE2 HIE   154     276.235  65.226 -43.181  1.00  0.00           N  
ATOM   2228  HE2 HIE   154     277.203  65.382 -43.426  1.00  0.00           H  
ATOM   2229  CD2 HIE   154     275.786  65.416 -41.879  1.00  0.00           C  
ATOM   2230  HD2 HIE   154     276.192  65.910 -41.009  1.00  0.00           H  
ATOM   2231  C   HIE   154     271.886  63.047 -40.912  1.00  0.00           C  
ATOM   2232  O   HIE   154     271.870  62.216 -40.013  1.00  0.00           O  
ATOM   2233  N   GLN   155     271.616  62.709 -42.134  1.00  0.00           N  
ATOM   2234  H   GLN   155     271.511  63.443 -42.820  1.00  0.00           H  
ATOM   2235  CA  GLN   155     271.078  61.428 -42.522  1.00  0.00           C  
ATOM   2236  HA  GLN   155     271.483  60.793 -41.734  1.00  0.00           H  
ATOM   2237  CB  GLN   155     269.575  61.313 -42.315  1.00  0.00           C  
ATOM   2238  HB2 GLN   155     269.336  60.334 -42.732  1.00  0.00           H  
ATOM   2239  HB3 GLN   155     269.392  61.298 -41.241  1.00  0.00           H  
ATOM   2240  CG  GLN   155     268.853  62.485 -42.934  1.00  0.00           C  
ATOM   2241  HG2 GLN   155     269.037  63.281 -42.212  1.00  0.00           H  
ATOM   2242  HG3 GLN   155     269.187  62.737 -43.941  1.00  0.00           H  
ATOM   2243  CD  GLN   155     267.285  62.364 -43.056  1.00  0.00           C  
ATOM   2244  OE1 GLN   155     266.475  63.136 -42.592  1.00  0.00           O  
ATOM   2245  NE2 GLN   155     266.786  61.297 -43.601  1.00  0.00           N  
ATOM   2246 HE21 GLN   155     265.779  61.331 -43.530  1.00  0.00           H  
ATOM   2247 HE22 GLN   155     267.435  60.594 -43.925  1.00  0.00           H  
ATOM   2248  C   GLN   155     271.441  60.903 -43.888  1.00  0.00           C  
ATOM   2249  O   GLN   155     270.813  60.038 -44.492  1.00  0.00           O  
ATOM   2250  N   LYS   156     272.554  61.451 -44.450  1.00  0.00           N  
ATOM   2251  H   LYS   156     272.949  62.305 -44.084  1.00  0.00           H  
ATOM   2252  CA  LYS   156     273.219  60.970 -45.661  1.00  0.00           C  
ATOM   2253  HA  LYS   156     272.487  60.587 -46.372  1.00  0.00           H  
ATOM   2254  CB  LYS   156     274.153  62.076 -46.078  1.00  0.00           C  
ATOM   2255  HB2 LYS   156     273.582  62.991 -46.236  1.00  0.00           H  
ATOM   2256  HB3 LYS   156     274.788  62.275 -45.215  1.00  0.00           H  
ATOM   2257  CG  LYS   156     274.863  61.903 -47.378  1.00  0.00           C  
ATOM   2258  HG2 LYS   156     275.688  61.219 -47.178  1.00  0.00           H  
ATOM   2259  HG3 LYS   156     274.151  61.620 -48.154  1.00  0.00           H  
ATOM   2260  CD  LYS   156     275.560  63.208 -47.802  1.00  0.00           C  
ATOM   2261  HD2 LYS   156     274.882  64.054 -47.684  1.00  0.00           H  
ATOM   2262  HD3 LYS   156     276.316  63.523 -47.082  1.00  0.00           H  
ATOM   2263  CE  LYS   156     276.234  63.250 -49.142  1.00  0.00           C  
ATOM   2264  HE2 LYS   156     277.029  62.505 -49.123  1.00  0.00           H  
ATOM   2265  HE3 LYS   156     275.586  62.905 -49.949  1.00  0.00           H  
ATOM   2266  NZ  LYS   156     276.671  64.666 -49.578  1.00  0.00           N  
ATOM   2267  HZ1 LYS   156     277.270  64.583 -50.387  1.00  0.00           H  
ATOM   2268  HZ2 LYS   156     275.981  65.398 -49.671  1.00  0.00           H  
ATOM   2269  HZ3 LYS   156     277.387  65.024 -48.961  1.00  0.00           H  
ATOM   2270  C   LYS   156     273.964  59.656 -45.208  1.00  0.00           C  
ATOM   2271  O   LYS   156     274.524  59.739 -44.083  1.00  0.00           O  
ATOM   2272  N   LEU   157     274.137  58.723 -46.145  1.00  0.00           N  
ATOM   2273  H   LEU   157     273.626  58.871 -47.004  1.00  0.00           H  
ATOM   2274  CA  LEU   157     274.776  57.451 -45.948  1.00  0.00           C  
ATOM   2275  HA  LEU   157     275.205  57.416 -44.947  1.00  0.00           H  
ATOM   2276  CB  LEU   157     273.747  56.290 -46.005  1.00  0.00           C  
ATOM   2277  HB2 LEU   157     272.974  56.444 -46.758  1.00  0.00           H  
ATOM   2278  HB3 LEU   157     274.225  55.441 -46.494  1.00  0.00           H  
ATOM   2279  CG  LEU   157     273.233  55.657 -44.627  1.00  0.00           C  
ATOM   2280  HG  LEU   157     273.963  54.989 -44.169  1.00  0.00           H  
ATOM   2281  CD1 LEU   157     272.920  56.649 -43.550  1.00  0.00           C  
ATOM   2282 HD11 LEU   157     272.137  57.299 -43.939  1.00  0.00           H  
ATOM   2283 HD12 LEU   157     272.560  56.122 -42.666  1.00  0.00           H  
ATOM   2284 HD13 LEU   157     273.779  57.236 -43.224  1.00  0.00           H  
ATOM   2285  CD2 LEU   157     271.858  54.978 -44.904  1.00  0.00           C  
ATOM   2286 HD21 LEU   157     271.097  55.726 -45.126  1.00  0.00           H  
ATOM   2287 HD22 LEU   157     272.054  54.360 -45.781  1.00  0.00           H  
ATOM   2288 HD23 LEU   157     271.560  54.345 -44.069  1.00  0.00           H  
ATOM   2289  C   LEU   157     275.924  57.151 -46.904  1.00  0.00           C  
ATOM   2290  O   LEU   157     276.221  57.993 -47.783  1.00  0.00           O  
ATOM   2291  N   VAL   158     276.519  55.954 -46.727  1.00  0.00           N  
ATOM   2292  H   VAL   158     276.284  55.316 -45.979  1.00  0.00           H  
ATOM   2293  CA  VAL   158     277.431  55.583 -47.808  1.00  0.00           C  
ATOM   2294  HA  VAL   158     278.198  56.347 -47.683  1.00  0.00           H  
ATOM   2295  CB  VAL   158     278.155  54.192 -47.528  1.00  0.00           C  
ATOM   2296  HB  VAL   158     278.672  54.287 -46.573  1.00  0.00           H  
ATOM   2297  CG1 VAL   158     277.197  53.007 -47.475  1.00  0.00           C  
ATOM   2298 HG11 VAL   158     277.195  52.461 -48.419  1.00  0.00           H  
ATOM   2299 HG12 VAL   158     277.712  52.283 -46.844  1.00  0.00           H  
ATOM   2300 HG13 VAL   158     276.179  53.291 -47.207  1.00  0.00           H  
ATOM   2301  CG2 VAL   158     279.218  53.893 -48.566  1.00  0.00           C  
ATOM   2302 HG21 VAL   158     279.918  53.189 -48.115  1.00  0.00           H  
ATOM   2303 HG22 VAL   158     278.924  53.422 -49.504  1.00  0.00           H  
ATOM   2304 HG23 VAL   158     279.673  54.871 -48.724  1.00  0.00           H  
ATOM   2305  C   VAL   158     276.735  55.639 -49.244  1.00  0.00           C  
ATOM   2306  O   VAL   158     275.569  55.147 -49.306  1.00  0.00           O  
ATOM   2307  N   PHE   159     277.377  56.102 -50.338  1.00  0.00           N  
ATOM   2308  H   PHE   159     278.219  56.623 -50.140  1.00  0.00           H  
ATOM   2309  CA  PHE   159     276.951  56.353 -51.694  1.00  0.00           C  
ATOM   2310  HA  PHE   159     276.032  55.782 -51.820  1.00  0.00           H  
ATOM   2311  CB  PHE   159     276.664  57.903 -51.719  1.00  0.00           C  
ATOM   2312  HB2 PHE   159     275.657  58.079 -51.341  1.00  0.00           H  
ATOM   2313  HB3 PHE   159     277.228  58.486 -50.990  1.00  0.00           H  
ATOM   2314  CG  PHE   159     276.847  58.684 -52.982  1.00  0.00           C  
ATOM   2315  CD1 PHE   159     278.098  58.788 -53.683  1.00  0.00           C  
ATOM   2316  HD1 PHE   159     279.014  58.370 -53.292  1.00  0.00           H  
ATOM   2317  CE1 PHE   159     278.235  59.611 -54.820  1.00  0.00           C  
ATOM   2318  HE1 PHE   159     279.174  59.763 -55.332  1.00  0.00           H  
ATOM   2319  CZ  PHE   159     277.052  60.135 -55.362  1.00  0.00           C  
ATOM   2320  HZ  PHE   159     277.106  60.820 -56.195  1.00  0.00           H  
ATOM   2321  CE2 PHE   159     275.760  59.997 -54.707  1.00  0.00           C  
ATOM   2322  HE2 PHE   159     274.903  60.514 -55.112  1.00  0.00           H  
ATOM   2323  CD2 PHE   159     275.689  59.231 -53.570  1.00  0.00           C  
ATOM   2324  HD2 PHE   159     274.696  59.163 -53.150  1.00  0.00           H  
ATOM   2325  C   PHE   159     277.881  55.873 -52.782  1.00  0.00           C  
ATOM   2326  O   PHE   159     279.011  55.555 -52.553  1.00  0.00           O  
ATOM   2327  N   PHE   160     277.252  55.556 -53.971  1.00  0.00           N  
ATOM   2328  H   PHE   160     276.264  55.688 -54.137  1.00  0.00           H  
ATOM   2329  CA  PHE   160     277.971  54.829 -55.056  1.00  0.00           C  
ATOM   2330  HA  PHE   160     278.960  55.271 -55.171  1.00  0.00           H  
ATOM   2331  CB  PHE   160     278.094  53.277 -54.695  1.00  0.00           C  
ATOM   2332  HB2 PHE   160     278.758  53.309 -53.830  1.00  0.00           H  
ATOM   2333  HB3 PHE   160     277.105  52.990 -54.339  1.00  0.00           H  
ATOM   2334  CG  PHE   160     278.538  52.272 -55.665  1.00  0.00           C  
ATOM   2335  CD1 PHE   160     277.906  50.979 -55.603  1.00  0.00           C  
ATOM   2336  HD1 PHE   160     277.128  50.803 -54.874  1.00  0.00           H  
ATOM   2337  CE1 PHE   160     278.455  49.931 -56.371  1.00  0.00           C  
ATOM   2338  HE1 PHE   160     278.192  48.883 -56.379  1.00  0.00           H  
ATOM   2339  CZ  PHE   160     279.503  50.205 -57.219  1.00  0.00           C  
ATOM   2340  HZ  PHE   160     279.936  49.403 -57.797  1.00  0.00           H  
ATOM   2341  CE2 PHE   160     280.073  51.409 -57.291  1.00  0.00           C  
ATOM   2342  HE2 PHE   160     280.944  51.510 -57.923  1.00  0.00           H  
ATOM   2343  CD2 PHE   160     279.738  52.433 -56.392  1.00  0.00           C  
ATOM   2344  HD2 PHE   160     280.191  53.411 -56.464  1.00  0.00           H  
ATOM   2345  C   PHE   160     277.275  55.123 -56.430  1.00  0.00           C  
ATOM   2346  O   PHE   160     276.026  55.194 -56.524  1.00  0.00           O  
ATOM   2347  N   ALA   161     278.093  55.360 -57.468  1.00  0.00           N  
ATOM   2348  H   ALA   161     279.090  55.290 -57.325  1.00  0.00           H  
ATOM   2349  CA  ALA   161     277.476  55.476 -58.791  1.00  0.00           C  
ATOM   2350  HA  ALA   161     276.427  55.185 -58.837  1.00  0.00           H  
ATOM   2351  CB  ALA   161     277.664  56.947 -59.340  1.00  0.00           C  
ATOM   2352  HB1 ALA   161     277.171  57.045 -60.307  1.00  0.00           H  
ATOM   2353  HB2 ALA   161     277.442  57.751 -58.638  1.00  0.00           H  
ATOM   2354  HB3 ALA   161     278.717  57.230 -59.349  1.00  0.00           H  
ATOM   2355  C   ALA   161     278.172  54.462 -59.787  1.00  0.00           C  
ATOM   2356  O   ALA   161     279.401  54.157 -59.522  1.00  0.00           O  
ATOM   2357  N   GLU   162     277.648  54.157 -60.912  1.00  0.00           N  
ATOM   2358  H   GLU   162     276.816  54.670 -61.168  1.00  0.00           H  
ATOM   2359  CA  GLU   162     278.072  53.174 -61.866  1.00  0.00           C  
ATOM   2360  HA  GLU   162     279.022  52.784 -61.502  1.00  0.00           H  
ATOM   2361  CB  GLU   162     277.113  51.961 -61.861  1.00  0.00           C  
ATOM   2362  HB2 GLU   162     276.200  52.156 -61.297  1.00  0.00           H  
ATOM   2363  HB3 GLU   162     276.659  51.744 -62.828  1.00  0.00           H  
ATOM   2364  CG  GLU   162     277.620  50.689 -61.254  1.00  0.00           C  
ATOM   2365  HG2 GLU   162     277.994  50.836 -60.241  1.00  0.00           H  
ATOM   2366  HG3 GLU   162     276.747  50.059 -61.082  1.00  0.00           H  
ATOM   2367  CD  GLU   162     278.598  49.914 -62.202  1.00  0.00           C  
ATOM   2368  OE1 GLU   162     278.724  48.658 -62.102  1.00  0.00           O  
ATOM   2369  OE2 GLU   162     279.343  50.537 -63.015  1.00  0.00           O  
ATOM   2370  C   GLU   162     278.356  53.809 -63.257  1.00  0.00           C  
ATOM   2371  O   GLU   162     278.031  53.319 -64.323  1.00  0.00           O  
ATOM   2372  N   ASP   163     279.137  54.915 -63.236  1.00  0.00           N  
ATOM   2373  H   ASP   163     279.273  55.312 -62.317  1.00  0.00           H  
ATOM   2374  CA  ASP   163     279.722  55.659 -64.352  1.00  0.00           C  
ATOM   2375  HA  ASP   163     280.246  54.926 -64.965  1.00  0.00           H  
ATOM   2376  CB  ASP   163     278.706  56.447 -65.199  1.00  0.00           C  
ATOM   2377  HB2 ASP   163     277.778  55.874 -65.210  1.00  0.00           H  
ATOM   2378  HB3 ASP   163     278.420  57.426 -64.816  1.00  0.00           H  
ATOM   2379  CG  ASP   163     279.309  56.528 -66.622  1.00  0.00           C  
ATOM   2380  OD1 ASP   163     278.468  56.927 -67.428  1.00  0.00           O  
ATOM   2381  OD2 ASP   163     280.360  56.097 -67.060  1.00  0.00           O  
ATOM   2382  C   ASP   163     280.754  56.783 -63.760  1.00  0.00           C  
ATOM   2383  O   ASP   163     280.648  57.153 -62.619  1.00  0.00           O  
ATOM   2384  N   VAL   164     281.580  57.406 -64.676  1.00  0.00           N  
ATOM   2385  H   VAL   164     281.734  56.828 -65.491  1.00  0.00           H  
ATOM   2386  CA  VAL   164     282.384  58.597 -64.352  1.00  0.00           C  
ATOM   2387  HA  VAL   164     282.943  58.369 -63.445  1.00  0.00           H  
ATOM   2388  CB  VAL   164     283.331  58.941 -65.506  1.00  0.00           C  
ATOM   2389  HB  VAL   164     282.827  59.208 -66.435  1.00  0.00           H  
ATOM   2390  CG1 VAL   164     284.359  60.097 -65.053  1.00  0.00           C  
ATOM   2391 HG11 VAL   164     283.794  61.022 -64.938  1.00  0.00           H  
ATOM   2392 HG12 VAL   164     284.821  59.988 -64.071  1.00  0.00           H  
ATOM   2393 HG13 VAL   164     285.180  60.154 -65.767  1.00  0.00           H  
ATOM   2394  CG2 VAL   164     284.299  57.735 -65.863  1.00  0.00           C  
ATOM   2395 HG21 VAL   164     285.113  57.712 -65.139  1.00  0.00           H  
ATOM   2396 HG22 VAL   164     283.810  56.776 -65.685  1.00  0.00           H  
ATOM   2397 HG23 VAL   164     284.716  57.874 -66.860  1.00  0.00           H  
ATOM   2398  C   VAL   164     281.572  59.816 -64.026  1.00  0.00           C  
ATOM   2399  O   VAL   164     280.913  60.429 -64.826  1.00  0.00           O  
ATOM   2400  N   GLY   165     281.547  60.172 -62.751  1.00  0.00           N  
ATOM   2401  H   GLY   165     282.305  59.912 -62.136  1.00  0.00           H  
ATOM   2402  CA  GLY   165     280.610  61.269 -62.344  1.00  0.00           C  
ATOM   2403  HA2 GLY   165     281.155  62.211 -62.398  1.00  0.00           H  
ATOM   2404  HA3 GLY   165     279.754  61.315 -63.018  1.00  0.00           H  
ATOM   2405  C   GLY   165     279.993  61.149 -60.913  1.00  0.00           C  
ATOM   2406  O   GLY   165     280.455  60.480 -60.055  1.00  0.00           O  
ATOM   2407  N   SER   166     278.911  61.916 -60.674  1.00  0.00           N  
ATOM   2408  H   SER   166     278.439  62.324 -61.468  1.00  0.00           H  
ATOM   2409  CA  SER   166     278.473  62.118 -59.238  1.00  0.00           C  
ATOM   2410  HA  SER   166     278.472  61.121 -58.797  1.00  0.00           H  
ATOM   2411  CB  SER   166     279.491  62.929 -58.493  1.00  0.00           C  
ATOM   2412  HB2 SER   166     279.047  63.164 -57.526  1.00  0.00           H  
ATOM   2413  HB3 SER   166     280.422  62.405 -58.277  1.00  0.00           H  
ATOM   2414  OG  SER   166     279.669  64.104 -59.312  1.00  0.00           O  
ATOM   2415  HG  SER   166     279.832  63.740 -60.186  1.00  0.00           H  
ATOM   2416  C   SER   166     277.054  62.614 -59.317  1.00  0.00           C  
ATOM   2417  O   SER   166     276.676  63.071 -60.361  1.00  0.00           O  
ATOM   2418  N   ASN   167     276.342  62.492 -58.234  1.00  0.00           N  
ATOM   2419  H   ASN   167     276.744  61.834 -57.581  1.00  0.00           H  
ATOM   2420  CA  ASN   167     274.890  62.731 -58.071  1.00  0.00           C  
ATOM   2421  HA  ASN   167     274.593  62.500 -57.047  1.00  0.00           H  
ATOM   2422  CB  ASN   167     274.549  64.183 -58.255  1.00  0.00           C  
ATOM   2423  HB2 ASN   167     274.655  64.334 -59.329  1.00  0.00           H  
ATOM   2424  HB3 ASN   167     273.544  64.433 -57.915  1.00  0.00           H  
ATOM   2425  CG  ASN   167     275.541  64.995 -57.341  1.00  0.00           C  
ATOM   2426  OD1 ASN   167     275.521  64.748 -56.110  1.00  0.00           O  
ATOM   2427  ND2 ASN   167     276.329  65.934 -57.781  1.00  0.00           N  
ATOM   2428 HD21 ASN   167     276.285  66.124 -58.772  1.00  0.00           H  
ATOM   2429 HD22 ASN   167     276.938  66.420 -57.139  1.00  0.00           H  
ATOM   2430  C   ASN   167     273.984  61.808 -58.922  1.00  0.00           C  
ATOM   2431  O   ASN   167     272.798  61.757 -58.653  1.00  0.00           O  
ATOM   2432  N   LYS   168     274.395  61.010 -59.925  1.00  0.00           N  
ATOM   2433  H   LYS   168     275.323  61.149 -60.299  1.00  0.00           H  
ATOM   2434  CA  LYS   168     273.525  59.985 -60.553  1.00  0.00           C  
ATOM   2435  HA  LYS   168     272.498  60.337 -60.452  1.00  0.00           H  
ATOM   2436  CB  LYS   168     273.773  59.990 -62.065  1.00  0.00           C  
ATOM   2437  HB2 LYS   168     274.668  59.533 -62.487  1.00  0.00           H  
ATOM   2438  HB3 LYS   168     272.947  59.411 -62.478  1.00  0.00           H  
ATOM   2439  CG  LYS   168     273.601  61.235 -62.908  1.00  0.00           C  
ATOM   2440  HG2 LYS   168     272.645  61.701 -62.672  1.00  0.00           H  
ATOM   2441  HG3 LYS   168     274.519  61.791 -62.714  1.00  0.00           H  
ATOM   2442  CD  LYS   168     273.407  61.021 -64.389  1.00  0.00           C  
ATOM   2443  HD2 LYS   168     274.357  61.021 -64.923  1.00  0.00           H  
ATOM   2444  HD3 LYS   168     273.282  59.959 -64.604  1.00  0.00           H  
ATOM   2445  CE  LYS   168     272.299  61.874 -64.965  1.00  0.00           C  
ATOM   2446  HE2 LYS   168     271.819  61.499 -65.868  1.00  0.00           H  
ATOM   2447  HE3 LYS   168     271.518  61.972 -64.210  1.00  0.00           H  
ATOM   2448  NZ  LYS   168     272.878  63.259 -65.138  1.00  0.00           N  
ATOM   2449  HZ1 LYS   168     273.337  63.783 -64.407  1.00  0.00           H  
ATOM   2450  HZ2 LYS   168     273.684  63.258 -65.748  1.00  0.00           H  
ATOM   2451  HZ3 LYS   168     272.132  63.850 -65.476  1.00  0.00           H  
ATOM   2452  C   LYS   168     273.877  58.636 -59.966  1.00  0.00           C  
ATOM   2453  O   LYS   168     274.022  57.669 -60.679  1.00  0.00           O  
ATOM   2454  N   GLY   169     274.052  58.641 -58.618  1.00  0.00           N  
ATOM   2455  H   GLY   169     273.836  59.551 -58.239  1.00  0.00           H  
ATOM   2456  CA  GLY   169     274.332  57.528 -57.741  1.00  0.00           C  
ATOM   2457  HA2 GLY   169     274.981  56.959 -58.407  1.00  0.00           H  
ATOM   2458  HA3 GLY   169     274.793  57.659 -56.762  1.00  0.00           H  
ATOM   2459  C   GLY   169     273.098  56.655 -57.750  1.00  0.00           C  
ATOM   2460  O   GLY   169     271.942  57.065 -57.991  1.00  0.00           O  
ATOM   2461  N   ALA   170     273.241  55.446 -57.245  1.00  0.00           N  
ATOM   2462  H   ALA   170     274.166  55.149 -56.968  1.00  0.00           H  
ATOM   2463  CA  ALA   170     272.100  54.503 -57.208  1.00  0.00           C  
ATOM   2464  HA  ALA   170     271.375  54.737 -57.987  1.00  0.00           H  
ATOM   2465  CB  ALA   170     272.696  53.049 -57.271  1.00  0.00           C  
ATOM   2466  HB1 ALA   170     271.887  52.363 -57.523  1.00  0.00           H  
ATOM   2467  HB2 ALA   170     273.375  53.007 -58.122  1.00  0.00           H  
ATOM   2468  HB3 ALA   170     273.192  52.753 -56.347  1.00  0.00           H  
ATOM   2469  C   ALA   170     271.315  54.560 -55.847  1.00  0.00           C  
ATOM   2470  O   ALA   170     271.559  55.487 -55.058  1.00  0.00           O  
ATOM   2471  N   ILE   171     270.360  53.640 -55.606  1.00  0.00           N  
ATOM   2472  H   ILE   171     270.233  52.911 -56.293  1.00  0.00           H  
ATOM   2473  CA  ILE   171     269.337  53.751 -54.546  1.00  0.00           C  
ATOM   2474  HA  ILE   171     269.117  54.799 -54.343  1.00  0.00           H  
ATOM   2475  CB  ILE   171     267.983  53.324 -55.094  1.00  0.00           C  
ATOM   2476  HB  ILE   171     267.263  53.309 -54.276  1.00  0.00           H  
ATOM   2477  CG2 ILE   171     267.440  54.401 -56.081  1.00  0.00           C  
ATOM   2478 HG21 ILE   171     267.927  54.619 -57.031  1.00  0.00           H  
ATOM   2479 HG22 ILE   171     266.386  54.314 -56.345  1.00  0.00           H  
ATOM   2480 HG23 ILE   171     267.366  55.339 -55.530  1.00  0.00           H  
ATOM   2481  CG1 ILE   171     267.934  51.998 -55.813  1.00  0.00           C  
ATOM   2482 HG12 ILE   171     266.941  51.903 -56.251  1.00  0.00           H  
ATOM   2483 HG13 ILE   171     268.791  51.999 -56.487  1.00  0.00           H  
ATOM   2484  CD1 ILE   171     268.221  50.783 -54.821  1.00  0.00           C  
ATOM   2485 HD11 ILE   171     269.241  50.884 -54.450  1.00  0.00           H  
ATOM   2486 HD12 ILE   171     267.470  50.686 -54.037  1.00  0.00           H  
ATOM   2487 HD13 ILE   171     268.047  49.978 -55.535  1.00  0.00           H  
ATOM   2488  C   ILE   171     269.667  53.091 -53.199  1.00  0.00           C  
ATOM   2489  O   ILE   171     269.159  53.495 -52.220  1.00  0.00           O  
ATOM   2490  N   ILE   172     270.814  52.392 -53.077  1.00  0.00           N  
ATOM   2491  H   ILE   172     271.300  52.204 -53.942  1.00  0.00           H  
ATOM   2492  CA  ILE   172     271.375  51.943 -51.787  1.00  0.00           C  
ATOM   2493  HA  ILE   172     270.684  51.282 -51.264  1.00  0.00           H  
ATOM   2494  CB  ILE   172     272.767  51.256 -51.937  1.00  0.00           C  
ATOM   2495  HB  ILE   172     273.370  51.926 -52.550  1.00  0.00           H  
ATOM   2496  CG2 ILE   172     273.560  51.234 -50.600  1.00  0.00           C  
ATOM   2497 HG21 ILE   172     273.053  50.913 -49.690  1.00  0.00           H  
ATOM   2498 HG22 ILE   172     274.504  50.696 -50.691  1.00  0.00           H  
ATOM   2499 HG23 ILE   172     274.002  52.211 -50.407  1.00  0.00           H  
ATOM   2500  CG1 ILE   172     272.790  49.924 -52.648  1.00  0.00           C  
ATOM   2501 HG12 ILE   172     271.982  49.235 -52.399  1.00  0.00           H  
ATOM   2502 HG13 ILE   172     272.744  50.183 -53.705  1.00  0.00           H  
ATOM   2503  CD1 ILE   172     274.128  49.152 -52.763  1.00  0.00           C  
ATOM   2504 HD11 ILE   172     274.191  48.451 -51.931  1.00  0.00           H  
ATOM   2505 HD12 ILE   172     274.126  48.602 -53.704  1.00  0.00           H  
ATOM   2506 HD13 ILE   172     274.882  49.928 -52.897  1.00  0.00           H  
ATOM   2507  C   ILE   172     271.590  53.106 -50.749  1.00  0.00           C  
ATOM   2508  O   ILE   172     271.233  52.913 -49.590  1.00  0.00           O  
ATOM   2509  N   GLY   173     272.103  54.240 -51.209  1.00  0.00           N  
ATOM   2510  H   GLY   173     272.461  54.277 -52.153  1.00  0.00           H  
ATOM   2511  CA  GLY   173     272.209  55.536 -50.500  1.00  0.00           C  
ATOM   2512  HA2 GLY   173     272.933  55.399 -49.696  1.00  0.00           H  
ATOM   2513  HA3 GLY   173     272.660  56.260 -51.178  1.00  0.00           H  
ATOM   2514  C   GLY   173     270.932  56.165 -49.860  1.00  0.00           C  
ATOM   2515  O   GLY   173     270.923  57.061 -48.960  1.00  0.00           O  
ATOM   2516  N   LEU   174     269.741  55.794 -50.400  1.00  0.00           N  
ATOM   2517  H   LEU   174     269.821  54.997 -51.015  1.00  0.00           H  
ATOM   2518  CA  LEU   174     268.394  56.460 -50.180  1.00  0.00           C  
ATOM   2519  HA  LEU   174     268.422  57.369 -49.579  1.00  0.00           H  
ATOM   2520  CB  LEU   174     267.653  56.932 -51.535  1.00  0.00           C  
ATOM   2521  HB2 LEU   174     268.309  57.676 -51.985  1.00  0.00           H  
ATOM   2522  HB3 LEU   174     267.425  56.055 -52.140  1.00  0.00           H  
ATOM   2523  CG  LEU   174     266.276  57.690 -51.389  1.00  0.00           C  
ATOM   2524  HG  LEU   174     265.674  57.032 -50.762  1.00  0.00           H  
ATOM   2525  CD1 LEU   174     266.271  59.176 -50.872  1.00  0.00           C  
ATOM   2526 HD11 LEU   174     266.320  59.122 -49.785  1.00  0.00           H  
ATOM   2527 HD12 LEU   174     266.987  59.797 -51.412  1.00  0.00           H  
ATOM   2528 HD13 LEU   174     265.251  59.516 -51.052  1.00  0.00           H  
ATOM   2529  CD2 LEU   174     265.389  57.613 -52.617  1.00  0.00           C  
ATOM   2530 HD21 LEU   174     265.519  56.657 -53.124  1.00  0.00           H  
ATOM   2531 HD22 LEU   174     264.359  57.823 -52.330  1.00  0.00           H  
ATOM   2532 HD23 LEU   174     265.756  58.233 -53.436  1.00  0.00           H  
ATOM   2533  C   LEU   174     267.510  55.513 -49.446  1.00  0.00           C  
ATOM   2534  O   LEU   174     266.806  55.888 -48.462  1.00  0.00           O  
ATOM   2535  N   MET   175     267.452  54.246 -49.849  1.00  0.00           N  
ATOM   2536  H   MET   175     267.894  54.045 -50.734  1.00  0.00           H  
ATOM   2537  CA  MET   175     266.694  53.201 -49.180  1.00  0.00           C  
ATOM   2538  HA  MET   175     265.666  53.528 -49.026  1.00  0.00           H  
ATOM   2539  CB  MET   175     266.510  52.065 -50.191  1.00  0.00           C  
ATOM   2540  HB2 MET   175     267.489  51.965 -50.660  1.00  0.00           H  
ATOM   2541  HB3 MET   175     266.195  51.146 -49.696  1.00  0.00           H  
ATOM   2542  CG  MET   175     265.479  52.332 -51.239  1.00  0.00           C  
ATOM   2543  HG2 MET   175     265.738  53.344 -51.552  1.00  0.00           H  
ATOM   2544  HG3 MET   175     265.643  51.607 -52.036  1.00  0.00           H  
ATOM   2545  SD  MET   175     263.721  52.456 -50.685  1.00  0.00           S  
ATOM   2546  CE  MET   175     263.150  50.819 -50.923  1.00  0.00           C  
ATOM   2547  HE1 MET   175     262.347  50.659 -51.642  1.00  0.00           H  
ATOM   2548  HE2 MET   175     263.923  50.073 -51.106  1.00  0.00           H  
ATOM   2549  HE3 MET   175     262.722  50.564 -49.954  1.00  0.00           H  
ATOM   2550  C   MET   175     267.373  52.837 -47.844  1.00  0.00           C  
ATOM   2551  O   MET   175     268.406  53.375 -47.451  1.00  0.00           O  
ATOM   2552  N   VAL   176     266.640  51.952 -47.111  1.00  0.00           N  
ATOM   2553  H   VAL   176     265.918  51.438 -47.593  1.00  0.00           H  
ATOM   2554  CA  VAL   176     266.937  51.622 -45.713  1.00  0.00           C  
ATOM   2555  HA  VAL   176     267.933  51.959 -45.425  1.00  0.00           H  
ATOM   2556  CB  VAL   176     266.191  52.388 -44.608  1.00  0.00           C  
ATOM   2557  HB  VAL   176     265.131  52.151 -44.699  1.00  0.00           H  
ATOM   2558  CG1 VAL   176     266.861  52.148 -43.288  1.00  0.00           C  
ATOM   2559 HG11 VAL   176     267.944  52.259 -43.230  1.00  0.00           H  
ATOM   2560 HG12 VAL   176     266.467  52.686 -42.426  1.00  0.00           H  
ATOM   2561 HG13 VAL   176     266.774  51.098 -43.007  1.00  0.00           H  
ATOM   2562  CG2 VAL   176     266.283  53.881 -44.807  1.00  0.00           C  
ATOM   2563 HG21 VAL   176     265.806  54.189 -45.737  1.00  0.00           H  
ATOM   2564 HG22 VAL   176     265.857  54.362 -43.927  1.00  0.00           H  
ATOM   2565 HG23 VAL   176     267.257  54.340 -44.637  1.00  0.00           H  
ATOM   2566  C   VAL   176     266.859  50.090 -45.472  1.00  0.00           C  
ATOM   2567  O   VAL   176     265.903  49.392 -45.674  1.00  0.00           O  
ATOM   2568  N   GLY   177     267.824  49.458 -44.772  1.00  0.00           N  
ATOM   2569  H   GLY   177     268.612  50.038 -44.522  1.00  0.00           H  
ATOM   2570  CA  GLY   177     267.949  47.971 -44.637  1.00  0.00           C  
ATOM   2571  HA2 GLY   177     268.681  47.732 -43.866  1.00  0.00           H  
ATOM   2572  HA3 GLY   177     266.975  47.541 -44.404  1.00  0.00           H  
ATOM   2573  C   GLY   177     268.604  47.369 -45.887  1.00  0.00           C  
ATOM   2574  O   GLY   177     269.464  47.959 -46.481  1.00  0.00           O  
ATOM   2575  N   GLY   178     268.166  46.146 -46.151  1.00  0.00           N  
ATOM   2576  H   GLY   178     267.383  45.860 -45.581  1.00  0.00           H  
ATOM   2577  CA  GLY   178     268.571  45.224 -47.199  1.00  0.00           C  
ATOM   2578  HA2 GLY   178     268.011  44.296 -47.089  1.00  0.00           H  
ATOM   2579  HA3 GLY   178     268.324  45.775 -48.106  1.00  0.00           H  
ATOM   2580  C   GLY   178     270.037  44.957 -47.013  1.00  0.00           C  
ATOM   2581  O   GLY   178     270.435  44.179 -46.189  1.00  0.00           O  
ATOM   2582  N   VAL   179     270.846  45.579 -47.883  1.00  0.00           N  
ATOM   2583  H   VAL   179     270.436  46.185 -48.579  1.00  0.00           H  
ATOM   2584  CA  VAL   179     272.276  45.341 -47.829  1.00  0.00           C  
ATOM   2585  HA  VAL   179     272.413  44.320 -47.474  1.00  0.00           H  
ATOM   2586  CB  VAL   179     272.821  45.492 -49.310  1.00  0.00           C  
ATOM   2587  HB  VAL   179     273.888  45.657 -49.165  1.00  0.00           H  
ATOM   2588  CG1 VAL   179     272.498  44.214 -49.944  1.00  0.00           C  
ATOM   2589 HG11 VAL   179     272.814  44.234 -50.987  1.00  0.00           H  
ATOM   2590 HG12 VAL   179     273.121  43.464 -49.456  1.00  0.00           H  
ATOM   2591 HG13 VAL   179     271.428  44.009 -49.934  1.00  0.00           H  
ATOM   2592  CG2 VAL   179     272.511  46.692 -50.222  1.00  0.00           C  
ATOM   2593 HG21 VAL   179     272.681  47.627 -49.688  1.00  0.00           H  
ATOM   2594 HG22 VAL   179     273.221  46.761 -51.047  1.00  0.00           H  
ATOM   2595 HG23 VAL   179     271.453  46.803 -50.456  1.00  0.00           H  
ATOM   2596  C   VAL   179     273.022  46.056 -46.684  1.00  0.00           C  
ATOM   2597  O   VAL   179     274.211  45.951 -46.597  1.00  0.00           O  
ATOM   2598  N   VAL   180     272.451  46.898 -45.899  1.00  0.00           N  
ATOM   2599  H   VAL   180     271.498  47.182 -46.074  1.00  0.00           H  
ATOM   2600  CA  VAL   180     273.152  47.562 -44.725  1.00  0.00           C  
ATOM   2601  HA  VAL   180     274.110  48.040 -44.930  1.00  0.00           H  
ATOM   2602  CB  VAL   180     272.357  48.814 -44.262  1.00  0.00           C  
ATOM   2603  HB  VAL   180     271.358  48.420 -44.073  1.00  0.00           H  
ATOM   2604  CG1 VAL   180     272.809  49.570 -43.008  1.00  0.00           C  
ATOM   2605 HG11 VAL   180     272.078  50.335 -42.743  1.00  0.00           H  
ATOM   2606 HG12 VAL   180     272.913  48.837 -42.208  1.00  0.00           H  
ATOM   2607 HG13 VAL   180     273.743  50.083 -43.238  1.00  0.00           H  
ATOM   2608  CG2 VAL   180     272.314  49.876 -45.371  1.00  0.00           C  
ATOM   2609 HG21 VAL   180     273.321  50.107 -45.718  1.00  0.00           H  
ATOM   2610 HG22 VAL   180     271.951  49.538 -46.342  1.00  0.00           H  
ATOM   2611 HG23 VAL   180     271.715  50.741 -45.088  1.00  0.00           H  
ATOM   2612  C   VAL   180     273.233  46.613 -43.516  1.00  0.00           C  
ATOM   2613  O   VAL   180     274.139  46.731 -42.744  1.00  0.00           O  
ATOM   2614  N   ILE   181     272.335  45.621 -43.410  1.00  0.00           N  
ATOM   2615  H   ILE   181     271.675  45.467 -44.159  1.00  0.00           H  
ATOM   2616  CA  ILE   181     272.389  44.438 -42.516  1.00  0.00           C  
ATOM   2617  HA  ILE   181     273.261  44.599 -41.883  1.00  0.00           H  
ATOM   2618  CB  ILE   181     271.066  44.443 -41.611  1.00  0.00           C  
ATOM   2619  HB  ILE   181     270.204  44.225 -42.241  1.00  0.00           H  
ATOM   2620  CG2 ILE   181     271.207  43.169 -40.712  1.00  0.00           C  
ATOM   2621 HG21 ILE   181     270.955  42.285 -41.297  1.00  0.00           H  
ATOM   2622 HG22 ILE   181     272.168  43.054 -40.210  1.00  0.00           H  
ATOM   2623 HG23 ILE   181     270.357  43.437 -40.085  1.00  0.00           H  
ATOM   2624  CG1 ILE   181     270.598  45.716 -40.907  1.00  0.00           C  
ATOM   2625 HG12 ILE   181     270.472  46.360 -41.777  1.00  0.00           H  
ATOM   2626 HG13 ILE   181     269.622  45.484 -40.481  1.00  0.00           H  
ATOM   2627  CD1 ILE   181     271.655  46.094 -39.841  1.00  0.00           C  
ATOM   2628 HD11 ILE   181     271.939  47.130 -40.025  1.00  0.00           H  
ATOM   2629 HD12 ILE   181     271.243  45.980 -38.838  1.00  0.00           H  
ATOM   2630 HD13 ILE   181     272.575  45.528 -39.990  1.00  0.00           H  
ATOM   2631  C   ILE   181     272.479  43.056 -43.240  1.00  0.00           C  
ATOM   2632  O   ILE   181     271.465  42.455 -43.643  1.00  0.00           O  
ATOM   2633  N   ALA   182     273.766  42.560 -43.399  1.00  0.00           N  
ATOM   2634  H   ALA   182     274.472  43.165 -43.004  1.00  0.00           H  
ATOM   2635  CA  ALA   182     274.129  41.301 -44.055  1.00  0.00           C  
ATOM   2636  HA  ALA   182     273.483  41.295 -44.932  1.00  0.00           H  
ATOM   2637  CB  ALA   182     275.552  41.535 -44.598  1.00  0.00           C  
ATOM   2638  HB1 ALA   182     275.754  42.187 -45.448  1.00  0.00           H  
ATOM   2639  HB2 ALA   182     276.158  41.962 -43.800  1.00  0.00           H  
ATOM   2640  HB3 ALA   182     276.029  40.589 -44.852  1.00  0.00           H  
ATOM   2641  C   ALA   182     273.865  39.990 -43.304  1.00  0.00           C  
ATOM   2642  O   ALA   182     272.931  39.268 -43.634  1.00  0.00           O  
ATOM   2643  OXT ALA   182     274.669  39.609 -42.330  1.00  0.00           O  
TER    2644      ALA   182 
END   
