# Supplementary material for: Exploring Structural Insights of Aβ42 and α-Synuclein Monomers and Heterodimer: A Comparative Study Using Implicit and Explicit Solvent Simulations
Source: J Phys Chem B. 2024 May 3;128(19):4655–69. doi: 10.1021/acs.jpcb.4c00503 (PMC11103699; doi:10.1021/acs.jpcb.4c00503)
Supplement: Supplementary file 3 — jp4c00503_si_003.zip [file jp4c00503_si_003.zip › rep/3_ab42_asyn_FINAL17.pdb]

ATOM      1  N   MET     1     254.171  -9.986  34.908  1.00  0.00           N  
ATOM      2  H1  MET     1     254.717 -10.608  34.329  1.00  0.00           H  
ATOM      3  H2  MET     1     253.470 -10.576  35.332  1.00  0.00           H  
ATOM      4  H3  MET     1     254.699  -9.546  35.648  1.00  0.00           H  
ATOM      5  CA  MET     1     253.563  -8.887  34.083  1.00  0.00           C  
ATOM      6  HA  MET     1     254.342  -8.137  33.948  1.00  0.00           H  
ATOM      7  CB  MET     1     253.111  -9.412  32.664  1.00  0.00           C  
ATOM      8  HB2 MET     1     252.790 -10.453  32.647  1.00  0.00           H  
ATOM      9  HB3 MET     1     252.458  -8.671  32.202  1.00  0.00           H  
ATOM     10  CG  MET     1     254.327  -9.403  31.718  1.00  0.00           C  
ATOM     11  HG2 MET     1     253.889  -9.638  30.748  1.00  0.00           H  
ATOM     12  HG3 MET     1     254.778  -8.413  31.645  1.00  0.00           H  
ATOM     13  SD  MET     1     255.630 -10.668  32.037  1.00  0.00           S  
ATOM     14  CE  MET     1     256.308 -10.771  30.327  1.00  0.00           C  
ATOM     15  HE1 MET     1     257.347 -11.098  30.382  1.00  0.00           H  
ATOM     16  HE2 MET     1     255.727 -11.483  29.741  1.00  0.00           H  
ATOM     17  HE3 MET     1     256.489  -9.795  29.876  1.00  0.00           H  
ATOM     18  C   MET     1     252.364  -8.268  34.809  1.00  0.00           C  
ATOM     19  O   MET     1     252.006  -8.633  35.915  1.00  0.00           O  
ATOM     20  N   ASP     2     251.904  -7.143  34.286  1.00  0.00           N  
ATOM     21  H   ASP     2     252.183  -6.910  33.344  1.00  0.00           H  
ATOM     22  CA  ASP     2     250.687  -6.423  34.764  1.00  0.00           C  
ATOM     23  HA  ASP     2     250.572  -6.332  35.844  1.00  0.00           H  
ATOM     24  CB  ASP     2     250.886  -4.997  34.269  1.00  0.00           C  
ATOM     25  HB2 ASP     2     251.941  -4.739  34.354  1.00  0.00           H  
ATOM     26  HB3 ASP     2     250.620  -4.820  33.227  1.00  0.00           H  
ATOM     27  CG  ASP     2     250.171  -3.862  35.072  1.00  0.00           C  
ATOM     28  OD1 ASP     2     250.932  -2.978  35.586  1.00  0.00           O  
ATOM     29  OD2 ASP     2     248.922  -3.913  35.115  1.00  0.00           O  
ATOM     30  C   ASP     2     249.423  -7.029  34.117  1.00  0.00           C  
ATOM     31  O   ASP     2     249.422  -7.474  32.990  1.00  0.00           O  
ATOM     32  N   VAL     3     248.345  -6.960  34.873  1.00  0.00           N  
ATOM     33  H   VAL     3     248.503  -6.530  35.773  1.00  0.00           H  
ATOM     34  CA  VAL     3     247.024  -7.532  34.600  1.00  0.00           C  
ATOM     35  HA  VAL     3     246.919  -7.637  33.520  1.00  0.00           H  
ATOM     36  CB  VAL     3     246.987  -8.970  35.255  1.00  0.00           C  
ATOM     37  HB  VAL     3     246.021  -9.448  35.094  1.00  0.00           H  
ATOM     38  CG1 VAL     3     248.042  -9.893  34.644  1.00  0.00           C  
ATOM     39 HG11 VAL     3     247.736 -10.926  34.810  1.00  0.00           H  
ATOM     40 HG12 VAL     3     249.011  -9.617  35.059  1.00  0.00           H  
ATOM     41 HG13 VAL     3     247.955  -9.848  33.558  1.00  0.00           H  
ATOM     42  CG2 VAL     3     247.119  -8.830  36.749  1.00  0.00           C  
ATOM     43 HG21 VAL     3     248.041  -8.354  37.082  1.00  0.00           H  
ATOM     44 HG22 VAL     3     247.207  -9.817  37.202  1.00  0.00           H  
ATOM     45 HG23 VAL     3     246.250  -8.308  37.150  1.00  0.00           H  
ATOM     46  C   VAL     3     245.872  -6.567  34.832  1.00  0.00           C  
ATOM     47  O   VAL     3     244.724  -7.038  34.814  1.00  0.00           O  
ATOM     48  N   PHE     4     246.132  -5.281  35.097  1.00  0.00           N  
ATOM     49  H   PHE     4     247.112  -5.062  35.206  1.00  0.00           H  
ATOM     50  CA  PHE     4     245.090  -4.317  35.341  1.00  0.00           C  
ATOM     51  HA  PHE     4     244.082  -4.730  35.347  1.00  0.00           H  
ATOM     52  CB  PHE     4     245.131  -3.745  36.774  1.00  0.00           C  
ATOM     53  HB2 PHE     4     245.969  -3.054  36.866  1.00  0.00           H  
ATOM     54  HB3 PHE     4     244.256  -3.128  36.980  1.00  0.00           H  
ATOM     55  CG  PHE     4     245.228  -4.652  37.954  1.00  0.00           C  
ATOM     56  CD1 PHE     4     246.432  -4.738  38.704  1.00  0.00           C  
ATOM     57  HD1 PHE     4     247.296  -4.114  38.532  1.00  0.00           H  
ATOM     58  CE1 PHE     4     246.579  -5.801  39.633  1.00  0.00           C  
ATOM     59  HE1 PHE     4     247.454  -5.721  40.260  1.00  0.00           H  
ATOM     60  CZ  PHE     4     245.460  -6.632  39.950  1.00  0.00           C  
ATOM     61  HZ  PHE     4     245.568  -7.461  40.633  1.00  0.00           H  
ATOM     62  CE2 PHE     4     244.247  -6.423  39.309  1.00  0.00           C  
ATOM     63  HE2 PHE     4     243.418  -7.110  39.394  1.00  0.00           H  
ATOM     64  CD2 PHE     4     244.133  -5.394  38.294  1.00  0.00           C  
ATOM     65  HD2 PHE     4     243.282  -5.249  37.645  1.00  0.00           H  
ATOM     66  C   PHE     4     245.063  -3.237  34.221  1.00  0.00           C  
ATOM     67  O   PHE     4     245.178  -2.033  34.517  1.00  0.00           O  
ATOM     68  N   MET     5     245.002  -3.635  32.991  1.00  0.00           N  
ATOM     69  H   MET     5     245.024  -4.622  32.777  1.00  0.00           H  
ATOM     70  CA  MET     5     244.932  -2.734  31.849  1.00  0.00           C  
ATOM     71  HA  MET     5     245.624  -1.901  31.970  1.00  0.00           H  
ATOM     72  CB  MET     5     245.254  -3.375  30.491  1.00  0.00           C  
ATOM     73  HB2 MET     5     244.860  -2.668  29.760  1.00  0.00           H  
ATOM     74  HB3 MET     5     246.336  -3.496  30.443  1.00  0.00           H  
ATOM     75  CG  MET     5     244.531  -4.721  30.086  1.00  0.00           C  
ATOM     76  HG2 MET     5     243.451  -4.586  30.149  1.00  0.00           H  
ATOM     77  HG3 MET     5     244.579  -4.829  29.002  1.00  0.00           H  
ATOM     78  SD  MET     5     245.134  -6.225  30.971  1.00  0.00           S  
ATOM     79  CE  MET     5     246.733  -6.209  30.211  1.00  0.00           C  
ATOM     80  HE1 MET     5     247.273  -5.282  30.405  1.00  0.00           H  
ATOM     81  HE2 MET     5     247.344  -7.052  30.535  1.00  0.00           H  
ATOM     82  HE3 MET     5     246.585  -6.366  29.143  1.00  0.00           H  
ATOM     83  C   MET     5     243.510  -2.086  31.916  1.00  0.00           C  
ATOM     84  O   MET     5     242.541  -2.723  31.498  1.00  0.00           O  
ATOM     85  N   LYS     6     243.457  -0.788  32.397  1.00  0.00           N  
ATOM     86  H   LYS     6     244.286  -0.454  32.868  1.00  0.00           H  
ATOM     87  CA  LYS     6     242.208  -0.018  32.628  1.00  0.00           C  
ATOM     88  HA  LYS     6     242.514   0.810  33.268  1.00  0.00           H  
ATOM     89  CB  LYS     6     241.699   0.563  31.244  1.00  0.00           C  
ATOM     90  HB2 LYS     6     241.542  -0.187  30.468  1.00  0.00           H  
ATOM     91  HB3 LYS     6     240.754   1.058  31.469  1.00  0.00           H  
ATOM     92  CG  LYS     6     242.637   1.640  30.755  1.00  0.00           C  
ATOM     93  HG2 LYS     6     242.760   2.431  31.494  1.00  0.00           H  
ATOM     94  HG3 LYS     6     243.628   1.287  30.472  1.00  0.00           H  
ATOM     95  CD  LYS     6     242.061   2.318  29.482  1.00  0.00           C  
ATOM     96  HD2 LYS     6     242.215   1.631  28.650  1.00  0.00           H  
ATOM     97  HD3 LYS     6     241.008   2.581  29.581  1.00  0.00           H  
ATOM     98  CE  LYS     6     242.687   3.649  29.177  1.00  0.00           C  
ATOM     99  HE2 LYS     6     242.302   3.967  28.208  1.00  0.00           H  
ATOM    100  HE3 LYS     6     242.564   4.246  30.082  1.00  0.00           H  
ATOM    101  NZ  LYS     6     244.139   3.492  28.958  1.00  0.00           N  
ATOM    102  HZ1 LYS     6     244.551   4.412  29.025  1.00  0.00           H  
ATOM    103  HZ2 LYS     6     244.525   2.959  29.724  1.00  0.00           H  
ATOM    104  HZ3 LYS     6     244.462   3.126  28.074  1.00  0.00           H  
ATOM    105  C   LYS     6     241.090  -0.791  33.415  1.00  0.00           C  
ATOM    106  O   LYS     6     239.904  -0.735  33.138  1.00  0.00           O  
ATOM    107  N   GLY     7     241.516  -1.623  34.367  1.00  0.00           N  
ATOM    108  H   GLY     7     242.481  -1.452  34.612  1.00  0.00           H  
ATOM    109  CA  GLY     7     240.798  -2.694  35.005  1.00  0.00           C  
ATOM    110  HA2 GLY     7     241.468  -3.352  35.558  1.00  0.00           H  
ATOM    111  HA3 GLY     7     240.218  -2.145  35.747  1.00  0.00           H  
ATOM    112  C   GLY     7     239.950  -3.529  34.105  1.00  0.00           C  
ATOM    113  O   GLY     7     239.007  -4.101  34.552  1.00  0.00           O  
ATOM    114  N   LEU     8     240.352  -3.590  32.794  1.00  0.00           N  
ATOM    115  H   LEU     8     241.112  -2.990  32.504  1.00  0.00           H  
ATOM    116  CA  LEU     8     239.628  -4.198  31.625  1.00  0.00           C  
ATOM    117  HA  LEU     8     240.125  -3.759  30.760  1.00  0.00           H  
ATOM    118  CB  LEU     8     239.762  -5.786  31.531  1.00  0.00           C  
ATOM    119  HB2 LEU     8     239.443  -6.246  32.466  1.00  0.00           H  
ATOM    120  HB3 LEU     8     239.117  -6.159  30.736  1.00  0.00           H  
ATOM    121  CG  LEU     8     241.252  -6.135  31.328  1.00  0.00           C  
ATOM    122  HG  LEU     8     241.828  -5.222  31.178  1.00  0.00           H  
ATOM    123  CD1 LEU     8     241.515  -7.059  30.134  1.00  0.00           C  
ATOM    124 HD11 LEU     8     242.560  -7.345  30.013  1.00  0.00           H  
ATOM    125 HD12 LEU     8     241.126  -6.598  29.226  1.00  0.00           H  
ATOM    126 HD13 LEU     8     240.962  -7.983  30.303  1.00  0.00           H  
ATOM    127  CD2 LEU     8     241.739  -6.949  32.553  1.00  0.00           C  
ATOM    128 HD21 LEU     8     242.783  -7.106  32.282  1.00  0.00           H  
ATOM    129 HD22 LEU     8     241.204  -7.878  32.750  1.00  0.00           H  
ATOM    130 HD23 LEU     8     241.667  -6.356  33.465  1.00  0.00           H  
ATOM    131  C   LEU     8     238.227  -3.656  31.427  1.00  0.00           C  
ATOM    132  O   LEU     8     237.350  -4.385  30.919  1.00  0.00           O  
ATOM    133  N   SER     9     238.010  -2.372  31.715  1.00  0.00           N  
ATOM    134  H   SER     9     238.735  -1.825  32.157  1.00  0.00           H  
ATOM    135  CA  SER     9     236.718  -1.755  31.372  1.00  0.00           C  
ATOM    136  HA  SER     9     235.894  -2.305  31.828  1.00  0.00           H  
ATOM    137  CB  SER     9     236.654  -0.375  32.068  1.00  0.00           C  
ATOM    138  HB2 SER     9     235.746   0.128  31.734  1.00  0.00           H  
ATOM    139  HB3 SER     9     236.557  -0.433  33.152  1.00  0.00           H  
ATOM    140  OG  SER     9     237.787   0.461  31.722  1.00  0.00           O  
ATOM    141  HG  SER     9     238.548   0.203  32.247  1.00  0.00           H  
ATOM    142  C   SER     9     236.401  -1.625  29.945  1.00  0.00           C  
ATOM    143  O   SER     9     235.174  -1.707  29.638  1.00  0.00           O  
ATOM    144  N   LYS    10     237.390  -1.545  28.991  1.00  0.00           N  
ATOM    145  H   LYS    10     238.309  -1.268  29.307  1.00  0.00           H  
ATOM    146  CA  LYS    10     237.007  -1.404  27.596  1.00  0.00           C  
ATOM    147  HA  LYS    10     236.033  -0.918  27.643  1.00  0.00           H  
ATOM    148  CB  LYS    10     238.094  -0.707  26.814  1.00  0.00           C  
ATOM    149  HB2 LYS    10     238.990  -1.328  26.775  1.00  0.00           H  
ATOM    150  HB3 LYS    10     237.812  -0.658  25.763  1.00  0.00           H  
ATOM    151  CG  LYS    10     238.419   0.659  27.371  1.00  0.00           C  
ATOM    152  HG2 LYS    10     238.649   0.584  28.434  1.00  0.00           H  
ATOM    153  HG3 LYS    10     239.355   0.897  26.866  1.00  0.00           H  
ATOM    154  CD  LYS    10     237.352   1.794  27.151  1.00  0.00           C  
ATOM    155  HD2 LYS    10     236.357   1.576  27.539  1.00  0.00           H  
ATOM    156  HD3 LYS    10     237.836   2.613  27.683  1.00  0.00           H  
ATOM    157  CE  LYS    10     237.391   2.310  25.683  1.00  0.00           C  
ATOM    158  HE2 LYS    10     238.437   2.449  25.409  1.00  0.00           H  
ATOM    159  HE3 LYS    10     236.978   1.545  25.025  1.00  0.00           H  
ATOM    160  NZ  LYS    10     236.601   3.577  25.560  1.00  0.00           N  
ATOM    161  HZ1 LYS    10     235.758   3.444  26.100  1.00  0.00           H  
ATOM    162  HZ2 LYS    10     237.084   4.417  25.846  1.00  0.00           H  
ATOM    163  HZ3 LYS    10     236.302   3.665  24.599  1.00  0.00           H  
ATOM    164  C   LYS    10     236.708  -2.762  27.002  1.00  0.00           C  
ATOM    165  O   LYS    10     236.168  -2.863  25.866  1.00  0.00           O  
ATOM    166  N   ALA    11     237.084  -3.796  27.747  1.00  0.00           N  
ATOM    167  H   ALA    11     237.592  -3.602  28.598  1.00  0.00           H  
ATOM    168  CA  ALA    11     236.644  -5.157  27.567  1.00  0.00           C  
ATOM    169  HA  ALA    11     236.323  -5.359  26.545  1.00  0.00           H  
ATOM    170  CB  ALA    11     237.791  -6.180  27.575  1.00  0.00           C  
ATOM    171  HB1 ALA    11     238.315  -6.096  26.623  1.00  0.00           H  
ATOM    172  HB2 ALA    11     238.391  -5.826  28.414  1.00  0.00           H  
ATOM    173  HB3 ALA    11     237.440  -7.204  27.696  1.00  0.00           H  
ATOM    174  C   ALA    11     235.450  -5.390  28.466  1.00  0.00           C  
ATOM    175  O   ALA    11     234.817  -6.523  28.433  1.00  0.00           O  
ATOM    176  N   LYS    12     235.082  -4.402  29.262  1.00  0.00           N  
ATOM    177  H   LYS    12     235.485  -3.488  29.117  1.00  0.00           H  
ATOM    178  CA  LYS    12     233.841  -4.359  30.120  1.00  0.00           C  
ATOM    179  HA  LYS    12     233.745  -3.380  30.590  1.00  0.00           H  
ATOM    180  CB  LYS    12     232.575  -4.525  29.268  1.00  0.00           C  
ATOM    181  HB2 LYS    12     232.615  -5.464  28.714  1.00  0.00           H  
ATOM    182  HB3 LYS    12     231.729  -4.555  29.954  1.00  0.00           H  
ATOM    183  CG  LYS    12     232.288  -3.251  28.385  1.00  0.00           C  
ATOM    184  HG2 LYS    12     231.825  -2.492  29.017  1.00  0.00           H  
ATOM    185  HG3 LYS    12     233.180  -2.869  27.890  1.00  0.00           H  
ATOM    186  CD  LYS    12     231.412  -3.523  27.185  1.00  0.00           C  
ATOM    187  HD2 LYS    12     231.951  -3.985  26.358  1.00  0.00           H  
ATOM    188  HD3 LYS    12     230.684  -4.322  27.325  1.00  0.00           H  
ATOM    189  CE  LYS    12     230.725  -2.204  26.716  1.00  0.00           C  
ATOM    190  HE2 LYS    12     229.783  -2.144  27.262  1.00  0.00           H  
ATOM    191  HE3 LYS    12     231.472  -1.482  27.046  1.00  0.00           H  
ATOM    192  NZ  LYS    12     230.331  -2.173  25.270  1.00  0.00           N  
ATOM    193  HZ1 LYS    12     231.110  -2.208  24.628  1.00  0.00           H  
ATOM    194  HZ2 LYS    12     229.657  -2.892  25.047  1.00  0.00           H  
ATOM    195  HZ3 LYS    12     229.986  -1.242  25.083  1.00  0.00           H  
ATOM    196  C   LYS    12     233.891  -5.498  31.182  1.00  0.00           C  
ATOM    197  O   LYS    12     232.883  -5.772  31.813  1.00  0.00           O  
ATOM    198  N   GLU    13     235.048  -5.981  31.475  1.00  0.00           N  
ATOM    199  H   GLU    13     235.835  -5.542  31.020  1.00  0.00           H  
ATOM    200  CA  GLU    13     235.296  -7.047  32.487  1.00  0.00           C  
ATOM    201  HA  GLU    13     234.375  -7.620  32.379  1.00  0.00           H  
ATOM    202  CB  GLU    13     236.510  -7.950  32.151  1.00  0.00           C  
ATOM    203  HB2 GLU    13     236.450  -8.017  31.064  1.00  0.00           H  
ATOM    204  HB3 GLU    13     237.429  -7.456  32.466  1.00  0.00           H  
ATOM    205  CG  GLU    13     236.574  -9.416  32.681  1.00  0.00           C  
ATOM    206  HG2 GLU    13     237.485  -9.923  32.363  1.00  0.00           H  
ATOM    207  HG3 GLU    13     236.588  -9.421  33.771  1.00  0.00           H  
ATOM    208  CD  GLU    13     235.350 -10.313  32.308  1.00  0.00           C  
ATOM    209  OE1 GLU    13     234.205  -9.839  31.978  1.00  0.00           O  
ATOM    210  OE2 GLU    13     235.509 -11.543  32.473  1.00  0.00           O  
ATOM    211  C   GLU    13     235.409  -6.538  33.889  1.00  0.00           C  
ATOM    212  O   GLU    13     235.219  -7.324  34.870  1.00  0.00           O  
ATOM    213  N   GLY    14     235.659  -5.282  34.090  1.00  0.00           N  
ATOM    214  H   GLY    14     235.672  -4.680  33.279  1.00  0.00           H  
ATOM    215  CA  GLY    14     235.786  -4.550  35.396  1.00  0.00           C  
ATOM    216  HA2 GLY    14     235.222  -5.010  36.207  1.00  0.00           H  
ATOM    217  HA3 GLY    14     236.775  -4.510  35.852  1.00  0.00           H  
ATOM    218  C   GLY    14     235.365  -3.068  35.321  1.00  0.00           C  
ATOM    219  O   GLY    14     235.047  -2.488  34.283  1.00  0.00           O  
ATOM    220  N   VAL    15     235.333  -2.429  36.401  1.00  0.00           N  
ATOM    221  H   VAL    15     235.573  -2.957  37.228  1.00  0.00           H  
ATOM    222  CA  VAL    15     234.966  -1.018  36.776  1.00  0.00           C  
ATOM    223  HA  VAL    15     235.046  -0.898  37.856  1.00  0.00           H  
ATOM    224  CB  VAL    15     235.952  -0.017  36.170  1.00  0.00           C  
ATOM    225  HB  VAL    15     235.852  -0.003  35.085  1.00  0.00           H  
ATOM    226  CG1 VAL    15     235.696   1.481  36.502  1.00  0.00           C  
ATOM    227 HG11 VAL    15     234.785   1.848  36.028  1.00  0.00           H  
ATOM    228 HG12 VAL    15     236.483   2.036  35.991  1.00  0.00           H  
ATOM    229 HG13 VAL    15     235.802   1.739  37.555  1.00  0.00           H  
ATOM    230  CG2 VAL    15     237.429  -0.347  36.511  1.00  0.00           C  
ATOM    231 HG21 VAL    15     237.517  -0.286  37.595  1.00  0.00           H  
ATOM    232 HG22 VAL    15     238.077   0.457  36.161  1.00  0.00           H  
ATOM    233 HG23 VAL    15     237.733  -1.274  36.026  1.00  0.00           H  
ATOM    234  C   VAL    15     233.458  -0.625  36.466  1.00  0.00           C  
ATOM    235  O   VAL    15     232.790   0.048  37.281  1.00  0.00           O  
ATOM    236  N   VAL    16     232.979  -0.976  35.243  1.00  0.00           N  
ATOM    237  H   VAL    16     233.554  -1.613  34.709  1.00  0.00           H  
ATOM    238  CA  VAL    16     231.691  -0.564  34.651  1.00  0.00           C  
ATOM    239  HA  VAL    16     231.607   0.507  34.833  1.00  0.00           H  
ATOM    240  CB  VAL    16     231.668  -0.772  33.153  1.00  0.00           C  
ATOM    241  HB  VAL    16     231.686  -1.860  33.090  1.00  0.00           H  
ATOM    242  CG1 VAL    16     232.856  -0.284  32.351  1.00  0.00           C  
ATOM    243 HG11 VAL    16     233.197   0.679  32.730  1.00  0.00           H  
ATOM    244 HG12 VAL    16     232.658  -0.301  31.280  1.00  0.00           H  
ATOM    245 HG13 VAL    16     233.745  -0.910  32.425  1.00  0.00           H  
ATOM    246  CG2 VAL    16     230.316  -0.308  32.451  1.00  0.00           C  
ATOM    247 HG21 VAL    16     230.390   0.770  32.303  1.00  0.00           H  
ATOM    248 HG22 VAL    16     229.497  -0.520  33.138  1.00  0.00           H  
ATOM    249 HG23 VAL    16     230.228  -0.779  31.472  1.00  0.00           H  
ATOM    250  C   VAL    16     230.506  -1.168  35.355  1.00  0.00           C  
ATOM    251  O   VAL    16     229.620  -0.494  35.814  1.00  0.00           O  
ATOM    252  N   ALA    17     230.529  -2.489  35.587  1.00  0.00           N  
ATOM    253  H   ALA    17     231.333  -2.999  35.249  1.00  0.00           H  
ATOM    254  CA  ALA    17     229.476  -3.232  36.304  1.00  0.00           C  
ATOM    255  HA  ALA    17     228.663  -2.667  36.759  1.00  0.00           H  
ATOM    256  CB  ALA    17     228.661  -4.003  35.233  1.00  0.00           C  
ATOM    257  HB1 ALA    17     228.634  -3.284  34.414  1.00  0.00           H  
ATOM    258  HB2 ALA    17     229.203  -4.855  34.821  1.00  0.00           H  
ATOM    259  HB3 ALA    17     227.694  -4.281  35.652  1.00  0.00           H  
ATOM    260  C   ALA    17     230.004  -4.296  37.223  1.00  0.00           C  
ATOM    261  O   ALA    17     231.158  -4.611  37.141  1.00  0.00           O  
ATOM    262  N   ALA    18     229.229  -4.748  38.265  1.00  0.00           N  
ATOM    263  H   ALA    18     228.397  -4.237  38.525  1.00  0.00           H  
ATOM    264  CA  ALA    18     229.872  -5.624  39.341  1.00  0.00           C  
ATOM    265  HA  ALA    18     230.669  -5.002  39.750  1.00  0.00           H  
ATOM    266  CB  ALA    18     228.831  -5.970  40.384  1.00  0.00           C  
ATOM    267  HB1 ALA    18     227.919  -6.307  39.891  1.00  0.00           H  
ATOM    268  HB2 ALA    18     229.129  -6.694  41.143  1.00  0.00           H  
ATOM    269  HB3 ALA    18     228.711  -5.041  40.941  1.00  0.00           H  
ATOM    270  C   ALA    18     230.624  -6.932  38.688  1.00  0.00           C  
ATOM    271  O   ALA    18     231.631  -7.422  39.276  1.00  0.00           O  
ATOM    272  N   ALA    19     229.989  -7.705  37.747  1.00  0.00           N  
ATOM    273  H   ALA    19     229.127  -7.297  37.414  1.00  0.00           H  
ATOM    274  CA  ALA    19     230.348  -8.973  37.144  1.00  0.00           C  
ATOM    275  HA  ALA    19     229.450  -9.187  36.566  1.00  0.00           H  
ATOM    276  CB  ALA    19     231.664  -8.984  36.344  1.00  0.00           C  
ATOM    277  HB1 ALA    19     232.595  -8.851  36.894  1.00  0.00           H  
ATOM    278  HB2 ALA    19     231.551  -9.965  35.882  1.00  0.00           H  
ATOM    279  HB3 ALA    19     231.628  -8.189  35.599  1.00  0.00           H  
ATOM    280  C   ALA    19     230.154 -10.135  38.211  1.00  0.00           C  
ATOM    281  O   ALA    19     230.531 -11.294  37.954  1.00  0.00           O  
ATOM    282  N   GLU    20     229.484  -9.895  39.381  1.00  0.00           N  
ATOM    283  H   GLU    20     229.430  -8.948  39.728  1.00  0.00           H  
ATOM    284  CA  GLU    20     229.105 -10.924  40.404  1.00  0.00           C  
ATOM    285  HA  GLU    20     229.192 -11.877  39.883  1.00  0.00           H  
ATOM    286  CB  GLU    20     230.155 -10.811  41.551  1.00  0.00           C  
ATOM    287  HB2 GLU    20     231.167 -10.797  41.146  1.00  0.00           H  
ATOM    288  HB3 GLU    20     230.119  -9.863  42.086  1.00  0.00           H  
ATOM    289  CG  GLU    20     230.085 -11.987  42.566  1.00  0.00           C  
ATOM    290  HG2 GLU    20     230.968 -11.924  43.202  1.00  0.00           H  
ATOM    291  HG3 GLU    20     229.237 -11.827  43.232  1.00  0.00           H  
ATOM    292  CD  GLU    20     229.958 -13.414  41.968  1.00  0.00           C  
ATOM    293  OE1 GLU    20     228.770 -13.796  41.776  1.00  0.00           O  
ATOM    294  OE2 GLU    20     230.894 -14.070  41.586  1.00  0.00           O  
ATOM    295  C   GLU    20     227.626 -10.769  40.876  1.00  0.00           C  
ATOM    296  O   GLU    20     227.177  -9.670  40.944  1.00  0.00           O  
ATOM    297  N   LYS    21     226.910 -11.880  41.105  1.00  0.00           N  
ATOM    298  H   LYS    21     227.484 -12.701  40.977  1.00  0.00           H  
ATOM    299  CA  LYS    21     225.511 -12.015  41.543  1.00  0.00           C  
ATOM    300  HA  LYS    21     224.957 -11.128  41.238  1.00  0.00           H  
ATOM    301  CB  LYS    21     224.749 -13.173  40.853  1.00  0.00           C  
ATOM    302  HB2 LYS    21     225.387 -13.991  41.187  1.00  0.00           H  
ATOM    303  HB3 LYS    21     223.794 -13.186  41.379  1.00  0.00           H  
ATOM    304  CG  LYS    21     224.621 -13.215  39.367  1.00  0.00           C  
ATOM    305  HG2 LYS    21     224.364 -12.212  39.029  1.00  0.00           H  
ATOM    306  HG3 LYS    21     225.550 -13.414  38.832  1.00  0.00           H  
ATOM    307  CD  LYS    21     223.562 -14.243  38.933  1.00  0.00           C  
ATOM    308  HD2 LYS    21     223.948 -15.249  39.100  1.00  0.00           H  
ATOM    309  HD3 LYS    21     222.646 -14.058  39.494  1.00  0.00           H  
ATOM    310  CE  LYS    21     223.077 -13.955  37.488  1.00  0.00           C  
ATOM    311  HE2 LYS    21     222.662 -12.948  37.447  1.00  0.00           H  
ATOM    312  HE3 LYS    21     223.926 -14.006  36.805  1.00  0.00           H  
ATOM    313  NZ  LYS    21     221.977 -14.905  37.125  1.00  0.00           N  
ATOM    314  HZ1 LYS    21     221.757 -14.890  36.139  1.00  0.00           H  
ATOM    315  HZ2 LYS    21     222.140 -15.862  37.402  1.00  0.00           H  
ATOM    316  HZ3 LYS    21     221.167 -14.495  37.567  1.00  0.00           H  
ATOM    317  C   LYS    21     225.290 -12.161  43.069  1.00  0.00           C  
ATOM    318  O   LYS    21     224.283 -11.689  43.643  1.00  0.00           O  
ATOM    319  N   THR    22     226.224 -12.707  43.809  1.00  0.00           N  
ATOM    320  H   THR    22     226.934 -13.230  43.318  1.00  0.00           H  
ATOM    321  CA  THR    22     226.190 -12.720  45.266  1.00  0.00           C  
ATOM    322  HA  THR    22     225.177 -12.871  45.639  1.00  0.00           H  
ATOM    323  CB  THR    22     226.967 -13.916  45.873  1.00  0.00           C  
ATOM    324  HB  THR    22     226.911 -13.841  46.958  1.00  0.00           H  
ATOM    325  CG2 THR    22     226.402 -15.261  45.347  1.00  0.00           C  
ATOM    326 HG21 THR    22     225.456 -15.607  45.763  1.00  0.00           H  
ATOM    327 HG22 THR    22     227.103 -16.069  45.558  1.00  0.00           H  
ATOM    328 HG23 THR    22     226.150 -15.187  44.289  1.00  0.00           H  
ATOM    329  OG1 THR    22     228.294 -13.954  45.487  1.00  0.00           O  
ATOM    330  HG1 THR    22     228.981 -13.786  46.136  1.00  0.00           H  
ATOM    331  C   THR    22     226.617 -11.440  45.872  1.00  0.00           C  
ATOM    332  O   THR    22     226.006 -11.120  46.790  1.00  0.00           O  
ATOM    333  N   LYS    23     227.632 -10.724  45.385  1.00  0.00           N  
ATOM    334  H   LYS    23     228.180 -11.245  44.715  1.00  0.00           H  
ATOM    335  CA  LYS    23     228.014  -9.318  45.754  1.00  0.00           C  
ATOM    336  HA  LYS    23     228.359  -9.317  46.788  1.00  0.00           H  
ATOM    337  CB  LYS    23     229.147  -8.780  44.707  1.00  0.00           C  
ATOM    338  HB2 LYS    23     229.815  -9.615  44.495  1.00  0.00           H  
ATOM    339  HB3 LYS    23     228.664  -8.288  43.864  1.00  0.00           H  
ATOM    340  CG  LYS    23     230.111  -7.744  45.338  1.00  0.00           C  
ATOM    341  HG2 LYS    23     229.635  -6.849  45.739  1.00  0.00           H  
ATOM    342  HG3 LYS    23     230.659  -8.188  46.169  1.00  0.00           H  
ATOM    343  CD  LYS    23     231.134  -7.413  44.245  1.00  0.00           C  
ATOM    344  HD2 LYS    23     231.677  -8.307  43.938  1.00  0.00           H  
ATOM    345  HD3 LYS    23     230.569  -7.094  43.368  1.00  0.00           H  
ATOM    346  CE  LYS    23     232.207  -6.306  44.631  1.00  0.00           C  
ATOM    347  HE2 LYS    23     231.615  -5.472  45.007  1.00  0.00           H  
ATOM    348  HE3 LYS    23     232.683  -6.681  45.538  1.00  0.00           H  
ATOM    349  NZ  LYS    23     233.126  -5.877  43.501  1.00  0.00           N  
ATOM    350  HZ1 LYS    23     233.810  -6.607  43.361  1.00  0.00           H  
ATOM    351  HZ2 LYS    23     232.613  -5.730  42.643  1.00  0.00           H  
ATOM    352  HZ3 LYS    23     233.633  -5.061  43.811  1.00  0.00           H  
ATOM    353  C   LYS    23     226.877  -8.317  45.770  1.00  0.00           C  
ATOM    354  O   LYS    23     225.919  -8.447  44.998  1.00  0.00           O  
ATOM    355  N   GLN    24     227.010  -7.325  46.656  1.00  0.00           N  
ATOM    356  H   GLN    24     227.781  -7.270  47.306  1.00  0.00           H  
ATOM    357  CA  GLN    24     226.011  -6.334  46.940  1.00  0.00           C  
ATOM    358  HA  GLN    24     225.074  -6.880  47.044  1.00  0.00           H  
ATOM    359  CB  GLN    24     226.281  -5.717  48.301  1.00  0.00           C  
ATOM    360  HB2 GLN    24     227.265  -5.258  48.214  1.00  0.00           H  
ATOM    361  HB3 GLN    24     225.569  -4.907  48.456  1.00  0.00           H  
ATOM    362  CG  GLN    24     226.377  -6.678  49.508  1.00  0.00           C  
ATOM    363  HG2 GLN    24     225.402  -7.140  49.662  1.00  0.00           H  
ATOM    364  HG3 GLN    24     227.199  -7.390  49.432  1.00  0.00           H  
ATOM    365  CD  GLN    24     226.608  -5.975  50.848  1.00  0.00           C  
ATOM    366  OE1 GLN    24     226.818  -4.793  51.064  1.00  0.00           O  
ATOM    367  NE2 GLN    24     226.533  -6.803  51.862  1.00  0.00           N  
ATOM    368 HE21 GLN    24     226.500  -7.813  51.877  1.00  0.00           H  
ATOM    369 HE22 GLN    24     226.735  -6.379  52.756  1.00  0.00           H  
ATOM    370  C   GLN    24     226.020  -5.413  45.756  1.00  0.00           C  
ATOM    371  O   GLN    24     227.004  -4.760  45.436  1.00  0.00           O  
ATOM    372  N   GLY    25     224.971  -5.292  45.029  1.00  0.00           N  
ATOM    373  H   GLY    25     224.134  -5.805  45.266  1.00  0.00           H  
ATOM    374  CA  GLY    25     224.848  -4.699  43.655  1.00  0.00           C  
ATOM    375  HA2 GLY    25     225.702  -5.031  43.064  1.00  0.00           H  
ATOM    376  HA3 GLY    25     223.976  -5.087  43.129  1.00  0.00           H  
ATOM    377  C   GLY    25     224.966  -3.085  43.597  1.00  0.00           C  
ATOM    378  O   GLY    25     224.978  -2.471  44.667  1.00  0.00           O  
ATOM    379  N   VAL    26     225.026  -2.349  42.466  1.00  0.00           N  
ATOM    380  H   VAL    26     224.805  -2.876  41.633  1.00  0.00           H  
ATOM    381  CA  VAL    26     225.100  -0.880  42.243  1.00  0.00           C  
ATOM    382  HA  VAL    26     226.055  -0.619  42.698  1.00  0.00           H  
ATOM    383  CB  VAL    26     225.377  -0.572  40.763  1.00  0.00           C  
ATOM    384  HB  VAL    26     224.551  -0.939  40.153  1.00  0.00           H  
ATOM    385  CG1 VAL    26     225.569   0.857  40.439  1.00  0.00           C  
ATOM    386 HG11 VAL    26     226.279   0.941  39.616  1.00  0.00           H  
ATOM    387 HG12 VAL    26     226.061   1.265  41.321  1.00  0.00           H  
ATOM    388 HG13 VAL    26     224.592   1.280  40.204  1.00  0.00           H  
ATOM    389  CG2 VAL    26     226.696  -1.229  40.490  1.00  0.00           C  
ATOM    390 HG21 VAL    26     226.506  -2.302  40.477  1.00  0.00           H  
ATOM    391 HG22 VAL    26     227.517  -0.934  41.144  1.00  0.00           H  
ATOM    392 HG23 VAL    26     227.011  -0.909  39.497  1.00  0.00           H  
ATOM    393  C   VAL    26     223.848  -0.186  42.733  1.00  0.00           C  
ATOM    394  O   VAL    26     224.004   0.937  43.164  1.00  0.00           O  
ATOM    395  N   ALA    27     222.622  -0.783  42.779  1.00  0.00           N  
ATOM    396  H   ALA    27     222.485  -1.654  42.287  1.00  0.00           H  
ATOM    397  CA  ALA    27     221.443  -0.070  43.261  1.00  0.00           C  
ATOM    398  HA  ALA    27     221.497   0.980  42.972  1.00  0.00           H  
ATOM    399  CB  ALA    27     220.227  -0.555  42.475  1.00  0.00           C  
ATOM    400  HB1 ALA    27     219.899  -1.553  42.764  1.00  0.00           H  
ATOM    401  HB2 ALA    27     219.362   0.019  42.805  1.00  0.00           H  
ATOM    402  HB3 ALA    27     220.378  -0.357  41.414  1.00  0.00           H  
ATOM    403  C   ALA    27     221.230  -0.298  44.828  1.00  0.00           C  
ATOM    404  O   ALA    27     220.458   0.335  45.502  1.00  0.00           O  
ATOM    405  N   GLU    28     221.973  -1.261  45.404  1.00  0.00           N  
ATOM    406  H   GLU    28     222.733  -1.625  44.847  1.00  0.00           H  
ATOM    407  CA  GLU    28     221.738  -1.743  46.815  1.00  0.00           C  
ATOM    408  HA  GLU    28     220.682  -1.597  47.042  1.00  0.00           H  
ATOM    409  CB  GLU    28     222.138  -3.206  46.988  1.00  0.00           C  
ATOM    410  HB2 GLU    28     223.104  -3.280  46.488  1.00  0.00           H  
ATOM    411  HB3 GLU    28     222.262  -3.328  48.064  1.00  0.00           H  
ATOM    412  CG  GLU    28     221.160  -4.230  46.471  1.00  0.00           C  
ATOM    413  HG2 GLU    28     220.147  -3.988  46.791  1.00  0.00           H  
ATOM    414  HG3 GLU    28     221.071  -4.154  45.387  1.00  0.00           H  
ATOM    415  CD  GLU    28     221.538  -5.670  46.877  1.00  0.00           C  
ATOM    416  OE1 GLU    28     222.806  -5.998  46.832  1.00  0.00           O  
ATOM    417  OE2 GLU    28     220.700  -6.561  47.106  1.00  0.00           O  
ATOM    418  C   GLU    28     222.493  -0.760  47.689  1.00  0.00           C  
ATOM    419  O   GLU    28     221.911  -0.100  48.600  1.00  0.00           O  
ATOM    420  N   ALA    29     223.811  -0.697  47.349  1.00  0.00           N  
ATOM    421  H   ALA    29     224.111  -1.145  46.495  1.00  0.00           H  
ATOM    422  CA  ALA    29     224.878  -0.081  48.144  1.00  0.00           C  
ATOM    423  HA  ALA    29     224.752  -0.207  49.219  1.00  0.00           H  
ATOM    424  CB  ALA    29     226.150  -0.914  47.989  1.00  0.00           C  
ATOM    425  HB1 ALA    29     225.936  -1.928  48.328  1.00  0.00           H  
ATOM    426  HB2 ALA    29     226.393  -0.857  46.928  1.00  0.00           H  
ATOM    427  HB3 ALA    29     227.082  -0.568  48.436  1.00  0.00           H  
ATOM    428  C   ALA    29     224.995   1.468  47.842  1.00  0.00           C  
ATOM    429  O   ALA    29     225.928   2.122  48.320  1.00  0.00           O  
ATOM    430  N   ALA    30     224.173   2.042  47.051  1.00  0.00           N  
ATOM    431  H   ALA    30     223.437   1.435  46.718  1.00  0.00           H  
ATOM    432  CA  ALA    30     224.069   3.453  46.684  1.00  0.00           C  
ATOM    433  HA  ALA    30     224.275   4.056  47.569  1.00  0.00           H  
ATOM    434  CB  ALA    30     225.165   3.915  45.703  1.00  0.00           C  
ATOM    435  HB1 ALA    30     226.128   3.714  46.173  1.00  0.00           H  
ATOM    436  HB2 ALA    30     225.105   3.405  44.742  1.00  0.00           H  
ATOM    437  HB3 ALA    30     225.200   5.005  45.681  1.00  0.00           H  
ATOM    438  C   ALA    30     222.723   3.741  46.053  1.00  0.00           C  
ATOM    439  O   ALA    30     222.042   2.898  45.413  1.00  0.00           O  
ATOM    440  N   GLY    31     222.339   5.038  46.149  1.00  0.00           N  
ATOM    441  H   GLY    31     222.972   5.631  46.668  1.00  0.00           H  
ATOM    442  CA  GLY    31     220.967   5.491  45.891  1.00  0.00           C  
ATOM    443  HA2 GLY    31     220.295   4.669  46.140  1.00  0.00           H  
ATOM    444  HA3 GLY    31     220.676   6.358  46.483  1.00  0.00           H  
ATOM    445  C   GLY    31     220.737   5.791  44.385  1.00  0.00           C  
ATOM    446  O   GLY    31     220.314   6.881  44.125  1.00  0.00           O  
ATOM    447  N   LYS    32     221.071   4.971  43.354  1.00  0.00           N  
ATOM    448  H   LYS    32     221.465   4.076  43.608  1.00  0.00           H  
ATOM    449  CA  LYS    32     220.849   5.417  41.927  1.00  0.00           C  
ATOM    450  HA  LYS    32     221.365   6.365  41.771  1.00  0.00           H  
ATOM    451  CB  LYS    32     221.545   4.325  41.075  1.00  0.00           C  
ATOM    452  HB2 LYS    32     221.348   3.356  41.534  1.00  0.00           H  
ATOM    453  HB3 LYS    32     221.099   4.248  40.083  1.00  0.00           H  
ATOM    454  CG  LYS    32     223.043   4.419  40.771  1.00  0.00           C  
ATOM    455  HG2 LYS    32     223.574   4.327  41.718  1.00  0.00           H  
ATOM    456  HG3 LYS    32     223.278   3.570  40.129  1.00  0.00           H  
ATOM    457  CD  LYS    32     223.463   5.762  40.116  1.00  0.00           C  
ATOM    458  HD2 LYS    32     222.695   6.118  39.430  1.00  0.00           H  
ATOM    459  HD3 LYS    32     223.333   6.432  40.966  1.00  0.00           H  
ATOM    460  CE  LYS    32     224.873   5.713  39.456  1.00  0.00           C  
ATOM    461  HE2 LYS    32     225.555   5.131  40.076  1.00  0.00           H  
ATOM    462  HE3 LYS    32     224.686   5.115  38.564  1.00  0.00           H  
ATOM    463  NZ  LYS    32     225.380   7.061  39.015  1.00  0.00           N  
ATOM    464  HZ1 LYS    32     225.831   7.495  39.807  1.00  0.00           H  
ATOM    465  HZ2 LYS    32     226.117   7.137  38.328  1.00  0.00           H  
ATOM    466  HZ3 LYS    32     224.677   7.755  38.804  1.00  0.00           H  
ATOM    467  C   LYS    32     219.384   5.503  41.427  1.00  0.00           C  
ATOM    468  O   LYS    32     219.003   6.151  40.383  1.00  0.00           O  
ATOM    469  N   THR    33     218.432   4.923  42.182  1.00  0.00           N  
ATOM    470  H   THR    33     218.807   4.497  43.017  1.00  0.00           H  
ATOM    471  CA  THR    33     217.025   4.691  41.687  1.00  0.00           C  
ATOM    472  HA  THR    33     217.097   4.220  40.706  1.00  0.00           H  
ATOM    473  CB  THR    33     216.253   3.818  42.633  1.00  0.00           C  
ATOM    474  HB  THR    33     215.292   3.616  42.160  1.00  0.00           H  
ATOM    475  CG2 THR    33     215.967   4.388  44.030  1.00  0.00           C  
ATOM    476 HG21 THR    33     215.332   5.261  43.882  1.00  0.00           H  
ATOM    477 HG22 THR    33     216.882   4.730  44.513  1.00  0.00           H  
ATOM    478 HG23 THR    33     215.342   3.728  44.632  1.00  0.00           H  
ATOM    479  OG1 THR    33     216.873   2.532  42.896  1.00  0.00           O  
ATOM    480  HG1 THR    33     216.259   1.982  43.387  1.00  0.00           H  
ATOM    481  C   THR    33     216.247   6.004  41.453  1.00  0.00           C  
ATOM    482  O   THR    33     215.295   6.009  40.604  1.00  0.00           O  
ATOM    483  N   LYS    34     216.574   7.129  42.091  1.00  0.00           N  
ATOM    484  H   LYS    34     217.225   6.975  42.848  1.00  0.00           H  
ATOM    485  CA  LYS    34     215.911   8.408  41.990  1.00  0.00           C  
ATOM    486  HA  LYS    34     214.859   8.255  41.748  1.00  0.00           H  
ATOM    487  CB  LYS    34     215.815   9.088  43.355  1.00  0.00           C  
ATOM    488  HB2 LYS    34     215.114   9.921  43.321  1.00  0.00           H  
ATOM    489  HB3 LYS    34     215.324   8.375  44.018  1.00  0.00           H  
ATOM    490  CG  LYS    34     217.177   9.527  43.886  1.00  0.00           C  
ATOM    491  HG2 LYS    34     217.853   8.672  43.908  1.00  0.00           H  
ATOM    492  HG3 LYS    34     217.679  10.193  43.184  1.00  0.00           H  
ATOM    493  CD  LYS    34     217.168  10.130  45.228  1.00  0.00           C  
ATOM    494  HD2 LYS    34     216.368  10.864  45.317  1.00  0.00           H  
ATOM    495  HD3 LYS    34     216.938   9.230  45.799  1.00  0.00           H  
ATOM    496  CE  LYS    34     218.449  10.737  45.704  1.00  0.00           C  
ATOM    497  HE2 LYS    34     219.195   9.943  45.716  1.00  0.00           H  
ATOM    498  HE3 LYS    34     218.746  11.631  45.156  1.00  0.00           H  
ATOM    499  NZ  LYS    34     218.319  11.293  47.089  1.00  0.00           N  
ATOM    500  HZ1 LYS    34     217.508  11.858  47.296  1.00  0.00           H  
ATOM    501  HZ2 LYS    34     218.122  10.545  47.738  1.00  0.00           H  
ATOM    502  HZ3 LYS    34     219.078  11.908  47.343  1.00  0.00           H  
ATOM    503  C   LYS    34     216.506   9.394  40.947  1.00  0.00           C  
ATOM    504  O   LYS    34     216.104  10.541  40.995  1.00  0.00           O  
ATOM    505  N   GLU    35     217.517   8.985  40.212  1.00  0.00           N  
ATOM    506  H   GLU    35     217.730   8.009  40.359  1.00  0.00           H  
ATOM    507  CA  GLU    35     218.248   9.771  39.127  1.00  0.00           C  
ATOM    508  HA  GLU    35     217.569  10.542  38.762  1.00  0.00           H  
ATOM    509  CB  GLU    35     219.728  10.197  39.565  1.00  0.00           C  
ATOM    510  HB2 GLU    35     220.081  10.840  38.759  1.00  0.00           H  
ATOM    511  HB3 GLU    35     219.753  10.831  40.452  1.00  0.00           H  
ATOM    512  CG  GLU    35     220.812   9.116  39.904  1.00  0.00           C  
ATOM    513  HG2 GLU    35     220.500   8.515  40.758  1.00  0.00           H  
ATOM    514  HG3 GLU    35     220.780   8.396  39.086  1.00  0.00           H  
ATOM    515  CD  GLU    35     222.233   9.659  39.981  1.00  0.00           C  
ATOM    516  OE1 GLU    35     222.936   9.383  40.991  1.00  0.00           O  
ATOM    517  OE2 GLU    35     222.717  10.334  39.100  1.00  0.00           O  
ATOM    518  C   GLU    35     218.455   8.923  37.843  1.00  0.00           C  
ATOM    519  O   GLU    35     218.621   9.464  36.722  1.00  0.00           O  
ATOM    520  N   GLY    36     218.314   7.600  37.917  1.00  0.00           N  
ATOM    521  H   GLY    36     218.222   7.136  38.809  1.00  0.00           H  
ATOM    522  CA  GLY    36     218.712   6.750  36.785  1.00  0.00           C  
ATOM    523  HA2 GLY    36     219.782   6.910  36.654  1.00  0.00           H  
ATOM    524  HA3 GLY    36     218.536   5.740  37.157  1.00  0.00           H  
ATOM    525  C   GLY    36     217.856   6.911  35.486  1.00  0.00           C  
ATOM    526  O   GLY    36     218.371   6.584  34.401  1.00  0.00           O  
ATOM    527  N   VAL    37     216.697   7.487  35.655  1.00  0.00           N  
ATOM    528  H   VAL    37     216.618   7.811  36.608  1.00  0.00           H  
ATOM    529  CA  VAL    37     215.818   8.026  34.578  1.00  0.00           C  
ATOM    530  HA  VAL    37     215.657   7.172  33.920  1.00  0.00           H  
ATOM    531  CB  VAL    37     214.479   8.601  35.111  1.00  0.00           C  
ATOM    532  HB  VAL    37     213.938   8.887  34.208  1.00  0.00           H  
ATOM    533  CG1 VAL    37     214.612   9.882  35.997  1.00  0.00           C  
ATOM    534 HG11 VAL    37     213.719  10.101  36.582  1.00  0.00           H  
ATOM    535 HG12 VAL    37     214.681  10.738  35.326  1.00  0.00           H  
ATOM    536 HG13 VAL    37     215.430   9.807  36.713  1.00  0.00           H  
ATOM    537  CG2 VAL    37     213.643   7.710  35.970  1.00  0.00           C  
ATOM    538 HG21 VAL    37     214.203   7.509  36.883  1.00  0.00           H  
ATOM    539 HG22 VAL    37     213.345   6.772  35.499  1.00  0.00           H  
ATOM    540 HG23 VAL    37     212.695   8.225  36.124  1.00  0.00           H  
ATOM    541  C   VAL    37     216.479   9.034  33.568  1.00  0.00           C  
ATOM    542  O   VAL    37     215.907   9.492  32.609  1.00  0.00           O  
ATOM    543  N   LEU    38     217.789   9.305  33.699  1.00  0.00           N  
ATOM    544  H   LEU    38     218.295   8.898  34.473  1.00  0.00           H  
ATOM    545  CA  LEU    38     218.513  10.252  32.801  1.00  0.00           C  
ATOM    546  HA  LEU    38     217.896  10.513  31.941  1.00  0.00           H  
ATOM    547  CB  LEU    38     219.108  11.399  33.688  1.00  0.00           C  
ATOM    548  HB2 LEU    38     219.911  10.946  34.269  1.00  0.00           H  
ATOM    549  HB3 LEU    38     219.615  11.974  32.913  1.00  0.00           H  
ATOM    550  CG  LEU    38     218.302  12.370  34.551  1.00  0.00           C  
ATOM    551  HG  LEU    38     217.859  11.676  35.265  1.00  0.00           H  
ATOM    552  CD1 LEU    38     217.303  13.155  33.671  1.00  0.00           C  
ATOM    553 HD11 LEU    38     217.776  13.934  33.073  1.00  0.00           H  
ATOM    554 HD12 LEU    38     216.575  13.658  34.307  1.00  0.00           H  
ATOM    555 HD13 LEU    38     216.711  12.486  33.046  1.00  0.00           H  
ATOM    556  CD2 LEU    38     219.180  13.296  35.349  1.00  0.00           C  
ATOM    557 HD21 LEU    38     219.699  12.716  36.112  1.00  0.00           H  
ATOM    558 HD22 LEU    38     218.553  13.824  36.068  1.00  0.00           H  
ATOM    559 HD23 LEU    38     219.758  14.017  34.771  1.00  0.00           H  
ATOM    560  C   LEU    38     219.688   9.515  32.184  1.00  0.00           C  
ATOM    561  O   LEU    38     220.371  10.062  31.343  1.00  0.00           O  
ATOM    562  N   TYR    39     219.959   8.222  32.587  1.00  0.00           N  
ATOM    563  H   TYR    39     219.327   7.931  33.319  1.00  0.00           H  
ATOM    564  CA  TYR    39     221.157   7.413  32.215  1.00  0.00           C  
ATOM    565  HA  TYR    39     221.606   7.898  31.349  1.00  0.00           H  
ATOM    566  CB  TYR    39     222.228   7.417  33.413  1.00  0.00           C  
ATOM    567  HB2 TYR    39     221.652   6.882  34.167  1.00  0.00           H  
ATOM    568  HB3 TYR    39     223.134   6.922  33.062  1.00  0.00           H  
ATOM    569  CG  TYR    39     222.499   8.789  34.097  1.00  0.00           C  
ATOM    570  CD1 TYR    39     221.823   9.131  35.248  1.00  0.00           C  
ATOM    571  HD1 TYR    39     221.138   8.482  35.773  1.00  0.00           H  
ATOM    572  CE1 TYR    39     221.933  10.448  35.743  1.00  0.00           C  
ATOM    573  HE1 TYR    39     221.339  10.599  36.633  1.00  0.00           H  
ATOM    574  CZ  TYR    39     222.654  11.395  35.050  1.00  0.00           C  
ATOM    575  OH  TYR    39     222.624  12.681  35.524  1.00  0.00           O  
ATOM    576  HH  TYR    39     222.310  12.559  36.423  1.00  0.00           H  
ATOM    577  CE2 TYR    39     223.356  11.055  33.833  1.00  0.00           C  
ATOM    578  HE2 TYR    39     223.610  11.905  33.217  1.00  0.00           H  
ATOM    579  CD2 TYR    39     223.268   9.754  33.359  1.00  0.00           C  
ATOM    580  HD2 TYR    39     223.741   9.449  32.438  1.00  0.00           H  
ATOM    581  C   TYR    39     220.809   5.927  31.853  1.00  0.00           C  
ATOM    582  O   TYR    39     221.624   5.242  31.199  1.00  0.00           O  
ATOM    583  N   VAL    40     219.719   5.393  32.289  1.00  0.00           N  
ATOM    584  H   VAL    40     219.103   5.934  32.878  1.00  0.00           H  
ATOM    585  CA  VAL    40     219.171   4.135  31.859  1.00  0.00           C  
ATOM    586  HA  VAL    40     219.998   3.427  31.911  1.00  0.00           H  
ATOM    587  CB  VAL    40     218.066   3.720  32.829  1.00  0.00           C  
ATOM    588  HB  VAL    40     218.504   4.053  33.770  1.00  0.00           H  
ATOM    589  CG1 VAL    40     217.792   2.159  32.731  1.00  0.00           C  
ATOM    590 HG11 VAL    40     217.375   1.952  31.745  1.00  0.00           H  
ATOM    591 HG12 VAL    40     217.100   2.019  33.561  1.00  0.00           H  
ATOM    592 HG13 VAL    40     218.680   1.530  32.799  1.00  0.00           H  
ATOM    593  CG2 VAL    40     216.708   4.425  32.614  1.00  0.00           C  
ATOM    594 HG21 VAL    40     216.298   4.023  31.688  1.00  0.00           H  
ATOM    595 HG22 VAL    40     216.819   5.509  32.619  1.00  0.00           H  
ATOM    596 HG23 VAL    40     216.006   4.188  33.412  1.00  0.00           H  
ATOM    597  C   VAL    40     218.729   4.208  30.359  1.00  0.00           C  
ATOM    598  O   VAL    40     218.697   3.169  29.707  1.00  0.00           O  
ATOM    599  N   GLY    41     218.413   5.440  29.912  1.00  0.00           N  
ATOM    600  H   GLY    41     218.264   6.024  30.723  1.00  0.00           H  
ATOM    601  CA  GLY    41     218.141   5.996  28.526  1.00  0.00           C  
ATOM    602  HA2 GLY    41     218.979   5.819  27.853  1.00  0.00           H  
ATOM    603  HA3 GLY    41     217.279   5.408  28.211  1.00  0.00           H  
ATOM    604  C   GLY    41     217.708   7.432  28.592  1.00  0.00           C  
ATOM    605  O   GLY    41     217.450   7.924  29.712  1.00  0.00           O  
ATOM    606  N   SER    42     217.906   8.132  27.453  1.00  0.00           N  
ATOM    607  H   SER    42     218.248   7.694  26.610  1.00  0.00           H  
ATOM    608  CA  SER    42     217.807   9.560  27.384  1.00  0.00           C  
ATOM    609  HA  SER    42     217.398  10.034  28.276  1.00  0.00           H  
ATOM    610  CB  SER    42     219.218  10.262  27.397  1.00  0.00           C  
ATOM    611  HB2 SER    42     219.822   9.732  28.134  1.00  0.00           H  
ATOM    612  HB3 SER    42     219.666  10.084  26.419  1.00  0.00           H  
ATOM    613  OG  SER    42     219.125  11.659  27.598  1.00  0.00           O  
ATOM    614  HG  SER    42     219.954  12.094  27.385  1.00  0.00           H  
ATOM    615  C   SER    42     216.767  10.004  26.266  1.00  0.00           C  
ATOM    616  O   SER    42     216.475   9.321  25.308  1.00  0.00           O  
ATOM    617  N   LYS    43     216.183  11.192  26.310  1.00  0.00           N  
ATOM    618  H   LYS    43     216.569  11.761  27.050  1.00  0.00           H  
ATOM    619  CA  LYS    43     215.092  11.795  25.523  1.00  0.00           C  
ATOM    620  HA  LYS    43     214.210  11.158  25.591  1.00  0.00           H  
ATOM    621  CB  LYS    43     214.649  13.003  26.402  1.00  0.00           C  
ATOM    622  HB2 LYS    43     214.476  12.689  27.431  1.00  0.00           H  
ATOM    623  HB3 LYS    43     215.325  13.858  26.389  1.00  0.00           H  
ATOM    624  CG  LYS    43     213.277  13.439  25.906  1.00  0.00           C  
ATOM    625  HG2 LYS    43     213.457  14.072  25.037  1.00  0.00           H  
ATOM    626  HG3 LYS    43     212.606  12.651  25.563  1.00  0.00           H  
ATOM    627  CD  LYS    43     212.571  14.455  26.884  1.00  0.00           C  
ATOM    628  HD2 LYS    43     212.407  14.036  27.877  1.00  0.00           H  
ATOM    629  HD3 LYS    43     213.221  15.304  27.097  1.00  0.00           H  
ATOM    630  CE  LYS    43     211.152  14.937  26.381  1.00  0.00           C  
ATOM    631  HE2 LYS    43     210.618  14.107  25.918  1.00  0.00           H  
ATOM    632  HE3 LYS    43     210.493  15.127  27.229  1.00  0.00           H  
ATOM    633  NZ  LYS    43     211.293  16.194  25.532  1.00  0.00           N  
ATOM    634  HZ1 LYS    43     212.246  16.528  25.525  1.00  0.00           H  
ATOM    635  HZ2 LYS    43     210.975  16.103  24.577  1.00  0.00           H  
ATOM    636  HZ3 LYS    43     210.742  16.965  25.880  1.00  0.00           H  
ATOM    637  C   LYS    43     215.466  12.099  24.090  1.00  0.00           C  
ATOM    638  O   LYS    43     214.466  12.290  23.338  1.00  0.00           O  
ATOM    639  N   THR    44     216.713  12.414  23.684  1.00  0.00           N  
ATOM    640  H   THR    44     217.402  12.281  24.410  1.00  0.00           H  
ATOM    641  CA  THR    44     217.183  12.857  22.377  1.00  0.00           C  
ATOM    642  HA  THR    44     216.738  13.838  22.210  1.00  0.00           H  
ATOM    643  CB  THR    44     218.699  13.093  22.280  1.00  0.00           C  
ATOM    644  HB  THR    44     219.125  12.154  22.633  1.00  0.00           H  
ATOM    645  CG2 THR    44     219.195  14.206  23.133  1.00  0.00           C  
ATOM    646 HG21 THR    44     220.266  14.393  23.064  1.00  0.00           H  
ATOM    647 HG22 THR    44     218.861  13.758  24.069  1.00  0.00           H  
ATOM    648 HG23 THR    44     218.590  15.087  22.915  1.00  0.00           H  
ATOM    649  OG1 THR    44     219.128  13.479  20.991  1.00  0.00           O  
ATOM    650  HG1 THR    44     219.850  14.090  21.155  1.00  0.00           H  
ATOM    651  C   THR    44     216.744  11.958  21.235  1.00  0.00           C  
ATOM    652  O   THR    44     216.631  10.765  21.397  1.00  0.00           O  
ATOM    653  N   LYS    45     216.470  12.462  20.063  1.00  0.00           N  
ATOM    654  H   LYS    45     216.803  13.402  19.903  1.00  0.00           H  
ATOM    655  CA  LYS    45     216.022  11.650  18.888  1.00  0.00           C  
ATOM    656  HA  LYS    45     215.610  10.704  19.239  1.00  0.00           H  
ATOM    657  CB  LYS    45     214.870  12.352  18.135  1.00  0.00           C  
ATOM    658  HB2 LYS    45     214.550  11.590  17.426  1.00  0.00           H  
ATOM    659  HB3 LYS    45     214.048  12.535  18.828  1.00  0.00           H  
ATOM    660  CG  LYS    45     215.102  13.655  17.399  1.00  0.00           C  
ATOM    661  HG2 LYS    45     215.110  14.465  18.128  1.00  0.00           H  
ATOM    662  HG3 LYS    45     216.001  13.524  16.797  1.00  0.00           H  
ATOM    663  CD  LYS    45     213.924  13.913  16.447  1.00  0.00           C  
ATOM    664  HD2 LYS    45     213.737  13.168  15.673  1.00  0.00           H  
ATOM    665  HD3 LYS    45     213.068  13.691  17.085  1.00  0.00           H  
ATOM    666  CE  LYS    45     213.875  15.257  15.789  1.00  0.00           C  
ATOM    667  HE2 LYS    45     214.017  16.043  16.531  1.00  0.00           H  
ATOM    668  HE3 LYS    45     214.678  15.243  15.052  1.00  0.00           H  
ATOM    669  NZ  LYS    45     212.536  15.476  15.017  1.00  0.00           N  
ATOM    670  HZ1 LYS    45     212.465  16.434  14.706  1.00  0.00           H  
ATOM    671  HZ2 LYS    45     212.499  14.955  14.153  1.00  0.00           H  
ATOM    672  HZ3 LYS    45     211.787  15.379  15.689  1.00  0.00           H  
ATOM    673  C   LYS    45     217.164  11.241  17.923  1.00  0.00           C  
ATOM    674  O   LYS    45     217.050  10.189  17.292  1.00  0.00           O  
ATOM    675  N   GLU    46     218.320  11.879  18.001  1.00  0.00           N  
ATOM    676  H   GLU    46     218.444  12.619  18.676  1.00  0.00           H  
ATOM    677  CA  GLU    46     219.377  11.723  16.969  1.00  0.00           C  
ATOM    678  HA  GLU    46     218.847  11.755  16.017  1.00  0.00           H  
ATOM    679  CB  GLU    46     220.292  12.990  17.059  1.00  0.00           C  
ATOM    680  HB2 GLU    46     220.823  12.781  17.988  1.00  0.00           H  
ATOM    681  HB3 GLU    46     220.983  12.899  16.220  1.00  0.00           H  
ATOM    682  CG  GLU    46     219.587  14.354  17.165  1.00  0.00           C  
ATOM    683  HG2 GLU    46     218.772  14.395  17.889  1.00  0.00           H  
ATOM    684  HG3 GLU    46     220.237  15.188  17.430  1.00  0.00           H  
ATOM    685  CD  GLU    46     218.813  14.777  15.894  1.00  0.00           C  
ATOM    686  OE1 GLU    46     218.405  13.927  15.052  1.00  0.00           O  
ATOM    687  OE2 GLU    46     218.556  15.996  15.705  1.00  0.00           O  
ATOM    688  C   GLU    46     220.249  10.466  16.872  1.00  0.00           C  
ATOM    689  O   GLU    46     221.298  10.352  16.169  1.00  0.00           O  
ATOM    690  N   GLY    47     219.727   9.417  17.510  1.00  0.00           N  
ATOM    691  H   GLY    47     218.859   9.604  17.991  1.00  0.00           H  
ATOM    692  CA  GLY    47     220.341   8.059  17.809  1.00  0.00           C  
ATOM    693  HA2 GLY    47     221.427   8.135  17.769  1.00  0.00           H  
ATOM    694  HA3 GLY    47     220.240   7.843  18.873  1.00  0.00           H  
ATOM    695  C   GLY    47     219.891   6.865  16.997  1.00  0.00           C  
ATOM    696  O   GLY    47     220.446   5.803  17.345  1.00  0.00           O  
ATOM    697  N   VAL    48     219.172   6.921  15.837  1.00  0.00           N  
ATOM    698  H   VAL    48     218.916   7.859  15.562  1.00  0.00           H  
ATOM    699  CA  VAL    48     218.858   5.699  15.060  1.00  0.00           C  
ATOM    700  HA  VAL    48     219.457   4.874  15.445  1.00  0.00           H  
ATOM    701  CB  VAL    48     217.366   5.255  15.136  1.00  0.00           C  
ATOM    702  HB  VAL    48     217.103   4.375  14.548  1.00  0.00           H  
ATOM    703  CG1 VAL    48     216.304   6.344  14.947  1.00  0.00           C  
ATOM    704 HG11 VAL    48     216.388   6.784  13.954  1.00  0.00           H  
ATOM    705 HG12 VAL    48     216.367   7.087  15.742  1.00  0.00           H  
ATOM    706 HG13 VAL    48     215.294   5.955  15.071  1.00  0.00           H  
ATOM    707  CG2 VAL    48     217.139   4.653  16.543  1.00  0.00           C  
ATOM    708 HG21 VAL    48     217.217   5.439  17.294  1.00  0.00           H  
ATOM    709 HG22 VAL    48     217.948   3.949  16.739  1.00  0.00           H  
ATOM    710 HG23 VAL    48     216.114   4.281  16.544  1.00  0.00           H  
ATOM    711  C   VAL    48     219.249   5.822  13.680  1.00  0.00           C  
ATOM    712  O   VAL    48     218.980   6.889  13.048  1.00  0.00           O  
ATOM    713  N   VAL    49     219.731   4.792  13.003  1.00  0.00           N  
ATOM    714  H   VAL    49     219.949   3.922  13.467  1.00  0.00           H  
ATOM    715  CA  VAL    49     220.242   4.854  11.633  1.00  0.00           C  
ATOM    716  HA  VAL    49     220.296   5.918  11.401  1.00  0.00           H  
ATOM    717  CB  VAL    49     221.676   4.407  11.423  1.00  0.00           C  
ATOM    718  HB  VAL    49     221.946   4.680  10.403  1.00  0.00           H  
ATOM    719  CG1 VAL    49     221.919   2.951  11.579  1.00  0.00           C  
ATOM    720 HG11 VAL    49     222.987   2.733  11.572  1.00  0.00           H  
ATOM    721 HG12 VAL    49     221.475   2.410  10.744  1.00  0.00           H  
ATOM    722 HG13 VAL    49     221.602   2.568  12.549  1.00  0.00           H  
ATOM    723  CG2 VAL    49     222.607   5.253  12.324  1.00  0.00           C  
ATOM    724 HG21 VAL    49     222.513   6.304  12.053  1.00  0.00           H  
ATOM    725 HG22 VAL    49     223.658   5.029  12.139  1.00  0.00           H  
ATOM    726 HG23 VAL    49     222.354   5.325  13.381  1.00  0.00           H  
ATOM    727  C   VAL    49     219.190   4.234  10.623  1.00  0.00           C  
ATOM    728  O   VAL    49     218.373   3.318  10.866  1.00  0.00           O  
ATOM    729  N   HIE    50     219.344   4.558   9.341  1.00  0.00           N  
ATOM    730  H   HIE    50     220.087   5.163   9.021  1.00  0.00           H  
ATOM    731  CA  HIE    50     218.704   3.924   8.195  1.00  0.00           C  
ATOM    732  HA  HIE    50     218.641   2.867   8.454  1.00  0.00           H  
ATOM    733  CB  HIE    50     217.275   4.545   8.035  1.00  0.00           C  
ATOM    734  HB2 HIE    50     216.846   4.466   9.034  1.00  0.00           H  
ATOM    735  HB3 HIE    50     217.440   5.570   7.705  1.00  0.00           H  
ATOM    736  CG  HIE    50     216.389   3.719   7.113  1.00  0.00           C  
ATOM    737  ND1 HIE    50     215.520   2.684   7.553  1.00  0.00           N  
ATOM    738  CE1 HIE    50     214.701   2.532   6.528  1.00  0.00           C  
ATOM    739  HE1 HIE    50     213.801   1.936   6.566  1.00  0.00           H  
ATOM    740  NE2 HIE    50     215.076   3.265   5.416  1.00  0.00           N  
ATOM    741  HE2 HIE    50     214.473   3.499   4.640  1.00  0.00           H  
ATOM    742  CD2 HIE    50     216.097   4.075   5.804  1.00  0.00           C  
ATOM    743  HD2 HIE    50     216.517   4.947   5.325  1.00  0.00           H  
ATOM    744  C   HIE    50     219.467   3.997   6.878  1.00  0.00           C  
ATOM    745  O   HIE    50     220.077   5.042   6.581  1.00  0.00           O  
ATOM    746  N   GLY    51     219.294   2.919   6.009  1.00  0.00           N  
ATOM    747  H   GLY    51     218.702   2.118   6.176  1.00  0.00           H  
ATOM    748  CA  GLY    51     219.955   2.861   4.641  1.00  0.00           C  
ATOM    749  HA2 GLY    51     219.694   1.913   4.170  1.00  0.00           H  
ATOM    750  HA3 GLY    51     219.498   3.711   4.136  1.00  0.00           H  
ATOM    751  C   GLY    51     221.456   3.143   4.611  1.00  0.00           C  
ATOM    752  O   GLY    51     222.230   2.551   5.374  1.00  0.00           O  
ATOM    753  N   VAL    52     221.866   3.998   3.612  1.00  0.00           N  
ATOM    754  H   VAL    52     221.284   4.551   2.999  1.00  0.00           H  
ATOM    755  CA  VAL    52     223.229   4.238   3.157  1.00  0.00           C  
ATOM    756  HA  VAL    52     223.498   3.260   2.758  1.00  0.00           H  
ATOM    757  CB  VAL    52     223.338   5.108   1.913  1.00  0.00           C  
ATOM    758  HB  VAL    52     224.416   4.997   1.795  1.00  0.00           H  
ATOM    759  CG1 VAL    52     223.183   6.613   2.077  1.00  0.00           C  
ATOM    760 HG11 VAL    52     223.073   7.071   1.094  1.00  0.00           H  
ATOM    761 HG12 VAL    52     224.028   7.073   2.588  1.00  0.00           H  
ATOM    762 HG13 VAL    52     222.342   6.703   2.765  1.00  0.00           H  
ATOM    763  CG2 VAL    52     222.529   4.580   0.615  1.00  0.00           C  
ATOM    764 HG21 VAL    52     221.444   4.479   0.639  1.00  0.00           H  
ATOM    765 HG22 VAL    52     222.952   3.610   0.356  1.00  0.00           H  
ATOM    766 HG23 VAL    52     222.745   5.262  -0.208  1.00  0.00           H  
ATOM    767  C   VAL    52     224.232   4.800   4.242  1.00  0.00           C  
ATOM    768  O   VAL    52     225.431   4.835   4.073  1.00  0.00           O  
ATOM    769  N   ALA    53     223.726   5.131   5.501  1.00  0.00           N  
ATOM    770  H   ALA    53     222.717   5.154   5.538  1.00  0.00           H  
ATOM    771  CA  ALA    53     224.499   5.551   6.659  1.00  0.00           C  
ATOM    772  HA  ALA    53     225.261   6.263   6.343  1.00  0.00           H  
ATOM    773  CB  ALA    53     223.692   6.362   7.683  1.00  0.00           C  
ATOM    774  HB1 ALA    53     222.664   5.998   7.682  1.00  0.00           H  
ATOM    775  HB2 ALA    53     224.179   6.452   8.654  1.00  0.00           H  
ATOM    776  HB3 ALA    53     223.557   7.301   7.147  1.00  0.00           H  
ATOM    777  C   ALA    53     225.321   4.373   7.256  1.00  0.00           C  
ATOM    778  O   ALA    53     226.490   4.598   7.620  1.00  0.00           O  
ATOM    779  N   THR    54     224.783   3.100   7.122  1.00  0.00           N  
ATOM    780  H   THR    54     223.869   3.067   6.694  1.00  0.00           H  
ATOM    781  CA  THR    54     225.601   1.906   7.341  1.00  0.00           C  
ATOM    782  HA  THR    54     225.869   2.039   8.389  1.00  0.00           H  
ATOM    783  CB  THR    54     224.682   0.721   7.198  1.00  0.00           C  
ATOM    784  HB  THR    54     223.902   0.901   7.938  1.00  0.00           H  
ATOM    785  CG2 THR    54     225.286  -0.659   7.587  1.00  0.00           C  
ATOM    786 HG21 THR    54     225.749  -0.576   8.570  1.00  0.00           H  
ATOM    787 HG22 THR    54     225.939  -1.000   6.783  1.00  0.00           H  
ATOM    788 HG23 THR    54     224.457  -1.346   7.756  1.00  0.00           H  
ATOM    789  OG1 THR    54     224.097   0.461   5.975  1.00  0.00           O  
ATOM    790  HG1 THR    54     223.526   1.222   5.853  1.00  0.00           H  
ATOM    791  C   THR    54     226.837   1.552   6.442  1.00  0.00           C  
ATOM    792  O   THR    54     227.831   0.972   7.019  1.00  0.00           O  
ATOM    793  N   VAL    55     226.923   2.047   5.191  1.00  0.00           N  
ATOM    794  H   VAL    55     226.140   2.608   4.886  1.00  0.00           H  
ATOM    795  CA  VAL    55     228.079   1.840   4.347  1.00  0.00           C  
ATOM    796  HA  VAL    55     228.520   0.860   4.532  1.00  0.00           H  
ATOM    797  CB  VAL    55     227.728   1.984   2.843  1.00  0.00           C  
ATOM    798  HB  VAL    55     226.968   2.760   2.756  1.00  0.00           H  
ATOM    799  CG1 VAL    55     226.953   0.726   2.379  1.00  0.00           C  
ATOM    800 HG11 VAL    55     226.068   0.517   2.979  1.00  0.00           H  
ATOM    801 HG12 VAL    55     227.677  -0.090   2.407  1.00  0.00           H  
ATOM    802 HG13 VAL    55     226.654   0.685   1.332  1.00  0.00           H  
ATOM    803  CG2 VAL    55     228.825   2.277   1.833  1.00  0.00           C  
ATOM    804 HG21 VAL    55     229.075   3.335   1.905  1.00  0.00           H  
ATOM    805 HG22 VAL    55     228.512   2.009   0.824  1.00  0.00           H  
ATOM    806 HG23 VAL    55     229.680   1.627   2.018  1.00  0.00           H  
ATOM    807  C   VAL    55     229.311   2.677   4.692  1.00  0.00           C  
ATOM    808  O   VAL    55     230.458   2.315   4.483  1.00  0.00           O  
ATOM    809  N   ALA    56     229.070   3.813   5.376  1.00  0.00           N  
ATOM    810  H   ALA    56     228.124   4.167   5.391  1.00  0.00           H  
ATOM    811  CA  ALA    56     230.009   4.791   5.992  1.00  0.00           C  
ATOM    812  HA  ALA    56     230.908   4.685   5.385  1.00  0.00           H  
ATOM    813  CB  ALA    56     229.380   6.099   6.066  1.00  0.00           C  
ATOM    814  HB1 ALA    56     228.394   6.004   6.521  1.00  0.00           H  
ATOM    815  HB2 ALA    56     230.016   6.846   6.543  1.00  0.00           H  
ATOM    816  HB3 ALA    56     229.190   6.507   5.073  1.00  0.00           H  
ATOM    817  C   ALA    56     230.588   4.293   7.341  1.00  0.00           C  
ATOM    818  O   ALA    56     231.447   5.037   7.932  1.00  0.00           O  
ATOM    819  N   GLU    57     230.354   3.017   7.695  1.00  0.00           N  
ATOM    820  H   GLU    57     229.758   2.536   7.037  1.00  0.00           H  
ATOM    821  CA  GLU    57     230.894   2.424   8.920  1.00  0.00           C  
ATOM    822  HA  GLU    57     231.549   3.189   9.337  1.00  0.00           H  
ATOM    823  CB  GLU    57     229.753   2.177   9.921  1.00  0.00           C  
ATOM    824  HB2 GLU    57     229.264   3.117  10.180  1.00  0.00           H  
ATOM    825  HB3 GLU    57     229.002   1.470   9.569  1.00  0.00           H  
ATOM    826  CG  GLU    57     230.400   1.780  11.236  1.00  0.00           C  
ATOM    827  HG2 GLU    57     231.203   1.057  11.098  1.00  0.00           H  
ATOM    828  HG3 GLU    57     230.821   2.663  11.718  1.00  0.00           H  
ATOM    829  CD  GLU    57     229.290   1.214  12.086  1.00  0.00           C  
ATOM    830  OE1 GLU    57     228.189   1.849  12.200  1.00  0.00           O  
ATOM    831  OE2 GLU    57     229.497   0.171  12.746  1.00  0.00           O  
ATOM    832  C   GLU    57     231.620   1.153   8.497  1.00  0.00           C  
ATOM    833  O   GLU    57     232.701   0.855   9.053  1.00  0.00           O  
ATOM    834  N   LYS    58     231.089   0.370   7.504  1.00  0.00           N  
ATOM    835  H   LYS    58     230.142   0.609   7.246  1.00  0.00           H  
ATOM    836  CA  LYS    58     231.884  -0.802   6.868  1.00  0.00           C  
ATOM    837  HA  LYS    58     232.535  -1.251   7.618  1.00  0.00           H  
ATOM    838  CB  LYS    58     230.970  -1.890   6.187  1.00  0.00           C  
ATOM    839  HB2 LYS    58     230.321  -1.256   5.583  1.00  0.00           H  
ATOM    840  HB3 LYS    58     231.571  -2.609   5.631  1.00  0.00           H  
ATOM    841  CG  LYS    58     230.028  -2.646   7.124  1.00  0.00           C  
ATOM    842  HG2 LYS    58     230.495  -2.788   8.099  1.00  0.00           H  
ATOM    843  HG3 LYS    58     229.275  -1.925   7.443  1.00  0.00           H  
ATOM    844  CD  LYS    58     229.490  -3.993   6.514  1.00  0.00           C  
ATOM    845  HD2 LYS    58     229.246  -3.804   5.469  1.00  0.00           H  
ATOM    846  HD3 LYS    58     230.219  -4.803   6.484  1.00  0.00           H  
ATOM    847  CE  LYS    58     228.224  -4.360   7.296  1.00  0.00           C  
ATOM    848  HE2 LYS    58     228.292  -4.263   8.379  1.00  0.00           H  
ATOM    849  HE3 LYS    58     227.432  -3.655   7.046  1.00  0.00           H  
ATOM    850  NZ  LYS    58     227.810  -5.696   6.970  1.00  0.00           N  
ATOM    851  HZ1 LYS    58     228.452  -6.453   7.158  1.00  0.00           H  
ATOM    852  HZ2 LYS    58     226.965  -5.964   7.454  1.00  0.00           H  
ATOM    853  HZ3 LYS    58     227.470  -5.752   6.021  1.00  0.00           H  
ATOM    854  C   LYS    58     232.984  -0.272   5.877  1.00  0.00           C  
ATOM    855  O   LYS    58     233.652  -1.090   5.199  1.00  0.00           O  
ATOM    856  N   THR    59     233.090   1.084   5.603  1.00  0.00           N  
ATOM    857  H   THR    59     232.437   1.627   6.150  1.00  0.00           H  
ATOM    858  CA  THR    59     234.044   1.883   4.885  1.00  0.00           C  
ATOM    859  HA  THR    59     233.779   2.940   4.878  1.00  0.00           H  
ATOM    860  CB  THR    59     235.425   1.802   5.644  1.00  0.00           C  
ATOM    861  HB  THR    59     235.890   0.818   5.592  1.00  0.00           H  
ATOM    862  CG2 THR    59     235.456   2.094   7.140  1.00  0.00           C  
ATOM    863 HG21 THR    59     235.039   1.291   7.748  1.00  0.00           H  
ATOM    864 HG22 THR    59     235.017   3.034   7.475  1.00  0.00           H  
ATOM    865 HG23 THR    59     236.504   2.009   7.428  1.00  0.00           H  
ATOM    866  OG1 THR    59     236.286   2.799   5.078  1.00  0.00           O  
ATOM    867  HG1 THR    59     236.774   2.457   4.325  1.00  0.00           H  
ATOM    868  C   THR    59     234.153   1.396   3.412  1.00  0.00           C  
ATOM    869  O   THR    59     235.202   1.387   2.758  1.00  0.00           O  
ATOM    870  N   LYS    60     232.965   1.372   2.749  1.00  0.00           N  
ATOM    871  H   LYS    60     232.090   1.570   3.212  1.00  0.00           H  
ATOM    872  CA  LYS    60     232.826   0.861   1.318  1.00  0.00           C  
ATOM    873  HA  LYS    60     233.809   0.631   0.908  1.00  0.00           H  
ATOM    874  CB  LYS    60     232.076  -0.469   1.294  1.00  0.00           C  
ATOM    875  HB2 LYS    60     231.348  -0.501   2.104  1.00  0.00           H  
ATOM    876  HB3 LYS    60     231.567  -0.575   0.336  1.00  0.00           H  
ATOM    877  CG  LYS    60     233.117  -1.619   1.432  1.00  0.00           C  
ATOM    878  HG2 LYS    60     233.918  -1.550   0.696  1.00  0.00           H  
ATOM    879  HG3 LYS    60     233.595  -1.477   2.401  1.00  0.00           H  
ATOM    880  CD  LYS    60     232.272  -3.013   1.327  1.00  0.00           C  
ATOM    881  HD2 LYS    60     231.650  -3.289   2.179  1.00  0.00           H  
ATOM    882  HD3 LYS    60     231.496  -2.921   0.567  1.00  0.00           H  
ATOM    883  CE  LYS    60     233.089  -4.176   0.857  1.00  0.00           C  
ATOM    884  HE2 LYS    60     233.732  -3.843   0.042  1.00  0.00           H  
ATOM    885  HE3 LYS    60     233.709  -4.540   1.676  1.00  0.00           H  
ATOM    886  NZ  LYS    60     232.346  -5.331   0.294  1.00  0.00           N  
ATOM    887  HZ1 LYS    60     231.715  -5.729   0.974  1.00  0.00           H  
ATOM    888  HZ2 LYS    60     231.770  -5.169  -0.519  1.00  0.00           H  
ATOM    889  HZ3 LYS    60     233.066  -6.016   0.112  1.00  0.00           H  
ATOM    890  C   LYS    60     232.185   1.980   0.442  1.00  0.00           C  
ATOM    891  O   LYS    60     231.854   1.787  -0.707  1.00  0.00           O  
ATOM    892  N   GLU    61     231.921   3.271   0.836  1.00  0.00           N  
ATOM    893  H   GLU    61     232.257   3.578   1.738  1.00  0.00           H  
ATOM    894  CA  GLU    61     231.109   4.322   0.091  1.00  0.00           C  
ATOM    895  HA  GLU    61     230.135   3.836   0.034  1.00  0.00           H  
ATOM    896  CB  GLU    61     231.167   5.618   0.919  1.00  0.00           C  
ATOM    897  HB2 GLU    61     231.348   5.375   1.966  1.00  0.00           H  
ATOM    898  HB3 GLU    61     231.886   6.324   0.504  1.00  0.00           H  
ATOM    899  CG  GLU    61     229.821   6.358   0.886  1.00  0.00           C  
ATOM    900  HG2 GLU    61     229.626   6.802  -0.090  1.00  0.00           H  
ATOM    901  HG3 GLU    61     229.073   5.575   1.010  1.00  0.00           H  
ATOM    902  CD  GLU    61     229.703   7.426   1.976  1.00  0.00           C  
ATOM    903  OE1 GLU    61     228.574   7.746   2.406  1.00  0.00           O  
ATOM    904  OE2 GLU    61     230.684   8.055   2.449  1.00  0.00           O  
ATOM    905  C   GLU    61     231.683   4.693  -1.332  1.00  0.00           C  
ATOM    906  O   GLU    61     230.906   4.805  -2.218  1.00  0.00           O  
ATOM    907  N   GLN    62     232.991   4.765  -1.452  1.00  0.00           N  
ATOM    908  H   GLN    62     233.410   4.677  -0.538  1.00  0.00           H  
ATOM    909  CA  GLN    62     233.815   5.151  -2.547  1.00  0.00           C  
ATOM    910  HA  GLN    62     233.680   6.230  -2.627  1.00  0.00           H  
ATOM    911  CB  GLN    62     235.259   5.121  -2.021  1.00  0.00           C  
ATOM    912  HB2 GLN    62     235.814   5.417  -2.911  1.00  0.00           H  
ATOM    913  HB3 GLN    62     235.249   5.870  -1.229  1.00  0.00           H  
ATOM    914  CG  GLN    62     235.790   3.737  -1.502  1.00  0.00           C  
ATOM    915  HG2 GLN    62     235.237   2.956  -2.023  1.00  0.00           H  
ATOM    916  HG3 GLN    62     236.785   3.583  -1.920  1.00  0.00           H  
ATOM    917  CD  GLN    62     235.629   3.463   0.036  1.00  0.00           C  
ATOM    918  OE1 GLN    62     234.664   3.721   0.708  1.00  0.00           O  
ATOM    919  NE2 GLN    62     236.637   2.764   0.581  1.00  0.00           N  
ATOM    920 HE21 GLN    62     237.417   2.624  -0.045  1.00  0.00           H  
ATOM    921 HE22 GLN    62     236.577   2.462   1.543  1.00  0.00           H  
ATOM    922  C   GLN    62     233.647   4.363  -3.779  1.00  0.00           C  
ATOM    923  O   GLN    62     234.012   4.796  -4.846  1.00  0.00           O  
ATOM    924  N   VAL    63     233.208   3.083  -3.668  1.00  0.00           N  
ATOM    925  H   VAL    63     232.816   2.714  -2.813  1.00  0.00           H  
ATOM    926  CA  VAL    63     233.034   2.203  -4.862  1.00  0.00           C  
ATOM    927  HA  VAL    63     233.507   2.734  -5.688  1.00  0.00           H  
ATOM    928  CB  VAL    63     233.606   0.746  -4.508  1.00  0.00           C  
ATOM    929  HB  VAL    63     233.397   0.066  -5.334  1.00  0.00           H  
ATOM    930  CG1 VAL    63     235.109   0.788  -4.664  1.00  0.00           C  
ATOM    931 HG11 VAL    63     235.456  -0.238  -4.544  1.00  0.00           H  
ATOM    932 HG12 VAL    63     235.541   1.433  -3.898  1.00  0.00           H  
ATOM    933 HG13 VAL    63     235.443   1.110  -5.651  1.00  0.00           H  
ATOM    934  CG2 VAL    63     233.273   0.105  -3.162  1.00  0.00           C  
ATOM    935 HG21 VAL    63     233.909  -0.764  -2.996  1.00  0.00           H  
ATOM    936 HG22 VAL    63     232.210  -0.117  -3.069  1.00  0.00           H  
ATOM    937 HG23 VAL    63     233.431   0.782  -2.322  1.00  0.00           H  
ATOM    938  C   VAL    63     231.591   2.015  -5.200  1.00  0.00           C  
ATOM    939  O   VAL    63     231.292   1.403  -6.206  1.00  0.00           O  
ATOM    940  N   THR    64     230.588   2.403  -4.380  1.00  0.00           N  
ATOM    941  H   THR    64     230.804   3.051  -3.637  1.00  0.00           H  
ATOM    942  CA  THR    64     229.202   2.094  -4.568  1.00  0.00           C  
ATOM    943  HA  THR    64     228.987   1.030  -4.475  1.00  0.00           H  
ATOM    944  CB  THR    64     228.364   2.666  -3.387  1.00  0.00           C  
ATOM    945  HB  THR    64     227.336   2.399  -3.628  1.00  0.00           H  
ATOM    946  CG2 THR    64     228.602   2.075  -2.050  1.00  0.00           C  
ATOM    947 HG21 THR    64     227.851   2.340  -1.306  1.00  0.00           H  
ATOM    948 HG22 THR    64     229.586   2.343  -1.665  1.00  0.00           H  
ATOM    949 HG23 THR    64     228.629   0.986  -2.003  1.00  0.00           H  
ATOM    950  OG1 THR    64     228.528   4.091  -3.237  1.00  0.00           O  
ATOM    951  HG1 THR    64     229.445   4.252  -3.000  1.00  0.00           H  
ATOM    952  C   THR    64     228.570   2.705  -5.835  1.00  0.00           C  
ATOM    953  O   THR    64     227.402   2.512  -6.152  1.00  0.00           O  
ATOM    954  N   ASN    65     229.257   3.630  -6.513  1.00  0.00           N  
ATOM    955  H   ASN    65     230.262   3.528  -6.551  1.00  0.00           H  
ATOM    956  CA  ASN    65     228.663   4.425  -7.555  1.00  0.00           C  
ATOM    957  HA  ASN    65     227.766   4.004  -8.009  1.00  0.00           H  
ATOM    958  CB  ASN    65     228.288   5.841  -7.062  1.00  0.00           C  
ATOM    959  HB2 ASN    65     229.110   6.263  -6.483  1.00  0.00           H  
ATOM    960  HB3 ASN    65     228.188   6.545  -7.888  1.00  0.00           H  
ATOM    961  CG  ASN    65     226.946   6.066  -6.337  1.00  0.00           C  
ATOM    962  OD1 ASN    65     226.077   6.695  -6.911  1.00  0.00           O  
ATOM    963  ND2 ASN    65     226.743   5.634  -5.076  1.00  0.00           N  
ATOM    964 HD21 ASN    65     227.567   5.270  -4.618  1.00  0.00           H  
ATOM    965 HD22 ASN    65     225.798   5.622  -4.720  1.00  0.00           H  
ATOM    966  C   ASN    65     229.677   4.456  -8.692  1.00  0.00           C  
ATOM    967  O   ASN    65     230.892   4.292  -8.470  1.00  0.00           O  
ATOM    968  N   VAL    66     229.247   4.548  -9.915  1.00  0.00           N  
ATOM    969  H   VAL    66     228.276   4.789 -10.050  1.00  0.00           H  
ATOM    970  CA  VAL    66     230.142   4.485 -11.126  1.00  0.00           C  
ATOM    971  HA  VAL    66     231.127   4.847 -10.828  1.00  0.00           H  
ATOM    972  CB  VAL    66     230.399   3.082 -11.684  1.00  0.00           C  
ATOM    973  HB  VAL    66     229.565   2.776 -12.316  1.00  0.00           H  
ATOM    974  CG1 VAL    66     231.657   3.153 -12.607  1.00  0.00           C  
ATOM    975 HG11 VAL    66     232.412   3.714 -12.058  1.00  0.00           H  
ATOM    976 HG12 VAL    66     231.487   3.786 -13.478  1.00  0.00           H  
ATOM    977 HG13 VAL    66     231.964   2.131 -12.827  1.00  0.00           H  
ATOM    978  CG2 VAL    66     230.562   1.969 -10.711  1.00  0.00           C  
ATOM    979 HG21 VAL    66     229.612   1.765 -10.218  1.00  0.00           H  
ATOM    980 HG22 VAL    66     231.301   2.160  -9.932  1.00  0.00           H  
ATOM    981 HG23 VAL    66     230.776   1.025 -11.211  1.00  0.00           H  
ATOM    982  C   VAL    66     229.544   5.449 -12.159  1.00  0.00           C  
ATOM    983  O   VAL    66     228.578   5.105 -12.931  1.00  0.00           O  
ATOM    984  N   GLY    67     230.148   6.593 -12.294  1.00  0.00           N  
ATOM    985  H   GLY    67     230.951   6.802 -11.718  1.00  0.00           H  
ATOM    986  CA  GLY    67     229.802   7.604 -13.318  1.00  0.00           C  
ATOM    987  HA2 GLY    67     228.751   7.855 -13.174  1.00  0.00           H  
ATOM    988  HA3 GLY    67     230.454   8.478 -13.338  1.00  0.00           H  
ATOM    989  C   GLY    67     229.974   7.031 -14.772  1.00  0.00           C  
ATOM    990  O   GLY    67     231.047   6.534 -15.140  1.00  0.00           O  
ATOM    991  N   GLY    68     229.023   7.197 -15.690  1.00  0.00           N  
ATOM    992  H   GLY    68     228.127   7.568 -15.407  1.00  0.00           H  
ATOM    993  CA  GLY    68     229.015   6.664 -17.060  1.00  0.00           C  
ATOM    994  HA2 GLY    68     228.430   7.339 -17.684  1.00  0.00           H  
ATOM    995  HA3 GLY    68     230.056   6.732 -17.378  1.00  0.00           H  
ATOM    996  C   GLY    68     228.579   5.231 -17.217  1.00  0.00           C  
ATOM    997  O   GLY    68     227.957   4.803 -18.183  1.00  0.00           O  
ATOM    998  N   ALA    69     228.874   4.417 -16.237  1.00  0.00           N  
ATOM    999  H   ALA    69     229.588   4.711 -15.586  1.00  0.00           H  
ATOM   1000  CA  ALA    69     228.691   2.959 -16.290  1.00  0.00           C  
ATOM   1001  HA  ALA    69     228.502   2.741 -17.341  1.00  0.00           H  
ATOM   1002  CB  ALA    69     230.131   2.373 -15.833  1.00  0.00           C  
ATOM   1003  HB1 ALA    69     230.482   2.707 -14.857  1.00  0.00           H  
ATOM   1004  HB2 ALA    69     230.004   1.293 -15.756  1.00  0.00           H  
ATOM   1005  HB3 ALA    69     230.907   2.677 -16.535  1.00  0.00           H  
ATOM   1006  C   ALA    69     227.533   2.385 -15.502  1.00  0.00           C  
ATOM   1007  O   ALA    69     226.979   1.339 -15.942  1.00  0.00           O  
ATOM   1008  N   VAL    70     227.050   3.104 -14.410  1.00  0.00           N  
ATOM   1009  H   VAL    70     227.634   3.841 -14.041  1.00  0.00           H  
ATOM   1010  CA  VAL    70     225.687   2.795 -13.911  1.00  0.00           C  
ATOM   1011  HA  VAL    70     225.165   2.227 -14.682  1.00  0.00           H  
ATOM   1012  CB  VAL    70     225.644   2.035 -12.655  1.00  0.00           C  
ATOM   1013  HB  VAL    70     224.963   2.531 -11.963  1.00  0.00           H  
ATOM   1014  CG1 VAL    70     226.933   2.004 -11.777  1.00  0.00           C  
ATOM   1015 HG11 VAL    70     227.650   1.326 -12.239  1.00  0.00           H  
ATOM   1016 HG12 VAL    70     226.794   1.624 -10.765  1.00  0.00           H  
ATOM   1017 HG13 VAL    70     227.410   2.985 -11.773  1.00  0.00           H  
ATOM   1018  CG2 VAL    70     225.244   0.587 -12.901  1.00  0.00           C  
ATOM   1019 HG21 VAL    70     224.253   0.491 -13.347  1.00  0.00           H  
ATOM   1020 HG22 VAL    70     225.270  -0.033 -12.005  1.00  0.00           H  
ATOM   1021 HG23 VAL    70     225.953   0.282 -13.671  1.00  0.00           H  
ATOM   1022  C   VAL    70     224.818   4.051 -13.752  1.00  0.00           C  
ATOM   1023  O   VAL    70     223.624   4.017 -13.946  1.00  0.00           O  
ATOM   1024  N   VAL    71     225.428   5.098 -13.295  1.00  0.00           N  
ATOM   1025  H   VAL    71     226.435   5.113 -13.212  1.00  0.00           H  
ATOM   1026  CA  VAL    71     224.891   6.409 -12.965  1.00  0.00           C  
ATOM   1027  HA  VAL    71     223.816   6.311 -13.114  1.00  0.00           H  
ATOM   1028  CB  VAL    71     225.134   6.933 -11.579  1.00  0.00           C  
ATOM   1029  HB  VAL    71     224.555   7.855 -11.527  1.00  0.00           H  
ATOM   1030  CG1 VAL    71     226.554   7.230 -11.181  1.00  0.00           C  
ATOM   1031 HG11 VAL    71     226.572   7.595 -10.154  1.00  0.00           H  
ATOM   1032 HG12 VAL    71     226.874   7.997 -11.887  1.00  0.00           H  
ATOM   1033 HG13 VAL    71     227.215   6.371 -11.294  1.00  0.00           H  
ATOM   1034  CG2 VAL    71     224.537   6.044 -10.489  1.00  0.00           C  
ATOM   1035 HG21 VAL    71     225.002   5.058 -10.468  1.00  0.00           H  
ATOM   1036 HG22 VAL    71     223.487   5.934 -10.760  1.00  0.00           H  
ATOM   1037 HG23 VAL    71     224.566   6.527  -9.512  1.00  0.00           H  
ATOM   1038  C   VAL    71     225.351   7.407 -13.993  1.00  0.00           C  
ATOM   1039  O   VAL    71     226.298   7.174 -14.751  1.00  0.00           O  
ATOM   1040  N   THR    72     224.520   8.447 -14.092  1.00  0.00           N  
ATOM   1041  H   THR    72     223.657   8.363 -13.574  1.00  0.00           H  
ATOM   1042  CA  THR    72     224.677   9.685 -14.816  1.00  0.00           C  
ATOM   1043  HA  THR    72     225.757   9.830 -14.800  1.00  0.00           H  
ATOM   1044  CB  THR    72     224.232   9.502 -16.280  1.00  0.00           C  
ATOM   1045  HB  THR    72     224.831   8.683 -16.678  1.00  0.00           H  
ATOM   1046  CG2 THR    72     222.630   9.277 -16.376  1.00  0.00           C  
ATOM   1047 HG21 THR    72     222.449   8.259 -16.029  1.00  0.00           H  
ATOM   1048 HG22 THR    72     222.423   9.318 -17.445  1.00  0.00           H  
ATOM   1049 HG23 THR    72     222.263  10.177 -15.883  1.00  0.00           H  
ATOM   1050  OG1 THR    72     224.570  10.569 -17.136  1.00  0.00           O  
ATOM   1051  HG1 THR    72     225.265  10.256 -17.719  1.00  0.00           H  
ATOM   1052  C   THR    72     224.095  10.868 -14.113  1.00  0.00           C  
ATOM   1053  O   THR    72     223.518  10.817 -12.964  1.00  0.00           O  
ATOM   1054  N   GLY    73     224.164  12.078 -14.662  1.00  0.00           N  
ATOM   1055  H   GLY    73     224.380  12.008 -15.646  1.00  0.00           H  
ATOM   1056  CA  GLY    73     223.878  13.310 -13.989  1.00  0.00           C  
ATOM   1057  HA2 GLY    73     222.789  13.347 -13.963  1.00  0.00           H  
ATOM   1058  HA3 GLY    73     224.166  13.250 -12.940  1.00  0.00           H  
ATOM   1059  C   GLY    73     224.467  14.491 -14.818  1.00  0.00           C  
ATOM   1060  O   GLY    73     225.155  14.211 -15.800  1.00  0.00           O  
ATOM   1061  N   VAL    74     224.131  15.699 -14.374  1.00  0.00           N  
ATOM   1062  H   VAL    74     223.626  15.674 -13.500  1.00  0.00           H  
ATOM   1063  CA  VAL    74     224.490  16.943 -15.086  1.00  0.00           C  
ATOM   1064  HA  VAL    74     224.200  16.807 -16.128  1.00  0.00           H  
ATOM   1065  CB  VAL    74     223.661  18.114 -14.510  1.00  0.00           C  
ATOM   1066  HB  VAL    74     224.149  18.254 -13.546  1.00  0.00           H  
ATOM   1067  CG1 VAL    74     223.760  19.367 -15.400  1.00  0.00           C  
ATOM   1068 HG11 VAL    74     223.018  20.058 -14.999  1.00  0.00           H  
ATOM   1069 HG12 VAL    74     223.364  19.129 -16.387  1.00  0.00           H  
ATOM   1070 HG13 VAL    74     224.778  19.751 -15.462  1.00  0.00           H  
ATOM   1071  CG2 VAL    74     222.170  17.818 -14.233  1.00  0.00           C  
ATOM   1072 HG21 VAL    74     221.556  18.675 -13.957  1.00  0.00           H  
ATOM   1073 HG22 VAL    74     222.027  16.965 -13.569  1.00  0.00           H  
ATOM   1074 HG23 VAL    74     221.818  17.532 -15.225  1.00  0.00           H  
ATOM   1075  C   VAL    74     225.995  17.203 -14.881  1.00  0.00           C  
ATOM   1076  O   VAL    74     226.536  17.293 -13.777  1.00  0.00           O  
ATOM   1077  N   THR    75     226.726  17.068 -15.959  1.00  0.00           N  
ATOM   1078  H   THR    75     226.217  16.725 -16.762  1.00  0.00           H  
ATOM   1079  CA  THR    75     228.179  17.123 -15.997  1.00  0.00           C  
ATOM   1080  HA  THR    75     228.600  16.254 -15.492  1.00  0.00           H  
ATOM   1081  CB  THR    75     228.629  17.103 -17.507  1.00  0.00           C  
ATOM   1082  HB  THR    75     228.318  16.126 -17.879  1.00  0.00           H  
ATOM   1083  CG2 THR    75     230.155  17.068 -17.712  1.00  0.00           C  
ATOM   1084 HG21 THR    75     230.599  16.366 -17.005  1.00  0.00           H  
ATOM   1085 HG22 THR    75     230.539  18.059 -17.469  1.00  0.00           H  
ATOM   1086 HG23 THR    75     230.324  16.779 -18.750  1.00  0.00           H  
ATOM   1087  OG1 THR    75     228.210  18.283 -18.110  1.00  0.00           O  
ATOM   1088  HG1 THR    75     227.252  18.234 -18.128  1.00  0.00           H  
ATOM   1089  C   THR    75     228.714  18.377 -15.298  1.00  0.00           C  
ATOM   1090  O   THR    75     229.948  18.341 -15.122  1.00  0.00           O  
ATOM   1091  N   ALA    76     228.048  19.452 -15.191  1.00  0.00           N  
ATOM   1092  H   ALA    76     227.071  19.382 -15.440  1.00  0.00           H  
ATOM   1093  CA  ALA    76     228.549  20.589 -14.357  1.00  0.00           C  
ATOM   1094  HA  ALA    76     229.409  21.090 -14.801  1.00  0.00           H  
ATOM   1095  CB  ALA    76     227.400  21.608 -14.354  1.00  0.00           C  
ATOM   1096  HB1 ALA    76     227.475  22.418 -13.628  1.00  0.00           H  
ATOM   1097  HB2 ALA    76     227.439  22.082 -15.335  1.00  0.00           H  
ATOM   1098  HB3 ALA    76     226.493  21.113 -14.008  1.00  0.00           H  
ATOM   1099  C   ALA    76     229.023  20.266 -12.869  1.00  0.00           C  
ATOM   1100  O   ALA    76     229.796  21.129 -12.284  1.00  0.00           O  
ATOM   1101  N   VAL    77     228.694  19.053 -12.352  1.00  0.00           N  
ATOM   1102  H   VAL    77     228.059  18.560 -12.964  1.00  0.00           H  
ATOM   1103  CA  VAL    77     229.079  18.390 -11.073  1.00  0.00           C  
ATOM   1104  HA  VAL    77     229.985  18.939 -10.814  1.00  0.00           H  
ATOM   1105  CB  VAL    77     228.059  18.711  -9.871  1.00  0.00           C  
ATOM   1106  HB  VAL    77     228.544  18.276  -8.997  1.00  0.00           H  
ATOM   1107  CG1 VAL    77     226.720  17.995 -10.010  1.00  0.00           C  
ATOM   1108 HG11 VAL    77     226.094  18.568 -10.694  1.00  0.00           H  
ATOM   1109 HG12 VAL    77     226.326  17.988  -8.994  1.00  0.00           H  
ATOM   1110 HG13 VAL    77     226.823  16.943 -10.275  1.00  0.00           H  
ATOM   1111  CG2 VAL    77     227.723  20.184  -9.594  1.00  0.00           C  
ATOM   1112 HG21 VAL    77     227.072  20.372  -8.740  1.00  0.00           H  
ATOM   1113 HG22 VAL    77     227.078  20.625 -10.353  1.00  0.00           H  
ATOM   1114 HG23 VAL    77     228.648  20.762  -9.594  1.00  0.00           H  
ATOM   1115  C   VAL    77     229.368  16.916 -11.151  1.00  0.00           C  
ATOM   1116  O   VAL    77     230.237  16.382 -10.437  1.00  0.00           O  
ATOM   1117  N   ALA    78     228.723  16.239 -12.113  1.00  0.00           N  
ATOM   1118  H   ALA    78     228.049  16.792 -12.624  1.00  0.00           H  
ATOM   1119  CA  ALA    78     228.631  14.769 -12.134  1.00  0.00           C  
ATOM   1120  HA  ALA    78     228.480  14.432 -11.109  1.00  0.00           H  
ATOM   1121  CB  ALA    78     227.353  14.296 -12.967  1.00  0.00           C  
ATOM   1122  HB1 ALA    78     226.434  14.842 -12.754  1.00  0.00           H  
ATOM   1123  HB2 ALA    78     227.429  14.434 -14.045  1.00  0.00           H  
ATOM   1124  HB3 ALA    78     227.272  13.216 -12.841  1.00  0.00           H  
ATOM   1125  C   ALA    78     230.007  14.149 -12.526  1.00  0.00           C  
ATOM   1126  O   ALA    78     230.113  12.976 -12.398  1.00  0.00           O  
ATOM   1127  N   GLN    79     230.935  14.927 -13.073  1.00  0.00           N  
ATOM   1128  H   GLN    79     230.742  15.911 -13.197  1.00  0.00           H  
ATOM   1129  CA  GLN    79     232.292  14.447 -13.225  1.00  0.00           C  
ATOM   1130  HA  GLN    79     232.325  13.599 -13.909  1.00  0.00           H  
ATOM   1131  CB  GLN    79     233.157  15.421 -14.111  1.00  0.00           C  
ATOM   1132  HB2 GLN    79     234.156  14.991 -14.045  1.00  0.00           H  
ATOM   1133  HB3 GLN    79     232.984  15.245 -15.173  1.00  0.00           H  
ATOM   1134  CG  GLN    79     233.112  16.953 -13.847  1.00  0.00           C  
ATOM   1135  HG2 GLN    79     233.739  17.442 -14.592  1.00  0.00           H  
ATOM   1136  HG3 GLN    79     232.062  17.244 -13.893  1.00  0.00           H  
ATOM   1137  CD  GLN    79     233.507  17.204 -12.399  1.00  0.00           C  
ATOM   1138  OE1 GLN    79     232.859  17.841 -11.604  1.00  0.00           O  
ATOM   1139  NE2 GLN    79     234.509  16.623 -11.858  1.00  0.00           N  
ATOM   1140 HE21 GLN    79     235.013  16.027 -12.499  1.00  0.00           H  
ATOM   1141 HE22 GLN    79     234.951  17.060 -11.062  1.00  0.00           H  
ATOM   1142  C   GLN    79     232.939  13.961 -11.902  1.00  0.00           C  
ATOM   1143  O   GLN    79     233.862  13.119 -11.950  1.00  0.00           O  
ATOM   1144  N   LYS    80     232.417  14.322 -10.670  1.00  0.00           N  
ATOM   1145  H   LYS    80     231.605  14.920 -10.612  1.00  0.00           H  
ATOM   1146  CA  LYS    80     232.933  13.867  -9.393  1.00  0.00           C  
ATOM   1147  HA  LYS    80     234.017  13.979  -9.371  1.00  0.00           H  
ATOM   1148  CB  LYS    80     232.320  14.699  -8.230  1.00  0.00           C  
ATOM   1149  HB2 LYS    80     231.236  14.811  -8.194  1.00  0.00           H  
ATOM   1150  HB3 LYS    80     232.417  14.155  -7.290  1.00  0.00           H  
ATOM   1151  CG  LYS    80     232.899  16.102  -8.146  1.00  0.00           C  
ATOM   1152  HG2 LYS    80     233.983  16.106  -8.027  1.00  0.00           H  
ATOM   1153  HG3 LYS    80     232.640  16.694  -9.024  1.00  0.00           H  
ATOM   1154  CD  LYS    80     232.261  16.828  -6.903  1.00  0.00           C  
ATOM   1155  HD2 LYS    80     231.172  16.817  -6.953  1.00  0.00           H  
ATOM   1156  HD3 LYS    80     232.608  16.209  -6.076  1.00  0.00           H  
ATOM   1157  CE  LYS    80     232.761  18.177  -6.491  1.00  0.00           C  
ATOM   1158  HE2 LYS    80     232.165  18.526  -5.648  1.00  0.00           H  
ATOM   1159  HE3 LYS    80     233.784  18.030  -6.144  1.00  0.00           H  
ATOM   1160  NZ  LYS    80     232.747  19.227  -7.557  1.00  0.00           N  
ATOM   1161  HZ1 LYS    80     231.896  19.296  -8.098  1.00  0.00           H  
ATOM   1162  HZ2 LYS    80     232.918  20.003  -6.933  1.00  0.00           H  
ATOM   1163  HZ3 LYS    80     233.545  19.058  -8.153  1.00  0.00           H  
ATOM   1164  C   LYS    80     232.687  12.383  -9.310  1.00  0.00           C  
ATOM   1165  O   LYS    80     233.254  11.677  -8.442  1.00  0.00           O  
ATOM   1166  N   THR    81     231.841  11.736 -10.190  1.00  0.00           N  
ATOM   1167  H   THR    81     231.487  12.301 -10.949  1.00  0.00           H  
ATOM   1168  CA  THR    81     231.353  10.304 -10.087  1.00  0.00           C  
ATOM   1169  HA  THR    81     231.510   9.891  -9.091  1.00  0.00           H  
ATOM   1170  CB  THR    81     229.850  10.294 -10.329  1.00  0.00           C  
ATOM   1171  HB  THR    81     229.479   9.292 -10.111  1.00  0.00           H  
ATOM   1172  CG2 THR    81     229.016  11.285  -9.581  1.00  0.00           C  
ATOM   1173 HG21 THR    81     229.334  12.324  -9.668  1.00  0.00           H  
ATOM   1174 HG22 THR    81     229.019  11.010  -8.526  1.00  0.00           H  
ATOM   1175 HG23 THR    81     228.005  11.178  -9.974  1.00  0.00           H  
ATOM   1176  OG1 THR    81     229.575  10.346 -11.707  1.00  0.00           O  
ATOM   1177  HG1 THR    81     229.718  11.256 -11.979  1.00  0.00           H  
ATOM   1178  C   THR    81     232.099   9.350 -11.011  1.00  0.00           C  
ATOM   1179  O   THR    81     232.194   8.161 -10.737  1.00  0.00           O  
ATOM   1180  N   VAL    82     232.814   9.906 -12.012  1.00  0.00           N  
ATOM   1181  H   VAL    82     232.697  10.906 -12.098  1.00  0.00           H  
ATOM   1182  CA  VAL    82     233.799   9.153 -12.919  1.00  0.00           C  
ATOM   1183  HA  VAL    82     233.382   8.159 -13.080  1.00  0.00           H  
ATOM   1184  CB  VAL    82     234.023   9.930 -14.287  1.00  0.00           C  
ATOM   1185  HB  VAL    82     234.457   9.096 -14.840  1.00  0.00           H  
ATOM   1186  CG1 VAL    82     232.700  10.384 -14.959  1.00  0.00           C  
ATOM   1187 HG11 VAL    82     232.440  11.367 -14.567  1.00  0.00           H  
ATOM   1188 HG12 VAL    82     232.021   9.551 -14.783  1.00  0.00           H  
ATOM   1189 HG13 VAL    82     232.716  10.470 -16.046  1.00  0.00           H  
ATOM   1190  CG2 VAL    82     235.003  11.126 -14.392  1.00  0.00           C  
ATOM   1191 HG21 VAL    82     235.990  10.691 -14.239  1.00  0.00           H  
ATOM   1192 HG22 VAL    82     234.785  11.918 -13.676  1.00  0.00           H  
ATOM   1193 HG23 VAL    82     234.981  11.498 -15.416  1.00  0.00           H  
ATOM   1194  C   VAL    82     235.086   8.919 -12.141  1.00  0.00           C  
ATOM   1195  O   VAL    82     235.905   8.076 -12.427  1.00  0.00           O  
ATOM   1196  N   GLU    83     235.321   9.680 -11.046  1.00  0.00           N  
ATOM   1197  H   GLU    83     234.703  10.459 -10.870  1.00  0.00           H  
ATOM   1198  CA  GLU    83     236.396   9.490 -10.032  1.00  0.00           C  
ATOM   1199  HA  GLU    83     237.234   8.893 -10.391  1.00  0.00           H  
ATOM   1200  CB  GLU    83     237.068  10.849  -9.650  1.00  0.00           C  
ATOM   1201  HB2 GLU    83     236.301  11.511  -9.249  1.00  0.00           H  
ATOM   1202  HB3 GLU    83     237.869  10.731  -8.920  1.00  0.00           H  
ATOM   1203  CG  GLU    83     237.568  11.610 -10.859  1.00  0.00           C  
ATOM   1204  HG2 GLU    83     238.550  11.224 -11.134  1.00  0.00           H  
ATOM   1205  HG3 GLU    83     236.859  11.350 -11.645  1.00  0.00           H  
ATOM   1206  CD  GLU    83     237.599  13.109 -10.639  1.00  0.00           C  
ATOM   1207  OE1 GLU    83     237.230  13.807 -11.607  1.00  0.00           O  
ATOM   1208  OE2 GLU    83     237.950  13.633  -9.601  1.00  0.00           O  
ATOM   1209  C   GLU    83     235.903   8.765  -8.680  1.00  0.00           C  
ATOM   1210  O   GLU    83     236.721   8.230  -7.906  1.00  0.00           O  
ATOM   1211  N   GLY    84     234.624   8.793  -8.423  1.00  0.00           N  
ATOM   1212  H   GLY    84     234.000   9.141  -9.137  1.00  0.00           H  
ATOM   1213  CA  GLY    84     234.084   8.439  -7.134  1.00  0.00           C  
ATOM   1214  HA2 GLY    84     233.066   8.061  -7.228  1.00  0.00           H  
ATOM   1215  HA3 GLY    84     234.396   7.477  -6.727  1.00  0.00           H  
ATOM   1216  C   GLY    84     234.154   9.425  -6.012  1.00  0.00           C  
ATOM   1217  O   GLY    84     233.864   9.131  -4.864  1.00  0.00           O  
ATOM   1218  N   ALA    85     234.502  10.710  -6.281  1.00  0.00           N  
ATOM   1219  H   ALA    85     234.731  10.996  -7.222  1.00  0.00           H  
ATOM   1220  CA  ALA    85     234.482  11.808  -5.278  1.00  0.00           C  
ATOM   1221  HA  ALA    85     234.829  11.332  -4.361  1.00  0.00           H  
ATOM   1222  CB  ALA    85     235.527  12.873  -5.764  1.00  0.00           C  
ATOM   1223  HB1 ALA    85     235.104  13.268  -6.688  1.00  0.00           H  
ATOM   1224  HB2 ALA    85     235.576  13.670  -5.021  1.00  0.00           H  
ATOM   1225  HB3 ALA    85     236.452  12.333  -5.965  1.00  0.00           H  
ATOM   1226  C   ALA    85     233.135  12.414  -4.914  1.00  0.00           C  
ATOM   1227  O   ALA    85     233.099  13.233  -3.995  1.00  0.00           O  
ATOM   1228  N   GLY    86     232.082  12.005  -5.548  1.00  0.00           N  
ATOM   1229  H   GLY    86     232.313  11.502  -6.392  1.00  0.00           H  
ATOM   1230  CA  GLY    86     230.695  12.403  -5.222  1.00  0.00           C  
ATOM   1231  HA2 GLY    86     230.681  13.492  -5.174  1.00  0.00           H  
ATOM   1232  HA3 GLY    86     230.145  12.149  -6.128  1.00  0.00           H  
ATOM   1233  C   GLY    86     229.920  11.724  -4.084  1.00  0.00           C  
ATOM   1234  O   GLY    86     230.348  10.688  -3.553  1.00  0.00           O  
ATOM   1235  N   SER    87     228.812  12.368  -3.807  1.00  0.00           N  
ATOM   1236  H   SER    87     228.474  12.964  -4.550  1.00  0.00           H  
ATOM   1237  CA  SER    87     227.787  11.899  -2.822  1.00  0.00           C  
ATOM   1238  HA  SER    87     227.820  10.851  -2.527  1.00  0.00           H  
ATOM   1239  CB  SER    87     228.016  12.734  -1.487  1.00  0.00           C  
ATOM   1240  HB2 SER    87     227.577  13.706  -1.712  1.00  0.00           H  
ATOM   1241  HB3 SER    87     227.478  12.226  -0.686  1.00  0.00           H  
ATOM   1242  OG  SER    87     229.360  12.971  -1.130  1.00  0.00           O  
ATOM   1243  HG  SER    87     229.462  13.502  -0.336  1.00  0.00           H  
ATOM   1244  C   SER    87     226.380  12.143  -3.486  1.00  0.00           C  
ATOM   1245  O   SER    87     226.337  12.494  -4.671  1.00  0.00           O  
ATOM   1246  N   ILE    88     225.315  11.973  -2.748  1.00  0.00           N  
ATOM   1247  H   ILE    88     225.509  11.562  -1.845  1.00  0.00           H  
ATOM   1248  CA  ILE    88     223.936  12.025  -3.277  1.00  0.00           C  
ATOM   1249  HA  ILE    88     223.882  12.358  -4.314  1.00  0.00           H  
ATOM   1250  CB  ILE    88     223.365  10.617  -3.303  1.00  0.00           C  
ATOM   1251  HB  ILE    88     222.289  10.769  -3.387  1.00  0.00           H  
ATOM   1252  CG2 ILE    88     223.920   9.937  -4.584  1.00  0.00           C  
ATOM   1253 HG21 ILE    88     223.868  10.564  -5.474  1.00  0.00           H  
ATOM   1254 HG22 ILE    88     223.307   9.045  -4.717  1.00  0.00           H  
ATOM   1255 HG23 ILE    88     224.981   9.700  -4.509  1.00  0.00           H  
ATOM   1256  CG1 ILE    88     223.643   9.685  -2.121  1.00  0.00           C  
ATOM   1257 HG12 ILE    88     224.674   9.401  -1.910  1.00  0.00           H  
ATOM   1258 HG13 ILE    88     223.331  10.243  -1.238  1.00  0.00           H  
ATOM   1259  CD1 ILE    88     222.894   8.362  -2.241  1.00  0.00           C  
ATOM   1260 HD11 ILE    88     223.479   7.512  -2.593  1.00  0.00           H  
ATOM   1261 HD12 ILE    88     222.099   8.407  -2.985  1.00  0.00           H  
ATOM   1262 HD13 ILE    88     222.650   8.144  -1.201  1.00  0.00           H  
ATOM   1263  C   ILE    88     223.024  12.961  -2.452  1.00  0.00           C  
ATOM   1264  O   ILE    88     223.143  12.974  -1.199  1.00  0.00           O  
ATOM   1265  N   ALA    89     222.316  13.752  -3.240  1.00  0.00           N  
ATOM   1266  H   ALA    89     222.536  13.869  -4.219  1.00  0.00           H  
ATOM   1267  CA  ALA    89     221.369  14.754  -2.733  1.00  0.00           C  
ATOM   1268  HA  ALA    89     221.520  14.880  -1.661  1.00  0.00           H  
ATOM   1269  CB  ALA    89     221.907  16.080  -3.345  1.00  0.00           C  
ATOM   1270  HB1 ALA    89     221.526  16.942  -2.797  1.00  0.00           H  
ATOM   1271  HB2 ALA    89     222.979  16.024  -3.155  1.00  0.00           H  
ATOM   1272  HB3 ALA    89     221.617  16.175  -4.392  1.00  0.00           H  
ATOM   1273  C   ALA    89     219.901  14.509  -3.040  1.00  0.00           C  
ATOM   1274  O   ALA    89     219.034  15.341  -2.840  1.00  0.00           O  
ATOM   1275  N   ALA    90     219.523  13.258  -3.362  1.00  0.00           N  
ATOM   1276  H   ALA    90     220.116  12.441  -3.379  1.00  0.00           H  
ATOM   1277  CA  ALA    90     218.093  12.992  -3.711  1.00  0.00           C  
ATOM   1278  HA  ALA    90     217.381  13.794  -3.519  1.00  0.00           H  
ATOM   1279  CB  ALA    90     218.177  12.853  -5.303  1.00  0.00           C  
ATOM   1280  HB1 ALA    90     218.846  13.593  -5.742  1.00  0.00           H  
ATOM   1281  HB2 ALA    90     218.736  11.978  -5.633  1.00  0.00           H  
ATOM   1282  HB3 ALA    90     217.160  12.890  -5.694  1.00  0.00           H  
ATOM   1283  C   ALA    90     217.588  11.649  -3.073  1.00  0.00           C  
ATOM   1284  O   ALA    90     218.299  11.077  -2.198  1.00  0.00           O  
ATOM   1285  N   ALA    91     216.412  11.260  -3.516  1.00  0.00           N  
ATOM   1286  H   ALA    91     215.870  11.812  -4.166  1.00  0.00           H  
ATOM   1287  CA  ALA    91     215.685  10.151  -3.038  1.00  0.00           C  
ATOM   1288  HA  ALA    91     215.731  10.093  -1.950  1.00  0.00           H  
ATOM   1289  CB  ALA    91     214.222  10.324  -3.471  1.00  0.00           C  
ATOM   1290  HB1 ALA    91     213.977  11.325  -3.116  1.00  0.00           H  
ATOM   1291  HB2 ALA    91     214.154  10.364  -4.558  1.00  0.00           H  
ATOM   1292  HB3 ALA    91     213.561   9.607  -2.985  1.00  0.00           H  
ATOM   1293  C   ALA    91     216.249   8.885  -3.710  1.00  0.00           C  
ATOM   1294  O   ALA    91     217.031   8.941  -4.692  1.00  0.00           O  
ATOM   1295  N   THR    92     216.018   7.713  -3.080  1.00  0.00           N  
ATOM   1296  H   THR    92     215.415   7.722  -2.270  1.00  0.00           H  
ATOM   1297  CA  THR    92     216.572   6.365  -3.378  1.00  0.00           C  
ATOM   1298  HA  THR    92     217.597   6.620  -3.110  1.00  0.00           H  
ATOM   1299  CB  THR    92     216.012   5.457  -2.305  1.00  0.00           C  
ATOM   1300  HB  THR    92     216.728   4.668  -2.074  1.00  0.00           H  
ATOM   1301  CG2 THR    92     214.649   4.906  -2.630  1.00  0.00           C  
ATOM   1302 HG21 THR    92     214.619   4.383  -3.585  1.00  0.00           H  
ATOM   1303 HG22 THR    92     213.985   5.759  -2.776  1.00  0.00           H  
ATOM   1304 HG23 THR    92     214.271   4.302  -1.805  1.00  0.00           H  
ATOM   1305  OG1 THR    92     216.055   6.025  -1.010  1.00  0.00           O  
ATOM   1306  HG1 THR    92     216.951   5.885  -0.695  1.00  0.00           H  
ATOM   1307  C   THR    92     216.534   5.958  -4.881  1.00  0.00           C  
ATOM   1308  O   THR    92     217.491   5.398  -5.398  1.00  0.00           O  
ATOM   1309  N   GLY    93     215.546   6.333  -5.680  1.00  0.00           N  
ATOM   1310  H   GLY    93     214.739   6.868  -5.392  1.00  0.00           H  
ATOM   1311  CA  GLY    93     215.502   6.083  -7.142  1.00  0.00           C  
ATOM   1312  HA2 GLY    93     215.608   5.012  -7.312  1.00  0.00           H  
ATOM   1313  HA3 GLY    93     214.486   6.391  -7.390  1.00  0.00           H  
ATOM   1314  C   GLY    93     216.504   6.770  -8.057  1.00  0.00           C  
ATOM   1315  O   GLY    93     216.430   6.636  -9.292  1.00  0.00           O  
ATOM   1316  N   PHE    94     217.445   7.494  -7.396  1.00  0.00           N  
ATOM   1317  H   PHE    94     217.466   7.533  -6.386  1.00  0.00           H  
ATOM   1318  CA  PHE    94     218.620   8.146  -8.008  1.00  0.00           C  
ATOM   1319  HA  PHE    94     218.568   8.112  -9.096  1.00  0.00           H  
ATOM   1320  CB  PHE    94     218.736   9.657  -7.637  1.00  0.00           C  
ATOM   1321  HB2 PHE    94     218.624   9.729  -6.556  1.00  0.00           H  
ATOM   1322  HB3 PHE    94     219.745  10.069  -7.685  1.00  0.00           H  
ATOM   1323  CG  PHE    94     217.916  10.706  -8.339  1.00  0.00           C  
ATOM   1324  CD1 PHE    94     218.416  11.753  -9.174  1.00  0.00           C  
ATOM   1325  HD1 PHE    94     219.433  11.679  -9.531  1.00  0.00           H  
ATOM   1326  CE1 PHE    94     217.617  12.829  -9.512  1.00  0.00           C  
ATOM   1327  HE1 PHE    94     218.086  13.577 -10.134  1.00  0.00           H  
ATOM   1328  CZ  PHE    94     216.224  12.855  -9.191  1.00  0.00           C  
ATOM   1329  HZ  PHE    94     215.616  13.669  -9.558  1.00  0.00           H  
ATOM   1330  CE2 PHE    94     215.696  11.875  -8.389  1.00  0.00           C  
ATOM   1331  HE2 PHE    94     214.688  11.891  -8.002  1.00  0.00           H  
ATOM   1332  CD2 PHE    94     216.600  10.782  -7.970  1.00  0.00           C  
ATOM   1333  HD2 PHE    94     216.243   9.946  -7.386  1.00  0.00           H  
ATOM   1334  C   PHE    94     219.929   7.325  -7.787  1.00  0.00           C  
ATOM   1335  O   PHE    94     221.020   7.595  -8.294  1.00  0.00           O  
ATOM   1336  N   VAL    95     219.844   6.195  -7.085  1.00  0.00           N  
ATOM   1337  H   VAL    95     219.011   6.056  -6.531  1.00  0.00           H  
ATOM   1338  CA  VAL    95     220.973   5.257  -6.776  1.00  0.00           C  
ATOM   1339  HA  VAL    95     221.651   5.397  -7.618  1.00  0.00           H  
ATOM   1340  CB  VAL    95     221.685   5.577  -5.474  1.00  0.00           C  
ATOM   1341  HB  VAL    95     222.217   6.529  -5.474  1.00  0.00           H  
ATOM   1342  CG1 VAL    95     222.689   4.522  -4.994  1.00  0.00           C  
ATOM   1343 HG11 VAL    95     223.543   4.445  -5.666  1.00  0.00           H  
ATOM   1344 HG12 VAL    95     222.224   3.539  -4.916  1.00  0.00           H  
ATOM   1345 HG13 VAL    95     223.034   4.847  -4.012  1.00  0.00           H  
ATOM   1346  CG2 VAL    95     220.708   5.604  -4.270  1.00  0.00           C  
ATOM   1347 HG21 VAL    95     220.233   4.632  -4.130  1.00  0.00           H  
ATOM   1348 HG22 VAL    95     219.885   6.278  -4.507  1.00  0.00           H  
ATOM   1349 HG23 VAL    95     221.232   5.860  -3.349  1.00  0.00           H  
ATOM   1350  C   VAL    95     220.453   3.825  -6.934  1.00  0.00           C  
ATOM   1351  O   VAL    95     221.266   2.896  -7.105  1.00  0.00           O  
ATOM   1352  N   LYS    96     219.129   3.543  -6.918  1.00  0.00           N  
ATOM   1353  H   LYS    96     218.527   4.334  -6.736  1.00  0.00           H  
ATOM   1354  CA  LYS    96     218.522   2.170  -7.038  1.00  0.00           C  
ATOM   1355  HA  LYS    96     219.298   1.435  -7.253  1.00  0.00           H  
ATOM   1356  CB  LYS    96     217.758   1.781  -5.679  1.00  0.00           C  
ATOM   1357  HB2 LYS    96     217.040   2.501  -5.286  1.00  0.00           H  
ATOM   1358  HB3 LYS    96     217.191   0.873  -5.886  1.00  0.00           H  
ATOM   1359  CG  LYS    96     218.706   1.668  -4.481  1.00  0.00           C  
ATOM   1360  HG2 LYS    96     219.585   1.039  -4.621  1.00  0.00           H  
ATOM   1361  HG3 LYS    96     218.974   2.682  -4.184  1.00  0.00           H  
ATOM   1362  CD  LYS    96     217.938   1.092  -3.256  1.00  0.00           C  
ATOM   1363  HD2 LYS    96     216.948   1.510  -3.075  1.00  0.00           H  
ATOM   1364  HD3 LYS    96     217.720   0.037  -3.425  1.00  0.00           H  
ATOM   1365  CE  LYS    96     218.821   1.124  -1.978  1.00  0.00           C  
ATOM   1366  HE2 LYS    96     219.693   0.487  -2.121  1.00  0.00           H  
ATOM   1367  HE3 LYS    96     219.130   2.163  -1.861  1.00  0.00           H  
ATOM   1368  NZ  LYS    96     218.129   0.663  -0.700  1.00  0.00           N  
ATOM   1369  HZ1 LYS    96     217.537  -0.145  -0.834  1.00  0.00           H  
ATOM   1370  HZ2 LYS    96     218.807   0.343  -0.023  1.00  0.00           H  
ATOM   1371  HZ3 LYS    96     217.569   1.418  -0.331  1.00  0.00           H  
ATOM   1372  C   LYS    96     217.569   2.191  -8.302  1.00  0.00           C  
ATOM   1373  O   LYS    96     216.328   1.972  -8.119  1.00  0.00           O  
ATOM   1374  N   LYS    97     218.166   2.388  -9.471  1.00  0.00           N  
ATOM   1375  H   LYS    97     219.170   2.497  -9.456  1.00  0.00           H  
ATOM   1376  CA  LYS    97     217.373   2.595 -10.683  1.00  0.00           C  
ATOM   1377  HA  LYS    97     216.326   2.638 -10.383  1.00  0.00           H  
ATOM   1378  CB  LYS    97     217.606   4.009 -11.267  1.00  0.00           C  
ATOM   1379  HB2 LYS    97     217.775   4.654 -10.405  1.00  0.00           H  
ATOM   1380  HB3 LYS    97     218.516   3.916 -11.860  1.00  0.00           H  
ATOM   1381  CG  LYS    97     216.434   4.631 -11.971  1.00  0.00           C  
ATOM   1382  HG2 LYS    97     215.833   3.961 -12.586  1.00  0.00           H  
ATOM   1383  HG3 LYS    97     215.680   4.964 -11.258  1.00  0.00           H  
ATOM   1384  CD  LYS    97     216.948   5.779 -12.912  1.00  0.00           C  
ATOM   1385  HD2 LYS    97     217.514   6.486 -12.306  1.00  0.00           H  
ATOM   1386  HD3 LYS    97     217.534   5.357 -13.728  1.00  0.00           H  
ATOM   1387  CE  LYS    97     215.703   6.414 -13.495  1.00  0.00           C  
ATOM   1388  HE2 LYS    97     215.089   5.728 -14.079  1.00  0.00           H  
ATOM   1389  HE3 LYS    97     215.171   6.718 -12.593  1.00  0.00           H  
ATOM   1390  NZ  LYS    97     216.067   7.681 -14.273  1.00  0.00           N  
ATOM   1391  HZ1 LYS    97     216.666   8.248 -13.691  1.00  0.00           H  
ATOM   1392  HZ2 LYS    97     216.543   7.445 -15.133  1.00  0.00           H  
ATOM   1393  HZ3 LYS    97     215.234   8.182 -14.548  1.00  0.00           H  
ATOM   1394  C   LYS    97     217.424   1.385 -11.618  1.00  0.00           C  
ATOM   1395  O   LYS    97     217.934   1.451 -12.776  1.00  0.00           O  
ATOM   1396  N   ASP    98     216.818   0.291 -11.090  1.00  0.00           N  
ATOM   1397  H   ASP    98     216.534   0.356 -10.123  1.00  0.00           H  
ATOM   1398  CA  ASP    98     216.829  -1.083 -11.674  1.00  0.00           C  
ATOM   1399  HA  ASP    98     216.718  -1.794 -10.855  1.00  0.00           H  
ATOM   1400  CB  ASP    98     215.702  -1.368 -12.698  1.00  0.00           C  
ATOM   1401  HB2 ASP    98     215.794  -0.687 -13.545  1.00  0.00           H  
ATOM   1402  HB3 ASP    98     215.741  -2.403 -13.038  1.00  0.00           H  
ATOM   1403  CG  ASP    98     214.282  -1.195 -12.142  1.00  0.00           C  
ATOM   1404  OD1 ASP    98     214.064  -0.863 -10.951  1.00  0.00           O  
ATOM   1405  OD2 ASP    98     213.257  -1.219 -12.927  1.00  0.00           O  
ATOM   1406  C   ASP    98     218.248  -1.381 -12.120  1.00  0.00           C  
ATOM   1407  O   ASP    98     219.142  -1.357 -11.315  1.00  0.00           O  
ATOM   1408  N   GLN    99     218.390  -1.520 -13.434  1.00  0.00           N  
ATOM   1409  H   GLN    99     217.611  -1.228 -14.006  1.00  0.00           H  
ATOM   1410  CA  GLN    99     219.688  -1.808 -14.059  1.00  0.00           C  
ATOM   1411  HA  GLN    99     220.439  -1.467 -13.347  1.00  0.00           H  
ATOM   1412  CB  GLN    99     220.021  -3.263 -13.969  1.00  0.00           C  
ATOM   1413  HB2 GLN    99     221.083  -3.381 -14.185  1.00  0.00           H  
ATOM   1414  HB3 GLN    99     219.839  -3.589 -12.945  1.00  0.00           H  
ATOM   1415  CG  GLN    99     219.234  -4.190 -14.929  1.00  0.00           C  
ATOM   1416  HG2 GLN    99     219.202  -3.752 -15.926  1.00  0.00           H  
ATOM   1417  HG3 GLN    99     219.887  -5.052 -15.066  1.00  0.00           H  
ATOM   1418  CD  GLN    99     217.834  -4.769 -14.562  1.00  0.00           C  
ATOM   1419  OE1 GLN    99     217.261  -4.627 -13.474  1.00  0.00           O  
ATOM   1420  NE2 GLN    99     217.353  -5.735 -15.389  1.00  0.00           N  
ATOM   1421 HE21 GLN    99     217.567  -5.747 -16.376  1.00  0.00           H  
ATOM   1422 HE22 GLN    99     216.468  -6.162 -15.155  1.00  0.00           H  
ATOM   1423  C   GLN    99     219.925  -1.073 -15.412  1.00  0.00           C  
ATOM   1424  O   GLN    99     219.040  -1.016 -16.314  1.00  0.00           O  
ATOM   1425  N   LEU   100     221.200  -0.610 -15.592  1.00  0.00           N  
ATOM   1426  H   LEU   100     221.733  -0.675 -14.736  1.00  0.00           H  
ATOM   1427  CA  LEU   100     221.818   0.111 -16.669  1.00  0.00           C  
ATOM   1428  HA  LEU   100     221.364  -0.287 -17.577  1.00  0.00           H  
ATOM   1429  CB  LEU   100     221.440   1.646 -16.650  1.00  0.00           C  
ATOM   1430  HB2 LEU   100     220.432   1.810 -16.268  1.00  0.00           H  
ATOM   1431  HB3 LEU   100     221.915   2.226 -15.859  1.00  0.00           H  
ATOM   1432  CG  LEU   100     221.501   2.412 -18.028  1.00  0.00           C  
ATOM   1433  HG  LEU   100     222.467   2.169 -18.471  1.00  0.00           H  
ATOM   1434  CD1 LEU   100     221.377   3.951 -17.858  1.00  0.00           C  
ATOM   1435 HD11 LEU   100     222.158   4.480 -17.311  1.00  0.00           H  
ATOM   1436 HD12 LEU   100     220.543   4.114 -17.175  1.00  0.00           H  
ATOM   1437 HD13 LEU   100     221.181   4.382 -18.839  1.00  0.00           H  
ATOM   1438  CD2 LEU   100     220.438   1.944 -19.085  1.00  0.00           C  
ATOM   1439 HD21 LEU   100     220.516   0.866 -19.228  1.00  0.00           H  
ATOM   1440 HD22 LEU   100     220.611   2.511 -20.000  1.00  0.00           H  
ATOM   1441 HD23 LEU   100     219.521   2.166 -18.539  1.00  0.00           H  
ATOM   1442  C   LEU   100     223.330  -0.145 -16.782  1.00  0.00           C  
ATOM   1443  O   LEU   100     223.889  -0.690 -15.872  1.00  0.00           O  
ATOM   1444  N   GLY   101     223.874   0.009 -17.944  1.00  0.00           N  
ATOM   1445  H   GLY   101     223.337   0.467 -18.667  1.00  0.00           H  
ATOM   1446  CA  GLY   101     225.239  -0.298 -18.463  1.00  0.00           C  
ATOM   1447  HA2 GLY   101     225.353   0.163 -19.444  1.00  0.00           H  
ATOM   1448  HA3 GLY   101     225.945   0.144 -17.759  1.00  0.00           H  
ATOM   1449  C   GLY   101     225.749  -1.722 -18.584  1.00  0.00           C  
ATOM   1450  O   GLY   101     226.235  -2.032 -19.583  1.00  0.00           O  
ATOM   1451  N   LYS   102     225.481  -2.624 -17.630  1.00  0.00           N  
ATOM   1452  H   LYS   102     224.925  -2.317 -16.844  1.00  0.00           H  
ATOM   1453  CA  LYS   102     226.022  -3.995 -17.571  1.00  0.00           C  
ATOM   1454  HA  LYS   102     226.945  -4.055 -18.147  1.00  0.00           H  
ATOM   1455  CB  LYS   102     226.231  -4.330 -16.081  1.00  0.00           C  
ATOM   1456  HB2 LYS   102     225.494  -3.836 -15.448  1.00  0.00           H  
ATOM   1457  HB3 LYS   102     226.244  -5.405 -15.905  1.00  0.00           H  
ATOM   1458  CG  LYS   102     227.614  -3.719 -15.691  1.00  0.00           C  
ATOM   1459  HG2 LYS   102     228.323  -4.402 -16.160  1.00  0.00           H  
ATOM   1460  HG3 LYS   102     227.765  -2.744 -16.154  1.00  0.00           H  
ATOM   1461  CD  LYS   102     227.953  -3.606 -14.207  1.00  0.00           C  
ATOM   1462  HD2 LYS   102     227.289  -2.918 -13.684  1.00  0.00           H  
ATOM   1463  HD3 LYS   102     227.751  -4.589 -13.781  1.00  0.00           H  
ATOM   1464  CE  LYS   102     229.432  -3.244 -14.081  1.00  0.00           C  
ATOM   1465  HE2 LYS   102     229.767  -2.675 -14.949  1.00  0.00           H  
ATOM   1466  HE3 LYS   102     229.474  -2.583 -13.215  1.00  0.00           H  
ATOM   1467  NZ  LYS   102     230.332  -4.377 -13.825  1.00  0.00           N  
ATOM   1468  HZ1 LYS   102     231.053  -4.214 -13.137  1.00  0.00           H  
ATOM   1469  HZ2 LYS   102     229.954  -5.222 -13.422  1.00  0.00           H  
ATOM   1470  HZ3 LYS   102     230.721  -4.663 -14.712  1.00  0.00           H  
ATOM   1471  C   LYS   102     225.084  -5.001 -18.210  1.00  0.00           C  
ATOM   1472  O   LYS   102     224.860  -6.113 -17.693  1.00  0.00           O  
ATOM   1473  N   ASN   103     224.388  -4.499 -19.255  1.00  0.00           N  
ATOM   1474  H   ASN   103     224.475  -3.597 -19.699  1.00  0.00           H  
ATOM   1475  CA  ASN   103     223.536  -5.441 -19.985  1.00  0.00           C  
ATOM   1476  HA  ASN   103     223.028  -6.275 -19.501  1.00  0.00           H  
ATOM   1477  CB  ASN   103     222.342  -4.701 -20.722  1.00  0.00           C  
ATOM   1478  HB2 ASN   103     222.009  -3.856 -20.119  1.00  0.00           H  
ATOM   1479  HB3 ASN   103     222.754  -4.351 -21.668  1.00  0.00           H  
ATOM   1480  CG  ASN   103     221.104  -5.506 -21.039  1.00  0.00           C  
ATOM   1481  OD1 ASN   103     220.724  -5.806 -22.194  1.00  0.00           O  
ATOM   1482  ND2 ASN   103     220.413  -5.994 -20.057  1.00  0.00           N  
ATOM   1483 HD21 ASN   103     220.724  -5.764 -19.124  1.00  0.00           H  
ATOM   1484 HD22 ASN   103     219.714  -6.672 -20.324  1.00  0.00           H  
ATOM   1485  C   ASN   103     224.518  -6.086 -21.035  1.00  0.00           C  
ATOM   1486  O   ASN   103     225.319  -5.400 -21.575  1.00  0.00           O  
ATOM   1487  N   GLU   104     224.400  -7.409 -21.267  1.00  0.00           N  
ATOM   1488  H   GLU   104     223.725  -7.861 -20.666  1.00  0.00           H  
ATOM   1489  CA  GLU   104     225.235  -8.317 -22.116  1.00  0.00           C  
ATOM   1490  HA  GLU   104     226.310  -8.362 -21.947  1.00  0.00           H  
ATOM   1491  CB  GLU   104     224.690  -9.752 -21.835  1.00  0.00           C  
ATOM   1492  HB2 GLU   104     224.788 -10.002 -20.778  1.00  0.00           H  
ATOM   1493  HB3 GLU   104     223.637  -9.864 -22.089  1.00  0.00           H  
ATOM   1494  CG  GLU   104     225.486 -10.846 -22.613  1.00  0.00           C  
ATOM   1495  HG2 GLU   104     225.004 -10.722 -23.583  1.00  0.00           H  
ATOM   1496  HG3 GLU   104     226.541 -10.576 -22.561  1.00  0.00           H  
ATOM   1497  CD  GLU   104     225.412 -12.312 -22.219  1.00  0.00           C  
ATOM   1498  OE1 GLU   104     226.464 -12.823 -21.824  1.00  0.00           O  
ATOM   1499  OE2 GLU   104     224.352 -12.978 -22.421  1.00  0.00           O  
ATOM   1500  C   GLU   104     225.056  -7.900 -23.583  1.00  0.00           C  
ATOM   1501  O   GLU   104     226.051  -7.820 -24.327  1.00  0.00           O  
ATOM   1502  N   GLU   105     223.860  -7.436 -23.946  1.00  0.00           N  
ATOM   1503  H   GLU   105     223.172  -7.345 -23.212  1.00  0.00           H  
ATOM   1504  CA  GLU   105     223.499  -7.084 -25.282  1.00  0.00           C  
ATOM   1505  HA  GLU   105     224.110  -7.612 -26.013  1.00  0.00           H  
ATOM   1506  CB  GLU   105     222.092  -7.447 -25.614  1.00  0.00           C  
ATOM   1507  HB2 GLU   105     221.338  -6.918 -25.032  1.00  0.00           H  
ATOM   1508  HB3 GLU   105     221.941  -7.028 -26.609  1.00  0.00           H  
ATOM   1509  CG  GLU   105     221.849  -8.968 -25.796  1.00  0.00           C  
ATOM   1510  HG2 GLU   105     222.555  -9.510 -26.425  1.00  0.00           H  
ATOM   1511  HG3 GLU   105     221.829  -9.487 -24.838  1.00  0.00           H  
ATOM   1512  CD  GLU   105     220.444  -9.295 -26.329  1.00  0.00           C  
ATOM   1513  OE1 GLU   105     220.278  -9.078 -27.579  1.00  0.00           O  
ATOM   1514  OE2 GLU   105     219.528  -9.697 -25.657  1.00  0.00           O  
ATOM   1515  C   GLU   105     223.809  -5.634 -25.555  1.00  0.00           C  
ATOM   1516  O   GLU   105     223.692  -5.218 -26.662  1.00  0.00           O  
ATOM   1517  N   GLY   106     224.246  -4.870 -24.583  1.00  0.00           N  
ATOM   1518  H   GLY   106     224.480  -5.238 -23.672  1.00  0.00           H  
ATOM   1519  CA  GLY   106     224.402  -3.409 -24.620  1.00  0.00           C  
ATOM   1520  HA2 GLY   106     223.584  -3.048 -25.243  1.00  0.00           H  
ATOM   1521  HA3 GLY   106     224.103  -3.094 -23.620  1.00  0.00           H  
ATOM   1522  C   GLY   106     225.760  -2.690 -24.750  1.00  0.00           C  
ATOM   1523  O   GLY   106     226.782  -3.190 -25.267  1.00  0.00           O  
ATOM   1524  N   ALA   107     225.855  -1.383 -24.379  1.00  0.00           N  
ATOM   1525  H   ALA   107     225.048  -0.976 -23.928  1.00  0.00           H  
ATOM   1526  CA  ALA   107     227.015  -0.478 -24.548  1.00  0.00           C  
ATOM   1527  HA  ALA   107     227.678  -0.817 -25.344  1.00  0.00           H  
ATOM   1528  CB  ALA   107     226.512   0.940 -24.862  1.00  0.00           C  
ATOM   1529  HB1 ALA   107     227.282   1.632 -25.202  1.00  0.00           H  
ATOM   1530  HB2 ALA   107     225.758   0.852 -25.644  1.00  0.00           H  
ATOM   1531  HB3 ALA   107     226.015   1.323 -23.971  1.00  0.00           H  
ATOM   1532  C   ALA   107     227.846  -0.513 -23.266  1.00  0.00           C  
ATOM   1533  O   ALA   107     227.408  -0.971 -22.245  1.00  0.00           O  
ATOM   1534  N   PRO   108     229.136  -0.048 -23.262  1.00  0.00           N  
ATOM   1535  CD  PRO   108     229.949   0.141 -24.469  1.00  0.00           C  
ATOM   1536  HD2 PRO   108     229.545   0.987 -25.024  1.00  0.00           H  
ATOM   1537  HD3 PRO   108     229.801  -0.668 -25.185  1.00  0.00           H  
ATOM   1538  CG  PRO   108     231.421   0.190 -24.044  1.00  0.00           C  
ATOM   1539  HG2 PRO   108     231.984   1.079 -24.326  1.00  0.00           H  
ATOM   1540  HG3 PRO   108     231.820  -0.713 -24.506  1.00  0.00           H  
ATOM   1541  CB  PRO   108     231.342  -0.078 -22.512  1.00  0.00           C  
ATOM   1542  HB2 PRO   108     232.017   0.689 -22.131  1.00  0.00           H  
ATOM   1543  HB3 PRO   108     231.762  -1.046 -22.239  1.00  0.00           H  
ATOM   1544  CA  PRO   108     229.893  -0.011 -21.998  1.00  0.00           C  
ATOM   1545  HA  PRO   108     229.639  -0.896 -21.415  1.00  0.00           H  
ATOM   1546  C   PRO   108     229.831   1.204 -21.087  1.00  0.00           C  
ATOM   1547  O   PRO   108     230.371   1.234 -19.970  1.00  0.00           O  
ATOM   1548  N   GLN   109     229.248   2.304 -21.588  1.00  0.00           N  
ATOM   1549  H   GLN   109     228.768   2.086 -22.449  1.00  0.00           H  
ATOM   1550  CA  GLN   109     229.192   3.653 -21.010  1.00  0.00           C  
ATOM   1551  HA  GLN   109     229.030   3.702 -19.934  1.00  0.00           H  
ATOM   1552  CB  GLN   109     230.545   4.407 -21.322  1.00  0.00           C  
ATOM   1553  HB2 GLN   109     230.351   5.428 -20.996  1.00  0.00           H  
ATOM   1554  HB3 GLN   109     231.427   3.949 -20.873  1.00  0.00           H  
ATOM   1555  CG  GLN   109     230.836   4.347 -22.865  1.00  0.00           C  
ATOM   1556  HG2 GLN   109     231.142   3.315 -23.038  1.00  0.00           H  
ATOM   1557  HG3 GLN   109     229.959   4.572 -23.472  1.00  0.00           H  
ATOM   1558  CD  GLN   109     231.983   5.303 -23.399  1.00  0.00           C  
ATOM   1559  OE1 GLN   109     233.207   5.006 -23.150  1.00  0.00           O  
ATOM   1560  NE2 GLN   109     231.757   6.401 -24.137  1.00  0.00           N  
ATOM   1561 HE21 GLN   109     230.828   6.626 -24.464  1.00  0.00           H  
ATOM   1562 HE22 GLN   109     232.587   6.973 -24.199  1.00  0.00           H  
ATOM   1563  C   GLN   109     227.876   4.271 -21.568  1.00  0.00           C  
ATOM   1564  O   GLN   109     227.455   3.950 -22.686  1.00  0.00           O  
ATOM   1565  N   GLU   110     227.248   5.207 -20.893  1.00  0.00           N  
ATOM   1566  H   GLU   110     227.367   5.366 -19.903  1.00  0.00           H  
ATOM   1567  CA  GLU   110     226.008   5.858 -21.370  1.00  0.00           C  
ATOM   1568  HA  GLU   110     225.769   5.569 -22.394  1.00  0.00           H  
ATOM   1569  CB  GLU   110     224.822   5.511 -20.456  1.00  0.00           C  
ATOM   1570  HB2 GLU   110     224.675   4.431 -20.473  1.00  0.00           H  
ATOM   1571  HB3 GLU   110     225.114   5.606 -19.410  1.00  0.00           H  
ATOM   1572  CG  GLU   110     223.463   6.290 -20.556  1.00  0.00           C  
ATOM   1573  HG2 GLU   110     223.033   6.157 -19.564  1.00  0.00           H  
ATOM   1574  HG3 GLU   110     223.595   7.365 -20.676  1.00  0.00           H  
ATOM   1575  CD  GLU   110     222.442   5.842 -21.622  1.00  0.00           C  
ATOM   1576  OE1 GLU   110     221.795   6.723 -22.172  1.00  0.00           O  
ATOM   1577  OE2 GLU   110     222.300   4.653 -21.968  1.00  0.00           O  
ATOM   1578  C   GLU   110     226.157   7.377 -21.368  1.00  0.00           C  
ATOM   1579  O   GLU   110     225.434   8.127 -21.975  1.00  0.00           O  
ATOM   1580  N   GLY   111     227.288   7.917 -20.892  1.00  0.00           N  
ATOM   1581  H   GLY   111     227.917   7.234 -20.493  1.00  0.00           H  
ATOM   1582  CA  GLY   111     227.602   9.359 -20.868  1.00  0.00           C  
ATOM   1583  HA2 GLY   111     228.688   9.450 -20.875  1.00  0.00           H  
ATOM   1584  HA3 GLY   111     227.283   9.818 -21.804  1.00  0.00           H  
ATOM   1585  C   GLY   111     227.140  10.193 -19.685  1.00  0.00           C  
ATOM   1586  O   GLY   111     226.724   9.695 -18.595  1.00  0.00           O  
ATOM   1587  N   ILE   112     227.305  11.494 -19.909  1.00  0.00           N  
ATOM   1588  H   ILE   112     227.537  11.791 -20.846  1.00  0.00           H  
ATOM   1589  CA  ILE   112     226.905  12.596 -19.041  1.00  0.00           C  
ATOM   1590  HA  ILE   112     226.355  12.209 -18.184  1.00  0.00           H  
ATOM   1591  CB  ILE   112     228.132  13.280 -18.376  1.00  0.00           C  
ATOM   1592  HB  ILE   112     227.616  13.976 -17.713  1.00  0.00           H  
ATOM   1593  CG2 ILE   112     229.116  13.985 -19.270  1.00  0.00           C  
ATOM   1594 HG21 ILE   112     229.763  14.593 -18.639  1.00  0.00           H  
ATOM   1595 HG22 ILE   112     228.673  14.769 -19.883  1.00  0.00           H  
ATOM   1596 HG23 ILE   112     229.810  13.352 -19.822  1.00  0.00           H  
ATOM   1597  CG1 ILE   112     228.823  12.370 -17.393  1.00  0.00           C  
ATOM   1598 HG12 ILE   112     228.211  11.622 -16.890  1.00  0.00           H  
ATOM   1599 HG13 ILE   112     229.519  11.745 -17.952  1.00  0.00           H  
ATOM   1600  CD1 ILE   112     229.420  13.146 -16.185  1.00  0.00           C  
ATOM   1601 HD11 ILE   112     229.507  12.368 -15.426  1.00  0.00           H  
ATOM   1602 HD12 ILE   112     228.778  13.972 -15.879  1.00  0.00           H  
ATOM   1603 HD13 ILE   112     230.401  13.430 -16.567  1.00  0.00           H  
ATOM   1604  C   ILE   112     225.957  13.557 -19.761  1.00  0.00           C  
ATOM   1605  O   ILE   112     225.896  13.550 -21.012  1.00  0.00           O  
ATOM   1606  N   LEU   113     225.166  14.326 -19.049  1.00  0.00           N  
ATOM   1607  H   LEU   113     225.204  14.146 -18.056  1.00  0.00           H  
ATOM   1608  CA  LEU   113     224.187  15.260 -19.576  1.00  0.00           C  
ATOM   1609  HA  LEU   113     223.972  15.090 -20.631  1.00  0.00           H  
ATOM   1610  CB  LEU   113     222.879  14.915 -18.802  1.00  0.00           C  
ATOM   1611  HB2 LEU   113     223.149  15.207 -17.787  1.00  0.00           H  
ATOM   1612  HB3 LEU   113     222.059  15.578 -19.077  1.00  0.00           H  
ATOM   1613  CG  LEU   113     222.340  13.489 -18.813  1.00  0.00           C  
ATOM   1614  HG  LEU   113     223.124  12.758 -18.614  1.00  0.00           H  
ATOM   1615  CD1 LEU   113     221.781  13.234 -20.135  1.00  0.00           C  
ATOM   1616 HD11 LEU   113     222.467  13.372 -20.971  1.00  0.00           H  
ATOM   1617 HD12 LEU   113     220.909  13.880 -20.241  1.00  0.00           H  
ATOM   1618 HD13 LEU   113     221.580  12.169 -20.251  1.00  0.00           H  
ATOM   1619  CD2 LEU   113     221.267  13.069 -17.861  1.00  0.00           C  
ATOM   1620 HD21 LEU   113     221.805  13.019 -16.915  1.00  0.00           H  
ATOM   1621 HD22 LEU   113     220.904  12.063 -18.072  1.00  0.00           H  
ATOM   1622 HD23 LEU   113     220.528  13.871 -17.868  1.00  0.00           H  
ATOM   1623  C   LEU   113     224.749  16.677 -19.422  1.00  0.00           C  
ATOM   1624  O   LEU   113     225.438  17.017 -18.465  1.00  0.00           O  
ATOM   1625  N   GLU   114     224.344  17.592 -20.311  1.00  0.00           N  
ATOM   1626  H   GLU   114     223.748  17.334 -21.084  1.00  0.00           H  
ATOM   1627  CA  GLU   114     224.898  19.003 -20.344  1.00  0.00           C  
ATOM   1628  HA  GLU   114     225.707  19.026 -19.613  1.00  0.00           H  
ATOM   1629  CB  GLU   114     225.523  19.462 -21.618  1.00  0.00           C  
ATOM   1630  HB2 GLU   114     226.007  20.435 -21.527  1.00  0.00           H  
ATOM   1631  HB3 GLU   114     226.301  18.755 -21.907  1.00  0.00           H  
ATOM   1632  CG  GLU   114     224.584  19.591 -22.839  1.00  0.00           C  
ATOM   1633  HG2 GLU   114     223.854  18.796 -22.686  1.00  0.00           H  
ATOM   1634  HG3 GLU   114     224.156  20.592 -22.892  1.00  0.00           H  
ATOM   1635  CD  GLU   114     225.268  19.219 -24.191  1.00  0.00           C  
ATOM   1636  OE1 GLU   114     225.194  18.057 -24.530  1.00  0.00           O  
ATOM   1637  OE2 GLU   114     225.847  20.005 -24.943  1.00  0.00           O  
ATOM   1638  C   GLU   114     223.792  20.072 -19.864  1.00  0.00           C  
ATOM   1639  O   GLU   114     224.219  21.105 -19.428  1.00  0.00           O  
ATOM   1640  N   ASP   115     222.489  19.687 -19.930  1.00  0.00           N  
ATOM   1641  H   ASP   115     222.250  18.729 -20.141  1.00  0.00           H  
ATOM   1642  CA  ASP   115     221.383  20.579 -19.528  1.00  0.00           C  
ATOM   1643  HA  ASP   115     221.658  21.071 -18.595  1.00  0.00           H  
ATOM   1644  CB  ASP   115     221.152  21.573 -20.707  1.00  0.00           C  
ATOM   1645  HB2 ASP   115     222.063  21.841 -21.241  1.00  0.00           H  
ATOM   1646  HB3 ASP   115     220.477  21.247 -21.498  1.00  0.00           H  
ATOM   1647  CG  ASP   115     220.746  22.911 -20.176  1.00  0.00           C  
ATOM   1648  OD1 ASP   115     221.214  23.907 -20.855  1.00  0.00           O  
ATOM   1649  OD2 ASP   115     220.038  23.090 -19.219  1.00  0.00           O  
ATOM   1650  C   ASP   115     220.100  19.679 -19.282  1.00  0.00           C  
ATOM   1651  O   ASP   115     219.706  18.893 -20.187  1.00  0.00           O  
ATOM   1652  N   MET   116     219.312  19.931 -18.277  1.00  0.00           N  
ATOM   1653  H   MET   116     219.641  20.629 -17.625  1.00  0.00           H  
ATOM   1654  CA  MET   116     217.928  19.305 -17.962  1.00  0.00           C  
ATOM   1655  HA  MET   116     217.447  18.995 -18.890  1.00  0.00           H  
ATOM   1656  CB  MET   116     218.073  18.077 -16.974  1.00  0.00           C  
ATOM   1657  HB2 MET   116     218.529  18.420 -16.045  1.00  0.00           H  
ATOM   1658  HB3 MET   116     217.048  17.737 -16.830  1.00  0.00           H  
ATOM   1659  CG  MET   116     218.827  16.822 -17.530  1.00  0.00           C  
ATOM   1660  HG2 MET   116     218.898  16.872 -18.616  1.00  0.00           H  
ATOM   1661  HG3 MET   116     219.866  16.851 -17.202  1.00  0.00           H  
ATOM   1662  SD  MET   116     218.063  15.214 -17.167  1.00  0.00           S  
ATOM   1663  CE  MET   116     218.696  15.026 -15.498  1.00  0.00           C  
ATOM   1664  HE1 MET   116     219.480  14.269 -15.505  1.00  0.00           H  
ATOM   1665  HE2 MET   116     219.005  15.967 -15.042  1.00  0.00           H  
ATOM   1666  HE3 MET   116     217.952  14.510 -14.891  1.00  0.00           H  
ATOM   1667  C   MET   116     217.004  20.359 -17.319  1.00  0.00           C  
ATOM   1668  O   MET   116     217.594  21.239 -16.715  1.00  0.00           O  
ATOM   1669  N   PRO   117     215.658  20.347 -17.419  1.00  0.00           N  
ATOM   1670  CD  PRO   117     214.880  19.421 -18.271  1.00  0.00           C  
ATOM   1671  HD2 PRO   117     214.830  18.416 -17.852  1.00  0.00           H  
ATOM   1672  HD3 PRO   117     215.251  19.400 -19.296  1.00  0.00           H  
ATOM   1673  CG  PRO   117     213.411  20.034 -18.292  1.00  0.00           C  
ATOM   1674  HG2 PRO   117     212.602  19.304 -18.273  1.00  0.00           H  
ATOM   1675  HG3 PRO   117     213.342  20.703 -19.150  1.00  0.00           H  
ATOM   1676  CB  PRO   117     213.412  20.948 -17.030  1.00  0.00           C  
ATOM   1677  HB2 PRO   117     212.918  20.490 -16.174  1.00  0.00           H  
ATOM   1678  HB3 PRO   117     212.820  21.779 -17.412  1.00  0.00           H  
ATOM   1679  CA  PRO   117     214.814  21.348 -16.740  1.00  0.00           C  
ATOM   1680  HA  PRO   117     215.025  22.365 -17.069  1.00  0.00           H  
ATOM   1681  C   PRO   117     215.070  21.400 -15.162  1.00  0.00           C  
ATOM   1682  O   PRO   117     214.889  22.437 -14.636  1.00  0.00           O  
ATOM   1683  N   VAL   118     215.298  20.242 -14.513  1.00  0.00           N  
ATOM   1684  H   VAL   118     215.198  19.397 -15.056  1.00  0.00           H  
ATOM   1685  CA  VAL   118     215.677  20.136 -13.116  1.00  0.00           C  
ATOM   1686  HA  VAL   118     215.837  21.150 -12.750  1.00  0.00           H  
ATOM   1687  CB  VAL   118     214.519  19.605 -12.264  1.00  0.00           C  
ATOM   1688  HB  VAL   118     214.929  19.476 -11.262  1.00  0.00           H  
ATOM   1689  CG1 VAL   118     213.904  18.285 -12.746  1.00  0.00           C  
ATOM   1690 HG11 VAL   118     214.688  17.531 -12.825  1.00  0.00           H  
ATOM   1691 HG12 VAL   118     213.302  18.488 -13.632  1.00  0.00           H  
ATOM   1692 HG13 VAL   118     213.200  17.921 -11.997  1.00  0.00           H  
ATOM   1693  CG2 VAL   118     213.307  20.558 -12.049  1.00  0.00           C  
ATOM   1694 HG21 VAL   118     212.818  20.961 -12.936  1.00  0.00           H  
ATOM   1695 HG22 VAL   118     213.767  21.394 -11.521  1.00  0.00           H  
ATOM   1696 HG23 VAL   118     212.723  20.156 -11.221  1.00  0.00           H  
ATOM   1697  C   VAL   118     217.000  19.465 -12.807  1.00  0.00           C  
ATOM   1698  O   VAL   118     217.436  18.606 -13.601  1.00  0.00           O  
ATOM   1699  N   ASP   119     217.701  19.995 -11.808  1.00  0.00           N  
ATOM   1700  H   ASP   119     217.199  20.695 -11.281  1.00  0.00           H  
ATOM   1701  CA  ASP   119     219.103  19.780 -11.437  1.00  0.00           C  
ATOM   1702  HA  ASP   119     219.567  18.977 -12.010  1.00  0.00           H  
ATOM   1703  CB  ASP   119     219.889  21.085 -11.721  1.00  0.00           C  
ATOM   1704  HB2 ASP   119     220.944  20.945 -11.485  1.00  0.00           H  
ATOM   1705  HB3 ASP   119     219.910  21.219 -12.802  1.00  0.00           H  
ATOM   1706  CG  ASP   119     219.383  22.380 -11.017  1.00  0.00           C  
ATOM   1707  OD1 ASP   119     220.009  22.937 -10.104  1.00  0.00           O  
ATOM   1708  OD2 ASP   119     218.328  22.944 -11.388  1.00  0.00           O  
ATOM   1709  C   ASP   119     219.192  19.332  -9.965  1.00  0.00           C  
ATOM   1710  O   ASP   119     218.432  19.831  -9.166  1.00  0.00           O  
ATOM   1711  N   PRO   120     220.146  18.398  -9.659  1.00  0.00           N  
ATOM   1712  CD  PRO   120     221.045  17.615 -10.532  1.00  0.00           C  
ATOM   1713  HD2 PRO   120     221.812  18.371 -10.701  1.00  0.00           H  
ATOM   1714  HD3 PRO   120     220.469  17.391 -11.430  1.00  0.00           H  
ATOM   1715  CG  PRO   120     221.550  16.452  -9.689  1.00  0.00           C  
ATOM   1716  HG2 PRO   120     222.624  16.358  -9.848  1.00  0.00           H  
ATOM   1717  HG3 PRO   120     220.955  15.542  -9.772  1.00  0.00           H  
ATOM   1718  CB  PRO   120     221.267  16.853  -8.242  1.00  0.00           C  
ATOM   1719  HB2 PRO   120     222.151  17.452  -8.022  1.00  0.00           H  
ATOM   1720  HB3 PRO   120     221.081  15.941  -7.675  1.00  0.00           H  
ATOM   1721  CA  PRO   120     220.068  17.862  -8.315  1.00  0.00           C  
ATOM   1722  HA  PRO   120     219.172  17.247  -8.399  1.00  0.00           H  
ATOM   1723  C   PRO   120     220.095  18.768  -7.024  1.00  0.00           C  
ATOM   1724  O   PRO   120     219.946  18.139  -5.932  1.00  0.00           O  
ATOM   1725  N   ASP   121     220.242  20.102  -7.040  1.00  0.00           N  
ATOM   1726  H   ASP   121     220.387  20.578  -7.918  1.00  0.00           H  
ATOM   1727  CA  ASP   121     220.456  20.794  -5.804  1.00  0.00           C  
ATOM   1728  HA  ASP   121     221.076  20.197  -5.135  1.00  0.00           H  
ATOM   1729  CB  ASP   121     221.313  22.100  -6.072  1.00  0.00           C  
ATOM   1730  HB2 ASP   121     220.814  22.697  -6.836  1.00  0.00           H  
ATOM   1731  HB3 ASP   121     221.345  22.705  -5.165  1.00  0.00           H  
ATOM   1732  CG  ASP   121     222.771  21.786  -6.438  1.00  0.00           C  
ATOM   1733  OD1 ASP   121     223.491  22.758  -6.701  1.00  0.00           O  
ATOM   1734  OD2 ASP   121     223.245  20.663  -6.519  1.00  0.00           O  
ATOM   1735  C   ASP   121     219.199  21.143  -5.100  1.00  0.00           C  
ATOM   1736  O   ASP   121     219.192  21.505  -3.942  1.00  0.00           O  
ATOM   1737  N   ASN   122     218.023  20.917  -5.740  1.00  0.00           N  
ATOM   1738  H   ASN   122     218.218  20.486  -6.633  1.00  0.00           H  
ATOM   1739  CA  ASN   122     216.678  21.129  -5.271  1.00  0.00           C  
ATOM   1740  HA  ASN   122     216.777  21.702  -4.349  1.00  0.00           H  
ATOM   1741  CB  ASN   122     215.922  22.156  -6.143  1.00  0.00           C  
ATOM   1742  HB2 ASN   122     216.102  21.864  -7.177  1.00  0.00           H  
ATOM   1743  HB3 ASN   122     214.862  22.151  -5.889  1.00  0.00           H  
ATOM   1744  CG  ASN   122     216.314  23.648  -6.016  1.00  0.00           C  
ATOM   1745  OD1 ASN   122     215.591  24.527  -6.377  1.00  0.00           O  
ATOM   1746  ND2 ASN   122     217.376  24.013  -5.442  1.00  0.00           N  
ATOM   1747 HD21 ASN   122     217.942  23.286  -5.030  1.00  0.00           H  
ATOM   1748 HD22 ASN   122     217.680  24.977  -5.447  1.00  0.00           H  
ATOM   1749  C   ASN   122     215.955  19.833  -4.805  1.00  0.00           C  
ATOM   1750  O   ASN   122     214.726  19.867  -4.630  1.00  0.00           O  
ATOM   1751  N   GLU   123     216.550  18.664  -4.634  1.00  0.00           N  
ATOM   1752  H   GLU   123     217.546  18.708  -4.796  1.00  0.00           H  
ATOM   1753  CA  GLU   123     215.948  17.454  -4.183  1.00  0.00           C  
ATOM   1754  HA  GLU   123     214.901  17.606  -4.447  1.00  0.00           H  
ATOM   1755  CB  GLU   123     216.413  16.240  -4.966  1.00  0.00           C  
ATOM   1756  HB2 GLU   123     217.476  16.183  -4.729  1.00  0.00           H  
ATOM   1757  HB3 GLU   123     216.065  15.318  -4.502  1.00  0.00           H  
ATOM   1758  CG  GLU   123     216.338  15.991  -6.424  1.00  0.00           C  
ATOM   1759  HG2 GLU   123     217.139  16.649  -6.762  1.00  0.00           H  
ATOM   1760  HG3 GLU   123     216.589  14.949  -6.619  1.00  0.00           H  
ATOM   1761  CD  GLU   123     214.983  16.317  -6.935  1.00  0.00           C  
ATOM   1762  OE1 GLU   123     213.945  16.013  -6.274  1.00  0.00           O  
ATOM   1763  OE2 GLU   123     214.961  16.823  -8.109  1.00  0.00           O  
ATOM   1764  C   GLU   123     216.134  17.275  -2.641  1.00  0.00           C  
ATOM   1765  O   GLU   123     216.934  17.799  -1.966  1.00  0.00           O  
ATOM   1766  N   ALA   124     215.276  16.461  -2.060  1.00  0.00           N  
ATOM   1767  H   ALA   124     214.667  15.977  -2.705  1.00  0.00           H  
ATOM   1768  CA  ALA   124     215.111  16.101  -0.646  1.00  0.00           C  
ATOM   1769  HA  ALA   124     215.831  16.726  -0.119  1.00  0.00           H  
ATOM   1770  CB  ALA   124     213.671  16.641  -0.234  1.00  0.00           C  
ATOM   1771  HB1 ALA   124     212.934  16.039  -0.767  1.00  0.00           H  
ATOM   1772  HB2 ALA   124     213.574  16.540   0.847  1.00  0.00           H  
ATOM   1773  HB3 ALA   124     213.728  17.706  -0.456  1.00  0.00           H  
ATOM   1774  C   ALA   124     215.408  14.536  -0.466  1.00  0.00           C  
ATOM   1775  O   ALA   124     215.497  13.800  -1.432  1.00  0.00           O  
ATOM   1776  N   TYR   125     215.257  14.139   0.781  1.00  0.00           N  
ATOM   1777  H   TYR   125     215.018  14.813   1.494  1.00  0.00           H  
ATOM   1778  CA  TYR   125     215.602  12.758   1.237  1.00  0.00           C  
ATOM   1779  HA  TYR   125     215.291  11.951   0.574  1.00  0.00           H  
ATOM   1780  CB  TYR   125     217.122  12.743   1.439  1.00  0.00           C  
ATOM   1781  HB2 TYR   125     217.603  12.965   0.487  1.00  0.00           H  
ATOM   1782  HB3 TYR   125     217.374  13.568   2.105  1.00  0.00           H  
ATOM   1783  CG  TYR   125     217.685  11.388   1.918  1.00  0.00           C  
ATOM   1784  CD1 TYR   125     217.803  10.343   0.976  1.00  0.00           C  
ATOM   1785  HD1 TYR   125     217.334  10.442   0.008  1.00  0.00           H  
ATOM   1786  CE1 TYR   125     218.430   9.127   1.355  1.00  0.00           C  
ATOM   1787  HE1 TYR   125     218.396   8.316   0.643  1.00  0.00           H  
ATOM   1788  CZ  TYR   125     219.016   9.022   2.626  1.00  0.00           C  
ATOM   1789  OH  TYR   125     219.631   7.881   3.045  1.00  0.00           O  
ATOM   1790  HH  TYR   125     220.032   8.004   3.908  1.00  0.00           H  
ATOM   1791  CE2 TYR   125     218.943  10.091   3.513  1.00  0.00           C  
ATOM   1792  HE2 TYR   125     219.375  10.077   4.503  1.00  0.00           H  
ATOM   1793  CD2 TYR   125     218.316  11.279   3.105  1.00  0.00           C  
ATOM   1794  HD2 TYR   125     218.281  12.074   3.834  1.00  0.00           H  
ATOM   1795  C   TYR   125     214.877  12.459   2.596  1.00  0.00           C  
ATOM   1796  O   TYR   125     215.024  13.151   3.619  1.00  0.00           O  
ATOM   1797  N   GLU   126     214.212  11.309   2.657  1.00  0.00           N  
ATOM   1798  H   GLU   126     214.381  10.622   1.935  1.00  0.00           H  
ATOM   1799  CA  GLU   126     213.363  10.950   3.866  1.00  0.00           C  
ATOM   1800  HA  GLU   126     213.318  11.790   4.558  1.00  0.00           H  
ATOM   1801  CB  GLU   126     211.845  10.647   3.500  1.00  0.00           C  
ATOM   1802  HB2 GLU   126     211.980   9.916   2.703  1.00  0.00           H  
ATOM   1803  HB3 GLU   126     211.419  10.152   4.372  1.00  0.00           H  
ATOM   1804  CG  GLU   126     211.124  11.954   3.189  1.00  0.00           C  
ATOM   1805  HG2 GLU   126     211.152  12.596   4.069  1.00  0.00           H  
ATOM   1806  HG3 GLU   126     211.710  12.611   2.547  1.00  0.00           H  
ATOM   1807  CD  GLU   126     209.663  11.920   2.728  1.00  0.00           C  
ATOM   1808  OE1 GLU   126     209.308  12.512   1.684  1.00  0.00           O  
ATOM   1809  OE2 GLU   126     208.858  11.441   3.559  1.00  0.00           O  
ATOM   1810  C   GLU   126     213.942   9.761   4.608  1.00  0.00           C  
ATOM   1811  O   GLU   126     214.517   8.814   4.039  1.00  0.00           O  
ATOM   1812  N   MET   127     213.738   9.863   5.907  1.00  0.00           N  
ATOM   1813  H   MET   127     213.169  10.627   6.241  1.00  0.00           H  
ATOM   1814  CA  MET   127     213.980   8.761   6.867  1.00  0.00           C  
ATOM   1815  HA  MET   127     213.942   7.841   6.283  1.00  0.00           H  
ATOM   1816  CB  MET   127     215.411   8.871   7.348  1.00  0.00           C  
ATOM   1817  HB2 MET   127     215.577   8.056   8.052  1.00  0.00           H  
ATOM   1818  HB3 MET   127     216.049   8.755   6.471  1.00  0.00           H  
ATOM   1819  CG  MET   127     215.886  10.116   8.077  1.00  0.00           C  
ATOM   1820  HG2 MET   127     215.629  11.025   7.534  1.00  0.00           H  
ATOM   1821  HG3 MET   127     215.330  10.040   9.012  1.00  0.00           H  
ATOM   1822  SD  MET   127     217.696  10.042   8.333  1.00  0.00           S  
ATOM   1823  CE  MET   127     217.938  11.834   8.500  1.00  0.00           C  
ATOM   1824  HE1 MET   127     217.358  12.209   9.342  1.00  0.00           H  
ATOM   1825  HE2 MET   127     219.020  11.960   8.537  1.00  0.00           H  
ATOM   1826  HE3 MET   127     217.607  12.408   7.634  1.00  0.00           H  
ATOM   1827  C   MET   127     212.941   8.725   8.010  1.00  0.00           C  
ATOM   1828  O   MET   127     212.295   9.792   8.200  1.00  0.00           O  
ATOM   1829  N   PRO   128     212.678   7.544   8.655  1.00  0.00           N  
ATOM   1830  CD  PRO   128     213.133   6.257   8.077  1.00  0.00           C  
ATOM   1831  HD2 PRO   128     214.185   6.305   7.796  1.00  0.00           H  
ATOM   1832  HD3 PRO   128     212.545   5.958   7.209  1.00  0.00           H  
ATOM   1833  CG  PRO   128     212.748   5.183   9.089  1.00  0.00           C  
ATOM   1834  HG2 PRO   128     213.600   4.942   9.725  1.00  0.00           H  
ATOM   1835  HG3 PRO   128     212.545   4.201   8.662  1.00  0.00           H  
ATOM   1836  CB  PRO   128     211.599   5.763   9.927  1.00  0.00           C  
ATOM   1837  HB2 PRO   128     211.878   5.475  10.941  1.00  0.00           H  
ATOM   1838  HB3 PRO   128     210.615   5.425   9.605  1.00  0.00           H  
ATOM   1839  CA  PRO   128     211.869   7.335   9.845  1.00  0.00           C  
ATOM   1840  HA  PRO   128     210.988   7.973   9.775  1.00  0.00           H  
ATOM   1841  C   PRO   128     212.712   7.873  11.058  1.00  0.00           C  
ATOM   1842  O   PRO   128     213.866   8.403  10.933  1.00  0.00           O  
ATOM   1843  N   SER   129     212.268   7.742  12.301  1.00  0.00           N  
ATOM   1844  H   SER   129     211.419   7.197  12.363  1.00  0.00           H  
ATOM   1845  CA  SER   129     212.784   8.337  13.590  1.00  0.00           C  
ATOM   1846  HA  SER   129     213.868   8.246  13.514  1.00  0.00           H  
ATOM   1847  CB  SER   129     212.290   9.821  13.679  1.00  0.00           C  
ATOM   1848  HB2 SER   129     211.210   9.868  13.536  1.00  0.00           H  
ATOM   1849  HB3 SER   129     212.548  10.226  14.658  1.00  0.00           H  
ATOM   1850  OG  SER   129     212.997  10.582  12.715  1.00  0.00           O  
ATOM   1851  HG  SER   129     213.201   9.956  12.017  1.00  0.00           H  
ATOM   1852  C   SER   129     212.313   7.463  14.748  1.00  0.00           C  
ATOM   1853  O   SER   129     211.481   6.535  14.737  1.00  0.00           O  
ATOM   1854  N   GLU   130     212.627   7.903  15.981  1.00  0.00           N  
ATOM   1855  H   GLU   130     213.319   8.634  16.069  1.00  0.00           H  
ATOM   1856  CA  GLU   130     212.197   7.296  17.280  1.00  0.00           C  
ATOM   1857  HA  GLU   130     211.114   7.179  17.249  1.00  0.00           H  
ATOM   1858  CB  GLU   130     212.935   5.931  17.509  1.00  0.00           C  
ATOM   1859  HB2 GLU   130     212.523   5.286  16.732  1.00  0.00           H  
ATOM   1860  HB3 GLU   130     213.977   5.890  17.191  1.00  0.00           H  
ATOM   1861  CG  GLU   130     212.617   5.098  18.773  1.00  0.00           C  
ATOM   1862  HG2 GLU   130     213.599   4.722  19.060  1.00  0.00           H  
ATOM   1863  HG3 GLU   130     212.073   5.650  19.540  1.00  0.00           H  
ATOM   1864  CD  GLU   130     211.739   3.893  18.311  1.00  0.00           C  
ATOM   1865  OE1 GLU   130     212.296   2.812  18.004  1.00  0.00           O  
ATOM   1866  OE2 GLU   130     210.500   3.898  18.123  1.00  0.00           O  
ATOM   1867  C   GLU   130     212.321   8.363  18.405  1.00  0.00           C  
ATOM   1868  O   GLU   130     213.088   9.310  18.310  1.00  0.00           O  
ATOM   1869  N   GLU   131     211.510   8.208  19.487  1.00  0.00           N  
ATOM   1870  H   GLU   131     211.003   7.334  19.500  1.00  0.00           H  
ATOM   1871  CA  GLU   131     211.364   9.130  20.627  1.00  0.00           C  
ATOM   1872  HA  GLU   131     211.478  10.110  20.163  1.00  0.00           H  
ATOM   1873  CB  GLU   131     210.024   8.991  21.249  1.00  0.00           C  
ATOM   1874  HB2 GLU   131     210.119   8.118  21.895  1.00  0.00           H  
ATOM   1875  HB3 GLU   131     209.927   9.918  21.814  1.00  0.00           H  
ATOM   1876  CG  GLU   131     208.755   8.948  20.288  1.00  0.00           C  
ATOM   1877  HG2 GLU   131     208.939   9.720  19.541  1.00  0.00           H  
ATOM   1878  HG3 GLU   131     208.658   7.931  19.909  1.00  0.00           H  
ATOM   1879  CD  GLU   131     207.536   9.192  21.207  1.00  0.00           C  
ATOM   1880  OE1 GLU   131     207.264   8.316  22.086  1.00  0.00           O  
ATOM   1881  OE2 GLU   131     206.937  10.295  21.188  1.00  0.00           O  
ATOM   1882  C   GLU   131     212.494   9.063  21.711  1.00  0.00           C  
ATOM   1883  O   GLU   131     212.518  10.034  22.544  1.00  0.00           O  
ATOM   1884  N   GLY   132     213.457   8.097  21.757  1.00  0.00           N  
ATOM   1885  H   GLY   132     213.291   7.258  21.220  1.00  0.00           H  
ATOM   1886  CA  GLY   132     214.507   8.061  22.813  1.00  0.00           C  
ATOM   1887  HA2 GLY   132     215.185   8.895  22.631  1.00  0.00           H  
ATOM   1888  HA3 GLY   132     214.189   8.007  23.855  1.00  0.00           H  
ATOM   1889  C   GLY   132     215.286   6.755  22.819  1.00  0.00           C  
ATOM   1890  O   GLY   132     215.175   5.969  21.864  1.00  0.00           O  
ATOM   1891  N   TYR   133     216.050   6.413  23.834  1.00  0.00           N  
ATOM   1892  H   TYR   133     216.041   6.958  24.685  1.00  0.00           H  
ATOM   1893  CA  TYR   133     216.789   5.077  23.818  1.00  0.00           C  
ATOM   1894  HA  TYR   133     217.198   5.011  22.810  1.00  0.00           H  
ATOM   1895  CB  TYR   133     217.919   4.908  24.861  1.00  0.00           C  
ATOM   1896  HB2 TYR   133     218.079   5.903  25.277  1.00  0.00           H  
ATOM   1897  HB3 TYR   133     217.497   4.264  25.632  1.00  0.00           H  
ATOM   1898  CG  TYR   133     219.267   4.416  24.384  1.00  0.00           C  
ATOM   1899  CD1 TYR   133     219.890   3.362  25.105  1.00  0.00           C  
ATOM   1900  HD1 TYR   133     219.480   3.002  26.037  1.00  0.00           H  
ATOM   1901  CE1 TYR   133     221.075   2.841  24.643  1.00  0.00           C  
ATOM   1902  HE1 TYR   133     221.503   2.105  25.307  1.00  0.00           H  
ATOM   1903  CZ  TYR   133     221.618   3.304  23.436  1.00  0.00           C  
ATOM   1904  OH  TYR   133     222.765   2.742  22.994  1.00  0.00           O  
ATOM   1905  HH  TYR   133     222.763   1.843  23.332  1.00  0.00           H  
ATOM   1906  CE2 TYR   133     221.100   4.423  22.749  1.00  0.00           C  
ATOM   1907  HE2 TYR   133     221.691   4.827  21.940  1.00  0.00           H  
ATOM   1908  CD2 TYR   133     219.916   4.960  23.232  1.00  0.00           C  
ATOM   1909  HD2 TYR   133     219.564   5.866  22.763  1.00  0.00           H  
ATOM   1910  C   TYR   133     215.758   3.917  24.010  1.00  0.00           C  
ATOM   1911  O   TYR   133     214.554   4.101  24.371  1.00  0.00           O  
ATOM   1912  N   GLN   134     216.145   2.662  23.787  1.00  0.00           N  
ATOM   1913  H   GLN   134     217.124   2.417  23.791  1.00  0.00           H  
ATOM   1914  CA  GLN   134     215.287   1.514  24.117  1.00  0.00           C  
ATOM   1915  HA  GLN   134     214.366   1.517  23.533  1.00  0.00           H  
ATOM   1916  CB  GLN   134     215.950   0.257  23.477  1.00  0.00           C  
ATOM   1917  HB2 GLN   134     216.957   0.196  23.888  1.00  0.00           H  
ATOM   1918  HB3 GLN   134     215.489  -0.622  23.930  1.00  0.00           H  
ATOM   1919  CG  GLN   134     215.845   0.009  21.940  1.00  0.00           C  
ATOM   1920  HG2 GLN   134     215.677  -1.063  21.836  1.00  0.00           H  
ATOM   1921  HG3 GLN   134     215.010   0.620  21.599  1.00  0.00           H  
ATOM   1922  CD  GLN   134     217.122   0.432  21.220  1.00  0.00           C  
ATOM   1923  OE1 GLN   134     217.157   1.307  20.303  1.00  0.00           O  
ATOM   1924  NE2 GLN   134     218.249  -0.056  21.640  1.00  0.00           N  
ATOM   1925 HE21 GLN   134     218.352  -0.681  22.426  1.00  0.00           H  
ATOM   1926 HE22 GLN   134     219.023   0.495  21.298  1.00  0.00           H  
ATOM   1927  C   GLN   134     215.124   1.317  25.621  1.00  0.00           C  
ATOM   1928  O   GLN   134     215.934   1.643  26.535  1.00  0.00           O  
ATOM   1929  N   ASP   135     214.205   0.450  25.949  1.00  0.00           N  
ATOM   1930  H   ASP   135     213.710   0.001  25.192  1.00  0.00           H  
ATOM   1931  CA  ASP   135     213.730   0.140  27.295  1.00  0.00           C  
ATOM   1932  HA  ASP   135     212.851  -0.482  27.128  1.00  0.00           H  
ATOM   1933  CB  ASP   135     214.666  -0.802  28.074  1.00  0.00           C  
ATOM   1934  HB2 ASP   135     215.418  -0.169  28.545  1.00  0.00           H  
ATOM   1935  HB3 ASP   135     214.014  -1.354  28.751  1.00  0.00           H  
ATOM   1936  CG  ASP   135     215.175  -1.891  27.108  1.00  0.00           C  
ATOM   1937  OD1 ASP   135     216.409  -2.190  27.233  1.00  0.00           O  
ATOM   1938  OD2 ASP   135     214.347  -2.443  26.291  1.00  0.00           O  
ATOM   1939  C   ASP   135     213.239   1.349  28.135  1.00  0.00           C  
ATOM   1940  O   ASP   135     213.130   1.261  29.394  1.00  0.00           O  
ATOM   1941  N   TYR   136     212.949   2.525  27.527  1.00  0.00           N  
ATOM   1942  H   TYR   136     213.112   2.544  26.530  1.00  0.00           H  
ATOM   1943  CA  TYR   136     212.604   3.747  28.259  1.00  0.00           C  
ATOM   1944  HA  TYR   136     212.366   3.450  29.280  1.00  0.00           H  
ATOM   1945  CB  TYR   136     213.892   4.639  28.264  1.00  0.00           C  
ATOM   1946  HB2 TYR   136     214.641   4.184  28.913  1.00  0.00           H  
ATOM   1947  HB3 TYR   136     214.332   4.553  27.271  1.00  0.00           H  
ATOM   1948  CG  TYR   136     213.762   6.137  28.581  1.00  0.00           C  
ATOM   1949  CD1 TYR   136     213.802   7.064  27.571  1.00  0.00           C  
ATOM   1950  HD1 TYR   136     213.866   6.699  26.557  1.00  0.00           H  
ATOM   1951  CE1 TYR   136     213.777   8.407  27.957  1.00  0.00           C  
ATOM   1952  HE1 TYR   136     213.733   9.120  27.147  1.00  0.00           H  
ATOM   1953  CZ  TYR   136     213.677   8.830  29.317  1.00  0.00           C  
ATOM   1954  OH  TYR   136     213.667  10.120  29.588  1.00  0.00           O  
ATOM   1955  HH  TYR   136     214.112  10.744  29.009  1.00  0.00           H  
ATOM   1956  CE2 TYR   136     213.589   7.896  30.305  1.00  0.00           C  
ATOM   1957  HE2 TYR   136     213.373   8.258  31.299  1.00  0.00           H  
ATOM   1958  CD2 TYR   136     213.688   6.487  29.939  1.00  0.00           C  
ATOM   1959  HD2 TYR   136     213.809   5.812  30.773  1.00  0.00           H  
ATOM   1960  C   TYR   136     211.425   4.562  27.664  1.00  0.00           C  
ATOM   1961  O   TYR   136     211.240   4.393  26.441  1.00  0.00           O  
ATOM   1962  N   GLU   137     210.661   5.308  28.479  1.00  0.00           N  
ATOM   1963  H   GLU   137     210.861   5.322  29.469  1.00  0.00           H  
ATOM   1964  CA  GLU   137     209.474   6.088  28.075  1.00  0.00           C  
ATOM   1965  HA  GLU   137     209.328   6.008  26.998  1.00  0.00           H  
ATOM   1966  CB  GLU   137     208.158   5.393  28.601  1.00  0.00           C  
ATOM   1967  HB2 GLU   137     207.875   5.859  29.545  1.00  0.00           H  
ATOM   1968  HB3 GLU   137     207.359   5.654  27.907  1.00  0.00           H  
ATOM   1969  CG  GLU   137     208.060   3.836  28.814  1.00  0.00           C  
ATOM   1970  HG2 GLU   137     208.262   3.304  27.884  1.00  0.00           H  
ATOM   1971  HG3 GLU   137     208.901   3.521  29.431  1.00  0.00           H  
ATOM   1972  CD  GLU   137     206.844   3.249  29.581  1.00  0.00           C  
ATOM   1973  OE1 GLU   137     205.974   4.005  30.004  1.00  0.00           O  
ATOM   1974  OE2 GLU   137     206.653   1.992  29.540  1.00  0.00           O  
ATOM   1975  C   GLU   137     209.600   7.525  28.536  1.00  0.00           C  
ATOM   1976  O   GLU   137     209.813   7.739  29.753  1.00  0.00           O  
ATOM   1977  N   PRO   138     209.250   8.429  27.664  1.00  0.00           N  
ATOM   1978  CD  PRO   138     209.812   8.317  26.218  1.00  0.00           C  
ATOM   1979  HD2 PRO   138     209.051   8.245  25.441  1.00  0.00           H  
ATOM   1980  HD3 PRO   138     210.314   7.387  25.953  1.00  0.00           H  
ATOM   1981  CG  PRO   138     210.642   9.584  25.893  1.00  0.00           C  
ATOM   1982  HG2 PRO   138     210.584   9.831  24.833  1.00  0.00           H  
ATOM   1983  HG3 PRO   138     211.632   9.541  26.346  1.00  0.00           H  
ATOM   1984  CB  PRO   138     209.776  10.604  26.656  1.00  0.00           C  
ATOM   1985  HB2 PRO   138     208.945  10.896  26.014  1.00  0.00           H  
ATOM   1986  HB3 PRO   138     210.311  11.517  26.917  1.00  0.00           H  
ATOM   1987  CA  PRO   138     209.266   9.919  27.952  1.00  0.00           C  
ATOM   1988  HA  PRO   138     209.970  10.018  28.778  1.00  0.00           H  
ATOM   1989  C   PRO   138     207.860  10.350  28.386  1.00  0.00           C  
ATOM   1990  O   PRO   138     207.573  11.563  28.680  1.00  0.00           O  
ATOM   1991  N   GLU   139     206.932   9.394  28.621  1.00  0.00           N  
ATOM   1992  H   GLU   139     207.226   8.428  28.604  1.00  0.00           H  
ATOM   1993  CA  GLU   139     205.506   9.635  29.070  1.00  0.00           C  
ATOM   1994  HA  GLU   139     205.229  10.405  28.351  1.00  0.00           H  
ATOM   1995  CB  GLU   139     204.713   8.342  29.074  1.00  0.00           C  
ATOM   1996  HB2 GLU   139     205.213   7.671  28.376  1.00  0.00           H  
ATOM   1997  HB3 GLU   139     204.888   7.919  30.064  1.00  0.00           H  
ATOM   1998  CG  GLU   139     203.257   8.452  28.731  1.00  0.00           C  
ATOM   1999  HG2 GLU   139     202.932   9.037  27.871  1.00  0.00           H  
ATOM   2000  HG3 GLU   139     202.955   7.408  28.644  1.00  0.00           H  
ATOM   2001  CD  GLU   139     202.282   8.946  29.820  1.00  0.00           C  
ATOM   2002  OE1 GLU   139     201.238   9.505  29.404  1.00  0.00           O  
ATOM   2003  OE2 GLU   139     202.545   8.891  31.022  1.00  0.00           O  
ATOM   2004  C   GLU   139     205.600  10.303  30.441  1.00  0.00           C  
ATOM   2005  O   GLU   139     206.322   9.872  31.332  1.00  0.00           O  
ATOM   2006  N   ALA   140     204.934  11.474  30.531  1.00  0.00           N  
ATOM   2007  H   ALA   140     204.571  11.796  29.646  1.00  0.00           H  
ATOM   2008  CA  ALA   140     204.985  12.391  31.644  1.00  0.00           C  
ATOM   2009  HA  ALA   140     205.879  12.044  32.162  1.00  0.00           H  
ATOM   2010  CB  ALA   140     205.122  13.816  31.066  1.00  0.00           C  
ATOM   2011  HB1 ALA   140     204.252  14.160  30.508  1.00  0.00           H  
ATOM   2012  HB2 ALA   140     205.256  14.540  31.870  1.00  0.00           H  
ATOM   2013  HB3 ALA   140     206.002  13.933  30.434  1.00  0.00           H  
ATOM   2014  C   ALA   140     203.733  12.315  32.572  1.00  0.00           C  
ATOM   2015  O   ALA   140     202.776  13.056  32.462  1.00  0.00           O  
ATOM   2016  OXT ALA   140     203.814  11.500  33.534  1.00  0.00           O  
TER    2017      ALA   140 
ATOM   2017  N   ASP   141     216.765  34.758 -60.581  1.00  0.00           N  
ATOM   2018  H1  ASP   141     216.381  33.910 -60.189  1.00  0.00           H  
ATOM   2019  H2  ASP   141     217.397  34.691 -61.366  1.00  0.00           H  
ATOM   2020  H3  ASP   141     216.066  35.382 -60.958  1.00  0.00           H  
ATOM   2021  CA  ASP   141     217.472  35.445 -59.488  1.00  0.00           C  
ATOM   2022  HA  ASP   141     218.140  34.705 -59.048  1.00  0.00           H  
ATOM   2023  CB  ASP   141     218.308  36.761 -59.838  1.00  0.00           C  
ATOM   2024  HB2 ASP   141     217.589  37.572 -59.960  1.00  0.00           H  
ATOM   2025  HB3 ASP   141     218.840  37.091 -58.946  1.00  0.00           H  
ATOM   2026  CG  ASP   141     219.196  36.630 -61.010  1.00  0.00           C  
ATOM   2027  OD1 ASP   141     219.389  37.676 -61.700  1.00  0.00           O  
ATOM   2028  OD2 ASP   141     219.761  35.533 -61.296  1.00  0.00           O  
ATOM   2029  C   ASP   141     216.422  35.816 -58.450  1.00  0.00           C  
ATOM   2030  O   ASP   141     215.670  36.805 -58.610  1.00  0.00           O  
ATOM   2031  N   ALA   142     216.357  35.001 -57.328  1.00  0.00           N  
ATOM   2032  H   ALA   142     217.020  34.240 -57.293  1.00  0.00           H  
ATOM   2033  CA  ALA   142     215.323  35.067 -56.298  1.00  0.00           C  
ATOM   2034  HA  ALA   142     215.508  34.147 -55.743  1.00  0.00           H  
ATOM   2035  CB  ALA   142     215.596  36.251 -55.357  1.00  0.00           C  
ATOM   2036  HB1 ALA   142     214.703  36.857 -55.206  1.00  0.00           H  
ATOM   2037  HB2 ALA   142     215.768  35.791 -54.384  1.00  0.00           H  
ATOM   2038  HB3 ALA   142     216.469  36.844 -55.629  1.00  0.00           H  
ATOM   2039  C   ALA   142     213.866  34.821 -56.698  1.00  0.00           C  
ATOM   2040  O   ALA   142     213.725  34.642 -57.913  1.00  0.00           O  
ATOM   2041  N   GLU   143     212.868  34.745 -55.801  1.00  0.00           N  
ATOM   2042  H   GLU   143     213.088  34.994 -54.847  1.00  0.00           H  
ATOM   2043  CA  GLU   143     211.505  34.335 -56.103  1.00  0.00           C  
ATOM   2044  HA  GLU   143     211.462  33.434 -56.715  1.00  0.00           H  
ATOM   2045  CB  GLU   143     210.826  34.029 -54.812  1.00  0.00           C  
ATOM   2046  HB2 GLU   143     211.532  33.337 -54.353  1.00  0.00           H  
ATOM   2047  HB3 GLU   143     210.793  34.908 -54.170  1.00  0.00           H  
ATOM   2048  CG  GLU   143     209.467  33.288 -54.938  1.00  0.00           C  
ATOM   2049  HG2 GLU   143     208.649  33.932 -55.261  1.00  0.00           H  
ATOM   2050  HG3 GLU   143     209.678  32.527 -55.689  1.00  0.00           H  
ATOM   2051  CD  GLU   143     209.072  32.659 -53.602  1.00  0.00           C  
ATOM   2052  OE1 GLU   143     209.590  33.098 -52.560  1.00  0.00           O  
ATOM   2053  OE2 GLU   143     208.313  31.674 -53.608  1.00  0.00           O  
ATOM   2054  C   GLU   143     210.799  35.565 -56.807  1.00  0.00           C  
ATOM   2055  O   GLU   143     211.105  36.743 -56.597  1.00  0.00           O  
ATOM   2056  N   PHE   144     209.930  35.198 -57.740  1.00  0.00           N  
ATOM   2057  H   PHE   144     209.641  34.237 -57.853  1.00  0.00           H  
ATOM   2058  CA  PHE   144     209.184  36.216 -58.580  1.00  0.00           C  
ATOM   2059  HA  PHE   144     209.916  36.965 -58.881  1.00  0.00           H  
ATOM   2060  CB  PHE   144     208.697  35.346 -59.839  1.00  0.00           C  
ATOM   2061  HB2 PHE   144     207.958  34.585 -59.586  1.00  0.00           H  
ATOM   2062  HB3 PHE   144     207.997  35.824 -60.524  1.00  0.00           H  
ATOM   2063  CG  PHE   144     209.720  34.595 -60.689  1.00  0.00           C  
ATOM   2064  CD1 PHE   144     210.743  35.303 -61.277  1.00  0.00           C  
ATOM   2065  HD1 PHE   144     210.994  36.270 -60.868  1.00  0.00           H  
ATOM   2066  CE1 PHE   144     211.581  34.611 -62.221  1.00  0.00           C  
ATOM   2067  HE1 PHE   144     212.407  35.079 -62.736  1.00  0.00           H  
ATOM   2068  CZ  PHE   144     211.323  33.221 -62.510  1.00  0.00           C  
ATOM   2069  HZ  PHE   144     211.932  32.683 -63.221  1.00  0.00           H  
ATOM   2070  CE2 PHE   144     210.319  32.527 -61.874  1.00  0.00           C  
ATOM   2071  HE2 PHE   144     210.137  31.474 -62.032  1.00  0.00           H  
ATOM   2072  CD2 PHE   144     209.531  33.253 -60.988  1.00  0.00           C  
ATOM   2073  HD2 PHE   144     208.669  32.733 -60.598  1.00  0.00           H  
ATOM   2074  C   PHE   144     207.993  36.764 -57.905  1.00  0.00           C  
ATOM   2075  O   PHE   144     207.608  37.916 -58.038  1.00  0.00           O  
ATOM   2076  N   ARG   145     207.363  35.930 -57.058  1.00  0.00           N  
ATOM   2077  H   ARG   145     207.559  34.946 -57.180  1.00  0.00           H  
ATOM   2078  CA  ARG   145     206.398  36.373 -56.041  1.00  0.00           C  
ATOM   2079  HA  ARG   145     206.092  37.378 -56.331  1.00  0.00           H  
ATOM   2080  CB  ARG   145     205.160  35.544 -55.792  1.00  0.00           C  
ATOM   2081  HB2 ARG   145     204.605  35.589 -56.729  1.00  0.00           H  
ATOM   2082  HB3 ARG   145     205.352  34.551 -55.387  1.00  0.00           H  
ATOM   2083  CG  ARG   145     204.237  36.153 -54.735  1.00  0.00           C  
ATOM   2084  HG2 ARG   145     204.676  36.494 -53.797  1.00  0.00           H  
ATOM   2085  HG3 ARG   145     203.751  37.049 -55.122  1.00  0.00           H  
ATOM   2086  CD  ARG   145     203.198  35.061 -54.351  1.00  0.00           C  
ATOM   2087  HD2 ARG   145     202.744  34.731 -55.285  1.00  0.00           H  
ATOM   2088  HD3 ARG   145     203.823  34.238 -54.006  1.00  0.00           H  
ATOM   2089  NE  ARG   145     201.982  35.339 -53.494  1.00  0.00           N  
ATOM   2090  HE  ARG   145     201.784  36.314 -53.314  1.00  0.00           H  
ATOM   2091  CZ  ARG   145     201.219  34.441 -52.965  1.00  0.00           C  
ATOM   2092  NH1 ARG   145     201.394  33.115 -53.008  1.00  0.00           N  
ATOM   2093 HH11 ARG   145     202.253  32.822 -53.452  1.00  0.00           H  
ATOM   2094 HH12 ARG   145     200.802  32.455 -52.524  1.00  0.00           H  
ATOM   2095  NH2 ARG   145     200.039  34.712 -52.398  1.00  0.00           N  
ATOM   2096 HH21 ARG   145     199.713  35.627 -52.117  1.00  0.00           H  
ATOM   2097 HH22 ARG   145     199.491  33.926 -52.080  1.00  0.00           H  
ATOM   2098  C   ARG   145     207.190  36.722 -54.772  1.00  0.00           C  
ATOM   2099  O   ARG   145     207.721  35.853 -54.038  1.00  0.00           O  
ATOM   2100  N   HIE   146     207.198  37.958 -54.427  1.00  0.00           N  
ATOM   2101  H   HIE   146     206.763  38.574 -55.098  1.00  0.00           H  
ATOM   2102  CA  HIE   146     207.886  38.455 -53.250  1.00  0.00           C  
ATOM   2103  HA  HIE   146     208.047  37.615 -52.574  1.00  0.00           H  
ATOM   2104  CB  HIE   146     209.255  38.888 -53.630  1.00  0.00           C  
ATOM   2105  HB2 HIE   146     209.687  37.980 -54.051  1.00  0.00           H  
ATOM   2106  HB3 HIE   146     209.170  39.547 -54.493  1.00  0.00           H  
ATOM   2107  CG  HIE   146     210.083  39.427 -52.534  1.00  0.00           C  
ATOM   2108  ND1 HIE   146     211.009  38.779 -51.751  1.00  0.00           N  
ATOM   2109  CE1 HIE   146     211.585  39.692 -50.908  1.00  0.00           C  
ATOM   2110  HE1 HIE   146     212.197  39.515 -50.036  1.00  0.00           H  
ATOM   2111  NE2 HIE   146     211.042  40.876 -51.247  1.00  0.00           N  
ATOM   2112  HE2 HIE   146     211.220  41.705 -50.697  1.00  0.00           H  
ATOM   2113  CD2 HIE   146     210.080  40.765 -52.174  1.00  0.00           C  
ATOM   2114  HD2 HIE   146     209.801  41.588 -52.815  1.00  0.00           H  
ATOM   2115  C   HIE   146     207.107  39.515 -52.532  1.00  0.00           C  
ATOM   2116  O   HIE   146     206.405  40.283 -53.179  1.00  0.00           O  
ATOM   2117  N   ASP   147     207.289  39.641 -51.226  1.00  0.00           N  
ATOM   2118  H   ASP   147     208.016  39.126 -50.751  1.00  0.00           H  
ATOM   2119  CA  ASP   147     206.603  40.604 -50.278  1.00  0.00           C  
ATOM   2120  HA  ASP   147     205.582  40.234 -50.183  1.00  0.00           H  
ATOM   2121  CB  ASP   147     207.302  40.557 -48.795  1.00  0.00           C  
ATOM   2122  HB2 ASP   147     208.150  41.237 -48.708  1.00  0.00           H  
ATOM   2123  HB3 ASP   147     206.428  40.826 -48.202  1.00  0.00           H  
ATOM   2124  CG  ASP   147     207.704  39.141 -48.346  1.00  0.00           C  
ATOM   2125  OD1 ASP   147     207.118  38.092 -48.673  1.00  0.00           O  
ATOM   2126  OD2 ASP   147     208.606  39.095 -47.442  1.00  0.00           O  
ATOM   2127  C   ASP   147     206.592  42.057 -50.624  1.00  0.00           C  
ATOM   2128  O   ASP   147     205.829  42.794 -49.969  1.00  0.00           O  
ATOM   2129  N   SER   148     207.367  42.535 -51.576  1.00  0.00           N  
ATOM   2130  H   SER   148     208.030  41.886 -51.977  1.00  0.00           H  
ATOM   2131  CA  SER   148     207.384  43.959 -52.019  1.00  0.00           C  
ATOM   2132  HA  SER   148     206.499  44.516 -51.710  1.00  0.00           H  
ATOM   2133  CB  SER   148     208.633  44.540 -51.333  1.00  0.00           C  
ATOM   2134  HB2 SER   148     208.583  45.610 -51.537  1.00  0.00           H  
ATOM   2135  HB3 SER   148     208.522  44.640 -50.254  1.00  0.00           H  
ATOM   2136  OG  SER   148     209.871  43.931 -51.630  1.00  0.00           O  
ATOM   2137  HG  SER   148     210.450  44.523 -51.144  1.00  0.00           H  
ATOM   2138  C   SER   148     207.554  44.088 -53.504  1.00  0.00           C  
ATOM   2139  O   SER   148     208.019  45.124 -54.011  1.00  0.00           O  
ATOM   2140  N   GLY   149     207.029  43.113 -54.201  1.00  0.00           N  
ATOM   2141  H   GLY   149     206.718  42.246 -53.787  1.00  0.00           H  
ATOM   2142  CA  GLY   149     207.025  43.232 -55.688  1.00  0.00           C  
ATOM   2143  HA2 GLY   149     206.535  42.367 -56.133  1.00  0.00           H  
ATOM   2144  HA3 GLY   149     206.308  44.027 -55.893  1.00  0.00           H  
ATOM   2145  C   GLY   149     208.333  43.308 -56.371  1.00  0.00           C  
ATOM   2146  O   GLY   149     209.263  42.633 -56.047  1.00  0.00           O  
ATOM   2147  N   TYR   150     208.436  44.364 -57.203  1.00  0.00           N  
ATOM   2148  H   TYR   150     207.573  44.662 -57.635  1.00  0.00           H  
ATOM   2149  CA  TYR   150     209.635  44.541 -58.112  1.00  0.00           C  
ATOM   2150  HA  TYR   150     209.993  43.528 -58.295  1.00  0.00           H  
ATOM   2151  CB  TYR   150     209.305  45.252 -59.444  1.00  0.00           C  
ATOM   2152  HB2 TYR   150     210.140  45.137 -60.136  1.00  0.00           H  
ATOM   2153  HB3 TYR   150     208.443  44.690 -59.804  1.00  0.00           H  
ATOM   2154  CG  TYR   150     208.830  46.690 -59.367  1.00  0.00           C  
ATOM   2155  CD1 TYR   150     209.756  47.771 -59.502  1.00  0.00           C  
ATOM   2156  HD1 TYR   150     210.792  47.469 -59.456  1.00  0.00           H  
ATOM   2157  CE1 TYR   150     209.292  49.079 -59.409  1.00  0.00           C  
ATOM   2158  HE1 TYR   150     209.926  49.951 -59.471  1.00  0.00           H  
ATOM   2159  CZ  TYR   150     207.873  49.375 -59.284  1.00  0.00           C  
ATOM   2160  OH  TYR   150     207.510  50.667 -59.507  1.00  0.00           O  
ATOM   2161  HH  TYR   150     206.552  50.684 -59.570  1.00  0.00           H  
ATOM   2162  CE2 TYR   150     206.976  48.250 -59.241  1.00  0.00           C  
ATOM   2163  HE2 TYR   150     205.905  48.379 -59.208  1.00  0.00           H  
ATOM   2164  CD2 TYR   150     207.448  46.898 -59.165  1.00  0.00           C  
ATOM   2165  HD2 TYR   150     206.887  45.977 -59.100  1.00  0.00           H  
ATOM   2166  C   TYR   150     210.764  45.330 -57.392  1.00  0.00           C  
ATOM   2167  O   TYR   150     211.785  45.759 -57.981  1.00  0.00           O  
ATOM   2168  N   GLU   151     210.603  45.718 -56.050  1.00  0.00           N  
ATOM   2169  H   GLU   151     209.731  45.383 -55.667  1.00  0.00           H  
ATOM   2170  CA  GLU   151     211.495  46.481 -55.099  1.00  0.00           C  
ATOM   2171  HA  GLU   151     212.276  47.019 -55.636  1.00  0.00           H  
ATOM   2172  CB  GLU   151     210.699  47.574 -54.293  1.00  0.00           C  
ATOM   2173  HB2 GLU   151     209.932  47.947 -54.972  1.00  0.00           H  
ATOM   2174  HB3 GLU   151     210.290  47.048 -53.430  1.00  0.00           H  
ATOM   2175  CG  GLU   151     211.532  48.786 -53.861  1.00  0.00           C  
ATOM   2176  HG2 GLU   151     212.163  48.605 -52.990  1.00  0.00           H  
ATOM   2177  HG3 GLU   151     212.260  49.070 -54.620  1.00  0.00           H  
ATOM   2178  CD  GLU   151     210.701  50.044 -53.478  1.00  0.00           C  
ATOM   2179  OE1 GLU   151     210.540  50.313 -52.291  1.00  0.00           O  
ATOM   2180  OE2 GLU   151     209.949  50.578 -54.322  1.00  0.00           O  
ATOM   2181  C   GLU   151     212.484  45.649 -54.137  1.00  0.00           C  
ATOM   2182  O   GLU   151     212.593  45.976 -52.969  1.00  0.00           O  
ATOM   2183  N   VAL   152     213.236  44.623 -54.599  1.00  0.00           N  
ATOM   2184  H   VAL   152     213.222  44.417 -55.588  1.00  0.00           H  
ATOM   2185  CA  VAL   152     213.977  43.778 -53.592  1.00  0.00           C  
ATOM   2186  HA  VAL   152     213.450  43.842 -52.640  1.00  0.00           H  
ATOM   2187  CB  VAL   152     214.189  42.259 -53.987  1.00  0.00           C  
ATOM   2188  HB  VAL   152     215.052  42.298 -54.652  1.00  0.00           H  
ATOM   2189  CG1 VAL   152     214.592  41.407 -52.767  1.00  0.00           C  
ATOM   2190 HG11 VAL   152     214.800  40.394 -53.109  1.00  0.00           H  
ATOM   2191 HG12 VAL   152     215.469  41.861 -52.306  1.00  0.00           H  
ATOM   2192 HG13 VAL   152     213.764  41.405 -52.059  1.00  0.00           H  
ATOM   2193  CG2 VAL   152     212.967  41.521 -54.728  1.00  0.00           C  
ATOM   2194 HG21 VAL   152     213.476  40.626 -55.086  1.00  0.00           H  
ATOM   2195 HG22 VAL   152     212.141  41.241 -54.074  1.00  0.00           H  
ATOM   2196 HG23 VAL   152     212.653  42.076 -55.612  1.00  0.00           H  
ATOM   2197  C   VAL   152     215.287  44.391 -53.218  1.00  0.00           C  
ATOM   2198  O   VAL   152     216.140  44.755 -54.020  1.00  0.00           O  
ATOM   2199  N   HIE   153     215.521  44.662 -51.901  1.00  0.00           N  
ATOM   2200  H   HIE   153     214.692  44.556 -51.333  1.00  0.00           H  
ATOM   2201  CA  HIE   153     216.798  44.936 -51.164  1.00  0.00           C  
ATOM   2202  HA  HIE   153     217.335  45.614 -51.827  1.00  0.00           H  
ATOM   2203  CB  HIE   153     216.564  45.635 -49.790  1.00  0.00           C  
ATOM   2204  HB2 HIE   153     216.036  44.978 -49.098  1.00  0.00           H  
ATOM   2205  HB3 HIE   153     217.515  45.823 -49.292  1.00  0.00           H  
ATOM   2206  CG  HIE   153     215.767  46.913 -49.785  1.00  0.00           C  
ATOM   2207  ND1 HIE   153     216.101  48.186 -50.319  1.00  0.00           N  
ATOM   2208  CE1 HIE   153     215.117  49.026 -50.003  1.00  0.00           C  
ATOM   2209  HE1 HIE   153     215.009  50.097 -50.092  1.00  0.00           H  
ATOM   2210  NE2 HIE   153     214.295  48.357 -49.221  1.00  0.00           N  
ATOM   2211  HE2 HIE   153     213.520  48.747 -48.702  1.00  0.00           H  
ATOM   2212  CD2 HIE   153     214.596  47.068 -49.160  1.00  0.00           C  
ATOM   2213  HD2 HIE   153     213.962  46.292 -48.758  1.00  0.00           H  
ATOM   2214  C   HIE   153     217.767  43.787 -51.063  1.00  0.00           C  
ATOM   2215  O   HIE   153     218.550  43.619 -50.085  1.00  0.00           O  
ATOM   2216  N   HIE   154     217.740  42.903 -52.083  1.00  0.00           N  
ATOM   2217  H   HIE   154     217.167  43.113 -52.887  1.00  0.00           H  
ATOM   2218  CA  HIE   154     218.589  41.599 -52.154  1.00  0.00           C  
ATOM   2219  HA  HIE   154     218.241  40.966 -51.338  1.00  0.00           H  
ATOM   2220  CB  HIE   154     218.376  40.962 -53.577  1.00  0.00           C  
ATOM   2221  HB2 HIE   154     218.945  40.033 -53.609  1.00  0.00           H  
ATOM   2222  HB3 HIE   154     217.321  40.766 -53.769  1.00  0.00           H  
ATOM   2223  CG  HIE   154     219.022  41.771 -54.652  1.00  0.00           C  
ATOM   2224  ND1 HIE   154     218.833  43.112 -54.963  1.00  0.00           N  
ATOM   2225  CE1 HIE   154     219.704  43.377 -55.871  1.00  0.00           C  
ATOM   2226  HE1 HIE   154     219.888  44.412 -56.117  1.00  0.00           H  
ATOM   2227  NE2 HIE   154     220.392  42.284 -56.218  1.00  0.00           N  
ATOM   2228  HE2 HIE   154     220.978  42.230 -57.038  1.00  0.00           H  
ATOM   2229  CD2 HIE   154     220.001  41.220 -55.443  1.00  0.00           C  
ATOM   2230  HD2 HIE   154     220.411  40.229 -55.575  1.00  0.00           H  
ATOM   2231  C   HIE   154     220.124  41.640 -51.902  1.00  0.00           C  
ATOM   2232  O   HIE   154     220.790  40.622 -51.525  1.00  0.00           O  
ATOM   2233  N   GLN   155     220.751  42.841 -52.169  1.00  0.00           N  
ATOM   2234  H   GLN   155     220.221  43.627 -52.519  1.00  0.00           H  
ATOM   2235  CA  GLN   155     222.242  42.991 -52.149  1.00  0.00           C  
ATOM   2236  HA  GLN   155     222.606  42.223 -52.831  1.00  0.00           H  
ATOM   2237  CB  GLN   155     222.627  44.385 -52.669  1.00  0.00           C  
ATOM   2238  HB2 GLN   155     222.100  44.529 -53.613  1.00  0.00           H  
ATOM   2239  HB3 GLN   155     222.332  45.188 -51.993  1.00  0.00           H  
ATOM   2240  CG  GLN   155     224.129  44.728 -53.058  1.00  0.00           C  
ATOM   2241  HG2 GLN   155     224.220  45.802 -53.224  1.00  0.00           H  
ATOM   2242  HG3 GLN   155     224.691  44.451 -52.166  1.00  0.00           H  
ATOM   2243  CD  GLN   155     224.572  43.872 -54.228  1.00  0.00           C  
ATOM   2244  OE1 GLN   155     224.957  42.703 -54.155  1.00  0.00           O  
ATOM   2245  NE2 GLN   155     224.599  44.415 -55.403  1.00  0.00           N  
ATOM   2246 HE21 GLN   155     225.203  44.049 -56.126  1.00  0.00           H  
ATOM   2247 HE22 GLN   155     224.039  45.225 -55.624  1.00  0.00           H  
ATOM   2248  C   GLN   155     222.879  42.689 -50.792  1.00  0.00           C  
ATOM   2249  O   GLN   155     224.086  42.522 -50.748  1.00  0.00           O  
ATOM   2250  N   LYS   156     222.109  42.540 -49.692  1.00  0.00           N  
ATOM   2251  H   LYS   156     221.108  42.668 -49.731  1.00  0.00           H  
ATOM   2252  CA  LYS   156     222.652  42.250 -48.330  1.00  0.00           C  
ATOM   2253  HA  LYS   156     223.732  42.346 -48.440  1.00  0.00           H  
ATOM   2254  CB  LYS   156     222.251  43.342 -47.200  1.00  0.00           C  
ATOM   2255  HB2 LYS   156     221.172  43.467 -47.120  1.00  0.00           H  
ATOM   2256  HB3 LYS   156     222.651  43.027 -46.237  1.00  0.00           H  
ATOM   2257  CG  LYS   156     222.674  44.755 -47.603  1.00  0.00           C  
ATOM   2258  HG2 LYS   156     223.757  44.816 -47.495  1.00  0.00           H  
ATOM   2259  HG3 LYS   156     222.361  44.907 -48.636  1.00  0.00           H  
ATOM   2260  CD  LYS   156     221.989  45.763 -46.718  1.00  0.00           C  
ATOM   2261  HD2 LYS   156     220.902  45.715 -46.791  1.00  0.00           H  
ATOM   2262  HD3 LYS   156     222.407  45.451 -45.761  1.00  0.00           H  
ATOM   2263  CE  LYS   156     222.597  47.179 -47.026  1.00  0.00           C  
ATOM   2264  HE2 LYS   156     223.685  47.109 -47.015  1.00  0.00           H  
ATOM   2265  HE3 LYS   156     222.280  47.636 -47.964  1.00  0.00           H  
ATOM   2266  NZ  LYS   156     222.131  48.075 -45.875  1.00  0.00           N  
ATOM   2267  HZ1 LYS   156     222.366  49.031 -46.098  1.00  0.00           H  
ATOM   2268  HZ2 LYS   156     221.132  47.955 -45.782  1.00  0.00           H  
ATOM   2269  HZ3 LYS   156     222.617  47.898 -45.008  1.00  0.00           H  
ATOM   2270  C   LYS   156     222.388  40.823 -47.869  1.00  0.00           C  
ATOM   2271  O   LYS   156     222.545  40.573 -46.664  1.00  0.00           O  
ATOM   2272  N   LEU   157     221.996  39.945 -48.744  1.00  0.00           N  
ATOM   2273  H   LEU   157     221.850  40.207 -49.708  1.00  0.00           H  
ATOM   2274  CA  LEU   157     221.876  38.522 -48.472  1.00  0.00           C  
ATOM   2275  HA  LEU   157     222.137  38.314 -47.434  1.00  0.00           H  
ATOM   2276  CB  LEU   157     220.358  38.197 -48.702  1.00  0.00           C  
ATOM   2277  HB2 LEU   157     219.877  38.432 -49.651  1.00  0.00           H  
ATOM   2278  HB3 LEU   157     220.240  37.114 -48.693  1.00  0.00           H  
ATOM   2279  CG  LEU   157     219.429  38.656 -47.623  1.00  0.00           C  
ATOM   2280  HG  LEU   157     219.705  39.706 -47.530  1.00  0.00           H  
ATOM   2281  CD1 LEU   157     217.906  38.811 -47.930  1.00  0.00           C  
ATOM   2282 HD11 LEU   157     217.426  39.226 -47.044  1.00  0.00           H  
ATOM   2283 HD12 LEU   157     217.685  39.491 -48.752  1.00  0.00           H  
ATOM   2284 HD13 LEU   157     217.650  37.794 -48.229  1.00  0.00           H  
ATOM   2285  CD2 LEU   157     219.654  38.000 -46.201  1.00  0.00           C  
ATOM   2286 HD21 LEU   157     220.723  37.908 -46.007  1.00  0.00           H  
ATOM   2287 HD22 LEU   157     219.091  38.632 -45.514  1.00  0.00           H  
ATOM   2288 HD23 LEU   157     219.181  37.037 -46.394  1.00  0.00           H  
ATOM   2289  C   LEU   157     222.729  37.527 -49.240  1.00  0.00           C  
ATOM   2290  O   LEU   157     222.540  36.314 -49.207  1.00  0.00           O  
ATOM   2291  N   VAL   158     223.776  37.994 -49.897  1.00  0.00           N  
ATOM   2292  H   VAL   158     224.016  38.974 -49.936  1.00  0.00           H  
ATOM   2293  CA  VAL   158     224.687  37.258 -50.795  1.00  0.00           C  
ATOM   2294  HA  VAL   158     224.592  36.193 -50.582  1.00  0.00           H  
ATOM   2295  CB  VAL   158     224.440  37.641 -52.263  1.00  0.00           C  
ATOM   2296  HB  VAL   158     224.957  38.594 -52.372  1.00  0.00           H  
ATOM   2297  CG1 VAL   158     225.197  36.674 -53.181  1.00  0.00           C  
ATOM   2298 HG11 VAL   158     224.911  35.628 -53.290  1.00  0.00           H  
ATOM   2299 HG12 VAL   158     225.249  37.180 -54.145  1.00  0.00           H  
ATOM   2300 HG13 VAL   158     226.267  36.667 -52.972  1.00  0.00           H  
ATOM   2301  CG2 VAL   158     222.963  37.610 -52.723  1.00  0.00           C  
ATOM   2302 HG21 VAL   158     222.485  38.579 -52.580  1.00  0.00           H  
ATOM   2303 HG22 VAL   158     222.866  37.434 -53.794  1.00  0.00           H  
ATOM   2304 HG23 VAL   158     222.449  36.864 -52.116  1.00  0.00           H  
ATOM   2305  C   VAL   158     226.020  37.733 -50.332  1.00  0.00           C  
ATOM   2306  O   VAL   158     226.287  38.931 -50.282  1.00  0.00           O  
ATOM   2307  N   PHE   159     226.861  36.781 -49.987  1.00  0.00           N  
ATOM   2308  H   PHE   159     226.655  35.798 -50.090  1.00  0.00           H  
ATOM   2309  CA  PHE   159     228.149  36.976 -49.296  1.00  0.00           C  
ATOM   2310  HA  PHE   159     228.485  38.012 -49.345  1.00  0.00           H  
ATOM   2311  CB  PHE   159     228.126  36.432 -47.830  1.00  0.00           C  
ATOM   2312  HB2 PHE   159     228.106  35.349 -47.710  1.00  0.00           H  
ATOM   2313  HB3 PHE   159     229.047  36.758 -47.346  1.00  0.00           H  
ATOM   2314  CG  PHE   159     226.965  37.024 -46.962  1.00  0.00           C  
ATOM   2315  CD1 PHE   159     225.658  36.435 -47.038  1.00  0.00           C  
ATOM   2316  HD1 PHE   159     225.402  35.531 -47.570  1.00  0.00           H  
ATOM   2317  CE1 PHE   159     224.615  37.078 -46.353  1.00  0.00           C  
ATOM   2318  HE1 PHE   159     223.626  36.644 -46.364  1.00  0.00           H  
ATOM   2319  CZ  PHE   159     224.865  38.112 -45.491  1.00  0.00           C  
ATOM   2320  HZ  PHE   159     224.108  38.518 -44.836  1.00  0.00           H  
ATOM   2321  CE2 PHE   159     226.119  38.638 -45.305  1.00  0.00           C  
ATOM   2322  HE2 PHE   159     226.275  39.565 -44.774  1.00  0.00           H  
ATOM   2323  CD2 PHE   159     227.154  38.109 -46.064  1.00  0.00           C  
ATOM   2324  HD2 PHE   159     228.147  38.513 -45.938  1.00  0.00           H  
ATOM   2325  C   PHE   159     229.181  36.200 -50.052  1.00  0.00           C  
ATOM   2326  O   PHE   159     228.970  35.582 -51.090  1.00  0.00           O  
ATOM   2327  N   PHE   160     230.365  36.351 -49.591  1.00  0.00           N  
ATOM   2328  H   PHE   160     230.448  36.898 -48.747  1.00  0.00           H  
ATOM   2329  CA  PHE   160     231.523  35.608 -50.040  1.00  0.00           C  
ATOM   2330  HA  PHE   160     231.276  35.070 -50.955  1.00  0.00           H  
ATOM   2331  CB  PHE   160     232.679  36.466 -50.331  1.00  0.00           C  
ATOM   2332  HB2 PHE   160     232.637  37.236 -49.561  1.00  0.00           H  
ATOM   2333  HB3 PHE   160     233.585  35.862 -50.280  1.00  0.00           H  
ATOM   2334  CG  PHE   160     232.590  37.025 -51.763  1.00  0.00           C  
ATOM   2335  CD1 PHE   160     232.094  38.322 -51.987  1.00  0.00           C  
ATOM   2336  HD1 PHE   160     231.629  38.860 -51.174  1.00  0.00           H  
ATOM   2337  CE1 PHE   160     232.128  38.809 -53.284  1.00  0.00           C  
ATOM   2338  HE1 PHE   160     231.493  39.654 -53.505  1.00  0.00           H  
ATOM   2339  CZ  PHE   160     232.812  38.147 -54.371  1.00  0.00           C  
ATOM   2340  HZ  PHE   160     232.901  38.617 -55.339  1.00  0.00           H  
ATOM   2341  CE2 PHE   160     233.282  36.798 -54.135  1.00  0.00           C  
ATOM   2342  HE2 PHE   160     233.823  36.277 -54.911  1.00  0.00           H  
ATOM   2343  CD2 PHE   160     233.153  36.263 -52.797  1.00  0.00           C  
ATOM   2344  HD2 PHE   160     233.564  35.289 -52.576  1.00  0.00           H  
ATOM   2345  C   PHE   160     231.843  34.493 -49.051  1.00  0.00           C  
ATOM   2346  O   PHE   160     231.318  34.395 -47.924  1.00  0.00           O  
ATOM   2347  N   ALA   161     232.878  33.733 -49.374  1.00  0.00           N  
ATOM   2348  H   ALA   161     233.144  33.683 -50.347  1.00  0.00           H  
ATOM   2349  CA  ALA   161     233.425  32.725 -48.438  1.00  0.00           C  
ATOM   2350  HA  ALA   161     232.588  32.105 -48.117  1.00  0.00           H  
ATOM   2351  CB  ALA   161     234.441  31.836 -49.093  1.00  0.00           C  
ATOM   2352  HB1 ALA   161     234.556  31.008 -48.395  1.00  0.00           H  
ATOM   2353  HB2 ALA   161     234.171  31.217 -49.948  1.00  0.00           H  
ATOM   2354  HB3 ALA   161     235.337  32.433 -49.270  1.00  0.00           H  
ATOM   2355  C   ALA   161     234.140  33.413 -47.257  1.00  0.00           C  
ATOM   2356  O   ALA   161     234.504  32.771 -46.316  1.00  0.00           O  
ATOM   2357  N   GLU   162     234.300  34.754 -47.184  1.00  0.00           N  
ATOM   2358  H   GLU   162     234.007  35.367 -47.931  1.00  0.00           H  
ATOM   2359  CA  GLU   162     235.000  35.434 -46.097  1.00  0.00           C  
ATOM   2360  HA  GLU   162     235.198  34.733 -45.286  1.00  0.00           H  
ATOM   2361  CB  GLU   162     236.327  35.874 -46.662  1.00  0.00           C  
ATOM   2362  HB2 GLU   162     236.961  36.048 -45.793  1.00  0.00           H  
ATOM   2363  HB3 GLU   162     236.727  35.043 -47.243  1.00  0.00           H  
ATOM   2364  CG  GLU   162     236.335  37.212 -47.501  1.00  0.00           C  
ATOM   2365  HG2 GLU   162     235.759  37.040 -48.411  1.00  0.00           H  
ATOM   2366  HG3 GLU   162     235.819  37.967 -46.908  1.00  0.00           H  
ATOM   2367  CD  GLU   162     237.706  37.569 -47.924  1.00  0.00           C  
ATOM   2368  OE1 GLU   162     238.004  38.771 -48.266  1.00  0.00           O  
ATOM   2369  OE2 GLU   162     238.505  36.586 -47.948  1.00  0.00           O  
ATOM   2370  C   GLU   162     234.296  36.395 -45.187  1.00  0.00           C  
ATOM   2371  O   GLU   162     234.931  37.082 -44.369  1.00  0.00           O  
ATOM   2372  N   ASP   163     232.950  36.332 -45.172  1.00  0.00           N  
ATOM   2373  H   ASP   163     232.403  35.667 -45.700  1.00  0.00           H  
ATOM   2374  CA  ASP   163     232.101  37.004 -44.162  1.00  0.00           C  
ATOM   2375  HA  ASP   163     232.685  37.654 -43.509  1.00  0.00           H  
ATOM   2376  CB  ASP   163     231.009  37.852 -44.809  1.00  0.00           C  
ATOM   2377  HB2 ASP   163     230.333  37.080 -45.177  1.00  0.00           H  
ATOM   2378  HB3 ASP   163     230.461  38.405 -44.047  1.00  0.00           H  
ATOM   2379  CG  ASP   163     231.413  38.789 -45.908  1.00  0.00           C  
ATOM   2380  OD1 ASP   163     231.318  38.470 -47.136  1.00  0.00           O  
ATOM   2381  OD2 ASP   163     231.853  39.950 -45.623  1.00  0.00           O  
ATOM   2382  C   ASP   163     231.274  35.984 -43.284  1.00  0.00           C  
ATOM   2383  O   ASP   163     230.909  34.932 -43.778  1.00  0.00           O  
ATOM   2384  N   VAL   164     230.920  36.521 -42.072  1.00  0.00           N  
ATOM   2385  H   VAL   164     231.224  37.460 -41.859  1.00  0.00           H  
ATOM   2386  CA  VAL   164     230.056  35.846 -41.163  1.00  0.00           C  
ATOM   2387  HA  VAL   164     230.362  34.806 -41.272  1.00  0.00           H  
ATOM   2388  CB  VAL   164     230.356  36.092 -39.630  1.00  0.00           C  
ATOM   2389  HB  VAL   164     229.585  35.515 -39.120  1.00  0.00           H  
ATOM   2390  CG1 VAL   164     231.821  35.708 -39.287  1.00  0.00           C  
ATOM   2391 HG11 VAL   164     232.087  34.777 -39.789  1.00  0.00           H  
ATOM   2392 HG12 VAL   164     232.491  36.516 -39.580  1.00  0.00           H  
ATOM   2393 HG13 VAL   164     231.790  35.446 -38.230  1.00  0.00           H  
ATOM   2394  CG2 VAL   164     230.107  37.499 -39.166  1.00  0.00           C  
ATOM   2395 HG21 VAL   164     230.549  37.647 -38.181  1.00  0.00           H  
ATOM   2396 HG22 VAL   164     230.574  38.174 -39.883  1.00  0.00           H  
ATOM   2397 HG23 VAL   164     229.071  37.694 -38.890  1.00  0.00           H  
ATOM   2398  C   VAL   164     228.545  35.741 -41.402  1.00  0.00           C  
ATOM   2399  O   VAL   164     227.961  34.738 -41.075  1.00  0.00           O  
ATOM   2400  N   GLY   165     227.907  36.698 -42.110  1.00  0.00           N  
ATOM   2401  H   GLY   165     228.473  37.461 -42.454  1.00  0.00           H  
ATOM   2402  CA  GLY   165     226.514  36.616 -42.513  1.00  0.00           C  
ATOM   2403  HA2 GLY   165     225.817  36.486 -41.685  1.00  0.00           H  
ATOM   2404  HA3 GLY   165     226.169  37.535 -42.988  1.00  0.00           H  
ATOM   2405  C   GLY   165     226.290  35.477 -43.561  1.00  0.00           C  
ATOM   2406  O   GLY   165     225.185  35.235 -44.050  1.00  0.00           O  
ATOM   2407  N   SER   166     227.266  34.585 -43.733  1.00  0.00           N  
ATOM   2408  H   SER   166     228.115  34.720 -43.203  1.00  0.00           H  
ATOM   2409  CA  SER   166     227.106  33.306 -44.476  1.00  0.00           C  
ATOM   2410  HA  SER   166     226.775  33.498 -45.496  1.00  0.00           H  
ATOM   2411  CB  SER   166     228.473  32.633 -44.592  1.00  0.00           C  
ATOM   2412  HB2 SER   166     228.905  32.432 -43.612  1.00  0.00           H  
ATOM   2413  HB3 SER   166     228.263  31.727 -45.160  1.00  0.00           H  
ATOM   2414  OG  SER   166     229.344  33.429 -45.319  1.00  0.00           O  
ATOM   2415  HG  SER   166     229.948  33.952 -44.786  1.00  0.00           H  
ATOM   2416  C   SER   166     226.187  32.299 -43.662  1.00  0.00           C  
ATOM   2417  O   SER   166     225.794  31.219 -44.079  1.00  0.00           O  
ATOM   2418  N   ASN   167     225.914  32.628 -42.317  1.00  0.00           N  
ATOM   2419  H   ASN   167     226.380  33.428 -41.912  1.00  0.00           H  
ATOM   2420  CA  ASN   167     225.134  31.855 -41.329  1.00  0.00           C  
ATOM   2421  HA  ASN   167     225.196  30.802 -41.601  1.00  0.00           H  
ATOM   2422  CB  ASN   167     225.785  32.115 -39.923  1.00  0.00           C  
ATOM   2423  HB2 ASN   167     225.785  33.182 -39.697  1.00  0.00           H  
ATOM   2424  HB3 ASN   167     225.129  31.659 -39.182  1.00  0.00           H  
ATOM   2425  CG  ASN   167     227.138  31.404 -39.732  1.00  0.00           C  
ATOM   2426  OD1 ASN   167     227.115  30.174 -39.950  1.00  0.00           O  
ATOM   2427  ND2 ASN   167     228.184  32.046 -39.365  1.00  0.00           N  
ATOM   2428 HD21 ASN   167     229.007  31.479 -39.225  1.00  0.00           H  
ATOM   2429 HD22 ASN   167     228.206  33.056 -39.378  1.00  0.00           H  
ATOM   2430  C   ASN   167     223.626  32.219 -41.523  1.00  0.00           C  
ATOM   2431  O   ASN   167     222.769  31.630 -40.824  1.00  0.00           O  
ATOM   2432  N   LYS   168     223.229  33.105 -42.514  1.00  0.00           N  
ATOM   2433  H   LYS   168     223.901  33.603 -43.080  1.00  0.00           H  
ATOM   2434  CA  LYS   168     221.847  33.378 -42.919  1.00  0.00           C  
ATOM   2435  HA  LYS   168     221.246  32.550 -42.544  1.00  0.00           H  
ATOM   2436  CB  LYS   168     221.333  34.662 -42.187  1.00  0.00           C  
ATOM   2437  HB2 LYS   168     220.355  34.882 -42.615  1.00  0.00           H  
ATOM   2438  HB3 LYS   168     221.159  34.395 -41.145  1.00  0.00           H  
ATOM   2439  CG  LYS   168     222.179  36.029 -42.239  1.00  0.00           C  
ATOM   2440  HG2 LYS   168     223.182  35.909 -41.828  1.00  0.00           H  
ATOM   2441  HG3 LYS   168     222.491  36.167 -43.274  1.00  0.00           H  
ATOM   2442  CD  LYS   168     221.312  37.280 -41.877  1.00  0.00           C  
ATOM   2443  HD2 LYS   168     220.404  37.197 -42.475  1.00  0.00           H  
ATOM   2444  HD3 LYS   168     221.001  37.242 -40.833  1.00  0.00           H  
ATOM   2445  CE  LYS   168     222.022  38.610 -42.193  1.00  0.00           C  
ATOM   2446  HE2 LYS   168     222.990  38.661 -41.694  1.00  0.00           H  
ATOM   2447  HE3 LYS   168     222.038  38.684 -43.280  1.00  0.00           H  
ATOM   2448  NZ  LYS   168     221.236  39.803 -41.703  1.00  0.00           N  
ATOM   2449  HZ1 LYS   168     221.466  40.601 -42.277  1.00  0.00           H  
ATOM   2450  HZ2 LYS   168     220.245  39.621 -41.784  1.00  0.00           H  
ATOM   2451  HZ3 LYS   168     221.286  40.142 -40.753  1.00  0.00           H  
ATOM   2452  C   LYS   168     221.632  33.391 -44.437  1.00  0.00           C  
ATOM   2453  O   LYS   168     220.726  32.785 -44.926  1.00  0.00           O  
ATOM   2454  N   GLY   169     222.669  33.770 -45.242  1.00  0.00           N  
ATOM   2455  H   GLY   169     223.507  34.125 -44.804  1.00  0.00           H  
ATOM   2456  CA  GLY   169     222.655  33.665 -46.683  1.00  0.00           C  
ATOM   2457  HA2 GLY   169     221.690  33.599 -47.186  1.00  0.00           H  
ATOM   2458  HA3 GLY   169     223.077  34.594 -47.067  1.00  0.00           H  
ATOM   2459  C   GLY   169     223.491  32.589 -47.378  1.00  0.00           C  
ATOM   2460  O   GLY   169     223.985  31.684 -46.732  1.00  0.00           O  
ATOM   2461  N   ALA   170     223.611  32.786 -48.685  1.00  0.00           N  
ATOM   2462  H   ALA   170     223.262  33.708 -48.904  1.00  0.00           H  
ATOM   2463  CA  ALA   170     224.334  31.996 -49.685  1.00  0.00           C  
ATOM   2464  HA  ALA   170     224.520  31.015 -49.247  1.00  0.00           H  
ATOM   2465  CB  ALA   170     223.373  31.800 -50.863  1.00  0.00           C  
ATOM   2466  HB1 ALA   170     223.032  32.797 -51.140  1.00  0.00           H  
ATOM   2467  HB2 ALA   170     223.930  31.233 -51.610  1.00  0.00           H  
ATOM   2468  HB3 ALA   170     222.571  31.116 -50.585  1.00  0.00           H  
ATOM   2469  C   ALA   170     225.651  32.688 -50.082  1.00  0.00           C  
ATOM   2470  O   ALA   170     225.768  33.914 -49.992  1.00  0.00           O  
ATOM   2471  N   ILE   171     226.537  31.869 -50.552  1.00  0.00           N  
ATOM   2472  H   ILE   171     226.246  30.908 -50.657  1.00  0.00           H  
ATOM   2473  CA  ILE   171     227.899  32.144 -50.897  1.00  0.00           C  
ATOM   2474  HA  ILE   171     228.196  33.159 -50.635  1.00  0.00           H  
ATOM   2475  CB  ILE   171     228.860  31.221 -50.092  1.00  0.00           C  
ATOM   2476  HB  ILE   171     229.833  31.520 -50.483  1.00  0.00           H  
ATOM   2477  CG2 ILE   171     228.789  31.525 -48.514  1.00  0.00           C  
ATOM   2478 HG21 ILE   171     227.808  31.233 -48.140  1.00  0.00           H  
ATOM   2479 HG22 ILE   171     229.641  31.027 -48.051  1.00  0.00           H  
ATOM   2480 HG23 ILE   171     228.962  32.598 -48.431  1.00  0.00           H  
ATOM   2481  CG1 ILE   171     228.783  29.731 -50.434  1.00  0.00           C  
ATOM   2482 HG12 ILE   171     228.699  29.733 -51.520  1.00  0.00           H  
ATOM   2483 HG13 ILE   171     229.788  29.327 -50.307  1.00  0.00           H  
ATOM   2484  CD1 ILE   171     227.789  28.981 -49.678  1.00  0.00           C  
ATOM   2485 HD11 ILE   171     228.081  28.915 -48.630  1.00  0.00           H  
ATOM   2486 HD12 ILE   171     226.770  29.359 -49.751  1.00  0.00           H  
ATOM   2487 HD13 ILE   171     227.736  27.919 -49.919  1.00  0.00           H  
ATOM   2488  C   ILE   171     228.251  32.009 -52.441  1.00  0.00           C  
ATOM   2489  O   ILE   171     227.923  31.119 -53.201  1.00  0.00           O  
ATOM   2490  N   ILE   172     228.967  33.026 -52.947  1.00  0.00           N  
ATOM   2491  H   ILE   172     229.127  33.768 -52.281  1.00  0.00           H  
ATOM   2492  CA  ILE   172     229.232  33.098 -54.370  1.00  0.00           C  
ATOM   2493  HA  ILE   172     228.256  32.977 -54.841  1.00  0.00           H  
ATOM   2494  CB  ILE   172     229.825  34.532 -54.701  1.00  0.00           C  
ATOM   2495  HB  ILE   172     230.692  34.792 -54.094  1.00  0.00           H  
ATOM   2496  CG2 ILE   172     230.326  34.712 -56.125  1.00  0.00           C  
ATOM   2497 HG21 ILE   172     230.930  33.830 -56.336  1.00  0.00           H  
ATOM   2498 HG22 ILE   172     229.397  34.681 -56.695  1.00  0.00           H  
ATOM   2499 HG23 ILE   172     230.904  35.631 -56.217  1.00  0.00           H  
ATOM   2500  CG1 ILE   172     228.743  35.621 -54.445  1.00  0.00           C  
ATOM   2501 HG12 ILE   172     228.118  35.810 -55.319  1.00  0.00           H  
ATOM   2502 HG13 ILE   172     228.031  35.291 -53.689  1.00  0.00           H  
ATOM   2503  CD1 ILE   172     229.248  37.040 -54.080  1.00  0.00           C  
ATOM   2504 HD11 ILE   172     229.788  37.518 -54.897  1.00  0.00           H  
ATOM   2505 HD12 ILE   172     228.281  37.507 -53.893  1.00  0.00           H  
ATOM   2506 HD13 ILE   172     229.923  37.057 -53.224  1.00  0.00           H  
ATOM   2507  C   ILE   172     230.179  31.926 -54.814  1.00  0.00           C  
ATOM   2508  O   ILE   172     231.156  31.615 -54.142  1.00  0.00           O  
ATOM   2509  N   GLY   173     229.931  31.291 -55.959  1.00  0.00           N  
ATOM   2510  H   GLY   173     229.061  31.581 -56.383  1.00  0.00           H  
ATOM   2511  CA  GLY   173     230.732  30.285 -56.590  1.00  0.00           C  
ATOM   2512  HA2 GLY   173     230.318  30.176 -57.592  1.00  0.00           H  
ATOM   2513  HA3 GLY   173     231.679  30.814 -56.695  1.00  0.00           H  
ATOM   2514  C   GLY   173     230.933  28.897 -55.942  1.00  0.00           C  
ATOM   2515  O   GLY   173     231.168  27.957 -56.677  1.00  0.00           O  
ATOM   2516  N   LEU   174     230.798  28.776 -54.667  1.00  0.00           N  
ATOM   2517  H   LEU   174     230.592  29.661 -54.226  1.00  0.00           H  
ATOM   2518  CA  LEU   174     231.024  27.635 -53.799  1.00  0.00           C  
ATOM   2519  HA  LEU   174     231.548  26.856 -54.352  1.00  0.00           H  
ATOM   2520  CB  LEU   174     231.988  28.012 -52.707  1.00  0.00           C  
ATOM   2521  HB2 LEU   174     231.473  28.827 -52.197  1.00  0.00           H  
ATOM   2522  HB3 LEU   174     232.050  27.213 -51.969  1.00  0.00           H  
ATOM   2523  CG  LEU   174     233.407  28.426 -53.170  1.00  0.00           C  
ATOM   2524  HG  LEU   174     233.522  29.105 -54.015  1.00  0.00           H  
ATOM   2525  CD1 LEU   174     234.180  28.928 -51.925  1.00  0.00           C  
ATOM   2526 HD11 LEU   174     233.987  28.181 -51.156  1.00  0.00           H  
ATOM   2527 HD12 LEU   174     235.243  29.084 -52.111  1.00  0.00           H  
ATOM   2528 HD13 LEU   174     233.589  29.775 -51.575  1.00  0.00           H  
ATOM   2529  CD2 LEU   174     234.258  27.152 -53.459  1.00  0.00           C  
ATOM   2530 HD21 LEU   174     234.415  26.525 -52.581  1.00  0.00           H  
ATOM   2531 HD22 LEU   174     233.762  26.534 -54.208  1.00  0.00           H  
ATOM   2532 HD23 LEU   174     235.242  27.398 -53.857  1.00  0.00           H  
ATOM   2533  C   LEU   174     229.715  26.983 -53.180  1.00  0.00           C  
ATOM   2534  O   LEU   174     229.705  26.345 -52.143  1.00  0.00           O  
ATOM   2535  N   MET   175     228.555  27.104 -53.884  1.00  0.00           N  
ATOM   2536  H   MET   175     228.578  27.589 -54.770  1.00  0.00           H  
ATOM   2537  CA  MET   175     227.223  26.590 -53.544  1.00  0.00           C  
ATOM   2538  HA  MET   175     227.308  26.328 -52.490  1.00  0.00           H  
ATOM   2539  CB  MET   175     225.988  27.401 -53.855  1.00  0.00           C  
ATOM   2540  HB2 MET   175     225.237  27.025 -53.160  1.00  0.00           H  
ATOM   2541  HB3 MET   175     226.114  28.475 -53.717  1.00  0.00           H  
ATOM   2542  CG  MET   175     225.163  27.322 -55.159  1.00  0.00           C  
ATOM   2543  HG2 MET   175     224.539  26.429 -55.176  1.00  0.00           H  
ATOM   2544  HG3 MET   175     224.509  28.182 -55.012  1.00  0.00           H  
ATOM   2545  SD  MET   175     225.973  27.543 -56.687  1.00  0.00           S  
ATOM   2546  CE  MET   175     226.824  29.126 -56.461  1.00  0.00           C  
ATOM   2547  HE1 MET   175     226.207  29.997 -56.682  1.00  0.00           H  
ATOM   2548  HE2 MET   175     227.329  29.202 -55.498  1.00  0.00           H  
ATOM   2549  HE3 MET   175     227.604  29.291 -57.204  1.00  0.00           H  
ATOM   2550  C   MET   175     227.114  25.123 -54.117  1.00  0.00           C  
ATOM   2551  O   MET   175     226.128  24.443 -53.761  1.00  0.00           O  
ATOM   2552  N   VAL   176     228.137  24.655 -54.903  1.00  0.00           N  
ATOM   2553  H   VAL   176     228.904  25.246 -55.192  1.00  0.00           H  
ATOM   2554  CA  VAL   176     228.161  23.335 -55.506  1.00  0.00           C  
ATOM   2555  HA  VAL   176     227.207  22.920 -55.829  1.00  0.00           H  
ATOM   2556  CB  VAL   176     229.134  23.293 -56.719  1.00  0.00           C  
ATOM   2557  HB  VAL   176     230.085  23.466 -56.216  1.00  0.00           H  
ATOM   2558  CG1 VAL   176     229.194  22.080 -57.720  1.00  0.00           C  
ATOM   2559 HG11 VAL   176     228.284  21.737 -58.213  1.00  0.00           H  
ATOM   2560 HG12 VAL   176     230.071  22.120 -58.365  1.00  0.00           H  
ATOM   2561 HG13 VAL   176     229.319  21.228 -57.051  1.00  0.00           H  
ATOM   2562  CG2 VAL   176     229.013  24.497 -57.647  1.00  0.00           C  
ATOM   2563 HG21 VAL   176     229.053  25.441 -57.104  1.00  0.00           H  
ATOM   2564 HG22 VAL   176     229.838  24.385 -58.350  1.00  0.00           H  
ATOM   2565 HG23 VAL   176     228.106  24.470 -58.251  1.00  0.00           H  
ATOM   2566  C   VAL   176     228.454  22.250 -54.463  1.00  0.00           C  
ATOM   2567  O   VAL   176     228.330  21.024 -54.676  1.00  0.00           O  
ATOM   2568  N   GLY   177     228.781  22.654 -53.191  1.00  0.00           N  
ATOM   2569  H   GLY   177     228.900  23.635 -52.984  1.00  0.00           H  
ATOM   2570  CA  GLY   177     228.855  21.761 -52.037  1.00  0.00           C  
ATOM   2571  HA2 GLY   177     229.808  21.234 -52.088  1.00  0.00           H  
ATOM   2572  HA3 GLY   177     228.957  22.354 -51.129  1.00  0.00           H  
ATOM   2573  C   GLY   177     227.667  20.796 -51.748  1.00  0.00           C  
ATOM   2574  O   GLY   177     227.860  19.739 -51.232  1.00  0.00           O  
ATOM   2575  N   GLY   178     226.448  21.167 -52.108  1.00  0.00           N  
ATOM   2576  H   GLY   178     226.292  22.116 -52.420  1.00  0.00           H  
ATOM   2577  CA  GLY   178     225.338  20.230 -52.057  1.00  0.00           C  
ATOM   2578  HA2 GLY   178     225.064  20.150 -51.005  1.00  0.00           H  
ATOM   2579  HA3 GLY   178     224.499  20.728 -52.541  1.00  0.00           H  
ATOM   2580  C   GLY   178     225.346  18.884 -52.781  1.00  0.00           C  
ATOM   2581  O   GLY   178     224.324  18.164 -52.717  1.00  0.00           O  
ATOM   2582  N   VAL   179     226.469  18.470 -53.387  1.00  0.00           N  
ATOM   2583  H   VAL   179     227.254  19.104 -53.344  1.00  0.00           H  
ATOM   2584  CA  VAL   179     226.774  17.166 -53.879  1.00  0.00           C  
ATOM   2585  HA  VAL   179     225.832  16.683 -54.140  1.00  0.00           H  
ATOM   2586  CB  VAL   179     227.822  17.271 -55.061  1.00  0.00           C  
ATOM   2587  HB  VAL   179     227.526  18.020 -55.796  1.00  0.00           H  
ATOM   2588  CG1 VAL   179     229.218  17.804 -54.702  1.00  0.00           C  
ATOM   2589 HG11 VAL   179     229.734  18.127 -55.607  1.00  0.00           H  
ATOM   2590 HG12 VAL   179     229.104  18.651 -54.026  1.00  0.00           H  
ATOM   2591 HG13 VAL   179     229.817  16.986 -54.300  1.00  0.00           H  
ATOM   2592  CG2 VAL   179     228.031  15.935 -55.788  1.00  0.00           C  
ATOM   2593 HG21 VAL   179     227.082  15.541 -56.153  1.00  0.00           H  
ATOM   2594 HG22 VAL   179     228.610  16.110 -56.695  1.00  0.00           H  
ATOM   2595 HG23 VAL   179     228.479  15.282 -55.038  1.00  0.00           H  
ATOM   2596  C   VAL   179     227.323  16.260 -52.802  1.00  0.00           C  
ATOM   2597  O   VAL   179     227.206  15.078 -52.863  1.00  0.00           O  
ATOM   2598  N   VAL   180     227.927  16.856 -51.733  1.00  0.00           N  
ATOM   2599  H   VAL   180     228.129  17.826 -51.930  1.00  0.00           H  
ATOM   2600  CA  VAL   180     228.791  16.194 -50.670  1.00  0.00           C  
ATOM   2601  HA  VAL   180     228.455  15.157 -50.663  1.00  0.00           H  
ATOM   2602  CB  VAL   180     230.300  16.326 -51.074  1.00  0.00           C  
ATOM   2603  HB  VAL   180     230.283  15.938 -52.093  1.00  0.00           H  
ATOM   2604  CG1 VAL   180     230.812  17.777 -51.092  1.00  0.00           C  
ATOM   2605 HG11 VAL   180     231.879  17.735 -51.311  1.00  0.00           H  
ATOM   2606 HG12 VAL   180     230.305  18.327 -51.885  1.00  0.00           H  
ATOM   2607 HG13 VAL   180     230.708  18.106 -50.058  1.00  0.00           H  
ATOM   2608  CG2 VAL   180     231.311  15.493 -50.188  1.00  0.00           C  
ATOM   2609 HG21 VAL   180     232.227  15.247 -50.726  1.00  0.00           H  
ATOM   2610 HG22 VAL   180     231.471  16.005 -49.239  1.00  0.00           H  
ATOM   2611 HG23 VAL   180     230.924  14.515 -49.902  1.00  0.00           H  
ATOM   2612  C   VAL   180     228.396  16.657 -49.255  1.00  0.00           C  
ATOM   2613  O   VAL   180     229.190  16.415 -48.311  1.00  0.00           O  
ATOM   2614  N   ILE   181     227.224  17.343 -49.100  1.00  0.00           N  
ATOM   2615  H   ILE   181     226.620  17.389 -49.908  1.00  0.00           H  
ATOM   2616  CA  ILE   181     226.738  18.077 -47.887  1.00  0.00           C  
ATOM   2617  HA  ILE   181     227.128  17.598 -46.989  1.00  0.00           H  
ATOM   2618  CB  ILE   181     227.388  19.513 -47.708  1.00  0.00           C  
ATOM   2619  HB  ILE   181     227.062  20.081 -48.579  1.00  0.00           H  
ATOM   2620  CG2 ILE   181     226.881  20.261 -46.365  1.00  0.00           C  
ATOM   2621 HG21 ILE   181     225.796  20.265 -46.462  1.00  0.00           H  
ATOM   2622 HG22 ILE   181     227.143  19.749 -45.439  1.00  0.00           H  
ATOM   2623 HG23 ILE   181     227.281  21.274 -46.337  1.00  0.00           H  
ATOM   2624  CG1 ILE   181     228.958  19.635 -47.749  1.00  0.00           C  
ATOM   2625 HG12 ILE   181     229.311  18.996 -46.939  1.00  0.00           H  
ATOM   2626 HG13 ILE   181     229.371  19.197 -48.658  1.00  0.00           H  
ATOM   2627  CD1 ILE   181     229.407  21.141 -47.538  1.00  0.00           C  
ATOM   2628 HD11 ILE   181     228.759  21.824 -48.088  1.00  0.00           H  
ATOM   2629 HD12 ILE   181     229.663  21.392 -46.508  1.00  0.00           H  
ATOM   2630 HD13 ILE   181     230.351  21.269 -48.068  1.00  0.00           H  
ATOM   2631  C   ILE   181     225.187  18.164 -47.901  1.00  0.00           C  
ATOM   2632  O   ILE   181     224.627  18.881 -48.709  1.00  0.00           O  
ATOM   2633  N   ALA   182     224.547  17.379 -47.044  1.00  0.00           N  
ATOM   2634  H   ALA   182     225.202  17.026 -46.362  1.00  0.00           H  
ATOM   2635  CA  ALA   182     223.045  17.193 -46.971  1.00  0.00           C  
ATOM   2636  HA  ALA   182     222.578  17.470 -47.916  1.00  0.00           H  
ATOM   2637  CB  ALA   182     222.784  15.635 -46.881  1.00  0.00           C  
ATOM   2638  HB1 ALA   182     223.005  15.310 -45.865  1.00  0.00           H  
ATOM   2639  HB2 ALA   182     221.751  15.424 -47.155  1.00  0.00           H  
ATOM   2640  HB3 ALA   182     223.389  15.184 -47.668  1.00  0.00           H  
ATOM   2641  C   ALA   182     222.476  18.135 -45.898  1.00  0.00           C  
ATOM   2642  O   ALA   182     222.945  19.275 -45.754  1.00  0.00           O  
ATOM   2643  OXT ALA   182     221.579  17.696 -45.169  1.00  0.00           O  
TER    2644      ALA   182 
END   
