# Supplementary material for: Exploring Structural Insights of Aβ42 and α-Synuclein Monomers and Heterodimer: A Comparative Study Using Implicit and Explicit Solvent Simulations
Source: J Phys Chem B. 2024 May 3;128(19):4655–69. doi: 10.1021/acs.jpcb.4c00503 (PMC11103699; doi:10.1021/acs.jpcb.4c00503)
Supplement: Supplementary file 3 — jp4c00503_si_003.zip [file jp4c00503_si_003.zip › rep/3_ab42_asyn_FINAL18.pdb]

ATOM      1  N   MET     1     239.771 -28.649   9.484  1.00  0.00           N  
ATOM      2  H1  MET     1     239.598 -29.644   9.510  1.00  0.00           H  
ATOM      3  H2  MET     1     239.719 -28.496   8.487  1.00  0.00           H  
ATOM      4  H3  MET     1     239.041 -28.161   9.983  1.00  0.00           H  
ATOM      5  CA  MET     1     241.113 -28.213   9.906  1.00  0.00           C  
ATOM      6  HA  MET     1     241.350 -28.680  10.862  1.00  0.00           H  
ATOM      7  CB  MET     1     242.307 -28.506   8.918  1.00  0.00           C  
ATOM      8  HB2 MET     1     243.278 -28.571   9.410  1.00  0.00           H  
ATOM      9  HB3 MET     1     242.198 -29.510   8.508  1.00  0.00           H  
ATOM     10  CG  MET     1     242.564 -27.558   7.756  1.00  0.00           C  
ATOM     11  HG2 MET     1     242.329 -26.529   8.030  1.00  0.00           H  
ATOM     12  HG3 MET     1     243.612 -27.619   7.463  1.00  0.00           H  
ATOM     13  SD  MET     1     241.463 -28.155   6.365  1.00  0.00           S  
ATOM     14  CE  MET     1     241.936 -26.992   5.045  1.00  0.00           C  
ATOM     15  HE1 MET     1     242.977 -26.764   4.818  1.00  0.00           H  
ATOM     16  HE2 MET     1     241.551 -27.440   4.129  1.00  0.00           H  
ATOM     17  HE3 MET     1     241.529 -26.000   5.240  1.00  0.00           H  
ATOM     18  C   MET     1     241.142 -26.742  10.214  1.00  0.00           C  
ATOM     19  O   MET     1     240.406 -25.900   9.628  1.00  0.00           O  
ATOM     20  N   ASP     2     241.916 -26.403  11.236  1.00  0.00           N  
ATOM     21  H   ASP     2     242.495 -27.150  11.594  1.00  0.00           H  
ATOM     22  CA  ASP     2     242.147 -25.070  11.840  1.00  0.00           C  
ATOM     23  HA  ASP     2     241.180 -24.567  11.800  1.00  0.00           H  
ATOM     24  CB  ASP     2     242.779 -25.098  13.254  1.00  0.00           C  
ATOM     25  HB2 ASP     2     243.634 -25.770  13.337  1.00  0.00           H  
ATOM     26  HB3 ASP     2     242.939 -24.062  13.551  1.00  0.00           H  
ATOM     27  CG  ASP     2     241.746 -25.731  14.234  1.00  0.00           C  
ATOM     28  OD1 ASP     2     240.598 -25.268  14.395  1.00  0.00           O  
ATOM     29  OD2 ASP     2     242.111 -26.705  14.928  1.00  0.00           O  
ATOM     30  C   ASP     2     243.136 -24.198  11.025  1.00  0.00           C  
ATOM     31  O   ASP     2     244.375 -24.211  11.200  1.00  0.00           O  
ATOM     32  N   VAL     3     242.504 -23.307  10.200  1.00  0.00           N  
ATOM     33  H   VAL     3     241.495 -23.323  10.227  1.00  0.00           H  
ATOM     34  CA  VAL     3     243.215 -22.343   9.396  1.00  0.00           C  
ATOM     35  HA  VAL     3     244.227 -22.215   9.779  1.00  0.00           H  
ATOM     36  CB  VAL     3     243.278 -22.787   7.895  1.00  0.00           C  
ATOM     37  HB  VAL     3     243.744 -21.938   7.397  1.00  0.00           H  
ATOM     38  CG1 VAL     3     244.209 -24.024   7.799  1.00  0.00           C  
ATOM     39 HG11 VAL     3     243.794 -24.797   8.446  1.00  0.00           H  
ATOM     40 HG12 VAL     3     245.171 -23.799   8.260  1.00  0.00           H  
ATOM     41 HG13 VAL     3     244.355 -24.412   6.791  1.00  0.00           H  
ATOM     42  CG2 VAL     3     241.884 -23.032   7.254  1.00  0.00           C  
ATOM     43 HG21 VAL     3     241.307 -23.785   7.789  1.00  0.00           H  
ATOM     44 HG22 VAL     3     241.933 -23.045   6.165  1.00  0.00           H  
ATOM     45 HG23 VAL     3     241.311 -22.111   7.361  1.00  0.00           H  
ATOM     46  C   VAL     3     242.660 -20.897   9.472  1.00  0.00           C  
ATOM     47  O   VAL     3     242.861 -19.971   8.638  1.00  0.00           O  
ATOM     48  N   PHE     4     241.883 -20.585  10.473  1.00  0.00           N  
ATOM     49  H   PHE     4     241.578 -21.326  11.087  1.00  0.00           H  
ATOM     50  CA  PHE     4     241.138 -19.380  10.784  1.00  0.00           C  
ATOM     51  HA  PHE     4     240.411 -19.096  10.024  1.00  0.00           H  
ATOM     52  CB  PHE     4     240.197 -19.785  11.916  1.00  0.00           C  
ATOM     53  HB2 PHE     4     240.819 -19.944  12.796  1.00  0.00           H  
ATOM     54  HB3 PHE     4     239.550 -18.935  12.134  1.00  0.00           H  
ATOM     55  CG  PHE     4     239.418 -21.117  11.835  1.00  0.00           C  
ATOM     56  CD1 PHE     4     239.478 -22.057  12.903  1.00  0.00           C  
ATOM     57  HD1 PHE     4     239.971 -21.796  13.828  1.00  0.00           H  
ATOM     58  CE1 PHE     4     238.653 -23.256  12.828  1.00  0.00           C  
ATOM     59  HE1 PHE     4     238.473 -23.925  13.656  1.00  0.00           H  
ATOM     60  CZ  PHE     4     238.055 -23.532  11.602  1.00  0.00           C  
ATOM     61  HZ  PHE     4     237.495 -24.439  11.429  1.00  0.00           H  
ATOM     62  CE2 PHE     4     238.186 -22.661  10.502  1.00  0.00           C  
ATOM     63  HE2 PHE     4     237.719 -22.984   9.584  1.00  0.00           H  
ATOM     64  CD2 PHE     4     238.929 -21.559  10.577  1.00  0.00           C  
ATOM     65  HD2 PHE     4     239.070 -21.028   9.647  1.00  0.00           H  
ATOM     66  C   PHE     4     241.864 -18.092  11.092  1.00  0.00           C  
ATOM     67  O   PHE     4     241.288 -16.958  11.154  1.00  0.00           O  
ATOM     68  N   MET     5     243.173 -18.249  11.279  1.00  0.00           N  
ATOM     69  H   MET     5     243.492 -19.208  11.260  1.00  0.00           H  
ATOM     70  CA  MET     5     244.213 -17.186  11.663  1.00  0.00           C  
ATOM     71  HA  MET     5     243.962 -16.733  12.623  1.00  0.00           H  
ATOM     72  CB  MET     5     245.544 -17.870  11.881  1.00  0.00           C  
ATOM     73  HB2 MET     5     245.656 -18.578  11.060  1.00  0.00           H  
ATOM     74  HB3 MET     5     246.297 -17.084  11.825  1.00  0.00           H  
ATOM     75  CG  MET     5     245.714 -18.744  13.140  1.00  0.00           C  
ATOM     76  HG2 MET     5     245.691 -18.101  14.020  1.00  0.00           H  
ATOM     77  HG3 MET     5     244.849 -19.404  13.085  1.00  0.00           H  
ATOM     78  SD  MET     5     247.092 -19.902  13.252  1.00  0.00           S  
ATOM     79  CE  MET     5     248.410 -18.917  12.713  1.00  0.00           C  
ATOM     80  HE1 MET     5     248.455 -18.965  11.625  1.00  0.00           H  
ATOM     81  HE2 MET     5     248.404 -17.935  13.186  1.00  0.00           H  
ATOM     82  HE3 MET     5     249.395 -19.285  12.999  1.00  0.00           H  
ATOM     83  C   MET     5     244.266 -16.012  10.721  1.00  0.00           C  
ATOM     84  O   MET     5     244.319 -14.879  11.218  1.00  0.00           O  
ATOM     85  N   LYS     6     244.050 -16.223   9.395  1.00  0.00           N  
ATOM     86  H   LYS     6     243.909 -17.174   9.085  1.00  0.00           H  
ATOM     87  CA  LYS     6     243.989 -15.082   8.506  1.00  0.00           C  
ATOM     88  HA  LYS     6     244.760 -14.366   8.791  1.00  0.00           H  
ATOM     89  CB  LYS     6     244.406 -15.651   7.163  1.00  0.00           C  
ATOM     90  HB2 LYS     6     244.702 -14.729   6.662  1.00  0.00           H  
ATOM     91  HB3 LYS     6     245.288 -16.255   7.376  1.00  0.00           H  
ATOM     92  CG  LYS     6     243.377 -16.527   6.417  1.00  0.00           C  
ATOM     93  HG2 LYS     6     243.926 -17.432   6.156  1.00  0.00           H  
ATOM     94  HG3 LYS     6     242.599 -16.841   7.113  1.00  0.00           H  
ATOM     95  CD  LYS     6     242.836 -15.945   5.113  1.00  0.00           C  
ATOM     96  HD2 LYS     6     242.729 -14.876   5.294  1.00  0.00           H  
ATOM     97  HD3 LYS     6     243.570 -16.012   4.310  1.00  0.00           H  
ATOM     98  CE  LYS     6     241.495 -16.516   4.775  1.00  0.00           C  
ATOM     99  HE2 LYS     6     240.817 -16.621   5.622  1.00  0.00           H  
ATOM    100  HE3 LYS     6     241.141 -15.786   4.046  1.00  0.00           H  
ATOM    101  NZ  LYS     6     241.531 -17.794   4.094  1.00  0.00           N  
ATOM    102  HZ1 LYS     6     241.988 -18.474   4.684  1.00  0.00           H  
ATOM    103  HZ2 LYS     6     240.582 -18.104   3.939  1.00  0.00           H  
ATOM    104  HZ3 LYS     6     241.960 -17.734   3.181  1.00  0.00           H  
ATOM    105  C   LYS     6     242.678 -14.165   8.506  1.00  0.00           C  
ATOM    106  O   LYS     6     242.678 -13.310   7.582  1.00  0.00           O  
ATOM    107  N   GLY     7     241.775 -14.245   9.545  1.00  0.00           N  
ATOM    108  H   GLY     7     241.902 -15.056  10.134  1.00  0.00           H  
ATOM    109  CA  GLY     7     240.592 -13.360   9.717  1.00  0.00           C  
ATOM    110  HA2 GLY     7     239.909 -13.401   8.869  1.00  0.00           H  
ATOM    111  HA3 GLY     7     240.049 -13.529  10.647  1.00  0.00           H  
ATOM    112  C   GLY     7     241.106 -11.891   9.805  1.00  0.00           C  
ATOM    113  O   GLY     7     240.364 -10.991   9.380  1.00  0.00           O  
ATOM    114  N   LEU     8     242.280 -11.529  10.298  1.00  0.00           N  
ATOM    115  H   LEU     8     242.911 -12.314  10.363  1.00  0.00           H  
ATOM    116  CA  LEU     8     242.629 -10.094  10.602  1.00  0.00           C  
ATOM    117  HA  LEU     8     241.685  -9.741  11.017  1.00  0.00           H  
ATOM    118  CB  LEU     8     243.869 -10.108  11.519  1.00  0.00           C  
ATOM    119  HB2 LEU     8     243.618 -10.753  12.361  1.00  0.00           H  
ATOM    120  HB3 LEU     8     244.752 -10.584  11.093  1.00  0.00           H  
ATOM    121  CG  LEU     8     244.179  -8.667  12.000  1.00  0.00           C  
ATOM    122  HG  LEU     8     244.528  -8.166  11.097  1.00  0.00           H  
ATOM    123  CD1 LEU     8     245.296  -8.621  13.063  1.00  0.00           C  
ATOM    124 HD11 LEU     8     244.965  -8.446  14.087  1.00  0.00           H  
ATOM    125 HD12 LEU     8     246.090  -7.941  12.755  1.00  0.00           H  
ATOM    126 HD13 LEU     8     245.705  -9.631  13.081  1.00  0.00           H  
ATOM    127  CD2 LEU     8     242.954  -8.023  12.732  1.00  0.00           C  
ATOM    128 HD21 LEU     8     242.746  -8.519  13.680  1.00  0.00           H  
ATOM    129 HD22 LEU     8     242.027  -7.944  12.164  1.00  0.00           H  
ATOM    130 HD23 LEU     8     243.201  -7.027  13.100  1.00  0.00           H  
ATOM    131  C   LEU     8     242.735  -9.256   9.344  1.00  0.00           C  
ATOM    132  O   LEU     8     242.721  -8.033   9.522  1.00  0.00           O  
ATOM    133  N   SER     9     242.835  -9.816   8.133  1.00  0.00           N  
ATOM    134  H   SER     9     242.742 -10.810   7.980  1.00  0.00           H  
ATOM    135  CA  SER     9     243.032  -9.037   6.871  1.00  0.00           C  
ATOM    136  HA  SER     9     243.991  -8.525   6.954  1.00  0.00           H  
ATOM    137  CB  SER     9     242.949 -10.029   5.641  1.00  0.00           C  
ATOM    138  HB2 SER     9     243.859 -10.621   5.539  1.00  0.00           H  
ATOM    139  HB3 SER     9     242.139 -10.742   5.797  1.00  0.00           H  
ATOM    140  OG  SER     9     242.733  -9.387   4.453  1.00  0.00           O  
ATOM    141  HG  SER     9     243.229  -9.876   3.792  1.00  0.00           H  
ATOM    142  C   SER     9     242.054  -7.952   6.778  1.00  0.00           C  
ATOM    143  O   SER     9     240.931  -8.038   7.217  1.00  0.00           O  
ATOM    144  N   LYS    10     242.467  -6.739   6.309  1.00  0.00           N  
ATOM    145  H   LYS    10     243.401  -6.694   5.926  1.00  0.00           H  
ATOM    146  CA  LYS    10     241.545  -5.648   6.070  1.00  0.00           C  
ATOM    147  HA  LYS    10     240.541  -6.035   6.242  1.00  0.00           H  
ATOM    148  CB  LYS    10     241.767  -4.472   7.078  1.00  0.00           C  
ATOM    149  HB2 LYS    10     241.691  -4.983   8.038  1.00  0.00           H  
ATOM    150  HB3 LYS    10     242.749  -4.009   6.986  1.00  0.00           H  
ATOM    151  CG  LYS    10     240.738  -3.279   7.020  1.00  0.00           C  
ATOM    152  HG2 LYS    10     240.947  -2.797   6.065  1.00  0.00           H  
ATOM    153  HG3 LYS    10     239.722  -3.671   7.070  1.00  0.00           H  
ATOM    154  CD  LYS    10     240.991  -2.405   8.298  1.00  0.00           C  
ATOM    155  HD2 LYS    10     240.671  -3.007   9.148  1.00  0.00           H  
ATOM    156  HD3 LYS    10     242.040  -2.112   8.255  1.00  0.00           H  
ATOM    157  CE  LYS    10     240.103  -1.137   8.435  1.00  0.00           C  
ATOM    158  HE2 LYS    10     240.184  -0.673   7.452  1.00  0.00           H  
ATOM    159  HE3 LYS    10     239.138  -1.559   8.717  1.00  0.00           H  
ATOM    160  NZ  LYS    10     240.625  -0.196   9.504  1.00  0.00           N  
ATOM    161  HZ1 LYS    10     240.780  -0.629  10.403  1.00  0.00           H  
ATOM    162  HZ2 LYS    10     241.487   0.247   9.217  1.00  0.00           H  
ATOM    163  HZ3 LYS    10     239.875   0.480   9.540  1.00  0.00           H  
ATOM    164  C   LYS    10     241.594  -5.245   4.502  1.00  0.00           C  
ATOM    165  O   LYS    10     242.435  -5.697   3.678  1.00  0.00           O  
ATOM    166  N   ALA    11     240.791  -4.256   3.994  1.00  0.00           N  
ATOM    167  H   ALA    11     240.140  -3.846   4.648  1.00  0.00           H  
ATOM    168  CA  ALA    11     240.794  -3.800   2.606  1.00  0.00           C  
ATOM    169  HA  ALA    11     240.917  -4.621   1.899  1.00  0.00           H  
ATOM    170  CB  ALA    11     239.437  -3.094   2.365  1.00  0.00           C  
ATOM    171  HB1 ALA    11     239.612  -2.469   1.489  1.00  0.00           H  
ATOM    172  HB2 ALA    11     238.747  -3.882   2.061  1.00  0.00           H  
ATOM    173  HB3 ALA    11     239.053  -2.492   3.188  1.00  0.00           H  
ATOM    174  C   ALA    11     241.962  -2.806   2.406  1.00  0.00           C  
ATOM    175  O   ALA    11     242.970  -2.979   1.633  1.00  0.00           O  
ATOM    176  N   LYS    12     241.800  -1.763   3.212  1.00  0.00           N  
ATOM    177  H   LYS    12     241.015  -1.764   3.848  1.00  0.00           H  
ATOM    178  CA  LYS    12     242.699  -0.625   3.286  1.00  0.00           C  
ATOM    179  HA  LYS    12     243.645  -0.862   2.800  1.00  0.00           H  
ATOM    180  CB  LYS    12     241.987   0.500   2.524  1.00  0.00           C  
ATOM    181  HB2 LYS    12     241.024   0.536   3.033  1.00  0.00           H  
ATOM    182  HB3 LYS    12     242.446   1.478   2.672  1.00  0.00           H  
ATOM    183  CG  LYS    12     241.793   0.192   1.047  1.00  0.00           C  
ATOM    184  HG2 LYS    12     242.748  -0.160   0.656  1.00  0.00           H  
ATOM    185  HG3 LYS    12     241.191  -0.699   0.869  1.00  0.00           H  
ATOM    186  CD  LYS    12     241.026   1.363   0.315  1.00  0.00           C  
ATOM    187  HD2 LYS    12     240.123   1.510   0.909  1.00  0.00           H  
ATOM    188  HD3 LYS    12     241.648   2.253   0.404  1.00  0.00           H  
ATOM    189  CE  LYS    12     240.656   1.125  -1.159  1.00  0.00           C  
ATOM    190  HE2 LYS    12     241.629   0.981  -1.628  1.00  0.00           H  
ATOM    191  HE3 LYS    12     239.939   0.351  -1.433  1.00  0.00           H  
ATOM    192  NZ  LYS    12     240.109   2.278  -1.891  1.00  0.00           N  
ATOM    193  HZ1 LYS    12     239.249   2.586  -1.459  1.00  0.00           H  
ATOM    194  HZ2 LYS    12     240.705   3.090  -1.812  1.00  0.00           H  
ATOM    195  HZ3 LYS    12     239.890   2.014  -2.841  1.00  0.00           H  
ATOM    196  C   LYS    12     243.144  -0.279   4.741  1.00  0.00           C  
ATOM    197  O   LYS    12     242.814  -1.072   5.599  1.00  0.00           O  
ATOM    198  N   GLU    13     244.070   0.642   4.862  1.00  0.00           N  
ATOM    199  H   GLU    13     244.505   0.970   4.012  1.00  0.00           H  
ATOM    200  CA  GLU    13     244.568   1.152   6.147  1.00  0.00           C  
ATOM    201  HA  GLU    13     243.765   1.164   6.884  1.00  0.00           H  
ATOM    202  CB  GLU    13     245.694   0.229   6.611  1.00  0.00           C  
ATOM    203  HB2 GLU    13     245.219  -0.737   6.782  1.00  0.00           H  
ATOM    204  HB3 GLU    13     246.473   0.168   5.851  1.00  0.00           H  
ATOM    205  CG  GLU    13     246.511   0.601   7.935  1.00  0.00           C  
ATOM    206  HG2 GLU    13     247.223  -0.211   8.083  1.00  0.00           H  
ATOM    207  HG3 GLU    13     247.035   1.557   7.924  1.00  0.00           H  
ATOM    208  CD  GLU    13     245.624   0.660   9.170  1.00  0.00           C  
ATOM    209  OE1 GLU    13     245.915  -0.112  10.124  1.00  0.00           O  
ATOM    210  OE2 GLU    13     244.716   1.511   9.254  1.00  0.00           O  
ATOM    211  C   GLU    13     245.121   2.657   5.998  1.00  0.00           C  
ATOM    212  O   GLU    13     245.678   3.041   4.920  1.00  0.00           O  
ATOM    213  N   GLY    14     245.202   3.311   7.165  1.00  0.00           N  
ATOM    214  H   GLY    14     244.851   2.751   7.929  1.00  0.00           H  
ATOM    215  CA  GLY    14     245.553   4.713   7.451  1.00  0.00           C  
ATOM    216  HA2 GLY    14     245.034   5.353   6.737  1.00  0.00           H  
ATOM    217  HA3 GLY    14     245.205   5.095   8.411  1.00  0.00           H  
ATOM    218  C   GLY    14     247.011   5.169   7.500  1.00  0.00           C  
ATOM    219  O   GLY    14     247.965   4.437   7.578  1.00  0.00           O  
ATOM    220  N   VAL    15     247.153   6.459   7.584  1.00  0.00           N  
ATOM    221  H   VAL    15     246.273   6.898   7.351  1.00  0.00           H  
ATOM    222  CA  VAL    15     248.418   7.169   7.900  1.00  0.00           C  
ATOM    223  HA  VAL    15     249.251   6.656   7.419  1.00  0.00           H  
ATOM    224  CB  VAL    15     248.522   8.588   7.226  1.00  0.00           C  
ATOM    225  HB  VAL    15     249.484   9.034   7.480  1.00  0.00           H  
ATOM    226  CG1 VAL    15     248.414   8.650   5.733  1.00  0.00           C  
ATOM    227 HG11 VAL    15     247.474   8.287   5.317  1.00  0.00           H  
ATOM    228 HG12 VAL    15     249.087   7.910   5.299  1.00  0.00           H  
ATOM    229 HG13 VAL    15     248.649   9.581   5.219  1.00  0.00           H  
ATOM    230  CG2 VAL    15     247.516   9.620   7.681  1.00  0.00           C  
ATOM    231 HG21 VAL    15     246.519   9.183   7.736  1.00  0.00           H  
ATOM    232 HG22 VAL    15     247.494  10.481   7.013  1.00  0.00           H  
ATOM    233 HG23 VAL    15     247.845   9.943   8.669  1.00  0.00           H  
ATOM    234  C   VAL    15     248.611   7.242   9.441  1.00  0.00           C  
ATOM    235  O   VAL    15     249.741   7.123   9.913  1.00  0.00           O  
ATOM    236  N   VAL    16     247.440   7.204  10.129  1.00  0.00           N  
ATOM    237  H   VAL    16     246.637   6.863   9.620  1.00  0.00           H  
ATOM    238  CA  VAL    16     247.513   7.522  11.626  1.00  0.00           C  
ATOM    239  HA  VAL    16     248.459   8.025  11.823  1.00  0.00           H  
ATOM    240  CB  VAL    16     246.308   8.352  11.956  1.00  0.00           C  
ATOM    241  HB  VAL    16     245.452   7.677  11.985  1.00  0.00           H  
ATOM    242  CG1 VAL    16     246.049   9.501  10.962  1.00  0.00           C  
ATOM    243 HG11 VAL    16     246.811  10.273  11.066  1.00  0.00           H  
ATOM    244 HG12 VAL    16     245.082   9.989  11.083  1.00  0.00           H  
ATOM    245 HG13 VAL    16     246.005   9.159   9.927  1.00  0.00           H  
ATOM    246  CG2 VAL    16     246.345   9.147  13.296  1.00  0.00           C  
ATOM    247 HG21 VAL    16     247.221   9.796  13.316  1.00  0.00           H  
ATOM    248 HG22 VAL    16     246.566   8.619  14.224  1.00  0.00           H  
ATOM    249 HG23 VAL    16     245.347   9.528  13.511  1.00  0.00           H  
ATOM    250  C   VAL    16     247.650   6.264  12.459  1.00  0.00           C  
ATOM    251  O   VAL    16     247.140   5.195  12.077  1.00  0.00           O  
ATOM    252  N   ALA    17     248.356   6.253  13.538  1.00  0.00           N  
ATOM    253  H   ALA    17     248.893   7.095  13.688  1.00  0.00           H  
ATOM    254  CA  ALA    17     248.480   5.283  14.628  1.00  0.00           C  
ATOM    255  HA  ALA    17     247.883   4.402  14.390  1.00  0.00           H  
ATOM    256  CB  ALA    17     249.888   4.822  14.600  1.00  0.00           C  
ATOM    257  HB1 ALA    17     250.277   4.697  13.590  1.00  0.00           H  
ATOM    258  HB2 ALA    17     250.486   5.601  15.073  1.00  0.00           H  
ATOM    259  HB3 ALA    17     250.073   3.944  15.219  1.00  0.00           H  
ATOM    260  C   ALA    17     248.003   5.963  15.949  1.00  0.00           C  
ATOM    261  O   ALA    17     248.240   7.141  16.270  1.00  0.00           O  
ATOM    262  N   ALA    18     247.310   5.148  16.734  1.00  0.00           N  
ATOM    263  H   ALA    18     247.168   4.233  16.332  1.00  0.00           H  
ATOM    264  CA  ALA    18     246.464   5.557  17.877  1.00  0.00           C  
ATOM    265  HA  ALA    18     246.809   6.538  18.203  1.00  0.00           H  
ATOM    266  CB  ALA    18     245.098   5.872  17.357  1.00  0.00           C  
ATOM    267  HB1 ALA    18     244.743   4.940  16.917  1.00  0.00           H  
ATOM    268  HB2 ALA    18     244.508   5.887  18.273  1.00  0.00           H  
ATOM    269  HB3 ALA    18     245.082   6.805  16.793  1.00  0.00           H  
ATOM    270  C   ALA    18     246.524   4.516  19.005  1.00  0.00           C  
ATOM    271  O   ALA    18     245.473   3.908  19.452  1.00  0.00           O  
ATOM    272  N   ALA    19     247.713   4.252  19.567  1.00  0.00           N  
ATOM    273  H   ALA    19     248.522   4.678  19.138  1.00  0.00           H  
ATOM    274  CA  ALA    19     247.898   3.502  20.862  1.00  0.00           C  
ATOM    275  HA  ALA    19     247.570   2.500  20.587  1.00  0.00           H  
ATOM    276  CB  ALA    19     249.388   3.453  21.170  1.00  0.00           C  
ATOM    277  HB1 ALA    19     249.884   4.421  21.098  1.00  0.00           H  
ATOM    278  HB2 ALA    19     249.545   3.024  22.160  1.00  0.00           H  
ATOM    279  HB3 ALA    19     249.961   2.814  20.499  1.00  0.00           H  
ATOM    280  C   ALA    19     247.159   4.143  21.998  1.00  0.00           C  
ATOM    281  O   ALA    19     246.642   3.402  22.863  1.00  0.00           O  
ATOM    282  N   GLU    20     247.140   5.445  22.084  1.00  0.00           N  
ATOM    283  H   GLU    20     247.567   5.996  21.353  1.00  0.00           H  
ATOM    284  CA  GLU    20     246.517   6.153  23.224  1.00  0.00           C  
ATOM    285  HA  GLU    20     246.942   5.569  24.041  1.00  0.00           H  
ATOM    286  CB  GLU    20     247.111   7.547  23.298  1.00  0.00           C  
ATOM    287  HB2 GLU    20     247.824   7.781  22.508  1.00  0.00           H  
ATOM    288  HB3 GLU    20     246.281   8.211  23.055  1.00  0.00           H  
ATOM    289  CG  GLU    20     247.605   7.838  24.677  1.00  0.00           C  
ATOM    290  HG2 GLU    20     247.089   7.385  25.524  1.00  0.00           H  
ATOM    291  HG3 GLU    20     248.626   7.488  24.828  1.00  0.00           H  
ATOM    292  CD  GLU    20     247.630   9.452  24.842  1.00  0.00           C  
ATOM    293  OE1 GLU    20     247.471  10.025  25.967  1.00  0.00           O  
ATOM    294  OE2 GLU    20     247.977  10.220  23.923  1.00  0.00           O  
ATOM    295  C   GLU    20     244.930   6.041  23.370  1.00  0.00           C  
ATOM    296  O   GLU    20     244.456   5.903  24.493  1.00  0.00           O  
ATOM    297  N   LYS    21     244.184   5.920  22.237  1.00  0.00           N  
ATOM    298  H   LYS    21     244.744   5.854  21.399  1.00  0.00           H  
ATOM    299  CA  LYS    21     242.722   5.908  21.967  1.00  0.00           C  
ATOM    300  HA  LYS    21     242.381   6.570  22.763  1.00  0.00           H  
ATOM    301  CB  LYS    21     242.437   6.595  20.626  1.00  0.00           C  
ATOM    302  HB2 LYS    21     243.280   6.447  19.951  1.00  0.00           H  
ATOM    303  HB3 LYS    21     241.730   5.992  20.056  1.00  0.00           H  
ATOM    304  CG  LYS    21     242.003   8.037  20.802  1.00  0.00           C  
ATOM    305  HG2 LYS    21     241.529   8.226  21.765  1.00  0.00           H  
ATOM    306  HG3 LYS    21     242.935   8.599  20.849  1.00  0.00           H  
ATOM    307  CD  LYS    21     241.211   8.657  19.661  1.00  0.00           C  
ATOM    308  HD2 LYS    21     241.638   8.633  18.659  1.00  0.00           H  
ATOM    309  HD3 LYS    21     240.169   8.340  19.716  1.00  0.00           H  
ATOM    310  CE  LYS    21     241.148  10.085  20.063  1.00  0.00           C  
ATOM    311  HE2 LYS    21     240.618  10.387  20.967  1.00  0.00           H  
ATOM    312  HE3 LYS    21     242.206  10.242  20.273  1.00  0.00           H  
ATOM    313  NZ  LYS    21     240.519  10.951  19.003  1.00  0.00           N  
ATOM    314  HZ1 LYS    21     241.153  11.090  18.229  1.00  0.00           H  
ATOM    315  HZ2 LYS    21     239.675  10.471  18.728  1.00  0.00           H  
ATOM    316  HZ3 LYS    21     240.407  11.882  19.378  1.00  0.00           H  
ATOM    317  C   LYS    21     241.942   4.649  22.331  1.00  0.00           C  
ATOM    318  O   LYS    21     240.712   4.633  22.067  1.00  0.00           O  
ATOM    319  N   THR    22     242.598   3.664  22.981  1.00  0.00           N  
ATOM    320  H   THR    22     243.586   3.811  23.133  1.00  0.00           H  
ATOM    321  CA  THR    22     241.920   2.451  23.469  1.00  0.00           C  
ATOM    322  HA  THR    22     240.851   2.658  23.506  1.00  0.00           H  
ATOM    323  CB  THR    22     242.144   1.358  22.453  1.00  0.00           C  
ATOM    324  HB  THR    22     241.775   1.758  21.508  1.00  0.00           H  
ATOM    325  CG2 THR    22     241.413   0.063  22.564  1.00  0.00           C  
ATOM    326 HG21 THR    22     242.004  -0.621  23.174  1.00  0.00           H  
ATOM    327 HG22 THR    22     241.338  -0.487  21.626  1.00  0.00           H  
ATOM    328 HG23 THR    22     240.446   0.257  23.027  1.00  0.00           H  
ATOM    329  OG1 THR    22     243.538   1.184  22.428  1.00  0.00           O  
ATOM    330  HG1 THR    22     243.743   0.682  21.636  1.00  0.00           H  
ATOM    331  C   THR    22     242.364   2.104  24.895  1.00  0.00           C  
ATOM    332  O   THR    22     242.299   0.939  25.309  1.00  0.00           O  
ATOM    333  N   LYS    23     242.789   3.078  25.742  1.00  0.00           N  
ATOM    334  H   LYS    23     242.996   3.981  25.341  1.00  0.00           H  
ATOM    335  CA  LYS    23     243.283   2.876  27.105  1.00  0.00           C  
ATOM    336  HA  LYS    23     243.473   1.812  27.252  1.00  0.00           H  
ATOM    337  CB  LYS    23     244.548   3.676  27.335  1.00  0.00           C  
ATOM    338  HB2 LYS    23     244.269   4.699  27.086  1.00  0.00           H  
ATOM    339  HB3 LYS    23     244.904   3.626  28.364  1.00  0.00           H  
ATOM    340  CG  LYS    23     245.726   3.310  26.433  1.00  0.00           C  
ATOM    341  HG2 LYS    23     245.351   3.471  25.422  1.00  0.00           H  
ATOM    342  HG3 LYS    23     246.567   3.941  26.722  1.00  0.00           H  
ATOM    343  CD  LYS    23     246.133   1.763  26.435  1.00  0.00           C  
ATOM    344  HD2 LYS    23     246.447   1.500  27.445  1.00  0.00           H  
ATOM    345  HD3 LYS    23     245.188   1.278  26.192  1.00  0.00           H  
ATOM    346  CE  LYS    23     247.203   1.219  25.520  1.00  0.00           C  
ATOM    347  HE2 LYS    23     248.108   1.821  25.440  1.00  0.00           H  
ATOM    348  HE3 LYS    23     247.549   0.242  25.856  1.00  0.00           H  
ATOM    349  NZ  LYS    23     246.480   0.971  24.239  1.00  0.00           N  
ATOM    350  HZ1 LYS    23     245.654   0.448  24.492  1.00  0.00           H  
ATOM    351  HZ2 LYS    23     246.228   1.808  23.733  1.00  0.00           H  
ATOM    352  HZ3 LYS    23     247.076   0.498  23.575  1.00  0.00           H  
ATOM    353  C   LYS    23     242.285   3.099  28.206  1.00  0.00           C  
ATOM    354  O   LYS    23     242.476   2.506  29.286  1.00  0.00           O  
ATOM    355  N   GLN    24     241.233   3.933  28.094  1.00  0.00           N  
ATOM    356  H   GLN    24     241.288   4.488  27.251  1.00  0.00           H  
ATOM    357  CA  GLN    24     240.181   4.193  29.056  1.00  0.00           C  
ATOM    358  HA  GLN    24     240.077   3.352  29.741  1.00  0.00           H  
ATOM    359  CB  GLN    24     240.518   5.450  29.936  1.00  0.00           C  
ATOM    360  HB2 GLN    24     241.514   5.307  30.356  1.00  0.00           H  
ATOM    361  HB3 GLN    24     240.667   6.346  29.333  1.00  0.00           H  
ATOM    362  CG  GLN    24     239.601   5.874  31.098  1.00  0.00           C  
ATOM    363  HG2 GLN    24     240.122   6.691  31.598  1.00  0.00           H  
ATOM    364  HG3 GLN    24     238.700   6.289  30.647  1.00  0.00           H  
ATOM    365  CD  GLN    24     239.203   4.838  32.152  1.00  0.00           C  
ATOM    366  OE1 GLN    24     238.807   3.771  31.705  1.00  0.00           O  
ATOM    367  NE2 GLN    24     239.285   5.115  33.441  1.00  0.00           N  
ATOM    368 HE21 GLN    24     239.117   4.293  34.003  1.00  0.00           H  
ATOM    369 HE22 GLN    24     239.546   5.985  33.883  1.00  0.00           H  
ATOM    370  C   GLN    24     238.804   4.226  28.359  1.00  0.00           C  
ATOM    371  O   GLN    24     238.660   4.803  27.282  1.00  0.00           O  
ATOM    372  N   GLY    25     237.825   3.505  28.958  1.00  0.00           N  
ATOM    373  H   GLY    25     237.922   3.208  29.918  1.00  0.00           H  
ATOM    374  CA  GLY    25     236.616   3.068  28.257  1.00  0.00           C  
ATOM    375  HA2 GLY    25     236.835   2.834  27.215  1.00  0.00           H  
ATOM    376  HA3 GLY    25     236.147   2.180  28.681  1.00  0.00           H  
ATOM    377  C   GLY    25     235.364   3.986  28.334  1.00  0.00           C  
ATOM    378  O   GLY    25     235.538   5.168  28.558  1.00  0.00           O  
ATOM    379  N   VAL    26     234.201   3.364  28.194  1.00  0.00           N  
ATOM    380  H   VAL    26     234.248   2.355  28.218  1.00  0.00           H  
ATOM    381  CA  VAL    26     232.878   3.948  28.009  1.00  0.00           C  
ATOM    382  HA  VAL    26     233.042   4.863  27.440  1.00  0.00           H  
ATOM    383  CB  VAL    26     231.881   3.032  27.214  1.00  0.00           C  
ATOM    384  HB  VAL    26     230.942   3.582  27.155  1.00  0.00           H  
ATOM    385  CG1 VAL    26     232.452   2.864  25.837  1.00  0.00           C  
ATOM    386 HG11 VAL    26     232.358   3.850  25.380  1.00  0.00           H  
ATOM    387 HG12 VAL    26     231.942   2.078  25.280  1.00  0.00           H  
ATOM    388 HG13 VAL    26     233.462   2.456  25.859  1.00  0.00           H  
ATOM    389  CG2 VAL    26     231.786   1.645  27.922  1.00  0.00           C  
ATOM    390 HG21 VAL    26     231.483   1.787  28.959  1.00  0.00           H  
ATOM    391 HG22 VAL    26     232.762   1.162  27.868  1.00  0.00           H  
ATOM    392 HG23 VAL    26     231.059   1.093  27.326  1.00  0.00           H  
ATOM    393  C   VAL    26     232.314   4.574  29.390  1.00  0.00           C  
ATOM    394  O   VAL    26     231.187   5.027  29.482  1.00  0.00           O  
ATOM    395  N   ALA    27     233.160   4.586  30.411  1.00  0.00           N  
ATOM    396  H   ALA    27     234.105   4.234  30.343  1.00  0.00           H  
ATOM    397  CA  ALA    27     232.786   5.129  31.738  1.00  0.00           C  
ATOM    398  HA  ALA    27     231.756   4.815  31.908  1.00  0.00           H  
ATOM    399  CB  ALA    27     233.582   4.396  32.801  1.00  0.00           C  
ATOM    400  HB1 ALA    27     234.665   4.446  32.689  1.00  0.00           H  
ATOM    401  HB2 ALA    27     233.440   4.712  33.835  1.00  0.00           H  
ATOM    402  HB3 ALA    27     233.202   3.375  32.844  1.00  0.00           H  
ATOM    403  C   ALA    27     232.956   6.662  31.953  1.00  0.00           C  
ATOM    404  O   ALA    27     232.211   7.237  32.732  1.00  0.00           O  
ATOM    405  N   GLU    28     233.801   7.370  31.124  1.00  0.00           N  
ATOM    406  H   GLU    28     234.302   6.860  30.410  1.00  0.00           H  
ATOM    407  CA  GLU    28     233.698   8.828  31.082  1.00  0.00           C  
ATOM    408  HA  GLU    28     232.825   9.137  31.656  1.00  0.00           H  
ATOM    409  CB  GLU    28     235.005   9.544  31.542  1.00  0.00           C  
ATOM    410  HB2 GLU    28     235.965   9.142  31.217  1.00  0.00           H  
ATOM    411  HB3 GLU    28     235.043  10.552  31.129  1.00  0.00           H  
ATOM    412  CG  GLU    28     235.247   9.659  33.059  1.00  0.00           C  
ATOM    413  HG2 GLU    28     235.166   8.632  33.416  1.00  0.00           H  
ATOM    414  HG3 GLU    28     236.220  10.110  33.256  1.00  0.00           H  
ATOM    415  CD  GLU    28     234.251  10.586  33.732  1.00  0.00           C  
ATOM    416  OE1 GLU    28     233.416  11.236  33.064  1.00  0.00           O  
ATOM    417  OE2 GLU    28     234.245  10.733  35.028  1.00  0.00           O  
ATOM    418  C   GLU    28     233.500   9.184  29.578  1.00  0.00           C  
ATOM    419  O   GLU    28     233.964   8.585  28.633  1.00  0.00           O  
ATOM    420  N   ALA    29     232.685  10.180  29.366  1.00  0.00           N  
ATOM    421  H   ALA    29     232.373  10.727  30.155  1.00  0.00           H  
ATOM    422  CA  ALA    29     232.423  10.846  28.081  1.00  0.00           C  
ATOM    423  HA  ALA    29     232.517  10.113  27.279  1.00  0.00           H  
ATOM    424  CB  ALA    29     230.998  11.384  28.109  1.00  0.00           C  
ATOM    425  HB1 ALA    29     230.727  11.583  27.073  1.00  0.00           H  
ATOM    426  HB2 ALA    29     230.354  10.625  28.555  1.00  0.00           H  
ATOM    427  HB3 ALA    29     230.858  12.332  28.628  1.00  0.00           H  
ATOM    428  C   ALA    29     233.529  11.882  27.773  1.00  0.00           C  
ATOM    429  O   ALA    29     233.848  12.753  28.622  1.00  0.00           O  
ATOM    430  N   ALA    30     234.029  11.900  26.594  1.00  0.00           N  
ATOM    431  H   ALA    30     233.686  11.326  25.837  1.00  0.00           H  
ATOM    432  CA  ALA    30     234.956  12.866  26.086  1.00  0.00           C  
ATOM    433  HA  ALA    30     235.249  13.563  26.871  1.00  0.00           H  
ATOM    434  CB  ALA    30     236.294  12.159  25.708  1.00  0.00           C  
ATOM    435  HB1 ALA    30     236.063  11.417  24.944  1.00  0.00           H  
ATOM    436  HB2 ALA    30     237.080  12.869  25.451  1.00  0.00           H  
ATOM    437  HB3 ALA    30     236.555  11.739  26.679  1.00  0.00           H  
ATOM    438  C   ALA    30     234.215  13.541  24.884  1.00  0.00           C  
ATOM    439  O   ALA    30     233.642  12.931  23.970  1.00  0.00           O  
ATOM    440  N   GLY    31     234.275  14.843  24.822  1.00  0.00           N  
ATOM    441  H   GLY    31     234.663  15.385  25.580  1.00  0.00           H  
ATOM    442  CA  GLY    31     233.755  15.691  23.663  1.00  0.00           C  
ATOM    443  HA2 GLY    31     234.108  16.709  23.499  1.00  0.00           H  
ATOM    444  HA3 GLY    31     233.960  15.286  22.672  1.00  0.00           H  
ATOM    445  C   GLY    31     232.261  15.956  23.808  1.00  0.00           C  
ATOM    446  O   GLY    31     231.720  15.991  24.917  1.00  0.00           O  
ATOM    447  N   LYS    32     231.469  16.074  22.690  1.00  0.00           N  
ATOM    448  H   LYS    32     231.894  15.981  21.778  1.00  0.00           H  
ATOM    449  CA  LYS    32     229.987  16.371  22.720  1.00  0.00           C  
ATOM    450  HA  LYS    32     229.675  16.923  23.607  1.00  0.00           H  
ATOM    451  CB  LYS    32     229.523  17.195  21.470  1.00  0.00           C  
ATOM    452  HB2 LYS    32     229.503  16.581  20.570  1.00  0.00           H  
ATOM    453  HB3 LYS    32     228.439  17.282  21.536  1.00  0.00           H  
ATOM    454  CG  LYS    32     230.393  18.429  21.334  1.00  0.00           C  
ATOM    455  HG2 LYS    32     230.400  18.838  22.344  1.00  0.00           H  
ATOM    456  HG3 LYS    32     231.419  18.159  21.084  1.00  0.00           H  
ATOM    457  CD  LYS    32     229.866  19.330  20.168  1.00  0.00           C  
ATOM    458  HD2 LYS    32     230.211  18.957  19.204  1.00  0.00           H  
ATOM    459  HD3 LYS    32     228.779  19.336  20.241  1.00  0.00           H  
ATOM    460  CE  LYS    32     230.490  20.758  20.335  1.00  0.00           C  
ATOM    461  HE2 LYS    32     229.930  21.104  21.204  1.00  0.00           H  
ATOM    462  HE3 LYS    32     231.540  20.511  20.493  1.00  0.00           H  
ATOM    463  NZ  LYS    32     230.175  21.432  19.063  1.00  0.00           N  
ATOM    464  HZ1 LYS    32     230.681  22.305  19.008  1.00  0.00           H  
ATOM    465  HZ2 LYS    32     230.433  20.971  18.203  1.00  0.00           H  
ATOM    466  HZ3 LYS    32     229.208  21.723  19.054  1.00  0.00           H  
ATOM    467  C   LYS    32     229.298  15.047  22.928  1.00  0.00           C  
ATOM    468  O   LYS    32     229.712  13.953  22.533  1.00  0.00           O  
ATOM    469  N   THR    33     228.097  15.101  23.405  1.00  0.00           N  
ATOM    470  H   THR    33     227.746  16.015  23.652  1.00  0.00           H  
ATOM    471  CA  THR    33     227.438  13.887  23.982  1.00  0.00           C  
ATOM    472  HA  THR    33     228.040  13.380  24.737  1.00  0.00           H  
ATOM    473  CB  THR    33     226.048  14.221  24.641  1.00  0.00           C  
ATOM    474  HB  THR    33     226.146  15.018  25.379  1.00  0.00           H  
ATOM    475  CG2 THR    33     225.453  13.012  25.448  1.00  0.00           C  
ATOM    476 HG21 THR    33     226.269  12.295  25.537  1.00  0.00           H  
ATOM    477 HG22 THR    33     224.678  12.533  24.851  1.00  0.00           H  
ATOM    478 HG23 THR    33     225.091  13.222  26.455  1.00  0.00           H  
ATOM    479  OG1 THR    33     225.020  14.492  23.694  1.00  0.00           O  
ATOM    480  HG1 THR    33     224.184  14.719  24.108  1.00  0.00           H  
ATOM    481  C   THR    33     227.213  12.678  22.986  1.00  0.00           C  
ATOM    482  O   THR    33     227.400  11.524  23.375  1.00  0.00           O  
ATOM    483  N   LYS    34     227.055  12.884  21.673  1.00  0.00           N  
ATOM    484  H   LYS    34     226.863  13.803  21.300  1.00  0.00           H  
ATOM    485  CA  LYS    34     226.990  11.847  20.590  1.00  0.00           C  
ATOM    486  HA  LYS    34     226.140  11.191  20.778  1.00  0.00           H  
ATOM    487  CB  LYS    34     226.867  12.585  19.206  1.00  0.00           C  
ATOM    488  HB2 LYS    34     227.639  13.317  18.968  1.00  0.00           H  
ATOM    489  HB3 LYS    34     226.939  11.898  18.363  1.00  0.00           H  
ATOM    490  CG  LYS    34     225.472  13.216  19.296  1.00  0.00           C  
ATOM    491  HG2 LYS    34     224.825  12.488  19.785  1.00  0.00           H  
ATOM    492  HG3 LYS    34     225.569  14.154  19.844  1.00  0.00           H  
ATOM    493  CD  LYS    34     224.905  13.606  17.891  1.00  0.00           C  
ATOM    494  HD2 LYS    34     225.429  14.355  17.298  1.00  0.00           H  
ATOM    495  HD3 LYS    34     225.052  12.721  17.272  1.00  0.00           H  
ATOM    496  CE  LYS    34     223.530  14.183  17.892  1.00  0.00           C  
ATOM    497  HE2 LYS    34     222.829  13.451  18.296  1.00  0.00           H  
ATOM    498  HE3 LYS    34     223.580  14.969  18.645  1.00  0.00           H  
ATOM    499  NZ  LYS    34     222.994  14.544  16.543  1.00  0.00           N  
ATOM    500  HZ1 LYS    34     222.218  15.187  16.607  1.00  0.00           H  
ATOM    501  HZ2 LYS    34     223.642  15.145  16.053  1.00  0.00           H  
ATOM    502  HZ3 LYS    34     222.745  13.766  15.950  1.00  0.00           H  
ATOM    503  C   LYS    34     228.227  11.028  20.396  1.00  0.00           C  
ATOM    504  O   LYS    34     228.193   9.853  19.969  1.00  0.00           O  
ATOM    505  N   GLU    35     229.334  11.514  20.967  1.00  0.00           N  
ATOM    506  H   GLU    35     229.382  12.340  21.547  1.00  0.00           H  
ATOM    507  CA  GLU    35     230.612  10.885  20.737  1.00  0.00           C  
ATOM    508  HA  GLU    35     230.595  10.420  19.751  1.00  0.00           H  
ATOM    509  CB  GLU    35     231.624  12.007  20.660  1.00  0.00           C  
ATOM    510  HB2 GLU    35     231.238  12.784  20.000  1.00  0.00           H  
ATOM    511  HB3 GLU    35     231.656  12.625  21.558  1.00  0.00           H  
ATOM    512  CG  GLU    35     233.047  11.598  20.227  1.00  0.00           C  
ATOM    513  HG2 GLU    35     233.586  12.519  20.451  1.00  0.00           H  
ATOM    514  HG3 GLU    35     233.364  10.756  20.840  1.00  0.00           H  
ATOM    515  CD  GLU    35     233.335  11.338  18.720  1.00  0.00           C  
ATOM    516  OE1 GLU    35     232.391  11.259  17.884  1.00  0.00           O  
ATOM    517  OE2 GLU    35     234.529  11.302  18.312  1.00  0.00           O  
ATOM    518  C   GLU    35     230.991   9.804  21.638  1.00  0.00           C  
ATOM    519  O   GLU    35     231.611   8.831  21.251  1.00  0.00           O  
ATOM    520  N   GLY    36     230.296   9.743  22.831  1.00  0.00           N  
ATOM    521  H   GLY    36     229.626  10.494  22.910  1.00  0.00           H  
ATOM    522  CA  GLY    36     230.439   8.796  23.975  1.00  0.00           C  
ATOM    523  HA2 GLY    36     231.199   9.084  24.700  1.00  0.00           H  
ATOM    524  HA3 GLY    36     229.527   9.060  24.511  1.00  0.00           H  
ATOM    525  C   GLY    36     230.280   7.270  23.745  1.00  0.00           C  
ATOM    526  O   GLY    36     230.661   6.427  24.583  1.00  0.00           O  
ATOM    527  N   VAL    37     229.517   6.950  22.710  1.00  0.00           N  
ATOM    528  H   VAL    37     229.211   7.669  22.070  1.00  0.00           H  
ATOM    529  CA  VAL    37     229.032   5.601  22.460  1.00  0.00           C  
ATOM    530  HA  VAL    37     229.381   4.954  23.265  1.00  0.00           H  
ATOM    531  CB  VAL    37     227.563   5.676  22.601  1.00  0.00           C  
ATOM    532  HB  VAL    37     227.282   6.328  23.429  1.00  0.00           H  
ATOM    533  CG1 VAL    37     226.821   6.267  21.320  1.00  0.00           C  
ATOM    534 HG11 VAL    37     227.157   7.272  21.064  1.00  0.00           H  
ATOM    535 HG12 VAL    37     225.736   6.167  21.300  1.00  0.00           H  
ATOM    536 HG13 VAL    37     226.957   5.567  20.496  1.00  0.00           H  
ATOM    537  CG2 VAL    37     226.870   4.412  23.084  1.00  0.00           C  
ATOM    538 HG21 VAL    37     225.970   4.283  22.483  1.00  0.00           H  
ATOM    539 HG22 VAL    37     226.716   4.524  24.158  1.00  0.00           H  
ATOM    540 HG23 VAL    37     227.476   3.525  22.900  1.00  0.00           H  
ATOM    541  C   VAL    37     229.544   4.954  21.216  1.00  0.00           C  
ATOM    542  O   VAL    37     229.287   3.724  21.116  1.00  0.00           O  
ATOM    543  N   LEU    38     230.308   5.600  20.299  1.00  0.00           N  
ATOM    544  H   LEU    38     230.565   6.562  20.468  1.00  0.00           H  
ATOM    545  CA  LEU    38     230.981   5.078  19.034  1.00  0.00           C  
ATOM    546  HA  LEU    38     230.178   4.854  18.333  1.00  0.00           H  
ATOM    547  CB  LEU    38     231.760   6.213  18.376  1.00  0.00           C  
ATOM    548  HB2 LEU    38     231.048   6.937  17.979  1.00  0.00           H  
ATOM    549  HB3 LEU    38     232.458   6.696  19.061  1.00  0.00           H  
ATOM    550  CG  LEU    38     232.614   5.678  17.153  1.00  0.00           C  
ATOM    551  HG  LEU    38     233.285   4.868  17.439  1.00  0.00           H  
ATOM    552  CD1 LEU    38     233.482   6.788  16.525  1.00  0.00           C  
ATOM    553 HD11 LEU    38     234.090   7.210  17.326  1.00  0.00           H  
ATOM    554 HD12 LEU    38     232.883   7.492  15.949  1.00  0.00           H  
ATOM    555 HD13 LEU    38     234.264   6.356  15.901  1.00  0.00           H  
ATOM    556  CD2 LEU    38     231.765   5.119  15.907  1.00  0.00           C  
ATOM    557 HD21 LEU    38     230.986   4.438  16.250  1.00  0.00           H  
ATOM    558 HD22 LEU    38     232.241   4.434  15.206  1.00  0.00           H  
ATOM    559 HD23 LEU    38     231.414   5.854  15.183  1.00  0.00           H  
ATOM    560  C   LEU    38     231.915   3.863  19.407  1.00  0.00           C  
ATOM    561  O   LEU    38     231.975   2.925  18.608  1.00  0.00           O  
ATOM    562  N   TYR    39     232.522   3.710  20.550  1.00  0.00           N  
ATOM    563  H   TYR    39     232.328   4.456  21.203  1.00  0.00           H  
ATOM    564  CA  TYR    39     233.337   2.548  20.952  1.00  0.00           C  
ATOM    565  HA  TYR    39     234.095   2.361  20.192  1.00  0.00           H  
ATOM    566  CB  TYR    39     234.171   2.920  22.244  1.00  0.00           C  
ATOM    567  HB2 TYR    39     233.600   3.001  23.170  1.00  0.00           H  
ATOM    568  HB3 TYR    39     234.803   2.071  22.504  1.00  0.00           H  
ATOM    569  CG  TYR    39     235.014   4.204  22.377  1.00  0.00           C  
ATOM    570  CD1 TYR    39     236.157   4.262  21.538  1.00  0.00           C  
ATOM    571  HD1 TYR    39     236.356   3.459  20.844  1.00  0.00           H  
ATOM    572  CE1 TYR    39     237.098   5.302  21.696  1.00  0.00           C  
ATOM    573  HE1 TYR    39     237.933   5.242  21.014  1.00  0.00           H  
ATOM    574  CZ  TYR    39     236.780   6.391  22.528  1.00  0.00           C  
ATOM    575  OH  TYR    39     237.561   7.478  22.537  1.00  0.00           O  
ATOM    576  HH  TYR    39     236.987   8.194  22.819  1.00  0.00           H  
ATOM    577  CE2 TYR    39     235.593   6.374  23.323  1.00  0.00           C  
ATOM    578  HE2 TYR    39     235.311   7.256  23.879  1.00  0.00           H  
ATOM    579  CD2 TYR    39     234.760   5.240  23.274  1.00  0.00           C  
ATOM    580  HD2 TYR    39     233.939   5.177  23.973  1.00  0.00           H  
ATOM    581  C   TYR    39     232.503   1.245  21.129  1.00  0.00           C  
ATOM    582  O   TYR    39     233.056   0.177  21.005  1.00  0.00           O  
ATOM    583  N   VAL    40     231.176   1.362  21.432  1.00  0.00           N  
ATOM    584  H   VAL    40     230.807   2.298  21.347  1.00  0.00           H  
ATOM    585  CA  VAL    40     230.179   0.271  21.682  1.00  0.00           C  
ATOM    586  HA  VAL    40     230.775  -0.438  22.257  1.00  0.00           H  
ATOM    587  CB  VAL    40     229.017   0.942  22.512  1.00  0.00           C  
ATOM    588  HB  VAL    40     228.433   1.609  21.878  1.00  0.00           H  
ATOM    589  CG1 VAL    40     229.589   1.781  23.616  1.00  0.00           C  
ATOM    590 HG11 VAL    40     230.063   2.663  23.187  1.00  0.00           H  
ATOM    591 HG12 VAL    40     230.315   1.181  24.165  1.00  0.00           H  
ATOM    592 HG13 VAL    40     228.767   2.115  24.250  1.00  0.00           H  
ATOM    593  CG2 VAL    40     228.018  -0.070  23.149  1.00  0.00           C  
ATOM    594 HG21 VAL    40     227.283   0.537  23.678  1.00  0.00           H  
ATOM    595 HG22 VAL    40     228.553  -0.784  23.775  1.00  0.00           H  
ATOM    596 HG23 VAL    40     227.535  -0.557  22.302  1.00  0.00           H  
ATOM    597  C   VAL    40     229.526  -0.345  20.416  1.00  0.00           C  
ATOM    598  O   VAL    40     228.972  -1.418  20.507  1.00  0.00           O  
ATOM    599  N   GLY    41     229.530   0.358  19.318  1.00  0.00           N  
ATOM    600  H   GLY    41     230.019   1.241  19.268  1.00  0.00           H  
ATOM    601  CA  GLY    41     228.857  -0.058  18.039  1.00  0.00           C  
ATOM    602  HA2 GLY    41     227.775  -0.138  18.150  1.00  0.00           H  
ATOM    603  HA3 GLY    41     228.914   0.763  17.324  1.00  0.00           H  
ATOM    604  C   GLY    41     229.385  -1.463  17.401  1.00  0.00           C  
ATOM    605  O   GLY    41     230.510  -1.940  17.661  1.00  0.00           O  
ATOM    606  N   SER    42     228.544  -2.163  16.602  1.00  0.00           N  
ATOM    607  H   SER    42     227.672  -1.701  16.388  1.00  0.00           H  
ATOM    608  CA  SER    42     228.690  -3.504  16.055  1.00  0.00           C  
ATOM    609  HA  SER    42     229.456  -3.992  16.659  1.00  0.00           H  
ATOM    610  CB  SER    42     227.407  -4.242  16.223  1.00  0.00           C  
ATOM    611  HB2 SER    42     227.197  -4.278  17.292  1.00  0.00           H  
ATOM    612  HB3 SER    42     226.622  -3.948  15.526  1.00  0.00           H  
ATOM    613  OG  SER    42     227.648  -5.633  15.906  1.00  0.00           O  
ATOM    614  HG  SER    42     227.888  -6.065  16.729  1.00  0.00           H  
ATOM    615  C   SER    42     229.213  -3.518  14.567  1.00  0.00           C  
ATOM    616  O   SER    42     228.671  -2.700  13.770  1.00  0.00           O  
ATOM    617  N   LYS    43     230.025  -4.542  14.168  1.00  0.00           N  
ATOM    618  H   LYS    43     230.420  -5.170  14.854  1.00  0.00           H  
ATOM    619  CA  LYS    43     230.520  -4.903  12.830  1.00  0.00           C  
ATOM    620  HA  LYS    43     231.087  -4.067  12.422  1.00  0.00           H  
ATOM    621  CB  LYS    43     231.547  -6.116  12.755  1.00  0.00           C  
ATOM    622  HB2 LYS    43     231.024  -7.003  13.111  1.00  0.00           H  
ATOM    623  HB3 LYS    43     231.905  -6.298  11.741  1.00  0.00           H  
ATOM    624  CG  LYS    43     232.747  -5.854  13.672  1.00  0.00           C  
ATOM    625  HG2 LYS    43     233.327  -5.020  13.278  1.00  0.00           H  
ATOM    626  HG3 LYS    43     232.306  -5.678  14.653  1.00  0.00           H  
ATOM    627  CD  LYS    43     233.702  -7.022  13.891  1.00  0.00           C  
ATOM    628  HD2 LYS    43     234.308  -6.773  14.762  1.00  0.00           H  
ATOM    629  HD3 LYS    43     233.060  -7.884  14.072  1.00  0.00           H  
ATOM    630  CE  LYS    43     234.707  -7.284  12.733  1.00  0.00           C  
ATOM    631  HE2 LYS    43     234.341  -7.945  11.947  1.00  0.00           H  
ATOM    632  HE3 LYS    43     235.067  -6.312  12.397  1.00  0.00           H  
ATOM    633  NZ  LYS    43     235.886  -7.980  13.233  1.00  0.00           N  
ATOM    634  HZ1 LYS    43     235.616  -8.942  13.385  1.00  0.00           H  
ATOM    635  HZ2 LYS    43     236.575  -7.993  12.496  1.00  0.00           H  
ATOM    636  HZ3 LYS    43     236.198  -7.509  14.071  1.00  0.00           H  
ATOM    637  C   LYS    43     229.428  -5.233  11.800  1.00  0.00           C  
ATOM    638  O   LYS    43     229.692  -5.874  10.792  1.00  0.00           O  
ATOM    639  N   THR    44     228.241  -4.619  11.810  1.00  0.00           N  
ATOM    640  H   THR    44     228.059  -3.930  12.526  1.00  0.00           H  
ATOM    641  CA  THR    44     227.097  -4.905  10.869  1.00  0.00           C  
ATOM    642  HA  THR    44     227.443  -5.657  10.160  1.00  0.00           H  
ATOM    643  CB  THR    44     226.104  -5.814  11.683  1.00  0.00           C  
ATOM    644  HB  THR    44     226.494  -6.832  11.658  1.00  0.00           H  
ATOM    645  CG2 THR    44     224.638  -6.032  11.140  1.00  0.00           C  
ATOM    646 HG21 THR    44     224.570  -5.952  10.055  1.00  0.00           H  
ATOM    647 HG22 THR    44     223.883  -5.425  11.642  1.00  0.00           H  
ATOM    648 HG23 THR    44     224.164  -6.979  11.396  1.00  0.00           H  
ATOM    649  OG1 THR    44     225.963  -5.450  13.018  1.00  0.00           O  
ATOM    650  HG1 THR    44     226.843  -5.452  13.402  1.00  0.00           H  
ATOM    651  C   THR    44     226.456  -3.727  10.275  1.00  0.00           C  
ATOM    652  O   THR    44     225.597  -3.831   9.367  1.00  0.00           O  
ATOM    653  N   LYS    45     226.711  -2.552  10.893  1.00  0.00           N  
ATOM    654  H   LYS    45     227.376  -2.492  11.651  1.00  0.00           H  
ATOM    655  CA  LYS    45     226.277  -1.223  10.361  1.00  0.00           C  
ATOM    656  HA  LYS    45     225.809  -1.342   9.383  1.00  0.00           H  
ATOM    657  CB  LYS    45     225.004  -0.775  11.230  1.00  0.00           C  
ATOM    658  HB2 LYS    45     225.480  -0.634  12.201  1.00  0.00           H  
ATOM    659  HB3 LYS    45     224.624   0.126  10.748  1.00  0.00           H  
ATOM    660  CG  LYS    45     223.759  -1.666  11.121  1.00  0.00           C  
ATOM    661  HG2 LYS    45     223.378  -1.672  10.099  1.00  0.00           H  
ATOM    662  HG3 LYS    45     223.950  -2.708  11.377  1.00  0.00           H  
ATOM    663  CD  LYS    45     222.663  -1.069  12.008  1.00  0.00           C  
ATOM    664  HD2 LYS    45     222.954  -1.353  13.019  1.00  0.00           H  
ATOM    665  HD3 LYS    45     222.571   0.017  12.025  1.00  0.00           H  
ATOM    666  CE  LYS    45     221.202  -1.563  11.849  1.00  0.00           C  
ATOM    667  HE2 LYS    45     220.900  -1.208  10.863  1.00  0.00           H  
ATOM    668  HE3 LYS    45     221.062  -2.641  11.925  1.00  0.00           H  
ATOM    669  NZ  LYS    45     220.343  -1.125  12.937  1.00  0.00           N  
ATOM    670  HZ1 LYS    45     220.188  -0.129  12.874  1.00  0.00           H  
ATOM    671  HZ2 LYS    45     219.506  -1.664  12.765  1.00  0.00           H  
ATOM    672  HZ3 LYS    45     220.766  -1.227  13.848  1.00  0.00           H  
ATOM    673  C   LYS    45     227.458  -0.244  10.395  1.00  0.00           C  
ATOM    674  O   LYS    45     228.231  -0.172  11.368  1.00  0.00           O  
ATOM    675  N   GLU    46     227.681   0.411   9.281  1.00  0.00           N  
ATOM    676  H   GLU    46     227.019   0.312   8.525  1.00  0.00           H  
ATOM    677  CA  GLU    46     228.894   1.196   9.101  1.00  0.00           C  
ATOM    678  HA  GLU    46     229.610   0.595   9.662  1.00  0.00           H  
ATOM    679  CB  GLU    46     229.329   1.132   7.632  1.00  0.00           C  
ATOM    680  HB2 GLU    46     230.304   1.611   7.536  1.00  0.00           H  
ATOM    681  HB3 GLU    46     229.519   0.084   7.402  1.00  0.00           H  
ATOM    682  CG  GLU    46     228.321   1.590   6.516  1.00  0.00           C  
ATOM    683  HG2 GLU    46     227.716   2.410   6.904  1.00  0.00           H  
ATOM    684  HG3 GLU    46     228.876   1.830   5.609  1.00  0.00           H  
ATOM    685  CD  GLU    46     227.185   0.566   6.216  1.00  0.00           C  
ATOM    686  OE1 GLU    46     227.414  -0.339   5.344  1.00  0.00           O  
ATOM    687  OE2 GLU    46     226.139   0.506   6.912  1.00  0.00           O  
ATOM    688  C   GLU    46     228.771   2.565   9.809  1.00  0.00           C  
ATOM    689  O   GLU    46     229.740   3.322   9.848  1.00  0.00           O  
ATOM    690  N   GLY    47     227.547   2.938  10.303  1.00  0.00           N  
ATOM    691  H   GLY    47     226.787   2.289  10.157  1.00  0.00           H  
ATOM    692  CA  GLY    47     227.073   4.121  10.999  1.00  0.00           C  
ATOM    693  HA2 GLY    47     226.077   3.997  11.422  1.00  0.00           H  
ATOM    694  HA3 GLY    47     227.712   4.251  11.873  1.00  0.00           H  
ATOM    695  C   GLY    47     227.038   5.362  10.119  1.00  0.00           C  
ATOM    696  O   GLY    47     227.037   5.262   8.844  1.00  0.00           O  
ATOM    697  N   VAL    48     227.311   6.500  10.804  1.00  0.00           N  
ATOM    698  H   VAL    48     227.425   6.395  11.802  1.00  0.00           H  
ATOM    699  CA  VAL    48     227.476   7.858  10.027  1.00  0.00           C  
ATOM    700  HA  VAL    48     227.177   7.775   8.982  1.00  0.00           H  
ATOM    701  CB  VAL    48     226.532   8.954  10.627  1.00  0.00           C  
ATOM    702  HB  VAL    48     226.646   9.776   9.920  1.00  0.00           H  
ATOM    703  CG1 VAL    48     226.820   9.485  12.051  1.00  0.00           C  
ATOM    704 HG11 VAL    48     226.032   9.973  12.624  1.00  0.00           H  
ATOM    705 HG12 VAL    48     227.458  10.366  11.983  1.00  0.00           H  
ATOM    706 HG13 VAL    48     227.381   8.770  12.653  1.00  0.00           H  
ATOM    707  CG2 VAL    48     225.043   8.638  10.660  1.00  0.00           C  
ATOM    708 HG21 VAL    48     224.865   8.329   9.630  1.00  0.00           H  
ATOM    709 HG22 VAL    48     224.474   9.465  11.085  1.00  0.00           H  
ATOM    710 HG23 VAL    48     224.850   7.754  11.266  1.00  0.00           H  
ATOM    711  C   VAL    48     228.937   8.366   9.899  1.00  0.00           C  
ATOM    712  O   VAL    48     229.083   9.392   9.204  1.00  0.00           O  
ATOM    713  N   VAL    49     229.947   7.742  10.515  1.00  0.00           N  
ATOM    714  H   VAL    49     229.768   6.878  11.007  1.00  0.00           H  
ATOM    715  CA  VAL    49     231.329   8.330  10.558  1.00  0.00           C  
ATOM    716  HA  VAL    49     231.391   9.239   9.959  1.00  0.00           H  
ATOM    717  CB  VAL    49     231.688   8.955  11.934  1.00  0.00           C  
ATOM    718  HB  VAL    49     231.147   9.901  11.958  1.00  0.00           H  
ATOM    719  CG1 VAL    49     233.112   9.466  11.919  1.00  0.00           C  
ATOM    720 HG11 VAL    49     233.309   9.950  10.963  1.00  0.00           H  
ATOM    721 HG12 VAL    49     233.858   8.672  11.933  1.00  0.00           H  
ATOM    722 HG13 VAL    49     233.347  10.078  12.791  1.00  0.00           H  
ATOM    723  CG2 VAL    49     231.626   7.966  13.067  1.00  0.00           C  
ATOM    724 HG21 VAL    49     230.632   7.520  13.065  1.00  0.00           H  
ATOM    725 HG22 VAL    49     231.799   8.502  14.001  1.00  0.00           H  
ATOM    726 HG23 VAL    49     232.341   7.148  12.988  1.00  0.00           H  
ATOM    727  C   VAL    49     232.365   7.386  10.018  1.00  0.00           C  
ATOM    728  O   VAL    49     232.432   6.169  10.404  1.00  0.00           O  
ATOM    729  N   HIE    50     233.123   7.930   9.038  1.00  0.00           N  
ATOM    730  H   HIE    50     233.062   8.908   8.793  1.00  0.00           H  
ATOM    731  CA  HIE    50     234.097   7.153   8.241  1.00  0.00           C  
ATOM    732  HA  HIE    50     234.157   6.145   8.650  1.00  0.00           H  
ATOM    733  CB  HIE    50     233.699   7.180   6.680  1.00  0.00           C  
ATOM    734  HB2 HIE    50     232.838   6.527   6.540  1.00  0.00           H  
ATOM    735  HB3 HIE    50     233.343   8.157   6.351  1.00  0.00           H  
ATOM    736  CG  HIE    50     234.672   6.705   5.623  1.00  0.00           C  
ATOM    737  ND1 HIE    50     235.301   7.465   4.601  1.00  0.00           N  
ATOM    738  CE1 HIE    50     236.219   6.656   4.019  1.00  0.00           C  
ATOM    739  HE1 HIE    50     236.947   6.863   3.249  1.00  0.00           H  
ATOM    740  NE2 HIE    50     236.047   5.429   4.572  1.00  0.00           N  
ATOM    741  HE2 HIE    50     236.709   4.690   4.385  1.00  0.00           H  
ATOM    742  CD2 HIE    50     235.120   5.455   5.625  1.00  0.00           C  
ATOM    743  HD2 HIE    50     234.970   4.565   6.217  1.00  0.00           H  
ATOM    744  C   HIE    50     235.510   7.740   8.359  1.00  0.00           C  
ATOM    745  O   HIE    50     235.711   8.993   8.442  1.00  0.00           O  
ATOM    746  N   GLY    51     236.538   6.874   8.501  1.00  0.00           N  
ATOM    747  H   GLY    51     236.403   5.874   8.466  1.00  0.00           H  
ATOM    748  CA  GLY    51     237.946   7.267   8.684  1.00  0.00           C  
ATOM    749  HA2 GLY    51     238.514   6.405   8.335  1.00  0.00           H  
ATOM    750  HA3 GLY    51     238.264   8.051   7.998  1.00  0.00           H  
ATOM    751  C   GLY    51     238.452   7.669  10.109  1.00  0.00           C  
ATOM    752  O   GLY    51     237.734   7.555  11.119  1.00  0.00           O  
ATOM    753  N   VAL    52     239.718   8.035  10.218  1.00  0.00           N  
ATOM    754  H   VAL    52     240.376   8.073   9.453  1.00  0.00           H  
ATOM    755  CA  VAL    52     240.380   8.312  11.494  1.00  0.00           C  
ATOM    756  HA  VAL    52     239.651   8.378  12.302  1.00  0.00           H  
ATOM    757  CB  VAL    52     241.179   7.064  11.870  1.00  0.00           C  
ATOM    758  HB  VAL    52     240.555   6.191  11.679  1.00  0.00           H  
ATOM    759  CG1 VAL    52     241.585   7.056  13.375  1.00  0.00           C  
ATOM    760 HG11 VAL    52     242.061   6.087  13.522  1.00  0.00           H  
ATOM    761 HG12 VAL    52     240.712   7.075  14.027  1.00  0.00           H  
ATOM    762 HG13 VAL    52     242.328   7.804  13.651  1.00  0.00           H  
ATOM    763  CG2 VAL    52     242.543   6.939  11.117  1.00  0.00           C  
ATOM    764 HG21 VAL    52     243.231   7.771  11.270  1.00  0.00           H  
ATOM    765 HG22 VAL    52     242.365   6.911  10.042  1.00  0.00           H  
ATOM    766 HG23 VAL    52     242.930   5.981  11.462  1.00  0.00           H  
ATOM    767  C   VAL    52     241.180   9.644  11.593  1.00  0.00           C  
ATOM    768  O   VAL    52     241.892  10.006  10.712  1.00  0.00           O  
ATOM    769  N   ALA    53     241.183  10.339  12.703  1.00  0.00           N  
ATOM    770  H   ALA    53     240.369  10.160  13.273  1.00  0.00           H  
ATOM    771  CA  ALA    53     242.039  11.512  13.039  1.00  0.00           C  
ATOM    772  HA  ALA    53     242.972  11.468  12.477  1.00  0.00           H  
ATOM    773  CB  ALA    53     241.360  12.652  12.265  1.00  0.00           C  
ATOM    774  HB1 ALA    53     242.026  13.516  12.273  1.00  0.00           H  
ATOM    775  HB2 ALA    53     241.221  12.348  11.227  1.00  0.00           H  
ATOM    776  HB3 ALA    53     240.437  12.818  12.820  1.00  0.00           H  
ATOM    777  C   ALA    53     242.274  11.854  14.502  1.00  0.00           C  
ATOM    778  O   ALA    53     241.521  11.383  15.338  1.00  0.00           O  
ATOM    779  N   THR    54     243.535  12.377  14.773  1.00  0.00           N  
ATOM    780  H   THR    54     243.988  12.664  13.917  1.00  0.00           H  
ATOM    781  CA  THR    54     243.909  12.976  16.095  1.00  0.00           C  
ATOM    782  HA  THR    54     243.130  13.636  16.478  1.00  0.00           H  
ATOM    783  CB  THR    54     244.330  11.940  17.050  1.00  0.00           C  
ATOM    784  HB  THR    54     244.739  12.524  17.874  1.00  0.00           H  
ATOM    785  CG2 THR    54     245.447  10.895  16.546  1.00  0.00           C  
ATOM    786 HG21 THR    54     246.053  10.549  17.384  1.00  0.00           H  
ATOM    787 HG22 THR    54     246.184  11.372  15.901  1.00  0.00           H  
ATOM    788 HG23 THR    54     244.929  10.075  16.048  1.00  0.00           H  
ATOM    789  OG1 THR    54     243.198  11.134  17.380  1.00  0.00           O  
ATOM    790  HG1 THR    54     242.902  10.978  16.481  1.00  0.00           H  
ATOM    791  C   THR    54     245.082  13.887  15.922  1.00  0.00           C  
ATOM    792  O   THR    54     245.844  13.725  14.984  1.00  0.00           O  
ATOM    793  N   VAL    55     245.278  14.910  16.795  1.00  0.00           N  
ATOM    794  H   VAL    55     244.559  15.178  17.452  1.00  0.00           H  
ATOM    795  CA  VAL    55     246.271  15.940  16.533  1.00  0.00           C  
ATOM    796  HA  VAL    55     246.336  16.053  15.451  1.00  0.00           H  
ATOM    797  CB  VAL    55     245.806  17.322  17.007  1.00  0.00           C  
ATOM    798  HB  VAL    55     245.512  17.175  18.047  1.00  0.00           H  
ATOM    799  CG1 VAL    55     244.561  17.913  16.295  1.00  0.00           C  
ATOM    800 HG11 VAL    55     244.368  18.948  16.578  1.00  0.00           H  
ATOM    801 HG12 VAL    55     243.672  17.313  16.485  1.00  0.00           H  
ATOM    802 HG13 VAL    55     244.774  17.853  15.228  1.00  0.00           H  
ATOM    803  CG2 VAL    55     246.981  18.305  16.954  1.00  0.00           C  
ATOM    804 HG21 VAL    55     247.154  18.378  15.880  1.00  0.00           H  
ATOM    805 HG22 VAL    55     247.875  17.890  17.420  1.00  0.00           H  
ATOM    806 HG23 VAL    55     246.787  19.254  17.453  1.00  0.00           H  
ATOM    807  C   VAL    55     247.650  15.530  17.127  1.00  0.00           C  
ATOM    808  O   VAL    55     247.612  15.362  18.325  1.00  0.00           O  
ATOM    809  N   ALA    56     248.701  15.239  16.341  1.00  0.00           N  
ATOM    810  H   ALA    56     248.560  15.390  15.352  1.00  0.00           H  
ATOM    811  CA  ALA    56     250.066  14.938  16.798  1.00  0.00           C  
ATOM    812  HA  ALA    56     250.012  14.117  17.514  1.00  0.00           H  
ATOM    813  CB  ALA    56     250.743  14.293  15.636  1.00  0.00           C  
ATOM    814  HB1 ALA    56     251.628  13.743  15.956  1.00  0.00           H  
ATOM    815  HB2 ALA    56     250.210  13.492  15.122  1.00  0.00           H  
ATOM    816  HB3 ALA    56     251.075  15.094  14.976  1.00  0.00           H  
ATOM    817  C   ALA    56     250.955  16.109  17.306  1.00  0.00           C  
ATOM    818  O   ALA    56     250.423  17.246  17.249  1.00  0.00           O  
ATOM    819  N   GLU    57     252.156  15.838  17.858  1.00  0.00           N  
ATOM    820  H   GLU    57     252.578  14.936  17.685  1.00  0.00           H  
ATOM    821  CA  GLU    57     253.104  16.889  18.344  1.00  0.00           C  
ATOM    822  HA  GLU    57     252.749  17.458  19.204  1.00  0.00           H  
ATOM    823  CB  GLU    57     254.306  16.190  19.053  1.00  0.00           C  
ATOM    824  HB2 GLU    57     254.828  16.865  19.731  1.00  0.00           H  
ATOM    825  HB3 GLU    57     253.899  15.413  19.700  1.00  0.00           H  
ATOM    826  CG  GLU    57     255.410  15.609  18.170  1.00  0.00           C  
ATOM    827  HG2 GLU    57     255.460  16.296  17.325  1.00  0.00           H  
ATOM    828  HG3 GLU    57     256.355  15.653  18.711  1.00  0.00           H  
ATOM    829  CD  GLU    57     255.149  14.149  17.647  1.00  0.00           C  
ATOM    830  OE1 GLU    57     256.134  13.603  17.045  1.00  0.00           O  
ATOM    831  OE2 GLU    57     254.026  13.688  17.751  1.00  0.00           O  
ATOM    832  C   GLU    57     253.501  18.002  17.372  1.00  0.00           C  
ATOM    833  O   GLU    57     254.005  19.086  17.808  1.00  0.00           O  
ATOM    834  N   LYS    58     253.295  17.749  16.075  1.00  0.00           N  
ATOM    835  H   LYS    58     252.915  16.825  15.923  1.00  0.00           H  
ATOM    836  CA  LYS    58     253.910  18.554  14.988  1.00  0.00           C  
ATOM    837  HA  LYS    58     254.873  18.972  15.282  1.00  0.00           H  
ATOM    838  CB  LYS    58     254.331  17.583  13.941  1.00  0.00           C  
ATOM    839  HB2 LYS    58     253.432  17.200  13.459  1.00  0.00           H  
ATOM    840  HB3 LYS    58     254.912  18.133  13.200  1.00  0.00           H  
ATOM    841  CG  LYS    58     255.252  16.385  14.285  1.00  0.00           C  
ATOM    842  HG2 LYS    58     255.841  16.777  15.115  1.00  0.00           H  
ATOM    843  HG3 LYS    58     254.655  15.556  14.664  1.00  0.00           H  
ATOM    844  CD  LYS    58     256.146  15.960  13.150  1.00  0.00           C  
ATOM    845  HD2 LYS    58     256.602  16.881  12.787  1.00  0.00           H  
ATOM    846  HD3 LYS    58     256.935  15.280  13.472  1.00  0.00           H  
ATOM    847  CE  LYS    58     255.442  15.414  11.958  1.00  0.00           C  
ATOM    848  HE2 LYS    58     254.873  14.524  12.227  1.00  0.00           H  
ATOM    849  HE3 LYS    58     254.793  16.147  11.478  1.00  0.00           H  
ATOM    850  NZ  LYS    58     256.428  14.980  10.906  1.00  0.00           N  
ATOM    851  HZ1 LYS    58     257.228  14.558  11.355  1.00  0.00           H  
ATOM    852  HZ2 LYS    58     255.983  14.319  10.286  1.00  0.00           H  
ATOM    853  HZ3 LYS    58     256.756  15.768  10.366  1.00  0.00           H  
ATOM    854  C   LYS    58     252.897  19.630  14.529  1.00  0.00           C  
ATOM    855  O   LYS    58     253.287  20.387  13.596  1.00  0.00           O  
ATOM    856  N   THR    59     251.722  19.709  15.039  1.00  0.00           N  
ATOM    857  H   THR    59     251.451  19.061  15.765  1.00  0.00           H  
ATOM    858  CA  THR    59     250.711  20.795  14.856  1.00  0.00           C  
ATOM    859  HA  THR    59     250.427  20.793  13.803  1.00  0.00           H  
ATOM    860  CB  THR    59     249.479  20.528  15.706  1.00  0.00           C  
ATOM    861  HB  THR    59     249.237  19.472  15.594  1.00  0.00           H  
ATOM    862  CG2 THR    59     248.262  21.359  15.295  1.00  0.00           C  
ATOM    863 HG21 THR    59     248.427  22.422  15.474  1.00  0.00           H  
ATOM    864 HG22 THR    59     247.322  20.954  15.669  1.00  0.00           H  
ATOM    865 HG23 THR    59     248.115  21.225  14.223  1.00  0.00           H  
ATOM    866  OG1 THR    59     249.669  20.802  17.122  1.00  0.00           O  
ATOM    867  HG1 THR    59     250.120  20.084  17.573  1.00  0.00           H  
ATOM    868  C   THR    59     251.316  22.142  15.320  1.00  0.00           C  
ATOM    869  O   THR    59     252.127  22.207  16.204  1.00  0.00           O  
ATOM    870  N   LYS    60     250.940  23.277  14.631  1.00  0.00           N  
ATOM    871  H   LYS    60     250.276  23.075  13.897  1.00  0.00           H  
ATOM    872  CA  LYS    60     251.310  24.719  14.872  1.00  0.00           C  
ATOM    873  HA  LYS    60     251.912  24.843  15.773  1.00  0.00           H  
ATOM    874  CB  LYS    60     252.199  25.261  13.723  1.00  0.00           C  
ATOM    875  HB2 LYS    60     251.877  25.034  12.707  1.00  0.00           H  
ATOM    876  HB3 LYS    60     252.229  26.350  13.690  1.00  0.00           H  
ATOM    877  CG  LYS    60     253.665  24.808  13.961  1.00  0.00           C  
ATOM    878  HG2 LYS    60     254.013  25.110  14.949  1.00  0.00           H  
ATOM    879  HG3 LYS    60     253.584  23.730  13.825  1.00  0.00           H  
ATOM    880  CD  LYS    60     254.679  25.188  12.832  1.00  0.00           C  
ATOM    881  HD2 LYS    60     254.262  24.860  11.880  1.00  0.00           H  
ATOM    882  HD3 LYS    60     254.894  26.249  12.708  1.00  0.00           H  
ATOM    883  CE  LYS    60     256.056  24.501  13.051  1.00  0.00           C  
ATOM    884  HE2 LYS    60     256.439  24.938  13.973  1.00  0.00           H  
ATOM    885  HE3 LYS    60     255.807  23.446  13.156  1.00  0.00           H  
ATOM    886  NZ  LYS    60     256.920  24.783  11.904  1.00  0.00           N  
ATOM    887  HZ1 LYS    60     257.071  25.767  11.734  1.00  0.00           H  
ATOM    888  HZ2 LYS    60     257.817  24.332  12.022  1.00  0.00           H  
ATOM    889  HZ3 LYS    60     256.501  24.467  11.041  1.00  0.00           H  
ATOM    890  C   LYS    60     250.052  25.543  15.014  1.00  0.00           C  
ATOM    891  O   LYS    60     248.935  25.238  14.551  1.00  0.00           O  
ATOM    892  N   GLU    61     250.279  26.690  15.587  1.00  0.00           N  
ATOM    893  H   GLU    61     251.235  26.823  15.885  1.00  0.00           H  
ATOM    894  CA  GLU    61     249.342  27.870  15.867  1.00  0.00           C  
ATOM    895  HA  GLU    61     248.474  27.543  16.439  1.00  0.00           H  
ATOM    896  CB  GLU    61     250.126  28.882  16.651  1.00  0.00           C  
ATOM    897  HB2 GLU    61     250.100  28.573  17.696  1.00  0.00           H  
ATOM    898  HB3 GLU    61     251.160  28.942  16.310  1.00  0.00           H  
ATOM    899  CG  GLU    61     249.476  30.339  16.664  1.00  0.00           C  
ATOM    900  HG2 GLU    61     249.213  30.522  15.623  1.00  0.00           H  
ATOM    901  HG3 GLU    61     248.586  30.383  17.292  1.00  0.00           H  
ATOM    902  CD  GLU    61     250.517  31.367  17.059  1.00  0.00           C  
ATOM    903  OE1 GLU    61     250.829  32.337  16.320  1.00  0.00           O  
ATOM    904  OE2 GLU    61     251.092  31.354  18.180  1.00  0.00           O  
ATOM    905  C   GLU    61     248.770  28.401  14.549  1.00  0.00           C  
ATOM    906  O   GLU    61     247.558  28.477  14.451  1.00  0.00           O  
ATOM    907  N   GLN    62     249.593  28.688  13.555  1.00  0.00           N  
ATOM    908  H   GLN    62     250.444  28.144  13.534  1.00  0.00           H  
ATOM    909  CA  GLN    62     249.320  29.406  12.255  1.00  0.00           C  
ATOM    910  HA  GLN    62     248.930  30.328  12.686  1.00  0.00           H  
ATOM    911  CB  GLN    62     250.656  29.607  11.568  1.00  0.00           C  
ATOM    912  HB2 GLN    62     251.353  29.906  12.351  1.00  0.00           H  
ATOM    913  HB3 GLN    62     250.910  28.621  11.180  1.00  0.00           H  
ATOM    914  CG  GLN    62     250.934  30.492  10.251  1.00  0.00           C  
ATOM    915  HG2 GLN    62     250.530  29.950   9.396  1.00  0.00           H  
ATOM    916  HG3 GLN    62     250.470  31.477  10.306  1.00  0.00           H  
ATOM    917  CD  GLN    62     252.402  30.696  10.022  1.00  0.00           C  
ATOM    918  OE1 GLN    62     253.194  30.702  10.976  1.00  0.00           O  
ATOM    919  NE2 GLN    62     252.864  31.166   8.888  1.00  0.00           N  
ATOM    920 HE21 GLN    62     252.215  31.343   8.134  1.00  0.00           H  
ATOM    921 HE22 GLN    62     253.863  31.024   8.854  1.00  0.00           H  
ATOM    922  C   GLN    62     248.386  28.682  11.287  1.00  0.00           C  
ATOM    923  O   GLN    62     248.090  29.237  10.234  1.00  0.00           O  
ATOM    924  N   VAL    63     248.124  27.366  11.445  1.00  0.00           N  
ATOM    925  H   VAL    63     248.592  26.972  12.249  1.00  0.00           H  
ATOM    926  CA  VAL    63     247.292  26.445  10.518  1.00  0.00           C  
ATOM    927  HA  VAL    63     247.053  26.918   9.565  1.00  0.00           H  
ATOM    928  CB  VAL    63     248.131  25.179  10.031  1.00  0.00           C  
ATOM    929  HB  VAL    63     247.420  24.547   9.498  1.00  0.00           H  
ATOM    930  CG1 VAL    63     249.358  25.572   9.132  1.00  0.00           C  
ATOM    931 HG11 VAL    63     249.753  24.599   8.840  1.00  0.00           H  
ATOM    932 HG12 VAL    63     250.099  26.101   9.731  1.00  0.00           H  
ATOM    933 HG13 VAL    63     249.052  26.239   8.326  1.00  0.00           H  
ATOM    934  CG2 VAL    63     248.439  24.276  11.231  1.00  0.00           C  
ATOM    935 HG21 VAL    63     248.941  24.934  11.941  1.00  0.00           H  
ATOM    936 HG22 VAL    63     249.015  23.430  10.857  1.00  0.00           H  
ATOM    937 HG23 VAL    63     247.566  23.897  11.763  1.00  0.00           H  
ATOM    938  C   VAL    63     245.939  26.050  11.163  1.00  0.00           C  
ATOM    939  O   VAL    63     245.209  25.217  10.653  1.00  0.00           O  
ATOM    940  N   THR    64     245.523  26.845  12.152  1.00  0.00           N  
ATOM    941  H   THR    64     246.176  27.545  12.473  1.00  0.00           H  
ATOM    942  CA  THR    64     244.182  26.750  12.821  1.00  0.00           C  
ATOM    943  HA  THR    64     243.992  25.708  13.076  1.00  0.00           H  
ATOM    944  CB  THR    64     244.194  27.442  14.184  1.00  0.00           C  
ATOM    945  HB  THR    64     243.164  27.540  14.528  1.00  0.00           H  
ATOM    946  CG2 THR    64     244.840  26.547  15.275  1.00  0.00           C  
ATOM    947 HG21 THR    64     244.794  26.998  16.266  1.00  0.00           H  
ATOM    948 HG22 THR    64     245.898  26.359  15.093  1.00  0.00           H  
ATOM    949 HG23 THR    64     244.437  25.535  15.320  1.00  0.00           H  
ATOM    950  OG1 THR    64     244.856  28.752  14.252  1.00  0.00           O  
ATOM    951  HG1 THR    64     245.792  28.610  14.411  1.00  0.00           H  
ATOM    952  C   THR    64     242.995  27.262  11.980  1.00  0.00           C  
ATOM    953  O   THR    64     243.197  28.068  11.054  1.00  0.00           O  
ATOM    954  N   ASN    65     241.759  26.822  12.275  1.00  0.00           N  
ATOM    955  H   ASN    65     241.654  26.142  13.015  1.00  0.00           H  
ATOM    956  CA  ASN    65     240.611  27.421  11.604  1.00  0.00           C  
ATOM    957  HA  ASN    65     240.754  27.223  10.542  1.00  0.00           H  
ATOM    958  CB  ASN    65     239.286  26.853  12.179  1.00  0.00           C  
ATOM    959  HB2 ASN    65     239.134  27.263  13.177  1.00  0.00           H  
ATOM    960  HB3 ASN    65     238.483  27.230  11.546  1.00  0.00           H  
ATOM    961  CG  ASN    65     239.024  25.374  12.379  1.00  0.00           C  
ATOM    962  OD1 ASN    65     239.519  24.749  13.339  1.00  0.00           O  
ATOM    963  ND2 ASN    65     238.442  24.684  11.403  1.00  0.00           N  
ATOM    964 HD21 ASN    65     237.986  25.208  10.670  1.00  0.00           H  
ATOM    965 HD22 ASN    65     238.614  23.692  11.471  1.00  0.00           H  
ATOM    966  C   ASN    65     240.757  28.970  11.578  1.00  0.00           C  
ATOM    967  O   ASN    65     240.352  29.634  10.569  1.00  0.00           O  
ATOM    968  N   VAL    66     241.215  29.595  12.679  1.00  0.00           N  
ATOM    969  H   VAL    66     241.554  28.913  13.342  1.00  0.00           H  
ATOM    970  CA  VAL    66     241.376  30.960  12.995  1.00  0.00           C  
ATOM    971  HA  VAL    66     240.685  31.421  12.290  1.00  0.00           H  
ATOM    972  CB  VAL    66     241.064  31.286  14.461  1.00  0.00           C  
ATOM    973  HB  VAL    66     241.038  32.369  14.345  1.00  0.00           H  
ATOM    974  CG1 VAL    66     242.111  30.815  15.505  1.00  0.00           C  
ATOM    975 HG11 VAL    66     243.075  31.300  15.350  1.00  0.00           H  
ATOM    976 HG12 VAL    66     242.148  29.726  15.528  1.00  0.00           H  
ATOM    977 HG13 VAL    66     241.670  31.304  16.373  1.00  0.00           H  
ATOM    978  CG2 VAL    66     239.749  30.771  14.902  1.00  0.00           C  
ATOM    979 HG21 VAL    66     239.353  31.443  15.664  1.00  0.00           H  
ATOM    980 HG22 VAL    66     239.759  29.786  15.368  1.00  0.00           H  
ATOM    981 HG23 VAL    66     239.026  30.773  14.087  1.00  0.00           H  
ATOM    982  C   VAL    66     242.642  31.631  12.488  1.00  0.00           C  
ATOM    983  O   VAL    66     242.766  32.847  12.555  1.00  0.00           O  
ATOM    984  N   GLY    67     243.568  30.849  11.978  1.00  0.00           N  
ATOM    985  H   GLY    67     243.448  29.848  11.911  1.00  0.00           H  
ATOM    986  CA  GLY    67     244.821  31.417  11.509  1.00  0.00           C  
ATOM    987  HA2 GLY    67     245.358  30.732  10.852  1.00  0.00           H  
ATOM    988  HA3 GLY    67     244.497  32.303  10.963  1.00  0.00           H  
ATOM    989  C   GLY    67     245.791  31.981  12.559  1.00  0.00           C  
ATOM    990  O   GLY    67     246.690  32.830  12.339  1.00  0.00           O  
ATOM    991  N   GLY    68     245.613  31.584  13.823  1.00  0.00           N  
ATOM    992  H   GLY    68     244.980  30.847  14.099  1.00  0.00           H  
ATOM    993  CA  GLY    68     246.506  32.147  14.910  1.00  0.00           C  
ATOM    994  HA2 GLY    68     246.299  31.426  15.701  1.00  0.00           H  
ATOM    995  HA3 GLY    68     247.553  32.059  14.620  1.00  0.00           H  
ATOM    996  C   GLY    68     245.962  33.455  15.339  1.00  0.00           C  
ATOM    997  O   GLY    68     246.625  34.098  16.127  1.00  0.00           O  
ATOM    998  N   ALA    69     244.908  34.041  14.781  1.00  0.00           N  
ATOM    999  H   ALA    69     244.388  33.372  14.231  1.00  0.00           H  
ATOM   1000  CA  ALA    69     244.335  35.392  15.107  1.00  0.00           C  
ATOM   1001  HA  ALA    69     245.032  36.231  15.131  1.00  0.00           H  
ATOM   1002  CB  ALA    69     243.384  35.705  13.922  1.00  0.00           C  
ATOM   1003  HB1 ALA    69     242.975  36.701  14.091  1.00  0.00           H  
ATOM   1004  HB2 ALA    69     243.945  35.934  13.016  1.00  0.00           H  
ATOM   1005  HB3 ALA    69     242.511  35.063  13.810  1.00  0.00           H  
ATOM   1006  C   ALA    69     243.600  35.372  16.456  1.00  0.00           C  
ATOM   1007  O   ALA    69     243.179  34.402  16.975  1.00  0.00           O  
ATOM   1008  N   VAL    70     243.366  36.547  17.038  1.00  0.00           N  
ATOM   1009  H   VAL    70     243.850  37.391  16.765  1.00  0.00           H  
ATOM   1010  CA  VAL    70     242.611  36.663  18.333  1.00  0.00           C  
ATOM   1011  HA  VAL    70     242.304  35.662  18.636  1.00  0.00           H  
ATOM   1012  CB  VAL    70     243.562  37.296  19.335  1.00  0.00           C  
ATOM   1013  HB  VAL    70     242.967  37.524  20.219  1.00  0.00           H  
ATOM   1014  CG1 VAL    70     244.178  38.533  18.761  1.00  0.00           C  
ATOM   1015 HG11 VAL    70     243.454  39.264  18.401  1.00  0.00           H  
ATOM   1016 HG12 VAL    70     244.998  38.357  18.065  1.00  0.00           H  
ATOM   1017 HG13 VAL    70     244.668  39.052  19.585  1.00  0.00           H  
ATOM   1018  CG2 VAL    70     244.567  36.217  19.883  1.00  0.00           C  
ATOM   1019 HG21 VAL    70     244.054  35.324  20.242  1.00  0.00           H  
ATOM   1020 HG22 VAL    70     245.099  36.605  20.752  1.00  0.00           H  
ATOM   1021 HG23 VAL    70     245.241  35.809  19.129  1.00  0.00           H  
ATOM   1022  C   VAL    70     241.293  37.415  18.165  1.00  0.00           C  
ATOM   1023  O   VAL    70     240.855  38.026  19.110  1.00  0.00           O  
ATOM   1024  N   VAL    71     240.673  37.383  17.018  1.00  0.00           N  
ATOM   1025  H   VAL    71     240.899  36.718  16.291  1.00  0.00           H  
ATOM   1026  CA  VAL    71     239.365  38.050  16.787  1.00  0.00           C  
ATOM   1027  HA  VAL    71     238.863  38.244  17.735  1.00  0.00           H  
ATOM   1028  CB  VAL    71     239.533  39.380  15.955  1.00  0.00           C  
ATOM   1029  HB  VAL    71     239.733  39.016  14.948  1.00  0.00           H  
ATOM   1030  CG1 VAL    71     240.585  40.417  16.584  1.00  0.00           C  
ATOM   1031 HG11 VAL    71     240.525  41.422  16.166  1.00  0.00           H  
ATOM   1032 HG12 VAL    71     241.654  40.224  16.493  1.00  0.00           H  
ATOM   1033 HG13 VAL    71     240.364  40.594  17.637  1.00  0.00           H  
ATOM   1034  CG2 VAL    71     238.232  40.178  15.996  1.00  0.00           C  
ATOM   1035 HG21 VAL    71     237.840  40.390  16.991  1.00  0.00           H  
ATOM   1036 HG22 VAL    71     237.324  39.676  15.662  1.00  0.00           H  
ATOM   1037 HG23 VAL    71     238.425  41.082  15.419  1.00  0.00           H  
ATOM   1038  C   VAL    71     238.369  37.043  16.050  1.00  0.00           C  
ATOM   1039  O   VAL    71     238.801  36.359  15.105  1.00  0.00           O  
ATOM   1040  N   THR    72     237.144  36.991  16.489  1.00  0.00           N  
ATOM   1041  H   THR    72     236.825  37.523  17.286  1.00  0.00           H  
ATOM   1042  CA  THR    72     236.143  36.034  15.893  1.00  0.00           C  
ATOM   1043  HA  THR    72     236.644  35.066  15.911  1.00  0.00           H  
ATOM   1044  CB  THR    72     234.861  35.965  16.752  1.00  0.00           C  
ATOM   1045  HB  THR    72     233.994  35.616  16.191  1.00  0.00           H  
ATOM   1046  CG2 THR    72     234.966  35.426  18.103  1.00  0.00           C  
ATOM   1047 HG21 THR    72     235.573  36.099  18.709  1.00  0.00           H  
ATOM   1048 HG22 THR    72     235.491  34.471  18.128  1.00  0.00           H  
ATOM   1049 HG23 THR    72     233.999  35.280  18.585  1.00  0.00           H  
ATOM   1050  OG1 THR    72     234.364  37.228  16.964  1.00  0.00           O  
ATOM   1051  HG1 THR    72     233.568  37.077  17.479  1.00  0.00           H  
ATOM   1052  C   THR    72     235.690  36.374  14.392  1.00  0.00           C  
ATOM   1053  O   THR    72     235.049  35.477  13.779  1.00  0.00           O  
ATOM   1054  N   GLY    73     235.874  37.572  13.846  1.00  0.00           N  
ATOM   1055  H   GLY    73     236.329  38.213  14.481  1.00  0.00           H  
ATOM   1056  CA  GLY    73     235.687  37.906  12.428  1.00  0.00           C  
ATOM   1057  HA2 GLY    73     234.898  37.300  11.981  1.00  0.00           H  
ATOM   1058  HA3 GLY    73     235.285  38.883  12.158  1.00  0.00           H  
ATOM   1059  C   GLY    73     236.936  37.549  11.621  1.00  0.00           C  
ATOM   1060  O   GLY    73     238.054  37.880  12.003  1.00  0.00           O  
ATOM   1061  N   VAL    74     236.727  36.581  10.698  1.00  0.00           N  
ATOM   1062  H   VAL    74     235.787  36.349  10.408  1.00  0.00           H  
ATOM   1063  CA  VAL    74     237.891  36.081   9.901  1.00  0.00           C  
ATOM   1064  HA  VAL    74     238.760  36.670  10.196  1.00  0.00           H  
ATOM   1065  CB  VAL    74     238.138  34.499  10.057  1.00  0.00           C  
ATOM   1066  HB  VAL    74     239.043  34.225   9.515  1.00  0.00           H  
ATOM   1067  CG1 VAL    74     238.494  34.313  11.541  1.00  0.00           C  
ATOM   1068 HG11 VAL    74     239.444  34.832  11.670  1.00  0.00           H  
ATOM   1069 HG12 VAL    74     238.746  33.271  11.740  1.00  0.00           H  
ATOM   1070 HG13 VAL    74     237.656  34.677  12.135  1.00  0.00           H  
ATOM   1071  CG2 VAL    74     236.844  33.605   9.796  1.00  0.00           C  
ATOM   1072 HG21 VAL    74     236.602  33.604   8.733  1.00  0.00           H  
ATOM   1073 HG22 VAL    74     235.950  33.926  10.332  1.00  0.00           H  
ATOM   1074 HG23 VAL    74     237.071  32.575  10.068  1.00  0.00           H  
ATOM   1075  C   VAL    74     237.719  36.523   8.441  1.00  0.00           C  
ATOM   1076  O   VAL    74     236.936  35.987   7.720  1.00  0.00           O  
ATOM   1077  N   THR    75     238.525  37.464   7.976  1.00  0.00           N  
ATOM   1078  H   THR    75     239.332  37.755   8.509  1.00  0.00           H  
ATOM   1079  CA  THR    75     238.531  37.819   6.525  1.00  0.00           C  
ATOM   1080  HA  THR    75     237.919  37.072   6.020  1.00  0.00           H  
ATOM   1081  CB  THR    75     237.844  39.159   6.267  1.00  0.00           C  
ATOM   1082  HB  THR    75     236.829  38.939   6.597  1.00  0.00           H  
ATOM   1083  CG2 THR    75     237.617  39.830   4.853  1.00  0.00           C  
ATOM   1084 HG21 THR    75     236.932  39.234   4.249  1.00  0.00           H  
ATOM   1085 HG22 THR    75     238.489  40.050   4.237  1.00  0.00           H  
ATOM   1086 HG23 THR    75     237.083  40.772   4.980  1.00  0.00           H  
ATOM   1087  OG1 THR    75     238.287  40.173   7.145  1.00  0.00           O  
ATOM   1088  HG1 THR    75     237.971  40.095   8.048  1.00  0.00           H  
ATOM   1089  C   THR    75     239.927  37.687   5.986  1.00  0.00           C  
ATOM   1090  O   THR    75     240.835  37.303   6.796  1.00  0.00           O  
ATOM   1091  N   ALA    76     240.141  37.799   4.674  1.00  0.00           N  
ATOM   1092  H   ALA    76     239.394  38.048   4.041  1.00  0.00           H  
ATOM   1093  CA  ALA    76     241.456  37.505   4.156  1.00  0.00           C  
ATOM   1094  HA  ALA    76     241.763  36.533   4.541  1.00  0.00           H  
ATOM   1095  CB  ALA    76     241.413  37.419   2.649  1.00  0.00           C  
ATOM   1096  HB1 ALA    76     240.550  36.816   2.369  1.00  0.00           H  
ATOM   1097  HB2 ALA    76     241.371  38.455   2.313  1.00  0.00           H  
ATOM   1098  HB3 ALA    76     242.331  37.018   2.219  1.00  0.00           H  
ATOM   1099  C   ALA    76     242.500  38.613   4.548  1.00  0.00           C  
ATOM   1100  O   ALA    76     243.711  38.400   4.546  1.00  0.00           O  
ATOM   1101  N   VAL    77     241.913  39.789   4.792  1.00  0.00           N  
ATOM   1102  H   VAL    77     240.905  39.813   4.842  1.00  0.00           H  
ATOM   1103  CA  VAL    77     242.684  41.069   4.935  1.00  0.00           C  
ATOM   1104  HA  VAL    77     243.520  41.048   4.236  1.00  0.00           H  
ATOM   1105  CB  VAL    77     241.836  42.332   4.646  1.00  0.00           C  
ATOM   1106  HB  VAL    77     242.580  43.122   4.753  1.00  0.00           H  
ATOM   1107  CG1 VAL    77     240.710  42.509   5.686  1.00  0.00           C  
ATOM   1108 HG11 VAL    77     240.443  43.566   5.674  1.00  0.00           H  
ATOM   1109 HG12 VAL    77     241.093  42.235   6.669  1.00  0.00           H  
ATOM   1110 HG13 VAL    77     239.902  41.857   5.353  1.00  0.00           H  
ATOM   1111  CG2 VAL    77     241.300  42.355   3.140  1.00  0.00           C  
ATOM   1112 HG21 VAL    77     242.156  42.396   2.467  1.00  0.00           H  
ATOM   1113 HG22 VAL    77     240.767  43.286   2.946  1.00  0.00           H  
ATOM   1114 HG23 VAL    77     240.753  41.429   2.965  1.00  0.00           H  
ATOM   1115  C   VAL    77     243.499  41.227   6.260  1.00  0.00           C  
ATOM   1116  O   VAL    77     243.036  40.858   7.340  1.00  0.00           O  
ATOM   1117  N   ALA    78     244.709  41.765   6.205  1.00  0.00           N  
ATOM   1118  H   ALA    78     244.966  42.300   5.387  1.00  0.00           H  
ATOM   1119  CA  ALA    78     245.687  41.809   7.308  1.00  0.00           C  
ATOM   1120  HA  ALA    78     245.413  41.026   8.014  1.00  0.00           H  
ATOM   1121  CB  ALA    78     247.069  41.445   6.733  1.00  0.00           C  
ATOM   1122  HB1 ALA    78     247.880  41.595   7.445  1.00  0.00           H  
ATOM   1123  HB2 ALA    78     246.949  40.377   6.552  1.00  0.00           H  
ATOM   1124  HB3 ALA    78     247.478  41.898   5.831  1.00  0.00           H  
ATOM   1125  C   ALA    78     245.735  43.160   7.925  1.00  0.00           C  
ATOM   1126  O   ALA    78     245.678  44.273   7.332  1.00  0.00           O  
ATOM   1127  N   GLN    79     245.867  43.116   9.213  1.00  0.00           N  
ATOM   1128  H   GLN    79     245.953  42.204   9.639  1.00  0.00           H  
ATOM   1129  CA  GLN    79     245.625  44.345  10.159  1.00  0.00           C  
ATOM   1130  HA  GLN    79     244.790  44.848   9.672  1.00  0.00           H  
ATOM   1131  CB  GLN    79     245.245  43.959  11.532  1.00  0.00           C  
ATOM   1132  HB2 GLN    79     246.062  43.422  12.016  1.00  0.00           H  
ATOM   1133  HB3 GLN    79     245.090  44.844  12.148  1.00  0.00           H  
ATOM   1134  CG  GLN    79     244.022  43.071  11.538  1.00  0.00           C  
ATOM   1135  HG2 GLN    79     244.226  42.136  11.016  1.00  0.00           H  
ATOM   1136  HG3 GLN    79     243.793  42.762  12.558  1.00  0.00           H  
ATOM   1137  CD  GLN    79     242.844  43.744  10.825  1.00  0.00           C  
ATOM   1138  OE1 GLN    79     242.163  44.683  11.252  1.00  0.00           O  
ATOM   1139  NE2 GLN    79     242.438  43.173   9.675  1.00  0.00           N  
ATOM   1140 HE21 GLN    79     242.949  42.347   9.397  1.00  0.00           H  
ATOM   1141 HE22 GLN    79     241.633  43.543   9.191  1.00  0.00           H  
ATOM   1142  C   GLN    79     246.879  45.325  10.189  1.00  0.00           C  
ATOM   1143  O   GLN    79     247.370  45.688  11.269  1.00  0.00           O  
ATOM   1144  N   LYS    80     247.291  45.930   9.091  1.00  0.00           N  
ATOM   1145  H   LYS    80     246.740  45.739   8.267  1.00  0.00           H  
ATOM   1146  CA  LYS    80     248.430  46.767   8.870  1.00  0.00           C  
ATOM   1147  HA  LYS    80     249.153  46.542   9.654  1.00  0.00           H  
ATOM   1148  CB  LYS    80     249.079  46.459   7.480  1.00  0.00           C  
ATOM   1149  HB2 LYS    80     248.416  46.713   6.653  1.00  0.00           H  
ATOM   1150  HB3 LYS    80     249.937  47.098   7.269  1.00  0.00           H  
ATOM   1151  CG  LYS    80     249.555  44.981   7.335  1.00  0.00           C  
ATOM   1152  HG2 LYS    80     248.804  44.225   7.562  1.00  0.00           H  
ATOM   1153  HG3 LYS    80     249.656  44.884   6.254  1.00  0.00           H  
ATOM   1154  CD  LYS    80     250.902  44.727   8.105  1.00  0.00           C  
ATOM   1155  HD2 LYS    80     251.591  45.484   7.728  1.00  0.00           H  
ATOM   1156  HD3 LYS    80     250.637  44.787   9.160  1.00  0.00           H  
ATOM   1157  CE  LYS    80     251.423  43.350   7.861  1.00  0.00           C  
ATOM   1158  HE2 LYS    80     250.663  42.641   8.190  1.00  0.00           H  
ATOM   1159  HE3 LYS    80     251.441  43.187   6.783  1.00  0.00           H  
ATOM   1160  NZ  LYS    80     252.772  43.246   8.541  1.00  0.00           N  
ATOM   1161  HZ1 LYS    80     253.139  42.315   8.404  1.00  0.00           H  
ATOM   1162  HZ2 LYS    80     253.453  43.916   8.214  1.00  0.00           H  
ATOM   1163  HZ3 LYS    80     252.603  43.498   9.505  1.00  0.00           H  
ATOM   1164  C   LYS    80     248.062  48.316   8.997  1.00  0.00           C  
ATOM   1165  O   LYS    80     248.875  49.051   8.455  1.00  0.00           O  
ATOM   1166  N   THR    81     246.884  48.650   9.503  1.00  0.00           N  
ATOM   1167  H   THR    81     246.431  47.905  10.014  1.00  0.00           H  
ATOM   1168  CA  THR    81     246.554  50.047   9.794  1.00  0.00           C  
ATOM   1169  HA  THR    81     247.483  50.617   9.794  1.00  0.00           H  
ATOM   1170  CB  THR    81     245.561  50.720   8.831  1.00  0.00           C  
ATOM   1171  HB  THR    81     245.995  50.541   7.848  1.00  0.00           H  
ATOM   1172  CG2 THR    81     245.371  52.283   8.831  1.00  0.00           C  
ATOM   1173 HG21 THR    81     246.342  52.755   8.977  1.00  0.00           H  
ATOM   1174 HG22 THR    81     244.681  52.526   9.639  1.00  0.00           H  
ATOM   1175 HG23 THR    81     244.991  52.669   7.885  1.00  0.00           H  
ATOM   1176  OG1 THR    81     244.452  49.945   8.870  1.00  0.00           O  
ATOM   1177  HG1 THR    81     244.652  49.080   8.503  1.00  0.00           H  
ATOM   1178  C   THR    81     245.876  50.154  11.190  1.00  0.00           C  
ATOM   1179  O   THR    81     245.429  49.148  11.667  1.00  0.00           O  
ATOM   1180  N   VAL    82     245.995  51.305  11.792  1.00  0.00           N  
ATOM   1181  H   VAL    82     246.467  52.058  11.311  1.00  0.00           H  
ATOM   1182  CA  VAL    82     245.398  51.536  13.115  1.00  0.00           C  
ATOM   1183  HA  VAL    82     245.284  50.621  13.697  1.00  0.00           H  
ATOM   1184  CB  VAL    82     246.334  52.467  14.014  1.00  0.00           C  
ATOM   1185  HB  VAL    82     246.029  52.522  15.059  1.00  0.00           H  
ATOM   1186  CG1 VAL    82     247.774  51.988  14.041  1.00  0.00           C  
ATOM   1187 HG11 VAL    82     248.159  51.555  13.118  1.00  0.00           H  
ATOM   1188 HG12 VAL    82     247.656  51.173  14.755  1.00  0.00           H  
ATOM   1189 HG13 VAL    82     248.456  52.699  14.508  1.00  0.00           H  
ATOM   1190  CG2 VAL    82     246.312  53.860  13.424  1.00  0.00           C  
ATOM   1191 HG21 VAL    82     245.391  54.436  13.512  1.00  0.00           H  
ATOM   1192 HG22 VAL    82     246.739  53.872  12.421  1.00  0.00           H  
ATOM   1193 HG23 VAL    82     247.046  54.507  13.906  1.00  0.00           H  
ATOM   1194  C   VAL    82     243.965  52.042  13.022  1.00  0.00           C  
ATOM   1195  O   VAL    82     243.653  52.834  12.116  1.00  0.00           O  
ATOM   1196  N   GLU    83     243.072  51.757  14.000  1.00  0.00           N  
ATOM   1197  H   GLU    83     243.259  51.276  14.868  1.00  0.00           H  
ATOM   1198  CA  GLU    83     241.690  52.429  13.892  1.00  0.00           C  
ATOM   1199  HA  GLU    83     241.748  53.334  13.287  1.00  0.00           H  
ATOM   1200  CB  GLU    83     240.714  51.463  13.341  1.00  0.00           C  
ATOM   1201  HB2 GLU    83     240.779  50.593  13.994  1.00  0.00           H  
ATOM   1202  HB3 GLU    83     239.737  51.924  13.486  1.00  0.00           H  
ATOM   1203  CG  GLU    83     240.995  51.060  11.910  1.00  0.00           C  
ATOM   1204  HG2 GLU    83     241.133  51.998  11.372  1.00  0.00           H  
ATOM   1205  HG3 GLU    83     241.976  50.591  11.822  1.00  0.00           H  
ATOM   1206  CD  GLU    83     239.965  50.214  11.117  1.00  0.00           C  
ATOM   1207  OE1 GLU    83     240.350  49.635  10.084  1.00  0.00           O  
ATOM   1208  OE2 GLU    83     238.790  50.131  11.545  1.00  0.00           O  
ATOM   1209  C   GLU    83     241.304  52.901  15.358  1.00  0.00           C  
ATOM   1210  O   GLU    83     241.549  52.245  16.357  1.00  0.00           O  
ATOM   1211  N   GLY    84     240.724  54.115  15.406  1.00  0.00           N  
ATOM   1212  H   GLY    84     240.558  54.568  14.518  1.00  0.00           H  
ATOM   1213  CA  GLY    84     240.102  54.808  16.576  1.00  0.00           C  
ATOM   1214  HA2 GLY    84     240.376  54.398  17.549  1.00  0.00           H  
ATOM   1215  HA3 GLY    84     240.412  55.851  16.512  1.00  0.00           H  
ATOM   1216  C   GLY    84     238.541  54.694  16.451  1.00  0.00           C  
ATOM   1217  O   GLY    84     238.022  54.054  15.605  1.00  0.00           O  
ATOM   1218  N   ALA    85     237.987  55.278  17.476  1.00  0.00           N  
ATOM   1219  H   ALA    85     238.644  55.720  18.105  1.00  0.00           H  
ATOM   1220  CA  ALA    85     236.499  55.480  17.479  1.00  0.00           C  
ATOM   1221  HA  ALA    85     236.126  55.248  16.481  1.00  0.00           H  
ATOM   1222  CB  ALA    85     235.865  54.429  18.408  1.00  0.00           C  
ATOM   1223  HB1 ALA    85     236.505  54.202  19.260  1.00  0.00           H  
ATOM   1224  HB2 ALA    85     234.847  54.643  18.733  1.00  0.00           H  
ATOM   1225  HB3 ALA    85     235.887  53.476  17.880  1.00  0.00           H  
ATOM   1226  C   ALA    85     236.105  56.892  18.005  1.00  0.00           C  
ATOM   1227  O   ALA    85     236.822  57.518  18.769  1.00  0.00           O  
ATOM   1228  N   GLY    86     235.015  57.430  17.590  1.00  0.00           N  
ATOM   1229  H   GLY    86     234.385  56.983  16.939  1.00  0.00           H  
ATOM   1230  CA  GLY    86     234.421  58.726  18.253  1.00  0.00           C  
ATOM   1231  HA2 GLY    86     233.341  58.580  18.248  1.00  0.00           H  
ATOM   1232  HA3 GLY    86     234.618  58.824  19.320  1.00  0.00           H  
ATOM   1233  C   GLY    86     234.971  60.064  17.740  1.00  0.00           C  
ATOM   1234  O   GLY    86     234.256  60.907  17.265  1.00  0.00           O  
ATOM   1235  N   SER    87     236.332  60.217  17.805  1.00  0.00           N  
ATOM   1236  H   SER    87     236.775  59.516  18.382  1.00  0.00           H  
ATOM   1237  CA  SER    87     237.073  61.264  17.239  1.00  0.00           C  
ATOM   1238  HA  SER    87     236.446  62.145  17.109  1.00  0.00           H  
ATOM   1239  CB  SER    87     238.295  61.570  18.148  1.00  0.00           C  
ATOM   1240  HB2 SER    87     237.758  61.707  19.087  1.00  0.00           H  
ATOM   1241  HB3 SER    87     238.965  60.724  18.300  1.00  0.00           H  
ATOM   1242  OG  SER    87     239.048  62.761  17.748  1.00  0.00           O  
ATOM   1243  HG  SER    87     239.746  62.407  17.191  1.00  0.00           H  
ATOM   1244  C   SER    87     237.556  60.998  15.821  1.00  0.00           C  
ATOM   1245  O   SER    87     238.679  60.502  15.564  1.00  0.00           O  
ATOM   1246  N   ILE    88     236.758  61.339  14.844  1.00  0.00           N  
ATOM   1247  H   ILE    88     235.847  61.671  15.125  1.00  0.00           H  
ATOM   1248  CA  ILE    88     236.905  61.001  13.412  1.00  0.00           C  
ATOM   1249  HA  ILE    88     237.334  59.999  13.403  1.00  0.00           H  
ATOM   1250  CB  ILE    88     235.547  60.827  12.661  1.00  0.00           C  
ATOM   1251  HB  ILE    88     235.851  60.326  11.742  1.00  0.00           H  
ATOM   1252  CG2 ILE    88     234.670  59.858  13.396  1.00  0.00           C  
ATOM   1253 HG21 ILE    88     235.102  58.884  13.623  1.00  0.00           H  
ATOM   1254 HG22 ILE    88     233.849  59.569  12.739  1.00  0.00           H  
ATOM   1255 HG23 ILE    88     234.304  60.247  14.346  1.00  0.00           H  
ATOM   1256  CG1 ILE    88     234.911  62.105  12.216  1.00  0.00           C  
ATOM   1257 HG12 ILE    88     234.810  62.787  13.060  1.00  0.00           H  
ATOM   1258 HG13 ILE    88     235.448  62.526  11.366  1.00  0.00           H  
ATOM   1259  CD1 ILE    88     233.483  61.867  11.670  1.00  0.00           C  
ATOM   1260 HD11 ILE    88     232.862  61.731  12.556  1.00  0.00           H  
ATOM   1261 HD12 ILE    88     233.398  60.945  11.095  1.00  0.00           H  
ATOM   1262 HD13 ILE    88     233.106  62.746  11.148  1.00  0.00           H  
ATOM   1263  C   ILE    88     237.910  61.943  12.646  1.00  0.00           C  
ATOM   1264  O   ILE    88     238.131  63.108  12.969  1.00  0.00           O  
ATOM   1265  N   ALA    89     238.469  61.270  11.576  1.00  0.00           N  
ATOM   1266  H   ALA    89     238.219  60.298  11.465  1.00  0.00           H  
ATOM   1267  CA  ALA    89     239.396  62.055  10.660  1.00  0.00           C  
ATOM   1268  HA  ALA    89     240.246  62.459  11.209  1.00  0.00           H  
ATOM   1269  CB  ALA    89     239.982  61.022   9.684  1.00  0.00           C  
ATOM   1270  HB1 ALA    89     240.827  61.525   9.215  1.00  0.00           H  
ATOM   1271  HB2 ALA    89     240.317  60.073  10.103  1.00  0.00           H  
ATOM   1272  HB3 ALA    89     239.276  60.777   8.890  1.00  0.00           H  
ATOM   1273  C   ALA    89     238.665  63.201   9.790  1.00  0.00           C  
ATOM   1274  O   ALA    89     237.417  63.351   9.793  1.00  0.00           O  
ATOM   1275  N   ALA    90     239.474  63.961   9.035  1.00  0.00           N  
ATOM   1276  H   ALA    90     240.474  64.006   9.167  1.00  0.00           H  
ATOM   1277  CA  ALA    90     238.963  65.019   8.101  1.00  0.00           C  
ATOM   1278  HA  ALA    90     237.890  64.835   8.055  1.00  0.00           H  
ATOM   1279  CB  ALA    90     239.229  66.355   8.758  1.00  0.00           C  
ATOM   1280  HB1 ALA    90     238.887  66.365   9.793  1.00  0.00           H  
ATOM   1281  HB2 ALA    90     240.302  66.511   8.863  1.00  0.00           H  
ATOM   1282  HB3 ALA    90     238.644  67.073   8.183  1.00  0.00           H  
ATOM   1283  C   ALA    90     239.497  64.892   6.615  1.00  0.00           C  
ATOM   1284  O   ALA    90     239.765  65.843   5.920  1.00  0.00           O  
ATOM   1285  N   ALA    91     239.835  63.607   6.322  1.00  0.00           N  
ATOM   1286  H   ALA    91     239.457  62.793   6.786  1.00  0.00           H  
ATOM   1287  CA  ALA    91     240.194  63.222   4.899  1.00  0.00           C  
ATOM   1288  HA  ALA    91     240.671  64.130   4.532  1.00  0.00           H  
ATOM   1289  CB  ALA    91     241.378  62.175   4.968  1.00  0.00           C  
ATOM   1290  HB1 ALA    91     242.159  62.490   5.661  1.00  0.00           H  
ATOM   1291  HB2 ALA    91     241.036  61.244   5.419  1.00  0.00           H  
ATOM   1292  HB3 ALA    91     241.804  62.021   3.977  1.00  0.00           H  
ATOM   1293  C   ALA    91     238.980  62.757   4.065  1.00  0.00           C  
ATOM   1294  O   ALA    91     237.883  62.801   4.681  1.00  0.00           O  
ATOM   1295  N   THR    92     239.159  62.277   2.870  1.00  0.00           N  
ATOM   1296  H   THR    92     240.005  62.548   2.389  1.00  0.00           H  
ATOM   1297  CA  THR    92     238.075  61.869   1.971  1.00  0.00           C  
ATOM   1298  HA  THR    92     237.102  61.992   2.446  1.00  0.00           H  
ATOM   1299  CB  THR    92     238.023  62.820   0.803  1.00  0.00           C  
ATOM   1300  HB  THR    92     237.706  63.787   1.195  1.00  0.00           H  
ATOM   1301  CG2 THR    92     237.022  62.495  -0.289  1.00  0.00           C  
ATOM   1302 HG21 THR    92     236.137  62.029   0.143  1.00  0.00           H  
ATOM   1303 HG22 THR    92     237.391  61.780  -1.025  1.00  0.00           H  
ATOM   1304 HG23 THR    92     236.813  63.422  -0.823  1.00  0.00           H  
ATOM   1305  OG1 THR    92     239.274  63.002   0.166  1.00  0.00           O  
ATOM   1306  HG1 THR    92     239.314  62.262  -0.444  1.00  0.00           H  
ATOM   1307  C   THR    92     238.068  60.452   1.578  1.00  0.00           C  
ATOM   1308  O   THR    92     239.080  59.840   1.088  1.00  0.00           O  
ATOM   1309  N   GLY    93     236.945  59.776   1.861  1.00  0.00           N  
ATOM   1310  H   GLY    93     236.193  60.300   2.285  1.00  0.00           H  
ATOM   1311  CA  GLY    93     236.881  58.316   1.605  1.00  0.00           C  
ATOM   1312  HA2 GLY    93     235.855  57.957   1.523  1.00  0.00           H  
ATOM   1313  HA3 GLY    93     237.320  58.041   0.646  1.00  0.00           H  
ATOM   1314  C   GLY    93     237.530  57.518   2.744  1.00  0.00           C  
ATOM   1315  O   GLY    93     237.612  57.858   3.940  1.00  0.00           O  
ATOM   1316  N   PHE    94     238.164  56.383   2.353  1.00  0.00           N  
ATOM   1317  H   PHE    94     238.015  56.028   1.419  1.00  0.00           H  
ATOM   1318  CA  PHE    94     239.033  55.499   3.165  1.00  0.00           C  
ATOM   1319  HA  PHE    94     239.264  56.067   4.066  1.00  0.00           H  
ATOM   1320  CB  PHE    94     238.227  54.268   3.647  1.00  0.00           C  
ATOM   1321  HB2 PHE    94     237.921  53.627   2.821  1.00  0.00           H  
ATOM   1322  HB3 PHE    94     238.824  53.574   4.239  1.00  0.00           H  
ATOM   1323  CG  PHE    94     236.998  54.602   4.502  1.00  0.00           C  
ATOM   1324  CD1 PHE    94     237.200  55.033   5.852  1.00  0.00           C  
ATOM   1325  HD1 PHE    94     238.209  55.247   6.170  1.00  0.00           H  
ATOM   1326  CE1 PHE    94     236.207  54.990   6.783  1.00  0.00           C  
ATOM   1327  HE1 PHE    94     236.378  55.384   7.774  1.00  0.00           H  
ATOM   1328  CZ  PHE    94     234.996  54.408   6.462  1.00  0.00           C  
ATOM   1329  HZ  PHE    94     234.220  54.245   7.195  1.00  0.00           H  
ATOM   1330  CE2 PHE    94     234.811  53.898   5.151  1.00  0.00           C  
ATOM   1331  HE2 PHE    94     233.921  53.346   4.888  1.00  0.00           H  
ATOM   1332  CD2 PHE    94     235.842  53.932   4.174  1.00  0.00           C  
ATOM   1333  HD2 PHE    94     235.762  53.488   3.192  1.00  0.00           H  
ATOM   1334  C   PHE    94     240.279  55.109   2.382  1.00  0.00           C  
ATOM   1335  O   PHE    94     240.133  54.599   1.239  1.00  0.00           O  
ATOM   1336  N   VAL    95     241.465  55.098   2.965  1.00  0.00           N  
ATOM   1337  H   VAL    95     241.579  55.597   3.836  1.00  0.00           H  
ATOM   1338  CA  VAL    95     242.676  54.525   2.295  1.00  0.00           C  
ATOM   1339  HA  VAL    95     242.876  55.038   1.354  1.00  0.00           H  
ATOM   1340  CB  VAL    95     243.980  54.805   3.085  1.00  0.00           C  
ATOM   1341  HB  VAL    95     244.838  54.327   2.613  1.00  0.00           H  
ATOM   1342  CG1 VAL    95     244.365  56.271   3.028  1.00  0.00           C  
ATOM   1343 HG11 VAL    95     244.968  56.460   3.916  1.00  0.00           H  
ATOM   1344 HG12 VAL    95     243.562  56.991   3.183  1.00  0.00           H  
ATOM   1345 HG13 VAL    95     244.988  56.543   2.175  1.00  0.00           H  
ATOM   1346  CG2 VAL    95     243.985  54.224   4.457  1.00  0.00           C  
ATOM   1347 HG21 VAL    95     243.159  54.470   5.125  1.00  0.00           H  
ATOM   1348 HG22 VAL    95     244.885  54.611   4.934  1.00  0.00           H  
ATOM   1349 HG23 VAL    95     243.985  53.135   4.502  1.00  0.00           H  
ATOM   1350  C   VAL    95     242.588  53.008   2.010  1.00  0.00           C  
ATOM   1351  O   VAL    95     243.277  52.441   1.182  1.00  0.00           O  
ATOM   1352  N   LYS    96     241.755  52.317   2.791  1.00  0.00           N  
ATOM   1353  H   LYS    96     241.243  52.845   3.484  1.00  0.00           H  
ATOM   1354  CA  LYS    96     241.545  50.918   2.726  1.00  0.00           C  
ATOM   1355  HA  LYS    96     242.440  50.356   2.458  1.00  0.00           H  
ATOM   1356  CB  LYS    96     241.374  50.532   4.248  1.00  0.00           C  
ATOM   1357  HB2 LYS    96     242.279  50.664   4.841  1.00  0.00           H  
ATOM   1358  HB3 LYS    96     240.659  51.226   4.688  1.00  0.00           H  
ATOM   1359  CG  LYS    96     240.925  49.033   4.582  1.00  0.00           C  
ATOM   1360  HG2 LYS    96     239.908  48.954   4.198  1.00  0.00           H  
ATOM   1361  HG3 LYS    96     241.606  48.330   4.100  1.00  0.00           H  
ATOM   1362  CD  LYS    96     240.869  48.901   6.096  1.00  0.00           C  
ATOM   1363  HD2 LYS    96     241.826  49.214   6.514  1.00  0.00           H  
ATOM   1364  HD3 LYS    96     240.025  49.492   6.451  1.00  0.00           H  
ATOM   1365  CE  LYS    96     240.612  47.549   6.610  1.00  0.00           C  
ATOM   1366  HE2 LYS    96     239.602  47.438   6.215  1.00  0.00           H  
ATOM   1367  HE3 LYS    96     241.152  46.655   6.297  1.00  0.00           H  
ATOM   1368  NZ  LYS    96     240.417  47.597   8.062  1.00  0.00           N  
ATOM   1369  HZ1 LYS    96     239.868  48.296   8.542  1.00  0.00           H  
ATOM   1370  HZ2 LYS    96     239.900  46.768   8.320  1.00  0.00           H  
ATOM   1371  HZ3 LYS    96     241.247  47.600   8.638  1.00  0.00           H  
ATOM   1372  C   LYS    96     240.388  50.518   1.866  1.00  0.00           C  
ATOM   1373  O   LYS    96     239.278  51.042   1.905  1.00  0.00           O  
ATOM   1374  N   LYS    97     240.525  49.490   1.028  1.00  0.00           N  
ATOM   1375  H   LYS    97     241.414  49.020   1.121  1.00  0.00           H  
ATOM   1376  CA  LYS    97     239.527  48.909   0.105  1.00  0.00           C  
ATOM   1377  HA  LYS    97     238.558  49.330   0.373  1.00  0.00           H  
ATOM   1378  CB  LYS    97     239.751  49.506  -1.310  1.00  0.00           C  
ATOM   1379  HB2 LYS    97     239.740  50.596  -1.321  1.00  0.00           H  
ATOM   1380  HB3 LYS    97     240.719  49.255  -1.744  1.00  0.00           H  
ATOM   1381  CG  LYS    97     238.868  48.924  -2.428  1.00  0.00           C  
ATOM   1382  HG2 LYS    97     239.005  47.848  -2.535  1.00  0.00           H  
ATOM   1383  HG3 LYS    97     237.838  49.015  -2.081  1.00  0.00           H  
ATOM   1384  CD  LYS    97     239.108  49.568  -3.833  1.00  0.00           C  
ATOM   1385  HD2 LYS    97     240.131  49.761  -4.155  1.00  0.00           H  
ATOM   1386  HD3 LYS    97     238.740  48.810  -4.525  1.00  0.00           H  
ATOM   1387  CE  LYS    97     238.208  50.797  -3.816  1.00  0.00           C  
ATOM   1388  HE2 LYS    97     237.201  50.428  -3.622  1.00  0.00           H  
ATOM   1389  HE3 LYS    97     238.247  51.352  -2.879  1.00  0.00           H  
ATOM   1390  NZ  LYS    97     238.323  51.716  -5.015  1.00  0.00           N  
ATOM   1391  HZ1 LYS    97     237.961  52.652  -4.902  1.00  0.00           H  
ATOM   1392  HZ2 LYS    97     239.275  52.009  -5.188  1.00  0.00           H  
ATOM   1393  HZ3 LYS    97     237.961  51.291  -5.857  1.00  0.00           H  
ATOM   1394  C   LYS    97     239.673  47.406   0.221  1.00  0.00           C  
ATOM   1395  O   LYS    97     240.843  47.035   0.234  1.00  0.00           O  
ATOM   1396  N   ASP    98     238.564  46.647   0.173  1.00  0.00           N  
ATOM   1397  H   ASP    98     237.654  47.084   0.128  1.00  0.00           H  
ATOM   1398  CA  ASP    98     238.621  45.192   0.361  1.00  0.00           C  
ATOM   1399  HA  ASP    98     239.627  44.984   0.727  1.00  0.00           H  
ATOM   1400  CB  ASP    98     237.839  44.807   1.529  1.00  0.00           C  
ATOM   1401  HB2 ASP    98     238.043  43.763   1.768  1.00  0.00           H  
ATOM   1402  HB3 ASP    98     237.893  45.474   2.390  1.00  0.00           H  
ATOM   1403  CG  ASP    98     236.272  44.719   1.346  1.00  0.00           C  
ATOM   1404  OD1 ASP    98     235.639  43.882   1.930  1.00  0.00           O  
ATOM   1405  OD2 ASP    98     235.730  45.672   0.770  1.00  0.00           O  
ATOM   1406  C   ASP    98     238.403  44.221  -0.835  1.00  0.00           C  
ATOM   1407  O   ASP    98     238.254  42.994  -0.717  1.00  0.00           O  
ATOM   1408  N   GLN    99     238.435  44.896  -2.026  1.00  0.00           N  
ATOM   1409  H   GLN    99     238.333  45.901  -2.018  1.00  0.00           H  
ATOM   1410  CA  GLN    99     238.486  44.272  -3.283  1.00  0.00           C  
ATOM   1411  HA  GLN    99     238.015  43.300  -3.137  1.00  0.00           H  
ATOM   1412  CB  GLN    99     237.646  44.989  -4.398  1.00  0.00           C  
ATOM   1413  HB2 GLN    99     237.886  46.051  -4.443  1.00  0.00           H  
ATOM   1414  HB3 GLN    99     237.747  44.772  -5.462  1.00  0.00           H  
ATOM   1415  CG  GLN    99     236.175  44.816  -4.063  1.00  0.00           C  
ATOM   1416  HG2 GLN    99     235.952  43.749  -4.063  1.00  0.00           H  
ATOM   1417  HG3 GLN    99     236.064  45.269  -3.078  1.00  0.00           H  
ATOM   1418  CD  GLN    99     235.237  45.596  -5.076  1.00  0.00           C  
ATOM   1419  OE1 GLN    99     235.674  46.425  -5.812  1.00  0.00           O  
ATOM   1420  NE2 GLN    99     233.974  45.332  -5.056  1.00  0.00           N  
ATOM   1421 HE21 GLN    99     233.509  44.722  -4.399  1.00  0.00           H  
ATOM   1422 HE22 GLN    99     233.263  45.799  -5.600  1.00  0.00           H  
ATOM   1423  C   GLN    99     239.876  43.848  -3.770  1.00  0.00           C  
ATOM   1424  O   GLN    99     240.912  44.394  -3.367  1.00  0.00           O  
ATOM   1425  N   LEU   100     240.031  42.940  -4.745  1.00  0.00           N  
ATOM   1426  H   LEU   100     239.163  42.606  -5.139  1.00  0.00           H  
ATOM   1427  CA  LEU   100     241.268  42.483  -5.378  1.00  0.00           C  
ATOM   1428  HA  LEU   100     241.978  42.297  -4.571  1.00  0.00           H  
ATOM   1429  CB  LEU   100     241.019  41.135  -6.083  1.00  0.00           C  
ATOM   1430  HB2 LEU   100     240.356  41.321  -6.928  1.00  0.00           H  
ATOM   1431  HB3 LEU   100     241.975  40.868  -6.534  1.00  0.00           H  
ATOM   1432  CG  LEU   100     240.460  39.987  -5.248  1.00  0.00           C  
ATOM   1433  HG  LEU   100     239.636  40.453  -4.707  1.00  0.00           H  
ATOM   1434  CD1 LEU   100     241.421  39.477  -4.161  1.00  0.00           C  
ATOM   1435 HD11 LEU   100     241.880  40.336  -3.670  1.00  0.00           H  
ATOM   1436 HD12 LEU   100     242.186  38.927  -4.708  1.00  0.00           H  
ATOM   1437 HD13 LEU   100     240.885  38.800  -3.497  1.00  0.00           H  
ATOM   1438  CD2 LEU   100     240.141  38.736  -6.068  1.00  0.00           C  
ATOM   1439 HD21 LEU   100     241.143  38.371  -6.289  1.00  0.00           H  
ATOM   1440 HD22 LEU   100     239.512  38.974  -6.926  1.00  0.00           H  
ATOM   1441 HD23 LEU   100     239.528  38.066  -5.465  1.00  0.00           H  
ATOM   1442  C   LEU   100     241.913  43.520  -6.267  1.00  0.00           C  
ATOM   1443  O   LEU   100     241.266  44.508  -6.639  1.00  0.00           O  
ATOM   1444  N   GLY   101     243.214  43.269  -6.658  1.00  0.00           N  
ATOM   1445  H   GLY   101     243.589  42.362  -6.418  1.00  0.00           H  
ATOM   1446  CA  GLY   101     244.122  44.263  -7.260  1.00  0.00           C  
ATOM   1447  HA2 GLY   101     244.159  45.106  -6.571  1.00  0.00           H  
ATOM   1448  HA3 GLY   101     245.144  43.895  -7.347  1.00  0.00           H  
ATOM   1449  C   GLY   101     243.735  44.868  -8.666  1.00  0.00           C  
ATOM   1450  O   GLY   101     243.759  44.149  -9.665  1.00  0.00           O  
ATOM   1451  N   LYS   102     243.510  46.128  -8.667  1.00  0.00           N  
ATOM   1452  H   LYS   102     243.559  46.625  -7.790  1.00  0.00           H  
ATOM   1453  CA  LYS   102     243.377  47.032  -9.911  1.00  0.00           C  
ATOM   1454  HA  LYS   102     244.025  46.647 -10.699  1.00  0.00           H  
ATOM   1455  CB  LYS   102     241.904  46.963 -10.567  1.00  0.00           C  
ATOM   1456  HB2 LYS   102     241.595  45.920 -10.500  1.00  0.00           H  
ATOM   1457  HB3 LYS   102     241.247  47.545  -9.921  1.00  0.00           H  
ATOM   1458  CG  LYS   102     241.778  47.586 -11.951  1.00  0.00           C  
ATOM   1459  HG2 LYS   102     242.002  48.637 -11.767  1.00  0.00           H  
ATOM   1460  HG3 LYS   102     242.327  46.952 -12.648  1.00  0.00           H  
ATOM   1461  CD  LYS   102     240.193  47.544 -12.276  1.00  0.00           C  
ATOM   1462  HD2 LYS   102     239.889  46.532 -12.545  1.00  0.00           H  
ATOM   1463  HD3 LYS   102     239.495  47.944 -11.542  1.00  0.00           H  
ATOM   1464  CE  LYS   102     239.871  48.375 -13.526  1.00  0.00           C  
ATOM   1465  HE2 LYS   102     240.318  49.368 -13.476  1.00  0.00           H  
ATOM   1466  HE3 LYS   102     240.403  48.007 -14.404  1.00  0.00           H  
ATOM   1467  NZ  LYS   102     238.424  48.439 -13.818  1.00  0.00           N  
ATOM   1468  HZ1 LYS   102     238.018  47.514 -13.809  1.00  0.00           H  
ATOM   1469  HZ2 LYS   102     237.988  48.956 -13.067  1.00  0.00           H  
ATOM   1470  HZ3 LYS   102     238.275  48.975 -14.661  1.00  0.00           H  
ATOM   1471  C   LYS   102     243.759  48.402  -9.457  1.00  0.00           C  
ATOM   1472  O   LYS   102     243.321  48.827  -8.369  1.00  0.00           O  
ATOM   1473  N   ASN   103     244.510  49.127 -10.363  1.00  0.00           N  
ATOM   1474  H   ASN   103     244.969  48.687 -11.148  1.00  0.00           H  
ATOM   1475  CA  ASN   103     244.802  50.565 -10.404  1.00  0.00           C  
ATOM   1476  HA  ASN   103     244.409  51.009  -9.489  1.00  0.00           H  
ATOM   1477  CB  ASN   103     246.332  50.902 -10.581  1.00  0.00           C  
ATOM   1478  HB2 ASN   103     246.960  50.680  -9.718  1.00  0.00           H  
ATOM   1479  HB3 ASN   103     246.694  50.347 -11.446  1.00  0.00           H  
ATOM   1480  CG  ASN   103     246.717  52.397 -10.799  1.00  0.00           C  
ATOM   1481  OD1 ASN   103     246.047  53.273 -10.265  1.00  0.00           O  
ATOM   1482  ND2 ASN   103     247.820  52.585 -11.524  1.00  0.00           N  
ATOM   1483 HD21 ASN   103     248.206  51.832 -12.076  1.00  0.00           H  
ATOM   1484 HD22 ASN   103     248.085  53.502 -11.854  1.00  0.00           H  
ATOM   1485  C   ASN   103     243.997  51.202 -11.552  1.00  0.00           C  
ATOM   1486  O   ASN   103     243.742  50.481 -12.535  1.00  0.00           O  
ATOM   1487  N   GLU   104     243.665  52.460 -11.516  1.00  0.00           N  
ATOM   1488  H   GLU   104     244.093  52.943 -10.740  1.00  0.00           H  
ATOM   1489  CA  GLU   104     242.754  53.054 -12.534  1.00  0.00           C  
ATOM   1490  HA  GLU   104     241.836  52.468 -12.507  1.00  0.00           H  
ATOM   1491  CB  GLU   104     242.523  54.532 -12.209  1.00  0.00           C  
ATOM   1492  HB2 GLU   104     243.479  55.036 -12.069  1.00  0.00           H  
ATOM   1493  HB3 GLU   104     241.855  54.945 -12.965  1.00  0.00           H  
ATOM   1494  CG  GLU   104     241.850  54.752 -10.841  1.00  0.00           C  
ATOM   1495  HG2 GLU   104     242.537  54.329 -10.108  1.00  0.00           H  
ATOM   1496  HG3 GLU   104     241.883  55.808 -10.576  1.00  0.00           H  
ATOM   1497  CD  GLU   104     240.317  54.243 -10.776  1.00  0.00           C  
ATOM   1498  OE1 GLU   104     240.048  53.260 -10.089  1.00  0.00           O  
ATOM   1499  OE2 GLU   104     239.508  54.789 -11.559  1.00  0.00           O  
ATOM   1500  C   GLU   104     243.209  53.040 -14.015  1.00  0.00           C  
ATOM   1501  O   GLU   104     242.371  53.081 -14.942  1.00  0.00           O  
ATOM   1502  N   GLU   105     244.538  53.003 -14.271  1.00  0.00           N  
ATOM   1503  H   GLU   105     245.275  53.013 -13.580  1.00  0.00           H  
ATOM   1504  CA  GLU   105     245.207  52.903 -15.620  1.00  0.00           C  
ATOM   1505  HA  GLU   105     244.491  53.140 -16.406  1.00  0.00           H  
ATOM   1506  CB  GLU   105     246.350  53.952 -15.666  1.00  0.00           C  
ATOM   1507  HB2 GLU   105     247.177  53.617 -15.040  1.00  0.00           H  
ATOM   1508  HB3 GLU   105     246.698  53.902 -16.698  1.00  0.00           H  
ATOM   1509  CG  GLU   105     245.997  55.463 -15.414  1.00  0.00           C  
ATOM   1510  HG2 GLU   105     245.497  55.419 -14.446  1.00  0.00           H  
ATOM   1511  HG3 GLU   105     246.881  56.094 -15.502  1.00  0.00           H  
ATOM   1512  CD  GLU   105     244.974  55.966 -16.396  1.00  0.00           C  
ATOM   1513  OE1 GLU   105     244.969  55.484 -17.557  1.00  0.00           O  
ATOM   1514  OE2 GLU   105     244.392  57.061 -16.130  1.00  0.00           O  
ATOM   1515  C   GLU   105     245.687  51.495 -16.057  1.00  0.00           C  
ATOM   1516  O   GLU   105     246.191  51.386 -17.141  1.00  0.00           O  
ATOM   1517  N   GLY   106     245.626  50.451 -15.236  1.00  0.00           N  
ATOM   1518  H   GLY   106     245.100  50.545 -14.378  1.00  0.00           H  
ATOM   1519  CA  GLY   106     246.219  49.160 -15.475  1.00  0.00           C  
ATOM   1520  HA2 GLY   106     246.899  49.300 -16.315  1.00  0.00           H  
ATOM   1521  HA3 GLY   106     246.794  48.831 -14.609  1.00  0.00           H  
ATOM   1522  C   GLY   106     245.201  48.100 -15.791  1.00  0.00           C  
ATOM   1523  O   GLY   106     244.203  48.331 -16.377  1.00  0.00           O  
ATOM   1524  N   ALA   107     245.580  46.827 -15.421  1.00  0.00           N  
ATOM   1525  H   ALA   107     246.563  46.736 -15.205  1.00  0.00           H  
ATOM   1526  CA  ALA   107     244.833  45.628 -15.667  1.00  0.00           C  
ATOM   1527  HA  ALA   107     243.844  45.924 -16.015  1.00  0.00           H  
ATOM   1528  CB  ALA   107     245.586  44.710 -16.737  1.00  0.00           C  
ATOM   1529  HB1 ALA   107     245.410  43.644 -16.593  1.00  0.00           H  
ATOM   1530  HB2 ALA   107     245.304  45.054 -17.732  1.00  0.00           H  
ATOM   1531  HB3 ALA   107     246.646  44.964 -16.722  1.00  0.00           H  
ATOM   1532  C   ALA   107     244.666  44.894 -14.340  1.00  0.00           C  
ATOM   1533  O   ALA   107     245.617  44.962 -13.509  1.00  0.00           O  
ATOM   1534  N   PRO   108     243.555  44.167 -14.179  1.00  0.00           N  
ATOM   1535  CD  PRO   108     242.309  44.177 -14.938  1.00  0.00           C  
ATOM   1536  HD2 PRO   108     242.417  43.336 -15.624  1.00  0.00           H  
ATOM   1537  HD3 PRO   108     242.172  45.116 -15.475  1.00  0.00           H  
ATOM   1538  CG  PRO   108     241.134  43.948 -13.953  1.00  0.00           C  
ATOM   1539  HG2 PRO   108     240.343  43.350 -14.407  1.00  0.00           H  
ATOM   1540  HG3 PRO   108     240.962  44.884 -13.421  1.00  0.00           H  
ATOM   1541  CB  PRO   108     241.805  42.977 -12.950  1.00  0.00           C  
ATOM   1542  HB2 PRO   108     241.857  41.948 -13.305  1.00  0.00           H  
ATOM   1543  HB3 PRO   108     241.330  43.174 -11.990  1.00  0.00           H  
ATOM   1544  CA  PRO   108     243.239  43.561 -12.897  1.00  0.00           C  
ATOM   1545  HA  PRO   108     243.278  44.279 -12.078  1.00  0.00           H  
ATOM   1546  C   PRO   108     244.154  42.396 -12.476  1.00  0.00           C  
ATOM   1547  O   PRO   108     244.876  41.848 -13.271  1.00  0.00           O  
ATOM   1548  N   GLN   109     244.183  42.004 -11.230  1.00  0.00           N  
ATOM   1549  H   GLN   109     243.750  42.573 -10.517  1.00  0.00           H  
ATOM   1550  CA  GLN   109     244.945  40.733 -10.784  1.00  0.00           C  
ATOM   1551  HA  GLN   109     244.751  40.063 -11.621  1.00  0.00           H  
ATOM   1552  CB  GLN   109     246.387  40.884 -10.252  1.00  0.00           C  
ATOM   1553  HB2 GLN   109     246.513  41.533  -9.385  1.00  0.00           H  
ATOM   1554  HB3 GLN   109     246.766  39.911  -9.937  1.00  0.00           H  
ATOM   1555  CG  GLN   109     247.270  41.478 -11.320  1.00  0.00           C  
ATOM   1556  HG2 GLN   109     247.076  40.866 -12.201  1.00  0.00           H  
ATOM   1557  HG3 GLN   109     246.895  42.445 -11.653  1.00  0.00           H  
ATOM   1558  CD  GLN   109     248.774  41.545 -11.006  1.00  0.00           C  
ATOM   1559  OE1 GLN   109     249.262  40.802 -10.147  1.00  0.00           O  
ATOM   1560  NE2 GLN   109     249.543  42.259 -11.782  1.00  0.00           N  
ATOM   1561 HE21 GLN   109     249.192  43.017 -12.350  1.00  0.00           H  
ATOM   1562 HE22 GLN   109     250.541  42.113 -11.735  1.00  0.00           H  
ATOM   1563  C   GLN   109     244.170  40.052  -9.697  1.00  0.00           C  
ATOM   1564  O   GLN   109     243.611  40.682  -8.832  1.00  0.00           O  
ATOM   1565  N   GLU   110     244.191  38.703  -9.655  1.00  0.00           N  
ATOM   1566  H   GLU   110     244.676  38.121 -10.322  1.00  0.00           H  
ATOM   1567  CA  GLU   110     243.327  37.971  -8.698  1.00  0.00           C  
ATOM   1568  HA  GLU   110     242.563  38.721  -8.495  1.00  0.00           H  
ATOM   1569  CB  GLU   110     242.680  36.796  -9.340  1.00  0.00           C  
ATOM   1570  HB2 GLU   110     243.434  36.087  -9.682  1.00  0.00           H  
ATOM   1571  HB3 GLU   110     242.062  36.393  -8.537  1.00  0.00           H  
ATOM   1572  CG  GLU   110     241.843  37.281 -10.506  1.00  0.00           C  
ATOM   1573  HG2 GLU   110     241.198  38.046 -10.074  1.00  0.00           H  
ATOM   1574  HG3 GLU   110     242.439  37.731 -11.300  1.00  0.00           H  
ATOM   1575  CD  GLU   110     240.896  36.280 -11.162  1.00  0.00           C  
ATOM   1576  OE1 GLU   110     241.228  35.138 -11.463  1.00  0.00           O  
ATOM   1577  OE2 GLU   110     239.778  36.758 -11.362  1.00  0.00           O  
ATOM   1578  C   GLU   110     243.916  37.648  -7.354  1.00  0.00           C  
ATOM   1579  O   GLU   110     244.057  36.466  -6.915  1.00  0.00           O  
ATOM   1580  N   GLY   111     244.440  38.712  -6.680  1.00  0.00           N  
ATOM   1581  H   GLY   111     244.396  39.657  -7.033  1.00  0.00           H  
ATOM   1582  CA  GLY   111     245.136  38.670  -5.379  1.00  0.00           C  
ATOM   1583  HA2 GLY   111     244.561  38.031  -4.709  1.00  0.00           H  
ATOM   1584  HA3 GLY   111     246.067  38.107  -5.436  1.00  0.00           H  
ATOM   1585  C   GLY   111     245.353  40.038  -4.779  1.00  0.00           C  
ATOM   1586  O   GLY   111     244.821  41.088  -5.207  1.00  0.00           O  
ATOM   1587  N   ILE   112     246.098  39.910  -3.650  1.00  0.00           N  
ATOM   1588  H   ILE   112     246.485  38.978  -3.605  1.00  0.00           H  
ATOM   1589  CA  ILE   112     246.560  40.916  -2.672  1.00  0.00           C  
ATOM   1590  HA  ILE   112     246.553  41.886  -3.169  1.00  0.00           H  
ATOM   1591  CB  ILE   112     245.541  41.001  -1.460  1.00  0.00           C  
ATOM   1592  HB  ILE   112     245.928  41.812  -0.843  1.00  0.00           H  
ATOM   1593  CG2 ILE   112     245.383  39.802  -0.582  1.00  0.00           C  
ATOM   1594 HG21 ILE   112     246.369  39.390  -0.367  1.00  0.00           H  
ATOM   1595 HG22 ILE   112     244.702  39.063  -1.004  1.00  0.00           H  
ATOM   1596 HG23 ILE   112     244.941  40.135   0.357  1.00  0.00           H  
ATOM   1597  CG1 ILE   112     244.096  41.325  -1.956  1.00  0.00           C  
ATOM   1598 HG12 ILE   112     244.046  41.975  -2.829  1.00  0.00           H  
ATOM   1599 HG13 ILE   112     243.633  40.415  -2.338  1.00  0.00           H  
ATOM   1600  CD1 ILE   112     243.173  41.932  -0.881  1.00  0.00           C  
ATOM   1601 HD11 ILE   112     243.722  42.775  -0.463  1.00  0.00           H  
ATOM   1602 HD12 ILE   112     243.041  41.146  -0.138  1.00  0.00           H  
ATOM   1603 HD13 ILE   112     242.235  42.250  -1.336  1.00  0.00           H  
ATOM   1604  C   ILE   112     247.993  40.597  -2.105  1.00  0.00           C  
ATOM   1605  O   ILE   112     248.644  39.607  -2.445  1.00  0.00           O  
ATOM   1606  N   LEU   113     248.449  41.466  -1.169  1.00  0.00           N  
ATOM   1607  H   LEU   113     247.897  42.304  -1.059  1.00  0.00           H  
ATOM   1608  CA  LEU   113     249.734  41.465  -0.397  1.00  0.00           C  
ATOM   1609  HA  LEU   113     250.425  41.352  -1.232  1.00  0.00           H  
ATOM   1610  CB  LEU   113     250.018  42.793   0.307  1.00  0.00           C  
ATOM   1611  HB2 LEU   113     251.080  42.821   0.552  1.00  0.00           H  
ATOM   1612  HB3 LEU   113     249.889  43.565  -0.452  1.00  0.00           H  
ATOM   1613  CG  LEU   113     249.243  43.176   1.568  1.00  0.00           C  
ATOM   1614  HG  LEU   113     249.598  42.377   2.218  1.00  0.00           H  
ATOM   1615  CD1 LEU   113     247.718  43.256   1.338  1.00  0.00           C  
ATOM   1616 HD11 LEU   113     247.433  43.558   0.330  1.00  0.00           H  
ATOM   1617 HD12 LEU   113     247.138  43.816   2.071  1.00  0.00           H  
ATOM   1618 HD13 LEU   113     247.290  42.262   1.466  1.00  0.00           H  
ATOM   1619  CD2 LEU   113     249.750  44.491   2.147  1.00  0.00           C  
ATOM   1620 HD21 LEU   113     250.791  44.713   1.913  1.00  0.00           H  
ATOM   1621 HD22 LEU   113     249.598  44.557   3.225  1.00  0.00           H  
ATOM   1622 HD23 LEU   113     249.150  45.271   1.679  1.00  0.00           H  
ATOM   1623  C   LEU   113     249.975  40.291   0.604  1.00  0.00           C  
ATOM   1624  O   LEU   113     251.084  39.856   0.891  1.00  0.00           O  
ATOM   1625  N   GLU   114     248.873  39.758   1.124  1.00  0.00           N  
ATOM   1626  H   GLU   114     247.996  40.010   0.690  1.00  0.00           H  
ATOM   1627  CA  GLU   114     248.865  38.684   2.095  1.00  0.00           C  
ATOM   1628  HA  GLU   114     249.566  37.931   1.736  1.00  0.00           H  
ATOM   1629  CB  GLU   114     249.263  39.188   3.431  1.00  0.00           C  
ATOM   1630  HB2 GLU   114     250.200  39.725   3.286  1.00  0.00           H  
ATOM   1631  HB3 GLU   114     248.476  39.792   3.883  1.00  0.00           H  
ATOM   1632  CG  GLU   114     249.644  38.098   4.453  1.00  0.00           C  
ATOM   1633  HG2 GLU   114     248.789  37.509   4.783  1.00  0.00           H  
ATOM   1634  HG3 GLU   114     250.190  37.417   3.801  1.00  0.00           H  
ATOM   1635  CD  GLU   114     250.605  38.601   5.583  1.00  0.00           C  
ATOM   1636  OE1 GLU   114     251.538  37.751   5.872  1.00  0.00           O  
ATOM   1637  OE2 GLU   114     250.459  39.631   6.261  1.00  0.00           O  
ATOM   1638  C   GLU   114     247.490  38.093   2.264  1.00  0.00           C  
ATOM   1639  O   GLU   114     246.607  38.837   2.731  1.00  0.00           O  
ATOM   1640  N   ASP   115     247.184  36.749   2.150  1.00  0.00           N  
ATOM   1641  H   ASP   115     247.956  36.186   1.826  1.00  0.00           H  
ATOM   1642  CA  ASP   115     245.895  36.072   2.162  1.00  0.00           C  
ATOM   1643  HA  ASP   115     245.155  36.817   2.454  1.00  0.00           H  
ATOM   1644  CB  ASP   115     245.415  35.555   0.702  1.00  0.00           C  
ATOM   1645  HB2 ASP   115     244.772  34.713   0.958  1.00  0.00           H  
ATOM   1646  HB3 ASP   115     245.044  36.416   0.146  1.00  0.00           H  
ATOM   1647  CG  ASP   115     246.524  34.768  -0.058  1.00  0.00           C  
ATOM   1648  OD1 ASP   115     246.139  34.010  -0.986  1.00  0.00           O  
ATOM   1649  OD2 ASP   115     247.764  35.068   0.071  1.00  0.00           O  
ATOM   1650  C   ASP   115     245.992  35.042   3.206  1.00  0.00           C  
ATOM   1651  O   ASP   115     246.612  33.951   3.008  1.00  0.00           O  
ATOM   1652  N   MET   116     245.605  35.317   4.427  1.00  0.00           N  
ATOM   1653  H   MET   116     245.271  36.266   4.510  1.00  0.00           H  
ATOM   1654  CA  MET   116     245.645  34.393   5.629  1.00  0.00           C  
ATOM   1655  HA  MET   116     246.684  34.146   5.846  1.00  0.00           H  
ATOM   1656  CB  MET   116     245.310  35.159   6.915  1.00  0.00           C  
ATOM   1657  HB2 MET   116     244.401  35.743   6.767  1.00  0.00           H  
ATOM   1658  HB3 MET   116     245.156  34.439   7.719  1.00  0.00           H  
ATOM   1659  CG  MET   116     246.577  35.986   7.282  1.00  0.00           C  
ATOM   1660  HG2 MET   116     247.488  35.401   7.154  1.00  0.00           H  
ATOM   1661  HG3 MET   116     246.630  36.795   6.554  1.00  0.00           H  
ATOM   1662  SD  MET   116     246.570  36.658   8.960  1.00  0.00           S  
ATOM   1663  CE  MET   116     246.695  35.216  10.038  1.00  0.00           C  
ATOM   1664  HE1 MET   116     247.674  34.783   9.832  1.00  0.00           H  
ATOM   1665  HE2 MET   116     246.820  35.418  11.101  1.00  0.00           H  
ATOM   1666  HE3 MET   116     245.798  34.630   9.834  1.00  0.00           H  
ATOM   1667  C   MET   116     244.856  33.058   5.502  1.00  0.00           C  
ATOM   1668  O   MET   116     243.912  33.001   4.723  1.00  0.00           O  
ATOM   1669  N   PRO   117     245.312  31.938   6.093  1.00  0.00           N  
ATOM   1670  CD  PRO   117     246.561  31.750   6.744  1.00  0.00           C  
ATOM   1671  HD2 PRO   117     246.853  32.584   7.382  1.00  0.00           H  
ATOM   1672  HD3 PRO   117     247.272  31.507   5.954  1.00  0.00           H  
ATOM   1673  CG  PRO   117     246.366  30.482   7.592  1.00  0.00           C  
ATOM   1674  HG2 PRO   117     245.890  30.754   8.534  1.00  0.00           H  
ATOM   1675  HG3 PRO   117     247.343  30.025   7.752  1.00  0.00           H  
ATOM   1676  CB  PRO   117     245.481  29.635   6.612  1.00  0.00           C  
ATOM   1677  HB2 PRO   117     244.919  28.808   7.046  1.00  0.00           H  
ATOM   1678  HB3 PRO   117     246.169  29.238   5.866  1.00  0.00           H  
ATOM   1679  CA  PRO   117     244.574  30.656   6.010  1.00  0.00           C  
ATOM   1680  HA  PRO   117     244.293  30.444   4.979  1.00  0.00           H  
ATOM   1681  C   PRO   117     243.237  30.631   6.742  1.00  0.00           C  
ATOM   1682  O   PRO   117     243.044  31.406   7.682  1.00  0.00           O  
ATOM   1683  N   VAL   118     242.289  29.862   6.218  1.00  0.00           N  
ATOM   1684  H   VAL   118     242.504  29.357   5.370  1.00  0.00           H  
ATOM   1685  CA  VAL   118     240.941  29.668   6.787  1.00  0.00           C  
ATOM   1686  HA  VAL   118     240.947  29.802   7.869  1.00  0.00           H  
ATOM   1687  CB  VAL   118     239.911  30.800   6.352  1.00  0.00           C  
ATOM   1688  HB  VAL   118     240.315  31.769   6.646  1.00  0.00           H  
ATOM   1689  CG1 VAL   118     238.485  30.728   6.879  1.00  0.00           C  
ATOM   1690 HG11 VAL   118     237.943  29.870   6.481  1.00  0.00           H  
ATOM   1691 HG12 VAL   118     237.918  31.635   6.670  1.00  0.00           H  
ATOM   1692 HG13 VAL   118     238.733  30.569   7.928  1.00  0.00           H  
ATOM   1693  CG2 VAL   118     239.609  30.869   4.849  1.00  0.00           C  
ATOM   1694 HG21 VAL   118     240.621  30.919   4.449  1.00  0.00           H  
ATOM   1695 HG22 VAL   118     239.181  31.830   4.565  1.00  0.00           H  
ATOM   1696 HG23 VAL   118     239.046  30.010   4.485  1.00  0.00           H  
ATOM   1697  C   VAL   118     240.471  28.179   6.537  1.00  0.00           C  
ATOM   1698  O   VAL   118     240.834  27.557   5.526  1.00  0.00           O  
ATOM   1699  N   ASP   119     239.614  27.632   7.416  1.00  0.00           N  
ATOM   1700  H   ASP   119     239.355  28.018   8.313  1.00  0.00           H  
ATOM   1701  CA  ASP   119     239.196  26.257   7.249  1.00  0.00           C  
ATOM   1702  HA  ASP   119     239.287  25.879   6.231  1.00  0.00           H  
ATOM   1703  CB  ASP   119     240.313  25.420   8.041  1.00  0.00           C  
ATOM   1704  HB2 ASP   119     241.279  25.538   7.550  1.00  0.00           H  
ATOM   1705  HB3 ASP   119     240.537  25.751   9.056  1.00  0.00           H  
ATOM   1706  CG  ASP   119     240.062  23.897   7.970  1.00  0.00           C  
ATOM   1707  OD1 ASP   119     239.261  23.312   7.145  1.00  0.00           O  
ATOM   1708  OD2 ASP   119     240.655  23.170   8.776  1.00  0.00           O  
ATOM   1709  C   ASP   119     237.742  26.079   7.776  1.00  0.00           C  
ATOM   1710  O   ASP   119     237.637  26.210   8.937  1.00  0.00           O  
ATOM   1711  N   PRO   120     236.749  25.706   6.946  1.00  0.00           N  
ATOM   1712  CD  PRO   120     236.800  25.631   5.441  1.00  0.00           C  
ATOM   1713  HD2 PRO   120     236.903  24.589   5.139  1.00  0.00           H  
ATOM   1714  HD3 PRO   120     237.619  26.223   5.033  1.00  0.00           H  
ATOM   1715  CG  PRO   120     235.440  26.235   4.984  1.00  0.00           C  
ATOM   1716  HG2 PRO   120     235.245  25.929   3.957  1.00  0.00           H  
ATOM   1717  HG3 PRO   120     235.433  27.321   5.081  1.00  0.00           H  
ATOM   1718  CB  PRO   120     234.489  25.630   6.024  1.00  0.00           C  
ATOM   1719  HB2 PRO   120     234.270  24.652   5.596  1.00  0.00           H  
ATOM   1720  HB3 PRO   120     233.528  26.139   6.100  1.00  0.00           H  
ATOM   1721  CA  PRO   120     235.325  25.557   7.332  1.00  0.00           C  
ATOM   1722  HA  PRO   120     234.928  26.408   7.885  1.00  0.00           H  
ATOM   1723  C   PRO   120     234.969  24.196   8.100  1.00  0.00           C  
ATOM   1724  O   PRO   120     235.785  23.252   8.082  1.00  0.00           O  
ATOM   1725  N   ASP   121     233.671  24.094   8.500  1.00  0.00           N  
ATOM   1726  H   ASP   121     233.154  24.960   8.552  1.00  0.00           H  
ATOM   1727  CA  ASP   121     233.144  22.850   9.216  1.00  0.00           C  
ATOM   1728  HA  ASP   121     233.767  21.973   9.037  1.00  0.00           H  
ATOM   1729  CB  ASP   121     233.098  23.250  10.717  1.00  0.00           C  
ATOM   1730  HB2 ASP   121     233.946  23.905  10.914  1.00  0.00           H  
ATOM   1731  HB3 ASP   121     232.282  23.892  11.050  1.00  0.00           H  
ATOM   1732  CG  ASP   121     232.947  22.025  11.617  1.00  0.00           C  
ATOM   1733  OD1 ASP   121     232.347  20.981  11.135  1.00  0.00           O  
ATOM   1734  OD2 ASP   121     233.380  22.008  12.826  1.00  0.00           O  
ATOM   1735  C   ASP   121     231.751  22.594   8.667  1.00  0.00           C  
ATOM   1736  O   ASP   121     230.986  23.459   8.245  1.00  0.00           O  
ATOM   1737  N   ASN   122     231.379  21.296   8.627  1.00  0.00           N  
ATOM   1738  H   ASN   122     231.933  20.740   9.262  1.00  0.00           H  
ATOM   1739  CA  ASN   122     230.142  20.798   7.964  1.00  0.00           C  
ATOM   1740  HA  ASN   122     230.018  21.468   7.113  1.00  0.00           H  
ATOM   1741  CB  ASN   122     230.321  19.377   7.415  1.00  0.00           C  
ATOM   1742  HB2 ASN   122     230.047  18.666   8.195  1.00  0.00           H  
ATOM   1743  HB3 ASN   122     229.639  19.130   6.601  1.00  0.00           H  
ATOM   1744  CG  ASN   122     231.729  19.196   6.845  1.00  0.00           C  
ATOM   1745  OD1 ASN   122     232.649  18.810   7.478  1.00  0.00           O  
ATOM   1746  ND2 ASN   122     231.994  19.619   5.644  1.00  0.00           N  
ATOM   1747 HD21 ASN   122     231.362  20.237   5.156  1.00  0.00           H  
ATOM   1748 HD22 ASN   122     232.944  19.404   5.376  1.00  0.00           H  
ATOM   1749  C   ASN   122     228.879  20.861   8.789  1.00  0.00           C  
ATOM   1750  O   ASN   122     227.809  21.015   8.141  1.00  0.00           O  
ATOM   1751  N   GLU   123     229.003  20.871  10.132  1.00  0.00           N  
ATOM   1752  H   GLU   123     229.922  20.769  10.536  1.00  0.00           H  
ATOM   1753  CA  GLU   123     227.759  21.090  10.882  1.00  0.00           C  
ATOM   1754  HA  GLU   123     227.011  20.350  10.599  1.00  0.00           H  
ATOM   1755  CB  GLU   123     227.956  20.811  12.428  1.00  0.00           C  
ATOM   1756  HB2 GLU   123     228.778  21.444  12.765  1.00  0.00           H  
ATOM   1757  HB3 GLU   123     227.099  21.141  13.016  1.00  0.00           H  
ATOM   1758  CG  GLU   123     228.393  19.438  12.876  1.00  0.00           C  
ATOM   1759  HG2 GLU   123     229.092  18.942  12.202  1.00  0.00           H  
ATOM   1760  HG3 GLU   123     228.945  19.534  13.811  1.00  0.00           H  
ATOM   1761  CD  GLU   123     227.167  18.526  13.102  1.00  0.00           C  
ATOM   1762  OE1 GLU   123     226.255  18.524  12.263  1.00  0.00           O  
ATOM   1763  OE2 GLU   123     227.081  17.681  14.051  1.00  0.00           O  
ATOM   1764  C   GLU   123     227.188  22.587  10.730  1.00  0.00           C  
ATOM   1765  O   GLU   123     227.925  23.545  10.820  1.00  0.00           O  
ATOM   1766  N   ALA   124     225.874  22.617  10.506  1.00  0.00           N  
ATOM   1767  H   ALA   124     225.331  21.765  10.506  1.00  0.00           H  
ATOM   1768  CA  ALA   124     225.120  23.885  10.242  1.00  0.00           C  
ATOM   1769  HA  ALA   124     225.561  24.677  10.846  1.00  0.00           H  
ATOM   1770  CB  ALA   124     225.182  24.242   8.716  1.00  0.00           C  
ATOM   1771  HB1 ALA   124     224.670  25.194   8.579  1.00  0.00           H  
ATOM   1772  HB2 ALA   124     226.170  24.515   8.345  1.00  0.00           H  
ATOM   1773  HB3 ALA   124     224.840  23.355   8.183  1.00  0.00           H  
ATOM   1774  C   ALA   124     223.651  23.898  10.680  1.00  0.00           C  
ATOM   1775  O   ALA   124     223.110  22.795  10.976  1.00  0.00           O  
ATOM   1776  N   TYR   125     223.032  25.028  10.541  1.00  0.00           N  
ATOM   1777  H   TYR   125     223.591  25.850  10.359  1.00  0.00           H  
ATOM   1778  CA  TYR   125     221.537  25.222  10.625  1.00  0.00           C  
ATOM   1779  HA  TYR   125     221.062  24.282  10.904  1.00  0.00           H  
ATOM   1780  CB  TYR   125     221.178  26.280  11.677  1.00  0.00           C  
ATOM   1781  HB2 TYR   125     221.528  27.222  11.254  1.00  0.00           H  
ATOM   1782  HB3 TYR   125     220.109  26.484  11.622  1.00  0.00           H  
ATOM   1783  CG  TYR   125     221.738  26.163  13.082  1.00  0.00           C  
ATOM   1784  CD1 TYR   125     221.216  25.157  13.944  1.00  0.00           C  
ATOM   1785  HD1 TYR   125     220.447  24.447  13.677  1.00  0.00           H  
ATOM   1786  CE1 TYR   125     221.539  25.192  15.288  1.00  0.00           C  
ATOM   1787  HE1 TYR   125     221.044  24.441  15.886  1.00  0.00           H  
ATOM   1788  CZ  TYR   125     222.575  26.110  15.734  1.00  0.00           C  
ATOM   1789  OH  TYR   125     223.194  25.904  16.966  1.00  0.00           O  
ATOM   1790  HH  TYR   125     222.746  25.131  17.319  1.00  0.00           H  
ATOM   1791  CE2 TYR   125     223.231  26.948  14.911  1.00  0.00           C  
ATOM   1792  HE2 TYR   125     224.095  27.514  15.225  1.00  0.00           H  
ATOM   1793  CD2 TYR   125     222.758  27.063  13.593  1.00  0.00           C  
ATOM   1794  HD2 TYR   125     223.245  27.776  12.943  1.00  0.00           H  
ATOM   1795  C   TYR   125     220.886  25.590   9.277  1.00  0.00           C  
ATOM   1796  O   TYR   125     219.700  25.278   9.039  1.00  0.00           O  
ATOM   1797  N   GLU   126     221.565  26.354   8.416  1.00  0.00           N  
ATOM   1798  H   GLU   126     222.518  26.642   8.589  1.00  0.00           H  
ATOM   1799  CA  GLU   126     220.998  26.946   7.219  1.00  0.00           C  
ATOM   1800  HA  GLU   126     219.957  27.044   7.527  1.00  0.00           H  
ATOM   1801  CB  GLU   126     221.596  28.238   6.814  1.00  0.00           C  
ATOM   1802  HB2 GLU   126     220.910  28.712   6.112  1.00  0.00           H  
ATOM   1803  HB3 GLU   126     221.504  28.856   7.707  1.00  0.00           H  
ATOM   1804  CG  GLU   126     223.063  28.378   6.251  1.00  0.00           C  
ATOM   1805  HG2 GLU   126     223.322  27.583   5.551  1.00  0.00           H  
ATOM   1806  HG3 GLU   126     223.186  29.290   5.667  1.00  0.00           H  
ATOM   1807  CD  GLU   126     224.138  28.305   7.338  1.00  0.00           C  
ATOM   1808  OE1 GLU   126     224.808  29.377   7.446  1.00  0.00           O  
ATOM   1809  OE2 GLU   126     224.162  27.395   8.223  1.00  0.00           O  
ATOM   1810  C   GLU   126     220.803  26.017   5.986  1.00  0.00           C  
ATOM   1811  O   GLU   126     220.233  26.450   4.904  1.00  0.00           O  
ATOM   1812  N   MET   127     221.270  24.713   6.075  1.00  0.00           N  
ATOM   1813  H   MET   127     221.683  24.410   6.946  1.00  0.00           H  
ATOM   1814  CA  MET   127     221.194  23.775   4.928  1.00  0.00           C  
ATOM   1815  HA  MET   127     221.229  24.401   4.036  1.00  0.00           H  
ATOM   1816  CB  MET   127     222.415  22.810   5.080  1.00  0.00           C  
ATOM   1817  HB2 MET   127     223.263  23.487   5.179  1.00  0.00           H  
ATOM   1818  HB3 MET   127     222.322  22.225   5.994  1.00  0.00           H  
ATOM   1819  CG  MET   127     222.554  21.781   3.884  1.00  0.00           C  
ATOM   1820  HG2 MET   127     221.712  21.099   3.997  1.00  0.00           H  
ATOM   1821  HG3 MET   127     222.472  22.249   2.903  1.00  0.00           H  
ATOM   1822  SD  MET   127     224.132  20.966   3.795  1.00  0.00           S  
ATOM   1823  CE  MET   127     223.801  19.372   4.648  1.00  0.00           C  
ATOM   1824  HE1 MET   127     222.911  18.802   4.380  1.00  0.00           H  
ATOM   1825  HE2 MET   127     224.558  18.679   4.281  1.00  0.00           H  
ATOM   1826  HE3 MET   127     223.714  19.491   5.728  1.00  0.00           H  
ATOM   1827  C   MET   127     219.867  23.002   4.768  1.00  0.00           C  
ATOM   1828  O   MET   127     219.208  22.700   5.750  1.00  0.00           O  
ATOM   1829  N   PRO   128     219.422  22.747   3.466  1.00  0.00           N  
ATOM   1830  CD  PRO   128     219.910  23.351   2.181  1.00  0.00           C  
ATOM   1831  HD2 PRO   128     220.927  23.063   1.912  1.00  0.00           H  
ATOM   1832  HD3 PRO   128     220.003  24.436   2.232  1.00  0.00           H  
ATOM   1833  CG  PRO   128     219.027  22.873   1.051  1.00  0.00           C  
ATOM   1834  HG2 PRO   128     219.535  22.081   0.501  1.00  0.00           H  
ATOM   1835  HG3 PRO   128     218.809  23.723   0.404  1.00  0.00           H  
ATOM   1836  CB  PRO   128     217.760  22.504   1.820  1.00  0.00           C  
ATOM   1837  HB2 PRO   128     217.179  21.738   1.307  1.00  0.00           H  
ATOM   1838  HB3 PRO   128     217.220  23.442   1.948  1.00  0.00           H  
ATOM   1839  CA  PRO   128     218.214  21.907   3.187  1.00  0.00           C  
ATOM   1840  HA  PRO   128     217.427  22.187   3.887  1.00  0.00           H  
ATOM   1841  C   PRO   128     218.379  20.391   3.191  1.00  0.00           C  
ATOM   1842  O   PRO   128     219.466  19.889   3.236  1.00  0.00           O  
ATOM   1843  N   SER   129     217.306  19.613   3.009  1.00  0.00           N  
ATOM   1844  H   SER   129     216.406  20.066   3.067  1.00  0.00           H  
ATOM   1845  CA  SER   129     217.274  18.161   2.896  1.00  0.00           C  
ATOM   1846  HA  SER   129     218.315  17.870   2.758  1.00  0.00           H  
ATOM   1847  CB  SER   129     216.867  17.443   4.172  1.00  0.00           C  
ATOM   1848  HB2 SER   129     217.394  17.789   5.061  1.00  0.00           H  
ATOM   1849  HB3 SER   129     215.853  17.795   4.365  1.00  0.00           H  
ATOM   1850  OG  SER   129     216.952  16.016   4.129  1.00  0.00           O  
ATOM   1851  HG  SER   129     217.416  15.710   4.912  1.00  0.00           H  
ATOM   1852  C   SER   129     216.498  17.645   1.662  1.00  0.00           C  
ATOM   1853  O   SER   129     215.413  18.117   1.441  1.00  0.00           O  
ATOM   1854  N   GLU   130     217.160  16.789   0.842  1.00  0.00           N  
ATOM   1855  H   GLU   130     218.138  16.585   0.990  1.00  0.00           H  
ATOM   1856  CA  GLU   130     216.620  16.634  -0.569  1.00  0.00           C  
ATOM   1857  HA  GLU   130     216.130  17.567  -0.848  1.00  0.00           H  
ATOM   1858  CB  GLU   130     217.765  16.259  -1.498  1.00  0.00           C  
ATOM   1859  HB2 GLU   130     218.388  15.497  -1.029  1.00  0.00           H  
ATOM   1860  HB3 GLU   130     217.336  15.937  -2.447  1.00  0.00           H  
ATOM   1861  CG  GLU   130     218.649  17.469  -1.967  1.00  0.00           C  
ATOM   1862  HG2 GLU   130     218.910  18.136  -1.145  1.00  0.00           H  
ATOM   1863  HG3 GLU   130     219.560  17.037  -2.383  1.00  0.00           H  
ATOM   1864  CD  GLU   130     218.066  18.228  -3.230  1.00  0.00           C  
ATOM   1865  OE1 GLU   130     216.808  18.335  -3.257  1.00  0.00           O  
ATOM   1866  OE2 GLU   130     218.737  18.815  -4.135  1.00  0.00           O  
ATOM   1867  C   GLU   130     215.528  15.501  -0.672  1.00  0.00           C  
ATOM   1868  O   GLU   130     215.522  14.530   0.140  1.00  0.00           O  
ATOM   1869  N   GLU   131     214.622  15.582  -1.674  1.00  0.00           N  
ATOM   1870  H   GLU   131     214.617  16.325  -2.358  1.00  0.00           H  
ATOM   1871  CA  GLU   131     213.404  14.757  -1.785  1.00  0.00           C  
ATOM   1872  HA  GLU   131     213.001  14.675  -0.776  1.00  0.00           H  
ATOM   1873  CB  GLU   131     212.206  15.524  -2.559  1.00  0.00           C  
ATOM   1874  HB2 GLU   131     212.570  15.725  -3.566  1.00  0.00           H  
ATOM   1875  HB3 GLU   131     211.307  14.914  -2.650  1.00  0.00           H  
ATOM   1876  CG  GLU   131     211.928  16.850  -1.860  1.00  0.00           C  
ATOM   1877  HG2 GLU   131     211.678  16.727  -0.806  1.00  0.00           H  
ATOM   1878  HG3 GLU   131     212.743  17.568  -1.949  1.00  0.00           H  
ATOM   1879  CD  GLU   131     210.661  17.600  -2.374  1.00  0.00           C  
ATOM   1880  OE1 GLU   131     209.592  17.018  -2.808  1.00  0.00           O  
ATOM   1881  OE2 GLU   131     210.690  18.827  -2.551  1.00  0.00           O  
ATOM   1882  C   GLU   131     213.490  13.269  -2.336  1.00  0.00           C  
ATOM   1883  O   GLU   131     212.546  12.510  -2.205  1.00  0.00           O  
ATOM   1884  N   GLY   132     214.606  12.917  -2.996  1.00  0.00           N  
ATOM   1885  H   GLY   132     215.349  13.602  -2.998  1.00  0.00           H  
ATOM   1886  CA  GLY   132     214.697  11.676  -3.740  1.00  0.00           C  
ATOM   1887  HA2 GLY   132     215.737  11.367  -3.639  1.00  0.00           H  
ATOM   1888  HA3 GLY   132     213.920  11.083  -3.259  1.00  0.00           H  
ATOM   1889  C   GLY   132     214.272  11.934  -5.221  1.00  0.00           C  
ATOM   1890  O   GLY   132     214.772  11.172  -6.025  1.00  0.00           O  
ATOM   1891  N   TYR   133     213.384  12.845  -5.590  1.00  0.00           N  
ATOM   1892  H   TYR   133     213.097  13.527  -4.902  1.00  0.00           H  
ATOM   1893  CA  TYR   133     212.758  12.869  -6.893  1.00  0.00           C  
ATOM   1894  HA  TYR   133     213.120  12.067  -7.537  1.00  0.00           H  
ATOM   1895  CB  TYR   133     211.181  12.603  -6.766  1.00  0.00           C  
ATOM   1896  HB2 TYR   133     210.772  13.336  -6.071  1.00  0.00           H  
ATOM   1897  HB3 TYR   133     210.755  12.704  -7.764  1.00  0.00           H  
ATOM   1898  CG  TYR   133     210.758  11.228  -6.411  1.00  0.00           C  
ATOM   1899  CD1 TYR   133     210.410  10.236  -7.359  1.00  0.00           C  
ATOM   1900  HD1 TYR   133     210.433  10.313  -8.436  1.00  0.00           H  
ATOM   1901  CE1 TYR   133     210.081   8.919  -6.872  1.00  0.00           C  
ATOM   1902  HE1 TYR   133     209.847   8.092  -7.526  1.00  0.00           H  
ATOM   1903  CZ  TYR   133     210.086   8.561  -5.478  1.00  0.00           C  
ATOM   1904  OH  TYR   133     209.627   7.377  -5.070  1.00  0.00           O  
ATOM   1905  HH  TYR   133     209.437   6.737  -5.761  1.00  0.00           H  
ATOM   1906  CE2 TYR   133     210.441   9.624  -4.553  1.00  0.00           C  
ATOM   1907  HE2 TYR   133     210.475   9.366  -3.505  1.00  0.00           H  
ATOM   1908  CD2 TYR   133     210.744  10.916  -5.034  1.00  0.00           C  
ATOM   1909  HD2 TYR   133     210.885  11.614  -4.222  1.00  0.00           H  
ATOM   1910  C   TYR   133     213.017  14.239  -7.638  1.00  0.00           C  
ATOM   1911  O   TYR   133     212.915  15.345  -7.065  1.00  0.00           O  
ATOM   1912  N   GLN   134     213.214  14.084  -8.986  1.00  0.00           N  
ATOM   1913  H   GLN   134     213.273  13.169  -9.410  1.00  0.00           H  
ATOM   1914  CA  GLN   134     213.053  15.233  -9.965  1.00  0.00           C  
ATOM   1915  HA  GLN   134     213.132  16.163  -9.402  1.00  0.00           H  
ATOM   1916  CB  GLN   134     214.202  15.043 -11.051  1.00  0.00           C  
ATOM   1917  HB2 GLN   134     214.099  14.095 -11.581  1.00  0.00           H  
ATOM   1918  HB3 GLN   134     214.030  15.799 -11.816  1.00  0.00           H  
ATOM   1919  CG  GLN   134     215.540  15.275 -10.391  1.00  0.00           C  
ATOM   1920  HG2 GLN   134     215.552  16.255  -9.913  1.00  0.00           H  
ATOM   1921  HG3 GLN   134     215.716  14.586  -9.564  1.00  0.00           H  
ATOM   1922  CD  GLN   134     216.756  15.230 -11.385  1.00  0.00           C  
ATOM   1923  OE1 GLN   134     216.614  15.215 -12.577  1.00  0.00           O  
ATOM   1924  NE2 GLN   134     217.973  15.037 -10.969  1.00  0.00           N  
ATOM   1925 HE21 GLN   134     218.060  15.180  -9.973  1.00  0.00           H  
ATOM   1926 HE22 GLN   134     218.722  14.993 -11.645  1.00  0.00           H  
ATOM   1927  C   GLN   134     211.711  15.211 -10.780  1.00  0.00           C  
ATOM   1928  O   GLN   134     211.182  14.173 -11.122  1.00  0.00           O  
ATOM   1929  N   ASP   135     211.144  16.395 -11.123  1.00  0.00           N  
ATOM   1930  H   ASP   135     211.576  17.239 -10.775  1.00  0.00           H  
ATOM   1931  CA  ASP   135     210.057  16.565 -12.097  1.00  0.00           C  
ATOM   1932  HA  ASP   135     210.100  15.850 -12.918  1.00  0.00           H  
ATOM   1933  CB  ASP   135     208.681  16.510 -11.386  1.00  0.00           C  
ATOM   1934  HB2 ASP   135     208.632  15.728 -10.629  1.00  0.00           H  
ATOM   1935  HB3 ASP   135     208.447  17.420 -10.833  1.00  0.00           H  
ATOM   1936  CG  ASP   135     207.436  16.140 -12.203  1.00  0.00           C  
ATOM   1937  OD1 ASP   135     206.387  15.842 -11.596  1.00  0.00           O  
ATOM   1938  OD2 ASP   135     207.565  16.066 -13.506  1.00  0.00           O  
ATOM   1939  C   ASP   135     210.133  17.983 -12.712  1.00  0.00           C  
ATOM   1940  O   ASP   135     210.916  18.774 -12.192  1.00  0.00           O  
ATOM   1941  N   TYR   136     209.343  18.263 -13.809  1.00  0.00           N  
ATOM   1942  H   TYR   136     208.730  17.548 -14.175  1.00  0.00           H  
ATOM   1943  CA  TYR   136     209.406  19.598 -14.435  1.00  0.00           C  
ATOM   1944  HA  TYR   136     210.371  19.965 -14.084  1.00  0.00           H  
ATOM   1945  CB  TYR   136     209.549  19.521 -16.011  1.00  0.00           C  
ATOM   1946  HB2 TYR   136     209.716  20.553 -16.319  1.00  0.00           H  
ATOM   1947  HB3 TYR   136     210.344  18.856 -16.350  1.00  0.00           H  
ATOM   1948  CG  TYR   136     208.279  19.115 -16.815  1.00  0.00           C  
ATOM   1949  CD1 TYR   136     207.715  17.823 -16.650  1.00  0.00           C  
ATOM   1950  HD1 TYR   136     208.083  17.159 -15.883  1.00  0.00           H  
ATOM   1951  CE1 TYR   136     206.679  17.489 -17.453  1.00  0.00           C  
ATOM   1952  HE1 TYR   136     206.172  16.555 -17.262  1.00  0.00           H  
ATOM   1953  CZ  TYR   136     206.082  18.316 -18.356  1.00  0.00           C  
ATOM   1954  OH  TYR   136     204.955  17.827 -18.898  1.00  0.00           O  
ATOM   1955  HH  TYR   136     204.280  18.510 -18.867  1.00  0.00           H  
ATOM   1956  CE2 TYR   136     206.652  19.584 -18.639  1.00  0.00           C  
ATOM   1957  HE2 TYR   136     206.229  20.120 -19.476  1.00  0.00           H  
ATOM   1958  CD2 TYR   136     207.773  20.023 -17.870  1.00  0.00           C  
ATOM   1959  HD2 TYR   136     208.368  20.913 -18.010  1.00  0.00           H  
ATOM   1960  C   TYR   136     208.234  20.527 -14.090  1.00  0.00           C  
ATOM   1961  O   TYR   136     208.444  21.647 -13.564  1.00  0.00           O  
ATOM   1962  N   GLU   137     207.033  20.029 -14.341  1.00  0.00           N  
ATOM   1963  H   GLU   137     206.895  19.104 -14.722  1.00  0.00           H  
ATOM   1964  CA  GLU   137     205.779  20.671 -13.839  1.00  0.00           C  
ATOM   1965  HA  GLU   137     206.024  21.361 -13.031  1.00  0.00           H  
ATOM   1966  CB  GLU   137     205.007  21.455 -14.889  1.00  0.00           C  
ATOM   1967  HB2 GLU   137     204.555  20.663 -15.487  1.00  0.00           H  
ATOM   1968  HB3 GLU   137     204.229  21.957 -14.313  1.00  0.00           H  
ATOM   1969  CG  GLU   137     205.681  22.475 -15.842  1.00  0.00           C  
ATOM   1970  HG2 GLU   137     206.646  22.118 -16.203  1.00  0.00           H  
ATOM   1971  HG3 GLU   137     205.027  22.576 -16.708  1.00  0.00           H  
ATOM   1972  CD  GLU   137     205.857  23.908 -15.136  1.00  0.00           C  
ATOM   1973  OE1 GLU   137     205.333  24.127 -14.003  1.00  0.00           O  
ATOM   1974  OE2 GLU   137     206.536  24.794 -15.704  1.00  0.00           O  
ATOM   1975  C   GLU   137     204.883  19.579 -13.173  1.00  0.00           C  
ATOM   1976  O   GLU   137     204.966  18.424 -13.550  1.00  0.00           O  
ATOM   1977  N   PRO   138     204.031  19.962 -12.180  1.00  0.00           N  
ATOM   1978  CD  PRO   138     204.002  21.268 -11.550  1.00  0.00           C  
ATOM   1979  HD2 PRO   138     203.771  21.924 -12.389  1.00  0.00           H  
ATOM   1980  HD3 PRO   138     204.857  21.723 -11.049  1.00  0.00           H  
ATOM   1981  CG  PRO   138     202.812  21.243 -10.465  1.00  0.00           C  
ATOM   1982  HG2 PRO   138     201.827  21.544 -10.821  1.00  0.00           H  
ATOM   1983  HG3 PRO   138     203.120  21.912  -9.661  1.00  0.00           H  
ATOM   1984  CB  PRO   138     202.874  19.759 -10.098  1.00  0.00           C  
ATOM   1985  HB2 PRO   138     201.919  19.469  -9.658  1.00  0.00           H  
ATOM   1986  HB3 PRO   138     203.645  19.498  -9.374  1.00  0.00           H  
ATOM   1987  CA  PRO   138     203.156  19.065 -11.453  1.00  0.00           C  
ATOM   1988  HA  PRO   138     203.668  18.109 -11.335  1.00  0.00           H  
ATOM   1989  C   PRO   138     201.877  18.666 -12.237  1.00  0.00           C  
ATOM   1990  O   PRO   138     200.951  19.453 -12.269  1.00  0.00           O  
ATOM   1991  N   GLU   139     201.805  17.456 -12.844  1.00  0.00           N  
ATOM   1992  H   GLU   139     202.614  16.851 -12.811  1.00  0.00           H  
ATOM   1993  CA  GLU   139     200.836  17.015 -13.821  1.00  0.00           C  
ATOM   1994  HA  GLU   139     200.719  17.834 -14.530  1.00  0.00           H  
ATOM   1995  CB  GLU   139     201.396  15.871 -14.613  1.00  0.00           C  
ATOM   1996  HB2 GLU   139     202.149  15.285 -14.086  1.00  0.00           H  
ATOM   1997  HB3 GLU   139     200.524  15.366 -15.029  1.00  0.00           H  
ATOM   1998  CG  GLU   139     202.128  16.509 -15.839  1.00  0.00           C  
ATOM   1999  HG2 GLU   139     201.441  17.212 -16.310  1.00  0.00           H  
ATOM   2000  HG3 GLU   139     202.991  17.080 -15.497  1.00  0.00           H  
ATOM   2001  CD  GLU   139     202.459  15.448 -16.865  1.00  0.00           C  
ATOM   2002  OE1 GLU   139     203.626  15.036 -16.972  1.00  0.00           O  
ATOM   2003  OE2 GLU   139     201.610  15.010 -17.621  1.00  0.00           O  
ATOM   2004  C   GLU   139     199.408  16.914 -13.262  1.00  0.00           C  
ATOM   2005  O   GLU   139     198.438  17.291 -13.898  1.00  0.00           O  
ATOM   2006  N   ALA   140     199.288  16.448 -12.021  1.00  0.00           N  
ATOM   2007  H   ALA   140     200.176  16.334 -11.552  1.00  0.00           H  
ATOM   2008  CA  ALA   140     197.998  16.348 -11.282  1.00  0.00           C  
ATOM   2009  HA  ALA   140     197.292  15.865 -11.958  1.00  0.00           H  
ATOM   2010  CB  ALA   140     198.266  15.495 -10.059  1.00  0.00           C  
ATOM   2011  HB1 ALA   140     198.311  14.433 -10.303  1.00  0.00           H  
ATOM   2012  HB2 ALA   140     199.257  15.651  -9.632  1.00  0.00           H  
ATOM   2013  HB3 ALA   140     197.468  15.566  -9.320  1.00  0.00           H  
ATOM   2014  C   ALA   140     197.307  17.676 -10.924  1.00  0.00           C  
ATOM   2015  O   ALA   140     197.835  18.458 -10.119  1.00  0.00           O  
ATOM   2016  OXT ALA   140     196.122  17.728 -11.303  1.00  0.00           O  
TER    2017      ALA   140 
ATOM   2017  N   ASP   141     227.899   2.547 -29.529  1.00  0.00           N  
ATOM   2018  H1  ASP   141     228.180   2.342 -28.581  1.00  0.00           H  
ATOM   2019  H2  ASP   141     228.717   2.931 -29.980  1.00  0.00           H  
ATOM   2020  H3  ASP   141     227.506   1.796 -30.079  1.00  0.00           H  
ATOM   2021  CA  ASP   141     226.948   3.694 -29.654  1.00  0.00           C  
ATOM   2022  HA  ASP   141     226.038   3.356 -29.159  1.00  0.00           H  
ATOM   2023  CB  ASP   141     227.398   4.912 -28.884  1.00  0.00           C  
ATOM   2024  HB2 ASP   141     228.136   5.467 -29.463  1.00  0.00           H  
ATOM   2025  HB3 ASP   141     226.556   5.602 -28.823  1.00  0.00           H  
ATOM   2026  CG  ASP   141     227.957   4.708 -27.484  1.00  0.00           C  
ATOM   2027  OD1 ASP   141     227.678   5.643 -26.674  1.00  0.00           O  
ATOM   2028  OD2 ASP   141     228.626   3.700 -27.122  1.00  0.00           O  
ATOM   2029  C   ASP   141     226.626   3.986 -31.080  1.00  0.00           C  
ATOM   2030  O   ASP   141     227.187   3.249 -31.936  1.00  0.00           O  
ATOM   2031  N   ALA   142     225.809   5.002 -31.270  1.00  0.00           N  
ATOM   2032  H   ALA   142     225.224   5.267 -30.490  1.00  0.00           H  
ATOM   2033  CA  ALA   142     225.540   5.489 -32.667  1.00  0.00           C  
ATOM   2034  HA  ALA   142     225.298   4.678 -33.354  1.00  0.00           H  
ATOM   2035  CB  ALA   142     224.426   6.478 -32.665  1.00  0.00           C  
ATOM   2036  HB1 ALA   142     224.683   7.475 -32.306  1.00  0.00           H  
ATOM   2037  HB2 ALA   142     224.284   6.498 -33.746  1.00  0.00           H  
ATOM   2038  HB3 ALA   142     223.581   6.046 -32.129  1.00  0.00           H  
ATOM   2039  C   ALA   142     226.855   5.942 -33.381  1.00  0.00           C  
ATOM   2040  O   ALA   142     227.707   6.580 -32.815  1.00  0.00           O  
ATOM   2041  N   GLU   143     226.996   5.537 -34.650  1.00  0.00           N  
ATOM   2042  H   GLU   143     226.300   4.861 -34.933  1.00  0.00           H  
ATOM   2043  CA  GLU   143     228.032   6.041 -35.505  1.00  0.00           C  
ATOM   2044  HA  GLU   143     228.074   7.130 -35.486  1.00  0.00           H  
ATOM   2045  CB  GLU   143     229.389   5.391 -35.107  1.00  0.00           C  
ATOM   2046  HB2 GLU   143     229.254   4.988 -34.103  1.00  0.00           H  
ATOM   2047  HB3 GLU   143     229.737   4.639 -35.815  1.00  0.00           H  
ATOM   2048  CG  GLU   143     230.434   6.508 -34.837  1.00  0.00           C  
ATOM   2049  HG2 GLU   143     231.289   6.456 -35.511  1.00  0.00           H  
ATOM   2050  HG3 GLU   143     229.937   7.454 -35.051  1.00  0.00           H  
ATOM   2051  CD  GLU   143     231.061   6.495 -33.340  1.00  0.00           C  
ATOM   2052  OE1 GLU   143     231.698   5.505 -32.864  1.00  0.00           O  
ATOM   2053  OE2 GLU   143     231.066   7.565 -32.700  1.00  0.00           O  
ATOM   2054  C   GLU   143     227.741   5.782 -36.985  1.00  0.00           C  
ATOM   2055  O   GLU   143     227.461   4.591 -37.346  1.00  0.00           O  
ATOM   2056  N   PHE   144     227.839   6.744 -37.925  1.00  0.00           N  
ATOM   2057  H   PHE   144     227.887   7.698 -37.600  1.00  0.00           H  
ATOM   2058  CA  PHE   144     227.482   6.569 -39.315  1.00  0.00           C  
ATOM   2059  HA  PHE   144     227.629   5.549 -39.671  1.00  0.00           H  
ATOM   2060  CB  PHE   144     226.046   6.784 -39.458  1.00  0.00           C  
ATOM   2061  HB2 PHE   144     225.665   6.926 -40.469  1.00  0.00           H  
ATOM   2062  HB3 PHE   144     225.644   5.866 -39.029  1.00  0.00           H  
ATOM   2063  CG  PHE   144     225.396   7.943 -38.670  1.00  0.00           C  
ATOM   2064  CD1 PHE   144     225.498   9.312 -39.072  1.00  0.00           C  
ATOM   2065  HD1 PHE   144     225.972   9.433 -40.035  1.00  0.00           H  
ATOM   2066  CE1 PHE   144     224.860  10.297 -38.317  1.00  0.00           C  
ATOM   2067  HE1 PHE   144     224.837  11.320 -38.663  1.00  0.00           H  
ATOM   2068  CZ  PHE   144     224.095   9.942 -37.200  1.00  0.00           C  
ATOM   2069  HZ  PHE   144     223.625  10.750 -36.660  1.00  0.00           H  
ATOM   2070  CE2 PHE   144     224.073   8.636 -36.704  1.00  0.00           C  
ATOM   2071  HE2 PHE   144     223.564   8.429 -35.774  1.00  0.00           H  
ATOM   2072  CD2 PHE   144     224.772   7.671 -37.441  1.00  0.00           C  
ATOM   2073  HD2 PHE   144     224.634   6.670 -37.059  1.00  0.00           H  
ATOM   2074  C   PHE   144     228.262   7.443 -40.291  1.00  0.00           C  
ATOM   2075  O   PHE   144     228.909   8.459 -39.974  1.00  0.00           O  
ATOM   2076  N   ARG   145     228.311   6.984 -41.607  1.00  0.00           N  
ATOM   2077  H   ARG   145     227.949   6.082 -41.883  1.00  0.00           H  
ATOM   2078  CA  ARG   145     228.790   7.894 -42.676  1.00  0.00           C  
ATOM   2079  HA  ARG   145     229.692   8.420 -42.365  1.00  0.00           H  
ATOM   2080  CB  ARG   145     229.001   7.003 -43.849  1.00  0.00           C  
ATOM   2081  HB2 ARG   145     229.821   6.346 -43.561  1.00  0.00           H  
ATOM   2082  HB3 ARG   145     228.062   6.504 -44.089  1.00  0.00           H  
ATOM   2083  CG  ARG   145     229.542   7.711 -45.123  1.00  0.00           C  
ATOM   2084  HG2 ARG   145     228.774   8.384 -45.506  1.00  0.00           H  
ATOM   2085  HG3 ARG   145     230.515   8.189 -45.011  1.00  0.00           H  
ATOM   2086  CD  ARG   145     229.749   6.711 -46.318  1.00  0.00           C  
ATOM   2087  HD2 ARG   145     228.829   6.286 -46.722  1.00  0.00           H  
ATOM   2088  HD3 ARG   145     230.147   7.303 -47.142  1.00  0.00           H  
ATOM   2089  NE  ARG   145     230.584   5.574 -45.949  1.00  0.00           N  
ATOM   2090  HE  ARG   145     230.489   5.255 -44.995  1.00  0.00           H  
ATOM   2091  CZ  ARG   145     231.424   4.810 -46.707  1.00  0.00           C  
ATOM   2092  NH1 ARG   145     231.341   4.916 -48.002  1.00  0.00           N  
ATOM   2093 HH11 ARG   145     230.611   5.465 -48.434  1.00  0.00           H  
ATOM   2094 HH12 ARG   145     231.877   4.224 -48.505  1.00  0.00           H  
ATOM   2095  NH2 ARG   145     232.319   4.098 -46.162  1.00  0.00           N  
ATOM   2096 HH21 ARG   145     232.535   4.392 -45.220  1.00  0.00           H  
ATOM   2097 HH22 ARG   145     233.108   3.725 -46.670  1.00  0.00           H  
ATOM   2098  C   ARG   145     227.758   9.023 -42.969  1.00  0.00           C  
ATOM   2099  O   ARG   145     226.600   8.808 -42.648  1.00  0.00           O  
ATOM   2100  N   HIE   146     228.129  10.099 -43.611  1.00  0.00           N  
ATOM   2101  H   HIE   146     229.100  10.151 -43.885  1.00  0.00           H  
ATOM   2102  CA  HIE   146     227.174  11.307 -43.702  1.00  0.00           C  
ATOM   2103  HA  HIE   146     226.346  11.166 -43.007  1.00  0.00           H  
ATOM   2104  CB  HIE   146     227.858  12.653 -43.432  1.00  0.00           C  
ATOM   2105  HB2 HIE   146     228.715  12.729 -44.102  1.00  0.00           H  
ATOM   2106  HB3 HIE   146     227.176  13.478 -43.638  1.00  0.00           H  
ATOM   2107  CG  HIE   146     228.450  12.918 -42.048  1.00  0.00           C  
ATOM   2108  ND1 HIE   146     229.378  13.910 -41.777  1.00  0.00           N  
ATOM   2109  CE1 HIE   146     229.628  13.710 -40.472  1.00  0.00           C  
ATOM   2110  HE1 HIE   146     230.100  14.451 -39.843  1.00  0.00           H  
ATOM   2111  NE2 HIE   146     228.884  12.819 -39.887  1.00  0.00           N  
ATOM   2112  HE2 HIE   146     228.860  12.749 -38.879  1.00  0.00           H  
ATOM   2113  CD2 HIE   146     228.244  12.161 -40.927  1.00  0.00           C  
ATOM   2114  HD2 HIE   146     227.496  11.387 -40.842  1.00  0.00           H  
ATOM   2115  C   HIE   146     226.323  11.373 -45.020  1.00  0.00           C  
ATOM   2116  O   HIE   146     225.338  12.121 -45.068  1.00  0.00           O  
ATOM   2117  N   ASP   147     226.696  10.549 -45.959  1.00  0.00           N  
ATOM   2118  H   ASP   147     227.568  10.101 -45.718  1.00  0.00           H  
ATOM   2119  CA  ASP   147     226.062  10.218 -47.231  1.00  0.00           C  
ATOM   2120  HA  ASP   147     225.122  10.765 -47.314  1.00  0.00           H  
ATOM   2121  CB  ASP   147     226.754  10.658 -48.524  1.00  0.00           C  
ATOM   2122  HB2 ASP   147     227.650  10.037 -48.529  1.00  0.00           H  
ATOM   2123  HB3 ASP   147     226.046  10.330 -49.284  1.00  0.00           H  
ATOM   2124  CG  ASP   147     226.999  12.150 -48.807  1.00  0.00           C  
ATOM   2125  OD1 ASP   147     227.530  12.390 -49.893  1.00  0.00           O  
ATOM   2126  OD2 ASP   147     226.848  12.955 -47.898  1.00  0.00           O  
ATOM   2127  C   ASP   147     225.686   8.703 -47.231  1.00  0.00           C  
ATOM   2128  O   ASP   147     226.222   7.874 -46.463  1.00  0.00           O  
ATOM   2129  N   SER   148     224.619   8.362 -47.955  1.00  0.00           N  
ATOM   2130  H   SER   148     224.271   9.048 -48.610  1.00  0.00           H  
ATOM   2131  CA  SER   148     224.083   7.004 -48.056  1.00  0.00           C  
ATOM   2132  HA  SER   148     224.192   6.563 -47.065  1.00  0.00           H  
ATOM   2133  CB  SER   148     222.520   7.124 -48.412  1.00  0.00           C  
ATOM   2134  HB2 SER   148     222.063   6.134 -48.415  1.00  0.00           H  
ATOM   2135  HB3 SER   148     222.000   7.840 -47.776  1.00  0.00           H  
ATOM   2136  OG  SER   148     222.456   7.671 -49.726  1.00  0.00           O  
ATOM   2137  HG  SER   148     221.535   7.875 -49.906  1.00  0.00           H  
ATOM   2138  C   SER   148     224.748   6.044 -49.106  1.00  0.00           C  
ATOM   2139  O   SER   148     225.583   6.411 -50.012  1.00  0.00           O  
ATOM   2140  N   GLY   149     224.503   4.703 -48.984  1.00  0.00           N  
ATOM   2141  H   GLY   149     224.010   4.453 -48.139  1.00  0.00           H  
ATOM   2142  CA  GLY   149     225.167   3.710 -49.931  1.00  0.00           C  
ATOM   2143  HA2 GLY   149     226.056   4.169 -50.363  1.00  0.00           H  
ATOM   2144  HA3 GLY   149     225.718   3.025 -49.286  1.00  0.00           H  
ATOM   2145  C   GLY   149     224.350   3.031 -51.039  1.00  0.00           C  
ATOM   2146  O   GLY   149     223.445   3.610 -51.691  1.00  0.00           O  
ATOM   2147  N   TYR   150     224.564   1.731 -51.062  1.00  0.00           N  
ATOM   2148  H   TYR   150     225.230   1.401 -50.377  1.00  0.00           H  
ATOM   2149  CA  TYR   150     224.004   0.817 -52.188  1.00  0.00           C  
ATOM   2150  HA  TYR   150     223.098   1.173 -52.677  1.00  0.00           H  
ATOM   2151  CB  TYR   150     224.967   0.559 -53.353  1.00  0.00           C  
ATOM   2152  HB2 TYR   150     225.948   0.282 -52.968  1.00  0.00           H  
ATOM   2153  HB3 TYR   150     224.689  -0.264 -54.012  1.00  0.00           H  
ATOM   2154  CG  TYR   150     225.257   1.872 -54.089  1.00  0.00           C  
ATOM   2155  CD1 TYR   150     226.267   2.718 -53.561  1.00  0.00           C  
ATOM   2156  HD1 TYR   150     226.725   2.579 -52.593  1.00  0.00           H  
ATOM   2157  CE1 TYR   150     226.651   3.893 -54.322  1.00  0.00           C  
ATOM   2158  HE1 TYR   150     227.443   4.523 -53.946  1.00  0.00           H  
ATOM   2159  CZ  TYR   150     225.922   4.253 -55.505  1.00  0.00           C  
ATOM   2160  OH  TYR   150     226.370   5.205 -56.350  1.00  0.00           O  
ATOM   2161  HH  TYR   150     227.291   5.425 -56.192  1.00  0.00           H  
ATOM   2162  CE2 TYR   150     224.900   3.379 -55.929  1.00  0.00           C  
ATOM   2163  HE2 TYR   150     224.356   3.596 -56.836  1.00  0.00           H  
ATOM   2164  CD2 TYR   150     224.569   2.165 -55.295  1.00  0.00           C  
ATOM   2165  HD2 TYR   150     223.750   1.623 -55.743  1.00  0.00           H  
ATOM   2166  C   TYR   150     223.702  -0.548 -51.473  1.00  0.00           C  
ATOM   2167  O   TYR   150     224.329  -0.879 -50.455  1.00  0.00           O  
ATOM   2168  N   GLU   151     222.646  -1.138 -52.089  1.00  0.00           N  
ATOM   2169  H   GLU   151     221.991  -0.597 -52.635  1.00  0.00           H  
ATOM   2170  CA  GLU   151     222.222  -2.503 -51.658  1.00  0.00           C  
ATOM   2171  HA  GLU   151     222.726  -2.605 -50.697  1.00  0.00           H  
ATOM   2172  CB  GLU   151     220.701  -2.705 -51.736  1.00  0.00           C  
ATOM   2173  HB2 GLU   151     220.413  -2.542 -52.775  1.00  0.00           H  
ATOM   2174  HB3 GLU   151     220.547  -3.747 -51.457  1.00  0.00           H  
ATOM   2175  CG  GLU   151     219.852  -1.910 -50.819  1.00  0.00           C  
ATOM   2176  HG2 GLU   151     220.353  -0.959 -50.641  1.00  0.00           H  
ATOM   2177  HG3 GLU   151     218.939  -1.557 -51.298  1.00  0.00           H  
ATOM   2178  CD  GLU   151     219.412  -2.495 -49.480  1.00  0.00           C  
ATOM   2179  OE1 GLU   151     220.339  -2.855 -48.665  1.00  0.00           O  
ATOM   2180  OE2 GLU   151     218.234  -2.689 -49.225  1.00  0.00           O  
ATOM   2181  C   GLU   151     222.768  -3.583 -52.653  1.00  0.00           C  
ATOM   2182  O   GLU   151     222.516  -4.778 -52.466  1.00  0.00           O  
ATOM   2183  N   VAL   152     223.293  -3.152 -53.813  1.00  0.00           N  
ATOM   2184  H   VAL   152     223.494  -2.164 -53.858  1.00  0.00           H  
ATOM   2185  CA  VAL   152     223.724  -3.943 -54.932  1.00  0.00           C  
ATOM   2186  HA  VAL   152     223.268  -4.933 -54.938  1.00  0.00           H  
ATOM   2187  CB  VAL   152     223.077  -3.345 -56.220  1.00  0.00           C  
ATOM   2188  HB  VAL   152     223.692  -3.777 -57.008  1.00  0.00           H  
ATOM   2189  CG1 VAL   152     221.565  -3.753 -56.355  1.00  0.00           C  
ATOM   2190 HG11 VAL   152     221.075  -3.462 -55.426  1.00  0.00           H  
ATOM   2191 HG12 VAL   152     221.067  -3.555 -57.304  1.00  0.00           H  
ATOM   2192 HG13 VAL   152     221.514  -4.838 -56.268  1.00  0.00           H  
ATOM   2193  CG2 VAL   152     223.118  -1.727 -56.181  1.00  0.00           C  
ATOM   2194 HG21 VAL   152     222.819  -1.447 -57.191  1.00  0.00           H  
ATOM   2195 HG22 VAL   152     222.482  -1.235 -55.445  1.00  0.00           H  
ATOM   2196 HG23 VAL   152     224.143  -1.465 -55.918  1.00  0.00           H  
ATOM   2197  C   VAL   152     225.206  -4.278 -55.000  1.00  0.00           C  
ATOM   2198  O   VAL   152     225.681  -4.822 -55.979  1.00  0.00           O  
ATOM   2199  N   HIE   153     225.971  -4.086 -53.872  1.00  0.00           N  
ATOM   2200  H   HIE   153     225.428  -3.744 -53.093  1.00  0.00           H  
ATOM   2201  CA  HIE   153     227.423  -4.431 -53.728  1.00  0.00           C  
ATOM   2202  HA  HIE   153     228.020  -4.180 -54.605  1.00  0.00           H  
ATOM   2203  CB  HIE   153     228.054  -3.682 -52.550  1.00  0.00           C  
ATOM   2204  HB2 HIE   153     227.273  -3.632 -51.792  1.00  0.00           H  
ATOM   2205  HB3 HIE   153     228.824  -4.248 -52.026  1.00  0.00           H  
ATOM   2206  CG  HIE   153     228.438  -2.239 -52.825  1.00  0.00           C  
ATOM   2207  ND1 HIE   153     229.271  -1.723 -53.809  1.00  0.00           N  
ATOM   2208  CE1 HIE   153     229.231  -0.342 -53.652  1.00  0.00           C  
ATOM   2209  HE1 HIE   153     229.721   0.366 -54.304  1.00  0.00           H  
ATOM   2210  NE2 HIE   153     228.537  -0.006 -52.559  1.00  0.00           N  
ATOM   2211  HE2 HIE   153     228.460   0.921 -52.164  1.00  0.00           H  
ATOM   2212  CD2 HIE   153     228.004  -1.168 -52.007  1.00  0.00           C  
ATOM   2213  HD2 HIE   153     227.351  -1.264 -51.152  1.00  0.00           H  
ATOM   2214  C   HIE   153     227.717  -5.914 -53.534  1.00  0.00           C  
ATOM   2215  O   HIE   153     228.883  -6.329 -53.602  1.00  0.00           O  
ATOM   2216  N   HIE   154     226.626  -6.704 -53.176  1.00  0.00           N  
ATOM   2217  H   HIE   154     225.655  -6.426 -53.175  1.00  0.00           H  
ATOM   2218  CA  HIE   154     226.769  -8.120 -52.675  1.00  0.00           C  
ATOM   2219  HA  HIE   154     227.639  -8.190 -52.023  1.00  0.00           H  
ATOM   2220  CB  HIE   154     225.590  -8.342 -51.691  1.00  0.00           C  
ATOM   2221  HB2 HIE   154     225.416  -7.478 -51.050  1.00  0.00           H  
ATOM   2222  HB3 HIE   154     224.656  -8.350 -52.252  1.00  0.00           H  
ATOM   2223  CG  HIE   154     225.644  -9.621 -50.940  1.00  0.00           C  
ATOM   2224  ND1 HIE   154     226.728  -9.893 -50.118  1.00  0.00           N  
ATOM   2225  CE1 HIE   154     226.462 -11.028 -49.471  1.00  0.00           C  
ATOM   2226  HE1 HIE   154     227.080 -11.500 -48.721  1.00  0.00           H  
ATOM   2227  NE2 HIE   154     225.367 -11.563 -49.965  1.00  0.00           N  
ATOM   2228  HE2 HIE   154     224.880 -12.344 -49.551  1.00  0.00           H  
ATOM   2229  CD2 HIE   154     224.758 -10.628 -50.775  1.00  0.00           C  
ATOM   2230  HD2 HIE   154     223.785 -10.704 -51.238  1.00  0.00           H  
ATOM   2231  C   HIE   154     227.119  -9.118 -53.709  1.00  0.00           C  
ATOM   2232  O   HIE   154     226.283  -9.947 -54.061  1.00  0.00           O  
ATOM   2233  N   GLN   155     228.285  -8.882 -54.351  1.00  0.00           N  
ATOM   2234  H   GLN   155     228.772  -8.076 -53.984  1.00  0.00           H  
ATOM   2235  CA  GLN   155     228.814  -9.653 -55.482  1.00  0.00           C  
ATOM   2236  HA  GLN   155     227.992 -10.304 -55.781  1.00  0.00           H  
ATOM   2237  CB  GLN   155     229.079  -8.671 -56.654  1.00  0.00           C  
ATOM   2238  HB2 GLN   155     229.991  -8.078 -56.573  1.00  0.00           H  
ATOM   2239  HB3 GLN   155     229.172  -9.212 -57.595  1.00  0.00           H  
ATOM   2240  CG  GLN   155     228.127  -7.484 -56.833  1.00  0.00           C  
ATOM   2241  HG2 GLN   155     227.093  -7.827 -56.798  1.00  0.00           H  
ATOM   2242  HG3 GLN   155     228.283  -6.923 -55.911  1.00  0.00           H  
ATOM   2243  CD  GLN   155     228.328  -6.666 -57.994  1.00  0.00           C  
ATOM   2244  OE1 GLN   155     229.375  -6.678 -58.574  1.00  0.00           O  
ATOM   2245  NE2 GLN   155     227.450  -5.840 -58.464  1.00  0.00           N  
ATOM   2246 HE21 GLN   155     227.694  -5.448 -59.363  1.00  0.00           H  
ATOM   2247 HE22 GLN   155     226.594  -5.642 -57.966  1.00  0.00           H  
ATOM   2248  C   GLN   155     229.982 -10.576 -55.197  1.00  0.00           C  
ATOM   2249  O   GLN   155     230.229 -11.485 -56.014  1.00  0.00           O  
ATOM   2250  N   LYS   156     230.698 -10.399 -54.046  1.00  0.00           N  
ATOM   2251  H   LYS   156     230.555  -9.540 -53.535  1.00  0.00           H  
ATOM   2252  CA  LYS   156     231.731 -11.335 -53.649  1.00  0.00           C  
ATOM   2253  HA  LYS   156     232.504 -11.529 -54.392  1.00  0.00           H  
ATOM   2254  CB  LYS   156     232.582 -10.762 -52.457  1.00  0.00           C  
ATOM   2255  HB2 LYS   156     233.174  -9.924 -52.827  1.00  0.00           H  
ATOM   2256  HB3 LYS   156     232.039 -10.281 -51.644  1.00  0.00           H  
ATOM   2257  CG  LYS   156     233.525 -11.664 -51.891  1.00  0.00           C  
ATOM   2258  HG2 LYS   156     232.991 -12.360 -51.243  1.00  0.00           H  
ATOM   2259  HG3 LYS   156     233.996 -12.119 -52.762  1.00  0.00           H  
ATOM   2260  CD  LYS   156     234.555 -10.843 -51.043  1.00  0.00           C  
ATOM   2261  HD2 LYS   156     235.132 -10.200 -51.707  1.00  0.00           H  
ATOM   2262  HD3 LYS   156     234.011 -10.208 -50.343  1.00  0.00           H  
ATOM   2263  CE  LYS   156     235.484 -11.751 -50.211  1.00  0.00           C  
ATOM   2264  HE2 LYS   156     234.847 -12.569 -49.875  1.00  0.00           H  
ATOM   2265  HE3 LYS   156     236.133 -12.169 -50.980  1.00  0.00           H  
ATOM   2266  NZ  LYS   156     236.269 -11.044 -49.124  1.00  0.00           N  
ATOM   2267  HZ1 LYS   156     235.684 -10.487 -48.517  1.00  0.00           H  
ATOM   2268  HZ2 LYS   156     236.809 -11.765 -48.667  1.00  0.00           H  
ATOM   2269  HZ3 LYS   156     236.905 -10.359 -49.505  1.00  0.00           H  
ATOM   2270  C   LYS   156     231.130 -12.742 -53.355  1.00  0.00           C  
ATOM   2271  O   LYS   156     230.375 -12.942 -52.377  1.00  0.00           O  
ATOM   2272  N   LEU   157     231.539 -13.696 -54.167  1.00  0.00           N  
ATOM   2273  H   LEU   157     231.819 -13.402 -55.091  1.00  0.00           H  
ATOM   2274  CA  LEU   157     231.010 -15.099 -54.036  1.00  0.00           C  
ATOM   2275  HA  LEU   157     230.105 -14.965 -53.443  1.00  0.00           H  
ATOM   2276  CB  LEU   157     230.429 -15.552 -55.320  1.00  0.00           C  
ATOM   2277  HB2 LEU   157     229.529 -14.958 -55.480  1.00  0.00           H  
ATOM   2278  HB3 LEU   157     231.156 -15.232 -56.066  1.00  0.00           H  
ATOM   2279  CG  LEU   157     230.032 -17.015 -55.476  1.00  0.00           C  
ATOM   2280  HG  LEU   157     230.806 -17.782 -55.488  1.00  0.00           H  
ATOM   2281  CD1 LEU   157     228.981 -17.364 -54.352  1.00  0.00           C  
ATOM   2282 HD11 LEU   157     228.502 -18.332 -54.495  1.00  0.00           H  
ATOM   2283 HD12 LEU   157     229.485 -17.481 -53.392  1.00  0.00           H  
ATOM   2284 HD13 LEU   157     228.276 -16.541 -54.235  1.00  0.00           H  
ATOM   2285  CD2 LEU   157     229.084 -17.145 -56.749  1.00  0.00           C  
ATOM   2286 HD21 LEU   157     228.335 -16.354 -56.694  1.00  0.00           H  
ATOM   2287 HD22 LEU   157     229.658 -17.278 -57.666  1.00  0.00           H  
ATOM   2288 HD23 LEU   157     228.507 -18.068 -56.692  1.00  0.00           H  
ATOM   2289  C   LEU   157     231.973 -15.979 -53.254  1.00  0.00           C  
ATOM   2290  O   LEU   157     232.772 -16.632 -53.851  1.00  0.00           O  
ATOM   2291  N   VAL   158     231.895 -15.993 -51.984  1.00  0.00           N  
ATOM   2292  H   VAL   158     231.081 -15.494 -51.654  1.00  0.00           H  
ATOM   2293  CA  VAL   158     232.589 -16.877 -51.061  1.00  0.00           C  
ATOM   2294  HA  VAL   158     233.563 -17.136 -51.478  1.00  0.00           H  
ATOM   2295  CB  VAL   158     232.771 -16.240 -49.674  1.00  0.00           C  
ATOM   2296  HB  VAL   158     233.166 -16.976 -48.974  1.00  0.00           H  
ATOM   2297  CG1 VAL   158     233.708 -15.043 -49.721  1.00  0.00           C  
ATOM   2298 HG11 VAL   158     234.565 -15.405 -50.288  1.00  0.00           H  
ATOM   2299 HG12 VAL   158     233.102 -14.293 -50.229  1.00  0.00           H  
ATOM   2300 HG13 VAL   158     233.967 -14.817 -48.686  1.00  0.00           H  
ATOM   2301  CG2 VAL   158     231.497 -15.872 -48.989  1.00  0.00           C  
ATOM   2302 HG21 VAL   158     231.000 -15.056 -49.514  1.00  0.00           H  
ATOM   2303 HG22 VAL   158     230.853 -16.698 -48.688  1.00  0.00           H  
ATOM   2304 HG23 VAL   158     231.780 -15.500 -48.005  1.00  0.00           H  
ATOM   2305  C   VAL   158     231.830 -18.147 -50.828  1.00  0.00           C  
ATOM   2306  O   VAL   158     230.634 -18.300 -51.066  1.00  0.00           O  
ATOM   2307  N   PHE   159     232.502 -19.157 -50.272  1.00  0.00           N  
ATOM   2308  H   PHE   159     233.408 -18.826 -49.973  1.00  0.00           H  
ATOM   2309  CA  PHE   159     232.116 -20.573 -49.919  1.00  0.00           C  
ATOM   2310  HA  PHE   159     231.122 -20.571 -49.472  1.00  0.00           H  
ATOM   2311  CB  PHE   159     232.070 -21.301 -51.268  1.00  0.00           C  
ATOM   2312  HB2 PHE   159     231.533 -20.739 -52.033  1.00  0.00           H  
ATOM   2313  HB3 PHE   159     233.076 -21.185 -51.672  1.00  0.00           H  
ATOM   2314  CG  PHE   159     231.609 -22.735 -51.335  1.00  0.00           C  
ATOM   2315  CD1 PHE   159     232.640 -23.736 -51.362  1.00  0.00           C  
ATOM   2316  HD1 PHE   159     233.705 -23.560 -51.360  1.00  0.00           H  
ATOM   2317  CE1 PHE   159     232.255 -25.047 -51.554  1.00  0.00           C  
ATOM   2318  HE1 PHE   159     232.952 -25.867 -51.651  1.00  0.00           H  
ATOM   2319  CZ  PHE   159     230.882 -25.398 -51.653  1.00  0.00           C  
ATOM   2320  HZ  PHE   159     230.780 -26.467 -51.766  1.00  0.00           H  
ATOM   2321  CE2 PHE   159     229.877 -24.480 -51.628  1.00  0.00           C  
ATOM   2322  HE2 PHE   159     228.824 -24.687 -51.749  1.00  0.00           H  
ATOM   2323  CD2 PHE   159     230.240 -23.132 -51.436  1.00  0.00           C  
ATOM   2324  HD2 PHE   159     229.506 -22.367 -51.639  1.00  0.00           H  
ATOM   2325  C   PHE   159     233.048 -21.080 -48.819  1.00  0.00           C  
ATOM   2326  O   PHE   159     234.103 -20.444 -48.545  1.00  0.00           O  
ATOM   2327  N   PHE   160     232.795 -22.275 -48.312  1.00  0.00           N  
ATOM   2328  H   PHE   160     232.031 -22.841 -48.652  1.00  0.00           H  
ATOM   2329  CA  PHE   160     233.472 -22.837 -47.119  1.00  0.00           C  
ATOM   2330  HA  PHE   160     234.409 -22.326 -46.900  1.00  0.00           H  
ATOM   2331  CB  PHE   160     232.610 -22.580 -45.878  1.00  0.00           C  
ATOM   2332  HB2 PHE   160     232.580 -21.514 -45.653  1.00  0.00           H  
ATOM   2333  HB3 PHE   160     231.595 -22.858 -46.163  1.00  0.00           H  
ATOM   2334  CG  PHE   160     233.084 -23.354 -44.666  1.00  0.00           C  
ATOM   2335  CD1 PHE   160     234.258 -22.875 -44.001  1.00  0.00           C  
ATOM   2336  HD1 PHE   160     234.726 -21.936 -44.255  1.00  0.00           H  
ATOM   2337  CE1 PHE   160     234.640 -23.477 -42.759  1.00  0.00           C  
ATOM   2338  HE1 PHE   160     235.530 -23.078 -42.294  1.00  0.00           H  
ATOM   2339  CZ  PHE   160     233.801 -24.456 -42.168  1.00  0.00           C  
ATOM   2340  HZ  PHE   160     234.093 -24.857 -41.209  1.00  0.00           H  
ATOM   2341  CE2 PHE   160     232.619 -24.841 -42.795  1.00  0.00           C  
ATOM   2342  HE2 PHE   160     232.100 -25.685 -42.366  1.00  0.00           H  
ATOM   2343  CD2 PHE   160     232.267 -24.289 -44.033  1.00  0.00           C  
ATOM   2344  HD2 PHE   160     231.280 -24.475 -44.429  1.00  0.00           H  
ATOM   2345  C   PHE   160     233.683 -24.335 -47.340  1.00  0.00           C  
ATOM   2346  O   PHE   160     232.687 -25.052 -47.563  1.00  0.00           O  
ATOM   2347  N   ALA   161     234.976 -24.856 -47.191  1.00  0.00           N  
ATOM   2348  H   ALA   161     235.721 -24.233 -46.914  1.00  0.00           H  
ATOM   2349  CA  ALA   161     235.414 -26.271 -47.246  1.00  0.00           C  
ATOM   2350  HA  ALA   161     234.574 -26.907 -46.966  1.00  0.00           H  
ATOM   2351  CB  ALA   161     235.873 -26.576 -48.699  1.00  0.00           C  
ATOM   2352  HB1 ALA   161     234.965 -26.553 -49.302  1.00  0.00           H  
ATOM   2353  HB2 ALA   161     236.606 -25.830 -49.006  1.00  0.00           H  
ATOM   2354  HB3 ALA   161     236.363 -27.538 -48.844  1.00  0.00           H  
ATOM   2355  C   ALA   161     236.488 -26.358 -46.115  1.00  0.00           C  
ATOM   2356  O   ALA   161     237.364 -25.488 -46.031  1.00  0.00           O  
ATOM   2357  N   GLU   162     236.386 -27.273 -45.169  1.00  0.00           N  
ATOM   2358  H   GLU   162     235.775 -28.054 -45.361  1.00  0.00           H  
ATOM   2359  CA  GLU   162     237.300 -27.432 -44.098  1.00  0.00           C  
ATOM   2360  HA  GLU   162     238.262 -27.058 -44.447  1.00  0.00           H  
ATOM   2361  CB  GLU   162     236.944 -26.588 -42.863  1.00  0.00           C  
ATOM   2362  HB2 GLU   162     236.674 -25.536 -42.951  1.00  0.00           H  
ATOM   2363  HB3 GLU   162     236.128 -27.193 -42.469  1.00  0.00           H  
ATOM   2364  CG  GLU   162     238.057 -26.629 -41.678  1.00  0.00           C  
ATOM   2365  HG2 GLU   162     237.632 -26.212 -40.765  1.00  0.00           H  
ATOM   2366  HG3 GLU   162     238.245 -27.649 -41.343  1.00  0.00           H  
ATOM   2367  CD  GLU   162     239.410 -26.042 -41.982  1.00  0.00           C  
ATOM   2368  OE1 GLU   162     240.130 -26.682 -42.797  1.00  0.00           O  
ATOM   2369  OE2 GLU   162     239.805 -25.073 -41.334  1.00  0.00           O  
ATOM   2370  C   GLU   162     237.625 -28.967 -43.814  1.00  0.00           C  
ATOM   2371  O   GLU   162     236.716 -29.822 -43.902  1.00  0.00           O  
ATOM   2372  N   ASP   163     238.880 -29.244 -43.451  1.00  0.00           N  
ATOM   2373  H   ASP   163     239.558 -28.498 -43.395  1.00  0.00           H  
ATOM   2374  CA  ASP   163     239.470 -30.594 -43.091  1.00  0.00           C  
ATOM   2375  HA  ASP   163     239.263 -31.360 -43.839  1.00  0.00           H  
ATOM   2376  CB  ASP   163     241.036 -30.360 -43.140  1.00  0.00           C  
ATOM   2377  HB2 ASP   163     241.365 -29.495 -42.564  1.00  0.00           H  
ATOM   2378  HB3 ASP   163     241.428 -31.257 -42.662  1.00  0.00           H  
ATOM   2379  CG  ASP   163     241.553 -30.135 -44.600  1.00  0.00           C  
ATOM   2380  OD1 ASP   163     242.488 -29.318 -44.772  1.00  0.00           O  
ATOM   2381  OD2 ASP   163     241.053 -30.782 -45.533  1.00  0.00           O  
ATOM   2382  C   ASP   163     239.050 -31.226 -41.688  1.00  0.00           C  
ATOM   2383  O   ASP   163     238.793 -32.423 -41.691  1.00  0.00           O  
ATOM   2384  N   VAL   164     238.909 -30.451 -40.627  1.00  0.00           N  
ATOM   2385  H   VAL   164     239.115 -29.463 -40.664  1.00  0.00           H  
ATOM   2386  CA  VAL   164     238.459 -30.873 -39.209  1.00  0.00           C  
ATOM   2387  HA  VAL   164     238.943 -31.804 -38.914  1.00  0.00           H  
ATOM   2388  CB  VAL   164     238.931 -29.852 -38.173  1.00  0.00           C  
ATOM   2389  HB  VAL   164     238.730 -30.286 -37.193  1.00  0.00           H  
ATOM   2390  CG1 VAL   164     240.465 -29.681 -38.217  1.00  0.00           C  
ATOM   2391 HG11 VAL   164     240.774 -29.006 -37.419  1.00  0.00           H  
ATOM   2392 HG12 VAL   164     240.990 -30.614 -38.013  1.00  0.00           H  
ATOM   2393 HG13 VAL   164     240.777 -29.253 -39.170  1.00  0.00           H  
ATOM   2394  CG2 VAL   164     238.166 -28.558 -38.222  1.00  0.00           C  
ATOM   2395 HG21 VAL   164     237.129 -28.720 -37.930  1.00  0.00           H  
ATOM   2396 HG22 VAL   164     238.613 -27.787 -37.593  1.00  0.00           H  
ATOM   2397 HG23 VAL   164     238.229 -28.207 -39.252  1.00  0.00           H  
ATOM   2398  C   VAL   164     236.887 -31.146 -39.059  1.00  0.00           C  
ATOM   2399  O   VAL   164     236.451 -31.820 -38.197  1.00  0.00           O  
ATOM   2400  N   GLY   165     236.132 -30.722 -40.059  1.00  0.00           N  
ATOM   2401  H   GLY   165     236.553 -30.381 -40.911  1.00  0.00           H  
ATOM   2402  CA  GLY   165     234.658 -30.709 -39.997  1.00  0.00           C  
ATOM   2403  HA2 GLY   165     234.289 -30.368 -40.964  1.00  0.00           H  
ATOM   2404  HA3 GLY   165     234.289 -31.733 -39.947  1.00  0.00           H  
ATOM   2405  C   GLY   165     233.971 -29.834 -38.928  1.00  0.00           C  
ATOM   2406  O   GLY   165     234.542 -29.268 -37.998  1.00  0.00           O  
ATOM   2407  N   SER   166     232.632 -29.968 -39.006  1.00  0.00           N  
ATOM   2408  H   SER   166     232.389 -30.545 -39.798  1.00  0.00           H  
ATOM   2409  CA  SER   166     231.542 -29.442 -38.328  1.00  0.00           C  
ATOM   2410  HA  SER   166     230.684 -29.902 -38.818  1.00  0.00           H  
ATOM   2411  CB  SER   166     231.676 -29.877 -36.778  1.00  0.00           C  
ATOM   2412  HB2 SER   166     231.840 -30.954 -36.751  1.00  0.00           H  
ATOM   2413  HB3 SER   166     232.481 -29.306 -36.315  1.00  0.00           H  
ATOM   2414  OG  SER   166     230.540 -29.381 -36.048  1.00  0.00           O  
ATOM   2415  HG  SER   166     229.811 -30.006 -36.053  1.00  0.00           H  
ATOM   2416  C   SER   166     231.210 -27.950 -38.482  1.00  0.00           C  
ATOM   2417  O   SER   166     232.081 -27.237 -38.929  1.00  0.00           O  
ATOM   2418  N   ASN   167     230.020 -27.523 -38.210  1.00  0.00           N  
ATOM   2419  H   ASN   167     229.422 -28.265 -37.877  1.00  0.00           H  
ATOM   2420  CA  ASN   167     229.564 -26.116 -38.232  1.00  0.00           C  
ATOM   2421  HA  ASN   167     229.898 -25.677 -39.172  1.00  0.00           H  
ATOM   2422  CB  ASN   167     227.988 -26.077 -38.317  1.00  0.00           C  
ATOM   2423  HB2 ASN   167     227.541 -26.592 -37.467  1.00  0.00           H  
ATOM   2424  HB3 ASN   167     227.658 -25.043 -38.212  1.00  0.00           H  
ATOM   2425  CG  ASN   167     227.431 -26.647 -39.642  1.00  0.00           C  
ATOM   2426  OD1 ASN   167     226.941 -25.774 -40.399  1.00  0.00           O  
ATOM   2427  ND2 ASN   167     227.380 -27.924 -39.990  1.00  0.00           N  
ATOM   2428 HD21 ASN   167     226.994 -28.053 -40.915  1.00  0.00           H  
ATOM   2429 HD22 ASN   167     227.571 -28.709 -39.384  1.00  0.00           H  
ATOM   2430  C   ASN   167     229.971 -25.340 -36.962  1.00  0.00           C  
ATOM   2431  O   ASN   167     229.870 -24.107 -36.949  1.00  0.00           O  
ATOM   2432  N   LYS   168     230.513 -25.915 -35.892  1.00  0.00           N  
ATOM   2433  H   LYS   168     230.800 -26.876 -36.006  1.00  0.00           H  
ATOM   2434  CA  LYS   168     230.866 -25.122 -34.700  1.00  0.00           C  
ATOM   2435  HA  LYS   168     229.961 -24.831 -34.166  1.00  0.00           H  
ATOM   2436  CB  LYS   168     231.613 -25.947 -33.646  1.00  0.00           C  
ATOM   2437  HB2 LYS   168     230.959 -26.775 -33.372  1.00  0.00           H  
ATOM   2438  HB3 LYS   168     232.548 -26.388 -33.990  1.00  0.00           H  
ATOM   2439  CG  LYS   168     231.993 -25.257 -32.327  1.00  0.00           C  
ATOM   2440  HG2 LYS   168     232.729 -24.462 -32.448  1.00  0.00           H  
ATOM   2441  HG3 LYS   168     231.040 -24.866 -31.970  1.00  0.00           H  
ATOM   2442  CD  LYS   168     232.522 -26.384 -31.413  1.00  0.00           C  
ATOM   2443  HD2 LYS   168     231.904 -27.282 -31.407  1.00  0.00           H  
ATOM   2444  HD3 LYS   168     233.535 -26.694 -31.672  1.00  0.00           H  
ATOM   2445  CE  LYS   168     232.524 -25.913 -29.944  1.00  0.00           C  
ATOM   2446  HE2 LYS   168     233.245 -26.560 -29.444  1.00  0.00           H  
ATOM   2447  HE3 LYS   168     232.996 -24.931 -29.971  1.00  0.00           H  
ATOM   2448  NZ  LYS   168     231.199 -25.845 -29.265  1.00  0.00           N  
ATOM   2449  HZ1 LYS   168     231.351 -25.687 -28.279  1.00  0.00           H  
ATOM   2450  HZ2 LYS   168     230.604 -25.090 -29.572  1.00  0.00           H  
ATOM   2451  HZ3 LYS   168     230.693 -26.716 -29.346  1.00  0.00           H  
ATOM   2452  C   LYS   168     231.857 -23.958 -34.988  1.00  0.00           C  
ATOM   2453  O   LYS   168     231.682 -22.840 -34.500  1.00  0.00           O  
ATOM   2454  N   GLY   169     232.846 -24.166 -35.875  1.00  0.00           N  
ATOM   2455  H   GLY   169     233.068 -25.134 -36.058  1.00  0.00           H  
ATOM   2456  CA  GLY   169     233.680 -23.204 -36.419  1.00  0.00           C  
ATOM   2457  HA2 GLY   169     234.321 -22.726 -35.679  1.00  0.00           H  
ATOM   2458  HA3 GLY   169     234.381 -23.701 -37.090  1.00  0.00           H  
ATOM   2459  C   GLY   169     233.063 -22.199 -37.352  1.00  0.00           C  
ATOM   2460  O   GLY   169     233.483 -21.033 -37.360  1.00  0.00           O  
ATOM   2461  N   ALA   170     232.090 -22.574 -38.172  1.00  0.00           N  
ATOM   2462  H   ALA   170     231.718 -23.510 -38.107  1.00  0.00           H  
ATOM   2463  CA  ALA   170     231.278 -21.803 -39.163  1.00  0.00           C  
ATOM   2464  HA  ALA   170     231.917 -21.271 -39.868  1.00  0.00           H  
ATOM   2465  CB  ALA   170     230.465 -22.836 -39.974  1.00  0.00           C  
ATOM   2466  HB1 ALA   170     229.883 -22.239 -40.676  1.00  0.00           H  
ATOM   2467  HB2 ALA   170     231.114 -23.516 -40.526  1.00  0.00           H  
ATOM   2468  HB3 ALA   170     229.813 -23.428 -39.331  1.00  0.00           H  
ATOM   2469  C   ALA   170     230.389 -20.735 -38.556  1.00  0.00           C  
ATOM   2470  O   ALA   170     230.290 -19.597 -39.061  1.00  0.00           O  
ATOM   2471  N   ILE   171     229.655 -21.185 -37.486  1.00  0.00           N  
ATOM   2472  H   ILE   171     229.632 -22.147 -37.180  1.00  0.00           H  
ATOM   2473  CA  ILE   171     228.648 -20.271 -36.877  1.00  0.00           C  
ATOM   2474  HA  ILE   171     227.950 -19.921 -37.638  1.00  0.00           H  
ATOM   2475  CB  ILE   171     227.882 -20.958 -35.767  1.00  0.00           C  
ATOM   2476  HB  ILE   171     227.204 -20.230 -35.323  1.00  0.00           H  
ATOM   2477  CG2 ILE   171     227.080 -22.086 -36.450  1.00  0.00           C  
ATOM   2478 HG21 ILE   171     226.449 -21.641 -37.219  1.00  0.00           H  
ATOM   2479 HG22 ILE   171     227.730 -22.866 -36.847  1.00  0.00           H  
ATOM   2480 HG23 ILE   171     226.470 -22.508 -35.652  1.00  0.00           H  
ATOM   2481  CG1 ILE   171     228.769 -21.575 -34.628  1.00  0.00           C  
ATOM   2482 HG12 ILE   171     229.315 -22.373 -35.132  1.00  0.00           H  
ATOM   2483 HG13 ILE   171     229.425 -20.750 -34.348  1.00  0.00           H  
ATOM   2484  CD1 ILE   171     228.021 -22.088 -33.481  1.00  0.00           C  
ATOM   2485 HD11 ILE   171     227.262 -22.777 -33.854  1.00  0.00           H  
ATOM   2486 HD12 ILE   171     228.787 -22.551 -32.859  1.00  0.00           H  
ATOM   2487 HD13 ILE   171     227.549 -21.222 -33.019  1.00  0.00           H  
ATOM   2488  C   ILE   171     229.233 -18.951 -36.269  1.00  0.00           C  
ATOM   2489  O   ILE   171     228.432 -18.052 -35.951  1.00  0.00           O  
ATOM   2490  N   ILE   172     230.602 -18.904 -36.068  1.00  0.00           N  
ATOM   2491  H   ILE   172     231.226 -19.685 -36.210  1.00  0.00           H  
ATOM   2492  CA  ILE   172     231.206 -17.819 -35.430  1.00  0.00           C  
ATOM   2493  HA  ILE   172     230.386 -17.324 -34.909  1.00  0.00           H  
ATOM   2494  CB  ILE   172     232.345 -18.155 -34.383  1.00  0.00           C  
ATOM   2495  HB  ILE   172     232.710 -17.210 -33.980  1.00  0.00           H  
ATOM   2496  CG2 ILE   172     231.751 -18.773 -33.125  1.00  0.00           C  
ATOM   2497 HG21 ILE   172     230.904 -18.170 -32.797  1.00  0.00           H  
ATOM   2498 HG22 ILE   172     231.269 -19.719 -33.374  1.00  0.00           H  
ATOM   2499 HG23 ILE   172     232.426 -19.045 -32.314  1.00  0.00           H  
ATOM   2500  CG1 ILE   172     233.416 -19.083 -34.910  1.00  0.00           C  
ATOM   2501 HG12 ILE   172     232.925 -20.055 -34.974  1.00  0.00           H  
ATOM   2502 HG13 ILE   172     233.825 -18.735 -35.859  1.00  0.00           H  
ATOM   2503  CD1 ILE   172     234.524 -19.169 -33.868  1.00  0.00           C  
ATOM   2504 HD11 ILE   172     234.362 -19.781 -32.981  1.00  0.00           H  
ATOM   2505 HD12 ILE   172     235.450 -19.414 -34.388  1.00  0.00           H  
ATOM   2506 HD13 ILE   172     234.698 -18.148 -33.528  1.00  0.00           H  
ATOM   2507  C   ILE   172     231.879 -16.816 -36.487  1.00  0.00           C  
ATOM   2508  O   ILE   172     232.410 -15.733 -36.191  1.00  0.00           O  
ATOM   2509  N   GLY   173     231.865 -17.214 -37.762  1.00  0.00           N  
ATOM   2510  H   GLY   173     231.406 -18.048 -38.100  1.00  0.00           H  
ATOM   2511  CA  GLY   173     232.483 -16.581 -38.903  1.00  0.00           C  
ATOM   2512  HA2 GLY   173     233.439 -16.188 -38.556  1.00  0.00           H  
ATOM   2513  HA3 GLY   173     232.616 -17.253 -39.751  1.00  0.00           H  
ATOM   2514  C   GLY   173     231.838 -15.345 -39.513  1.00  0.00           C  
ATOM   2515  O   GLY   173     232.419 -14.875 -40.537  1.00  0.00           O  
ATOM   2516  N   LEU   174     230.815 -14.778 -38.865  1.00  0.00           N  
ATOM   2517  H   LEU   174     230.352 -15.194 -38.069  1.00  0.00           H  
ATOM   2518  CA  LEU   174     230.029 -13.759 -39.510  1.00  0.00           C  
ATOM   2519  HA  LEU   174     229.931 -13.964 -40.576  1.00  0.00           H  
ATOM   2520  CB  LEU   174     228.579 -13.654 -38.903  1.00  0.00           C  
ATOM   2521  HB2 LEU   174     227.934 -14.520 -39.047  1.00  0.00           H  
ATOM   2522  HB3 LEU   174     228.523 -13.742 -37.818  1.00  0.00           H  
ATOM   2523  CG  LEU   174     227.771 -12.391 -39.333  1.00  0.00           C  
ATOM   2524  HG  LEU   174     228.494 -11.594 -39.161  1.00  0.00           H  
ATOM   2525  CD1 LEU   174     227.374 -12.378 -40.840  1.00  0.00           C  
ATOM   2526 HD11 LEU   174     227.998 -11.670 -41.385  1.00  0.00           H  
ATOM   2527 HD12 LEU   174     227.417 -13.386 -41.253  1.00  0.00           H  
ATOM   2528 HD13 LEU   174     226.364 -11.975 -40.909  1.00  0.00           H  
ATOM   2529  CD2 LEU   174     226.629 -12.165 -38.389  1.00  0.00           C  
ATOM   2530 HD21 LEU   174     227.121 -12.047 -37.423  1.00  0.00           H  
ATOM   2531 HD22 LEU   174     226.135 -11.239 -38.683  1.00  0.00           H  
ATOM   2532 HD23 LEU   174     225.958 -13.018 -38.492  1.00  0.00           H  
ATOM   2533  C   LEU   174     230.889 -12.516 -39.510  1.00  0.00           C  
ATOM   2534  O   LEU   174     231.104 -11.841 -40.552  1.00  0.00           O  
ATOM   2535  N   MET   175     231.277 -12.069 -38.274  1.00  0.00           N  
ATOM   2536  H   MET   175     230.995 -12.602 -37.463  1.00  0.00           H  
ATOM   2537  CA  MET   175     232.096 -10.837 -38.202  1.00  0.00           C  
ATOM   2538  HA  MET   175     232.605 -10.701 -39.156  1.00  0.00           H  
ATOM   2539  CB  MET   175     231.246  -9.588 -37.917  1.00  0.00           C  
ATOM   2540  HB2 MET   175     230.750  -9.348 -38.858  1.00  0.00           H  
ATOM   2541  HB3 MET   175     230.462  -9.766 -37.180  1.00  0.00           H  
ATOM   2542  CG  MET   175     231.899  -8.231 -37.585  1.00  0.00           C  
ATOM   2543  HG2 MET   175     231.074  -7.586 -37.284  1.00  0.00           H  
ATOM   2544  HG3 MET   175     232.660  -8.284 -36.807  1.00  0.00           H  
ATOM   2545  SD  MET   175     232.886  -7.494 -38.896  1.00  0.00           S  
ATOM   2546  CE  MET   175     233.004  -5.794 -38.360  1.00  0.00           C  
ATOM   2547  HE1 MET   175     232.076  -5.225 -38.399  1.00  0.00           H  
ATOM   2548  HE2 MET   175     233.221  -5.746 -37.293  1.00  0.00           H  
ATOM   2549  HE3 MET   175     233.682  -5.261 -39.027  1.00  0.00           H  
ATOM   2550  C   MET   175     233.277 -11.124 -37.238  1.00  0.00           C  
ATOM   2551  O   MET   175     234.392 -10.866 -37.605  1.00  0.00           O  
ATOM   2552  N   VAL   176     233.003 -11.508 -36.000  1.00  0.00           N  
ATOM   2553  H   VAL   176     232.078 -11.607 -35.605  1.00  0.00           H  
ATOM   2554  CA  VAL   176     234.105 -11.531 -35.006  1.00  0.00           C  
ATOM   2555  HA  VAL   176     234.598 -10.559 -35.026  1.00  0.00           H  
ATOM   2556  CB  VAL   176     233.659 -11.855 -33.533  1.00  0.00           C  
ATOM   2557  HB  VAL   176     234.514 -12.232 -32.971  1.00  0.00           H  
ATOM   2558  CG1 VAL   176     233.089 -10.494 -32.960  1.00  0.00           C  
ATOM   2559 HG11 VAL   176     233.908  -9.793 -33.123  1.00  0.00           H  
ATOM   2560 HG12 VAL   176     232.182 -10.155 -33.460  1.00  0.00           H  
ATOM   2561 HG13 VAL   176     232.941 -10.589 -31.885  1.00  0.00           H  
ATOM   2562  CG2 VAL   176     232.543 -12.879 -33.459  1.00  0.00           C  
ATOM   2563 HG21 VAL   176     232.111 -12.898 -32.458  1.00  0.00           H  
ATOM   2564 HG22 VAL   176     231.706 -12.404 -33.971  1.00  0.00           H  
ATOM   2565 HG23 VAL   176     232.793 -13.909 -33.713  1.00  0.00           H  
ATOM   2566  C   VAL   176     235.202 -12.606 -35.240  1.00  0.00           C  
ATOM   2567  O   VAL   176     236.298 -12.443 -34.740  1.00  0.00           O  
ATOM   2568  N   GLY   177     234.858 -13.743 -35.776  1.00  0.00           N  
ATOM   2569  H   GLY   177     233.863 -13.686 -35.943  1.00  0.00           H  
ATOM   2570  CA  GLY   177     235.550 -14.998 -35.852  1.00  0.00           C  
ATOM   2571  HA2 GLY   177     236.270 -15.076 -35.037  1.00  0.00           H  
ATOM   2572  HA3 GLY   177     234.828 -15.810 -35.767  1.00  0.00           H  
ATOM   2573  C   GLY   177     236.277 -15.236 -37.153  1.00  0.00           C  
ATOM   2574  O   GLY   177     236.786 -14.291 -37.885  1.00  0.00           O  
ATOM   2575  N   GLY   178     236.717 -16.488 -37.355  1.00  0.00           N  
ATOM   2576  H   GLY   178     236.543 -17.131 -36.596  1.00  0.00           H  
ATOM   2577  CA  GLY   178     237.354 -16.858 -38.600  1.00  0.00           C  
ATOM   2578  HA2 GLY   178     237.112 -17.903 -38.791  1.00  0.00           H  
ATOM   2579  HA3 GLY   178     237.054 -16.314 -39.496  1.00  0.00           H  
ATOM   2580  C   GLY   178     238.894 -16.772 -38.579  1.00  0.00           C  
ATOM   2581  O   GLY   178     239.586 -17.206 -37.699  1.00  0.00           O  
ATOM   2582  N   VAL   179     239.521 -16.243 -39.656  1.00  0.00           N  
ATOM   2583  H   VAL   179     238.972 -16.070 -40.487  1.00  0.00           H  
ATOM   2584  CA  VAL   179     241.055 -16.184 -39.709  1.00  0.00           C  
ATOM   2585  HA  VAL   179     241.408 -17.104 -39.242  1.00  0.00           H  
ATOM   2586  CB  VAL   179     241.813 -16.030 -41.127  1.00  0.00           C  
ATOM   2587  HB  VAL   179     241.310 -15.237 -41.680  1.00  0.00           H  
ATOM   2588  CG1 VAL   179     243.327 -15.853 -40.996  1.00  0.00           C  
ATOM   2589 HG11 VAL   179     243.665 -15.060 -40.330  1.00  0.00           H  
ATOM   2590 HG12 VAL   179     243.820 -16.780 -40.702  1.00  0.00           H  
ATOM   2591 HG13 VAL   179     243.623 -15.659 -42.027  1.00  0.00           H  
ATOM   2592  CG2 VAL   179     241.587 -17.377 -41.797  1.00  0.00           C  
ATOM   2593 HG21 VAL   179     241.866 -18.291 -41.273  1.00  0.00           H  
ATOM   2594 HG22 VAL   179     240.551 -17.321 -42.130  1.00  0.00           H  
ATOM   2595 HG23 VAL   179     242.219 -17.294 -42.681  1.00  0.00           H  
ATOM   2596  C   VAL   179     241.431 -15.053 -38.848  1.00  0.00           C  
ATOM   2597  O   VAL   179     241.468 -13.959 -39.326  1.00  0.00           O  
ATOM   2598  N   VAL   180     241.667 -15.254 -37.545  1.00  0.00           N  
ATOM   2599  H   VAL   180     241.324 -16.166 -37.281  1.00  0.00           H  
ATOM   2600  CA  VAL   180     242.205 -14.331 -36.566  1.00  0.00           C  
ATOM   2601  HA  VAL   180     242.283 -13.297 -36.904  1.00  0.00           H  
ATOM   2602  CB  VAL   180     241.304 -14.150 -35.372  1.00  0.00           C  
ATOM   2603  HB  VAL   180     240.867 -15.034 -34.906  1.00  0.00           H  
ATOM   2604  CG1 VAL   180     241.950 -13.236 -34.328  1.00  0.00           C  
ATOM   2605 HG11 VAL   180     242.394 -12.300 -34.666  1.00  0.00           H  
ATOM   2606 HG12 VAL   180     241.126 -12.875 -33.713  1.00  0.00           H  
ATOM   2607 HG13 VAL   180     242.713 -13.759 -33.751  1.00  0.00           H  
ATOM   2608  CG2 VAL   180     240.044 -13.530 -35.944  1.00  0.00           C  
ATOM   2609 HG21 VAL   180     240.159 -13.087 -36.933  1.00  0.00           H  
ATOM   2610 HG22 VAL   180     239.273 -14.295 -36.041  1.00  0.00           H  
ATOM   2611 HG23 VAL   180     239.548 -12.833 -35.268  1.00  0.00           H  
ATOM   2612  C   VAL   180     243.564 -14.824 -36.162  1.00  0.00           C  
ATOM   2613  O   VAL   180     244.343 -13.873 -35.857  1.00  0.00           O  
ATOM   2614  N   ILE   181     243.901 -16.111 -36.176  1.00  0.00           N  
ATOM   2615  H   ILE   181     243.424 -16.775 -36.769  1.00  0.00           H  
ATOM   2616  CA  ILE   181     245.157 -16.619 -35.712  1.00  0.00           C  
ATOM   2617  HA  ILE   181     245.651 -15.749 -35.279  1.00  0.00           H  
ATOM   2618  CB  ILE   181     244.933 -17.621 -34.513  1.00  0.00           C  
ATOM   2619  HB  ILE   181     244.234 -18.389 -34.844  1.00  0.00           H  
ATOM   2620  CG2 ILE   181     246.124 -18.364 -33.940  1.00  0.00           C  
ATOM   2621 HG21 ILE   181     246.726 -18.727 -34.773  1.00  0.00           H  
ATOM   2622 HG22 ILE   181     246.788 -17.636 -33.473  1.00  0.00           H  
ATOM   2623 HG23 ILE   181     245.823 -19.085 -33.180  1.00  0.00           H  
ATOM   2624  CG1 ILE   181     244.037 -16.974 -33.387  1.00  0.00           C  
ATOM   2625 HG12 ILE   181     243.136 -16.502 -33.778  1.00  0.00           H  
ATOM   2626 HG13 ILE   181     243.755 -17.869 -32.834  1.00  0.00           H  
ATOM   2627  CD1 ILE   181     244.677 -15.912 -32.519  1.00  0.00           C  
ATOM   2628 HD11 ILE   181     245.634 -16.123 -32.042  1.00  0.00           H  
ATOM   2629 HD12 ILE   181     244.538 -14.917 -32.944  1.00  0.00           H  
ATOM   2630 HD13 ILE   181     244.034 -15.772 -31.651  1.00  0.00           H  
ATOM   2631  C   ILE   181     246.050 -17.170 -36.799  1.00  0.00           C  
ATOM   2632  O   ILE   181     245.718 -17.948 -37.707  1.00  0.00           O  
ATOM   2633  N   ALA   182     247.337 -16.733 -36.703  1.00  0.00           N  
ATOM   2634  H   ALA   182     247.609 -16.086 -35.977  1.00  0.00           H  
ATOM   2635  CA  ALA   182     248.315 -16.982 -37.702  1.00  0.00           C  
ATOM   2636  HA  ALA   182     247.858 -17.387 -38.605  1.00  0.00           H  
ATOM   2637  CB  ALA   182     249.091 -15.752 -38.013  1.00  0.00           C  
ATOM   2638  HB1 ALA   182     249.778 -16.030 -38.812  1.00  0.00           H  
ATOM   2639  HB2 ALA   182     248.400 -14.962 -38.307  1.00  0.00           H  
ATOM   2640  HB3 ALA   182     249.582 -15.437 -37.092  1.00  0.00           H  
ATOM   2641  C   ALA   182     249.248 -18.197 -37.185  1.00  0.00           C  
ATOM   2642  O   ALA   182     249.939 -17.970 -36.164  1.00  0.00           O  
ATOM   2643  OXT ALA   182     249.039 -19.330 -37.642  1.00  0.00           O  
TER    2644      ALA   182 
END   
