# Supplementary material for: Exploring Structural Insights of Aβ42 and α-Synuclein Monomers and Heterodimer: A Comparative Study Using Implicit and Explicit Solvent Simulations
Source: J Phys Chem B. 2024 May 3;128(19):4655–69. doi: 10.1021/acs.jpcb.4c00503 (PMC11103699; doi:10.1021/acs.jpcb.4c00503)
Supplement: Supplementary file 3 — jp4c00503_si_003.zip [file jp4c00503_si_003.zip › rep/3_ab42_asyn_FINAL19.pdb]

ATOM      1  N   MET     1     213.391  19.824  -0.191  1.00  0.00           N  
ATOM      2  H1  MET     1     212.679  19.360  -0.737  1.00  0.00           H  
ATOM      3  H2  MET     1     213.100  19.946   0.768  1.00  0.00           H  
ATOM      4  H3  MET     1     214.204  19.225  -0.187  1.00  0.00           H  
ATOM      5  CA  MET     1     213.769  21.121  -0.797  1.00  0.00           C  
ATOM      6  HA  MET     1     212.863  21.727  -0.791  1.00  0.00           H  
ATOM      7  CB  MET     1     214.784  21.871   0.116  1.00  0.00           C  
ATOM      8  HB2 MET     1     214.406  21.981   1.132  1.00  0.00           H  
ATOM      9  HB3 MET     1     215.537  21.088   0.212  1.00  0.00           H  
ATOM     10  CG  MET     1     215.490  23.106  -0.409  1.00  0.00           C  
ATOM     11  HG2 MET     1     216.173  23.353   0.404  1.00  0.00           H  
ATOM     12  HG3 MET     1     216.108  22.741  -1.230  1.00  0.00           H  
ATOM     13  SD  MET     1     214.531  24.574  -0.923  1.00  0.00           S  
ATOM     14  CE  MET     1     213.892  25.232   0.716  1.00  0.00           C  
ATOM     15  HE1 MET     1     214.716  25.362   1.418  1.00  0.00           H  
ATOM     16  HE2 MET     1     213.477  26.235   0.615  1.00  0.00           H  
ATOM     17  HE3 MET     1     213.253  24.474   1.171  1.00  0.00           H  
ATOM     18  C   MET     1     214.297  21.007  -2.260  1.00  0.00           C  
ATOM     19  O   MET     1     215.119  20.124  -2.565  1.00  0.00           O  
ATOM     20  N   ASP     2     213.887  21.955  -3.142  1.00  0.00           N  
ATOM     21  H   ASP     2     213.411  22.775  -2.794  1.00  0.00           H  
ATOM     22  CA  ASP     2     214.050  21.932  -4.614  1.00  0.00           C  
ATOM     23  HA  ASP     2     213.384  21.136  -4.947  1.00  0.00           H  
ATOM     24  CB  ASP     2     213.400  23.184  -5.240  1.00  0.00           C  
ATOM     25  HB2 ASP     2     214.039  24.063  -5.153  1.00  0.00           H  
ATOM     26  HB3 ASP     2     213.257  23.177  -6.321  1.00  0.00           H  
ATOM     27  CG  ASP     2     211.956  23.495  -4.774  1.00  0.00           C  
ATOM     28  OD1 ASP     2     211.810  24.252  -3.748  1.00  0.00           O  
ATOM     29  OD2 ASP     2     210.959  23.047  -5.383  1.00  0.00           O  
ATOM     30  C   ASP     2     215.523  21.832  -5.195  1.00  0.00           C  
ATOM     31  O   ASP     2     215.705  21.139  -6.161  1.00  0.00           O  
ATOM     32  N   VAL     3     216.471  22.498  -4.530  1.00  0.00           N  
ATOM     33  H   VAL     3     216.161  23.049  -3.743  1.00  0.00           H  
ATOM     34  CA  VAL     3     217.913  22.715  -4.930  1.00  0.00           C  
ATOM     35  HA  VAL     3     217.953  23.094  -5.951  1.00  0.00           H  
ATOM     36  CB  VAL     3     218.674  23.663  -4.065  1.00  0.00           C  
ATOM     37  HB  VAL     3     218.807  23.118  -3.130  1.00  0.00           H  
ATOM     38  CG1 VAL     3     220.019  23.996  -4.808  1.00  0.00           C  
ATOM     39 HG11 VAL     3     219.750  24.714  -5.583  1.00  0.00           H  
ATOM     40 HG12 VAL     3     220.393  23.094  -5.295  1.00  0.00           H  
ATOM     41 HG13 VAL     3     220.711  24.477  -4.118  1.00  0.00           H  
ATOM     42  CG2 VAL     3     218.036  24.961  -3.720  1.00  0.00           C  
ATOM     43 HG21 VAL     3     218.704  25.709  -3.292  1.00  0.00           H  
ATOM     44 HG22 VAL     3     217.198  24.783  -3.046  1.00  0.00           H  
ATOM     45 HG23 VAL     3     217.652  25.388  -4.646  1.00  0.00           H  
ATOM     46  C   VAL     3     218.621  21.353  -5.007  1.00  0.00           C  
ATOM     47  O   VAL     3     219.230  20.959  -5.990  1.00  0.00           O  
ATOM     48  N   PHE     4     218.445  20.580  -3.920  1.00  0.00           N  
ATOM     49  H   PHE     4     217.908  20.895  -3.125  1.00  0.00           H  
ATOM     50  CA  PHE     4     218.925  19.190  -3.758  1.00  0.00           C  
ATOM     51  HA  PHE     4     219.895  19.006  -4.220  1.00  0.00           H  
ATOM     52  CB  PHE     4     219.044  18.935  -2.195  1.00  0.00           C  
ATOM     53  HB2 PHE     4     218.096  19.031  -1.666  1.00  0.00           H  
ATOM     54  HB3 PHE     4     219.427  17.950  -1.930  1.00  0.00           H  
ATOM     55  CG  PHE     4     219.907  20.053  -1.565  1.00  0.00           C  
ATOM     56  CD1 PHE     4     221.328  19.861  -1.516  1.00  0.00           C  
ATOM     57  HD1 PHE     4     221.811  19.043  -2.030  1.00  0.00           H  
ATOM     58  CE1 PHE     4     222.094  20.773  -0.648  1.00  0.00           C  
ATOM     59  HE1 PHE     4     223.152  20.602  -0.513  1.00  0.00           H  
ATOM     60  CZ  PHE     4     221.502  21.872  -0.033  1.00  0.00           C  
ATOM     61  HZ  PHE     4     222.043  22.428   0.718  1.00  0.00           H  
ATOM     62  CE2 PHE     4     220.141  22.011  -0.080  1.00  0.00           C  
ATOM     63  HE2 PHE     4     219.752  22.812   0.531  1.00  0.00           H  
ATOM     64  CD2 PHE     4     219.309  21.098  -0.797  1.00  0.00           C  
ATOM     65  HD2 PHE     4     218.239  21.230  -0.860  1.00  0.00           H  
ATOM     66  C   PHE     4     218.062  18.101  -4.394  1.00  0.00           C  
ATOM     67  O   PHE     4     218.457  16.918  -4.444  1.00  0.00           O  
ATOM     68  N   MET     5     216.813  18.441  -4.728  1.00  0.00           N  
ATOM     69  H   MET     5     216.593  19.423  -4.647  1.00  0.00           H  
ATOM     70  CA  MET     5     215.771  17.506  -5.126  1.00  0.00           C  
ATOM     71  HA  MET     5     215.963  16.481  -4.811  1.00  0.00           H  
ATOM     72  CB  MET     5     214.454  17.862  -4.308  1.00  0.00           C  
ATOM     73  HB2 MET     5     214.807  17.800  -3.279  1.00  0.00           H  
ATOM     74  HB3 MET     5     214.237  18.862  -4.685  1.00  0.00           H  
ATOM     75  CG  MET     5     213.351  16.876  -4.618  1.00  0.00           C  
ATOM     76  HG2 MET     5     212.383  17.187  -4.225  1.00  0.00           H  
ATOM     77  HG3 MET     5     213.186  16.747  -5.688  1.00  0.00           H  
ATOM     78  SD  MET     5     213.651  15.222  -3.829  1.00  0.00           S  
ATOM     79  CE  MET     5     213.265  15.530  -2.086  1.00  0.00           C  
ATOM     80  HE1 MET     5     213.469  14.670  -1.448  1.00  0.00           H  
ATOM     81  HE2 MET     5     214.013  16.272  -1.809  1.00  0.00           H  
ATOM     82  HE3 MET     5     212.242  15.904  -2.029  1.00  0.00           H  
ATOM     83  C   MET     5     215.475  17.457  -6.647  1.00  0.00           C  
ATOM     84  O   MET     5     215.318  16.329  -7.122  1.00  0.00           O  
ATOM     85  N   LYS     6     215.477  18.539  -7.335  1.00  0.00           N  
ATOM     86  H   LYS     6     215.571  19.378  -6.781  1.00  0.00           H  
ATOM     87  CA  LYS     6     215.056  18.686  -8.757  1.00  0.00           C  
ATOM     88  HA  LYS     6     214.875  17.678  -9.131  1.00  0.00           H  
ATOM     89  CB  LYS     6     213.743  19.467  -8.849  1.00  0.00           C  
ATOM     90  HB2 LYS     6     213.972  20.529  -8.929  1.00  0.00           H  
ATOM     91  HB3 LYS     6     213.353  19.355  -9.861  1.00  0.00           H  
ATOM     92  CG  LYS     6     212.578  19.091  -7.881  1.00  0.00           C  
ATOM     93  HG2 LYS     6     212.220  18.134  -8.261  1.00  0.00           H  
ATOM     94  HG3 LYS     6     212.878  18.972  -6.840  1.00  0.00           H  
ATOM     95  CD  LYS     6     211.500  20.159  -7.890  1.00  0.00           C  
ATOM     96  HD2 LYS     6     211.933  21.027  -7.393  1.00  0.00           H  
ATOM     97  HD3 LYS     6     211.102  20.309  -8.893  1.00  0.00           H  
ATOM     98  CE  LYS     6     210.417  19.683  -6.929  1.00  0.00           C  
ATOM     99  HE2 LYS     6     209.990  18.809  -7.420  1.00  0.00           H  
ATOM    100  HE3 LYS     6     210.864  19.368  -5.987  1.00  0.00           H  
ATOM    101  NZ  LYS     6     209.434  20.723  -6.687  1.00  0.00           N  
ATOM    102  HZ1 LYS     6     209.810  21.503  -6.168  1.00  0.00           H  
ATOM    103  HZ2 LYS     6     208.892  20.942  -7.511  1.00  0.00           H  
ATOM    104  HZ3 LYS     6     208.690  20.299  -6.151  1.00  0.00           H  
ATOM    105  C   LYS     6     216.152  19.392  -9.601  1.00  0.00           C  
ATOM    106  O   LYS     6     216.351  19.047 -10.724  1.00  0.00           O  
ATOM    107  N   GLY     7     216.897  20.373  -8.983  1.00  0.00           N  
ATOM    108  H   GLY     7     216.503  20.625  -8.088  1.00  0.00           H  
ATOM    109  CA  GLY     7     217.958  21.131  -9.616  1.00  0.00           C  
ATOM    110  HA2 GLY     7     217.494  21.366 -10.575  1.00  0.00           H  
ATOM    111  HA3 GLY     7     218.248  22.034  -9.078  1.00  0.00           H  
ATOM    112  C   GLY     7     219.116  20.246  -9.775  1.00  0.00           C  
ATOM    113  O   GLY     7     219.424  19.775 -10.865  1.00  0.00           O  
ATOM    114  N   LEU     8     219.886  20.021  -8.651  1.00  0.00           N  
ATOM    115  H   LEU     8     219.805  20.639  -7.856  1.00  0.00           H  
ATOM    116  CA  LEU     8     221.219  19.401  -8.754  1.00  0.00           C  
ATOM    117  HA  LEU     8     221.762  19.800  -9.611  1.00  0.00           H  
ATOM    118  CB  LEU     8     222.041  19.626  -7.491  1.00  0.00           C  
ATOM    119  HB2 LEU     8     221.482  19.271  -6.624  1.00  0.00           H  
ATOM    120  HB3 LEU     8     223.018  19.146  -7.547  1.00  0.00           H  
ATOM    121  CG  LEU     8     222.280  21.094  -7.305  1.00  0.00           C  
ATOM    122  HG  LEU     8     221.373  21.601  -7.635  1.00  0.00           H  
ATOM    123  CD1 LEU     8     223.460  21.639  -8.061  1.00  0.00           C  
ATOM    124 HD11 LEU     8     224.395  21.229  -7.679  1.00  0.00           H  
ATOM    125 HD12 LEU     8     223.475  22.713  -7.876  1.00  0.00           H  
ATOM    126 HD13 LEU     8     223.344  21.461  -9.130  1.00  0.00           H  
ATOM    127  CD2 LEU     8     222.550  21.451  -5.869  1.00  0.00           C  
ATOM    128 HD21 LEU     8     223.533  21.115  -5.538  1.00  0.00           H  
ATOM    129 HD22 LEU     8     221.793  21.068  -5.184  1.00  0.00           H  
ATOM    130 HD23 LEU     8     222.525  22.537  -5.781  1.00  0.00           H  
ATOM    131  C   LEU     8     221.124  17.891  -9.067  1.00  0.00           C  
ATOM    132  O   LEU     8     222.179  17.225  -9.169  1.00  0.00           O  
ATOM    133  N   SER     9     219.899  17.371  -9.326  1.00  0.00           N  
ATOM    134  H   SER     9     219.086  17.914  -9.072  1.00  0.00           H  
ATOM    135  CA  SER     9     219.616  15.955  -9.639  1.00  0.00           C  
ATOM    136  HA  SER     9     220.552  15.437  -9.429  1.00  0.00           H  
ATOM    137  CB  SER     9     218.557  15.401  -8.710  1.00  0.00           C  
ATOM    138  HB2 SER     9     218.217  14.425  -9.056  1.00  0.00           H  
ATOM    139  HB3 SER     9     218.847  15.357  -7.660  1.00  0.00           H  
ATOM    140  OG  SER     9     217.497  16.329  -8.862  1.00  0.00           O  
ATOM    141  HG  SER     9     216.664  16.030  -8.489  1.00  0.00           H  
ATOM    142  C   SER     9     219.310  15.726 -11.174  1.00  0.00           C  
ATOM    143  O   SER     9     219.100  14.550 -11.581  1.00  0.00           O  
ATOM    144  N   LYS    10     219.186  16.850 -11.927  1.00  0.00           N  
ATOM    145  H   LYS    10     219.142  17.783 -11.545  1.00  0.00           H  
ATOM    146  CA  LYS    10     219.159  16.835 -13.435  1.00  0.00           C  
ATOM    147  HA  LYS    10     219.390  15.807 -13.714  1.00  0.00           H  
ATOM    148  CB  LYS    10     217.737  17.217 -13.858  1.00  0.00           C  
ATOM    149  HB2 LYS    10     217.510  18.127 -13.303  1.00  0.00           H  
ATOM    150  HB3 LYS    10     217.795  17.333 -14.940  1.00  0.00           H  
ATOM    151  CG  LYS    10     216.625  16.162 -13.582  1.00  0.00           C  
ATOM    152  HG2 LYS    10     216.604  15.991 -12.506  1.00  0.00           H  
ATOM    153  HG3 LYS    10     215.675  16.605 -13.878  1.00  0.00           H  
ATOM    154  CD  LYS    10     216.844  14.852 -14.392  1.00  0.00           C  
ATOM    155  HD2 LYS    10     217.148  15.215 -15.373  1.00  0.00           H  
ATOM    156  HD3 LYS    10     217.670  14.275 -13.976  1.00  0.00           H  
ATOM    157  CE  LYS    10     215.516  13.970 -14.296  1.00  0.00           C  
ATOM    158  HE2 LYS    10     215.343  13.902 -13.221  1.00  0.00           H  
ATOM    159  HE3 LYS    10     214.839  14.579 -14.895  1.00  0.00           H  
ATOM    160  NZ  LYS    10     215.706  12.624 -14.835  1.00  0.00           N  
ATOM    161  HZ1 LYS    10     216.182  11.946 -14.258  1.00  0.00           H  
ATOM    162  HZ2 LYS    10     214.799  12.257 -15.087  1.00  0.00           H  
ATOM    163  HZ3 LYS    10     216.322  12.746 -15.625  1.00  0.00           H  
ATOM    164  C   LYS    10     220.103  17.782 -14.163  1.00  0.00           C  
ATOM    165  O   LYS    10     220.278  17.700 -15.354  1.00  0.00           O  
ATOM    166  N   ALA    11     220.895  18.592 -13.489  1.00  0.00           N  
ATOM    167  H   ALA    11     220.818  18.514 -12.485  1.00  0.00           H  
ATOM    168  CA  ALA    11     221.886  19.501 -14.045  1.00  0.00           C  
ATOM    169  HA  ALA    11     221.455  20.091 -14.854  1.00  0.00           H  
ATOM    170  CB  ALA    11     222.272  20.639 -13.102  1.00  0.00           C  
ATOM    171  HB1 ALA    11     221.360  21.186 -12.860  1.00  0.00           H  
ATOM    172  HB2 ALA    11     222.674  20.240 -12.171  1.00  0.00           H  
ATOM    173  HB3 ALA    11     223.043  21.288 -13.516  1.00  0.00           H  
ATOM    174  C   ALA    11     223.126  18.827 -14.571  1.00  0.00           C  
ATOM    175  O   ALA    11     223.633  17.872 -13.957  1.00  0.00           O  
ATOM    176  N   LYS    12     223.591  19.326 -15.687  1.00  0.00           N  
ATOM    177  H   LYS    12     222.930  19.924 -16.162  1.00  0.00           H  
ATOM    178  CA  LYS    12     224.853  18.866 -16.345  1.00  0.00           C  
ATOM    179  HA  LYS    12     224.949  17.794 -16.172  1.00  0.00           H  
ATOM    180  CB  LYS    12     224.618  18.752 -17.920  1.00  0.00           C  
ATOM    181  HB2 LYS    12     225.491  18.241 -18.328  1.00  0.00           H  
ATOM    182  HB3 LYS    12     223.778  18.083 -18.108  1.00  0.00           H  
ATOM    183  CG  LYS    12     224.512  20.048 -18.695  1.00  0.00           C  
ATOM    184  HG2 LYS    12     223.691  20.577 -18.210  1.00  0.00           H  
ATOM    185  HG3 LYS    12     225.399  20.664 -18.546  1.00  0.00           H  
ATOM    186  CD  LYS    12     224.084  19.821 -20.143  1.00  0.00           C  
ATOM    187  HD2 LYS    12     224.896  19.313 -20.662  1.00  0.00           H  
ATOM    188  HD3 LYS    12     223.268  19.098 -20.115  1.00  0.00           H  
ATOM    189  CE  LYS    12     223.715  21.092 -20.883  1.00  0.00           C  
ATOM    190  HE2 LYS    12     222.884  21.611 -20.407  1.00  0.00           H  
ATOM    191  HE3 LYS    12     224.552  21.788 -20.941  1.00  0.00           H  
ATOM    192  NZ  LYS    12     223.239  20.771 -22.200  1.00  0.00           N  
ATOM    193  HZ1 LYS    12     222.861  21.636 -22.559  1.00  0.00           H  
ATOM    194  HZ2 LYS    12     223.922  20.309 -22.783  1.00  0.00           H  
ATOM    195  HZ3 LYS    12     222.401  20.208 -22.205  1.00  0.00           H  
ATOM    196  C   LYS    12     226.262  19.438 -15.911  1.00  0.00           C  
ATOM    197  O   LYS    12     227.295  18.782 -16.110  1.00  0.00           O  
ATOM    198  N   GLU    13     226.237  20.538 -15.210  1.00  0.00           N  
ATOM    199  H   GLU    13     225.314  20.903 -15.020  1.00  0.00           H  
ATOM    200  CA  GLU    13     227.407  21.152 -14.663  1.00  0.00           C  
ATOM    201  HA  GLU    13     228.321  20.710 -15.061  1.00  0.00           H  
ATOM    202  CB  GLU    13     227.451  22.646 -15.086  1.00  0.00           C  
ATOM    203  HB2 GLU    13     226.554  23.107 -14.673  1.00  0.00           H  
ATOM    204  HB3 GLU    13     228.307  23.190 -14.686  1.00  0.00           H  
ATOM    205  CG  GLU    13     227.489  22.869 -16.654  1.00  0.00           C  
ATOM    206  HG2 GLU    13     228.474  22.885 -17.120  1.00  0.00           H  
ATOM    207  HG3 GLU    13     226.984  22.060 -17.181  1.00  0.00           H  
ATOM    208  CD  GLU    13     226.895  24.197 -17.024  1.00  0.00           C  
ATOM    209  OE1 GLU    13     227.583  25.216 -17.178  1.00  0.00           O  
ATOM    210  OE2 GLU    13     225.647  24.283 -17.190  1.00  0.00           O  
ATOM    211  C   GLU    13     227.405  21.024 -13.165  1.00  0.00           C  
ATOM    212  O   GLU    13     226.379  20.768 -12.598  1.00  0.00           O  
ATOM    213  N   GLY    14     228.541  21.166 -12.529  1.00  0.00           N  
ATOM    214  H   GLY    14     229.431  21.119 -13.005  1.00  0.00           H  
ATOM    215  CA  GLY    14     228.597  21.239 -11.046  1.00  0.00           C  
ATOM    216  HA2 GLY    14     229.558  21.690 -10.799  1.00  0.00           H  
ATOM    217  HA3 GLY    14     227.840  21.883 -10.596  1.00  0.00           H  
ATOM    218  C   GLY    14     228.514  19.851 -10.405  1.00  0.00           C  
ATOM    219  O   GLY    14     228.497  18.863 -11.164  1.00  0.00           O  
ATOM    220  N   VAL    15     228.524  19.745  -9.085  1.00  0.00           N  
ATOM    221  H   VAL    15     228.525  20.559  -8.487  1.00  0.00           H  
ATOM    222  CA  VAL    15     228.581  18.406  -8.414  1.00  0.00           C  
ATOM    223  HA  VAL    15     229.270  17.791  -8.993  1.00  0.00           H  
ATOM    224  CB  VAL    15     229.188  18.392  -6.957  1.00  0.00           C  
ATOM    225  HB  VAL    15     228.693  19.146  -6.346  1.00  0.00           H  
ATOM    226  CG1 VAL    15     229.073  17.090  -6.266  1.00  0.00           C  
ATOM    227 HG11 VAL    15     228.069  16.685  -6.142  1.00  0.00           H  
ATOM    228 HG12 VAL    15     229.506  17.102  -5.266  1.00  0.00           H  
ATOM    229 HG13 VAL    15     229.655  16.373  -6.845  1.00  0.00           H  
ATOM    230  CG2 VAL    15     230.609  18.926  -7.061  1.00  0.00           C  
ATOM    231 HG21 VAL    15     230.617  19.954  -7.422  1.00  0.00           H  
ATOM    232 HG22 VAL    15     231.294  18.336  -7.669  1.00  0.00           H  
ATOM    233 HG23 VAL    15     231.045  18.798  -6.070  1.00  0.00           H  
ATOM    234  C   VAL    15     227.185  17.699  -8.298  1.00  0.00           C  
ATOM    235  O   VAL    15     226.304  18.266  -7.700  1.00  0.00           O  
ATOM    236  N   VAL    16     227.005  16.523  -8.903  1.00  0.00           N  
ATOM    237  H   VAL    16     227.792  15.993  -9.249  1.00  0.00           H  
ATOM    238  CA  VAL    16     225.619  15.956  -9.067  1.00  0.00           C  
ATOM    239  HA  VAL    16     224.963  16.717  -9.489  1.00  0.00           H  
ATOM    240  CB  VAL    16     225.600  14.790 -10.071  1.00  0.00           C  
ATOM    241  HB  VAL    16     226.240  14.070  -9.561  1.00  0.00           H  
ATOM    242  CG1 VAL    16     226.242  15.202 -11.430  1.00  0.00           C  
ATOM    243 HG11 VAL    16     226.199  14.317 -12.065  1.00  0.00           H  
ATOM    244 HG12 VAL    16     227.306  15.360 -11.255  1.00  0.00           H  
ATOM    245 HG13 VAL    16     225.780  16.015 -11.990  1.00  0.00           H  
ATOM    246  CG2 VAL    16     224.190  14.327 -10.535  1.00  0.00           C  
ATOM    247 HG21 VAL    16     224.265  13.615 -11.357  1.00  0.00           H  
ATOM    248 HG22 VAL    16     223.696  15.244 -10.856  1.00  0.00           H  
ATOM    249 HG23 VAL    16     223.657  13.977  -9.651  1.00  0.00           H  
ATOM    250  C   VAL    16     225.091  15.462  -7.700  1.00  0.00           C  
ATOM    251  O   VAL    16     225.760  14.622  -7.105  1.00  0.00           O  
ATOM    252  N   ALA    17     224.121  16.066  -7.108  1.00  0.00           N  
ATOM    253  H   ALA    17     223.655  16.782  -7.646  1.00  0.00           H  
ATOM    254  CA  ALA    17     223.716  15.918  -5.726  1.00  0.00           C  
ATOM    255  HA  ALA    17     224.225  15.116  -5.191  1.00  0.00           H  
ATOM    256  CB  ALA    17     223.937  17.292  -5.113  1.00  0.00           C  
ATOM    257  HB1 ALA    17     223.385  17.292  -4.174  1.00  0.00           H  
ATOM    258  HB2 ALA    17     225.016  17.396  -4.991  1.00  0.00           H  
ATOM    259  HB3 ALA    17     223.430  18.016  -5.751  1.00  0.00           H  
ATOM    260  C   ALA    17     222.233  15.543  -5.535  1.00  0.00           C  
ATOM    261  O   ALA    17     221.434  15.946  -6.366  1.00  0.00           O  
ATOM    262  N   ALA    18     221.861  14.824  -4.506  1.00  0.00           N  
ATOM    263  H   ALA    18     222.553  14.675  -3.786  1.00  0.00           H  
ATOM    264  CA  ALA    18     220.524  14.328  -4.092  1.00  0.00           C  
ATOM    265  HA  ALA    18     219.733  14.703  -4.740  1.00  0.00           H  
ATOM    266  CB  ALA    18     220.406  12.795  -4.201  1.00  0.00           C  
ATOM    267  HB1 ALA    18     220.303  12.461  -5.234  1.00  0.00           H  
ATOM    268  HB2 ALA    18     221.386  12.443  -3.879  1.00  0.00           H  
ATOM    269  HB3 ALA    18     219.664  12.314  -3.564  1.00  0.00           H  
ATOM    270  C   ALA    18     220.085  14.801  -2.639  1.00  0.00           C  
ATOM    271  O   ALA    18     220.951  15.148  -1.796  1.00  0.00           O  
ATOM    272  N   ALA    19     218.796  14.735  -2.260  1.00  0.00           N  
ATOM    273  H   ALA    19     218.111  14.558  -2.981  1.00  0.00           H  
ATOM    274  CA  ALA    19     218.148  14.860  -0.973  1.00  0.00           C  
ATOM    275  HA  ALA    19     218.688  15.507  -0.282  1.00  0.00           H  
ATOM    276  CB  ALA    19     216.788  15.442  -1.247  1.00  0.00           C  
ATOM    277  HB1 ALA    19     216.470  16.048  -0.399  1.00  0.00           H  
ATOM    278  HB2 ALA    19     216.874  16.170  -2.053  1.00  0.00           H  
ATOM    279  HB3 ALA    19     216.088  14.702  -1.635  1.00  0.00           H  
ATOM    280  C   ALA    19     217.967  13.425  -0.315  1.00  0.00           C  
ATOM    281  O   ALA    19     218.022  12.354  -0.991  1.00  0.00           O  
ATOM    282  N   GLU    20     217.865  13.380   1.006  1.00  0.00           N  
ATOM    283  H   GLU    20     217.772  14.237   1.531  1.00  0.00           H  
ATOM    284  CA  GLU    20     217.836  12.138   1.761  1.00  0.00           C  
ATOM    285  HA  GLU    20     218.772  11.584   1.688  1.00  0.00           H  
ATOM    286  CB  GLU    20     217.668  12.515   3.195  1.00  0.00           C  
ATOM    287  HB2 GLU    20     216.748  13.097   3.250  1.00  0.00           H  
ATOM    288  HB3 GLU    20     217.480  11.560   3.685  1.00  0.00           H  
ATOM    289  CG  GLU    20     218.849  13.125   3.921  1.00  0.00           C  
ATOM    290  HG2 GLU    20     218.830  14.189   3.687  1.00  0.00           H  
ATOM    291  HG3 GLU    20     218.619  13.078   4.986  1.00  0.00           H  
ATOM    292  CD  GLU    20     220.209  12.382   3.778  1.00  0.00           C  
ATOM    293  OE1 GLU    20     220.285  11.216   4.193  1.00  0.00           O  
ATOM    294  OE2 GLU    20     221.176  12.996   3.330  1.00  0.00           O  
ATOM    295  C   GLU    20     216.788  11.108   1.319  1.00  0.00           C  
ATOM    296  O   GLU    20     217.148   9.932   1.405  1.00  0.00           O  
ATOM    297  N   LYS    21     215.671  11.444   0.693  1.00  0.00           N  
ATOM    298  H   LYS    21     215.642  12.426   0.457  1.00  0.00           H  
ATOM    299  CA  LYS    21     214.650  10.559   0.127  1.00  0.00           C  
ATOM    300  HA  LYS    21     214.749   9.521   0.445  1.00  0.00           H  
ATOM    301  CB  LYS    21     213.203  10.863   0.543  1.00  0.00           C  
ATOM    302  HB2 LYS    21     212.534  10.125   0.101  1.00  0.00           H  
ATOM    303  HB3 LYS    21     213.161  10.680   1.617  1.00  0.00           H  
ATOM    304  CG  LYS    21     212.683  12.299   0.180  1.00  0.00           C  
ATOM    305  HG2 LYS    21     212.889  12.995   0.993  1.00  0.00           H  
ATOM    306  HG3 LYS    21     213.200  12.663  -0.708  1.00  0.00           H  
ATOM    307  CD  LYS    21     211.201  12.304  -0.207  1.00  0.00           C  
ATOM    308  HD2 LYS    21     211.069  11.888  -1.205  1.00  0.00           H  
ATOM    309  HD3 LYS    21     210.546  11.660   0.380  1.00  0.00           H  
ATOM    310  CE  LYS    21     210.673  13.807  -0.261  1.00  0.00           C  
ATOM    311  HE2 LYS    21     210.613  14.203   0.753  1.00  0.00           H  
ATOM    312  HE3 LYS    21     211.322  14.547  -0.728  1.00  0.00           H  
ATOM    313  NZ  LYS    21     209.339  13.866  -0.859  1.00  0.00           N  
ATOM    314  HZ1 LYS    21     209.434  13.513  -1.800  1.00  0.00           H  
ATOM    315  HZ2 LYS    21     208.725  13.189  -0.428  1.00  0.00           H  
ATOM    316  HZ3 LYS    21     208.942  14.790  -0.763  1.00  0.00           H  
ATOM    317  C   LYS    21     214.790  10.430  -1.385  1.00  0.00           C  
ATOM    318  O   LYS    21     214.022   9.699  -1.938  1.00  0.00           O  
ATOM    319  N   THR    22     215.661  11.116  -2.120  1.00  0.00           N  
ATOM    320  H   THR    22     216.363  11.561  -1.547  1.00  0.00           H  
ATOM    321  CA  THR    22     215.867  10.966  -3.596  1.00  0.00           C  
ATOM    322  HA  THR    22     215.043  10.335  -3.930  1.00  0.00           H  
ATOM    323  CB  THR    22     215.598  12.148  -4.464  1.00  0.00           C  
ATOM    324  HB  THR    22     214.728  12.581  -3.970  1.00  0.00           H  
ATOM    325  CG2 THR    22     215.284  12.112  -5.938  1.00  0.00           C  
ATOM    326 HG21 THR    22     214.261  11.825  -6.182  1.00  0.00           H  
ATOM    327 HG22 THR    22     215.954  11.450  -6.486  1.00  0.00           H  
ATOM    328 HG23 THR    22     215.454  13.119  -6.319  1.00  0.00           H  
ATOM    329  OG1 THR    22     216.732  12.946  -4.415  1.00  0.00           O  
ATOM    330  HG1 THR    22     216.659  13.562  -5.148  1.00  0.00           H  
ATOM    331  C   THR    22     217.066  10.152  -3.942  1.00  0.00           C  
ATOM    332  O   THR    22     217.005   9.363  -4.944  1.00  0.00           O  
ATOM    333  N   LYS    23     218.172  10.274  -3.150  1.00  0.00           N  
ATOM    334  H   LYS    23     218.166  10.957  -2.407  1.00  0.00           H  
ATOM    335  CA  LYS    23     219.383   9.474  -3.056  1.00  0.00           C  
ATOM    336  HA  LYS    23     220.091   9.909  -2.351  1.00  0.00           H  
ATOM    337  CB  LYS    23     219.052   8.114  -2.325  1.00  0.00           C  
ATOM    338  HB2 LYS    23     218.547   7.392  -2.967  1.00  0.00           H  
ATOM    339  HB3 LYS    23     220.003   7.647  -2.069  1.00  0.00           H  
ATOM    340  CG  LYS    23     218.084   8.132  -1.130  1.00  0.00           C  
ATOM    341  HG2 LYS    23     218.490   8.801  -0.371  1.00  0.00           H  
ATOM    342  HG3 LYS    23     217.102   8.504  -1.422  1.00  0.00           H  
ATOM    343  CD  LYS    23     217.875   6.664  -0.683  1.00  0.00           C  
ATOM    344  HD2 LYS    23     217.314   6.124  -1.447  1.00  0.00           H  
ATOM    345  HD3 LYS    23     218.852   6.192  -0.578  1.00  0.00           H  
ATOM    346  CE  LYS    23     217.002   6.537   0.550  1.00  0.00           C  
ATOM    347  HE2 LYS    23     216.048   7.007   0.312  1.00  0.00           H  
ATOM    348  HE3 LYS    23     216.806   5.472   0.678  1.00  0.00           H  
ATOM    349  NZ  LYS    23     217.606   7.155   1.731  1.00  0.00           N  
ATOM    350  HZ1 LYS    23     217.722   8.157   1.672  1.00  0.00           H  
ATOM    351  HZ2 LYS    23     217.091   6.853   2.546  1.00  0.00           H  
ATOM    352  HZ3 LYS    23     218.367   6.631   2.139  1.00  0.00           H  
ATOM    353  C   LYS    23     220.296   9.295  -4.319  1.00  0.00           C  
ATOM    354  O   LYS    23     221.498   9.153  -4.205  1.00  0.00           O  
ATOM    355  N   GLN    24     219.745   9.372  -5.527  1.00  0.00           N  
ATOM    356  H   GLN    24     218.748   9.525  -5.570  1.00  0.00           H  
ATOM    357  CA  GLN    24     220.463   9.242  -6.825  1.00  0.00           C  
ATOM    358  HA  GLN    24     221.528   9.141  -6.617  1.00  0.00           H  
ATOM    359  CB  GLN    24     220.126   7.960  -7.559  1.00  0.00           C  
ATOM    360  HB2 GLN    24     220.695   7.875  -8.484  1.00  0.00           H  
ATOM    361  HB3 GLN    24     220.339   7.049  -7.000  1.00  0.00           H  
ATOM    362  CG  GLN    24     218.629   7.880  -8.014  1.00  0.00           C  
ATOM    363  HG2 GLN    24     217.994   8.571  -7.460  1.00  0.00           H  
ATOM    364  HG3 GLN    24     218.628   8.325  -9.009  1.00  0.00           H  
ATOM    365  CD  GLN    24     217.975   6.556  -8.039  1.00  0.00           C  
ATOM    366  OE1 GLN    24     218.629   5.532  -8.055  1.00  0.00           O  
ATOM    367  NE2 GLN    24     216.663   6.512  -8.286  1.00  0.00           N  
ATOM    368 HE21 GLN    24     216.079   7.334  -8.341  1.00  0.00           H  
ATOM    369 HE22 GLN    24     216.250   5.591  -8.303  1.00  0.00           H  
ATOM    370  C   GLN    24     220.284  10.480  -7.775  1.00  0.00           C  
ATOM    371  O   GLN    24     219.281  11.171  -7.580  1.00  0.00           O  
ATOM    372  N   GLY    25     221.160  10.687  -8.718  1.00  0.00           N  
ATOM    373  H   GLY    25     222.091  10.300  -8.655  1.00  0.00           H  
ATOM    374  CA  GLY    25     220.991  11.595  -9.857  1.00  0.00           C  
ATOM    375  HA2 GLY    25     220.052  11.434 -10.387  1.00  0.00           H  
ATOM    376  HA3 GLY    25     221.142  12.631  -9.554  1.00  0.00           H  
ATOM    377  C   GLY    25     222.007  11.371 -11.026  1.00  0.00           C  
ATOM    378  O   GLY    25     223.162  11.053 -10.701  1.00  0.00           O  
ATOM    379  N   VAL    26     221.596  11.422 -12.286  1.00  0.00           N  
ATOM    380  H   VAL    26     220.597  11.531 -12.384  1.00  0.00           H  
ATOM    381  CA  VAL    26     222.463  11.152 -13.415  1.00  0.00           C  
ATOM    382  HA  VAL    26     223.485  11.023 -13.059  1.00  0.00           H  
ATOM    383  CB  VAL    26     221.973   9.831 -14.052  1.00  0.00           C  
ATOM    384  HB  VAL    26     222.210   9.073 -13.305  1.00  0.00           H  
ATOM    385  CG1 VAL    26     220.523   9.768 -14.565  1.00  0.00           C  
ATOM    386 HG11 VAL    26     220.203   8.747 -14.774  1.00  0.00           H  
ATOM    387 HG12 VAL    26     220.398  10.105 -15.593  1.00  0.00           H  
ATOM    388 HG13 VAL    26     219.755  10.152 -13.893  1.00  0.00           H  
ATOM    389  CG2 VAL    26     222.929   9.361 -15.175  1.00  0.00           C  
ATOM    390 HG21 VAL    26     223.982   9.352 -14.894  1.00  0.00           H  
ATOM    391 HG22 VAL    26     222.791   9.901 -16.112  1.00  0.00           H  
ATOM    392 HG23 VAL    26     222.552   8.383 -15.474  1.00  0.00           H  
ATOM    393  C   VAL    26     222.434  12.352 -14.414  1.00  0.00           C  
ATOM    394  O   VAL    26     221.430  13.076 -14.517  1.00  0.00           O  
ATOM    395  N   ALA    27     223.492  12.522 -15.198  1.00  0.00           N  
ATOM    396  H   ALA    27     224.291  11.992 -14.878  1.00  0.00           H  
ATOM    397  CA  ALA    27     223.650  13.595 -16.232  1.00  0.00           C  
ATOM    398  HA  ALA    27     222.636  13.901 -16.488  1.00  0.00           H  
ATOM    399  CB  ALA    27     224.186  14.833 -15.488  1.00  0.00           C  
ATOM    400  HB1 ALA    27     224.958  14.538 -14.778  1.00  0.00           H  
ATOM    401  HB2 ALA    27     224.793  15.433 -16.166  1.00  0.00           H  
ATOM    402  HB3 ALA    27     223.362  15.385 -15.035  1.00  0.00           H  
ATOM    403  C   ALA    27     224.529  13.230 -17.451  1.00  0.00           C  
ATOM    404  O   ALA    27     225.282  12.266 -17.370  1.00  0.00           O  
ATOM    405  N   GLU    28     224.438  13.989 -18.518  1.00  0.00           N  
ATOM    406  H   GLU    28     223.686  14.657 -18.610  1.00  0.00           H  
ATOM    407  CA  GLU    28     225.135  13.647 -19.797  1.00  0.00           C  
ATOM    408  HA  GLU    28     226.047  13.131 -19.496  1.00  0.00           H  
ATOM    409  CB  GLU    28     224.327  12.834 -20.767  1.00  0.00           C  
ATOM    410  HB2 GLU    28     224.916  12.691 -21.673  1.00  0.00           H  
ATOM    411  HB3 GLU    28     224.085  11.852 -20.359  1.00  0.00           H  
ATOM    412  CG  GLU    28     223.029  13.512 -21.181  1.00  0.00           C  
ATOM    413  HG2 GLU    28     222.776  14.053 -20.270  1.00  0.00           H  
ATOM    414  HG3 GLU    28     223.188  14.217 -21.997  1.00  0.00           H  
ATOM    415  CD  GLU    28     221.926  12.509 -21.538  1.00  0.00           C  
ATOM    416  OE1 GLU    28     220.943  12.301 -20.787  1.00  0.00           O  
ATOM    417  OE2 GLU    28     221.931  12.110 -22.741  1.00  0.00           O  
ATOM    418  C   GLU    28     225.614  14.931 -20.598  1.00  0.00           C  
ATOM    419  O   GLU    28     225.050  16.009 -20.377  1.00  0.00           O  
ATOM    420  N   ALA    29     226.704  14.804 -21.285  1.00  0.00           N  
ATOM    421  H   ALA    29     227.024  13.867 -21.485  1.00  0.00           H  
ATOM    422  CA  ALA    29     227.318  15.849 -22.143  1.00  0.00           C  
ATOM    423  HA  ALA    29     226.596  16.554 -22.555  1.00  0.00           H  
ATOM    424  CB  ALA    29     228.396  16.565 -21.297  1.00  0.00           C  
ATOM    425  HB1 ALA    29     227.956  17.136 -20.480  1.00  0.00           H  
ATOM    426  HB2 ALA    29     229.219  15.944 -20.942  1.00  0.00           H  
ATOM    427  HB3 ALA    29     228.825  17.299 -21.979  1.00  0.00           H  
ATOM    428  C   ALA    29     228.016  15.206 -23.344  1.00  0.00           C  
ATOM    429  O   ALA    29     228.043  14.009 -23.589  1.00  0.00           O  
ATOM    430  N   ALA    30     228.627  15.995 -24.188  1.00  0.00           N  
ATOM    431  H   ALA    30     228.512  16.993 -24.087  1.00  0.00           H  
ATOM    432  CA  ALA    30     229.464  15.625 -25.402  1.00  0.00           C  
ATOM    433  HA  ALA    30     228.764  15.249 -26.149  1.00  0.00           H  
ATOM    434  CB  ALA    30     230.190  16.932 -25.979  1.00  0.00           C  
ATOM    435  HB1 ALA    30     230.877  17.360 -25.250  1.00  0.00           H  
ATOM    436  HB2 ALA    30     230.744  16.701 -26.889  1.00  0.00           H  
ATOM    437  HB3 ALA    30     229.425  17.707 -26.041  1.00  0.00           H  
ATOM    438  C   ALA    30     230.507  14.545 -25.036  1.00  0.00           C  
ATOM    439  O   ALA    30     231.472  14.797 -24.266  1.00  0.00           O  
ATOM    440  N   GLY    31     230.310  13.276 -25.492  1.00  0.00           N  
ATOM    441  H   GLY    31     229.595  13.175 -26.198  1.00  0.00           H  
ATOM    442  CA  GLY    31     231.335  12.259 -25.264  1.00  0.00           C  
ATOM    443  HA2 GLY    31     231.173  11.332 -25.814  1.00  0.00           H  
ATOM    444  HA3 GLY    31     232.350  12.547 -25.538  1.00  0.00           H  
ATOM    445  C   GLY    31     231.480  11.867 -23.750  1.00  0.00           C  
ATOM    446  O   GLY    31     232.331  11.030 -23.466  1.00  0.00           O  
ATOM    447  N   LYS    32     230.700  12.412 -22.841  1.00  0.00           N  
ATOM    448  H   LYS    32     230.142  13.155 -23.236  1.00  0.00           H  
ATOM    449  CA  LYS    32     230.776  12.286 -21.378  1.00  0.00           C  
ATOM    450  HA  LYS    32     231.446  11.470 -21.107  1.00  0.00           H  
ATOM    451  CB  LYS    32     231.332  13.540 -20.763  1.00  0.00           C  
ATOM    452  HB2 LYS    32     230.880  14.401 -21.255  1.00  0.00           H  
ATOM    453  HB3 LYS    32     231.048  13.540 -19.711  1.00  0.00           H  
ATOM    454  CG  LYS    32     232.908  13.643 -20.783  1.00  0.00           C  
ATOM    455  HG2 LYS    32     233.374  12.850 -20.199  1.00  0.00           H  
ATOM    456  HG3 LYS    32     233.187  13.547 -21.832  1.00  0.00           H  
ATOM    457  CD  LYS    32     233.465  14.932 -20.232  1.00  0.00           C  
ATOM    458  HD2 LYS    32     233.142  15.806 -20.796  1.00  0.00           H  
ATOM    459  HD3 LYS    32     233.122  14.923 -19.197  1.00  0.00           H  
ATOM    460  CE  LYS    32     235.057  14.952 -20.262  1.00  0.00           C  
ATOM    461  HE2 LYS    32     235.377  13.917 -20.382  1.00  0.00           H  
ATOM    462  HE3 LYS    32     235.435  15.539 -21.100  1.00  0.00           H  
ATOM    463  NZ  LYS    32     235.749  15.529 -19.005  1.00  0.00           N  
ATOM    464  HZ1 LYS    32     235.662  14.952 -18.180  1.00  0.00           H  
ATOM    465  HZ2 LYS    32     236.735  15.609 -19.210  1.00  0.00           H  
ATOM    466  HZ3 LYS    32     235.432  16.473 -18.836  1.00  0.00           H  
ATOM    467  C   LYS    32     229.430  11.913 -20.775  1.00  0.00           C  
ATOM    468  O   LYS    32     228.389  12.550 -21.062  1.00  0.00           O  
ATOM    469  N   THR    33     229.462  11.053 -19.743  1.00  0.00           N  
ATOM    470  H   THR    33     230.314  10.520 -19.649  1.00  0.00           H  
ATOM    471  CA  THR    33     228.303  10.685 -18.860  1.00  0.00           C  
ATOM    472  HA  THR    33     227.390  11.223 -19.117  1.00  0.00           H  
ATOM    473  CB  THR    33     227.854   9.260 -19.194  1.00  0.00           C  
ATOM    474  HB  THR    33     228.787   8.700 -19.250  1.00  0.00           H  
ATOM    475  CG2 THR    33     227.111   9.157 -20.594  1.00  0.00           C  
ATOM    476 HG21 THR    33     226.650   8.175 -20.707  1.00  0.00           H  
ATOM    477 HG22 THR    33     227.824   9.145 -21.418  1.00  0.00           H  
ATOM    478 HG23 THR    33     226.351   9.922 -20.754  1.00  0.00           H  
ATOM    479  OG1 THR    33     227.008   8.678 -18.226  1.00  0.00           O  
ATOM    480  HG1 THR    33     226.637   7.862 -18.570  1.00  0.00           H  
ATOM    481  C   THR    33     228.787  10.904 -17.423  1.00  0.00           C  
ATOM    482  O   THR    33     229.923  10.618 -17.155  1.00  0.00           O  
ATOM    483  N   LYS    34     227.914  11.461 -16.495  1.00  0.00           N  
ATOM    484  H   LYS    34     226.928  11.560 -16.690  1.00  0.00           H  
ATOM    485  CA  LYS    34     228.328  11.750 -15.126  1.00  0.00           C  
ATOM    486  HA  LYS    34     229.195  11.130 -14.899  1.00  0.00           H  
ATOM    487  CB  LYS    34     228.649  13.237 -14.907  1.00  0.00           C  
ATOM    488  HB2 LYS    34     227.707  13.738 -14.683  1.00  0.00           H  
ATOM    489  HB3 LYS    34     229.311  13.260 -14.042  1.00  0.00           H  
ATOM    490  CG  LYS    34     229.368  13.915 -16.054  1.00  0.00           C  
ATOM    491  HG2 LYS    34     230.317  13.456 -16.331  1.00  0.00           H  
ATOM    492  HG3 LYS    34     228.631  13.972 -16.854  1.00  0.00           H  
ATOM    493  CD  LYS    34     229.780  15.383 -15.678  1.00  0.00           C  
ATOM    494  HD2 LYS    34     228.889  15.751 -15.170  1.00  0.00           H  
ATOM    495  HD3 LYS    34     230.668  15.375 -15.045  1.00  0.00           H  
ATOM    496  CE  LYS    34     230.214  16.328 -16.840  1.00  0.00           C  
ATOM    497  HE2 LYS    34     230.821  15.637 -17.425  1.00  0.00           H  
ATOM    498  HE3 LYS    34     229.294  16.610 -17.351  1.00  0.00           H  
ATOM    499  NZ  LYS    34     230.885  17.523 -16.277  1.00  0.00           N  
ATOM    500  HZ1 LYS    34     231.777  17.285 -15.868  1.00  0.00           H  
ATOM    501  HZ2 LYS    34     230.988  18.207 -17.013  1.00  0.00           H  
ATOM    502  HZ3 LYS    34     230.233  18.026 -15.693  1.00  0.00           H  
ATOM    503  C   LYS    34     227.209  11.385 -14.145  1.00  0.00           C  
ATOM    504  O   LYS    34     226.034  11.470 -14.423  1.00  0.00           O  
ATOM    505  N   GLU    35     227.621  10.882 -12.956  1.00  0.00           N  
ATOM    506  H   GLU    35     228.629  10.829 -12.927  1.00  0.00           H  
ATOM    507  CA  GLU    35     226.751  10.470 -11.905  1.00  0.00           C  
ATOM    508  HA  GLU    35     225.780  10.935 -12.075  1.00  0.00           H  
ATOM    509  CB  GLU    35     226.616   8.897 -12.060  1.00  0.00           C  
ATOM    510  HB2 GLU    35     227.423   8.494 -11.448  1.00  0.00           H  
ATOM    511  HB3 GLU    35     225.623   8.600 -11.722  1.00  0.00           H  
ATOM    512  CG  GLU    35     226.569   8.237 -13.427  1.00  0.00           C  
ATOM    513  HG2 GLU    35     225.839   8.618 -14.142  1.00  0.00           H  
ATOM    514  HG3 GLU    35     227.493   8.529 -13.925  1.00  0.00           H  
ATOM    515  CD  GLU    35     226.368   6.732 -13.565  1.00  0.00           C  
ATOM    516  OE1 GLU    35     225.932   6.132 -12.594  1.00  0.00           O  
ATOM    517  OE2 GLU    35     226.830   6.100 -14.543  1.00  0.00           O  
ATOM    518  C   GLU    35     227.136  10.930 -10.486  1.00  0.00           C  
ATOM    519  O   GLU    35     228.255  11.248 -10.142  1.00  0.00           O  
ATOM    520  N   GLY    36     226.048  10.880  -9.649  1.00  0.00           N  
ATOM    521  H   GLY    36     225.213  10.480 -10.053  1.00  0.00           H  
ATOM    522  CA  GLY    36     226.096  11.171  -8.185  1.00  0.00           C  
ATOM    523  HA2 GLY    36     227.142  11.076  -7.895  1.00  0.00           H  
ATOM    524  HA3 GLY    36     225.853  12.158  -7.791  1.00  0.00           H  
ATOM    525  C   GLY    36     225.106  10.260  -7.343  1.00  0.00           C  
ATOM    526  O   GLY    36     223.916  10.070  -7.784  1.00  0.00           O  
ATOM    527  N   VAL    37     225.531   9.746  -6.208  1.00  0.00           N  
ATOM    528  H   VAL    37     226.422  10.066  -5.855  1.00  0.00           H  
ATOM    529  CA  VAL    37     224.603   8.984  -5.246  1.00  0.00           C  
ATOM    530  HA  VAL    37     223.628   9.374  -5.541  1.00  0.00           H  
ATOM    531  CB  VAL    37     224.732   7.448  -5.356  1.00  0.00           C  
ATOM    532  HB  VAL    37     225.745   7.274  -4.994  1.00  0.00           H  
ATOM    533  CG1 VAL    37     224.549   6.951  -6.825  1.00  0.00           C  
ATOM    534 HG11 VAL    37     225.133   7.476  -7.582  1.00  0.00           H  
ATOM    535 HG12 VAL    37     223.522   7.123  -7.147  1.00  0.00           H  
ATOM    536 HG13 VAL    37     224.899   5.922  -6.910  1.00  0.00           H  
ATOM    537  CG2 VAL    37     223.774   6.633  -4.502  1.00  0.00           C  
ATOM    538 HG21 VAL    37     222.742   6.801  -4.808  1.00  0.00           H  
ATOM    539 HG22 VAL    37     223.884   6.830  -3.436  1.00  0.00           H  
ATOM    540 HG23 VAL    37     223.845   5.549  -4.588  1.00  0.00           H  
ATOM    541  C   VAL    37     224.990   9.379  -3.758  1.00  0.00           C  
ATOM    542  O   VAL    37     226.140   9.387  -3.397  1.00  0.00           O  
ATOM    543  N   LEU    38     223.988   9.628  -2.898  1.00  0.00           N  
ATOM    544  H   LEU    38     223.049   9.433  -3.214  1.00  0.00           H  
ATOM    545  CA  LEU    38     224.195   9.901  -1.488  1.00  0.00           C  
ATOM    546  HA  LEU    38     225.226   9.754  -1.166  1.00  0.00           H  
ATOM    547  CB  LEU    38     223.842  11.393  -1.302  1.00  0.00           C  
ATOM    548  HB2 LEU    38     222.824  11.658  -1.589  1.00  0.00           H  
ATOM    549  HB3 LEU    38     223.769  11.384  -0.215  1.00  0.00           H  
ATOM    550  CG  LEU    38     224.705  12.453  -1.989  1.00  0.00           C  
ATOM    551  HG  LEU    38     225.692  12.144  -2.333  1.00  0.00           H  
ATOM    552  CD1 LEU    38     225.012  13.676  -1.135  1.00  0.00           C  
ATOM    553 HD11 LEU    38     224.112  14.288  -1.082  1.00  0.00           H  
ATOM    554 HD12 LEU    38     225.835  14.317  -1.451  1.00  0.00           H  
ATOM    555 HD13 LEU    38     225.140  13.311  -0.116  1.00  0.00           H  
ATOM    556  CD2 LEU    38     224.027  12.972  -3.223  1.00  0.00           C  
ATOM    557 HD21 LEU    38     223.860  12.107  -3.865  1.00  0.00           H  
ATOM    558 HD22 LEU    38     224.699  13.741  -3.603  1.00  0.00           H  
ATOM    559 HD23 LEU    38     223.053  13.269  -2.833  1.00  0.00           H  
ATOM    560  C   LEU    38     223.404   8.858  -0.766  1.00  0.00           C  
ATOM    561  O   LEU    38     222.197   8.598  -1.099  1.00  0.00           O  
ATOM    562  N   TYR    39     224.077   8.253   0.219  1.00  0.00           N  
ATOM    563  H   TYR    39     224.956   8.679   0.477  1.00  0.00           H  
ATOM    564  CA  TYR    39     223.445   7.179   1.023  1.00  0.00           C  
ATOM    565  HA  TYR    39     222.400   7.481   1.092  1.00  0.00           H  
ATOM    566  CB  TYR    39     223.425   5.776   0.425  1.00  0.00           C  
ATOM    567  HB2 TYR    39     222.876   5.061   1.037  1.00  0.00           H  
ATOM    568  HB3 TYR    39     222.787   5.857  -0.456  1.00  0.00           H  
ATOM    569  CG  TYR    39     224.795   5.052   0.243  1.00  0.00           C  
ATOM    570  CD1 TYR    39     225.562   5.392  -0.881  1.00  0.00           C  
ATOM    571  HD1 TYR    39     225.206   6.167  -1.544  1.00  0.00           H  
ATOM    572  CE1 TYR    39     226.743   4.681  -1.183  1.00  0.00           C  
ATOM    573  HE1 TYR    39     227.342   5.000  -2.023  1.00  0.00           H  
ATOM    574  CZ  TYR    39     227.181   3.668  -0.286  1.00  0.00           C  
ATOM    575  OH  TYR    39     228.448   3.108  -0.486  1.00  0.00           O  
ATOM    576  HH  TYR    39     228.938   3.696  -1.065  1.00  0.00           H  
ATOM    577  CE2 TYR    39     226.488   3.371   0.876  1.00  0.00           C  
ATOM    578  HE2 TYR    39     226.714   2.620   1.619  1.00  0.00           H  
ATOM    579  CD2 TYR    39     225.216   4.040   1.087  1.00  0.00           C  
ATOM    580  HD2 TYR    39     224.635   3.697   1.930  1.00  0.00           H  
ATOM    581  C   TYR    39     223.898   7.272   2.482  1.00  0.00           C  
ATOM    582  O   TYR    39     224.553   8.195   2.932  1.00  0.00           O  
ATOM    583  N   VAL    40     223.487   6.353   3.315  1.00  0.00           N  
ATOM    584  H   VAL    40     222.696   5.776   3.068  1.00  0.00           H  
ATOM    585  CA  VAL    40     223.863   6.356   4.754  1.00  0.00           C  
ATOM    586  HA  VAL    40     224.755   6.961   4.917  1.00  0.00           H  
ATOM    587  CB  VAL    40     222.846   7.019   5.626  1.00  0.00           C  
ATOM    588  HB  VAL    40     223.209   6.675   6.594  1.00  0.00           H  
ATOM    589  CG1 VAL    40     221.415   6.462   5.414  1.00  0.00           C  
ATOM    590 HG11 VAL    40     220.875   6.770   4.518  1.00  0.00           H  
ATOM    591 HG12 VAL    40     220.826   6.935   6.199  1.00  0.00           H  
ATOM    592 HG13 VAL    40     221.296   5.386   5.539  1.00  0.00           H  
ATOM    593  CG2 VAL    40     222.656   8.499   5.519  1.00  0.00           C  
ATOM    594 HG21 VAL    40     222.234   8.946   6.419  1.00  0.00           H  
ATOM    595 HG22 VAL    40     222.033   8.733   4.656  1.00  0.00           H  
ATOM    596 HG23 VAL    40     223.596   9.030   5.364  1.00  0.00           H  
ATOM    597  C   VAL    40     224.226   4.914   5.149  1.00  0.00           C  
ATOM    598  O   VAL    40     223.773   3.942   4.536  1.00  0.00           O  
ATOM    599  N   GLY    41     225.041   4.621   6.160  1.00  0.00           N  
ATOM    600  H   GLY    41     225.466   5.340   6.727  1.00  0.00           H  
ATOM    601  CA  GLY    41     225.348   3.213   6.563  1.00  0.00           C  
ATOM    602  HA2 GLY    41     224.525   2.532   6.350  1.00  0.00           H  
ATOM    603  HA3 GLY    41     226.156   2.894   5.904  1.00  0.00           H  
ATOM    604  C   GLY    41     225.743   3.184   8.041  1.00  0.00           C  
ATOM    605  O   GLY    41     225.449   4.034   8.914  1.00  0.00           O  
ATOM    606  N   SER    42     226.591   2.222   8.318  1.00  0.00           N  
ATOM    607  H   SER    42     226.776   1.575   7.565  1.00  0.00           H  
ATOM    608  CA  SER    42     227.232   1.981   9.635  1.00  0.00           C  
ATOM    609  HA  SER    42     227.745   1.021   9.581  1.00  0.00           H  
ATOM    610  CB  SER    42     228.405   2.942   9.872  1.00  0.00           C  
ATOM    611  HB2 SER    42     228.044   3.960  10.019  1.00  0.00           H  
ATOM    612  HB3 SER    42     228.848   2.682  10.834  1.00  0.00           H  
ATOM    613  OG  SER    42     229.335   2.936   8.863  1.00  0.00           O  
ATOM    614  HG  SER    42     229.395   2.013   8.608  1.00  0.00           H  
ATOM    615  C   SER    42     226.274   1.977  10.772  1.00  0.00           C  
ATOM    616  O   SER    42     226.568   2.604  11.793  1.00  0.00           O  
ATOM    617  N   LYS    43     225.039   1.381  10.598  1.00  0.00           N  
ATOM    618  H   LYS    43     224.997   0.830   9.752  1.00  0.00           H  
ATOM    619  CA  LYS    43     223.997   1.187  11.569  1.00  0.00           C  
ATOM    620  HA  LYS    43     223.971   2.160  12.059  1.00  0.00           H  
ATOM    621  CB  LYS    43     222.640   1.144  10.805  1.00  0.00           C  
ATOM    622  HB2 LYS    43     221.814   1.242  11.509  1.00  0.00           H  
ATOM    623  HB3 LYS    43     222.785   2.171  10.469  1.00  0.00           H  
ATOM    624  CG  LYS    43     222.345   0.046   9.707  1.00  0.00           C  
ATOM    625  HG2 LYS    43     223.263  -0.051   9.127  1.00  0.00           H  
ATOM    626  HG3 LYS    43     222.185  -0.905  10.215  1.00  0.00           H  
ATOM    627  CD  LYS    43     221.235   0.386   8.751  1.00  0.00           C  
ATOM    628  HD2 LYS    43     220.245   0.436   9.204  1.00  0.00           H  
ATOM    629  HD3 LYS    43     221.509   1.399   8.457  1.00  0.00           H  
ATOM    630  CE  LYS    43     221.136  -0.655   7.573  1.00  0.00           C  
ATOM    631  HE2 LYS    43     222.051  -0.914   7.041  1.00  0.00           H  
ATOM    632  HE3 LYS    43     220.714  -1.601   7.913  1.00  0.00           H  
ATOM    633  NZ  LYS    43     220.264  -0.066   6.484  1.00  0.00           N  
ATOM    634  HZ1 LYS    43     220.155  -0.746   5.746  1.00  0.00           H  
ATOM    635  HZ2 LYS    43     219.318  -0.003   6.831  1.00  0.00           H  
ATOM    636  HZ3 LYS    43     220.671   0.748   6.046  1.00  0.00           H  
ATOM    637  C   LYS    43     224.111  -0.013  12.587  1.00  0.00           C  
ATOM    638  O   LYS    43     223.135  -0.542  13.128  1.00  0.00           O  
ATOM    639  N   THR    44     225.334  -0.522  12.835  1.00  0.00           N  
ATOM    640  H   THR    44     226.069  -0.173  12.235  1.00  0.00           H  
ATOM    641  CA  THR    44     225.561  -1.749  13.613  1.00  0.00           C  
ATOM    642  HA  THR    44     224.855  -2.507  13.274  1.00  0.00           H  
ATOM    643  CB  THR    44     226.940  -2.341  13.405  1.00  0.00           C  
ATOM    644  HB  THR    44     227.006  -2.548  12.337  1.00  0.00           H  
ATOM    645  CG2 THR    44     227.304  -3.714  13.966  1.00  0.00           C  
ATOM    646 HG21 THR    44     226.691  -4.529  13.580  1.00  0.00           H  
ATOM    647 HG22 THR    44     227.370  -3.689  15.054  1.00  0.00           H  
ATOM    648 HG23 THR    44     228.288  -3.988  13.585  1.00  0.00           H  
ATOM    649  OG1 THR    44     228.021  -1.498  13.759  1.00  0.00           O  
ATOM    650  HG1 THR    44     228.691  -1.988  14.242  1.00  0.00           H  
ATOM    651  C   THR    44     225.345  -1.559  15.136  1.00  0.00           C  
ATOM    652  O   THR    44     225.058  -2.521  15.867  1.00  0.00           O  
ATOM    653  N   LYS    45     225.465  -0.293  15.625  1.00  0.00           N  
ATOM    654  H   LYS    45     225.813   0.332  14.913  1.00  0.00           H  
ATOM    655  CA  LYS    45     225.105   0.159  16.967  1.00  0.00           C  
ATOM    656  HA  LYS    45     224.930  -0.733  17.569  1.00  0.00           H  
ATOM    657  CB  LYS    45     226.277   0.869  17.641  1.00  0.00           C  
ATOM    658  HB2 LYS    45     226.126   1.170  18.677  1.00  0.00           H  
ATOM    659  HB3 LYS    45     227.060   0.114  17.571  1.00  0.00           H  
ATOM    660  CG  LYS    45     226.804   2.126  16.912  1.00  0.00           C  
ATOM    661  HG2 LYS    45     227.048   1.985  15.859  1.00  0.00           H  
ATOM    662  HG3 LYS    45     226.065   2.891  17.154  1.00  0.00           H  
ATOM    663  CD  LYS    45     228.069   2.673  17.610  1.00  0.00           C  
ATOM    664  HD2 LYS    45     228.792   1.858  17.583  1.00  0.00           H  
ATOM    665  HD3 LYS    45     228.280   3.536  16.978  1.00  0.00           H  
ATOM    666  CE  LYS    45     227.821   3.202  19.045  1.00  0.00           C  
ATOM    667  HE2 LYS    45     226.918   3.810  18.992  1.00  0.00           H  
ATOM    668  HE3 LYS    45     227.708   2.382  19.754  1.00  0.00           H  
ATOM    669  NZ  LYS    45     228.781   4.226  19.453  1.00  0.00           N  
ATOM    670  HZ1 LYS    45     229.732   3.997  19.703  1.00  0.00           H  
ATOM    671  HZ2 LYS    45     228.901   4.984  18.796  1.00  0.00           H  
ATOM    672  HZ3 LYS    45     228.533   4.653  20.333  1.00  0.00           H  
ATOM    673  C   LYS    45     223.814   0.952  17.154  1.00  0.00           C  
ATOM    674  O   LYS    45     223.321   1.438  16.166  1.00  0.00           O  
ATOM    675  N   GLU    46     223.255   1.143  18.353  1.00  0.00           N  
ATOM    676  H   GLU    46     223.701   0.634  19.103  1.00  0.00           H  
ATOM    677  CA  GLU    46     221.871   1.767  18.526  1.00  0.00           C  
ATOM    678  HA  GLU    46     221.258   1.252  17.786  1.00  0.00           H  
ATOM    679  CB  GLU    46     221.296   1.576  19.941  1.00  0.00           C  
ATOM    680  HB2 GLU    46     222.001   2.084  20.598  1.00  0.00           H  
ATOM    681  HB3 GLU    46     220.292   1.998  19.896  1.00  0.00           H  
ATOM    682  CG  GLU    46     221.211   0.078  20.300  1.00  0.00           C  
ATOM    683  HG2 GLU    46     221.099  -0.426  19.339  1.00  0.00           H  
ATOM    684  HG3 GLU    46     222.184  -0.284  20.631  1.00  0.00           H  
ATOM    685  CD  GLU    46     220.094  -0.209  21.345  1.00  0.00           C  
ATOM    686  OE1 GLU    46     219.113   0.518  21.492  1.00  0.00           O  
ATOM    687  OE2 GLU    46     220.191  -1.273  21.988  1.00  0.00           O  
ATOM    688  C   GLU    46     221.858   3.238  18.142  1.00  0.00           C  
ATOM    689  O   GLU    46     222.644   3.992  18.745  1.00  0.00           O  
ATOM    690  N   GLY    47     221.122   3.647  17.131  1.00  0.00           N  
ATOM    691  H   GLY    47     220.643   2.887  16.671  1.00  0.00           H  
ATOM    692  CA  GLY    47     220.727   5.021  16.765  1.00  0.00           C  
ATOM    693  HA2 GLY    47     219.781   5.000  16.223  1.00  0.00           H  
ATOM    694  HA3 GLY    47     220.588   5.503  17.733  1.00  0.00           H  
ATOM    695  C   GLY    47     221.787   5.878  16.026  1.00  0.00           C  
ATOM    696  O   GLY    47     221.493   6.987  15.641  1.00  0.00           O  
ATOM    697  N   VAL    48     223.028   5.403  15.910  1.00  0.00           N  
ATOM    698  H   VAL    48     223.167   4.554  16.439  1.00  0.00           H  
ATOM    699  CA  VAL    48     224.037   6.046  15.047  1.00  0.00           C  
ATOM    700  HA  VAL    48     223.920   7.126  15.136  1.00  0.00           H  
ATOM    701  CB  VAL    48     225.530   5.791  15.525  1.00  0.00           C  
ATOM    702  HB  VAL    48     225.547   4.715  15.701  1.00  0.00           H  
ATOM    703  CG1 VAL    48     225.815   6.519  16.792  1.00  0.00           C  
ATOM    704 HG11 VAL    48     226.473   5.890  17.391  1.00  0.00           H  
ATOM    705 HG12 VAL    48     224.891   6.677  17.349  1.00  0.00           H  
ATOM    706 HG13 VAL    48     226.305   7.481  16.643  1.00  0.00           H  
ATOM    707  CG2 VAL    48     226.790   6.072  14.619  1.00  0.00           C  
ATOM    708 HG21 VAL    48     227.598   5.777  15.289  1.00  0.00           H  
ATOM    709 HG22 VAL    48     226.783   7.121  14.324  1.00  0.00           H  
ATOM    710 HG23 VAL    48     226.833   5.430  13.738  1.00  0.00           H  
ATOM    711  C   VAL    48     223.844   5.642  13.615  1.00  0.00           C  
ATOM    712  O   VAL    48     223.456   4.499  13.340  1.00  0.00           O  
ATOM    713  N   VAL    49     224.102   6.653  12.750  1.00  0.00           N  
ATOM    714  H   VAL    49     224.492   7.490  13.160  1.00  0.00           H  
ATOM    715  CA  VAL    49     224.042   6.448  11.285  1.00  0.00           C  
ATOM    716  HA  VAL    49     224.189   5.418  10.961  1.00  0.00           H  
ATOM    717  CB  VAL    49     222.708   7.084  10.749  1.00  0.00           C  
ATOM    718  HB  VAL    49     222.671   8.095  11.156  1.00  0.00           H  
ATOM    719  CG1 VAL    49     221.485   6.265  11.238  1.00  0.00           C  
ATOM    720 HG11 VAL    49     221.328   6.232  12.316  1.00  0.00           H  
ATOM    721 HG12 VAL    49     221.567   5.224  10.925  1.00  0.00           H  
ATOM    722 HG13 VAL    49     220.608   6.839  10.940  1.00  0.00           H  
ATOM    723  CG2 VAL    49     222.681   6.924   9.210  1.00  0.00           C  
ATOM    724 HG21 VAL    49     221.682   7.162   8.845  1.00  0.00           H  
ATOM    725 HG22 VAL    49     222.884   5.876   8.987  1.00  0.00           H  
ATOM    726 HG23 VAL    49     223.391   7.639   8.796  1.00  0.00           H  
ATOM    727  C   VAL    49     225.217   7.267  10.753  1.00  0.00           C  
ATOM    728  O   VAL    49     225.258   8.457  11.138  1.00  0.00           O  
ATOM    729  N   HIE    50     226.074   6.821   9.848  1.00  0.00           N  
ATOM    730  H   HIE    50     225.902   5.848   9.643  1.00  0.00           H  
ATOM    731  CA  HIE    50     227.041   7.681   9.196  1.00  0.00           C  
ATOM    732  HA  HIE    50     227.230   8.637   9.684  1.00  0.00           H  
ATOM    733  CB  HIE    50     228.408   7.016   9.277  1.00  0.00           C  
ATOM    734  HB2 HIE    50     228.451   6.045   8.783  1.00  0.00           H  
ATOM    735  HB3 HIE    50     229.050   7.702   8.724  1.00  0.00           H  
ATOM    736  CG  HIE    50     228.964   6.901  10.657  1.00  0.00           C  
ATOM    737  ND1 HIE    50     230.299   6.565  10.998  1.00  0.00           N  
ATOM    738  CE1 HIE    50     230.329   6.590  12.353  1.00  0.00           C  
ATOM    739  HE1 HIE    50     231.240   6.453  12.917  1.00  0.00           H  
ATOM    740  NE2 HIE    50     229.224   7.075  12.858  1.00  0.00           N  
ATOM    741  HE2 HIE    50     229.108   7.447  13.790  1.00  0.00           H  
ATOM    742  CD2 HIE    50     228.402   7.299  11.828  1.00  0.00           C  
ATOM    743  HD2 HIE    50     227.408   7.699  11.958  1.00  0.00           H  
ATOM    744  C   HIE    50     226.662   8.011   7.732  1.00  0.00           C  
ATOM    745  O   HIE    50     226.029   7.226   7.071  1.00  0.00           O  
ATOM    746  N   GLY    51     226.988   9.174   7.315  1.00  0.00           N  
ATOM    747  H   GLY    51     227.355   9.916   7.894  1.00  0.00           H  
ATOM    748  CA  GLY    51     226.752   9.792   6.013  1.00  0.00           C  
ATOM    749  HA2 GLY    51     225.735   9.645   5.647  1.00  0.00           H  
ATOM    750  HA3 GLY    51     226.877  10.858   6.200  1.00  0.00           H  
ATOM    751  C   GLY    51     227.839   9.378   4.934  1.00  0.00           C  
ATOM    752  O   GLY    51     228.993   9.404   5.250  1.00  0.00           O  
ATOM    753  N   VAL    52     227.389   9.155   3.653  1.00  0.00           N  
ATOM    754  H   VAL    52     226.388   9.207   3.526  1.00  0.00           H  
ATOM    755  CA  VAL    52     228.241   8.646   2.543  1.00  0.00           C  
ATOM    756  HA  VAL    52     229.313   8.813   2.646  1.00  0.00           H  
ATOM    757  CB  VAL    52     228.072   7.093   2.277  1.00  0.00           C  
ATOM    758  HB  VAL    52     227.152   6.875   1.733  1.00  0.00           H  
ATOM    759  CG1 VAL    52     228.246   6.380   3.632  1.00  0.00           C  
ATOM    760 HG11 VAL    52     227.434   6.694   4.288  1.00  0.00           H  
ATOM    761 HG12 VAL    52     229.274   6.500   3.972  1.00  0.00           H  
ATOM    762 HG13 VAL    52     228.036   5.313   3.553  1.00  0.00           H  
ATOM    763  CG2 VAL    52     229.117   6.493   1.302  1.00  0.00           C  
ATOM    764 HG21 VAL    52     229.037   6.950   0.316  1.00  0.00           H  
ATOM    765 HG22 VAL    52     229.125   5.417   1.126  1.00  0.00           H  
ATOM    766 HG23 VAL    52     230.084   6.697   1.763  1.00  0.00           H  
ATOM    767  C   VAL    52     227.746   9.391   1.244  1.00  0.00           C  
ATOM    768  O   VAL    52     226.554   9.412   0.966  1.00  0.00           O  
ATOM    769  N   ALA    53     228.666   9.798   0.377  1.00  0.00           N  
ATOM    770  H   ALA    53     229.642   9.859   0.629  1.00  0.00           H  
ATOM    771  CA  ALA    53     228.386  10.368  -0.952  1.00  0.00           C  
ATOM    772  HA  ALA    53     227.427   9.908  -1.193  1.00  0.00           H  
ATOM    773  CB  ALA    53     228.147  11.876  -0.857  1.00  0.00           C  
ATOM    774  HB1 ALA    53     229.063  12.398  -0.578  1.00  0.00           H  
ATOM    775  HB2 ALA    53     227.865  12.119  -1.881  1.00  0.00           H  
ATOM    776  HB3 ALA    53     227.352  12.211  -0.191  1.00  0.00           H  
ATOM    777  C   ALA    53     229.489   9.986  -1.902  1.00  0.00           C  
ATOM    778  O   ALA    53     230.659   9.820  -1.540  1.00  0.00           O  
ATOM    779  N   THR    54     229.119   9.840  -3.183  1.00  0.00           N  
ATOM    780  H   THR    54     228.135   9.853  -3.410  1.00  0.00           H  
ATOM    781  CA  THR    54     230.012   9.369  -4.257  1.00  0.00           C  
ATOM    782  HA  THR    54     231.010   9.722  -3.996  1.00  0.00           H  
ATOM    783  CB  THR    54     229.929   7.836  -4.372  1.00  0.00           C  
ATOM    784  HB  THR    54     230.078   7.357  -3.404  1.00  0.00           H  
ATOM    785  CG2 THR    54     228.540   7.390  -4.733  1.00  0.00           C  
ATOM    786 HG21 THR    54     228.484   6.305  -4.818  1.00  0.00           H  
ATOM    787 HG22 THR    54     228.124   7.744  -5.677  1.00  0.00           H  
ATOM    788 HG23 THR    54     227.881   7.787  -3.961  1.00  0.00           H  
ATOM    789  OG1 THR    54     230.881   7.326  -5.287  1.00  0.00           O  
ATOM    790  HG1 THR    54     231.772   7.583  -5.035  1.00  0.00           H  
ATOM    791  C   THR    54     229.602   9.981  -5.586  1.00  0.00           C  
ATOM    792  O   THR    54     228.431  10.296  -5.835  1.00  0.00           O  
ATOM    793  N   VAL    55     230.625  10.230  -6.428  1.00  0.00           N  
ATOM    794  H   VAL    55     231.511   9.843  -6.135  1.00  0.00           H  
ATOM    795  CA  VAL    55     230.573  10.872  -7.778  1.00  0.00           C  
ATOM    796  HA  VAL    55     229.524  10.929  -8.070  1.00  0.00           H  
ATOM    797  CB  VAL    55     231.141  12.290  -7.703  1.00  0.00           C  
ATOM    798  HB  VAL    55     230.553  12.716  -6.890  1.00  0.00           H  
ATOM    799  CG1 VAL    55     230.979  13.164  -8.991  1.00  0.00           C  
ATOM    800 HG11 VAL    55     230.020  12.949  -9.463  1.00  0.00           H  
ATOM    801 HG12 VAL    55     231.802  13.112  -9.704  1.00  0.00           H  
ATOM    802 HG13 VAL    55     230.880  14.201  -8.670  1.00  0.00           H  
ATOM    803  CG2 VAL    55     232.569  12.472  -7.228  1.00  0.00           C  
ATOM    804 HG21 VAL    55     232.993  13.474  -7.164  1.00  0.00           H  
ATOM    805 HG22 VAL    55     233.226  11.908  -7.890  1.00  0.00           H  
ATOM    806 HG23 VAL    55     232.545  12.060  -6.220  1.00  0.00           H  
ATOM    807  C   VAL    55     231.311   9.991  -8.752  1.00  0.00           C  
ATOM    808  O   VAL    55     232.267   9.411  -8.297  1.00  0.00           O  
ATOM    809  N   ALA    56     230.987   9.922 -10.070  1.00  0.00           N  
ATOM    810  H   ALA    56     230.159  10.490 -10.173  1.00  0.00           H  
ATOM    811  CA  ALA    56     231.674   9.320 -11.236  1.00  0.00           C  
ATOM    812  HA  ALA    56     232.714   9.266 -10.911  1.00  0.00           H  
ATOM    813  CB  ALA    56     231.266   7.860 -11.403  1.00  0.00           C  
ATOM    814  HB1 ALA    56     232.070   7.241 -11.800  1.00  0.00           H  
ATOM    815  HB2 ALA    56     230.982   7.492 -10.417  1.00  0.00           H  
ATOM    816  HB3 ALA    56     230.372   7.739 -12.016  1.00  0.00           H  
ATOM    817  C   ALA    56     231.518  10.133 -12.597  1.00  0.00           C  
ATOM    818  O   ALA    56     230.469  10.719 -12.869  1.00  0.00           O  
ATOM    819  N   GLU    57     232.520   9.956 -13.474  1.00  0.00           N  
ATOM    820  H   GLU    57     233.302   9.392 -13.173  1.00  0.00           H  
ATOM    821  CA  GLU    57     232.508  10.539 -14.841  1.00  0.00           C  
ATOM    822  HA  GLU    57     231.476  10.667 -15.168  1.00  0.00           H  
ATOM    823  CB  GLU    57     233.247  11.846 -14.791  1.00  0.00           C  
ATOM    824  HB2 GLU    57     232.627  12.540 -14.224  1.00  0.00           H  
ATOM    825  HB3 GLU    57     234.152  11.785 -14.186  1.00  0.00           H  
ATOM    826  CG  GLU    57     233.428  12.542 -16.187  1.00  0.00           C  
ATOM    827  HG2 GLU    57     234.014  11.800 -16.728  1.00  0.00           H  
ATOM    828  HG3 GLU    57     232.463  12.586 -16.692  1.00  0.00           H  
ATOM    829  CD  GLU    57     234.230  13.842 -16.147  1.00  0.00           C  
ATOM    830  OE1 GLU    57     233.738  14.847 -15.545  1.00  0.00           O  
ATOM    831  OE2 GLU    57     235.307  13.936 -16.799  1.00  0.00           O  
ATOM    832  C   GLU    57     233.164   9.488 -15.736  1.00  0.00           C  
ATOM    833  O   GLU    57     234.272   8.950 -15.489  1.00  0.00           O  
ATOM    834  N   LYS    58     232.550   9.244 -16.841  1.00  0.00           N  
ATOM    835  H   LYS    58     231.665   9.696 -17.021  1.00  0.00           H  
ATOM    836  CA  LYS    58     232.931   8.198 -17.794  1.00  0.00           C  
ATOM    837  HA  LYS    58     233.960   7.909 -17.578  1.00  0.00           H  
ATOM    838  CB  LYS    58     231.902   7.020 -17.829  1.00  0.00           C  
ATOM    839  HB2 LYS    58     230.921   7.486 -17.928  1.00  0.00           H  
ATOM    840  HB3 LYS    58     232.108   6.449 -18.734  1.00  0.00           H  
ATOM    841  CG  LYS    58     232.128   5.987 -16.633  1.00  0.00           C  
ATOM    842  HG2 LYS    58     233.167   5.681 -16.509  1.00  0.00           H  
ATOM    843  HG3 LYS    58     231.992   6.373 -15.622  1.00  0.00           H  
ATOM    844  CD  LYS    58     231.214   4.711 -16.647  1.00  0.00           C  
ATOM    845  HD2 LYS    58     231.268   4.300 -17.655  1.00  0.00           H  
ATOM    846  HD3 LYS    58     231.538   4.048 -15.845  1.00  0.00           H  
ATOM    847  CE  LYS    58     229.763   5.157 -16.381  1.00  0.00           C  
ATOM    848  HE2 LYS    58     229.782   5.736 -15.458  1.00  0.00           H  
ATOM    849  HE3 LYS    58     229.349   5.796 -17.161  1.00  0.00           H  
ATOM    850  NZ  LYS    58     228.804   3.997 -16.282  1.00  0.00           N  
ATOM    851  HZ1 LYS    58     228.779   3.497 -17.159  1.00  0.00           H  
ATOM    852  HZ2 LYS    58     229.158   3.437 -15.519  1.00  0.00           H  
ATOM    853  HZ3 LYS    58     227.954   4.460 -15.995  1.00  0.00           H  
ATOM    854  C   LYS    58     232.985   8.831 -19.207  1.00  0.00           C  
ATOM    855  O   LYS    58     232.099   9.591 -19.627  1.00  0.00           O  
ATOM    856  N   THR    59     234.126   8.619 -19.930  1.00  0.00           N  
ATOM    857  H   THR    59     234.704   7.907 -19.508  1.00  0.00           H  
ATOM    858  CA  THR    59     234.105   8.889 -21.381  1.00  0.00           C  
ATOM    859  HA  THR    59     233.749   9.881 -21.662  1.00  0.00           H  
ATOM    860  CB  THR    59     235.514   8.629 -21.972  1.00  0.00           C  
ATOM    861  HB  THR    59     236.093   9.235 -21.276  1.00  0.00           H  
ATOM    862  CG2 THR    59     235.792   9.155 -23.375  1.00  0.00           C  
ATOM    863 HG21 THR    59     236.831   8.900 -23.585  1.00  0.00           H  
ATOM    864 HG22 THR    59     235.640  10.234 -23.335  1.00  0.00           H  
ATOM    865 HG23 THR    59     235.128   8.718 -24.120  1.00  0.00           H  
ATOM    866  OG1 THR    59     236.054   7.320 -21.823  1.00  0.00           O  
ATOM    867  HG1 THR    59     236.010   7.009 -20.916  1.00  0.00           H  
ATOM    868  C   THR    59     233.058   7.842 -22.014  1.00  0.00           C  
ATOM    869  O   THR    59     233.153   6.678 -21.684  1.00  0.00           O  
ATOM    870  N   LYS    60     232.135   8.195 -22.949  1.00  0.00           N  
ATOM    871  H   LYS    60     232.283   9.047 -23.471  1.00  0.00           H  
ATOM    872  CA  LYS    60     231.184   7.180 -23.676  1.00  0.00           C  
ATOM    873  HA  LYS    60     230.560   6.715 -22.913  1.00  0.00           H  
ATOM    874  CB  LYS    60     230.314   7.897 -24.798  1.00  0.00           C  
ATOM    875  HB2 LYS    60     230.945   8.548 -25.403  1.00  0.00           H  
ATOM    876  HB3 LYS    60     229.770   7.116 -25.328  1.00  0.00           H  
ATOM    877  CG  LYS    60     229.170   8.853 -24.254  1.00  0.00           C  
ATOM    878  HG2 LYS    60     228.631   8.405 -23.419  1.00  0.00           H  
ATOM    879  HG3 LYS    60     229.697   9.791 -24.075  1.00  0.00           H  
ATOM    880  CD  LYS    60     228.101   9.242 -25.307  1.00  0.00           C  
ATOM    881  HD2 LYS    60     228.524   9.321 -26.308  1.00  0.00           H  
ATOM    882  HD3 LYS    60     227.313   8.489 -25.323  1.00  0.00           H  
ATOM    883  CE  LYS    60     227.253  10.459 -24.830  1.00  0.00           C  
ATOM    884  HE2 LYS    60     226.940  10.316 -23.796  1.00  0.00           H  
ATOM    885  HE3 LYS    60     227.838  11.375 -24.923  1.00  0.00           H  
ATOM    886  NZ  LYS    60     226.145  10.677 -25.761  1.00  0.00           N  
ATOM    887  HZ1 LYS    60     226.541  10.791 -26.683  1.00  0.00           H  
ATOM    888  HZ2 LYS    60     225.470   9.925 -25.759  1.00  0.00           H  
ATOM    889  HZ3 LYS    60     225.534  11.442 -25.515  1.00  0.00           H  
ATOM    890  C   LYS    60     232.006   6.027 -24.353  1.00  0.00           C  
ATOM    891  O   LYS    60     231.632   4.881 -24.242  1.00  0.00           O  
ATOM    892  N   GLU    61     233.149   6.336 -25.042  1.00  0.00           N  
ATOM    893  H   GLU    61     233.190   7.247 -25.474  1.00  0.00           H  
ATOM    894  CA  GLU    61     234.043   5.419 -25.716  1.00  0.00           C  
ATOM    895  HA  GLU    61     233.496   4.686 -26.311  1.00  0.00           H  
ATOM    896  CB  GLU    61     235.017   6.092 -26.700  1.00  0.00           C  
ATOM    897  HB2 GLU    61     235.606   6.776 -26.089  1.00  0.00           H  
ATOM    898  HB3 GLU    61     235.741   5.371 -27.080  1.00  0.00           H  
ATOM    899  CG  GLU    61     234.310   6.827 -27.765  1.00  0.00           C  
ATOM    900  HG2 GLU    61     234.795   6.621 -28.719  1.00  0.00           H  
ATOM    901  HG3 GLU    61     233.290   6.460 -27.878  1.00  0.00           H  
ATOM    902  CD  GLU    61     234.235   8.383 -27.665  1.00  0.00           C  
ATOM    903  OE1 GLU    61     234.620   9.212 -28.506  1.00  0.00           O  
ATOM    904  OE2 GLU    61     233.732   8.857 -26.667  1.00  0.00           O  
ATOM    905  C   GLU    61     234.787   4.531 -24.677  1.00  0.00           C  
ATOM    906  O   GLU    61     235.627   3.758 -25.170  1.00  0.00           O  
ATOM    907  N   GLN    62     234.525   4.640 -23.371  1.00  0.00           N  
ATOM    908  H   GLN    62     233.655   5.050 -23.061  1.00  0.00           H  
ATOM    909  CA  GLN    62     235.256   3.867 -22.280  1.00  0.00           C  
ATOM    910  HA  GLN    62     235.066   4.474 -21.394  1.00  0.00           H  
ATOM    911  CB  GLN    62     234.596   2.473 -22.069  1.00  0.00           C  
ATOM    912  HB2 GLN    62     234.473   1.942 -23.012  1.00  0.00           H  
ATOM    913  HB3 GLN    62     235.177   1.913 -21.336  1.00  0.00           H  
ATOM    914  CG  GLN    62     233.182   2.547 -21.484  1.00  0.00           C  
ATOM    915  HG2 GLN    62     233.116   3.370 -20.772  1.00  0.00           H  
ATOM    916  HG3 GLN    62     232.471   2.731 -22.289  1.00  0.00           H  
ATOM    917  CD  GLN    62     232.784   1.289 -20.681  1.00  0.00           C  
ATOM    918  OE1 GLN    62     233.151   0.098 -20.936  1.00  0.00           O  
ATOM    919  NE2 GLN    62     232.145   1.492 -19.579  1.00  0.00           N  
ATOM    920 HE21 GLN    62     231.830   2.402 -19.274  1.00  0.00           H  
ATOM    921 HE22 GLN    62     231.934   0.612 -19.131  1.00  0.00           H  
ATOM    922  C   GLN    62     236.848   3.920 -22.440  1.00  0.00           C  
ATOM    923  O   GLN    62     237.492   2.833 -22.366  1.00  0.00           O  
ATOM    924  N   VAL    63     237.394   5.166 -22.749  1.00  0.00           N  
ATOM    925  H   VAL    63     236.778   5.959 -22.856  1.00  0.00           H  
ATOM    926  CA  VAL    63     238.825   5.240 -23.057  1.00  0.00           C  
ATOM    927  HA  VAL    63     239.197   4.269 -23.387  1.00  0.00           H  
ATOM    928  CB  VAL    63     239.249   6.408 -23.997  1.00  0.00           C  
ATOM    929  HB  VAL    63     239.088   7.371 -23.512  1.00  0.00           H  
ATOM    930  CG1 VAL    63     240.682   6.269 -24.426  1.00  0.00           C  
ATOM    931 HG11 VAL    63     240.779   5.352 -25.008  1.00  0.00           H  
ATOM    932 HG12 VAL    63     241.401   6.302 -23.607  1.00  0.00           H  
ATOM    933 HG13 VAL    63     240.993   7.098 -25.062  1.00  0.00           H  
ATOM    934  CG2 VAL    63     238.393   6.550 -25.219  1.00  0.00           C  
ATOM    935 HG21 VAL    63     238.397   5.573 -25.704  1.00  0.00           H  
ATOM    936 HG22 VAL    63     238.796   7.299 -25.901  1.00  0.00           H  
ATOM    937 HG23 VAL    63     237.403   6.871 -24.896  1.00  0.00           H  
ATOM    938  C   VAL    63     239.560   5.496 -21.725  1.00  0.00           C  
ATOM    939  O   VAL    63     240.545   4.848 -21.492  1.00  0.00           O  
ATOM    940  N   THR    64     239.057   6.380 -20.867  1.00  0.00           N  
ATOM    941  H   THR    64     238.281   6.929 -21.208  1.00  0.00           H  
ATOM    942  CA  THR    64     239.627   6.869 -19.640  1.00  0.00           C  
ATOM    943  HA  THR    64     240.078   6.053 -19.075  1.00  0.00           H  
ATOM    944  CB  THR    64     240.778   7.820 -19.804  1.00  0.00           C  
ATOM    945  HB  THR    64     241.554   7.311 -20.375  1.00  0.00           H  
ATOM    946  CG2 THR    64     241.483   8.349 -18.538  1.00  0.00           C  
ATOM    947 HG21 THR    64     242.198   9.138 -18.769  1.00  0.00           H  
ATOM    948 HG22 THR    64     241.883   7.568 -17.892  1.00  0.00           H  
ATOM    949 HG23 THR    64     240.659   8.853 -18.034  1.00  0.00           H  
ATOM    950  OG1 THR    64     240.395   9.004 -20.628  1.00  0.00           O  
ATOM    951  HG1 THR    64     239.612   9.409 -20.248  1.00  0.00           H  
ATOM    952  C   THR    64     238.458   7.439 -18.825  1.00  0.00           C  
ATOM    953  O   THR    64     237.701   8.248 -19.297  1.00  0.00           O  
ATOM    954  N   ASN    65     238.168   6.946 -17.550  1.00  0.00           N  
ATOM    955  H   ASN    65     238.821   6.303 -17.123  1.00  0.00           H  
ATOM    956  CA  ASN    65     237.174   7.346 -16.614  1.00  0.00           C  
ATOM    957  HA  ASN    65     236.653   8.217 -17.013  1.00  0.00           H  
ATOM    958  CB  ASN    65     236.173   6.174 -16.566  1.00  0.00           C  
ATOM    959  HB2 ASN    65     236.647   5.329 -16.067  1.00  0.00           H  
ATOM    960  HB3 ASN    65     235.325   6.506 -15.966  1.00  0.00           H  
ATOM    961  CG  ASN    65     235.714   5.678 -17.863  1.00  0.00           C  
ATOM    962  OD1 ASN    65     235.595   6.330 -18.866  1.00  0.00           O  
ATOM    963  ND2 ASN    65     235.322   4.416 -17.881  1.00  0.00           N  
ATOM    964 HD21 ASN    65     235.501   3.873 -17.048  1.00  0.00           H  
ATOM    965 HD22 ASN    65     234.760   4.168 -18.682  1.00  0.00           H  
ATOM    966  C   ASN    65     237.733   7.641 -15.242  1.00  0.00           C  
ATOM    967  O   ASN    65     238.899   7.568 -14.970  1.00  0.00           O  
ATOM    968  N   VAL    66     236.831   8.041 -14.371  1.00  0.00           N  
ATOM    969  H   VAL    66     235.849   8.176 -14.564  1.00  0.00           H  
ATOM    970  CA  VAL    66     237.233   8.279 -12.942  1.00  0.00           C  
ATOM    971  HA  VAL    66     237.989   7.548 -12.655  1.00  0.00           H  
ATOM    972  CB  VAL    66     237.855   9.739 -12.856  1.00  0.00           C  
ATOM    973  HB  VAL    66     238.797   9.805 -13.400  1.00  0.00           H  
ATOM    974  CG1 VAL    66     236.907  10.825 -13.460  1.00  0.00           C  
ATOM    975 HG11 VAL    66     237.166  10.831 -14.519  1.00  0.00           H  
ATOM    976 HG12 VAL    66     237.150  11.832 -13.119  1.00  0.00           H  
ATOM    977 HG13 VAL    66     235.870  10.577 -13.234  1.00  0.00           H  
ATOM    978  CG2 VAL    66     238.228  10.222 -11.420  1.00  0.00           C  
ATOM    979 HG21 VAL    66     238.918   9.523 -10.947  1.00  0.00           H  
ATOM    980 HG22 VAL    66     237.294  10.322 -10.867  1.00  0.00           H  
ATOM    981 HG23 VAL    66     238.681  11.208 -11.517  1.00  0.00           H  
ATOM    982  C   VAL    66     235.939   8.191 -12.020  1.00  0.00           C  
ATOM    983  O   VAL    66     234.814   8.271 -12.483  1.00  0.00           O  
ATOM    984  N   GLY    67     236.173   8.128 -10.678  1.00  0.00           N  
ATOM    985  H   GLY    67     237.126   8.084 -10.345  1.00  0.00           H  
ATOM    986  CA  GLY    67     235.220   8.168  -9.586  1.00  0.00           C  
ATOM    987  HA2 GLY    67     234.413   8.776  -9.995  1.00  0.00           H  
ATOM    988  HA3 GLY    67     234.801   7.188  -9.357  1.00  0.00           H  
ATOM    989  C   GLY    67     235.717   8.711  -8.243  1.00  0.00           C  
ATOM    990  O   GLY    67     236.896   8.565  -7.972  1.00  0.00           O  
ATOM    991  N   GLY    68     234.824   9.185  -7.364  1.00  0.00           N  
ATOM    992  H   GLY    68     233.859   9.143  -7.657  1.00  0.00           H  
ATOM    993  CA  GLY    68     235.267   9.691  -6.025  1.00  0.00           C  
ATOM    994  HA2 GLY    68     236.247   9.308  -5.742  1.00  0.00           H  
ATOM    995  HA3 GLY    68     235.306  10.780  -6.006  1.00  0.00           H  
ATOM    996  C   GLY    68     234.367   9.256  -4.923  1.00  0.00           C  
ATOM    997  O   GLY    68     233.213   8.905  -5.184  1.00  0.00           O  
ATOM    998  N   ALA    69     234.735   9.335  -3.677  1.00  0.00           N  
ATOM    999  H   ALA    69     235.703   9.561  -3.499  1.00  0.00           H  
ATOM   1000  CA  ALA    69     233.814   9.289  -2.547  1.00  0.00           C  
ATOM   1001  HA  ALA    69     232.840   9.708  -2.800  1.00  0.00           H  
ATOM   1002  CB  ALA    69     233.700   7.778  -2.215  1.00  0.00           C  
ATOM   1003  HB1 ALA    69     234.699   7.349  -2.133  1.00  0.00           H  
ATOM   1004  HB2 ALA    69     233.427   7.611  -1.173  1.00  0.00           H  
ATOM   1005  HB3 ALA    69     233.029   7.238  -2.883  1.00  0.00           H  
ATOM   1006  C   ALA    69     234.328  10.039  -1.311  1.00  0.00           C  
ATOM   1007  O   ALA    69     235.566  10.282  -1.255  1.00  0.00           O  
ATOM   1008  N   VAL    70     233.469  10.354  -0.382  1.00  0.00           N  
ATOM   1009  H   VAL    70     232.561   9.934  -0.518  1.00  0.00           H  
ATOM   1010  CA  VAL    70     233.589  11.315   0.841  1.00  0.00           C  
ATOM   1011  HA  VAL    70     234.621  11.221   1.179  1.00  0.00           H  
ATOM   1012  CB  VAL    70     233.382  12.726   0.477  1.00  0.00           C  
ATOM   1013  HB  VAL    70     233.543  13.340   1.363  1.00  0.00           H  
ATOM   1014  CG1 VAL    70     231.904  13.057   0.183  1.00  0.00           C  
ATOM   1015 HG11 VAL    70     231.524  12.403  -0.602  1.00  0.00           H  
ATOM   1016 HG12 VAL    70     231.888  14.095  -0.149  1.00  0.00           H  
ATOM   1017 HG13 VAL    70     231.302  12.887   1.076  1.00  0.00           H  
ATOM   1018  CG2 VAL    70     234.283  13.230  -0.612  1.00  0.00           C  
ATOM   1019 HG21 VAL    70     235.280  13.231  -0.173  1.00  0.00           H  
ATOM   1020 HG22 VAL    70     233.997  14.266  -0.796  1.00  0.00           H  
ATOM   1021 HG23 VAL    70     234.301  12.565  -1.475  1.00  0.00           H  
ATOM   1022  C   VAL    70     232.662  10.802   1.916  1.00  0.00           C  
ATOM   1023  O   VAL    70     231.547  10.277   1.710  1.00  0.00           O  
ATOM   1024  N   VAL    71     233.160  10.760   3.132  1.00  0.00           N  
ATOM   1025  H   VAL    71     234.037  11.241   3.272  1.00  0.00           H  
ATOM   1026  CA  VAL    71     232.420  10.289   4.352  1.00  0.00           C  
ATOM   1027  HA  VAL    71     231.376  10.216   4.046  1.00  0.00           H  
ATOM   1028  CB  VAL    71     233.064   8.964   4.759  1.00  0.00           C  
ATOM   1029  HB  VAL    71     234.140   9.117   4.843  1.00  0.00           H  
ATOM   1030  CG1 VAL    71     232.861   7.870   3.738  1.00  0.00           C  
ATOM   1031 HG11 VAL    71     233.166   8.050   2.707  1.00  0.00           H  
ATOM   1032 HG12 VAL    71     231.789   7.690   3.658  1.00  0.00           H  
ATOM   1033 HG13 VAL    71     233.333   6.908   3.939  1.00  0.00           H  
ATOM   1034  CG2 VAL    71     232.585   8.403   6.118  1.00  0.00           C  
ATOM   1035 HG21 VAL    71     232.837   7.343   6.156  1.00  0.00           H  
ATOM   1036 HG22 VAL    71     231.522   8.567   6.297  1.00  0.00           H  
ATOM   1037 HG23 VAL    71     233.125   8.847   6.955  1.00  0.00           H  
ATOM   1038  C   VAL    71     232.355  11.239   5.535  1.00  0.00           C  
ATOM   1039  O   VAL    71     233.329  11.990   5.782  1.00  0.00           O  
ATOM   1040  N   THR    72     231.323  11.132   6.347  1.00  0.00           N  
ATOM   1041  H   THR    72     230.702  10.387   6.063  1.00  0.00           H  
ATOM   1042  CA  THR    72     231.169  11.777   7.692  1.00  0.00           C  
ATOM   1043  HA  THR    72     232.194  11.843   8.057  1.00  0.00           H  
ATOM   1044  CB  THR    72     230.744  13.294   7.503  1.00  0.00           C  
ATOM   1045  HB  THR    72     231.450  13.728   6.795  1.00  0.00           H  
ATOM   1046  CG2 THR    72     229.300  13.575   7.022  1.00  0.00           C  
ATOM   1047 HG21 THR    72     229.322  13.154   6.016  1.00  0.00           H  
ATOM   1048 HG22 THR    72     229.064  14.639   7.009  1.00  0.00           H  
ATOM   1049 HG23 THR    72     228.589  12.954   7.568  1.00  0.00           H  
ATOM   1050  OG1 THR    72     230.943  13.889   8.802  1.00  0.00           O  
ATOM   1051  HG1 THR    72     231.514  14.613   8.537  1.00  0.00           H  
ATOM   1052  C   THR    72     230.137  11.134   8.727  1.00  0.00           C  
ATOM   1053  O   THR    72     229.062  10.608   8.445  1.00  0.00           O  
ATOM   1054  N   GLY    73     230.436  11.337  10.006  1.00  0.00           N  
ATOM   1055  H   GLY    73     231.163  12.027  10.126  1.00  0.00           H  
ATOM   1056  CA  GLY    73     229.746  10.699  11.144  1.00  0.00           C  
ATOM   1057  HA2 GLY    73     229.109   9.935  10.698  1.00  0.00           H  
ATOM   1058  HA3 GLY    73     230.426  10.323  11.908  1.00  0.00           H  
ATOM   1059  C   GLY    73     228.917  11.761  11.850  1.00  0.00           C  
ATOM   1060  O   GLY    73     227.958  11.380  12.557  1.00  0.00           O  
ATOM   1061  N   VAL    74     229.091  13.099  11.528  1.00  0.00           N  
ATOM   1062  H   VAL    74     229.807  13.383  10.875  1.00  0.00           H  
ATOM   1063  CA  VAL    74     228.272  14.190  12.000  1.00  0.00           C  
ATOM   1064  HA  VAL    74     228.386  14.209  13.084  1.00  0.00           H  
ATOM   1065  CB  VAL    74     228.761  15.645  11.725  1.00  0.00           C  
ATOM   1066  HB  VAL    74     228.078  16.316  12.246  1.00  0.00           H  
ATOM   1067  CG1 VAL    74     230.175  16.008  12.197  1.00  0.00           C  
ATOM   1068 HG11 VAL    74     230.037  15.976  13.278  1.00  0.00           H  
ATOM   1069 HG12 VAL    74     230.425  17.055  12.029  1.00  0.00           H  
ATOM   1070 HG13 VAL    74     231.054  15.463  11.853  1.00  0.00           H  
ATOM   1071  CG2 VAL    74     228.640  15.995  10.223  1.00  0.00           C  
ATOM   1072 HG21 VAL    74     229.198  16.889   9.946  1.00  0.00           H  
ATOM   1073 HG22 VAL    74     227.581  16.162  10.025  1.00  0.00           H  
ATOM   1074 HG23 VAL    74     229.016  15.138   9.665  1.00  0.00           H  
ATOM   1075  C   VAL    74     226.832  14.053  11.660  1.00  0.00           C  
ATOM   1076  O   VAL    74     225.956  14.789  12.223  1.00  0.00           O  
ATOM   1077  N   THR    75     226.441  13.325  10.602  1.00  0.00           N  
ATOM   1078  H   THR    75     227.092  12.720  10.121  1.00  0.00           H  
ATOM   1079  CA  THR    75     225.055  12.922  10.240  1.00  0.00           C  
ATOM   1080  HA  THR    75     224.564  13.773   9.768  1.00  0.00           H  
ATOM   1081  CB  THR    75     225.148  11.825   9.155  1.00  0.00           C  
ATOM   1082  HB  THR    75     225.546  12.332   8.275  1.00  0.00           H  
ATOM   1083  CG2 THR    75     223.805  11.283   8.692  1.00  0.00           C  
ATOM   1084 HG21 THR    75     223.287  11.874   7.937  1.00  0.00           H  
ATOM   1085 HG22 THR    75     223.088  11.075   9.486  1.00  0.00           H  
ATOM   1086 HG23 THR    75     224.041  10.390   8.113  1.00  0.00           H  
ATOM   1087  OG1 THR    75     226.047  10.831   9.551  1.00  0.00           O  
ATOM   1088  HG1 THR    75     225.605  10.187  10.108  1.00  0.00           H  
ATOM   1089  C   THR    75     224.205  12.512  11.408  1.00  0.00           C  
ATOM   1090  O   THR    75     223.025  12.847  11.546  1.00  0.00           O  
ATOM   1091  N   ALA    76     224.817  11.667  12.349  1.00  0.00           N  
ATOM   1092  H   ALA    76     225.750  11.419  12.052  1.00  0.00           H  
ATOM   1093  CA  ALA    76     224.192  11.072  13.511  1.00  0.00           C  
ATOM   1094  HA  ALA    76     223.278  10.581  13.178  1.00  0.00           H  
ATOM   1095  CB  ALA    76     225.075  10.065  14.167  1.00  0.00           C  
ATOM   1096  HB1 ALA    76     226.048  10.513  14.369  1.00  0.00           H  
ATOM   1097  HB2 ALA    76     224.605   9.722  15.089  1.00  0.00           H  
ATOM   1098  HB3 ALA    76     225.183   9.174  13.549  1.00  0.00           H  
ATOM   1099  C   ALA    76     223.767  12.142  14.552  1.00  0.00           C  
ATOM   1100  O   ALA    76     222.666  12.094  15.180  1.00  0.00           O  
ATOM   1101  N   VAL    77     224.562  13.235  14.672  1.00  0.00           N  
ATOM   1102  H   VAL    77     225.481  13.153  14.261  1.00  0.00           H  
ATOM   1103  CA  VAL    77     224.316  14.436  15.441  1.00  0.00           C  
ATOM   1104  HA  VAL    77     223.618  14.045  16.182  1.00  0.00           H  
ATOM   1105  CB  VAL    77     225.601  14.867  16.203  1.00  0.00           C  
ATOM   1106  HB  VAL    77     225.979  13.952  16.659  1.00  0.00           H  
ATOM   1107  CG1 VAL    77     226.858  15.248  15.415  1.00  0.00           C  
ATOM   1108 HG11 VAL    77     227.331  14.353  15.011  1.00  0.00           H  
ATOM   1109 HG12 VAL    77     227.450  15.804  16.142  1.00  0.00           H  
ATOM   1110 HG13 VAL    77     226.654  15.867  14.541  1.00  0.00           H  
ATOM   1111  CG2 VAL    77     225.270  15.818  17.407  1.00  0.00           C  
ATOM   1112 HG21 VAL    77     225.095  16.843  17.082  1.00  0.00           H  
ATOM   1113 HG22 VAL    77     226.204  15.931  17.958  1.00  0.00           H  
ATOM   1114 HG23 VAL    77     224.562  15.368  18.102  1.00  0.00           H  
ATOM   1115  C   VAL    77     223.467  15.570  14.739  1.00  0.00           C  
ATOM   1116  O   VAL    77     222.786  16.261  15.418  1.00  0.00           O  
ATOM   1117  N   ALA    78     223.543  15.756  13.414  1.00  0.00           N  
ATOM   1118  H   ALA    78     224.161  15.168  12.874  1.00  0.00           H  
ATOM   1119  CA  ALA    78     222.729  16.694  12.654  1.00  0.00           C  
ATOM   1120  HA  ALA    78     222.555  17.647  13.153  1.00  0.00           H  
ATOM   1121  CB  ALA    78     223.493  17.072  11.351  1.00  0.00           C  
ATOM   1122  HB1 ALA    78     224.514  17.374  11.583  1.00  0.00           H  
ATOM   1123  HB2 ALA    78     223.533  16.271  10.613  1.00  0.00           H  
ATOM   1124  HB3 ALA    78     223.024  17.933  10.874  1.00  0.00           H  
ATOM   1125  C   ALA    78     221.336  16.055  12.297  1.00  0.00           C  
ATOM   1126  O   ALA    78     220.581  16.701  11.543  1.00  0.00           O  
ATOM   1127  N   GLN    79     221.044  14.769  12.730  1.00  0.00           N  
ATOM   1128  H   GLN    79     221.731  14.167  13.160  1.00  0.00           H  
ATOM   1129  CA  GLN    79     219.885  13.999  12.274  1.00  0.00           C  
ATOM   1130  HA  GLN    79     220.198  13.631  11.297  1.00  0.00           H  
ATOM   1131  CB  GLN    79     219.659  12.655  13.029  1.00  0.00           C  
ATOM   1132  HB2 GLN    79     220.611  12.146  13.179  1.00  0.00           H  
ATOM   1133  HB3 GLN    79     219.350  12.917  14.041  1.00  0.00           H  
ATOM   1134  CG  GLN    79     218.817  11.778  12.141  1.00  0.00           C  
ATOM   1135  HG2 GLN    79     217.829  12.234  12.193  1.00  0.00           H  
ATOM   1136  HG3 GLN    79     219.226  11.834  11.132  1.00  0.00           H  
ATOM   1137  CD  GLN    79     218.708  10.294  12.592  1.00  0.00           C  
ATOM   1138  OE1 GLN    79     219.059   9.849  13.686  1.00  0.00           O  
ATOM   1139  NE2 GLN    79     218.277   9.409  11.648  1.00  0.00           N  
ATOM   1140 HE21 GLN    79     217.922   9.637  10.730  1.00  0.00           H  
ATOM   1141 HE22 GLN    79     218.139   8.514  12.095  1.00  0.00           H  
ATOM   1142  C   GLN    79     218.607  14.786  12.100  1.00  0.00           C  
ATOM   1143  O   GLN    79     218.108  14.884  11.039  1.00  0.00           O  
ATOM   1144  N   LYS    80     218.199  15.419  13.192  1.00  0.00           N  
ATOM   1145  H   LYS    80     218.785  15.287  14.004  1.00  0.00           H  
ATOM   1146  CA  LYS    80     217.028  16.329  13.301  1.00  0.00           C  
ATOM   1147  HA  LYS    80     216.110  15.743  13.336  1.00  0.00           H  
ATOM   1148  CB  LYS    80     217.157  16.988  14.686  1.00  0.00           C  
ATOM   1149  HB2 LYS    80     216.350  17.702  14.853  1.00  0.00           H  
ATOM   1150  HB3 LYS    80     216.938  16.236  15.444  1.00  0.00           H  
ATOM   1151  CG  LYS    80     218.410  17.823  15.028  1.00  0.00           C  
ATOM   1152  HG2 LYS    80     219.267  17.180  15.226  1.00  0.00           H  
ATOM   1153  HG3 LYS    80     218.563  18.494  14.183  1.00  0.00           H  
ATOM   1154  CD  LYS    80     218.158  18.722  16.267  1.00  0.00           C  
ATOM   1155  HD2 LYS    80     217.341  19.388  15.992  1.00  0.00           H  
ATOM   1156  HD3 LYS    80     217.801  18.069  17.064  1.00  0.00           H  
ATOM   1157  CE  LYS    80     219.375  19.574  16.645  1.00  0.00           C  
ATOM   1158  HE2 LYS    80     220.090  18.857  17.047  1.00  0.00           H  
ATOM   1159  HE3 LYS    80     219.799  20.084  15.780  1.00  0.00           H  
ATOM   1160  NZ  LYS    80     218.985  20.402  17.784  1.00  0.00           N  
ATOM   1161  HZ1 LYS    80     218.780  19.691  18.472  1.00  0.00           H  
ATOM   1162  HZ2 LYS    80     219.696  21.055  18.081  1.00  0.00           H  
ATOM   1163  HZ3 LYS    80     218.157  20.958  17.620  1.00  0.00           H  
ATOM   1164  C   LYS    80     216.852  17.317  12.167  1.00  0.00           C  
ATOM   1165  O   LYS    80     215.709  17.470  11.664  1.00  0.00           O  
ATOM   1166  N   THR    81     217.926  17.983  11.652  1.00  0.00           N  
ATOM   1167  H   THR    81     218.819  17.618  11.952  1.00  0.00           H  
ATOM   1168  CA  THR    81     217.833  18.992  10.567  1.00  0.00           C  
ATOM   1169  HA  THR    81     216.822  19.372  10.422  1.00  0.00           H  
ATOM   1170  CB  THR    81     218.571  20.271  11.011  1.00  0.00           C  
ATOM   1171  HB  THR    81     218.280  20.991  10.246  1.00  0.00           H  
ATOM   1172  CG2 THR    81     220.095  20.172  11.166  1.00  0.00           C  
ATOM   1173 HG21 THR    81     220.208  20.091  12.247  1.00  0.00           H  
ATOM   1174 HG22 THR    81     220.588  20.982  10.630  1.00  0.00           H  
ATOM   1175 HG23 THR    81     220.388  19.271  10.628  1.00  0.00           H  
ATOM   1176  OG1 THR    81     218.108  20.798  12.290  1.00  0.00           O  
ATOM   1177  HG1 THR    81     217.163  20.668  12.185  1.00  0.00           H  
ATOM   1178  C   THR    81     218.268  18.458   9.203  1.00  0.00           C  
ATOM   1179  O   THR    81     218.495  19.300   8.341  1.00  0.00           O  
ATOM   1180  N   VAL    82     218.427  17.161   9.105  1.00  0.00           N  
ATOM   1181  H   VAL    82     218.403  16.648   9.975  1.00  0.00           H  
ATOM   1182  CA  VAL    82     218.684  16.316   7.840  1.00  0.00           C  
ATOM   1183  HA  VAL    82     218.754  16.989   6.986  1.00  0.00           H  
ATOM   1184  CB  VAL    82     220.112  15.671   7.869  1.00  0.00           C  
ATOM   1185  HB  VAL    82     220.685  16.210   8.623  1.00  0.00           H  
ATOM   1186  CG1 VAL    82     220.129  14.179   8.336  1.00  0.00           C  
ATOM   1187 HG11 VAL    82     219.597  13.659   7.540  1.00  0.00           H  
ATOM   1188 HG12 VAL    82     219.510  14.070   9.226  1.00  0.00           H  
ATOM   1189 HG13 VAL    82     221.097  13.748   8.592  1.00  0.00           H  
ATOM   1190  CG2 VAL    82     220.722  15.877   6.522  1.00  0.00           C  
ATOM   1191 HG21 VAL    82     221.616  15.272   6.367  1.00  0.00           H  
ATOM   1192 HG22 VAL    82     221.006  16.913   6.339  1.00  0.00           H  
ATOM   1193 HG23 VAL    82     220.014  15.509   5.778  1.00  0.00           H  
ATOM   1194  C   VAL    82     217.568  15.393   7.505  1.00  0.00           C  
ATOM   1195  O   VAL    82     217.149  15.316   6.351  1.00  0.00           O  
ATOM   1196  N   GLU    83     216.877  14.802   8.524  1.00  0.00           N  
ATOM   1197  H   GLU    83     217.315  14.816   9.434  1.00  0.00           H  
ATOM   1198  CA  GLU    83     215.578  14.068   8.359  1.00  0.00           C  
ATOM   1199  HA  GLU    83     215.681  13.304   7.590  1.00  0.00           H  
ATOM   1200  CB  GLU    83     215.468  13.293   9.701  1.00  0.00           C  
ATOM   1201  HB2 GLU    83     216.284  12.646  10.023  1.00  0.00           H  
ATOM   1202  HB3 GLU    83     215.571  14.040  10.488  1.00  0.00           H  
ATOM   1203  CG  GLU    83     214.123  12.565   9.970  1.00  0.00           C  
ATOM   1204  HG2 GLU    83     214.114  12.377  11.044  1.00  0.00           H  
ATOM   1205  HG3 GLU    83     213.336  13.283   9.742  1.00  0.00           H  
ATOM   1206  CD  GLU    83     213.989  11.193   9.340  1.00  0.00           C  
ATOM   1207  OE1 GLU    83     214.524  10.844   8.232  1.00  0.00           O  
ATOM   1208  OE2 GLU    83     213.226  10.377   9.894  1.00  0.00           O  
ATOM   1209  C   GLU    83     214.419  14.973   7.980  1.00  0.00           C  
ATOM   1210  O   GLU    83     213.378  14.392   7.564  1.00  0.00           O  
ATOM   1211  N   GLY    84     214.600  16.335   8.002  1.00  0.00           N  
ATOM   1212  H   GLY    84     215.439  16.710   8.422  1.00  0.00           H  
ATOM   1213  CA  GLY    84     213.630  17.307   7.545  1.00  0.00           C  
ATOM   1214  HA2 GLY    84     212.593  17.070   7.784  1.00  0.00           H  
ATOM   1215  HA3 GLY    84     213.746  18.240   8.097  1.00  0.00           H  
ATOM   1216  C   GLY    84     213.530  17.604   6.084  1.00  0.00           C  
ATOM   1217  O   GLY    84     213.514  18.701   5.587  1.00  0.00           O  
ATOM   1218  N   ALA    85     213.649  16.529   5.272  1.00  0.00           N  
ATOM   1219  H   ALA    85     213.819  15.674   5.781  1.00  0.00           H  
ATOM   1220  CA  ALA    85     213.777  16.615   3.790  1.00  0.00           C  
ATOM   1221  HA  ALA    85     213.841  15.574   3.474  1.00  0.00           H  
ATOM   1222  CB  ALA    85     212.460  17.186   3.221  1.00  0.00           C  
ATOM   1223  HB1 ALA    85     212.413  16.984   2.151  1.00  0.00           H  
ATOM   1224  HB2 ALA    85     211.638  16.537   3.523  1.00  0.00           H  
ATOM   1225  HB3 ALA    85     212.350  18.261   3.360  1.00  0.00           H  
ATOM   1226  C   ALA    85     215.097  17.267   3.247  1.00  0.00           C  
ATOM   1227  O   ALA    85     215.085  17.806   2.121  1.00  0.00           O  
ATOM   1228  N   GLY    86     216.139  17.179   4.038  1.00  0.00           N  
ATOM   1229  H   GLY    86     216.145  16.549   4.828  1.00  0.00           H  
ATOM   1230  CA  GLY    86     217.404  17.847   3.650  1.00  0.00           C  
ATOM   1231  HA2 GLY    86     217.182  18.830   3.234  1.00  0.00           H  
ATOM   1232  HA3 GLY    86     217.875  18.023   4.617  1.00  0.00           H  
ATOM   1233  C   GLY    86     218.435  17.153   2.811  1.00  0.00           C  
ATOM   1234  O   GLY    86     218.079  16.206   2.121  1.00  0.00           O  
ATOM   1235  N   SER    87     219.712  17.529   2.851  1.00  0.00           N  
ATOM   1236  H   SER    87     219.964  18.362   3.364  1.00  0.00           H  
ATOM   1237  CA  SER    87     220.767  16.745   2.227  1.00  0.00           C  
ATOM   1238  HA  SER    87     220.569  15.673   2.207  1.00  0.00           H  
ATOM   1239  CB  SER    87     221.116  17.198   0.910  1.00  0.00           C  
ATOM   1240  HB2 SER    87     220.288  17.070   0.212  1.00  0.00           H  
ATOM   1241  HB3 SER    87     221.381  18.243   1.075  1.00  0.00           H  
ATOM   1242  OG  SER    87     222.214  16.539   0.271  1.00  0.00           O  
ATOM   1243  HG  SER    87     221.812  15.903  -0.325  1.00  0.00           H  
ATOM   1244  C   SER    87     222.079  16.981   3.122  1.00  0.00           C  
ATOM   1245  O   SER    87     222.288  18.041   3.692  1.00  0.00           O  
ATOM   1246  N   ILE    88     222.849  15.840   3.281  1.00  0.00           N  
ATOM   1247  H   ILE    88     222.488  14.951   2.967  1.00  0.00           H  
ATOM   1248  CA  ILE    88     224.152  15.821   3.946  1.00  0.00           C  
ATOM   1249  HA  ILE    88     223.940  16.327   4.888  1.00  0.00           H  
ATOM   1250  CB  ILE    88     224.714  14.444   4.211  1.00  0.00           C  
ATOM   1251  HB  ILE    88     223.913  13.772   4.520  1.00  0.00           H  
ATOM   1252  CG2 ILE    88     225.373  13.728   2.933  1.00  0.00           C  
ATOM   1253 HG21 ILE    88     225.797  12.748   3.150  1.00  0.00           H  
ATOM   1254 HG22 ILE    88     226.186  14.321   2.513  1.00  0.00           H  
ATOM   1255 HG23 ILE    88     224.605  13.594   2.172  1.00  0.00           H  
ATOM   1256  CG1 ILE    88     225.753  14.440   5.368  1.00  0.00           C  
ATOM   1257 HG12 ILE    88     226.300  13.497   5.351  1.00  0.00           H  
ATOM   1258 HG13 ILE    88     226.508  15.205   5.188  1.00  0.00           H  
ATOM   1259  CD1 ILE    88     225.255  14.997   6.703  1.00  0.00           C  
ATOM   1260 HD11 ILE    88     226.072  14.914   7.421  1.00  0.00           H  
ATOM   1261 HD12 ILE    88     224.424  14.449   7.145  1.00  0.00           H  
ATOM   1262 HD13 ILE    88     224.972  16.046   6.617  1.00  0.00           H  
ATOM   1263  C   ILE    88     225.207  16.704   3.198  1.00  0.00           C  
ATOM   1264  O   ILE    88     226.126  17.172   3.929  1.00  0.00           O  
ATOM   1265  N   ALA    89     225.149  16.887   1.893  1.00  0.00           N  
ATOM   1266  H   ALA    89     224.569  16.336   1.276  1.00  0.00           H  
ATOM   1267  CA  ALA    89     226.197  17.658   1.171  1.00  0.00           C  
ATOM   1268  HA  ALA    89     227.056  16.991   1.242  1.00  0.00           H  
ATOM   1269  CB  ALA    89     225.959  17.557  -0.343  1.00  0.00           C  
ATOM   1270  HB1 ALA    89     225.700  16.532  -0.607  1.00  0.00           H  
ATOM   1271  HB2 ALA    89     225.170  18.245  -0.649  1.00  0.00           H  
ATOM   1272  HB3 ALA    89     226.899  17.873  -0.796  1.00  0.00           H  
ATOM   1273  C   ALA    89     226.656  18.910   1.784  1.00  0.00           C  
ATOM   1274  O   ALA    89     227.838  19.156   1.812  1.00  0.00           O  
ATOM   1275  N   ALA    90     225.733  19.707   2.329  1.00  0.00           N  
ATOM   1276  H   ALA    90     224.802  19.353   2.496  1.00  0.00           H  
ATOM   1277  CA  ALA    90     226.012  21.002   2.949  1.00  0.00           C  
ATOM   1278  HA  ALA    90     226.730  21.622   2.413  1.00  0.00           H  
ATOM   1279  CB  ALA    90     224.677  21.757   3.080  1.00  0.00           C  
ATOM   1280  HB1 ALA    90     225.013  22.788   3.191  1.00  0.00           H  
ATOM   1281  HB2 ALA    90     224.190  21.600   2.118  1.00  0.00           H  
ATOM   1282  HB3 ALA    90     224.068  21.405   3.913  1.00  0.00           H  
ATOM   1283  C   ALA    90     226.689  20.804   4.334  1.00  0.00           C  
ATOM   1284  O   ALA    90     227.574  21.609   4.624  1.00  0.00           O  
ATOM   1285  N   ALA    91     226.429  19.745   5.119  1.00  0.00           N  
ATOM   1286  H   ALA    91     225.755  19.037   4.864  1.00  0.00           H  
ATOM   1287  CA  ALA    91     227.213  19.694   6.344  1.00  0.00           C  
ATOM   1288  HA  ALA    91     227.462  20.728   6.586  1.00  0.00           H  
ATOM   1289  CB  ALA    91     226.235  19.319   7.458  1.00  0.00           C  
ATOM   1290  HB1 ALA    91     226.732  19.610   8.383  1.00  0.00           H  
ATOM   1291  HB2 ALA    91     225.271  19.816   7.347  1.00  0.00           H  
ATOM   1292  HB3 ALA    91     226.079  18.241   7.494  1.00  0.00           H  
ATOM   1293  C   ALA    91     228.494  18.935   6.231  1.00  0.00           C  
ATOM   1294  O   ALA    91     229.389  19.312   6.994  1.00  0.00           O  
ATOM   1295  N   THR    92     228.602  18.007   5.305  1.00  0.00           N  
ATOM   1296  H   THR    92     227.750  17.677   4.875  1.00  0.00           H  
ATOM   1297  CA  THR    92     229.894  17.393   4.924  1.00  0.00           C  
ATOM   1298  HA  THR    92     230.452  17.045   5.794  1.00  0.00           H  
ATOM   1299  CB  THR    92     229.520  16.238   3.983  1.00  0.00           C  
ATOM   1300  HB  THR    92     228.731  15.697   4.505  1.00  0.00           H  
ATOM   1301  CG2 THR    92     230.671  15.255   3.659  1.00  0.00           C  
ATOM   1302 HG21 THR    92     231.299  15.163   4.546  1.00  0.00           H  
ATOM   1303 HG22 THR    92     231.327  15.673   2.896  1.00  0.00           H  
ATOM   1304 HG23 THR    92     230.207  14.336   3.300  1.00  0.00           H  
ATOM   1305  OG1 THR    92     228.906  16.694   2.795  1.00  0.00           O  
ATOM   1306  HG1 THR    92     227.967  16.652   2.988  1.00  0.00           H  
ATOM   1307  C   THR    92     230.877  18.340   4.133  1.00  0.00           C  
ATOM   1308  O   THR    92     232.068  18.265   4.375  1.00  0.00           O  
ATOM   1309  N   GLY    93     230.382  19.108   3.219  1.00  0.00           N  
ATOM   1310  H   GLY    93     229.374  19.087   3.159  1.00  0.00           H  
ATOM   1311  CA  GLY    93     231.088  20.043   2.281  1.00  0.00           C  
ATOM   1312  HA2 GLY    93     230.392  20.880   2.234  1.00  0.00           H  
ATOM   1313  HA3 GLY    93     231.934  20.394   2.872  1.00  0.00           H  
ATOM   1314  C   GLY    93     231.322  19.500   0.877  1.00  0.00           C  
ATOM   1315  O   GLY    93     232.269  19.830   0.148  1.00  0.00           O  
ATOM   1316  N   PHE    94     230.391  18.649   0.341  1.00  0.00           N  
ATOM   1317  H   PHE    94     229.660  18.417   0.998  1.00  0.00           H  
ATOM   1318  CA  PHE    94     230.524  17.960  -1.021  1.00  0.00           C  
ATOM   1319  HA  PHE    94     231.546  17.715  -1.308  1.00  0.00           H  
ATOM   1320  CB  PHE    94     229.822  16.597  -0.928  1.00  0.00           C  
ATOM   1321  HB2 PHE    94     230.332  15.955  -0.209  1.00  0.00           H  
ATOM   1322  HB3 PHE    94     228.841  16.734  -0.472  1.00  0.00           H  
ATOM   1323  CG  PHE    94     229.737  15.801  -2.201  1.00  0.00           C  
ATOM   1324  CD1 PHE    94     230.812  15.172  -2.894  1.00  0.00           C  
ATOM   1325  HD1 PHE    94     231.797  15.363  -2.496  1.00  0.00           H  
ATOM   1326  CE1 PHE    94     230.571  14.182  -3.857  1.00  0.00           C  
ATOM   1327  HE1 PHE    94     231.391  13.614  -4.274  1.00  0.00           H  
ATOM   1328  CZ  PHE    94     229.246  14.016  -4.275  1.00  0.00           C  
ATOM   1329  HZ  PHE    94     228.959  13.321  -5.050  1.00  0.00           H  
ATOM   1330  CE2 PHE    94     228.166  14.778  -3.763  1.00  0.00           C  
ATOM   1331  HE2 PHE    94     227.155  14.610  -4.105  1.00  0.00           H  
ATOM   1332  CD2 PHE    94     228.457  15.641  -2.706  1.00  0.00           C  
ATOM   1333  HD2 PHE    94     227.708  16.270  -2.247  1.00  0.00           H  
ATOM   1334  C   PHE    94     229.966  18.746  -2.236  1.00  0.00           C  
ATOM   1335  O   PHE    94     230.470  18.657  -3.372  1.00  0.00           O  
ATOM   1336  N   VAL    95     229.010  19.668  -2.010  1.00  0.00           N  
ATOM   1337  H   VAL    95     228.630  19.647  -1.075  1.00  0.00           H  
ATOM   1338  CA  VAL    95     228.495  20.614  -2.905  1.00  0.00           C  
ATOM   1339  HA  VAL    95     228.644  20.214  -3.909  1.00  0.00           H  
ATOM   1340  CB  VAL    95     226.974  20.665  -2.734  1.00  0.00           C  
ATOM   1341  HB  VAL    95     226.650  20.841  -1.708  1.00  0.00           H  
ATOM   1342  CG1 VAL    95     226.390  21.903  -3.523  1.00  0.00           C  
ATOM   1343 HG11 VAL    95     226.563  21.938  -4.599  1.00  0.00           H  
ATOM   1344 HG12 VAL    95     226.849  22.819  -3.151  1.00  0.00           H  
ATOM   1345 HG13 VAL    95     225.320  21.971  -3.331  1.00  0.00           H  
ATOM   1346  CG2 VAL    95     226.315  19.470  -3.465  1.00  0.00           C  
ATOM   1347 HG21 VAL    95     225.227  19.469  -3.405  1.00  0.00           H  
ATOM   1348 HG22 VAL    95     226.540  18.496  -3.033  1.00  0.00           H  
ATOM   1349 HG23 VAL    95     226.641  19.597  -4.497  1.00  0.00           H  
ATOM   1350  C   VAL    95     229.151  22.086  -2.688  1.00  0.00           C  
ATOM   1351  O   VAL    95     229.361  22.398  -1.519  1.00  0.00           O  
ATOM   1352  N   LYS    96     229.439  22.872  -3.742  1.00  0.00           N  
ATOM   1353  H   LYS    96     229.116  22.517  -4.631  1.00  0.00           H  
ATOM   1354  CA  LYS    96     230.083  24.180  -3.525  1.00  0.00           C  
ATOM   1355  HA  LYS    96     230.709  24.129  -2.634  1.00  0.00           H  
ATOM   1356  CB  LYS    96     231.048  24.408  -4.717  1.00  0.00           C  
ATOM   1357  HB2 LYS    96     230.372  24.516  -5.566  1.00  0.00           H  
ATOM   1358  HB3 LYS    96     231.573  25.356  -4.600  1.00  0.00           H  
ATOM   1359  CG  LYS    96     232.100  23.293  -4.846  1.00  0.00           C  
ATOM   1360  HG2 LYS    96     232.696  23.114  -3.951  1.00  0.00           H  
ATOM   1361  HG3 LYS    96     231.530  22.411  -5.138  1.00  0.00           H  
ATOM   1362  CD  LYS    96     233.177  23.591  -5.866  1.00  0.00           C  
ATOM   1363  HD2 LYS    96     232.702  23.654  -6.845  1.00  0.00           H  
ATOM   1364  HD3 LYS    96     233.604  24.568  -5.642  1.00  0.00           H  
ATOM   1365  CE  LYS    96     234.322  22.625  -5.747  1.00  0.00           C  
ATOM   1366  HE2 LYS    96     234.834  22.717  -4.790  1.00  0.00           H  
ATOM   1367  HE3 LYS    96     233.978  21.594  -5.836  1.00  0.00           H  
ATOM   1368  NZ  LYS    96     235.235  22.685  -6.961  1.00  0.00           N  
ATOM   1369  HZ1 LYS    96     235.905  21.929  -6.962  1.00  0.00           H  
ATOM   1370  HZ2 LYS    96     234.722  22.556  -7.822  1.00  0.00           H  
ATOM   1371  HZ3 LYS    96     235.734  23.563  -6.935  1.00  0.00           H  
ATOM   1372  C   LYS    96     229.205  25.393  -3.253  1.00  0.00           C  
ATOM   1373  O   LYS    96     228.070  25.471  -3.677  1.00  0.00           O  
ATOM   1374  N   LYS    97     229.758  26.464  -2.659  1.00  0.00           N  
ATOM   1375  H   LYS    97     230.749  26.388  -2.481  1.00  0.00           H  
ATOM   1376  CA  LYS    97     229.153  27.753  -2.405  1.00  0.00           C  
ATOM   1377  HA  LYS    97     228.414  27.668  -1.608  1.00  0.00           H  
ATOM   1378  CB  LYS    97     230.177  28.777  -1.903  1.00  0.00           C  
ATOM   1379  HB2 LYS    97     231.103  28.703  -2.474  1.00  0.00           H  
ATOM   1380  HB3 LYS    97     229.683  29.699  -2.210  1.00  0.00           H  
ATOM   1381  CG  LYS    97     230.515  28.829  -0.376  1.00  0.00           C  
ATOM   1382  HG2 LYS    97     229.571  28.791   0.169  1.00  0.00           H  
ATOM   1383  HG3 LYS    97     230.941  27.874  -0.068  1.00  0.00           H  
ATOM   1384  CD  LYS    97     231.410  29.986   0.104  1.00  0.00           C  
ATOM   1385  HD2 LYS    97     230.869  30.896  -0.154  1.00  0.00           H  
ATOM   1386  HD3 LYS    97     231.411  29.902   1.191  1.00  0.00           H  
ATOM   1387  CE  LYS    97     232.890  29.858  -0.350  1.00  0.00           C  
ATOM   1388  HE2 LYS    97     233.421  29.069   0.183  1.00  0.00           H  
ATOM   1389  HE3 LYS    97     232.926  29.718  -1.431  1.00  0.00           H  
ATOM   1390  NZ  LYS    97     233.546  31.241  -0.116  1.00  0.00           N  
ATOM   1391  HZ1 LYS    97     233.457  31.497   0.857  1.00  0.00           H  
ATOM   1392  HZ2 LYS    97     234.555  31.218  -0.174  1.00  0.00           H  
ATOM   1393  HZ3 LYS    97     233.128  31.982  -0.661  1.00  0.00           H  
ATOM   1394  C   LYS    97     228.366  28.315  -3.586  1.00  0.00           C  
ATOM   1395  O   LYS    97     227.190  28.748  -3.424  1.00  0.00           O  
ATOM   1396  N   ASP    98     228.924  28.258  -4.821  1.00  0.00           N  
ATOM   1397  H   ASP    98     229.893  27.973  -4.840  1.00  0.00           H  
ATOM   1398  CA  ASP    98     228.255  28.543  -6.126  1.00  0.00           C  
ATOM   1399  HA  ASP    98     227.860  29.555  -6.218  1.00  0.00           H  
ATOM   1400  CB  ASP    98     229.208  28.278  -7.270  1.00  0.00           C  
ATOM   1401  HB2 ASP    98     230.155  28.799  -7.127  1.00  0.00           H  
ATOM   1402  HB3 ASP    98     229.429  27.214  -7.187  1.00  0.00           H  
ATOM   1403  CG  ASP    98     228.621  28.591  -8.661  1.00  0.00           C  
ATOM   1404  OD1 ASP    98     228.874  27.752  -9.543  1.00  0.00           O  
ATOM   1405  OD2 ASP    98     228.231  29.781  -8.854  1.00  0.00           O  
ATOM   1406  C   ASP    98     226.906  27.753  -6.309  1.00  0.00           C  
ATOM   1407  O   ASP    98     225.878  28.344  -6.706  1.00  0.00           O  
ATOM   1408  N   GLN    99     226.842  26.454  -5.856  1.00  0.00           N  
ATOM   1409  H   GLN    99     227.672  26.018  -5.480  1.00  0.00           H  
ATOM   1410  CA  GLN    99     225.585  25.683  -5.936  1.00  0.00           C  
ATOM   1411  HA  GLN    99     225.070  25.918  -6.867  1.00  0.00           H  
ATOM   1412  CB  GLN    99     225.938  24.198  -6.177  1.00  0.00           C  
ATOM   1413  HB2 GLN    99     226.586  23.972  -5.330  1.00  0.00           H  
ATOM   1414  HB3 GLN    99     225.114  23.496  -6.052  1.00  0.00           H  
ATOM   1415  CG  GLN    99     226.563  24.055  -7.602  1.00  0.00           C  
ATOM   1416  HG2 GLN    99     225.946  23.481  -8.293  1.00  0.00           H  
ATOM   1417  HG3 GLN    99     226.699  25.026  -8.076  1.00  0.00           H  
ATOM   1418  CD  GLN    99     227.990  23.428  -7.445  1.00  0.00           C  
ATOM   1419  OE1 GLN    99     228.323  22.642  -6.519  1.00  0.00           O  
ATOM   1420  NE2 GLN    99     229.007  23.741  -8.341  1.00  0.00           N  
ATOM   1421 HE21 GLN    99     228.713  24.307  -9.124  1.00  0.00           H  
ATOM   1422 HE22 GLN    99     229.955  23.475  -8.119  1.00  0.00           H  
ATOM   1423  C   GLN    99     224.587  25.966  -4.778  1.00  0.00           C  
ATOM   1424  O   GLN    99     223.411  25.543  -4.787  1.00  0.00           O  
ATOM   1425  N   LEU   100     225.045  26.648  -3.724  1.00  0.00           N  
ATOM   1426  H   LEU   100     225.934  27.109  -3.852  1.00  0.00           H  
ATOM   1427  CA  LEU   100     224.369  26.881  -2.416  1.00  0.00           C  
ATOM   1428  HA  LEU   100     223.549  26.178  -2.271  1.00  0.00           H  
ATOM   1429  CB  LEU   100     225.355  26.624  -1.324  1.00  0.00           C  
ATOM   1430  HB2 LEU   100     226.238  27.214  -1.568  1.00  0.00           H  
ATOM   1431  HB3 LEU   100     224.980  27.041  -0.389  1.00  0.00           H  
ATOM   1432  CG  LEU   100     225.853  25.206  -1.197  1.00  0.00           C  
ATOM   1433  HG  LEU   100     226.140  24.856  -2.189  1.00  0.00           H  
ATOM   1434  CD1 LEU   100     224.721  24.203  -0.698  1.00  0.00           C  
ATOM   1435 HD11 LEU   100     224.076  23.809  -1.483  1.00  0.00           H  
ATOM   1436 HD12 LEU   100     224.108  24.698   0.056  1.00  0.00           H  
ATOM   1437 HD13 LEU   100     225.177  23.292  -0.310  1.00  0.00           H  
ATOM   1438  CD2 LEU   100     227.006  25.121  -0.153  1.00  0.00           C  
ATOM   1439 HD21 LEU   100     226.634  25.131   0.872  1.00  0.00           H  
ATOM   1440 HD22 LEU   100     227.692  25.964  -0.244  1.00  0.00           H  
ATOM   1441 HD23 LEU   100     227.505  24.174  -0.355  1.00  0.00           H  
ATOM   1442  C   LEU   100     223.811  28.343  -2.245  1.00  0.00           C  
ATOM   1443  O   LEU   100     223.350  28.759  -1.236  1.00  0.00           O  
ATOM   1444  N   GLY   101     223.795  29.123  -3.360  1.00  0.00           N  
ATOM   1445  H   GLY   101     224.339  28.728  -4.113  1.00  0.00           H  
ATOM   1446  CA  GLY   101     223.376  30.517  -3.492  1.00  0.00           C  
ATOM   1447  HA2 GLY   101     222.449  30.570  -2.922  1.00  0.00           H  
ATOM   1448  HA3 GLY   101     224.125  31.211  -3.110  1.00  0.00           H  
ATOM   1449  C   GLY   101     223.071  30.928  -4.918  1.00  0.00           C  
ATOM   1450  O   GLY   101     223.280  30.123  -5.878  1.00  0.00           O  
ATOM   1451  N   LYS   102     222.611  32.107  -5.103  1.00  0.00           N  
ATOM   1452  H   LYS   102     222.337  32.651  -4.297  1.00  0.00           H  
ATOM   1453  CA  LYS   102     222.240  32.748  -6.436  1.00  0.00           C  
ATOM   1454  HA  LYS   102     221.559  32.184  -7.073  1.00  0.00           H  
ATOM   1455  CB  LYS   102     221.701  34.203  -6.217  1.00  0.00           C  
ATOM   1456  HB2 LYS   102     222.163  34.577  -5.303  1.00  0.00           H  
ATOM   1457  HB3 LYS   102     222.046  34.883  -6.996  1.00  0.00           H  
ATOM   1458  CG  LYS   102     220.104  34.135  -6.122  1.00  0.00           C  
ATOM   1459  HG2 LYS   102     219.807  33.760  -7.101  1.00  0.00           H  
ATOM   1460  HG3 LYS   102     219.794  33.431  -5.350  1.00  0.00           H  
ATOM   1461  CD  LYS   102     219.596  35.514  -5.825  1.00  0.00           C  
ATOM   1462  HD2 LYS   102     220.062  35.958  -4.945  1.00  0.00           H  
ATOM   1463  HD3 LYS   102     219.696  36.160  -6.697  1.00  0.00           H  
ATOM   1464  CE  LYS   102     218.060  35.467  -5.561  1.00  0.00           C  
ATOM   1465  HE2 LYS   102     217.508  35.095  -6.424  1.00  0.00           H  
ATOM   1466  HE3 LYS   102     217.864  34.809  -4.714  1.00  0.00           H  
ATOM   1467  NZ  LYS   102     217.607  36.806  -5.237  1.00  0.00           N  
ATOM   1468  HZ1 LYS   102     216.600  36.790  -5.155  1.00  0.00           H  
ATOM   1469  HZ2 LYS   102     218.011  37.132  -4.371  1.00  0.00           H  
ATOM   1470  HZ3 LYS   102     217.789  37.467  -5.978  1.00  0.00           H  
ATOM   1471  C   LYS   102     223.511  32.761  -7.421  1.00  0.00           C  
ATOM   1472  O   LYS   102     224.611  33.160  -7.028  1.00  0.00           O  
ATOM   1473  N   ASN   103     223.357  32.351  -8.670  1.00  0.00           N  
ATOM   1474  H   ASN   103     222.451  31.986  -8.926  1.00  0.00           H  
ATOM   1475  CA  ASN   103     224.413  32.386  -9.731  1.00  0.00           C  
ATOM   1476  HA  ASN   103     225.291  31.869  -9.344  1.00  0.00           H  
ATOM   1477  CB  ASN   103     224.003  31.640 -11.038  1.00  0.00           C  
ATOM   1478  HB2 ASN   103     223.638  30.628 -10.863  1.00  0.00           H  
ATOM   1479  HB3 ASN   103     223.223  32.290 -11.435  1.00  0.00           H  
ATOM   1480  CG  ASN   103     225.120  31.592 -12.013  1.00  0.00           C  
ATOM   1481  OD1 ASN   103     226.303  31.490 -11.612  1.00  0.00           O  
ATOM   1482  ND2 ASN   103     225.009  31.417 -13.324  1.00  0.00           N  
ATOM   1483 HD21 ASN   103     224.064  31.479 -13.673  1.00  0.00           H  
ATOM   1484 HD22 ASN   103     225.884  31.577 -13.803  1.00  0.00           H  
ATOM   1485  C   ASN   103     224.883  33.849  -9.978  1.00  0.00           C  
ATOM   1486  O   ASN   103     224.040  34.775  -9.872  1.00  0.00           O  
ATOM   1487  N   GLU   104     226.140  34.060 -10.203  1.00  0.00           N  
ATOM   1488  H   GLU   104     226.708  33.231 -10.305  1.00  0.00           H  
ATOM   1489  CA  GLU   104     226.667  35.346 -10.744  1.00  0.00           C  
ATOM   1490  HA  GLU   104     225.948  36.067 -10.355  1.00  0.00           H  
ATOM   1491  CB  GLU   104     228.115  35.492 -10.156  1.00  0.00           C  
ATOM   1492  HB2 GLU   104     228.579  34.541  -9.896  1.00  0.00           H  
ATOM   1493  HB3 GLU   104     228.639  35.994 -10.969  1.00  0.00           H  
ATOM   1494  CG  GLU   104     228.095  36.392  -8.917  1.00  0.00           C  
ATOM   1495  HG2 GLU   104     227.328  36.028  -8.233  1.00  0.00           H  
ATOM   1496  HG3 GLU   104     229.034  36.262  -8.379  1.00  0.00           H  
ATOM   1497  CD  GLU   104     227.867  37.873  -9.154  1.00  0.00           C  
ATOM   1498  OE1 GLU   104     227.301  38.268 -10.146  1.00  0.00           O  
ATOM   1499  OE2 GLU   104     228.323  38.693  -8.343  1.00  0.00           O  
ATOM   1500  C   GLU   104     226.669  35.399 -12.318  1.00  0.00           C  
ATOM   1501  O   GLU   104     226.853  34.358 -12.935  1.00  0.00           O  
ATOM   1502  N   GLU   105     226.634  36.623 -12.824  1.00  0.00           N  
ATOM   1503  H   GLU   105     226.375  37.379 -12.207  1.00  0.00           H  
ATOM   1504  CA  GLU   105     226.760  36.962 -14.283  1.00  0.00           C  
ATOM   1505  HA  GLU   105     227.066  35.999 -14.693  1.00  0.00           H  
ATOM   1506  CB  GLU   105     225.388  37.314 -14.832  1.00  0.00           C  
ATOM   1507  HB2 GLU   105     224.678  36.634 -14.362  1.00  0.00           H  
ATOM   1508  HB3 GLU   105     225.124  38.330 -14.537  1.00  0.00           H  
ATOM   1509  CG  GLU   105     225.252  37.049 -16.385  1.00  0.00           C  
ATOM   1510  HG2 GLU   105     224.188  37.154 -16.596  1.00  0.00           H  
ATOM   1511  HG3 GLU   105     225.703  37.935 -16.831  1.00  0.00           H  
ATOM   1512  CD  GLU   105     225.797  35.747 -16.901  1.00  0.00           C  
ATOM   1513  OE1 GLU   105     225.002  34.829 -17.091  1.00  0.00           O  
ATOM   1514  OE2 GLU   105     227.010  35.631 -17.161  1.00  0.00           O  
ATOM   1515  C   GLU   105     227.853  38.033 -14.622  1.00  0.00           C  
ATOM   1516  O   GLU   105     227.642  39.128 -15.155  1.00  0.00           O  
ATOM   1517  N   GLY   106     229.064  37.490 -14.382  1.00  0.00           N  
ATOM   1518  H   GLY   106     229.053  36.638 -13.839  1.00  0.00           H  
ATOM   1519  CA  GLY   106     230.281  38.267 -14.529  1.00  0.00           C  
ATOM   1520  HA2 GLY   106     230.224  38.711 -15.523  1.00  0.00           H  
ATOM   1521  HA3 GLY   106     230.370  39.046 -13.772  1.00  0.00           H  
ATOM   1522  C   GLY   106     231.548  37.322 -14.484  1.00  0.00           C  
ATOM   1523  O   GLY   106     231.630  36.280 -15.187  1.00  0.00           O  
ATOM   1524  N   ALA   107     232.528  37.780 -13.701  1.00  0.00           N  
ATOM   1525  H   ALA   107     232.372  38.470 -12.981  1.00  0.00           H  
ATOM   1526  CA  ALA   107     233.832  37.060 -13.536  1.00  0.00           C  
ATOM   1527  HA  ALA   107     234.387  37.150 -14.470  1.00  0.00           H  
ATOM   1528  CB  ALA   107     234.585  38.008 -12.553  1.00  0.00           C  
ATOM   1529  HB1 ALA   107     234.047  38.057 -11.607  1.00  0.00           H  
ATOM   1530  HB2 ALA   107     235.534  37.584 -12.223  1.00  0.00           H  
ATOM   1531  HB3 ALA   107     234.695  39.003 -12.983  1.00  0.00           H  
ATOM   1532  C   ALA   107     233.790  35.652 -12.980  1.00  0.00           C  
ATOM   1533  O   ALA   107     232.946  35.286 -12.187  1.00  0.00           O  
ATOM   1534  N   PRO   108     234.749  34.791 -13.308  1.00  0.00           N  
ATOM   1535  CD  PRO   108     235.811  35.125 -14.188  1.00  0.00           C  
ATOM   1536  HD2 PRO   108     236.133  36.152 -14.018  1.00  0.00           H  
ATOM   1537  HD3 PRO   108     235.619  35.004 -15.254  1.00  0.00           H  
ATOM   1538  CG  PRO   108     236.896  34.210 -13.795  1.00  0.00           C  
ATOM   1539  HG2 PRO   108     237.568  34.617 -13.039  1.00  0.00           H  
ATOM   1540  HG3 PRO   108     237.486  33.945 -14.672  1.00  0.00           H  
ATOM   1541  CB  PRO   108     236.165  32.952 -13.326  1.00  0.00           C  
ATOM   1542  HB2 PRO   108     236.739  32.349 -12.622  1.00  0.00           H  
ATOM   1543  HB3 PRO   108     235.887  32.368 -14.203  1.00  0.00           H  
ATOM   1544  CA  PRO   108     234.950  33.528 -12.601  1.00  0.00           C  
ATOM   1545  HA  PRO   108     234.128  32.871 -12.884  1.00  0.00           H  
ATOM   1546  C   PRO   108     235.132  33.713 -11.090  1.00  0.00           C  
ATOM   1547  O   PRO   108     235.660  34.670 -10.597  1.00  0.00           O  
ATOM   1548  N   GLN   109     234.646  32.784 -10.287  1.00  0.00           N  
ATOM   1549  H   GLN   109     234.478  31.874 -10.692  1.00  0.00           H  
ATOM   1550  CA  GLN   109     234.365  32.820  -8.817  1.00  0.00           C  
ATOM   1551  HA  GLN   109     234.778  33.759  -8.448  1.00  0.00           H  
ATOM   1552  CB  GLN   109     232.827  32.696  -8.541  1.00  0.00           C  
ATOM   1553  HB2 GLN   109     232.420  31.754  -8.908  1.00  0.00           H  
ATOM   1554  HB3 GLN   109     232.572  32.535  -7.494  1.00  0.00           H  
ATOM   1555  CG  GLN   109     231.923  33.749  -9.168  1.00  0.00           C  
ATOM   1556  HG2 GLN   109     232.017  33.830 -10.251  1.00  0.00           H  
ATOM   1557  HG3 GLN   109     230.878  33.511  -8.974  1.00  0.00           H  
ATOM   1558  CD  GLN   109     232.382  35.034  -8.606  1.00  0.00           C  
ATOM   1559  OE1 GLN   109     232.206  35.330  -7.453  1.00  0.00           O  
ATOM   1560  NE2 GLN   109     232.939  35.866  -9.442  1.00  0.00           N  
ATOM   1561 HE21 GLN   109     233.072  35.542 -10.390  1.00  0.00           H  
ATOM   1562 HE22 GLN   109     233.219  36.756  -9.057  1.00  0.00           H  
ATOM   1563  C   GLN   109     235.262  31.881  -8.035  1.00  0.00           C  
ATOM   1564  O   GLN   109     234.959  31.470  -6.899  1.00  0.00           O  
ATOM   1565  N   GLU   110     236.437  31.583  -8.568  1.00  0.00           N  
ATOM   1566  H   GLU   110     236.681  32.101  -9.400  1.00  0.00           H  
ATOM   1567  CA  GLU   110     237.427  30.693  -7.905  1.00  0.00           C  
ATOM   1568  HA  GLU   110     237.035  29.686  -7.761  1.00  0.00           H  
ATOM   1569  CB  GLU   110     238.622  30.568  -8.812  1.00  0.00           C  
ATOM   1570  HB2 GLU   110     238.357  30.290  -9.832  1.00  0.00           H  
ATOM   1571  HB3 GLU   110     239.094  31.547  -8.892  1.00  0.00           H  
ATOM   1572  CG  GLU   110     239.611  29.519  -8.233  1.00  0.00           C  
ATOM   1573  HG2 GLU   110     240.156  29.955  -7.395  1.00  0.00           H  
ATOM   1574  HG3 GLU   110     238.955  28.676  -8.019  1.00  0.00           H  
ATOM   1575  CD  GLU   110     240.715  29.138  -9.230  1.00  0.00           C  
ATOM   1576  OE1 GLU   110     241.323  30.069  -9.816  1.00  0.00           O  
ATOM   1577  OE2 GLU   110     241.017  27.899  -9.305  1.00  0.00           O  
ATOM   1578  C   GLU   110     237.846  31.158  -6.450  1.00  0.00           C  
ATOM   1579  O   GLU   110     238.392  32.245  -6.210  1.00  0.00           O  
ATOM   1580  N   GLY   111     237.675  30.220  -5.511  1.00  0.00           N  
ATOM   1581  H   GLY   111     237.326  29.310  -5.774  1.00  0.00           H  
ATOM   1582  CA  GLY   111     237.850  30.500  -4.067  1.00  0.00           C  
ATOM   1583  HA2 GLY   111     237.742  29.496  -3.657  1.00  0.00           H  
ATOM   1584  HA3 GLY   111     238.808  31.001  -3.929  1.00  0.00           H  
ATOM   1585  C   GLY   111     236.686  31.325  -3.503  1.00  0.00           C  
ATOM   1586  O   GLY   111     236.478  31.285  -2.271  1.00  0.00           O  
ATOM   1587  N   ILE   112     235.995  32.199  -4.199  1.00  0.00           N  
ATOM   1588  H   ILE   112     236.202  32.324  -5.180  1.00  0.00           H  
ATOM   1589  CA  ILE   112     234.929  33.023  -3.718  1.00  0.00           C  
ATOM   1590  HA  ILE   112     235.287  33.265  -2.717  1.00  0.00           H  
ATOM   1591  CB  ILE   112     234.860  34.435  -4.410  1.00  0.00           C  
ATOM   1592  HB  ILE   112     234.525  34.203  -5.421  1.00  0.00           H  
ATOM   1593  CG2 ILE   112     236.338  34.958  -4.642  1.00  0.00           C  
ATOM   1594 HG21 ILE   112     236.803  35.058  -3.661  1.00  0.00           H  
ATOM   1595 HG22 ILE   112     236.353  35.937  -5.121  1.00  0.00           H  
ATOM   1596 HG23 ILE   112     236.966  34.303  -5.247  1.00  0.00           H  
ATOM   1597  CG1 ILE   112     233.967  35.545  -3.938  1.00  0.00           C  
ATOM   1598 HG12 ILE   112     234.257  36.484  -4.409  1.00  0.00           H  
ATOM   1599 HG13 ILE   112     232.921  35.273  -4.082  1.00  0.00           H  
ATOM   1600  CD1 ILE   112     234.098  35.843  -2.430  1.00  0.00           C  
ATOM   1601 HD11 ILE   112     235.129  36.183  -2.337  1.00  0.00           H  
ATOM   1602 HD12 ILE   112     233.889  34.962  -1.823  1.00  0.00           H  
ATOM   1603 HD13 ILE   112     233.431  36.638  -2.095  1.00  0.00           H  
ATOM   1604  C   ILE   112     233.636  32.330  -3.614  1.00  0.00           C  
ATOM   1605  O   ILE   112     232.956  32.667  -2.615  1.00  0.00           O  
ATOM   1606  N   LEU   113     233.366  31.419  -4.538  1.00  0.00           N  
ATOM   1607  H   LEU   113     234.080  31.262  -5.235  1.00  0.00           H  
ATOM   1608  CA  LEU   113     232.148  30.574  -4.585  1.00  0.00           C  
ATOM   1609  HA  LEU   113     231.735  30.332  -3.605  1.00  0.00           H  
ATOM   1610  CB  LEU   113     230.966  31.227  -5.400  1.00  0.00           C  
ATOM   1611  HB2 LEU   113     231.328  31.185  -6.427  1.00  0.00           H  
ATOM   1612  HB3 LEU   113     230.181  30.507  -5.168  1.00  0.00           H  
ATOM   1613  CG  LEU   113     230.391  32.547  -4.928  1.00  0.00           C  
ATOM   1614  HG  LEU   113     231.240  33.229  -4.891  1.00  0.00           H  
ATOM   1615  CD1 LEU   113     229.932  32.616  -3.462  1.00  0.00           C  
ATOM   1616 HD11 LEU   113     228.959  32.129  -3.397  1.00  0.00           H  
ATOM   1617 HD12 LEU   113     229.795  33.681  -3.276  1.00  0.00           H  
ATOM   1618 HD13 LEU   113     230.601  32.101  -2.773  1.00  0.00           H  
ATOM   1619  CD2 LEU   113     229.250  33.169  -5.735  1.00  0.00           C  
ATOM   1620 HD21 LEU   113     229.610  33.204  -6.763  1.00  0.00           H  
ATOM   1621 HD22 LEU   113     229.085  34.182  -5.370  1.00  0.00           H  
ATOM   1622 HD23 LEU   113     228.336  32.575  -5.724  1.00  0.00           H  
ATOM   1623  C   LEU   113     232.438  29.142  -5.146  1.00  0.00           C  
ATOM   1624  O   LEU   113     231.773  28.181  -4.709  1.00  0.00           O  
ATOM   1625  N   GLU   114     233.247  28.997  -6.148  1.00  0.00           N  
ATOM   1626  H   GLU   114     233.836  29.787  -6.369  1.00  0.00           H  
ATOM   1627  CA  GLU   114     233.734  27.734  -6.728  1.00  0.00           C  
ATOM   1628  HA  GLU   114     232.915  27.025  -6.848  1.00  0.00           H  
ATOM   1629  CB  GLU   114     234.307  27.992  -8.153  1.00  0.00           C  
ATOM   1630  HB2 GLU   114     235.117  28.698  -7.973  1.00  0.00           H  
ATOM   1631  HB3 GLU   114     234.737  27.087  -8.582  1.00  0.00           H  
ATOM   1632  CG  GLU   114     233.335  28.583  -9.186  1.00  0.00           C  
ATOM   1633  HG2 GLU   114     232.422  27.992  -9.267  1.00  0.00           H  
ATOM   1634  HG3 GLU   114     232.971  29.533  -8.795  1.00  0.00           H  
ATOM   1635  CD  GLU   114     233.968  28.811 -10.602  1.00  0.00           C  
ATOM   1636  OE1 GLU   114     234.326  27.750 -11.215  1.00  0.00           O  
ATOM   1637  OE2 GLU   114     234.016  29.990 -11.016  1.00  0.00           O  
ATOM   1638  C   GLU   114     234.632  27.035  -5.731  1.00  0.00           C  
ATOM   1639  O   GLU   114     235.567  26.298  -6.091  1.00  0.00           O  
ATOM   1640  N   ASP   115     234.347  27.029  -4.420  1.00  0.00           N  
ATOM   1641  H   ASP   115     233.422  27.394  -4.241  1.00  0.00           H  
ATOM   1642  CA  ASP   115     234.988  26.189  -3.326  1.00  0.00           C  
ATOM   1643  HA  ASP   115     235.482  25.345  -3.808  1.00  0.00           H  
ATOM   1644  CB  ASP   115     236.089  27.028  -2.503  1.00  0.00           C  
ATOM   1645  HB2 ASP   115     236.361  27.879  -3.127  1.00  0.00           H  
ATOM   1646  HB3 ASP   115     235.506  27.469  -1.694  1.00  0.00           H  
ATOM   1647  CG  ASP   115     237.314  26.229  -2.214  1.00  0.00           C  
ATOM   1648  OD1 ASP   115     237.149  25.018  -1.990  1.00  0.00           O  
ATOM   1649  OD2 ASP   115     238.482  26.699  -2.178  1.00  0.00           O  
ATOM   1650  C   ASP   115     233.983  25.621  -2.299  1.00  0.00           C  
ATOM   1651  O   ASP   115     232.761  25.893  -2.308  1.00  0.00           O  
ATOM   1652  N   MET   116     234.513  24.860  -1.327  1.00  0.00           N  
ATOM   1653  H   MET   116     235.503  24.681  -1.417  1.00  0.00           H  
ATOM   1654  CA  MET   116     233.799  24.188  -0.223  1.00  0.00           C  
ATOM   1655  HA  MET   116     232.802  24.016  -0.630  1.00  0.00           H  
ATOM   1656  CB  MET   116     234.379  22.861   0.111  1.00  0.00           C  
ATOM   1657  HB2 MET   116     235.391  22.902   0.515  1.00  0.00           H  
ATOM   1658  HB3 MET   116     233.815  22.353   0.893  1.00  0.00           H  
ATOM   1659  CG  MET   116     234.594  21.925  -1.036  1.00  0.00           C  
ATOM   1660  HG2 MET   116     233.661  21.687  -1.547  1.00  0.00           H  
ATOM   1661  HG3 MET   116     235.171  22.455  -1.793  1.00  0.00           H  
ATOM   1662  SD  MET   116     235.617  20.485  -0.625  1.00  0.00           S  
ATOM   1663  CE  MET   116     235.577  19.550  -2.082  1.00  0.00           C  
ATOM   1664  HE1 MET   116     236.511  18.991  -2.015  1.00  0.00           H  
ATOM   1665  HE2 MET   116     234.815  18.775  -2.161  1.00  0.00           H  
ATOM   1666  HE3 MET   116     235.637  20.158  -2.985  1.00  0.00           H  
ATOM   1667  C   MET   116     233.629  25.111   0.957  1.00  0.00           C  
ATOM   1668  O   MET   116     234.542  25.847   1.299  1.00  0.00           O  
ATOM   1669  N   PRO   117     232.422  25.273   1.590  1.00  0.00           N  
ATOM   1670  CD  PRO   117     231.248  24.514   1.288  1.00  0.00           C  
ATOM   1671  HD2 PRO   117     231.420  23.470   1.551  1.00  0.00           H  
ATOM   1672  HD3 PRO   117     230.997  24.504   0.227  1.00  0.00           H  
ATOM   1673  CG  PRO   117     230.068  24.950   2.264  1.00  0.00           C  
ATOM   1674  HG2 PRO   117     229.978  24.158   3.007  1.00  0.00           H  
ATOM   1675  HG3 PRO   117     229.182  25.326   1.753  1.00  0.00           H  
ATOM   1676  CB  PRO   117     230.709  26.147   2.984  1.00  0.00           C  
ATOM   1677  HB2 PRO   117     230.560  26.062   4.060  1.00  0.00           H  
ATOM   1678  HB3 PRO   117     230.290  27.133   2.782  1.00  0.00           H  
ATOM   1679  CA  PRO   117     232.247  26.057   2.758  1.00  0.00           C  
ATOM   1680  HA  PRO   117     232.581  27.094   2.710  1.00  0.00           H  
ATOM   1681  C   PRO   117     232.852  25.287   3.988  1.00  0.00           C  
ATOM   1682  O   PRO   117     232.592  24.096   4.264  1.00  0.00           O  
ATOM   1683  N   VAL   118     233.423  26.078   4.859  1.00  0.00           N  
ATOM   1684  H   VAL   118     233.666  27.008   4.548  1.00  0.00           H  
ATOM   1685  CA  VAL   118     233.974  25.666   6.166  1.00  0.00           C  
ATOM   1686  HA  VAL   118     233.698  24.665   6.498  1.00  0.00           H  
ATOM   1687  CB  VAL   118     235.568  25.725   5.960  1.00  0.00           C  
ATOM   1688  HB  VAL   118     235.818  26.723   5.602  1.00  0.00           H  
ATOM   1689  CG1 VAL   118     236.084  24.519   5.100  1.00  0.00           C  
ATOM   1690 HG11 VAL   118     237.173  24.505   5.140  1.00  0.00           H  
ATOM   1691 HG12 VAL   118     235.901  24.648   4.033  1.00  0.00           H  
ATOM   1692 HG13 VAL   118     235.739  23.525   5.384  1.00  0.00           H  
ATOM   1693  CG2 VAL   118     236.240  25.559   7.321  1.00  0.00           C  
ATOM   1694 HG21 VAL   118     236.149  24.548   7.719  1.00  0.00           H  
ATOM   1695 HG22 VAL   118     235.874  26.076   8.208  1.00  0.00           H  
ATOM   1696 HG23 VAL   118     237.300  25.752   7.162  1.00  0.00           H  
ATOM   1697  C   VAL   118     233.351  26.598   7.242  1.00  0.00           C  
ATOM   1698  O   VAL   118     233.709  27.740   7.415  1.00  0.00           O  
ATOM   1699  N   ASP   119     232.493  26.025   8.109  1.00  0.00           N  
ATOM   1700  H   ASP   119     232.428  25.017   8.095  1.00  0.00           H  
ATOM   1701  CA  ASP   119     231.820  26.659   9.243  1.00  0.00           C  
ATOM   1702  HA  ASP   119     231.524  27.615   8.812  1.00  0.00           H  
ATOM   1703  CB  ASP   119     230.556  25.825   9.595  1.00  0.00           C  
ATOM   1704  HB2 ASP   119     230.859  24.778   9.567  1.00  0.00           H  
ATOM   1705  HB3 ASP   119     230.190  26.123  10.578  1.00  0.00           H  
ATOM   1706  CG  ASP   119     229.470  25.860   8.571  1.00  0.00           C  
ATOM   1707  OD1 ASP   119     229.379  26.796   7.800  1.00  0.00           O  
ATOM   1708  OD2 ASP   119     228.631  24.939   8.496  1.00  0.00           O  
ATOM   1709  C   ASP   119     232.677  26.834  10.522  1.00  0.00           C  
ATOM   1710  O   ASP   119     233.638  26.103  10.770  1.00  0.00           O  
ATOM   1711  N   PRO   120     232.358  27.716  11.475  1.00  0.00           N  
ATOM   1712  CD  PRO   120     231.480  28.817  11.383  1.00  0.00           C  
ATOM   1713  HD2 PRO   120     230.470  28.497  11.641  1.00  0.00           H  
ATOM   1714  HD3 PRO   120     231.372  29.170  10.358  1.00  0.00           H  
ATOM   1715  CG  PRO   120     231.964  29.882  12.364  1.00  0.00           C  
ATOM   1716  HG2 PRO   120     231.135  30.191  12.999  1.00  0.00           H  
ATOM   1717  HG3 PRO   120     232.461  30.674  11.804  1.00  0.00           H  
ATOM   1718  CB  PRO   120     233.006  29.160  13.214  1.00  0.00           C  
ATOM   1719  HB2 PRO   120     232.645  29.392  14.216  1.00  0.00           H  
ATOM   1720  HB3 PRO   120     233.999  29.566  13.017  1.00  0.00           H  
ATOM   1721  CA  PRO   120     233.027  27.685  12.808  1.00  0.00           C  
ATOM   1722  HA  PRO   120     234.093  27.476  12.723  1.00  0.00           H  
ATOM   1723  C   PRO   120     232.389  26.723  13.771  1.00  0.00           C  
ATOM   1724  O   PRO   120     231.222  26.317  13.616  1.00  0.00           O  
ATOM   1725  N   ASP   121     233.136  26.304  14.751  1.00  0.00           N  
ATOM   1726  H   ASP   121     234.069  26.680  14.839  1.00  0.00           H  
ATOM   1727  CA  ASP   121     232.812  25.219  15.648  1.00  0.00           C  
ATOM   1728  HA  ASP   121     232.741  24.383  14.952  1.00  0.00           H  
ATOM   1729  CB  ASP   121     234.106  24.882  16.489  1.00  0.00           C  
ATOM   1730  HB2 ASP   121     234.312  25.588  17.294  1.00  0.00           H  
ATOM   1731  HB3 ASP   121     233.981  23.891  16.925  1.00  0.00           H  
ATOM   1732  CG  ASP   121     235.436  24.700  15.646  1.00  0.00           C  
ATOM   1733  OD1 ASP   121     236.528  24.749  16.291  1.00  0.00           O  
ATOM   1734  OD2 ASP   121     235.402  24.541  14.403  1.00  0.00           O  
ATOM   1735  C   ASP   121     231.596  25.393  16.620  1.00  0.00           C  
ATOM   1736  O   ASP   121     231.046  24.429  17.172  1.00  0.00           O  
ATOM   1737  N   ASN   122     231.073  26.629  16.758  1.00  0.00           N  
ATOM   1738  H   ASN   122     231.643  27.350  16.341  1.00  0.00           H  
ATOM   1739  CA  ASN   122     229.803  27.112  17.474  1.00  0.00           C  
ATOM   1740  HA  ASN   122     229.579  26.391  18.260  1.00  0.00           H  
ATOM   1741  CB  ASN   122     230.082  28.434  18.178  1.00  0.00           C  
ATOM   1742  HB2 ASN   122     229.932  29.257  17.480  1.00  0.00           H  
ATOM   1743  HB3 ASN   122     229.319  28.652  18.925  1.00  0.00           H  
ATOM   1744  CG  ASN   122     231.421  28.515  18.979  1.00  0.00           C  
ATOM   1745  OD1 ASN   122     231.569  27.981  20.100  1.00  0.00           O  
ATOM   1746  ND2 ASN   122     232.391  29.345  18.607  1.00  0.00           N  
ATOM   1747 HD21 ASN   122     232.415  29.837  17.724  1.00  0.00           H  
ATOM   1748 HD22 ASN   122     233.183  29.412  19.229  1.00  0.00           H  
ATOM   1749  C   ASN   122     228.540  27.194  16.585  1.00  0.00           C  
ATOM   1750  O   ASN   122     227.468  27.522  17.136  1.00  0.00           O  
ATOM   1751  N   GLU   123     228.720  26.893  15.309  1.00  0.00           N  
ATOM   1752  H   GLU   123     229.673  26.746  15.009  1.00  0.00           H  
ATOM   1753  CA  GLU   123     227.626  26.786  14.323  1.00  0.00           C  
ATOM   1754  HA  GLU   123     226.666  27.012  14.787  1.00  0.00           H  
ATOM   1755  CB  GLU   123     227.692  27.922  13.312  1.00  0.00           C  
ATOM   1756  HB2 GLU   123     227.763  28.866  13.852  1.00  0.00           H  
ATOM   1757  HB3 GLU   123     228.654  27.840  12.807  1.00  0.00           H  
ATOM   1758  CG  GLU   123     226.477  27.971  12.400  1.00  0.00           C  
ATOM   1759  HG2 GLU   123     226.739  28.577  11.532  1.00  0.00           H  
ATOM   1760  HG3 GLU   123     226.385  26.938  12.067  1.00  0.00           H  
ATOM   1761  CD  GLU   123     225.267  28.513  13.112  1.00  0.00           C  
ATOM   1762  OE1 GLU   123     224.225  27.819  13.311  1.00  0.00           O  
ATOM   1763  OE2 GLU   123     225.268  29.733  13.343  1.00  0.00           O  
ATOM   1764  C   GLU   123     227.648  25.425  13.704  1.00  0.00           C  
ATOM   1765  O   GLU   123     226.577  24.810  13.611  1.00  0.00           O  
ATOM   1766  N   ALA   124     228.785  24.787  13.332  1.00  0.00           N  
ATOM   1767  H   ALA   124     229.552  25.417  13.146  1.00  0.00           H  
ATOM   1768  CA  ALA   124     228.974  23.385  12.867  1.00  0.00           C  
ATOM   1769  HA  ALA   124     228.364  23.237  11.976  1.00  0.00           H  
ATOM   1770  CB  ALA   124     230.477  23.316  12.621  1.00  0.00           C  
ATOM   1771  HB1 ALA   124     230.763  24.072  11.890  1.00  0.00           H  
ATOM   1772  HB2 ALA   124     231.032  23.489  13.543  1.00  0.00           H  
ATOM   1773  HB3 ALA   124     230.823  22.342  12.274  1.00  0.00           H  
ATOM   1774  C   ALA   124     228.528  22.334  13.930  1.00  0.00           C  
ATOM   1775  O   ALA   124     228.101  22.743  15.008  1.00  0.00           O  
ATOM   1776  N   TYR   125     228.669  21.042  13.671  1.00  0.00           N  
ATOM   1777  H   TYR   125     228.915  20.781  12.727  1.00  0.00           H  
ATOM   1778  CA  TYR   125     228.529  19.871  14.596  1.00  0.00           C  
ATOM   1779  HA  TYR   125     228.275  20.314  15.559  1.00  0.00           H  
ATOM   1780  CB  TYR   125     227.612  18.809  14.149  1.00  0.00           C  
ATOM   1781  HB2 TYR   125     228.049  18.443  13.220  1.00  0.00           H  
ATOM   1782  HB3 TYR   125     227.621  18.008  14.889  1.00  0.00           H  
ATOM   1783  CG  TYR   125     226.245  19.324  13.946  1.00  0.00           C  
ATOM   1784  CD1 TYR   125     225.874  19.959  12.743  1.00  0.00           C  
ATOM   1785  HD1 TYR   125     226.590  20.040  11.938  1.00  0.00           H  
ATOM   1786  CE1 TYR   125     224.548  20.380  12.544  1.00  0.00           C  
ATOM   1787  HE1 TYR   125     224.365  20.826  11.578  1.00  0.00           H  
ATOM   1788  CZ  TYR   125     223.562  20.239  13.549  1.00  0.00           C  
ATOM   1789  OH  TYR   125     222.316  20.680  13.360  1.00  0.00           O  
ATOM   1790  HH  TYR   125     222.125  21.048  12.494  1.00  0.00           H  
ATOM   1791  CE2 TYR   125     223.926  19.547  14.741  1.00  0.00           C  
ATOM   1792  HE2 TYR   125     223.250  19.509  15.583  1.00  0.00           H  
ATOM   1793  CD2 TYR   125     225.231  19.146  14.920  1.00  0.00           C  
ATOM   1794  HD2 TYR   125     225.495  18.608  15.819  1.00  0.00           H  
ATOM   1795  C   TYR   125     229.981  19.370  14.784  1.00  0.00           C  
ATOM   1796  O   TYR   125     230.729  19.340  13.774  1.00  0.00           O  
ATOM   1797  N   GLU   126     230.351  18.911  15.971  1.00  0.00           N  
ATOM   1798  H   GLU   126     229.688  19.122  16.703  1.00  0.00           H  
ATOM   1799  CA  GLU   126     231.572  18.215  16.275  1.00  0.00           C  
ATOM   1800  HA  GLU   126     232.261  18.352  15.442  1.00  0.00           H  
ATOM   1801  CB  GLU   126     232.229  18.745  17.582  1.00  0.00           C  
ATOM   1802  HB2 GLU   126     232.157  19.830  17.658  1.00  0.00           H  
ATOM   1803  HB3 GLU   126     231.526  18.489  18.375  1.00  0.00           H  
ATOM   1804  CG  GLU   126     233.629  18.321  17.884  1.00  0.00           C  
ATOM   1805  HG2 GLU   126     233.613  17.232  17.833  1.00  0.00           H  
ATOM   1806  HG3 GLU   126     234.309  18.772  17.162  1.00  0.00           H  
ATOM   1807  CD  GLU   126     233.971  18.709  19.310  1.00  0.00           C  
ATOM   1808  OE1 GLU   126     233.291  18.494  20.298  1.00  0.00           O  
ATOM   1809  OE2 GLU   126     235.090  19.210  19.455  1.00  0.00           O  
ATOM   1810  C   GLU   126     231.293  16.630  16.260  1.00  0.00           C  
ATOM   1811  O   GLU   126     230.182  16.129  16.381  1.00  0.00           O  
ATOM   1812  N   MET   127     232.372  15.871  16.033  1.00  0.00           N  
ATOM   1813  H   MET   127     233.170  16.385  15.690  1.00  0.00           H  
ATOM   1814  CA  MET   127     232.394  14.390  16.062  1.00  0.00           C  
ATOM   1815  HA  MET   127     231.567  14.031  16.674  1.00  0.00           H  
ATOM   1816  CB  MET   127     232.036  13.905  14.671  1.00  0.00           C  
ATOM   1817  HB2 MET   127     231.960  12.820  14.747  1.00  0.00           H  
ATOM   1818  HB3 MET   127     231.048  14.335  14.509  1.00  0.00           H  
ATOM   1819  CG  MET   127     232.892  14.258  13.471  1.00  0.00           C  
ATOM   1820  HG2 MET   127     232.781  15.304  13.186  1.00  0.00           H  
ATOM   1821  HG3 MET   127     233.942  14.043  13.670  1.00  0.00           H  
ATOM   1822  SD  MET   127     232.523  13.104  12.077  1.00  0.00           S  
ATOM   1823  CE  MET   127     233.121  11.544  12.711  1.00  0.00           C  
ATOM   1824  HE1 MET   127     232.605  11.214  13.612  1.00  0.00           H  
ATOM   1825  HE2 MET   127     232.955  10.776  11.955  1.00  0.00           H  
ATOM   1826  HE3 MET   127     234.163  11.593  13.024  1.00  0.00           H  
ATOM   1827  C   MET   127     233.809  13.938  16.512  1.00  0.00           C  
ATOM   1828  O   MET   127     234.770  14.761  16.245  1.00  0.00           O  
ATOM   1829  N   PRO   128     234.078  12.739  17.065  1.00  0.00           N  
ATOM   1830  CD  PRO   128     233.138  11.769  17.560  1.00  0.00           C  
ATOM   1831  HD2 PRO   128     232.865  11.069  16.770  1.00  0.00           H  
ATOM   1832  HD3 PRO   128     232.241  12.206  18.000  1.00  0.00           H  
ATOM   1833  CG  PRO   128     233.789  11.202  18.789  1.00  0.00           C  
ATOM   1834  HG2 PRO   128     233.361  10.314  19.254  1.00  0.00           H  
ATOM   1835  HG3 PRO   128     233.610  11.933  19.578  1.00  0.00           H  
ATOM   1836  CB  PRO   128     235.222  11.138  18.391  1.00  0.00           C  
ATOM   1837  HB2 PRO   128     235.631  10.254  17.902  1.00  0.00           H  
ATOM   1838  HB3 PRO   128     235.793  11.146  19.320  1.00  0.00           H  
ATOM   1839  CA  PRO   128     235.396  12.326  17.458  1.00  0.00           C  
ATOM   1840  HA  PRO   128     235.871  13.139  18.006  1.00  0.00           H  
ATOM   1841  C   PRO   128     236.371  12.042  16.251  1.00  0.00           C  
ATOM   1842  O   PRO   128     235.843  11.833  15.181  1.00  0.00           O  
ATOM   1843  N   SER   129     237.654  11.849  16.516  1.00  0.00           N  
ATOM   1844  H   SER   129     237.947  11.792  17.481  1.00  0.00           H  
ATOM   1845  CA  SER   129     238.739  11.627  15.595  1.00  0.00           C  
ATOM   1846  HA  SER   129     238.408  12.054  14.649  1.00  0.00           H  
ATOM   1847  CB  SER   129     239.891  12.558  16.004  1.00  0.00           C  
ATOM   1848  HB2 SER   129     240.674  12.350  15.274  1.00  0.00           H  
ATOM   1849  HB3 SER   129     239.514  13.559  15.799  1.00  0.00           H  
ATOM   1850  OG  SER   129     240.256  12.381  17.360  1.00  0.00           O  
ATOM   1851  HG  SER   129     241.012  11.798  17.458  1.00  0.00           H  
ATOM   1852  C   SER   129     239.144  10.174  15.279  1.00  0.00           C  
ATOM   1853  O   SER   129     239.981   9.895  14.426  1.00  0.00           O  
ATOM   1854  N   GLU   130     238.348   9.220  15.873  1.00  0.00           N  
ATOM   1855  H   GLU   130     237.695   9.502  16.590  1.00  0.00           H  
ATOM   1856  CA  GLU   130     238.517   7.730  15.664  1.00  0.00           C  
ATOM   1857  HA  GLU   130     239.310   7.643  14.921  1.00  0.00           H  
ATOM   1858  CB  GLU   130     239.198   6.978  16.828  1.00  0.00           C  
ATOM   1859  HB2 GLU   130     239.203   5.913  16.600  1.00  0.00           H  
ATOM   1860  HB3 GLU   130     240.239   7.278  16.711  1.00  0.00           H  
ATOM   1861  CG  GLU   130     238.870   7.169  18.323  1.00  0.00           C  
ATOM   1862  HG2 GLU   130     237.863   6.783  18.485  1.00  0.00           H  
ATOM   1863  HG3 GLU   130     239.479   6.507  18.938  1.00  0.00           H  
ATOM   1864  CD  GLU   130     238.941   8.605  18.882  1.00  0.00           C  
ATOM   1865  OE1 GLU   130     239.843   9.340  18.568  1.00  0.00           O  
ATOM   1866  OE2 GLU   130     237.924   9.019  19.528  1.00  0.00           O  
ATOM   1867  C   GLU   130     237.231   6.994  15.122  1.00  0.00           C  
ATOM   1868  O   GLU   130     237.286   5.860  14.697  1.00  0.00           O  
ATOM   1869  N   GLU   131     236.025   7.541  15.296  1.00  0.00           N  
ATOM   1870  H   GLU   131     235.904   8.420  15.779  1.00  0.00           H  
ATOM   1871  CA  GLU   131     234.749   6.805  15.009  1.00  0.00           C  
ATOM   1872  HA  GLU   131     234.795   5.890  15.599  1.00  0.00           H  
ATOM   1873  CB  GLU   131     233.544   7.662  15.396  1.00  0.00           C  
ATOM   1874  HB2 GLU   131     233.844   8.347  16.189  1.00  0.00           H  
ATOM   1875  HB3 GLU   131     233.124   8.179  14.532  1.00  0.00           H  
ATOM   1876  CG  GLU   131     232.475   6.714  16.078  1.00  0.00           C  
ATOM   1877  HG2 GLU   131     232.239   5.893  15.400  1.00  0.00           H  
ATOM   1878  HG3 GLU   131     233.094   6.253  16.847  1.00  0.00           H  
ATOM   1879  CD  GLU   131     231.209   7.383  16.686  1.00  0.00           C  
ATOM   1880  OE1 GLU   131     230.540   6.759  17.515  1.00  0.00           O  
ATOM   1881  OE2 GLU   131     230.929   8.576  16.530  1.00  0.00           O  
ATOM   1882  C   GLU   131     234.552   6.348  13.544  1.00  0.00           C  
ATOM   1883  O   GLU   131     233.956   5.271  13.328  1.00  0.00           O  
ATOM   1884  N   GLY   132     235.086   7.108  12.533  1.00  0.00           N  
ATOM   1885  H   GLY   132     235.676   7.890  12.781  1.00  0.00           H  
ATOM   1886  CA  GLY   132     234.713   6.798  11.075  1.00  0.00           C  
ATOM   1887  HA2 GLY   132     233.663   6.509  11.038  1.00  0.00           H  
ATOM   1888  HA3 GLY   132     234.937   7.686  10.484  1.00  0.00           H  
ATOM   1889  C   GLY   132     235.554   5.763  10.416  1.00  0.00           C  
ATOM   1890  O   GLY   132     235.757   5.782   9.213  1.00  0.00           O  
ATOM   1891  N   TYR   133     236.168   4.952  11.252  1.00  0.00           N  
ATOM   1892  H   TYR   133     236.113   5.137  12.243  1.00  0.00           H  
ATOM   1893  CA  TYR   133     237.025   3.880  10.777  1.00  0.00           C  
ATOM   1894  HA  TYR   133     237.281   4.091   9.739  1.00  0.00           H  
ATOM   1895  CB  TYR   133     238.364   3.808  11.512  1.00  0.00           C  
ATOM   1896  HB2 TYR   133     238.213   3.476  12.539  1.00  0.00           H  
ATOM   1897  HB3 TYR   133     238.941   3.045  10.989  1.00  0.00           H  
ATOM   1898  CG  TYR   133     239.249   5.083  11.495  1.00  0.00           C  
ATOM   1899  CD1 TYR   133     239.832   5.411  12.750  1.00  0.00           C  
ATOM   1900  HD1 TYR   133     239.560   4.835  13.622  1.00  0.00           H  
ATOM   1901  CE1 TYR   133     240.439   6.685  12.849  1.00  0.00           C  
ATOM   1902  HE1 TYR   133     240.901   6.993  13.775  1.00  0.00           H  
ATOM   1903  CZ  TYR   133     240.503   7.639  11.769  1.00  0.00           C  
ATOM   1904  OH  TYR   133     241.126   8.868  11.980  1.00  0.00           O  
ATOM   1905  HH  TYR   133     240.910   9.204  12.853  1.00  0.00           H  
ATOM   1906  CE2 TYR   133     239.957   7.258  10.515  1.00  0.00           C  
ATOM   1907  HE2 TYR   133     239.986   7.896   9.644  1.00  0.00           H  
ATOM   1908  CD2 TYR   133     239.324   6.008  10.411  1.00  0.00           C  
ATOM   1909  HD2 TYR   133     238.828   5.829   9.468  1.00  0.00           H  
ATOM   1910  C   TYR   133     236.244   2.521  10.724  1.00  0.00           C  
ATOM   1911  O   TYR   133     236.505   1.599  11.541  1.00  0.00           O  
ATOM   1912  N   GLN   134     235.326   2.408   9.788  1.00  0.00           N  
ATOM   1913  H   GLN   134     235.222   3.187   9.153  1.00  0.00           H  
ATOM   1914  CA  GLN   134     234.415   1.305   9.535  1.00  0.00           C  
ATOM   1915  HA  GLN   134     234.996   0.382   9.526  1.00  0.00           H  
ATOM   1916  CB  GLN   134     233.449   1.233  10.788  1.00  0.00           C  
ATOM   1917  HB2 GLN   134     232.784   0.369  10.778  1.00  0.00           H  
ATOM   1918  HB3 GLN   134     234.069   1.010  11.656  1.00  0.00           H  
ATOM   1919  CG  GLN   134     232.569   2.404  11.002  1.00  0.00           C  
ATOM   1920  HG2 GLN   134     233.203   3.290  11.032  1.00  0.00           H  
ATOM   1921  HG3 GLN   134     231.826   2.453  10.206  1.00  0.00           H  
ATOM   1922  CD  GLN   134     231.856   2.306  12.287  1.00  0.00           C  
ATOM   1923  OE1 GLN   134     230.923   1.464  12.467  1.00  0.00           O  
ATOM   1924  NE2 GLN   134     232.287   3.058  13.232  1.00  0.00           N  
ATOM   1925 HE21 GLN   134     233.032   3.713  13.042  1.00  0.00           H  
ATOM   1926 HE22 GLN   134     231.805   3.071  14.120  1.00  0.00           H  
ATOM   1927  C   GLN   134     233.637   1.343   8.229  1.00  0.00           C  
ATOM   1928  O   GLN   134     233.578   2.373   7.557  1.00  0.00           O  
ATOM   1929  N   ASP   135     233.263   0.175   7.683  1.00  0.00           N  
ATOM   1930  H   ASP   135     233.424  -0.600   8.310  1.00  0.00           H  
ATOM   1931  CA  ASP   135     232.746  -0.087   6.395  1.00  0.00           C  
ATOM   1932  HA  ASP   135     233.234   0.581   5.685  1.00  0.00           H  
ATOM   1933  CB  ASP   135     233.114  -1.489   5.998  1.00  0.00           C  
ATOM   1934  HB2 ASP   135     232.682  -2.101   6.790  1.00  0.00           H  
ATOM   1935  HB3 ASP   135     232.626  -1.799   5.074  1.00  0.00           H  
ATOM   1936  CG  ASP   135     234.706  -1.686   5.791  1.00  0.00           C  
ATOM   1937  OD1 ASP   135     235.168  -2.885   5.932  1.00  0.00           O  
ATOM   1938  OD2 ASP   135     235.380  -0.794   5.205  1.00  0.00           O  
ATOM   1939  C   ASP   135     231.273   0.138   6.254  1.00  0.00           C  
ATOM   1940  O   ASP   135     230.592   0.467   7.185  1.00  0.00           O  
ATOM   1941  N   TYR   136     230.797   0.050   4.916  1.00  0.00           N  
ATOM   1942  H   TYR   136     231.415  -0.322   4.209  1.00  0.00           H  
ATOM   1943  CA  TYR   136     229.460   0.471   4.441  1.00  0.00           C  
ATOM   1944  HA  TYR   136     228.708   0.128   5.151  1.00  0.00           H  
ATOM   1945  CB  TYR   136     229.449   1.973   4.524  1.00  0.00           C  
ATOM   1946  HB2 TYR   136     228.638   2.308   3.878  1.00  0.00           H  
ATOM   1947  HB3 TYR   136     229.298   2.153   5.588  1.00  0.00           H  
ATOM   1948  CG  TYR   136     230.594   2.771   3.934  1.00  0.00           C  
ATOM   1949  CD1 TYR   136     231.592   3.416   4.753  1.00  0.00           C  
ATOM   1950  HD1 TYR   136     231.790   3.144   5.779  1.00  0.00           H  
ATOM   1951  CE1 TYR   136     232.611   4.122   4.109  1.00  0.00           C  
ATOM   1952  HE1 TYR   136     233.540   4.417   4.574  1.00  0.00           H  
ATOM   1953  CZ  TYR   136     232.541   4.412   2.709  1.00  0.00           C  
ATOM   1954  OH  TYR   136     233.561   5.083   2.090  1.00  0.00           O  
ATOM   1955  HH  TYR   136     233.422   5.276   1.160  1.00  0.00           H  
ATOM   1956  CE2 TYR   136     231.455   3.996   1.988  1.00  0.00           C  
ATOM   1957  HE2 TYR   136     231.257   4.342   0.984  1.00  0.00           H  
ATOM   1958  CD2 TYR   136     230.547   3.071   2.571  1.00  0.00           C  
ATOM   1959  HD2 TYR   136     229.696   2.734   1.996  1.00  0.00           H  
ATOM   1960  C   TYR   136     229.331  -0.105   3.108  1.00  0.00           C  
ATOM   1961  O   TYR   136     230.284  -0.459   2.426  1.00  0.00           O  
ATOM   1962  N   GLU   137     228.059  -0.278   2.794  1.00  0.00           N  
ATOM   1963  H   GLU   137     227.328  -0.051   3.453  1.00  0.00           H  
ATOM   1964  CA  GLU   137     227.634  -0.889   1.547  1.00  0.00           C  
ATOM   1965  HA  GLU   137     228.187  -0.559   0.667  1.00  0.00           H  
ATOM   1966  CB  GLU   137     227.744  -2.428   1.528  1.00  0.00           C  
ATOM   1967  HB2 GLU   137     227.342  -2.761   0.571  1.00  0.00           H  
ATOM   1968  HB3 GLU   137     228.792  -2.718   1.606  1.00  0.00           H  
ATOM   1969  CG  GLU   137     227.165  -3.206   2.711  1.00  0.00           C  
ATOM   1970  HG2 GLU   137     226.080  -3.108   2.705  1.00  0.00           H  
ATOM   1971  HG3 GLU   137     227.269  -4.265   2.476  1.00  0.00           H  
ATOM   1972  CD  GLU   137     227.691  -2.989   4.132  1.00  0.00           C  
ATOM   1973  OE1 GLU   137     228.857  -3.392   4.401  1.00  0.00           O  
ATOM   1974  OE2 GLU   137     226.954  -2.505   4.956  1.00  0.00           O  
ATOM   1975  C   GLU   137     226.127  -0.553   1.292  1.00  0.00           C  
ATOM   1976  O   GLU   137     225.340  -0.574   2.227  1.00  0.00           O  
ATOM   1977  N   PRO   138     225.799  -0.190   0.017  1.00  0.00           N  
ATOM   1978  CD  PRO   138     226.573  -0.262  -1.236  1.00  0.00           C  
ATOM   1979  HD2 PRO   138     226.875  -1.283  -1.469  1.00  0.00           H  
ATOM   1980  HD3 PRO   138     227.438   0.402  -1.233  1.00  0.00           H  
ATOM   1981  CG  PRO   138     225.523   0.078  -2.309  1.00  0.00           C  
ATOM   1982  HG2 PRO   138     225.000  -0.760  -2.769  1.00  0.00           H  
ATOM   1983  HG3 PRO   138     226.035   0.640  -3.091  1.00  0.00           H  
ATOM   1984  CB  PRO   138     224.592   1.025  -1.602  1.00  0.00           C  
ATOM   1985  HB2 PRO   138     223.668   1.126  -2.171  1.00  0.00           H  
ATOM   1986  HB3 PRO   138     225.040   2.004  -1.433  1.00  0.00           H  
ATOM   1987  CA  PRO   138     224.413   0.316  -0.199  1.00  0.00           C  
ATOM   1988  HA  PRO   138     224.051   1.035   0.536  1.00  0.00           H  
ATOM   1989  C   PRO   138     223.415  -0.820  -0.304  1.00  0.00           C  
ATOM   1990  O   PRO   138     223.753  -2.035  -0.491  1.00  0.00           O  
ATOM   1991  N   GLU   139     222.130  -0.426  -0.280  1.00  0.00           N  
ATOM   1992  H   GLU   139     222.010   0.571  -0.173  1.00  0.00           H  
ATOM   1993  CA  GLU   139     220.925  -1.176  -0.511  1.00  0.00           C  
ATOM   1994  HA  GLU   139     221.204  -1.776  -1.377  1.00  0.00           H  
ATOM   1995  CB  GLU   139     220.585  -2.053   0.743  1.00  0.00           C  
ATOM   1996  HB2 GLU   139     219.740  -2.726   0.600  1.00  0.00           H  
ATOM   1997  HB3 GLU   139     221.360  -2.815   0.826  1.00  0.00           H  
ATOM   1998  CG  GLU   139     220.325  -1.261   1.977  1.00  0.00           C  
ATOM   1999  HG2 GLU   139     221.249  -0.760   2.264  1.00  0.00           H  
ATOM   2000  HG3 GLU   139     219.457  -0.651   1.728  1.00  0.00           H  
ATOM   2001  CD  GLU   139     219.883  -2.145   3.181  1.00  0.00           C  
ATOM   2002  OE1 GLU   139     220.015  -3.362   3.162  1.00  0.00           O  
ATOM   2003  OE2 GLU   139     219.498  -1.549   4.265  1.00  0.00           O  
ATOM   2004  C   GLU   139     219.682  -0.335  -0.925  1.00  0.00           C  
ATOM   2005  O   GLU   139     219.757   0.870  -0.882  1.00  0.00           O  
ATOM   2006  N   ALA   140     218.562  -0.981  -1.206  1.00  0.00           N  
ATOM   2007  H   ALA   140     218.503  -1.951  -0.929  1.00  0.00           H  
ATOM   2008  CA  ALA   140     217.257  -0.473  -1.639  1.00  0.00           C  
ATOM   2009  HA  ALA   140     217.019   0.496  -1.199  1.00  0.00           H  
ATOM   2010  CB  ALA   140     217.228  -0.340  -3.186  1.00  0.00           C  
ATOM   2011  HB1 ALA   140     217.976   0.411  -3.438  1.00  0.00           H  
ATOM   2012  HB2 ALA   140     217.484  -1.252  -3.726  1.00  0.00           H  
ATOM   2013  HB3 ALA   140     216.294   0.099  -3.538  1.00  0.00           H  
ATOM   2014  C   ALA   140     216.085  -1.387  -1.116  1.00  0.00           C  
ATOM   2015  O   ALA   140     214.872  -1.198  -1.480  1.00  0.00           O  
ATOM   2016  OXT ALA   140     216.292  -2.273  -0.206  1.00  0.00           O  
TER    2017      ALA   140 
ATOM   2017  N   ASP   141     247.332   7.315 -27.748  1.00  0.00           N  
ATOM   2018  H1  ASP   141     247.452   8.221 -27.318  1.00  0.00           H  
ATOM   2019  H2  ASP   141     246.999   6.589 -27.130  1.00  0.00           H  
ATOM   2020  H3  ASP   141     246.781   7.332 -28.594  1.00  0.00           H  
ATOM   2021  CA  ASP   141     248.768   7.047 -28.070  1.00  0.00           C  
ATOM   2022  HA  ASP   141     249.298   7.966 -27.815  1.00  0.00           H  
ATOM   2023  CB  ASP   141     249.450   6.011 -27.116  1.00  0.00           C  
ATOM   2024  HB2 ASP   141     248.938   5.066 -27.296  1.00  0.00           H  
ATOM   2025  HB3 ASP   141     250.510   5.940 -27.363  1.00  0.00           H  
ATOM   2026  CG  ASP   141     249.182   6.299 -25.610  1.00  0.00           C  
ATOM   2027  OD1 ASP   141     249.166   5.348 -24.839  1.00  0.00           O  
ATOM   2028  OD2 ASP   141     248.891   7.467 -25.291  1.00  0.00           O  
ATOM   2029  C   ASP   141     248.990   6.625 -29.475  1.00  0.00           C  
ATOM   2030  O   ASP   141     248.038   6.287 -30.243  1.00  0.00           O  
ATOM   2031  N   ALA   142     250.262   6.607 -29.925  1.00  0.00           N  
ATOM   2032  H   ALA   142     251.038   6.689 -29.284  1.00  0.00           H  
ATOM   2033  CA  ALA   142     250.649   5.964 -31.192  1.00  0.00           C  
ATOM   2034  HA  ALA   142     249.775   5.354 -31.419  1.00  0.00           H  
ATOM   2035  CB  ALA   142     250.826   7.049 -32.233  1.00  0.00           C  
ATOM   2036  HB1 ALA   142     251.072   6.529 -33.159  1.00  0.00           H  
ATOM   2037  HB2 ALA   142     249.928   7.592 -32.528  1.00  0.00           H  
ATOM   2038  HB3 ALA   142     251.588   7.752 -31.896  1.00  0.00           H  
ATOM   2039  C   ALA   142     251.923   5.151 -31.112  1.00  0.00           C  
ATOM   2040  O   ALA   142     252.684   5.269 -30.157  1.00  0.00           O  
ATOM   2041  N   GLU   143     252.175   4.454 -32.197  1.00  0.00           N  
ATOM   2042  H   GLU   143     251.703   4.677 -33.062  1.00  0.00           H  
ATOM   2043  CA  GLU   143     253.313   3.514 -32.230  1.00  0.00           C  
ATOM   2044  HA  GLU   143     253.183   2.676 -31.545  1.00  0.00           H  
ATOM   2045  CB  GLU   143     253.378   2.848 -33.573  1.00  0.00           C  
ATOM   2046  HB2 GLU   143     252.399   2.470 -33.868  1.00  0.00           H  
ATOM   2047  HB3 GLU   143     253.668   3.587 -34.320  1.00  0.00           H  
ATOM   2048  CG  GLU   143     254.393   1.689 -33.782  1.00  0.00           C  
ATOM   2049  HG2 GLU   143     254.299   1.473 -34.846  1.00  0.00           H  
ATOM   2050  HG3 GLU   143     255.353   2.173 -33.602  1.00  0.00           H  
ATOM   2051  CD  GLU   143     254.097   0.447 -32.904  1.00  0.00           C  
ATOM   2052  OE1 GLU   143     253.107   0.440 -32.156  1.00  0.00           O  
ATOM   2053  OE2 GLU   143     254.795  -0.578 -33.065  1.00  0.00           O  
ATOM   2054  C   GLU   143     254.692   4.184 -31.855  1.00  0.00           C  
ATOM   2055  O   GLU   143     255.235   3.684 -30.814  1.00  0.00           O  
ATOM   2056  N   PHE   144     255.070   5.383 -32.443  1.00  0.00           N  
ATOM   2057  H   PHE   144     254.510   5.766 -33.191  1.00  0.00           H  
ATOM   2058  CA  PHE   144     256.283   6.086 -32.011  1.00  0.00           C  
ATOM   2059  HA  PHE   144     257.054   5.366 -31.738  1.00  0.00           H  
ATOM   2060  CB  PHE   144     256.804   6.964 -33.131  1.00  0.00           C  
ATOM   2061  HB2 PHE   144     256.197   7.867 -33.198  1.00  0.00           H  
ATOM   2062  HB3 PHE   144     257.829   7.295 -32.965  1.00  0.00           H  
ATOM   2063  CG  PHE   144     256.868   6.230 -34.484  1.00  0.00           C  
ATOM   2064  CD1 PHE   144     255.979   6.629 -35.536  1.00  0.00           C  
ATOM   2065  HD1 PHE   144     255.240   7.416 -35.505  1.00  0.00           H  
ATOM   2066  CE1 PHE   144     256.159   6.093 -36.864  1.00  0.00           C  
ATOM   2067  HE1 PHE   144     255.555   6.397 -37.707  1.00  0.00           H  
ATOM   2068  CZ  PHE   144     257.142   5.171 -37.128  1.00  0.00           C  
ATOM   2069  HZ  PHE   144     257.238   4.706 -38.098  1.00  0.00           H  
ATOM   2070  CE2 PHE   144     258.024   4.781 -36.089  1.00  0.00           C  
ATOM   2071  HE2 PHE   144     258.838   4.082 -36.214  1.00  0.00           H  
ATOM   2072  CD2 PHE   144     257.950   5.374 -34.734  1.00  0.00           C  
ATOM   2073  HD2 PHE   144     258.622   5.101 -33.934  1.00  0.00           H  
ATOM   2074  C   PHE   144     256.167   6.896 -30.668  1.00  0.00           C  
ATOM   2075  O   PHE   144     257.181   7.250 -30.106  1.00  0.00           O  
ATOM   2076  N   ARG   145     254.943   7.174 -30.216  1.00  0.00           N  
ATOM   2077  H   ARG   145     254.116   6.856 -30.701  1.00  0.00           H  
ATOM   2078  CA  ARG   145     254.729   7.749 -28.880  1.00  0.00           C  
ATOM   2079  HA  ARG   145     255.599   8.358 -28.631  1.00  0.00           H  
ATOM   2080  CB  ARG   145     253.443   8.685 -28.920  1.00  0.00           C  
ATOM   2081  HB2 ARG   145     252.583   8.155 -29.327  1.00  0.00           H  
ATOM   2082  HB3 ARG   145     253.262   9.012 -27.896  1.00  0.00           H  
ATOM   2083  CG  ARG   145     253.716   9.925 -29.833  1.00  0.00           C  
ATOM   2084  HG2 ARG   145     254.796   9.920 -29.975  1.00  0.00           H  
ATOM   2085  HG3 ARG   145     253.212   9.840 -30.796  1.00  0.00           H  
ATOM   2086  CD  ARG   145     253.330  11.229 -29.062  1.00  0.00           C  
ATOM   2087  HD2 ARG   145     252.297  11.267 -28.718  1.00  0.00           H  
ATOM   2088  HD3 ARG   145     253.846  11.386 -28.114  1.00  0.00           H  
ATOM   2089  NE  ARG   145     253.615  12.298 -29.995  1.00  0.00           N  
ATOM   2090  HE  ARG   145     254.221  11.998 -30.745  1.00  0.00           H  
ATOM   2091  CZ  ARG   145     253.089  13.523 -29.945  1.00  0.00           C  
ATOM   2092  NH1 ARG   145     252.211  13.810 -29.044  1.00  0.00           N  
ATOM   2093 HH11 ARG   145     251.898  13.028 -28.486  1.00  0.00           H  
ATOM   2094 HH12 ARG   145     252.075  14.732 -28.656  1.00  0.00           H  
ATOM   2095  NH2 ARG   145     253.319  14.482 -30.762  1.00  0.00           N  
ATOM   2096 HH21 ARG   145     254.273  14.511 -31.092  1.00  0.00           H  
ATOM   2097 HH22 ARG   145     253.065  15.443 -30.587  1.00  0.00           H  
ATOM   2098  C   ARG   145     254.721   6.760 -27.711  1.00  0.00           C  
ATOM   2099  O   ARG   145     254.924   7.206 -26.560  1.00  0.00           O  
ATOM   2100  N   HIE   146     254.518   5.431 -27.990  1.00  0.00           N  
ATOM   2101  H   HIE   146     254.285   5.197 -28.945  1.00  0.00           H  
ATOM   2102  CA  HIE   146     254.411   4.305 -26.953  1.00  0.00           C  
ATOM   2103  HA  HIE   146     253.666   4.612 -26.219  1.00  0.00           H  
ATOM   2104  CB  HIE   146     253.811   3.066 -27.615  1.00  0.00           C  
ATOM   2105  HB2 HIE   146     253.026   3.499 -28.235  1.00  0.00           H  
ATOM   2106  HB3 HIE   146     254.451   2.623 -28.378  1.00  0.00           H  
ATOM   2107  CG  HIE   146     253.169   2.004 -26.710  1.00  0.00           C  
ATOM   2108  ND1 HIE   146     252.346   2.256 -25.621  1.00  0.00           N  
ATOM   2109  CE1 HIE   146     251.976   0.985 -25.143  1.00  0.00           C  
ATOM   2110  HE1 HIE   146     251.136   0.803 -24.490  1.00  0.00           H  
ATOM   2111  NE2 HIE   146     252.523   0.035 -25.928  1.00  0.00           N  
ATOM   2112  HE2 HIE   146     252.347  -0.948 -25.778  1.00  0.00           H  
ATOM   2113  CD2 HIE   146     253.341   0.623 -26.833  1.00  0.00           C  
ATOM   2114  HD2 HIE   146     253.851   0.095 -27.626  1.00  0.00           H  
ATOM   2115  C   HIE   146     255.681   4.116 -26.063  1.00  0.00           C  
ATOM   2116  O   HIE   146     255.748   3.178 -25.265  1.00  0.00           O  
ATOM   2117  N   ASP   147     256.721   4.874 -26.377  1.00  0.00           N  
ATOM   2118  H   ASP   147     256.584   5.519 -27.142  1.00  0.00           H  
ATOM   2119  CA  ASP   147     257.993   5.110 -25.573  1.00  0.00           C  
ATOM   2120  HA  ASP   147     258.316   4.162 -25.141  1.00  0.00           H  
ATOM   2121  CB  ASP   147     259.130   5.520 -26.432  1.00  0.00           C  
ATOM   2122  HB2 ASP   147     258.812   6.386 -27.014  1.00  0.00           H  
ATOM   2123  HB3 ASP   147     259.950   5.833 -25.786  1.00  0.00           H  
ATOM   2124  CG  ASP   147     259.748   4.528 -27.346  1.00  0.00           C  
ATOM   2125  OD1 ASP   147     260.737   4.898 -28.057  1.00  0.00           O  
ATOM   2126  OD2 ASP   147     259.461   3.287 -27.230  1.00  0.00           O  
ATOM   2127  C   ASP   147     257.672   5.927 -24.231  1.00  0.00           C  
ATOM   2128  O   ASP   147     258.581   6.113 -23.415  1.00  0.00           O  
ATOM   2129  N   SER   148     256.411   6.259 -24.002  1.00  0.00           N  
ATOM   2130  H   SER   148     255.775   6.161 -24.780  1.00  0.00           H  
ATOM   2131  CA  SER   148     255.906   6.772 -22.674  1.00  0.00           C  
ATOM   2132  HA  SER   148     256.668   7.228 -22.042  1.00  0.00           H  
ATOM   2133  CB  SER   148     254.973   7.950 -22.912  1.00  0.00           C  
ATOM   2134  HB2 SER   148     254.614   8.301 -21.944  1.00  0.00           H  
ATOM   2135  HB3 SER   148     255.490   8.793 -23.371  1.00  0.00           H  
ATOM   2136  OG  SER   148     253.922   7.659 -23.797  1.00  0.00           O  
ATOM   2137  HG  SER   148     254.271   7.893 -24.660  1.00  0.00           H  
ATOM   2138  C   SER   148     255.279   5.680 -21.735  1.00  0.00           C  
ATOM   2139  O   SER   148     254.771   5.976 -20.682  1.00  0.00           O  
ATOM   2140  N   GLY   149     255.441   4.437 -22.024  1.00  0.00           N  
ATOM   2141  H   GLY   149     255.945   4.302 -22.889  1.00  0.00           H  
ATOM   2142  CA  GLY   149     254.869   3.260 -21.343  1.00  0.00           C  
ATOM   2143  HA2 GLY   149     253.780   3.251 -21.396  1.00  0.00           H  
ATOM   2144  HA3 GLY   149     255.241   2.360 -21.832  1.00  0.00           H  
ATOM   2145  C   GLY   149     255.445   3.054 -19.941  1.00  0.00           C  
ATOM   2146  O   GLY   149     254.973   2.186 -19.205  1.00  0.00           O  
ATOM   2147  N   TYR   150     256.345   4.000 -19.492  1.00  0.00           N  
ATOM   2148  H   TYR   150     256.713   4.598 -20.217  1.00  0.00           H  
ATOM   2149  CA  TYR   150     256.883   4.111 -18.139  1.00  0.00           C  
ATOM   2150  HA  TYR   150     256.552   3.194 -17.653  1.00  0.00           H  
ATOM   2151  CB  TYR   150     258.393   4.117 -18.182  1.00  0.00           C  
ATOM   2152  HB2 TYR   150     258.734   5.127 -18.411  1.00  0.00           H  
ATOM   2153  HB3 TYR   150     258.743   3.900 -17.173  1.00  0.00           H  
ATOM   2154  CG  TYR   150     259.069   3.240 -19.269  1.00  0.00           C  
ATOM   2155  CD1 TYR   150     259.872   3.793 -20.281  1.00  0.00           C  
ATOM   2156  HD1 TYR   150     260.117   4.844 -20.237  1.00  0.00           H  
ATOM   2157  CE1 TYR   150     260.245   2.961 -21.350  1.00  0.00           C  
ATOM   2158  HE1 TYR   150     260.771   3.352 -22.209  1.00  0.00           H  
ATOM   2159  CZ  TYR   150     259.942   1.624 -21.432  1.00  0.00           C  
ATOM   2160  OH  TYR   150     260.399   0.808 -22.432  1.00  0.00           O  
ATOM   2161  HH  TYR   150     260.040  -0.081 -22.392  1.00  0.00           H  
ATOM   2162  CE2 TYR   150     259.123   1.075 -20.405  1.00  0.00           C  
ATOM   2163  HE2 TYR   150     258.847   0.036 -20.499  1.00  0.00           H  
ATOM   2164  CD2 TYR   150     258.650   1.906 -19.361  1.00  0.00           C  
ATOM   2165  HD2 TYR   150     257.965   1.489 -18.637  1.00  0.00           H  
ATOM   2166  C   TYR   150     256.312   5.256 -17.263  1.00  0.00           C  
ATOM   2167  O   TYR   150     256.574   5.345 -16.061  1.00  0.00           O  
ATOM   2168  N   GLU   151     255.470   6.083 -17.801  1.00  0.00           N  
ATOM   2169  H   GLU   151     255.377   5.994 -18.802  1.00  0.00           H  
ATOM   2170  CA  GLU   151     254.947   7.310 -17.183  1.00  0.00           C  
ATOM   2171  HA  GLU   151     255.421   7.432 -16.209  1.00  0.00           H  
ATOM   2172  CB  GLU   151     255.199   8.561 -18.019  1.00  0.00           C  
ATOM   2173  HB2 GLU   151     254.479   8.668 -18.830  1.00  0.00           H  
ATOM   2174  HB3 GLU   151     255.088   9.450 -17.398  1.00  0.00           H  
ATOM   2175  CG  GLU   151     256.715   8.554 -18.445  1.00  0.00           C  
ATOM   2176  HG2 GLU   151     257.059   7.784 -19.135  1.00  0.00           H  
ATOM   2177  HG3 GLU   151     256.783   9.512 -18.960  1.00  0.00           H  
ATOM   2178  CD  GLU   151     257.738   8.711 -17.315  1.00  0.00           C  
ATOM   2179  OE1 GLU   151     257.580   9.444 -16.323  1.00  0.00           O  
ATOM   2180  OE2 GLU   151     258.777   8.007 -17.401  1.00  0.00           O  
ATOM   2181  C   GLU   151     253.466   7.213 -16.854  1.00  0.00           C  
ATOM   2182  O   GLU   151     252.857   8.206 -16.499  1.00  0.00           O  
ATOM   2183  N   VAL   152     252.864   6.032 -17.020  1.00  0.00           N  
ATOM   2184  H   VAL   152     253.454   5.220 -17.137  1.00  0.00           H  
ATOM   2185  CA  VAL   152     251.434   5.740 -16.752  1.00  0.00           C  
ATOM   2186  HA  VAL   152     251.198   6.415 -15.929  1.00  0.00           H  
ATOM   2187  CB  VAL   152     250.544   6.132 -17.956  1.00  0.00           C  
ATOM   2188  HB  VAL   152     249.490   6.024 -17.699  1.00  0.00           H  
ATOM   2189  CG1 VAL   152     250.764   7.604 -18.393  1.00  0.00           C  
ATOM   2190 HG11 VAL   152     249.976   7.874 -19.096  1.00  0.00           H  
ATOM   2191 HG12 VAL   152     250.558   8.347 -17.622  1.00  0.00           H  
ATOM   2192 HG13 VAL   152     251.704   7.727 -18.930  1.00  0.00           H  
ATOM   2193  CG2 VAL   152     250.717   5.320 -19.320  1.00  0.00           C  
ATOM   2194 HG21 VAL   152     250.180   5.854 -20.103  1.00  0.00           H  
ATOM   2195 HG22 VAL   152     251.755   5.166 -19.614  1.00  0.00           H  
ATOM   2196 HG23 VAL   152     250.267   4.332 -19.419  1.00  0.00           H  
ATOM   2197  C   VAL   152     251.107   4.319 -16.281  1.00  0.00           C  
ATOM   2198  O   VAL   152     251.837   3.365 -16.333  1.00  0.00           O  
ATOM   2199  N   HIE   153     249.894   4.123 -15.773  1.00  0.00           N  
ATOM   2200  H   HIE   153     249.296   4.937 -15.750  1.00  0.00           H  
ATOM   2201  CA  HIE   153     249.384   2.895 -15.206  1.00  0.00           C  
ATOM   2202  HA  HIE   153     249.886   1.988 -15.544  1.00  0.00           H  
ATOM   2203  CB  HIE   153     249.381   2.932 -13.659  1.00  0.00           C  
ATOM   2204  HB2 HIE   153     248.788   3.782 -13.320  1.00  0.00           H  
ATOM   2205  HB3 HIE   153     248.902   2.025 -13.290  1.00  0.00           H  
ATOM   2206  CG  HIE   153     250.739   3.014 -13.043  1.00  0.00           C  
ATOM   2207  ND1 HIE   153     251.135   3.933 -12.151  1.00  0.00           N  
ATOM   2208  CE1 HIE   153     252.399   3.598 -11.775  1.00  0.00           C  
ATOM   2209  HE1 HIE   153     253.063   4.029 -11.041  1.00  0.00           H  
ATOM   2210  NE2 HIE   153     252.848   2.478 -12.365  1.00  0.00           N  
ATOM   2211  HE2 HIE   153     253.810   2.186 -12.273  1.00  0.00           H  
ATOM   2212  CD2 HIE   153     251.783   2.127 -13.260  1.00  0.00           C  
ATOM   2213  HD2 HIE   153     251.806   1.226 -13.855  1.00  0.00           H  
ATOM   2214  C   HIE   153     247.880   2.695 -15.717  1.00  0.00           C  
ATOM   2215  O   HIE   153     247.299   3.649 -16.229  1.00  0.00           O  
ATOM   2216  N   HIE   154     247.369   1.452 -15.579  1.00  0.00           N  
ATOM   2217  H   HIE   154     248.023   0.690 -15.466  1.00  0.00           H  
ATOM   2218  CA  HIE   154     245.988   1.067 -15.952  1.00  0.00           C  
ATOM   2219  HA  HIE   154     245.804   1.326 -16.994  1.00  0.00           H  
ATOM   2220  CB  HIE   154     245.772  -0.478 -15.967  1.00  0.00           C  
ATOM   2221  HB2 HIE   154     244.748  -0.701 -16.269  1.00  0.00           H  
ATOM   2222  HB3 HIE   154     246.396  -0.987 -16.701  1.00  0.00           H  
ATOM   2223  CG  HIE   154     246.023  -1.054 -14.610  1.00  0.00           C  
ATOM   2224  ND1 HIE   154     247.210  -1.010 -13.888  1.00  0.00           N  
ATOM   2225  CE1 HIE   154     246.928  -1.436 -12.654  1.00  0.00           C  
ATOM   2226  HE1 HIE   154     247.622  -1.621 -11.846  1.00  0.00           H  
ATOM   2227  NE2 HIE   154     245.645  -1.795 -12.616  1.00  0.00           N  
ATOM   2228  HE2 HIE   154     245.173  -2.045 -11.759  1.00  0.00           H  
ATOM   2229  CD2 HIE   154     245.042  -1.497 -13.796  1.00  0.00           C  
ATOM   2230  HD2 HIE   154     243.995  -1.603 -14.037  1.00  0.00           H  
ATOM   2231  C   HIE   154     244.980   1.768 -15.050  1.00  0.00           C  
ATOM   2232  O   HIE   154     243.886   2.049 -15.466  1.00  0.00           O  
ATOM   2233  N   GLN   155     245.313   1.973 -13.756  1.00  0.00           N  
ATOM   2234  H   GLN   155     246.233   1.686 -13.451  1.00  0.00           H  
ATOM   2235  CA  GLN   155     244.409   2.603 -12.756  1.00  0.00           C  
ATOM   2236  HA  GLN   155     243.843   3.376 -13.276  1.00  0.00           H  
ATOM   2237  CB  GLN   155     243.402   1.619 -12.041  1.00  0.00           C  
ATOM   2238  HB2 GLN   155     243.995   0.759 -11.729  1.00  0.00           H  
ATOM   2239  HB3 GLN   155     243.140   2.190 -11.150  1.00  0.00           H  
ATOM   2240  CG  GLN   155     242.141   1.192 -12.797  1.00  0.00           C  
ATOM   2241  HG2 GLN   155     241.424   2.012 -12.839  1.00  0.00           H  
ATOM   2242  HG3 GLN   155     242.303   1.187 -13.874  1.00  0.00           H  
ATOM   2243  CD  GLN   155     241.473   0.038 -12.130  1.00  0.00           C  
ATOM   2244  OE1 GLN   155     241.942  -0.615 -11.193  1.00  0.00           O  
ATOM   2245  NE2 GLN   155     240.268  -0.298 -12.541  1.00  0.00           N  
ATOM   2246 HE21 GLN   155     239.930   0.057 -13.424  1.00  0.00           H  
ATOM   2247 HE22 GLN   155     239.761  -1.065 -12.123  1.00  0.00           H  
ATOM   2248  C   GLN   155     245.360   3.279 -11.757  1.00  0.00           C  
ATOM   2249  O   GLN   155     246.554   2.897 -11.650  1.00  0.00           O  
ATOM   2250  N   LYS   156     244.886   4.414 -11.148  1.00  0.00           N  
ATOM   2251  H   LYS   156     243.971   4.728 -11.437  1.00  0.00           H  
ATOM   2252  CA  LYS   156     245.604   5.376 -10.215  1.00  0.00           C  
ATOM   2253  HA  LYS   156     246.383   4.858  -9.656  1.00  0.00           H  
ATOM   2254  CB  LYS   156     246.412   6.323 -11.138  1.00  0.00           C  
ATOM   2255  HB2 LYS   156     246.976   5.688 -11.821  1.00  0.00           H  
ATOM   2256  HB3 LYS   156     245.819   7.064 -11.674  1.00  0.00           H  
ATOM   2257  CG  LYS   156     247.603   6.970 -10.333  1.00  0.00           C  
ATOM   2258  HG2 LYS   156     247.258   7.598  -9.512  1.00  0.00           H  
ATOM   2259  HG3 LYS   156     248.102   6.138  -9.837  1.00  0.00           H  
ATOM   2260  CD  LYS   156     248.489   7.819 -11.217  1.00  0.00           C  
ATOM   2261  HD2 LYS   156     248.840   7.178 -12.026  1.00  0.00           H  
ATOM   2262  HD3 LYS   156     247.829   8.580 -11.633  1.00  0.00           H  
ATOM   2263  CE  LYS   156     249.652   8.572 -10.560  1.00  0.00           C  
ATOM   2264  HE2 LYS   156     249.831   9.424 -11.216  1.00  0.00           H  
ATOM   2265  HE3 LYS   156     249.357   9.104  -9.656  1.00  0.00           H  
ATOM   2266  NZ  LYS   156     250.899   7.778 -10.435  1.00  0.00           N  
ATOM   2267  HZ1 LYS   156     251.218   7.517 -11.357  1.00  0.00           H  
ATOM   2268  HZ2 LYS   156     251.650   8.331 -10.048  1.00  0.00           H  
ATOM   2269  HZ3 LYS   156     250.862   7.047  -9.738  1.00  0.00           H  
ATOM   2270  C   LYS   156     244.679   6.096  -9.142  1.00  0.00           C  
ATOM   2271  O   LYS   156     243.656   6.681  -9.440  1.00  0.00           O  
ATOM   2272  N   LEU   157     245.092   5.999  -7.845  1.00  0.00           N  
ATOM   2273  H   LEU   157     246.007   5.615  -7.655  1.00  0.00           H  
ATOM   2274  CA  LEU   157     244.477   6.675  -6.665  1.00  0.00           C  
ATOM   2275  HA  LEU   157     243.475   7.001  -6.946  1.00  0.00           H  
ATOM   2276  CB  LEU   157     244.319   5.670  -5.538  1.00  0.00           C  
ATOM   2277  HB2 LEU   157     243.805   4.788  -5.920  1.00  0.00           H  
ATOM   2278  HB3 LEU   157     245.313   5.286  -5.311  1.00  0.00           H  
ATOM   2279  CG  LEU   157     243.418   6.178  -4.351  1.00  0.00           C  
ATOM   2280  HG  LEU   157     243.526   7.248  -4.176  1.00  0.00           H  
ATOM   2281  CD1 LEU   157     241.984   5.785  -4.574  1.00  0.00           C  
ATOM   2282 HD11 LEU   157     241.857   4.719  -4.762  1.00  0.00           H  
ATOM   2283 HD12 LEU   157     241.322   5.851  -3.710  1.00  0.00           H  
ATOM   2284 HD13 LEU   157     241.571   6.426  -5.353  1.00  0.00           H  
ATOM   2285  CD2 LEU   157     243.936   5.425  -3.090  1.00  0.00           C  
ATOM   2286 HD21 LEU   157     243.919   4.339  -3.185  1.00  0.00           H  
ATOM   2287 HD22 LEU   157     244.974   5.707  -2.913  1.00  0.00           H  
ATOM   2288 HD23 LEU   157     243.226   5.780  -2.343  1.00  0.00           H  
ATOM   2289  C   LEU   157     245.229   7.952  -6.242  1.00  0.00           C  
ATOM   2290  O   LEU   157     246.410   7.892  -5.919  1.00  0.00           O  
ATOM   2291  N   VAL   158     244.418   9.025  -6.068  1.00  0.00           N  
ATOM   2292  H   VAL   158     243.449   8.843  -6.283  1.00  0.00           H  
ATOM   2293  CA  VAL   158     244.787  10.428  -5.684  1.00  0.00           C  
ATOM   2294  HA  VAL   158     245.701  10.386  -5.091  1.00  0.00           H  
ATOM   2295  CB  VAL   158     244.964  11.406  -6.866  1.00  0.00           C  
ATOM   2296  HB  VAL   158     244.841  12.429  -6.512  1.00  0.00           H  
ATOM   2297  CG1 VAL   158     246.419  11.313  -7.428  1.00  0.00           C  
ATOM   2298 HG11 VAL   158     246.600  10.289  -7.757  1.00  0.00           H  
ATOM   2299 HG12 VAL   158     246.416  11.898  -8.347  1.00  0.00           H  
ATOM   2300 HG13 VAL   158     247.147  11.669  -6.699  1.00  0.00           H  
ATOM   2301  CG2 VAL   158     243.954  11.065  -8.031  1.00  0.00           C  
ATOM   2302 HG21 VAL   158     243.989  11.856  -8.780  1.00  0.00           H  
ATOM   2303 HG22 VAL   158     244.180  10.093  -8.469  1.00  0.00           H  
ATOM   2304 HG23 VAL   158     242.989  11.172  -7.534  1.00  0.00           H  
ATOM   2305  C   VAL   158     243.713  10.877  -4.617  1.00  0.00           C  
ATOM   2306  O   VAL   158     242.550  10.509  -4.597  1.00  0.00           O  
ATOM   2307  N   PHE   159     244.140  11.702  -3.663  1.00  0.00           N  
ATOM   2308  H   PHE   159     245.090  12.045  -3.650  1.00  0.00           H  
ATOM   2309  CA  PHE   159     243.176  12.093  -2.578  1.00  0.00           C  
ATOM   2310  HA  PHE   159     242.687  11.184  -2.229  1.00  0.00           H  
ATOM   2311  CB  PHE   159     244.038  12.597  -1.380  1.00  0.00           C  
ATOM   2312  HB2 PHE   159     244.475  13.562  -1.636  1.00  0.00           H  
ATOM   2313  HB3 PHE   159     243.357  12.888  -0.580  1.00  0.00           H  
ATOM   2314  CG  PHE   159     245.062  11.672  -0.830  1.00  0.00           C  
ATOM   2315  CD1 PHE   159     246.320  11.609  -1.385  1.00  0.00           C  
ATOM   2316  HD1 PHE   159     246.544  12.246  -2.228  1.00  0.00           H  
ATOM   2317  CE1 PHE   159     247.269  10.702  -0.952  1.00  0.00           C  
ATOM   2318  HE1 PHE   159     248.289  10.714  -1.307  1.00  0.00           H  
ATOM   2319  CZ  PHE   159     246.877   9.812   0.125  1.00  0.00           C  
ATOM   2320  HZ  PHE   159     247.586   9.047   0.404  1.00  0.00           H  
ATOM   2321  CE2 PHE   159     245.643   9.901   0.724  1.00  0.00           C  
ATOM   2322  HE2 PHE   159     245.301   9.177   1.449  1.00  0.00           H  
ATOM   2323  CD2 PHE   159     244.709  10.839   0.166  1.00  0.00           C  
ATOM   2324  HD2 PHE   159     243.697  10.960   0.523  1.00  0.00           H  
ATOM   2325  C   PHE   159     242.288  13.100  -3.089  1.00  0.00           C  
ATOM   2326  O   PHE   159     242.720  14.170  -3.582  1.00  0.00           O  
ATOM   2327  N   PHE   160     240.970  12.963  -2.876  1.00  0.00           N  
ATOM   2328  H   PHE   160     240.665  12.119  -2.413  1.00  0.00           H  
ATOM   2329  CA  PHE   160     239.948  13.892  -3.376  1.00  0.00           C  
ATOM   2330  HA  PHE   160     240.095  14.144  -4.427  1.00  0.00           H  
ATOM   2331  CB  PHE   160     238.509  13.407  -3.072  1.00  0.00           C  
ATOM   2332  HB2 PHE   160     238.396  12.421  -3.522  1.00  0.00           H  
ATOM   2333  HB3 PHE   160     238.434  13.365  -1.985  1.00  0.00           H  
ATOM   2334  CG  PHE   160     237.474  14.268  -3.662  1.00  0.00           C  
ATOM   2335  CD1 PHE   160     236.686  15.074  -2.794  1.00  0.00           C  
ATOM   2336  HD1 PHE   160     236.859  14.988  -1.732  1.00  0.00           H  
ATOM   2337  CE1 PHE   160     235.528  15.736  -3.345  1.00  0.00           C  
ATOM   2338  HE1 PHE   160     234.831  16.202  -2.664  1.00  0.00           H  
ATOM   2339  CZ  PHE   160     235.224  15.603  -4.688  1.00  0.00           C  
ATOM   2340  HZ  PHE   160     234.508  16.254  -5.167  1.00  0.00           H  
ATOM   2341  CE2 PHE   160     236.069  14.847  -5.543  1.00  0.00           C  
ATOM   2342  HE2 PHE   160     235.799  14.864  -6.588  1.00  0.00           H  
ATOM   2343  CD2 PHE   160     237.131  14.158  -5.016  1.00  0.00           C  
ATOM   2344  HD2 PHE   160     237.746  13.605  -5.711  1.00  0.00           H  
ATOM   2345  C   PHE   160     240.197  15.264  -2.705  1.00  0.00           C  
ATOM   2346  O   PHE   160     240.157  16.344  -3.386  1.00  0.00           O  
ATOM   2347  N   ALA   161     240.462  15.284  -1.410  1.00  0.00           N  
ATOM   2348  H   ALA   161     240.442  14.393  -0.937  1.00  0.00           H  
ATOM   2349  CA  ALA   161     240.695  16.484  -0.623  1.00  0.00           C  
ATOM   2350  HA  ALA   161     240.959  17.320  -1.271  1.00  0.00           H  
ATOM   2351  CB  ALA   161     239.371  16.944  -0.047  1.00  0.00           C  
ATOM   2352  HB1 ALA   161     238.643  17.035  -0.853  1.00  0.00           H  
ATOM   2353  HB2 ALA   161     239.039  16.222   0.699  1.00  0.00           H  
ATOM   2354  HB3 ALA   161     239.503  17.838   0.562  1.00  0.00           H  
ATOM   2355  C   ALA   161     241.716  16.161   0.493  1.00  0.00           C  
ATOM   2356  O   ALA   161     241.963  15.008   0.832  1.00  0.00           O  
ATOM   2357  N   GLU   162     242.400  17.228   0.990  1.00  0.00           N  
ATOM   2358  H   GLU   162     242.012  18.126   0.740  1.00  0.00           H  
ATOM   2359  CA  GLU   162     243.614  17.086   1.793  1.00  0.00           C  
ATOM   2360  HA  GLU   162     244.242  16.289   1.396  1.00  0.00           H  
ATOM   2361  CB  GLU   162     244.540  18.312   1.504  1.00  0.00           C  
ATOM   2362  HB2 GLU   162     244.521  18.490   0.429  1.00  0.00           H  
ATOM   2363  HB3 GLU   162     243.954  19.170   1.834  1.00  0.00           H  
ATOM   2364  CG  GLU   162     245.985  18.476   2.066  1.00  0.00           C  
ATOM   2365  HG2 GLU   162     246.332  19.396   1.595  1.00  0.00           H  
ATOM   2366  HG3 GLU   162     245.800  18.484   3.141  1.00  0.00           H  
ATOM   2367  CD  GLU   162     246.984  17.392   1.647  1.00  0.00           C  
ATOM   2368  OE1 GLU   162     247.625  17.355   0.532  1.00  0.00           O  
ATOM   2369  OE2 GLU   162     247.262  16.525   2.518  1.00  0.00           O  
ATOM   2370  C   GLU   162     243.309  17.008   3.303  1.00  0.00           C  
ATOM   2371  O   GLU   162     244.165  16.557   4.007  1.00  0.00           O  
ATOM   2372  N   ASP   163     242.027  17.328   3.775  1.00  0.00           N  
ATOM   2373  H   ASP   163     241.397  17.681   3.069  1.00  0.00           H  
ATOM   2374  CA  ASP   163     241.622  17.260   5.170  1.00  0.00           C  
ATOM   2375  HA  ASP   163     242.464  17.663   5.733  1.00  0.00           H  
ATOM   2376  CB  ASP   163     240.421  18.208   5.391  1.00  0.00           C  
ATOM   2377  HB2 ASP   163     239.662  17.869   4.686  1.00  0.00           H  
ATOM   2378  HB3 ASP   163     240.093  18.018   6.413  1.00  0.00           H  
ATOM   2379  CG  ASP   163     240.840  19.635   5.212  1.00  0.00           C  
ATOM   2380  OD1 ASP   163     241.739  20.155   5.902  1.00  0.00           O  
ATOM   2381  OD2 ASP   163     240.405  20.216   4.234  1.00  0.00           O  
ATOM   2382  C   ASP   163     241.220  15.876   5.734  1.00  0.00           C  
ATOM   2383  O   ASP   163     240.078  15.428   5.539  1.00  0.00           O  
ATOM   2384  N   VAL   164     242.078  15.146   6.518  1.00  0.00           N  
ATOM   2385  H   VAL   164     243.028  15.475   6.616  1.00  0.00           H  
ATOM   2386  CA  VAL   164     241.853  13.784   7.006  1.00  0.00           C  
ATOM   2387  HA  VAL   164     240.853  13.543   6.647  1.00  0.00           H  
ATOM   2388  CB  VAL   164     242.775  12.641   6.370  1.00  0.00           C  
ATOM   2389  HB  VAL   164     243.775  12.839   6.757  1.00  0.00           H  
ATOM   2390  CG1 VAL   164     242.557  11.136   6.686  1.00  0.00           C  
ATOM   2391 HG11 VAL   164     242.818  10.998   7.736  1.00  0.00           H  
ATOM   2392 HG12 VAL   164     241.530  10.793   6.564  1.00  0.00           H  
ATOM   2393 HG13 VAL   164     243.208  10.554   6.033  1.00  0.00           H  
ATOM   2394  CG2 VAL   164     242.849  12.754   4.753  1.00  0.00           C  
ATOM   2395 HG21 VAL   164     241.861  12.690   4.298  1.00  0.00           H  
ATOM   2396 HG22 VAL   164     243.284  13.723   4.505  1.00  0.00           H  
ATOM   2397 HG23 VAL   164     243.526  11.988   4.375  1.00  0.00           H  
ATOM   2398  C   VAL   164     241.809  13.700   8.553  1.00  0.00           C  
ATOM   2399  O   VAL   164     242.518  14.439   9.241  1.00  0.00           O  
ATOM   2400  N   GLY   165     240.920  12.819   9.059  1.00  0.00           N  
ATOM   2401  H   GLY   165     240.353  12.321   8.389  1.00  0.00           H  
ATOM   2402  CA  GLY   165     240.739  12.653  10.536  1.00  0.00           C  
ATOM   2403  HA2 GLY   165     240.127  11.763  10.686  1.00  0.00           H  
ATOM   2404  HA3 GLY   165     241.703  12.473  11.013  1.00  0.00           H  
ATOM   2405  C   GLY   165     240.017  13.868  11.163  1.00  0.00           C  
ATOM   2406  O   GLY   165     240.116  13.998  12.404  1.00  0.00           O  
ATOM   2407  N   SER   166     239.230  14.622  10.395  1.00  0.00           N  
ATOM   2408  H   SER   166     239.219  14.382   9.414  1.00  0.00           H  
ATOM   2409  CA  SER   166     238.597  15.900  10.809  1.00  0.00           C  
ATOM   2410  HA  SER   166     239.301  16.504  11.381  1.00  0.00           H  
ATOM   2411  CB  SER   166     238.115  16.631   9.607  1.00  0.00           C  
ATOM   2412  HB2 SER   166     238.935  16.746   8.899  1.00  0.00           H  
ATOM   2413  HB3 SER   166     237.266  16.108   9.166  1.00  0.00           H  
ATOM   2414  OG  SER   166     237.722  17.902   9.945  1.00  0.00           O  
ATOM   2415  HG  SER   166     236.798  18.067   9.743  1.00  0.00           H  
ATOM   2416  C   SER   166     237.422  15.660  11.767  1.00  0.00           C  
ATOM   2417  O   SER   166     236.690  14.690  11.650  1.00  0.00           O  
ATOM   2418  N   ASN   167     237.246  16.544  12.789  1.00  0.00           N  
ATOM   2419  H   ASN   167     237.893  17.311  12.908  1.00  0.00           H  
ATOM   2420  CA  ASN   167     236.133  16.582  13.751  1.00  0.00           C  
ATOM   2421  HA  ASN   167     235.851  15.542  13.916  1.00  0.00           H  
ATOM   2422  CB  ASN   167     236.627  17.198  15.082  1.00  0.00           C  
ATOM   2423  HB2 ASN   167     237.019  18.204  14.932  1.00  0.00           H  
ATOM   2424  HB3 ASN   167     235.771  17.321  15.746  1.00  0.00           H  
ATOM   2425  CG  ASN   167     237.655  16.407  15.856  1.00  0.00           C  
ATOM   2426  OD1 ASN   167     238.807  16.219  15.432  1.00  0.00           O  
ATOM   2427  ND2 ASN   167     237.272  15.810  16.979  1.00  0.00           N  
ATOM   2428 HD21 ASN   167     237.975  15.447  17.607  1.00  0.00           H  
ATOM   2429 HD22 ASN   167     236.294  15.756  17.227  1.00  0.00           H  
ATOM   2430  C   ASN   167     234.900  17.275  13.157  1.00  0.00           C  
ATOM   2431  O   ASN   167     233.883  17.334  13.808  1.00  0.00           O  
ATOM   2432  N   LYS   168     235.010  17.751  11.900  1.00  0.00           N  
ATOM   2433  H   LYS   168     235.875  17.764  11.380  1.00  0.00           H  
ATOM   2434  CA  LYS   168     233.908  18.401  11.139  1.00  0.00           C  
ATOM   2435  HA  LYS   168     232.936  18.017  11.449  1.00  0.00           H  
ATOM   2436  CB  LYS   168     233.975  19.948  11.559  1.00  0.00           C  
ATOM   2437  HB2 LYS   168     233.233  20.425  10.919  1.00  0.00           H  
ATOM   2438  HB3 LYS   168     233.730  19.988  12.620  1.00  0.00           H  
ATOM   2439  CG  LYS   168     235.263  20.691  11.353  1.00  0.00           C  
ATOM   2440  HG2 LYS   168     235.998  20.294  12.053  1.00  0.00           H  
ATOM   2441  HG3 LYS   168     235.674  20.485  10.365  1.00  0.00           H  
ATOM   2442  CD  LYS   168     235.001  22.193  11.736  1.00  0.00           C  
ATOM   2443  HD2 LYS   168     234.158  22.550  11.143  1.00  0.00           H  
ATOM   2444  HD3 LYS   168     234.672  22.325  12.766  1.00  0.00           H  
ATOM   2445  CE  LYS   168     236.328  23.014  11.450  1.00  0.00           C  
ATOM   2446  HE2 LYS   168     237.205  22.672  11.999  1.00  0.00           H  
ATOM   2447  HE3 LYS   168     236.500  22.842  10.387  1.00  0.00           H  
ATOM   2448  NZ  LYS   168     236.116  24.440  11.668  1.00  0.00           N  
ATOM   2449  HZ1 LYS   168     235.857  24.689  12.612  1.00  0.00           H  
ATOM   2450  HZ2 LYS   168     236.897  24.991  11.342  1.00  0.00           H  
ATOM   2451  HZ3 LYS   168     235.367  24.760  11.070  1.00  0.00           H  
ATOM   2452  C   LYS   168     234.106  18.230   9.646  1.00  0.00           C  
ATOM   2453  O   LYS   168     235.234  18.175   9.169  1.00  0.00           O  
ATOM   2454  N   GLY   169     233.026  18.123   8.835  1.00  0.00           N  
ATOM   2455  H   GLY   169     232.093  18.338   9.157  1.00  0.00           H  
ATOM   2456  CA  GLY   169     233.217  17.971   7.340  1.00  0.00           C  
ATOM   2457  HA2 GLY   169     232.322  18.247   6.783  1.00  0.00           H  
ATOM   2458  HA3 GLY   169     234.031  18.637   7.054  1.00  0.00           H  
ATOM   2459  C   GLY   169     233.544  16.569   7.076  1.00  0.00           C  
ATOM   2460  O   GLY   169     233.206  15.685   7.846  1.00  0.00           O  
ATOM   2461  N   ALA   170     234.129  16.327   5.861  1.00  0.00           N  
ATOM   2462  H   ALA   170     234.419  17.068   5.239  1.00  0.00           H  
ATOM   2463  CA  ALA   170     234.580  14.936   5.498  1.00  0.00           C  
ATOM   2464  HA  ALA   170     233.690  14.308   5.552  1.00  0.00           H  
ATOM   2465  CB  ALA   170     235.052  14.889   4.067  1.00  0.00           C  
ATOM   2466  HB1 ALA   170     234.180  15.015   3.425  1.00  0.00           H  
ATOM   2467  HB2 ALA   170     235.768  15.691   3.889  1.00  0.00           H  
ATOM   2468  HB3 ALA   170     235.580  13.967   3.826  1.00  0.00           H  
ATOM   2469  C   ALA   170     235.720  14.457   6.411  1.00  0.00           C  
ATOM   2470  O   ALA   170     236.651  15.192   6.653  1.00  0.00           O  
ATOM   2471  N   ILE   171     235.755  13.192   6.776  1.00  0.00           N  
ATOM   2472  H   ILE   171     234.931  12.779   6.364  1.00  0.00           H  
ATOM   2473  CA  ILE   171     236.750  12.555   7.566  1.00  0.00           C  
ATOM   2474  HA  ILE   171     237.294  13.233   8.224  1.00  0.00           H  
ATOM   2475  CB  ILE   171     236.158  11.541   8.527  1.00  0.00           C  
ATOM   2476  HB  ILE   171     235.421  12.111   9.092  1.00  0.00           H  
ATOM   2477  CG2 ILE   171     235.535  10.332   7.795  1.00  0.00           C  
ATOM   2478 HG21 ILE   171     235.140   9.594   8.494  1.00  0.00           H  
ATOM   2479 HG22 ILE   171     234.680  10.749   7.263  1.00  0.00           H  
ATOM   2480 HG23 ILE   171     236.349   9.972   7.166  1.00  0.00           H  
ATOM   2481  CG1 ILE   171     237.224  11.119   9.548  1.00  0.00           C  
ATOM   2482 HG12 ILE   171     238.100  10.845   8.960  1.00  0.00           H  
ATOM   2483 HG13 ILE   171     237.338  12.020  10.150  1.00  0.00           H  
ATOM   2484  CD1 ILE   171     236.878   9.977  10.510  1.00  0.00           C  
ATOM   2485 HD11 ILE   171     237.702   9.804  11.202  1.00  0.00           H  
ATOM   2486 HD12 ILE   171     235.966  10.254  11.039  1.00  0.00           H  
ATOM   2487 HD13 ILE   171     236.762   9.041   9.963  1.00  0.00           H  
ATOM   2488  C   ILE   171     237.897  11.946   6.717  1.00  0.00           C  
ATOM   2489  O   ILE   171     239.087  11.948   7.052  1.00  0.00           O  
ATOM   2490  N   ILE   172     237.545  11.414   5.533  1.00  0.00           N  
ATOM   2491  H   ILE   172     236.582  11.495   5.241  1.00  0.00           H  
ATOM   2492  CA  ILE   172     238.376  10.860   4.481  1.00  0.00           C  
ATOM   2493  HA  ILE   172     239.392  11.252   4.432  1.00  0.00           H  
ATOM   2494  CB  ILE   172     238.579   9.307   4.655  1.00  0.00           C  
ATOM   2495  HB  ILE   172     238.980   9.160   5.658  1.00  0.00           H  
ATOM   2496  CG2 ILE   172     237.192   8.552   4.555  1.00  0.00           C  
ATOM   2497 HG21 ILE   172     237.243   7.762   5.303  1.00  0.00           H  
ATOM   2498 HG22 ILE   172     236.339   9.150   4.874  1.00  0.00           H  
ATOM   2499 HG23 ILE   172     237.112   8.227   3.517  1.00  0.00           H  
ATOM   2500  CG1 ILE   172     239.510   8.638   3.593  1.00  0.00           C  
ATOM   2501 HG12 ILE   172     238.965   8.574   2.652  1.00  0.00           H  
ATOM   2502 HG13 ILE   172     240.378   9.290   3.494  1.00  0.00           H  
ATOM   2503  CD1 ILE   172     240.100   7.278   3.816  1.00  0.00           C  
ATOM   2504 HD11 ILE   172     240.806   7.024   3.025  1.00  0.00           H  
ATOM   2505 HD12 ILE   172     240.516   7.138   4.814  1.00  0.00           H  
ATOM   2506 HD13 ILE   172     239.274   6.568   3.858  1.00  0.00           H  
ATOM   2507  C   ILE   172     237.686  11.153   3.135  1.00  0.00           C  
ATOM   2508  O   ILE   172     236.522  11.498   3.030  1.00  0.00           O  
ATOM   2509  N   GLY   173     238.461  11.177   2.074  1.00  0.00           N  
ATOM   2510  H   GLY   173     239.468  11.155   2.138  1.00  0.00           H  
ATOM   2511  CA  GLY   173     237.952  11.332   0.709  1.00  0.00           C  
ATOM   2512  HA2 GLY   173     237.096  10.657   0.692  1.00  0.00           H  
ATOM   2513  HA3 GLY   173     237.607  12.351   0.535  1.00  0.00           H  
ATOM   2514  C   GLY   173     238.948  11.087  -0.435  1.00  0.00           C  
ATOM   2515  O   GLY   173     240.060  11.721  -0.536  1.00  0.00           O  
ATOM   2516  N   LEU   174     238.559  10.212  -1.386  1.00  0.00           N  
ATOM   2517  H   LEU   174     237.583   9.956  -1.422  1.00  0.00           H  
ATOM   2518  CA  LEU   174     239.432   9.571  -2.371  1.00  0.00           C  
ATOM   2519  HA  LEU   174     240.453   9.954  -2.367  1.00  0.00           H  
ATOM   2520  CB  LEU   174     239.559   8.095  -1.992  1.00  0.00           C  
ATOM   2521  HB2 LEU   174     238.587   7.614  -1.885  1.00  0.00           H  
ATOM   2522  HB3 LEU   174     240.019   7.559  -2.822  1.00  0.00           H  
ATOM   2523  CG  LEU   174     240.416   7.778  -0.781  1.00  0.00           C  
ATOM   2524  HG  LEU   174     240.003   8.357   0.045  1.00  0.00           H  
ATOM   2525  CD1 LEU   174     240.388   6.289  -0.449  1.00  0.00           C  
ATOM   2526 HD11 LEU   174     240.882   5.783  -1.279  1.00  0.00           H  
ATOM   2527 HD12 LEU   174     240.901   6.103   0.494  1.00  0.00           H  
ATOM   2528 HD13 LEU   174     239.350   6.017  -0.256  1.00  0.00           H  
ATOM   2529  CD2 LEU   174     241.914   8.204  -0.751  1.00  0.00           C  
ATOM   2530 HD21 LEU   174     242.520   7.561  -1.389  1.00  0.00           H  
ATOM   2531 HD22 LEU   174     241.896   9.254  -1.043  1.00  0.00           H  
ATOM   2532 HD23 LEU   174     242.416   8.081   0.209  1.00  0.00           H  
ATOM   2533  C   LEU   174     238.849   9.599  -3.779  1.00  0.00           C  
ATOM   2534  O   LEU   174     237.654   9.744  -3.946  1.00  0.00           O  
ATOM   2535  N   MET   175     239.754   9.585  -4.767  1.00  0.00           N  
ATOM   2536  H   MET   175     240.753   9.628  -4.625  1.00  0.00           H  
ATOM   2537  CA  MET   175     239.457   9.658  -6.165  1.00  0.00           C  
ATOM   2538  HA  MET   175     238.442   9.308  -6.347  1.00  0.00           H  
ATOM   2539  CB  MET   175     239.632  11.112  -6.629  1.00  0.00           C  
ATOM   2540  HB2 MET   175     238.878  11.722  -6.130  1.00  0.00           H  
ATOM   2541  HB3 MET   175     240.542  11.543  -6.210  1.00  0.00           H  
ATOM   2542  CG  MET   175     239.459  11.351  -8.124  1.00  0.00           C  
ATOM   2543  HG2 MET   175     240.259  10.851  -8.669  1.00  0.00           H  
ATOM   2544  HG3 MET   175     238.674  10.729  -8.553  1.00  0.00           H  
ATOM   2545  SD  MET   175     239.293  13.055  -8.779  1.00  0.00           S  
ATOM   2546  CE  MET   175     240.971  13.524  -8.426  1.00  0.00           C  
ATOM   2547  HE1 MET   175     241.086  13.753  -7.366  1.00  0.00           H  
ATOM   2548  HE2 MET   175     241.746  12.812  -8.709  1.00  0.00           H  
ATOM   2549  HE3 MET   175     241.111  14.466  -8.956  1.00  0.00           H  
ATOM   2550  C   MET   175     240.397   8.691  -6.835  1.00  0.00           C  
ATOM   2551  O   MET   175     241.523   8.567  -6.419  1.00  0.00           O  
ATOM   2552  N   VAL   176     239.882   7.950  -7.810  1.00  0.00           N  
ATOM   2553  H   VAL   176     238.916   8.106  -8.062  1.00  0.00           H  
ATOM   2554  CA  VAL   176     240.492   6.892  -8.610  1.00  0.00           C  
ATOM   2555  HA  VAL   176     241.573   7.021  -8.570  1.00  0.00           H  
ATOM   2556  CB  VAL   176     240.164   5.546  -8.022  1.00  0.00           C  
ATOM   2557  HB  VAL   176     240.631   5.509  -7.037  1.00  0.00           H  
ATOM   2558  CG1 VAL   176     238.717   5.181  -7.851  1.00  0.00           C  
ATOM   2559 HG11 VAL   176     238.123   5.966  -7.384  1.00  0.00           H  
ATOM   2560 HG12 VAL   176     238.295   5.068  -8.850  1.00  0.00           H  
ATOM   2561 HG13 VAL   176     238.644   4.288  -7.230  1.00  0.00           H  
ATOM   2562  CG2 VAL   176     240.846   4.306  -8.614  1.00  0.00           C  
ATOM   2563 HG21 VAL   176     240.459   4.117  -9.616  1.00  0.00           H  
ATOM   2564 HG22 VAL   176     241.928   4.437  -8.574  1.00  0.00           H  
ATOM   2565 HG23 VAL   176     240.579   3.416  -8.045  1.00  0.00           H  
ATOM   2566  C   VAL   176     240.233   7.012 -10.065  1.00  0.00           C  
ATOM   2567  O   VAL   176     239.126   7.333 -10.399  1.00  0.00           O  
ATOM   2568  N   GLY   177     241.199   6.951 -10.956  1.00  0.00           N  
ATOM   2569  H   GLY   177     242.135   6.779 -10.620  1.00  0.00           H  
ATOM   2570  CA  GLY   177     241.028   7.261 -12.397  1.00  0.00           C  
ATOM   2571  HA2 GLY   177     239.997   7.157 -12.735  1.00  0.00           H  
ATOM   2572  HA3 GLY   177     241.413   8.255 -12.623  1.00  0.00           H  
ATOM   2573  C   GLY   177     241.800   6.228 -13.285  1.00  0.00           C  
ATOM   2574  O   GLY   177     242.600   5.461 -12.763  1.00  0.00           O  
ATOM   2575  N   GLY   178     241.566   6.215 -14.601  1.00  0.00           N  
ATOM   2576  H   GLY   178     240.908   6.901 -14.942  1.00  0.00           H  
ATOM   2577  CA  GLY   178     242.164   5.267 -15.614  1.00  0.00           C  
ATOM   2578  HA2 GLY   178     242.693   5.878 -16.345  1.00  0.00           H  
ATOM   2579  HA3 GLY   178     242.850   4.569 -15.134  1.00  0.00           H  
ATOM   2580  C   GLY   178     241.114   4.410 -16.229  1.00  0.00           C  
ATOM   2581  O   GLY   178     240.047   4.929 -16.624  1.00  0.00           O  
ATOM   2582  N   VAL   179     241.357   3.127 -16.326  1.00  0.00           N  
ATOM   2583  H   VAL   179     242.199   2.696 -15.973  1.00  0.00           H  
ATOM   2584  CA  VAL   179     240.296   2.179 -16.795  1.00  0.00           C  
ATOM   2585  HA  VAL   179     239.678   2.696 -17.530  1.00  0.00           H  
ATOM   2586  CB  VAL   179     240.838   0.861 -17.403  1.00  0.00           C  
ATOM   2587  HB  VAL   179     241.544   0.393 -16.716  1.00  0.00           H  
ATOM   2588  CG1 VAL   179     239.759  -0.205 -17.843  1.00  0.00           C  
ATOM   2589 HG11 VAL   179     238.937   0.233 -18.408  1.00  0.00           H  
ATOM   2590 HG12 VAL   179     240.045  -0.995 -18.538  1.00  0.00           H  
ATOM   2591 HG13 VAL   179     239.337  -0.647 -16.940  1.00  0.00           H  
ATOM   2592  CG2 VAL   179     241.659   1.181 -18.605  1.00  0.00           C  
ATOM   2593 HG21 VAL   179     241.149   1.654 -19.444  1.00  0.00           H  
ATOM   2594 HG22 VAL   179     242.529   1.758 -18.292  1.00  0.00           H  
ATOM   2595 HG23 VAL   179     242.002   0.203 -18.943  1.00  0.00           H  
ATOM   2596  C   VAL   179     239.375   1.844 -15.652  1.00  0.00           C  
ATOM   2597  O   VAL   179     239.621   0.972 -14.822  1.00  0.00           O  
ATOM   2598  N   VAL   180     238.424   2.723 -15.408  1.00  0.00           N  
ATOM   2599  H   VAL   180     238.075   3.292 -16.167  1.00  0.00           H  
ATOM   2600  CA  VAL   180     237.567   2.835 -14.166  1.00  0.00           C  
ATOM   2601  HA  VAL   180     237.773   2.038 -13.450  1.00  0.00           H  
ATOM   2602  CB  VAL   180     237.654   4.158 -13.387  1.00  0.00           C  
ATOM   2603  HB  VAL   180     237.228   4.955 -13.997  1.00  0.00           H  
ATOM   2604  CG1 VAL   180     236.840   4.120 -12.057  1.00  0.00           C  
ATOM   2605 HG11 VAL   180     236.869   3.149 -11.562  1.00  0.00           H  
ATOM   2606 HG12 VAL   180     237.037   4.876 -11.297  1.00  0.00           H  
ATOM   2607 HG13 VAL   180     235.786   4.221 -12.316  1.00  0.00           H  
ATOM   2608  CG2 VAL   180     239.158   4.360 -12.941  1.00  0.00           C  
ATOM   2609 HG21 VAL   180     239.564   3.439 -12.522  1.00  0.00           H  
ATOM   2610 HG22 VAL   180     239.822   4.775 -13.699  1.00  0.00           H  
ATOM   2611 HG23 VAL   180     239.322   5.021 -12.090  1.00  0.00           H  
ATOM   2612  C   VAL   180     236.103   2.426 -14.511  1.00  0.00           C  
ATOM   2613  O   VAL   180     235.435   3.215 -15.189  1.00  0.00           O  
ATOM   2614  N   ILE   181     235.677   1.189 -14.248  1.00  0.00           N  
ATOM   2615  H   ILE   181     236.252   0.601 -13.662  1.00  0.00           H  
ATOM   2616  CA  ILE   181     234.271   0.712 -14.424  1.00  0.00           C  
ATOM   2617  HA  ILE   181     233.834   1.235 -15.275  1.00  0.00           H  
ATOM   2618  CB  ILE   181     234.257  -0.799 -14.782  1.00  0.00           C  
ATOM   2619  HB  ILE   181     234.675  -1.283 -13.899  1.00  0.00           H  
ATOM   2620  CG2 ILE   181     232.777  -1.157 -15.010  1.00  0.00           C  
ATOM   2621 HG21 ILE   181     232.253  -0.766 -15.882  1.00  0.00           H  
ATOM   2622 HG22 ILE   181     232.747  -2.209 -15.293  1.00  0.00           H  
ATOM   2623 HG23 ILE   181     232.235  -0.953 -14.087  1.00  0.00           H  
ATOM   2624  CG1 ILE   181     235.142  -1.324 -16.011  1.00  0.00           C  
ATOM   2625 HG12 ILE   181     236.211  -1.177 -15.857  1.00  0.00           H  
ATOM   2626 HG13 ILE   181     234.817  -2.355 -16.151  1.00  0.00           H  
ATOM   2627  CD1 ILE   181     234.881  -0.558 -17.207  1.00  0.00           C  
ATOM   2628 HD11 ILE   181     234.823   0.529 -17.155  1.00  0.00           H  
ATOM   2629 HD12 ILE   181     235.660  -0.749 -17.946  1.00  0.00           H  
ATOM   2630 HD13 ILE   181     233.928  -0.791 -17.682  1.00  0.00           H  
ATOM   2631  C   ILE   181     233.509   1.073 -13.130  1.00  0.00           C  
ATOM   2632  O   ILE   181     233.989   0.825 -11.984  1.00  0.00           O  
ATOM   2633  N   ALA   182     232.319   1.635 -13.358  1.00  0.00           N  
ATOM   2634  H   ALA   182     231.890   1.345 -14.226  1.00  0.00           H  
ATOM   2635  CA  ALA   182     231.330   2.318 -12.522  1.00  0.00           C  
ATOM   2636  HA  ALA   182     231.253   1.859 -11.536  1.00  0.00           H  
ATOM   2637  CB  ALA   182     231.633   3.803 -12.307  1.00  0.00           C  
ATOM   2638  HB1 ALA   182     232.509   3.906 -11.667  1.00  0.00           H  
ATOM   2639  HB2 ALA   182     231.796   4.349 -13.236  1.00  0.00           H  
ATOM   2640  HB3 ALA   182     230.759   4.190 -11.783  1.00  0.00           H  
ATOM   2641  C   ALA   182     229.925   2.071 -13.084  1.00  0.00           C  
ATOM   2642  O   ALA   182     229.786   2.232 -14.317  1.00  0.00           O  
ATOM   2643  OXT ALA   182     228.975   1.766 -12.336  1.00  0.00           O  
TER    2644      ALA   182 
END   
