# Supplementary material for: Exploring Structural Insights of Aβ42 and α-Synuclein Monomers and Heterodimer: A Comparative Study Using Implicit and Explicit Solvent Simulations
Source: J Phys Chem B. 2024 May 3;128(19):4655–69. doi: 10.1021/acs.jpcb.4c00503 (PMC11103699; doi:10.1021/acs.jpcb.4c00503)
Supplement: Supplementary file 3 — jp4c00503_si_003.zip [file jp4c00503_si_003.zip › rep/3_ab42_asyn_FINAL20.pdb]

ATOM      1  N   MET     1     196.128  46.980 -41.508  1.00  0.00           N  
ATOM      2  H1  MET     1     195.312  46.889 -42.096  1.00  0.00           H  
ATOM      3  H2  MET     1     196.217  47.941 -41.210  1.00  0.00           H  
ATOM      4  H3  MET     1     195.891  46.497 -40.653  1.00  0.00           H  
ATOM      5  CA  MET     1     197.420  46.438 -41.961  1.00  0.00           C  
ATOM      6  HA  MET     1     197.639  45.598 -41.301  1.00  0.00           H  
ATOM      7  CB  MET     1     197.330  45.923 -43.453  1.00  0.00           C  
ATOM      8  HB2 MET     1     196.514  45.213 -43.584  1.00  0.00           H  
ATOM      9  HB3 MET     1     197.174  46.749 -44.147  1.00  0.00           H  
ATOM     10  CG  MET     1     198.684  45.181 -43.757  1.00  0.00           C  
ATOM     11  HG2 MET     1     199.416  45.984 -43.846  1.00  0.00           H  
ATOM     12  HG3 MET     1     198.976  44.529 -42.933  1.00  0.00           H  
ATOM     13  SD  MET     1     198.783  44.252 -45.349  1.00  0.00           S  
ATOM     14  CE  MET     1     198.560  45.673 -46.456  1.00  0.00           C  
ATOM     15  HE1 MET     1     197.498  45.856 -46.617  1.00  0.00           H  
ATOM     16  HE2 MET     1     199.130  46.564 -46.193  1.00  0.00           H  
ATOM     17  HE3 MET     1     199.048  45.505 -47.416  1.00  0.00           H  
ATOM     18  C   MET     1     198.532  47.525 -41.843  1.00  0.00           C  
ATOM     19  O   MET     1     198.240  48.673 -42.247  1.00  0.00           O  
ATOM     20  N   ASP     2     199.715  47.176 -41.289  1.00  0.00           N  
ATOM     21  H   ASP     2     199.905  46.228 -40.996  1.00  0.00           H  
ATOM     22  CA  ASP     2     200.957  47.954 -41.356  1.00  0.00           C  
ATOM     23  HA  ASP     2     200.666  48.975 -41.600  1.00  0.00           H  
ATOM     24  CB  ASP     2     201.728  48.054 -40.024  1.00  0.00           C  
ATOM     25  HB2 ASP     2     202.563  48.752 -40.083  1.00  0.00           H  
ATOM     26  HB3 ASP     2     201.054  48.530 -39.312  1.00  0.00           H  
ATOM     27  CG  ASP     2     202.162  46.725 -39.340  1.00  0.00           C  
ATOM     28  OD1 ASP     2     201.658  45.654 -39.730  1.00  0.00           O  
ATOM     29  OD2 ASP     2     202.999  46.724 -38.396  1.00  0.00           O  
ATOM     30  C   ASP     2     201.844  47.299 -42.510  1.00  0.00           C  
ATOM     31  O   ASP     2     201.851  46.093 -42.836  1.00  0.00           O  
ATOM     32  N   VAL     3     202.404  48.286 -43.254  1.00  0.00           N  
ATOM     33  H   VAL     3     202.364  49.273 -43.042  1.00  0.00           H  
ATOM     34  CA  VAL     3     203.156  47.965 -44.487  1.00  0.00           C  
ATOM     35  HA  VAL     3     202.782  47.057 -44.960  1.00  0.00           H  
ATOM     36  CB  VAL     3     203.139  48.987 -45.535  1.00  0.00           C  
ATOM     37  HB  VAL     3     203.751  48.620 -46.359  1.00  0.00           H  
ATOM     38  CG1 VAL     3     201.734  48.959 -46.111  1.00  0.00           C  
ATOM     39 HG11 VAL     3     201.391  47.926 -46.164  1.00  0.00           H  
ATOM     40 HG12 VAL     3     201.787  49.484 -47.065  1.00  0.00           H  
ATOM     41 HG13 VAL     3     201.042  49.480 -45.449  1.00  0.00           H  
ATOM     42  CG2 VAL     3     203.429  50.433 -45.109  1.00  0.00           C  
ATOM     43 HG21 VAL     3     203.366  51.148 -45.929  1.00  0.00           H  
ATOM     44 HG22 VAL     3     204.331  50.429 -44.496  1.00  0.00           H  
ATOM     45 HG23 VAL     3     202.659  50.720 -44.392  1.00  0.00           H  
ATOM     46  C   VAL     3     204.640  47.591 -44.172  1.00  0.00           C  
ATOM     47  O   VAL     3     205.287  48.141 -43.285  1.00  0.00           O  
ATOM     48  N   PHE     4     205.203  46.723 -44.977  1.00  0.00           N  
ATOM     49  H   PHE     4     204.633  46.178 -45.608  1.00  0.00           H  
ATOM     50  CA  PHE     4     206.654  46.321 -44.823  1.00  0.00           C  
ATOM     51  HA  PHE     4     206.852  46.163 -43.763  1.00  0.00           H  
ATOM     52  CB  PHE     4     206.923  45.070 -45.658  1.00  0.00           C  
ATOM     53  HB2 PHE     4     206.263  44.238 -45.415  1.00  0.00           H  
ATOM     54  HB3 PHE     4     206.773  45.344 -46.703  1.00  0.00           H  
ATOM     55  CG  PHE     4     208.297  44.387 -45.513  1.00  0.00           C  
ATOM     56  CD1 PHE     4     209.208  44.476 -46.609  1.00  0.00           C  
ATOM     57  HD1 PHE     4     208.895  45.030 -47.481  1.00  0.00           H  
ATOM     58  CE1 PHE     4     210.498  43.768 -46.484  1.00  0.00           C  
ATOM     59  HE1 PHE     4     211.086  43.756 -47.391  1.00  0.00           H  
ATOM     60  CZ  PHE     4     210.820  43.111 -45.327  1.00  0.00           C  
ATOM     61  HZ  PHE     4     211.761  42.583 -45.271  1.00  0.00           H  
ATOM     62  CE2 PHE     4     209.919  43.113 -44.232  1.00  0.00           C  
ATOM     63  HE2 PHE     4     210.292  42.615 -43.350  1.00  0.00           H  
ATOM     64  CD2 PHE     4     208.622  43.666 -44.341  1.00  0.00           C  
ATOM     65  HD2 PHE     4     208.054  43.507 -43.436  1.00  0.00           H  
ATOM     66  C   PHE     4     207.612  47.508 -45.150  1.00  0.00           C  
ATOM     67  O   PHE     4     207.706  47.948 -46.284  1.00  0.00           O  
ATOM     68  N   MET     5     208.367  48.042 -44.178  1.00  0.00           N  
ATOM     69  H   MET     5     208.248  47.603 -43.276  1.00  0.00           H  
ATOM     70  CA  MET     5     209.269  49.170 -44.283  1.00  0.00           C  
ATOM     71  HA  MET     5     209.661  49.219 -45.299  1.00  0.00           H  
ATOM     72  CB  MET     5     208.476  50.497 -44.054  1.00  0.00           C  
ATOM     73  HB2 MET     5     207.812  50.706 -44.893  1.00  0.00           H  
ATOM     74  HB3 MET     5     207.814  50.375 -43.197  1.00  0.00           H  
ATOM     75  CG  MET     5     209.215  51.868 -43.809  1.00  0.00           C  
ATOM     76  HG2 MET     5     210.032  51.652 -43.121  1.00  0.00           H  
ATOM     77  HG3 MET     5     209.745  52.135 -44.723  1.00  0.00           H  
ATOM     78  SD  MET     5     208.041  53.178 -43.194  1.00  0.00           S  
ATOM     79  CE  MET     5     207.856  52.659 -41.505  1.00  0.00           C  
ATOM     80  HE1 MET     5     208.830  52.370 -41.108  1.00  0.00           H  
ATOM     81  HE2 MET     5     207.475  53.478 -40.895  1.00  0.00           H  
ATOM     82  HE3 MET     5     207.254  51.754 -41.423  1.00  0.00           H  
ATOM     83  C   MET     5     210.421  49.038 -43.340  1.00  0.00           C  
ATOM     84  O   MET     5     210.250  48.766 -42.140  1.00  0.00           O  
ATOM     85  N   LYS     6     211.747  49.110 -43.772  1.00  0.00           N  
ATOM     86  H   LYS     6     212.002  49.206 -44.745  1.00  0.00           H  
ATOM     87  CA  LYS     6     212.932  49.121 -42.903  1.00  0.00           C  
ATOM     88  HA  LYS     6     212.698  49.918 -42.197  1.00  0.00           H  
ATOM     89  CB  LYS     6     213.353  47.794 -42.129  1.00  0.00           C  
ATOM     90  HB2 LYS     6     214.428  47.776 -41.951  1.00  0.00           H  
ATOM     91  HB3 LYS     6     212.899  47.844 -41.139  1.00  0.00           H  
ATOM     92  CG  LYS     6     212.967  46.391 -42.702  1.00  0.00           C  
ATOM     93  HG2 LYS     6     212.002  46.161 -42.250  1.00  0.00           H  
ATOM     94  HG3 LYS     6     212.932  46.361 -43.791  1.00  0.00           H  
ATOM     95  CD  LYS     6     213.900  45.317 -42.119  1.00  0.00           C  
ATOM     96  HD2 LYS     6     214.899  45.559 -42.480  1.00  0.00           H  
ATOM     97  HD3 LYS     6     213.833  45.357 -41.032  1.00  0.00           H  
ATOM     98  CE  LYS     6     213.440  43.963 -42.695  1.00  0.00           C  
ATOM     99  HE2 LYS     6     212.426  43.764 -42.347  1.00  0.00           H  
ATOM    100  HE3 LYS     6     213.451  44.016 -43.783  1.00  0.00           H  
ATOM    101  NZ  LYS     6     214.380  42.950 -42.168  1.00  0.00           N  
ATOM    102  HZ1 LYS     6     215.346  43.239 -42.107  1.00  0.00           H  
ATOM    103  HZ2 LYS     6     214.246  42.752 -41.187  1.00  0.00           H  
ATOM    104  HZ3 LYS     6     214.307  42.159 -42.793  1.00  0.00           H  
ATOM    105  C   LYS     6     214.132  49.580 -43.713  1.00  0.00           C  
ATOM    106  O   LYS     6     214.206  49.337 -44.889  1.00  0.00           O  
ATOM    107  N   GLY     7     215.138  50.180 -43.015  1.00  0.00           N  
ATOM    108  H   GLY     7     215.009  50.365 -42.031  1.00  0.00           H  
ATOM    109  CA  GLY     7     216.389  50.627 -43.655  1.00  0.00           C  
ATOM    110  HA2 GLY     7     216.846  49.837 -44.251  1.00  0.00           H  
ATOM    111  HA3 GLY     7     216.182  51.528 -44.231  1.00  0.00           H  
ATOM    112  C   GLY     7     217.399  50.969 -42.650  1.00  0.00           C  
ATOM    113  O   GLY     7     217.061  51.429 -41.560  1.00  0.00           O  
ATOM    114  N   LEU     8     218.708  50.726 -42.898  1.00  0.00           N  
ATOM    115  H   LEU     8     218.932  50.536 -43.864  1.00  0.00           H  
ATOM    116  CA  LEU     8     219.944  50.992 -42.128  1.00  0.00           C  
ATOM    117  HA  LEU     8     219.949  50.503 -41.154  1.00  0.00           H  
ATOM    118  CB  LEU     8     221.133  50.361 -42.855  1.00  0.00           C  
ATOM    119  HB2 LEU     8     221.433  51.070 -43.626  1.00  0.00           H  
ATOM    120  HB3 LEU     8     221.986  50.307 -42.178  1.00  0.00           H  
ATOM    121  CG  LEU     8     220.966  48.913 -43.412  1.00  0.00           C  
ATOM    122  HG  LEU     8     220.119  48.958 -44.096  1.00  0.00           H  
ATOM    123  CD1 LEU     8     220.706  47.771 -42.491  1.00  0.00           C  
ATOM    124 HD11 LEU     8     221.574  47.668 -41.839  1.00  0.00           H  
ATOM    125 HD12 LEU     8     220.509  46.846 -43.033  1.00  0.00           H  
ATOM    126 HD13 LEU     8     219.862  48.070 -41.870  1.00  0.00           H  
ATOM    127  CD2 LEU     8     222.148  48.308 -44.278  1.00  0.00           C  
ATOM    128 HD21 LEU     8     223.092  48.393 -43.740  1.00  0.00           H  
ATOM    129 HD22 LEU     8     222.246  48.723 -45.281  1.00  0.00           H  
ATOM    130 HD23 LEU     8     221.959  47.265 -44.531  1.00  0.00           H  
ATOM    131  C   LEU     8     220.304  52.421 -41.729  1.00  0.00           C  
ATOM    132  O   LEU     8     220.018  53.345 -42.549  1.00  0.00           O  
ATOM    133  N   SER     9     220.897  52.585 -40.520  1.00  0.00           N  
ATOM    134  H   SER     9     221.045  51.819 -39.879  1.00  0.00           H  
ATOM    135  CA  SER     9     221.431  53.815 -39.919  1.00  0.00           C  
ATOM    136  HA  SER     9     221.848  54.429 -40.717  1.00  0.00           H  
ATOM    137  CB  SER     9     220.278  54.634 -39.205  1.00  0.00           C  
ATOM    138  HB2 SER     9     219.328  54.684 -39.736  1.00  0.00           H  
ATOM    139  HB3 SER     9     220.010  54.004 -38.357  1.00  0.00           H  
ATOM    140  OG  SER     9     220.784  55.900 -38.669  1.00  0.00           O  
ATOM    141  HG  SER     9     221.255  56.225 -39.439  1.00  0.00           H  
ATOM    142  C   SER     9     222.513  53.382 -38.834  1.00  0.00           C  
ATOM    143  O   SER     9     223.046  52.279 -38.850  1.00  0.00           O  
ATOM    144  N   LYS    10     223.026  54.324 -37.998  1.00  0.00           N  
ATOM    145  H   LYS    10     222.535  55.204 -37.930  1.00  0.00           H  
ATOM    146  CA  LYS    10     223.949  54.004 -36.869  1.00  0.00           C  
ATOM    147  HA  LYS    10     224.760  53.400 -37.276  1.00  0.00           H  
ATOM    148  CB  LYS    10     224.521  55.279 -36.175  1.00  0.00           C  
ATOM    149  HB2 LYS    10     223.661  55.687 -35.644  1.00  0.00           H  
ATOM    150  HB3 LYS    10     225.229  54.906 -35.436  1.00  0.00           H  
ATOM    151  CG  LYS    10     225.261  56.315 -37.137  1.00  0.00           C  
ATOM    152  HG2 LYS    10     224.458  56.630 -37.803  1.00  0.00           H  
ATOM    153  HG3 LYS    10     225.659  57.064 -36.452  1.00  0.00           H  
ATOM    154  CD  LYS    10     226.318  55.594 -38.008  1.00  0.00           C  
ATOM    155  HD2 LYS    10     227.060  55.026 -37.447  1.00  0.00           H  
ATOM    156  HD3 LYS    10     225.829  54.860 -38.649  1.00  0.00           H  
ATOM    157  CE  LYS    10     227.019  56.604 -38.904  1.00  0.00           C  
ATOM    158  HE2 LYS    10     226.342  57.175 -39.540  1.00  0.00           H  
ATOM    159  HE3 LYS    10     227.533  57.252 -38.195  1.00  0.00           H  
ATOM    160  NZ  LYS    10     228.047  55.900 -39.693  1.00  0.00           N  
ATOM    161  HZ1 LYS    10     228.632  56.558 -40.187  1.00  0.00           H  
ATOM    162  HZ2 LYS    10     228.640  55.386 -39.057  1.00  0.00           H  
ATOM    163  HZ3 LYS    10     227.636  55.228 -40.325  1.00  0.00           H  
ATOM    164  C   LYS    10     223.465  52.959 -35.776  1.00  0.00           C  
ATOM    165  O   LYS    10     222.285  53.028 -35.415  1.00  0.00           O  
ATOM    166  N   ALA    11     224.401  52.219 -35.194  1.00  0.00           N  
ATOM    167  H   ALA    11     225.327  52.330 -35.583  1.00  0.00           H  
ATOM    168  CA  ALA    11     224.376  51.314 -34.070  1.00  0.00           C  
ATOM    169  HA  ALA    11     223.372  51.159 -33.674  1.00  0.00           H  
ATOM    170  CB  ALA    11     224.781  49.876 -34.554  1.00  0.00           C  
ATOM    171  HB1 ALA    11     223.941  49.457 -35.108  1.00  0.00           H  
ATOM    172  HB2 ALA    11     225.542  50.031 -35.318  1.00  0.00           H  
ATOM    173  HB3 ALA    11     225.076  49.191 -33.758  1.00  0.00           H  
ATOM    174  C   ALA    11     225.374  51.857 -33.023  1.00  0.00           C  
ATOM    175  O   ALA    11     226.434  52.364 -33.355  1.00  0.00           O  
ATOM    176  N   LYS    12     225.034  51.777 -31.748  1.00  0.00           N  
ATOM    177  H   LYS    12     224.252  51.169 -31.550  1.00  0.00           H  
ATOM    178  CA  LYS    12     225.813  52.274 -30.614  1.00  0.00           C  
ATOM    179  HA  LYS    12     226.836  52.503 -30.915  1.00  0.00           H  
ATOM    180  CB  LYS    12     225.089  53.651 -30.129  1.00  0.00           C  
ATOM    181  HB2 LYS    12     224.771  54.159 -31.039  1.00  0.00           H  
ATOM    182  HB3 LYS    12     224.175  53.469 -29.563  1.00  0.00           H  
ATOM    183  CG  LYS    12     226.006  54.557 -29.241  1.00  0.00           C  
ATOM    184  HG2 LYS    12     226.135  54.137 -28.243  1.00  0.00           H  
ATOM    185  HG3 LYS    12     226.990  54.807 -29.637  1.00  0.00           H  
ATOM    186  CD  LYS    12     225.304  55.917 -28.981  1.00  0.00           C  
ATOM    187  HD2 LYS    12     225.120  56.465 -29.905  1.00  0.00           H  
ATOM    188  HD3 LYS    12     224.350  55.749 -28.482  1.00  0.00           H  
ATOM    189  CE  LYS    12     226.233  56.848 -28.043  1.00  0.00           C  
ATOM    190  HE2 LYS    12     227.228  56.869 -28.487  1.00  0.00           H  
ATOM    191  HE3 LYS    12     225.820  57.855 -28.101  1.00  0.00           H  
ATOM    192  NZ  LYS    12     226.322  56.370 -26.673  1.00  0.00           N  
ATOM    193  HZ1 LYS    12     227.200  56.581 -26.219  1.00  0.00           H  
ATOM    194  HZ2 LYS    12     225.578  56.747 -26.103  1.00  0.00           H  
ATOM    195  HZ3 LYS    12     226.166  55.379 -26.558  1.00  0.00           H  
ATOM    196  C   LYS    12     225.907  51.274 -29.447  1.00  0.00           C  
ATOM    197  O   LYS    12     224.941  50.521 -29.187  1.00  0.00           O  
ATOM    198  N   GLU    13     227.052  51.149 -28.830  1.00  0.00           N  
ATOM    199  H   GLU    13     227.789  51.739 -29.190  1.00  0.00           H  
ATOM    200  CA  GLU    13     227.480  50.013 -27.965  1.00  0.00           C  
ATOM    201  HA  GLU    13     228.568  50.008 -27.909  1.00  0.00           H  
ATOM    202  CB  GLU    13     226.874  50.140 -26.559  1.00  0.00           C  
ATOM    203  HB2 GLU    13     225.786  50.196 -26.531  1.00  0.00           H  
ATOM    204  HB3 GLU    13     227.259  49.364 -25.897  1.00  0.00           H  
ATOM    205  CG  GLU    13     227.309  51.527 -25.977  1.00  0.00           C  
ATOM    206  HG2 GLU    13     226.971  52.434 -26.478  1.00  0.00           H  
ATOM    207  HG3 GLU    13     226.739  51.678 -25.060  1.00  0.00           H  
ATOM    208  CD  GLU    13     228.755  51.683 -25.551  1.00  0.00           C  
ATOM    209  OE1 GLU    13     229.288  50.734 -24.990  1.00  0.00           O  
ATOM    210  OE2 GLU    13     229.271  52.868 -25.606  1.00  0.00           O  
ATOM    211  C   GLU    13     227.120  48.640 -28.617  1.00  0.00           C  
ATOM    212  O   GLU    13     226.790  47.768 -27.852  1.00  0.00           O  
ATOM    213  N   GLY    14     227.188  48.448 -29.938  1.00  0.00           N  
ATOM    214  H   GLY    14     227.675  49.142 -30.488  1.00  0.00           H  
ATOM    215  CA  GLY    14     226.882  47.179 -30.697  1.00  0.00           C  
ATOM    216  HA2 GLY    14     227.572  47.094 -31.537  1.00  0.00           H  
ATOM    217  HA3 GLY    14     227.093  46.362 -30.007  1.00  0.00           H  
ATOM    218  C   GLY    14     225.419  47.084 -31.125  1.00  0.00           C  
ATOM    219  O   GLY    14     225.269  46.323 -32.052  1.00  0.00           O  
ATOM    220  N   VAL    15     224.393  47.809 -30.582  1.00  0.00           N  
ATOM    221  H   VAL    15     224.618  48.509 -29.890  1.00  0.00           H  
ATOM    222  CA  VAL    15     222.923  47.674 -30.877  1.00  0.00           C  
ATOM    223  HA  VAL    15     222.911  47.057 -31.775  1.00  0.00           H  
ATOM    224  CB  VAL    15     222.081  46.859 -29.857  1.00  0.00           C  
ATOM    225  HB  VAL    15     221.064  46.628 -30.174  1.00  0.00           H  
ATOM    226  CG1 VAL    15     222.654  45.466 -29.647  1.00  0.00           C  
ATOM    227 HG11 VAL    15     222.871  45.073 -30.641  1.00  0.00           H  
ATOM    228 HG12 VAL    15     221.830  44.826 -29.332  1.00  0.00           H  
ATOM    229 HG13 VAL    15     223.513  45.575 -28.984  1.00  0.00           H  
ATOM    230  CG2 VAL    15     222.090  47.506 -28.544  1.00  0.00           C  
ATOM    231 HG21 VAL    15     221.881  46.688 -27.854  1.00  0.00           H  
ATOM    232 HG22 VAL    15     221.287  48.235 -28.432  1.00  0.00           H  
ATOM    233 HG23 VAL    15     223.087  47.875 -28.305  1.00  0.00           H  
ATOM    234  C   VAL    15     222.278  48.909 -31.504  1.00  0.00           C  
ATOM    235  O   VAL    15     222.671  50.052 -31.397  1.00  0.00           O  
ATOM    236  N   VAL    16     221.187  48.769 -32.292  1.00  0.00           N  
ATOM    237  H   VAL    16     220.807  47.870 -32.553  1.00  0.00           H  
ATOM    238  CA  VAL    16     220.472  49.937 -32.974  1.00  0.00           C  
ATOM    239  HA  VAL    16     221.136  50.365 -33.724  1.00  0.00           H  
ATOM    240  CB  VAL    16     219.252  49.396 -33.736  1.00  0.00           C  
ATOM    241  HB  VAL    16     218.605  48.948 -32.982  1.00  0.00           H  
ATOM    242  CG1 VAL    16     219.532  48.284 -34.903  1.00  0.00           C  
ATOM    243 HG11 VAL    16     219.903  47.409 -34.369  1.00  0.00           H  
ATOM    244 HG12 VAL    16     220.235  48.608 -35.670  1.00  0.00           H  
ATOM    245 HG13 VAL    16     218.618  47.997 -35.421  1.00  0.00           H  
ATOM    246  CG2 VAL    16     218.406  50.496 -34.398  1.00  0.00           C  
ATOM    247 HG21 VAL    16     217.611  50.753 -33.698  1.00  0.00           H  
ATOM    248 HG22 VAL    16     217.826  50.136 -35.248  1.00  0.00           H  
ATOM    249 HG23 VAL    16     218.986  51.344 -34.760  1.00  0.00           H  
ATOM    250  C   VAL    16     219.909  50.995 -32.019  1.00  0.00           C  
ATOM    251  O   VAL    16     219.340  50.638 -30.975  1.00  0.00           O  
ATOM    252  N   ALA    17     219.980  52.338 -32.329  1.00  0.00           N  
ATOM    253  H   ALA    17     220.295  52.612 -33.248  1.00  0.00           H  
ATOM    254  CA  ALA    17     219.619  53.410 -31.339  1.00  0.00           C  
ATOM    255  HA  ALA    17     220.244  53.161 -30.481  1.00  0.00           H  
ATOM    256  CB  ALA    17     219.999  54.729 -31.937  1.00  0.00           C  
ATOM    257  HB1 ALA    17     219.541  54.851 -32.918  1.00  0.00           H  
ATOM    258  HB2 ALA    17     219.715  55.609 -31.359  1.00  0.00           H  
ATOM    259  HB3 ALA    17     221.065  54.926 -32.051  1.00  0.00           H  
ATOM    260  C   ALA    17     218.152  53.346 -30.845  1.00  0.00           C  
ATOM    261  O   ALA    17     217.882  53.565 -29.632  1.00  0.00           O  
ATOM    262  N   ALA    18     217.263  53.006 -31.759  1.00  0.00           N  
ATOM    263  H   ALA    18     217.589  53.064 -32.713  1.00  0.00           H  
ATOM    264  CA  ALA    18     215.810  52.737 -31.578  1.00  0.00           C  
ATOM    265  HA  ALA    18     215.299  53.473 -30.957  1.00  0.00           H  
ATOM    266  CB  ALA    18     214.975  52.808 -32.927  1.00  0.00           C  
ATOM    267  HB1 ALA    18     214.734  51.772 -33.163  1.00  0.00           H  
ATOM    268  HB2 ALA    18     213.994  53.275 -32.841  1.00  0.00           H  
ATOM    269  HB3 ALA    18     215.569  53.233 -33.736  1.00  0.00           H  
ATOM    270  C   ALA    18     215.516  51.523 -30.628  1.00  0.00           C  
ATOM    271  O   ALA    18     214.421  51.487 -30.124  1.00  0.00           O  
ATOM    272  N   ALA    19     216.595  50.690 -30.326  1.00  0.00           N  
ATOM    273  H   ALA    19     217.482  50.939 -30.739  1.00  0.00           H  
ATOM    274  CA  ALA    19     216.597  49.556 -29.440  1.00  0.00           C  
ATOM    275  HA  ALA    19     215.545  49.400 -29.200  1.00  0.00           H  
ATOM    276  CB  ALA    19     217.113  48.284 -30.085  1.00  0.00           C  
ATOM    277  HB1 ALA    19     218.167  48.449 -30.309  1.00  0.00           H  
ATOM    278  HB2 ALA    19     216.967  47.508 -29.334  1.00  0.00           H  
ATOM    279  HB3 ALA    19     216.377  47.988 -30.833  1.00  0.00           H  
ATOM    280  C   ALA    19     217.267  49.919 -28.010  1.00  0.00           C  
ATOM    281  O   ALA    19     217.250  49.127 -27.069  1.00  0.00           O  
ATOM    282  N   GLU    20     217.869  51.138 -27.926  1.00  0.00           N  
ATOM    283  H   GLU    20     217.934  51.766 -28.715  1.00  0.00           H  
ATOM    284  CA  GLU    20     218.512  51.670 -26.658  1.00  0.00           C  
ATOM    285  HA  GLU    20     218.505  50.954 -25.836  1.00  0.00           H  
ATOM    286  CB  GLU    20     220.015  52.128 -26.803  1.00  0.00           C  
ATOM    287  HB2 GLU    20     220.108  52.625 -27.768  1.00  0.00           H  
ATOM    288  HB3 GLU    20     220.213  52.768 -25.943  1.00  0.00           H  
ATOM    289  CG  GLU    20     220.939  50.892 -26.788  1.00  0.00           C  
ATOM    290  HG2 GLU    20     220.456  50.155 -27.429  1.00  0.00           H  
ATOM    291  HG3 GLU    20     221.822  51.236 -27.326  1.00  0.00           H  
ATOM    292  CD  GLU    20     221.387  50.293 -25.517  1.00  0.00           C  
ATOM    293  OE1 GLU    20     221.283  49.039 -25.361  1.00  0.00           O  
ATOM    294  OE2 GLU    20     221.807  51.053 -24.643  1.00  0.00           O  
ATOM    295  C   GLU    20     217.683  52.792 -26.127  1.00  0.00           C  
ATOM    296  O   GLU    20     217.385  52.929 -24.932  1.00  0.00           O  
ATOM    297  N   LYS    21     217.073  53.678 -26.940  1.00  0.00           N  
ATOM    298  H   LYS    21     217.464  53.686 -27.872  1.00  0.00           H  
ATOM    299  CA  LYS    21     216.197  54.790 -26.570  1.00  0.00           C  
ATOM    300  HA  LYS    21     216.807  55.353 -25.865  1.00  0.00           H  
ATOM    301  CB  LYS    21     215.905  55.630 -27.803  1.00  0.00           C  
ATOM    302  HB2 LYS    21     215.788  54.980 -28.670  1.00  0.00           H  
ATOM    303  HB3 LYS    21     214.898  55.997 -27.605  1.00  0.00           H  
ATOM    304  CG  LYS    21     216.847  56.828 -27.984  1.00  0.00           C  
ATOM    305  HG2 LYS    21     217.682  56.804 -27.283  1.00  0.00           H  
ATOM    306  HG3 LYS    21     217.467  56.730 -28.875  1.00  0.00           H  
ATOM    307  CD  LYS    21     216.044  58.211 -27.890  1.00  0.00           C  
ATOM    308  HD2 LYS    21     215.225  58.164 -28.609  1.00  0.00           H  
ATOM    309  HD3 LYS    21     215.630  58.296 -26.885  1.00  0.00           H  
ATOM    310  CE  LYS    21     216.992  59.439 -28.149  1.00  0.00           C  
ATOM    311  HE2 LYS    21     217.876  59.493 -27.513  1.00  0.00           H  
ATOM    312  HE3 LYS    21     217.180  59.367 -29.221  1.00  0.00           H  
ATOM    313  NZ  LYS    21     216.287  60.669 -28.051  1.00  0.00           N  
ATOM    314  HZ1 LYS    21     215.385  60.675 -28.505  1.00  0.00           H  
ATOM    315  HZ2 LYS    21     216.205  60.971 -27.090  1.00  0.00           H  
ATOM    316  HZ3 LYS    21     216.936  61.342 -28.433  1.00  0.00           H  
ATOM    317  C   LYS    21     214.922  54.485 -25.742  1.00  0.00           C  
ATOM    318  O   LYS    21     214.445  55.345 -25.004  1.00  0.00           O  
ATOM    319  N   THR    22     214.253  53.348 -26.014  1.00  0.00           N  
ATOM    320  H   THR    22     214.665  52.730 -26.699  1.00  0.00           H  
ATOM    321  CA  THR    22     212.982  53.051 -25.263  1.00  0.00           C  
ATOM    322  HA  THR    22     212.292  53.876 -25.442  1.00  0.00           H  
ATOM    323  CB  THR    22     212.308  51.785 -25.891  1.00  0.00           C  
ATOM    324  HB  THR    22     212.342  51.924 -26.972  1.00  0.00           H  
ATOM    325  CG2 THR    22     210.838  51.557 -25.466  1.00  0.00           C  
ATOM    326 HG21 THR    22     210.350  52.531 -25.501  1.00  0.00           H  
ATOM    327 HG22 THR    22     210.774  51.308 -24.407  1.00  0.00           H  
ATOM    328 HG23 THR    22     210.200  50.910 -26.068  1.00  0.00           H  
ATOM    329  OG1 THR    22     212.981  50.587 -25.501  1.00  0.00           O  
ATOM    330  HG1 THR    22     212.523  49.827 -25.868  1.00  0.00           H  
ATOM    331  C   THR    22     213.276  52.879 -23.702  1.00  0.00           C  
ATOM    332  O   THR    22     212.386  52.864 -22.853  1.00  0.00           O  
ATOM    333  N   LYS    23     214.523  52.695 -23.287  1.00  0.00           N  
ATOM    334  H   LYS    23     215.232  52.516 -23.983  1.00  0.00           H  
ATOM    335  CA  LYS    23     215.019  52.442 -21.899  1.00  0.00           C  
ATOM    336  HA  LYS    23     214.166  52.042 -21.351  1.00  0.00           H  
ATOM    337  CB  LYS    23     216.250  51.570 -21.980  1.00  0.00           C  
ATOM    338  HB2 LYS    23     216.932  52.063 -22.673  1.00  0.00           H  
ATOM    339  HB3 LYS    23     216.721  51.533 -20.998  1.00  0.00           H  
ATOM    340  CG  LYS    23     216.145  50.097 -22.464  1.00  0.00           C  
ATOM    341  HG2 LYS    23     215.480  49.571 -21.779  1.00  0.00           H  
ATOM    342  HG3 LYS    23     215.722  50.093 -23.468  1.00  0.00           H  
ATOM    343  CD  LYS    23     217.543  49.440 -22.570  1.00  0.00           C  
ATOM    344  HD2 LYS    23     218.090  49.834 -23.427  1.00  0.00           H  
ATOM    345  HD3 LYS    23     217.981  49.688 -21.603  1.00  0.00           H  
ATOM    346  CE  LYS    23     217.605  47.918 -22.625  1.00  0.00           C  
ATOM    347  HE2 LYS    23     217.130  47.541 -21.719  1.00  0.00           H  
ATOM    348  HE3 LYS    23     216.857  47.587 -23.346  1.00  0.00           H  
ATOM    349  NZ  LYS    23     218.973  47.426 -22.931  1.00  0.00           N  
ATOM    350  HZ1 LYS    23     218.979  46.424 -23.055  1.00  0.00           H  
ATOM    351  HZ2 LYS    23     219.349  47.885 -23.748  1.00  0.00           H  
ATOM    352  HZ3 LYS    23     219.681  47.634 -22.241  1.00  0.00           H  
ATOM    353  C   LYS    23     215.519  53.721 -21.187  1.00  0.00           C  
ATOM    354  O   LYS    23     216.013  53.678 -20.037  1.00  0.00           O  
ATOM    355  N   GLN    24     215.356  54.918 -21.733  1.00  0.00           N  
ATOM    356  H   GLN    24     214.813  55.022 -22.578  1.00  0.00           H  
ATOM    357  CA  GLN    24     215.759  56.107 -21.083  1.00  0.00           C  
ATOM    358  HA  GLN    24     216.503  55.807 -20.345  1.00  0.00           H  
ATOM    359  CB  GLN    24     216.487  57.021 -22.124  1.00  0.00           C  
ATOM    360  HB2 GLN    24     217.144  56.410 -22.742  1.00  0.00           H  
ATOM    361  HB3 GLN    24     215.712  57.429 -22.772  1.00  0.00           H  
ATOM    362  CG  GLN    24     217.372  58.117 -21.645  1.00  0.00           C  
ATOM    363  HG2 GLN    24     216.762  58.775 -21.025  1.00  0.00           H  
ATOM    364  HG3 GLN    24     218.166  57.658 -21.057  1.00  0.00           H  
ATOM    365  CD  GLN    24     218.092  58.862 -22.707  1.00  0.00           C  
ATOM    366  OE1 GLN    24     218.071  58.434 -23.829  1.00  0.00           O  
ATOM    367  NE2 GLN    24     218.649  59.970 -22.365  1.00  0.00           N  
ATOM    368 HE21 GLN    24     218.566  60.285 -21.409  1.00  0.00           H  
ATOM    369 HE22 GLN    24     219.006  60.594 -23.074  1.00  0.00           H  
ATOM    370  C   GLN    24     214.618  56.881 -20.358  1.00  0.00           C  
ATOM    371  O   GLN    24     214.824  57.962 -19.770  1.00  0.00           O  
ATOM    372  N   GLY    25     213.327  56.489 -20.454  1.00  0.00           N  
ATOM    373  H   GLY    25     213.071  55.747 -21.089  1.00  0.00           H  
ATOM    374  CA  GLY    25     212.243  57.225 -19.747  1.00  0.00           C  
ATOM    375  HA2 GLY    25     212.620  58.245 -19.677  1.00  0.00           H  
ATOM    376  HA3 GLY    25     211.272  57.294 -20.238  1.00  0.00           H  
ATOM    377  C   GLY    25     211.952  56.754 -18.327  1.00  0.00           C  
ATOM    378  O   GLY    25     210.877  57.091 -17.790  1.00  0.00           O  
ATOM    379  N   VAL    26     212.736  55.865 -17.693  1.00  0.00           N  
ATOM    380  H   VAL    26     213.573  55.499 -18.124  1.00  0.00           H  
ATOM    381  CA  VAL    26     212.720  55.558 -16.314  1.00  0.00           C  
ATOM    382  HA  VAL    26     211.691  55.500 -15.957  1.00  0.00           H  
ATOM    383  CB  VAL    26     213.569  54.285 -16.164  1.00  0.00           C  
ATOM    384  HB  VAL    26     213.267  53.847 -15.213  1.00  0.00           H  
ATOM    385  CG1 VAL    26     213.332  53.227 -17.304  1.00  0.00           C  
ATOM    386 HG11 VAL    26     212.272  53.082 -17.512  1.00  0.00           H  
ATOM    387 HG12 VAL    26     213.799  52.253 -17.159  1.00  0.00           H  
ATOM    388 HG13 VAL    26     213.746  53.613 -18.235  1.00  0.00           H  
ATOM    389  CG2 VAL    26     215.141  54.523 -16.113  1.00  0.00           C  
ATOM    390 HG21 VAL    26     215.686  53.579 -16.083  1.00  0.00           H  
ATOM    391 HG22 VAL    26     215.425  54.988 -15.170  1.00  0.00           H  
ATOM    392 HG23 VAL    26     215.611  55.164 -16.859  1.00  0.00           H  
ATOM    393  C   VAL    26     213.299  56.694 -15.422  1.00  0.00           C  
ATOM    394  O   VAL    26     213.521  56.420 -14.239  1.00  0.00           O  
ATOM    395  N   ALA    27     213.555  57.849 -15.986  1.00  0.00           N  
ATOM    396  H   ALA    27     213.465  57.932 -16.989  1.00  0.00           H  
ATOM    397  CA  ALA    27     214.276  58.938 -15.266  1.00  0.00           C  
ATOM    398  HA  ALA    27     215.184  58.486 -14.867  1.00  0.00           H  
ATOM    399  CB  ALA    27     214.663  60.084 -16.259  1.00  0.00           C  
ATOM    400  HB1 ALA    27     215.270  59.673 -17.065  1.00  0.00           H  
ATOM    401  HB2 ALA    27     213.712  60.382 -16.701  1.00  0.00           H  
ATOM    402  HB3 ALA    27     215.270  60.844 -15.767  1.00  0.00           H  
ATOM    403  C   ALA    27     213.713  59.562 -13.971  1.00  0.00           C  
ATOM    404  O   ALA    27     214.494  60.153 -13.185  1.00  0.00           O  
ATOM    405  N   GLU    28     212.467  59.280 -13.623  1.00  0.00           N  
ATOM    406  H   GLU    28     211.899  58.944 -14.387  1.00  0.00           H  
ATOM    407  CA  GLU    28     211.777  59.762 -12.402  1.00  0.00           C  
ATOM    408  HA  GLU    28     212.500  60.070 -11.647  1.00  0.00           H  
ATOM    409  CB  GLU    28     210.849  60.941 -12.820  1.00  0.00           C  
ATOM    410  HB2 GLU    28     210.101  60.720 -13.580  1.00  0.00           H  
ATOM    411  HB3 GLU    28     210.162  61.267 -12.039  1.00  0.00           H  
ATOM    412  CG  GLU    28     211.617  62.175 -13.223  1.00  0.00           C  
ATOM    413  HG2 GLU    28     212.483  62.251 -12.566  1.00  0.00           H  
ATOM    414  HG3 GLU    28     211.992  62.045 -14.238  1.00  0.00           H  
ATOM    415  CD  GLU    28     210.824  63.437 -13.324  1.00  0.00           C  
ATOM    416  OE1 GLU    28     211.347  64.497 -12.880  1.00  0.00           O  
ATOM    417  OE2 GLU    28     209.811  63.424 -14.121  1.00  0.00           O  
ATOM    418  C   GLU    28     211.084  58.593 -11.596  1.00  0.00           C  
ATOM    419  O   GLU    28     210.008  58.846 -11.139  1.00  0.00           O  
ATOM    420  N   ALA    29     211.667  57.344 -11.767  1.00  0.00           N  
ATOM    421  H   ALA    29     212.496  57.309 -12.343  1.00  0.00           H  
ATOM    422  CA  ALA    29     211.218  56.122 -11.107  1.00  0.00           C  
ATOM    423  HA  ALA    29     210.682  56.379 -10.194  1.00  0.00           H  
ATOM    424  CB  ALA    29     210.310  55.389 -12.100  1.00  0.00           C  
ATOM    425  HB1 ALA    29     209.864  56.149 -12.742  1.00  0.00           H  
ATOM    426  HB2 ALA    29     210.852  54.813 -12.850  1.00  0.00           H  
ATOM    427  HB3 ALA    29     209.525  54.872 -11.548  1.00  0.00           H  
ATOM    428  C   ALA    29     212.389  55.277 -10.488  1.00  0.00           C  
ATOM    429  O   ALA    29     212.313  54.954  -9.287  1.00  0.00           O  
ATOM    430  N   ALA    30     213.463  55.109 -11.186  1.00  0.00           N  
ATOM    431  H   ALA    30     213.549  55.656 -12.030  1.00  0.00           H  
ATOM    432  CA  ALA    30     214.567  54.155 -10.832  1.00  0.00           C  
ATOM    433  HA  ALA    30     214.101  53.349 -10.265  1.00  0.00           H  
ATOM    434  CB  ALA    30     215.150  53.641 -12.193  1.00  0.00           C  
ATOM    435  HB1 ALA    30     214.443  53.256 -12.928  1.00  0.00           H  
ATOM    436  HB2 ALA    30     215.580  54.525 -12.663  1.00  0.00           H  
ATOM    437  HB3 ALA    30     215.917  52.929 -11.887  1.00  0.00           H  
ATOM    438  C   ALA    30     215.617  54.746  -9.784  1.00  0.00           C  
ATOM    439  O   ALA    30     216.345  53.978  -9.231  1.00  0.00           O  
ATOM    440  N   GLY    31     215.686  56.068  -9.534  1.00  0.00           N  
ATOM    441  H   GLY    31     215.071  56.709 -10.015  1.00  0.00           H  
ATOM    442  CA  GLY    31     216.760  56.640  -8.695  1.00  0.00           C  
ATOM    443  HA2 GLY    31     216.705  57.720  -8.551  1.00  0.00           H  
ATOM    444  HA3 GLY    31     216.610  56.121  -7.749  1.00  0.00           H  
ATOM    445  C   GLY    31     218.174  56.372  -9.194  1.00  0.00           C  
ATOM    446  O   GLY    31     218.427  56.240 -10.412  1.00  0.00           O  
ATOM    447  N   LYS    32     219.152  56.442  -8.284  1.00  0.00           N  
ATOM    448  H   LYS    32     218.910  56.885  -7.409  1.00  0.00           H  
ATOM    449  CA  LYS    32     220.541  56.149  -8.567  1.00  0.00           C  
ATOM    450  HA  LYS    32     220.628  55.892  -9.622  1.00  0.00           H  
ATOM    451  CB  LYS    32     221.347  57.459  -8.199  1.00  0.00           C  
ATOM    452  HB2 LYS    32     221.359  57.743  -7.146  1.00  0.00           H  
ATOM    453  HB3 LYS    32     222.381  57.284  -8.496  1.00  0.00           H  
ATOM    454  CG  LYS    32     220.886  58.581  -9.127  1.00  0.00           C  
ATOM    455  HG2 LYS    32     220.870  58.293 -10.179  1.00  0.00           H  
ATOM    456  HG3 LYS    32     219.914  58.944  -8.793  1.00  0.00           H  
ATOM    457  CD  LYS    32     221.798  59.773  -9.094  1.00  0.00           C  
ATOM    458  HD2 LYS    32     222.032  60.116  -8.086  1.00  0.00           H  
ATOM    459  HD3 LYS    32     222.687  59.331  -9.545  1.00  0.00           H  
ATOM    460  CE  LYS    32     221.233  60.848  -9.949  1.00  0.00           C  
ATOM    461  HE2 LYS    32     221.244  60.298 -10.890  1.00  0.00           H  
ATOM    462  HE3 LYS    32     220.150  60.819  -9.829  1.00  0.00           H  
ATOM    463  NZ  LYS    32     221.948  62.144  -9.726  1.00  0.00           N  
ATOM    464  HZ1 LYS    32     221.897  62.759 -10.526  1.00  0.00           H  
ATOM    465  HZ2 LYS    32     221.634  62.512  -8.839  1.00  0.00           H  
ATOM    466  HZ3 LYS    32     222.949  62.057  -9.630  1.00  0.00           H  
ATOM    467  C   LYS    32     221.070  54.930  -7.858  1.00  0.00           C  
ATOM    468  O   LYS    32     220.618  54.750  -6.707  1.00  0.00           O  
ATOM    469  N   THR    33     222.041  54.204  -8.417  1.00  0.00           N  
ATOM    470  H   THR    33     222.308  54.546  -9.329  1.00  0.00           H  
ATOM    471  CA  THR    33     222.500  52.907  -7.945  1.00  0.00           C  
ATOM    472  HA  THR    33     221.597  52.541  -7.457  1.00  0.00           H  
ATOM    473  CB  THR    33     222.783  51.989  -9.117  1.00  0.00           C  
ATOM    474  HB  THR    33     221.854  52.029  -9.687  1.00  0.00           H  
ATOM    475  CG2 THR    33     223.032  50.516  -8.840  1.00  0.00           C  
ATOM    476 HG21 THR    33     224.064  50.419  -8.504  1.00  0.00           H  
ATOM    477 HG22 THR    33     222.773  49.831  -9.647  1.00  0.00           H  
ATOM    478 HG23 THR    33     222.375  50.223  -8.021  1.00  0.00           H  
ATOM    479  OG1 THR    33     223.883  52.464  -9.855  1.00  0.00           O  
ATOM    480  HG1 THR    33     224.010  51.796 -10.533  1.00  0.00           H  
ATOM    481  C   THR    33     223.658  52.983  -6.870  1.00  0.00           C  
ATOM    482  O   THR    33     223.809  52.102  -5.956  1.00  0.00           O  
ATOM    483  N   LYS    34     224.439  54.061  -6.846  1.00  0.00           N  
ATOM    484  H   LYS    34     224.207  54.698  -7.595  1.00  0.00           H  
ATOM    485  CA  LYS    34     225.512  54.438  -5.961  1.00  0.00           C  
ATOM    486  HA  LYS    34     225.126  53.977  -5.052  1.00  0.00           H  
ATOM    487  CB  LYS    34     226.817  53.871  -6.677  1.00  0.00           C  
ATOM    488  HB2 LYS    34     227.599  53.773  -5.924  1.00  0.00           H  
ATOM    489  HB3 LYS    34     226.625  52.842  -6.983  1.00  0.00           H  
ATOM    490  CG  LYS    34     227.346  54.703  -7.851  1.00  0.00           C  
ATOM    491  HG2 LYS    34     226.488  54.959  -8.473  1.00  0.00           H  
ATOM    492  HG3 LYS    34     227.712  55.648  -7.450  1.00  0.00           H  
ATOM    493  CD  LYS    34     228.382  53.778  -8.556  1.00  0.00           C  
ATOM    494  HD2 LYS    34     229.306  53.684  -7.985  1.00  0.00           H  
ATOM    495  HD3 LYS    34     227.961  52.791  -8.750  1.00  0.00           H  
ATOM    496  CE  LYS    34     228.852  54.286  -9.917  1.00  0.00           C  
ATOM    497  HE2 LYS    34     229.415  53.550 -10.491  1.00  0.00           H  
ATOM    498  HE3 LYS    34     227.949  54.362 -10.522  1.00  0.00           H  
ATOM    499  NZ  LYS    34     229.500  55.625  -9.855  1.00  0.00           N  
ATOM    500  HZ1 LYS    34     230.208  55.671  -9.136  1.00  0.00           H  
ATOM    501  HZ2 LYS    34     229.823  55.984 -10.742  1.00  0.00           H  
ATOM    502  HZ3 LYS    34     228.817  56.327  -9.606  1.00  0.00           H  
ATOM    503  C   LYS    34     225.663  55.913  -5.670  1.00  0.00           C  
ATOM    504  O   LYS    34     225.466  56.778  -6.557  1.00  0.00           O  
ATOM    505  N   GLU    35     225.875  56.281  -4.420  1.00  0.00           N  
ATOM    506  H   GLU    35     225.935  55.516  -3.763  1.00  0.00           H  
ATOM    507  CA  GLU    35     225.924  57.680  -3.875  1.00  0.00           C  
ATOM    508  HA  GLU    35     225.424  58.269  -4.644  1.00  0.00           H  
ATOM    509  CB  GLU    35     225.189  57.731  -2.533  1.00  0.00           C  
ATOM    510  HB2 GLU    35     224.192  57.290  -2.563  1.00  0.00           H  
ATOM    511  HB3 GLU    35     225.812  57.050  -1.953  1.00  0.00           H  
ATOM    512  CG  GLU    35     225.094  59.035  -1.757  1.00  0.00           C  
ATOM    513  HG2 GLU    35     224.781  58.785  -0.744  1.00  0.00           H  
ATOM    514  HG3 GLU    35     226.026  59.597  -1.817  1.00  0.00           H  
ATOM    515  CD  GLU    35     224.009  60.022  -2.310  1.00  0.00           C  
ATOM    516  OE1 GLU    35     224.121  60.346  -3.520  1.00  0.00           O  
ATOM    517  OE2 GLU    35     223.083  60.383  -1.529  1.00  0.00           O  
ATOM    518  C   GLU    35     227.395  58.161  -3.809  1.00  0.00           C  
ATOM    519  O   GLU    35     228.287  57.496  -3.223  1.00  0.00           O  
ATOM    520  N   GLY    36     227.736  59.338  -4.289  1.00  0.00           N  
ATOM    521  H   GLY    36     226.979  59.947  -4.567  1.00  0.00           H  
ATOM    522  CA  GLY    36     229.190  59.860  -4.419  1.00  0.00           C  
ATOM    523  HA2 GLY    36     229.742  59.178  -5.067  1.00  0.00           H  
ATOM    524  HA3 GLY    36     229.121  60.840  -4.889  1.00  0.00           H  
ATOM    525  C   GLY    36     229.901  60.025  -3.008  1.00  0.00           C  
ATOM    526  O   GLY    36     231.059  59.618  -2.918  1.00  0.00           O  
ATOM    527  N   VAL    37     229.197  60.309  -1.898  1.00  0.00           N  
ATOM    528  H   VAL    37     228.318  60.754  -2.122  1.00  0.00           H  
ATOM    529  CA  VAL    37     229.803  60.595  -0.590  1.00  0.00           C  
ATOM    530  HA  VAL    37     230.713  61.193  -0.649  1.00  0.00           H  
ATOM    531  CB  VAL    37     228.897  61.526   0.217  1.00  0.00           C  
ATOM    532  HB  VAL    37     229.499  61.694   1.110  1.00  0.00           H  
ATOM    533  CG1 VAL    37     227.580  60.990   0.909  1.00  0.00           C  
ATOM    534 HG11 VAL    37     226.982  61.650   1.537  1.00  0.00           H  
ATOM    535 HG12 VAL    37     227.834  60.184   1.597  1.00  0.00           H  
ATOM    536 HG13 VAL    37     227.025  60.594   0.058  1.00  0.00           H  
ATOM    537  CG2 VAL    37     228.641  62.873  -0.457  1.00  0.00           C  
ATOM    538 HG21 VAL    37     227.966  62.727  -1.301  1.00  0.00           H  
ATOM    539 HG22 VAL    37     229.542  63.326  -0.870  1.00  0.00           H  
ATOM    540 HG23 VAL    37     228.172  63.552   0.255  1.00  0.00           H  
ATOM    541  C   VAL    37     230.182  59.373   0.187  1.00  0.00           C  
ATOM    542  O   VAL    37     230.890  59.451   1.170  1.00  0.00           O  
ATOM    543  N   LEU    38     229.562  58.291  -0.195  1.00  0.00           N  
ATOM    544  H   LEU    38     228.852  58.350  -0.910  1.00  0.00           H  
ATOM    545  CA  LEU    38     229.883  56.943   0.305  1.00  0.00           C  
ATOM    546  HA  LEU    38     230.109  56.920   1.371  1.00  0.00           H  
ATOM    547  CB  LEU    38     228.728  55.858   0.064  1.00  0.00           C  
ATOM    548  HB2 LEU    38     228.692  55.647  -1.005  1.00  0.00           H  
ATOM    549  HB3 LEU    38     228.898  54.832   0.390  1.00  0.00           H  
ATOM    550  CG  LEU    38     227.316  56.236   0.545  1.00  0.00           C  
ATOM    551  HG  LEU    38     227.041  57.185   0.083  1.00  0.00           H  
ATOM    552  CD1 LEU    38     227.319  56.669   2.030  1.00  0.00           C  
ATOM    553 HD11 LEU    38     228.161  57.296   2.324  1.00  0.00           H  
ATOM    554 HD12 LEU    38     227.432  55.748   2.602  1.00  0.00           H  
ATOM    555 HD13 LEU    38     226.364  57.049   2.391  1.00  0.00           H  
ATOM    556  CD2 LEU    38     226.243  55.202   0.243  1.00  0.00           C  
ATOM    557 HD21 LEU    38     226.421  54.262   0.766  1.00  0.00           H  
ATOM    558 HD22 LEU    38     226.125  55.090  -0.835  1.00  0.00           H  
ATOM    559 HD23 LEU    38     225.343  55.669   0.645  1.00  0.00           H  
ATOM    560  C   LEU    38     231.215  56.485  -0.363  1.00  0.00           C  
ATOM    561  O   LEU    38     232.112  55.936   0.247  1.00  0.00           O  
ATOM    562  N   TYR    39     231.272  56.642  -1.698  1.00  0.00           N  
ATOM    563  H   TYR    39     230.645  57.326  -2.097  1.00  0.00           H  
ATOM    564  CA  TYR    39     232.523  56.339  -2.401  1.00  0.00           C  
ATOM    565  HA  TYR    39     232.836  55.327  -2.145  1.00  0.00           H  
ATOM    566  CB  TYR    39     232.042  56.154  -3.862  1.00  0.00           C  
ATOM    567  HB2 TYR    39     231.229  55.430  -3.832  1.00  0.00           H  
ATOM    568  HB3 TYR    39     231.544  56.971  -4.385  1.00  0.00           H  
ATOM    569  CG  TYR    39     233.054  55.640  -4.796  1.00  0.00           C  
ATOM    570  CD1 TYR    39     233.604  54.436  -4.515  1.00  0.00           C  
ATOM    571  HD1 TYR    39     233.234  53.783  -3.738  1.00  0.00           H  
ATOM    572  CE1 TYR    39     234.602  53.940  -5.437  1.00  0.00           C  
ATOM    573  HE1 TYR    39     235.022  52.955  -5.300  1.00  0.00           H  
ATOM    574  CZ  TYR    39     235.005  54.667  -6.563  1.00  0.00           C  
ATOM    575  OH  TYR    39     235.834  54.109  -7.502  1.00  0.00           O  
ATOM    576  HH  TYR    39     235.971  53.174  -7.337  1.00  0.00           H  
ATOM    577  CE2 TYR    39     234.460  55.970  -6.778  1.00  0.00           C  
ATOM    578  HE2 TYR    39     234.866  56.599  -7.557  1.00  0.00           H  
ATOM    579  CD2 TYR    39     233.477  56.482  -5.919  1.00  0.00           C  
ATOM    580  HD2 TYR    39     232.971  57.416  -6.112  1.00  0.00           H  
ATOM    581  C   TYR    39     233.750  57.232  -2.142  1.00  0.00           C  
ATOM    582  O   TYR    39     234.774  56.697  -1.701  1.00  0.00           O  
ATOM    583  N   VAL    40     233.702  58.476  -2.279  1.00  0.00           N  
ATOM    584  H   VAL    40     232.845  58.876  -2.634  1.00  0.00           H  
ATOM    585  CA  VAL    40     234.884  59.277  -2.056  1.00  0.00           C  
ATOM    586  HA  VAL    40     235.649  58.838  -2.696  1.00  0.00           H  
ATOM    587  CB  VAL    40     234.607  60.708  -2.697  1.00  0.00           C  
ATOM    588  HB  VAL    40     233.550  60.916  -2.534  1.00  0.00           H  
ATOM    589  CG1 VAL    40     234.941  60.747  -4.255  1.00  0.00           C  
ATOM    590 HG11 VAL    40     234.646  61.660  -4.772  1.00  0.00           H  
ATOM    591 HG12 VAL    40     234.546  59.855  -4.742  1.00  0.00           H  
ATOM    592 HG13 VAL    40     236.029  60.760  -4.324  1.00  0.00           H  
ATOM    593  CG2 VAL    40     235.394  61.836  -2.101  1.00  0.00           C  
ATOM    594 HG21 VAL    40     234.902  62.140  -1.177  1.00  0.00           H  
ATOM    595 HG22 VAL    40     235.628  62.669  -2.764  1.00  0.00           H  
ATOM    596 HG23 VAL    40     236.408  61.506  -1.875  1.00  0.00           H  
ATOM    597  C   VAL    40     235.451  59.325  -0.595  1.00  0.00           C  
ATOM    598  O   VAL    40     236.673  59.486  -0.367  1.00  0.00           O  
ATOM    599  N   GLY    41     234.542  58.891   0.324  1.00  0.00           N  
ATOM    600  H   GLY    41     233.655  58.571  -0.037  1.00  0.00           H  
ATOM    601  CA  GLY    41     234.786  58.527   1.702  1.00  0.00           C  
ATOM    602  HA2 GLY    41     235.259  59.372   2.202  1.00  0.00           H  
ATOM    603  HA3 GLY    41     233.773  58.492   2.105  1.00  0.00           H  
ATOM    604  C   GLY    41     235.499  57.221   2.033  1.00  0.00           C  
ATOM    605  O   GLY    41     235.543  56.751   3.202  1.00  0.00           O  
ATOM    606  N   SER    42     236.014  56.624   0.960  1.00  0.00           N  
ATOM    607  H   SER    42     235.938  57.078   0.062  1.00  0.00           H  
ATOM    608  CA  SER    42     236.761  55.356   1.000  1.00  0.00           C  
ATOM    609  HA  SER    42     236.714  54.906   1.991  1.00  0.00           H  
ATOM    610  CB  SER    42     236.249  54.387  -0.142  1.00  0.00           C  
ATOM    611  HB2 SER    42     236.590  53.376   0.083  1.00  0.00           H  
ATOM    612  HB3 SER    42     235.166  54.306  -0.057  1.00  0.00           H  
ATOM    613  OG  SER    42     236.669  54.869  -1.373  1.00  0.00           O  
ATOM    614  HG  SER    42     235.999  55.535  -1.541  1.00  0.00           H  
ATOM    615  C   SER    42     238.274  55.574   0.694  1.00  0.00           C  
ATOM    616  O   SER    42     239.071  54.602   0.757  1.00  0.00           O  
ATOM    617  N   LYS    43     238.704  56.796   0.446  1.00  0.00           N  
ATOM    618  H   LYS    43     237.997  57.493   0.257  1.00  0.00           H  
ATOM    619  CA  LYS    43     240.066  57.019   0.065  1.00  0.00           C  
ATOM    620  HA  LYS    43     240.684  56.277   0.571  1.00  0.00           H  
ATOM    621  CB  LYS    43     240.128  56.888  -1.434  1.00  0.00           C  
ATOM    622  HB2 LYS    43     241.148  56.885  -1.817  1.00  0.00           H  
ATOM    623  HB3 LYS    43     239.896  55.835  -1.595  1.00  0.00           H  
ATOM    624  CG  LYS    43     239.358  57.903  -2.164  1.00  0.00           C  
ATOM    625  HG2 LYS    43     238.321  57.801  -1.843  1.00  0.00           H  
ATOM    626  HG3 LYS    43     239.672  58.925  -1.953  1.00  0.00           H  
ATOM    627  CD  LYS    43     239.249  57.598  -3.711  1.00  0.00           C  
ATOM    628  HD2 LYS    43     239.321  56.527  -3.901  1.00  0.00           H  
ATOM    629  HD3 LYS    43     238.255  57.910  -4.032  1.00  0.00           H  
ATOM    630  CE  LYS    43     240.338  58.384  -4.534  1.00  0.00           C  
ATOM    631  HE2 LYS    43     240.341  59.454  -4.328  1.00  0.00           H  
ATOM    632  HE3 LYS    43     241.305  57.918  -4.344  1.00  0.00           H  
ATOM    633  NZ  LYS    43     239.904  58.347  -5.924  1.00  0.00           N  
ATOM    634  HZ1 LYS    43     239.775  57.394  -6.232  1.00  0.00           H  
ATOM    635  HZ2 LYS    43     238.985  58.745  -6.052  1.00  0.00           H  
ATOM    636  HZ3 LYS    43     240.520  58.794  -6.588  1.00  0.00           H  
ATOM    637  C   LYS    43     240.622  58.401   0.596  1.00  0.00           C  
ATOM    638  O   LYS    43     241.822  58.690   0.291  1.00  0.00           O  
ATOM    639  N   THR    44     239.767  59.253   1.263  1.00  0.00           N  
ATOM    640  H   THR    44     238.806  58.952   1.339  1.00  0.00           H  
ATOM    641  CA  THR    44     240.248  60.496   1.988  1.00  0.00           C  
ATOM    642  HA  THR    44     241.331  60.409   1.907  1.00  0.00           H  
ATOM    643  CB  THR    44     239.825  61.752   1.321  1.00  0.00           C  
ATOM    644  HB  THR    44     238.755  61.638   1.148  1.00  0.00           H  
ATOM    645  CG2 THR    44     240.534  61.841  -0.030  1.00  0.00           C  
ATOM    646 HG21 THR    44     240.333  60.952  -0.628  1.00  0.00           H  
ATOM    647 HG22 THR    44     241.623  61.789  -0.033  1.00  0.00           H  
ATOM    648 HG23 THR    44     240.321  62.855  -0.368  1.00  0.00           H  
ATOM    649  OG1 THR    44     240.322  62.934   2.010  1.00  0.00           O  
ATOM    650  HG1 THR    44     240.446  63.700   1.444  1.00  0.00           H  
ATOM    651  C   THR    44     239.877  60.590   3.519  1.00  0.00           C  
ATOM    652  O   THR    44     238.824  60.103   3.912  1.00  0.00           O  
ATOM    653  N   LYS    45     240.638  61.352   4.375  1.00  0.00           N  
ATOM    654  H   LYS    45     241.476  61.736   3.964  1.00  0.00           H  
ATOM    655  CA  LYS    45     240.397  61.696   5.756  1.00  0.00           C  
ATOM    656  HA  LYS    45     240.292  60.810   6.382  1.00  0.00           H  
ATOM    657  CB  LYS    45     241.578  62.445   6.384  1.00  0.00           C  
ATOM    658  HB2 LYS    45     241.689  63.380   5.834  1.00  0.00           H  
ATOM    659  HB3 LYS    45     241.326  62.641   7.427  1.00  0.00           H  
ATOM    660  CG  LYS    45     242.964  61.683   6.435  1.00  0.00           C  
ATOM    661  HG2 LYS    45     243.316  61.441   5.433  1.00  0.00           H  
ATOM    662  HG3 LYS    45     243.661  62.416   6.841  1.00  0.00           H  
ATOM    663  CD  LYS    45     243.134  60.469   7.253  1.00  0.00           C  
ATOM    664  HD2 LYS    45     242.959  60.875   8.250  1.00  0.00           H  
ATOM    665  HD3 LYS    45     242.303  59.834   6.947  1.00  0.00           H  
ATOM    666  CE  LYS    45     244.466  59.715   7.294  1.00  0.00           C  
ATOM    667  HE2 LYS    45     245.309  60.371   7.514  1.00  0.00           H  
ATOM    668  HE3 LYS    45     244.575  59.106   8.191  1.00  0.00           H  
ATOM    669  NZ  LYS    45     244.797  58.986   6.025  1.00  0.00           N  
ATOM    670  HZ1 LYS    45     245.031  59.581   5.243  1.00  0.00           H  
ATOM    671  HZ2 LYS    45     245.624  58.408   6.084  1.00  0.00           H  
ATOM    672  HZ3 LYS    45     243.980  58.423   5.836  1.00  0.00           H  
ATOM    673  C   LYS    45     239.080  62.510   5.887  1.00  0.00           C  
ATOM    674  O   LYS    45     238.186  62.177   6.670  1.00  0.00           O  
ATOM    675  N   GLU    46     239.049  63.615   5.118  1.00  0.00           N  
ATOM    676  H   GLU    46     239.684  63.688   4.336  1.00  0.00           H  
ATOM    677  CA  GLU    46     237.991  64.693   5.151  1.00  0.00           C  
ATOM    678  HA  GLU    46     237.359  64.605   6.034  1.00  0.00           H  
ATOM    679  CB  GLU    46     238.626  66.073   5.380  1.00  0.00           C  
ATOM    680  HB2 GLU    46     239.341  65.874   6.179  1.00  0.00           H  
ATOM    681  HB3 GLU    46     239.063  66.360   4.424  1.00  0.00           H  
ATOM    682  CG  GLU    46     237.507  67.078   5.901  1.00  0.00           C  
ATOM    683  HG2 GLU    46     236.875  67.419   5.081  1.00  0.00           H  
ATOM    684  HG3 GLU    46     236.855  66.538   6.587  1.00  0.00           H  
ATOM    685  CD  GLU    46     238.201  68.411   6.474  1.00  0.00           C  
ATOM    686  OE1 GLU    46     238.921  69.073   5.687  1.00  0.00           O  
ATOM    687  OE2 GLU    46     238.184  68.601   7.743  1.00  0.00           O  
ATOM    688  C   GLU    46     237.008  64.480   3.980  1.00  0.00           C  
ATOM    689  O   GLU    46     236.523  65.470   3.403  1.00  0.00           O  
ATOM    690  N   GLY    47     236.612  63.267   3.558  1.00  0.00           N  
ATOM    691  H   GLY    47     236.971  62.485   4.087  1.00  0.00           H  
ATOM    692  CA  GLY    47     235.813  62.900   2.407  1.00  0.00           C  
ATOM    693  HA2 GLY    47     235.695  63.745   1.728  1.00  0.00           H  
ATOM    694  HA3 GLY    47     236.475  62.309   1.774  1.00  0.00           H  
ATOM    695  C   GLY    47     234.513  62.061   2.729  1.00  0.00           C  
ATOM    696  O   GLY    47     233.715  61.783   1.808  1.00  0.00           O  
ATOM    697  N   VAL    48     234.412  61.653   3.989  1.00  0.00           N  
ATOM    698  H   VAL    48     235.118  61.899   4.667  1.00  0.00           H  
ATOM    699  CA  VAL    48     233.193  61.031   4.617  1.00  0.00           C  
ATOM    700  HA  VAL    48     232.936  60.109   4.096  1.00  0.00           H  
ATOM    701  CB  VAL    48     233.523  60.454   6.007  1.00  0.00           C  
ATOM    702  HB  VAL    48     232.683  59.879   6.396  1.00  0.00           H  
ATOM    703  CG1 VAL    48     233.868  61.720   6.929  1.00  0.00           C  
ATOM    704 HG11 VAL    48     234.791  62.183   6.580  1.00  0.00           H  
ATOM    705 HG12 VAL    48     234.025  61.385   7.955  1.00  0.00           H  
ATOM    706 HG13 VAL    48     233.054  62.424   7.099  1.00  0.00           H  
ATOM    707  CG2 VAL    48     234.702  59.496   6.168  1.00  0.00           C  
ATOM    708 HG21 VAL    48     234.823  59.288   7.231  1.00  0.00           H  
ATOM    709 HG22 VAL    48     235.536  60.014   5.695  1.00  0.00           H  
ATOM    710 HG23 VAL    48     234.396  58.553   5.714  1.00  0.00           H  
ATOM    711  C   VAL    48     231.897  61.908   4.765  1.00  0.00           C  
ATOM    712  O   VAL    48     231.869  63.016   4.256  1.00  0.00           O  
ATOM    713  N   VAL    49     230.807  61.484   5.490  1.00  0.00           N  
ATOM    714  H   VAL    49     230.882  60.532   5.821  1.00  0.00           H  
ATOM    715  CA  VAL    49     229.509  62.203   5.693  1.00  0.00           C  
ATOM    716  HA  VAL    49     229.652  63.170   5.210  1.00  0.00           H  
ATOM    717  CB  VAL    49     228.306  61.540   5.025  1.00  0.00           C  
ATOM    718  HB  VAL    49     228.707  61.491   4.013  1.00  0.00           H  
ATOM    719  CG1 VAL    49     227.093  62.418   4.978  1.00  0.00           C  
ATOM    720 HG11 VAL    49     226.534  62.487   5.911  1.00  0.00           H  
ATOM    721 HG12 VAL    49     226.388  62.002   4.258  1.00  0.00           H  
ATOM    722 HG13 VAL    49     227.346  63.372   4.516  1.00  0.00           H  
ATOM    723  CG2 VAL    49     227.977  60.038   5.522  1.00  0.00           C  
ATOM    724 HG21 VAL    49     227.841  60.022   6.603  1.00  0.00           H  
ATOM    725 HG22 VAL    49     228.739  59.334   5.187  1.00  0.00           H  
ATOM    726 HG23 VAL    49     226.950  59.764   5.283  1.00  0.00           H  
ATOM    727  C   VAL    49     229.210  62.457   7.146  1.00  0.00           C  
ATOM    728  O   VAL    49     229.535  61.570   7.898  1.00  0.00           O  
ATOM    729  N   HIE    50     228.792  63.633   7.495  1.00  0.00           N  
ATOM    730  H   HIE    50     228.767  64.234   6.683  1.00  0.00           H  
ATOM    731  CA  HIE    50     228.731  64.203   8.814  1.00  0.00           C  
ATOM    732  HA  HIE    50     229.754  64.159   9.188  1.00  0.00           H  
ATOM    733  CB  HIE    50     228.298  65.697   8.747  1.00  0.00           C  
ATOM    734  HB2 HIE    50     228.939  66.332   8.134  1.00  0.00           H  
ATOM    735  HB3 HIE    50     227.290  65.690   8.333  1.00  0.00           H  
ATOM    736  CG  HIE    50     228.311  66.379  10.103  1.00  0.00           C  
ATOM    737  ND1 HIE    50     229.286  66.307  11.171  1.00  0.00           N  
ATOM    738  CE1 HIE    50     228.760  66.889  12.223  1.00  0.00           C  
ATOM    739  HE1 HIE    50     229.239  67.064  13.175  1.00  0.00           H  
ATOM    740  NE2 HIE    50     227.542  67.402  11.915  1.00  0.00           N  
ATOM    741  HE2 HIE    50     226.926  67.952  12.497  1.00  0.00           H  
ATOM    742  CD2 HIE    50     227.246  67.054  10.603  1.00  0.00           C  
ATOM    743  HD2 HIE    50     226.409  67.405  10.017  1.00  0.00           H  
ATOM    744  C   HIE    50     227.965  63.421   9.913  1.00  0.00           C  
ATOM    745  O   HIE    50     226.736  63.241   9.778  1.00  0.00           O  
ATOM    746  N   GLY    51     228.518  63.161  11.118  1.00  0.00           N  
ATOM    747  H   GLY    51     229.525  63.244  11.129  1.00  0.00           H  
ATOM    748  CA  GLY    51     227.852  62.315  12.117  1.00  0.00           C  
ATOM    749  HA2 GLY    51     227.944  62.839  13.068  1.00  0.00           H  
ATOM    750  HA3 GLY    51     226.791  62.297  11.868  1.00  0.00           H  
ATOM    751  C   GLY    51     228.515  60.949  12.309  1.00  0.00           C  
ATOM    752  O   GLY    51     229.596  60.834  12.728  1.00  0.00           O  
ATOM    753  N   VAL    52     227.835  59.841  12.020  1.00  0.00           N  
ATOM    754  H   VAL    52     226.870  59.979  11.757  1.00  0.00           H  
ATOM    755  CA  VAL    52     228.217  58.392  12.170  1.00  0.00           C  
ATOM    756  HA  VAL    52     227.825  58.072  13.136  1.00  0.00           H  
ATOM    757  CB  VAL    52     227.403  57.541  11.200  1.00  0.00           C  
ATOM    758  HB  VAL    52     226.471  57.397  11.747  1.00  0.00           H  
ATOM    759  CG1 VAL    52     227.778  56.053  11.060  1.00  0.00           C  
ATOM    760 HG11 VAL    52     228.623  56.100  10.372  1.00  0.00           H  
ATOM    761 HG12 VAL    52     227.001  55.424  10.626  1.00  0.00           H  
ATOM    762 HG13 VAL    52     228.087  55.572  11.988  1.00  0.00           H  
ATOM    763  CG2 VAL    52     227.049  58.160   9.762  1.00  0.00           C  
ATOM    764 HG21 VAL    52     226.620  57.358   9.161  1.00  0.00           H  
ATOM    765 HG22 VAL    52     228.027  58.500   9.422  1.00  0.00           H  
ATOM    766 HG23 VAL    52     226.450  59.055   9.925  1.00  0.00           H  
ATOM    767  C   VAL    52     229.714  57.997  12.061  1.00  0.00           C  
ATOM    768  O   VAL    52     230.150  57.138  12.864  1.00  0.00           O  
ATOM    769  N   ALA    53     230.532  58.541  11.152  1.00  0.00           N  
ATOM    770  H   ALA    53     230.143  59.138  10.437  1.00  0.00           H  
ATOM    771  CA  ALA    53     231.971  58.291  11.007  1.00  0.00           C  
ATOM    772  HA  ALA    53     232.061  57.236  10.749  1.00  0.00           H  
ATOM    773  CB  ALA    53     232.426  59.088   9.844  1.00  0.00           C  
ATOM    774  HB1 ALA    53     231.744  58.941   9.007  1.00  0.00           H  
ATOM    775  HB2 ALA    53     232.636  60.117  10.134  1.00  0.00           H  
ATOM    776  HB3 ALA    53     233.403  58.806   9.451  1.00  0.00           H  
ATOM    777  C   ALA    53     232.754  58.731  12.273  1.00  0.00           C  
ATOM    778  O   ALA    53     233.911  58.350  12.493  1.00  0.00           O  
ATOM    779  N   THR    54     232.165  59.333  13.356  1.00  0.00           N  
ATOM    780  H   THR    54     231.261  59.745  13.173  1.00  0.00           H  
ATOM    781  CA  THR    54     232.814  59.675  14.661  1.00  0.00           C  
ATOM    782  HA  THR    54     233.825  59.281  14.755  1.00  0.00           H  
ATOM    783  CB  THR    54     232.707  61.156  14.879  1.00  0.00           C  
ATOM    784  HB  THR    54     233.126  61.528  15.814  1.00  0.00           H  
ATOM    785  CG2 THR    54     233.236  62.078  13.823  1.00  0.00           C  
ATOM    786 HG21 THR    54     234.267  61.750  13.695  1.00  0.00           H  
ATOM    787 HG22 THR    54     233.348  63.134  14.069  1.00  0.00           H  
ATOM    788 HG23 THR    54     232.826  61.830  12.844  1.00  0.00           H  
ATOM    789  OG1 THR    54     231.332  61.524  14.953  1.00  0.00           O  
ATOM    790  HG1 THR    54     231.055  61.823  14.083  1.00  0.00           H  
ATOM    791  C   THR    54     232.122  58.889  15.748  1.00  0.00           C  
ATOM    792  O   THR    54     232.596  58.853  16.874  1.00  0.00           O  
ATOM    793  N   VAL    55     231.083  58.095  15.469  1.00  0.00           N  
ATOM    794  H   VAL    55     230.937  57.930  14.483  1.00  0.00           H  
ATOM    795  CA  VAL    55     230.304  57.260  16.360  1.00  0.00           C  
ATOM    796  HA  VAL    55     230.456  57.576  17.392  1.00  0.00           H  
ATOM    797  CB  VAL    55     228.777  57.438  16.042  1.00  0.00           C  
ATOM    798  HB  VAL    55     228.654  57.145  14.999  1.00  0.00           H  
ATOM    799  CG1 VAL    55     228.245  58.851  16.460  1.00  0.00           C  
ATOM    800 HG11 VAL    55     227.204  58.847  16.137  1.00  0.00           H  
ATOM    801 HG12 VAL    55     228.834  59.664  16.034  1.00  0.00           H  
ATOM    802 HG13 VAL    55     228.372  58.888  17.542  1.00  0.00           H  
ATOM    803  CG2 VAL    55     227.912  56.522  16.884  1.00  0.00           C  
ATOM    804 HG21 VAL    55     227.980  56.807  17.934  1.00  0.00           H  
ATOM    805 HG22 VAL    55     228.223  55.478  16.875  1.00  0.00           H  
ATOM    806 HG23 VAL    55     226.899  56.458  16.486  1.00  0.00           H  
ATOM    807  C   VAL    55     230.768  55.794  16.143  1.00  0.00           C  
ATOM    808  O   VAL    55     231.208  55.104  17.042  1.00  0.00           O  
ATOM    809  N   ALA    56     230.707  55.328  14.952  1.00  0.00           N  
ATOM    810  H   ALA    56     230.551  55.992  14.207  1.00  0.00           H  
ATOM    811  CA  ALA    56     231.338  54.201  14.352  1.00  0.00           C  
ATOM    812  HA  ALA    56     230.906  53.259  14.689  1.00  0.00           H  
ATOM    813  CB  ALA    56     231.102  54.295  12.789  1.00  0.00           C  
ATOM    814  HB1 ALA    56     230.063  54.250  12.461  1.00  0.00           H  
ATOM    815  HB2 ALA    56     231.565  55.130  12.263  1.00  0.00           H  
ATOM    816  HB3 ALA    56     231.554  53.384  12.399  1.00  0.00           H  
ATOM    817  C   ALA    56     232.844  54.087  14.764  1.00  0.00           C  
ATOM    818  O   ALA    56     233.650  55.015  14.473  1.00  0.00           O  
ATOM    819  N   GLU    57     233.217  52.936  15.235  1.00  0.00           N  
ATOM    820  H   GLU    57     232.466  52.262  15.290  1.00  0.00           H  
ATOM    821  CA  GLU    57     234.634  52.477  15.404  1.00  0.00           C  
ATOM    822  HA  GLU    57     235.148  53.071  14.648  1.00  0.00           H  
ATOM    823  CB  GLU    57     235.238  52.837  16.854  1.00  0.00           C  
ATOM    824  HB2 GLU    57     234.609  52.452  17.656  1.00  0.00           H  
ATOM    825  HB3 GLU    57     236.197  52.364  17.063  1.00  0.00           H  
ATOM    826  CG  GLU    57     235.355  54.422  16.941  1.00  0.00           C  
ATOM    827  HG2 GLU    57     234.446  55.012  16.826  1.00  0.00           H  
ATOM    828  HG3 GLU    57     235.720  54.526  17.963  1.00  0.00           H  
ATOM    829  CD  GLU    57     236.398  55.002  16.077  1.00  0.00           C  
ATOM    830  OE1 GLU    57     236.824  56.159  16.146  1.00  0.00           O  
ATOM    831  OE2 GLU    57     236.960  54.284  15.232  1.00  0.00           O  
ATOM    832  C   GLU    57     234.907  51.066  15.117  1.00  0.00           C  
ATOM    833  O   GLU    57     233.965  50.298  15.047  1.00  0.00           O  
ATOM    834  N   LYS    58     236.161  50.683  14.819  1.00  0.00           N  
ATOM    835  H   LYS    58     236.841  51.424  14.912  1.00  0.00           H  
ATOM    836  CA  LYS    58     236.480  49.319  14.467  1.00  0.00           C  
ATOM    837  HA  LYS    58     235.766  48.979  13.717  1.00  0.00           H  
ATOM    838  CB  LYS    58     237.815  49.407  13.720  1.00  0.00           C  
ATOM    839  HB2 LYS    58     238.646  49.692  14.364  1.00  0.00           H  
ATOM    840  HB3 LYS    58     238.104  48.438  13.313  1.00  0.00           H  
ATOM    841  CG  LYS    58     237.786  50.273  12.519  1.00  0.00           C  
ATOM    842  HG2 LYS    58     236.950  49.864  11.952  1.00  0.00           H  
ATOM    843  HG3 LYS    58     237.632  51.336  12.701  1.00  0.00           H  
ATOM    844  CD  LYS    58     239.081  50.095  11.638  1.00  0.00           C  
ATOM    845  HD2 LYS    58     239.864  50.224  12.386  1.00  0.00           H  
ATOM    846  HD3 LYS    58     239.080  49.118  11.156  1.00  0.00           H  
ATOM    847  CE  LYS    58     239.138  51.129  10.483  1.00  0.00           C  
ATOM    848  HE2 LYS    58     238.509  50.879   9.629  1.00  0.00           H  
ATOM    849  HE3 LYS    58     238.953  52.125  10.883  1.00  0.00           H  
ATOM    850  NZ  LYS    58     240.532  51.194   9.894  1.00  0.00           N  
ATOM    851  HZ1 LYS    58     241.213  51.436  10.601  1.00  0.00           H  
ATOM    852  HZ2 LYS    58     240.852  50.383   9.385  1.00  0.00           H  
ATOM    853  HZ3 LYS    58     240.556  51.939   9.213  1.00  0.00           H  
ATOM    854  C   LYS    58     236.495  48.357  15.621  1.00  0.00           C  
ATOM    855  O   LYS    58     236.711  48.719  16.771  1.00  0.00           O  
ATOM    856  N   THR    59     236.318  47.111  15.213  1.00  0.00           N  
ATOM    857  H   THR    59     236.265  47.064  14.205  1.00  0.00           H  
ATOM    858  CA  THR    59     236.625  45.941  16.085  1.00  0.00           C  
ATOM    859  HA  THR    59     236.826  46.188  17.127  1.00  0.00           H  
ATOM    860  CB  THR    59     235.407  44.925  16.250  1.00  0.00           C  
ATOM    861  HB  THR    59     235.243  44.382  15.319  1.00  0.00           H  
ATOM    862  CG2 THR    59     234.115  45.527  16.746  1.00  0.00           C  
ATOM    863 HG21 THR    59     233.686  46.343  16.163  1.00  0.00           H  
ATOM    864 HG22 THR    59     234.377  45.937  17.721  1.00  0.00           H  
ATOM    865 HG23 THR    59     233.363  44.745  16.848  1.00  0.00           H  
ATOM    866  OG1 THR    59     235.783  43.950  17.186  1.00  0.00           O  
ATOM    867  HG1 THR    59     235.838  43.100  16.743  1.00  0.00           H  
ATOM    868  C   THR    59     237.814  45.151  15.476  1.00  0.00           C  
ATOM    869  O   THR    59     237.973  45.151  14.288  1.00  0.00           O  
ATOM    870  N   LYS    60     238.511  44.507  16.355  1.00  0.00           N  
ATOM    871  H   LYS    60     238.080  44.387  17.260  1.00  0.00           H  
ATOM    872  CA  LYS    60     239.805  43.745  16.199  1.00  0.00           C  
ATOM    873  HA  LYS    60     240.611  44.477  16.166  1.00  0.00           H  
ATOM    874  CB  LYS    60     240.016  42.835  17.484  1.00  0.00           C  
ATOM    875  HB2 LYS    60     239.519  41.895  17.247  1.00  0.00           H  
ATOM    876  HB3 LYS    60     241.066  42.674  17.728  1.00  0.00           H  
ATOM    877  CG  LYS    60     239.454  43.380  18.798  1.00  0.00           C  
ATOM    878  HG2 LYS    60     239.855  44.385  18.933  1.00  0.00           H  
ATOM    879  HG3 LYS    60     238.368  43.369  18.712  1.00  0.00           H  
ATOM    880  CD  LYS    60     239.937  42.615  20.012  1.00  0.00           C  
ATOM    881  HD2 LYS    60     241.010  42.768  20.129  1.00  0.00           H  
ATOM    882  HD3 LYS    60     239.406  43.192  20.770  1.00  0.00           H  
ATOM    883  CE  LYS    60     239.700  41.078  20.093  1.00  0.00           C  
ATOM    884  HE2 LYS    60     238.700  40.775  19.783  1.00  0.00           H  
ATOM    885  HE3 LYS    60     240.352  40.634  19.341  1.00  0.00           H  
ATOM    886  NZ  LYS    60     239.862  40.565  21.493  1.00  0.00           N  
ATOM    887  HZ1 LYS    60     240.852  40.545  21.690  1.00  0.00           H  
ATOM    888  HZ2 LYS    60     239.460  41.120  22.236  1.00  0.00           H  
ATOM    889  HZ3 LYS    60     239.521  39.618  21.580  1.00  0.00           H  
ATOM    890  C   LYS    60     239.899  42.910  14.943  1.00  0.00           C  
ATOM    891  O   LYS    60     240.958  42.825  14.282  1.00  0.00           O  
ATOM    892  N   GLU    61     238.780  42.339  14.583  1.00  0.00           N  
ATOM    893  H   GLU    61     237.987  42.521  15.182  1.00  0.00           H  
ATOM    894  CA  GLU    61     238.684  41.522  13.410  1.00  0.00           C  
ATOM    895  HA  GLU    61     239.343  40.679  13.621  1.00  0.00           H  
ATOM    896  CB  GLU    61     237.237  40.876  13.179  1.00  0.00           C  
ATOM    897  HB2 GLU    61     236.510  41.661  12.971  1.00  0.00           H  
ATOM    898  HB3 GLU    61     237.305  40.369  12.217  1.00  0.00           H  
ATOM    899  CG  GLU    61     236.817  39.859  14.322  1.00  0.00           C  
ATOM    900  HG2 GLU    61     236.326  38.965  13.937  1.00  0.00           H  
ATOM    901  HG3 GLU    61     237.691  39.247  14.546  1.00  0.00           H  
ATOM    902  CD  GLU    61     236.357  40.341  15.686  1.00  0.00           C  
ATOM    903  OE1 GLU    61     235.793  39.501  16.408  1.00  0.00           O  
ATOM    904  OE2 GLU    61     236.376  41.551  15.969  1.00  0.00           O  
ATOM    905  C   GLU    61     239.086  42.207  12.088  1.00  0.00           C  
ATOM    906  O   GLU    61     239.353  41.499  11.114  1.00  0.00           O  
ATOM    907  N   GLN    62     239.213  43.502  12.002  1.00  0.00           N  
ATOM    908  H   GLN    62     239.052  44.039  12.842  1.00  0.00           H  
ATOM    909  CA  GLN    62     239.708  44.192  10.817  1.00  0.00           C  
ATOM    910  HA  GLN    62     239.487  43.486  10.016  1.00  0.00           H  
ATOM    911  CB  GLN    62     238.793  45.468  10.662  1.00  0.00           C  
ATOM    912  HB2 GLN    62     238.930  45.962  11.624  1.00  0.00           H  
ATOM    913  HB3 GLN    62     239.172  46.017   9.800  1.00  0.00           H  
ATOM    914  CG  GLN    62     237.288  45.231  10.435  1.00  0.00           C  
ATOM    915  HG2 GLN    62     236.794  44.725  11.264  1.00  0.00           H  
ATOM    916  HG3 GLN    62     236.807  46.206  10.512  1.00  0.00           H  
ATOM    917  CD  GLN    62     236.838  44.625   9.100  1.00  0.00           C  
ATOM    918  OE1 GLN    62     237.484  44.689   8.102  1.00  0.00           O  
ATOM    919  NE2 GLN    62     235.806  43.795   9.192  1.00  0.00           N  
ATOM    920 HE21 GLN    62     235.289  43.643  10.046  1.00  0.00           H  
ATOM    921 HE22 GLN    62     235.705  43.027   8.543  1.00  0.00           H  
ATOM    922  C   GLN    62     241.250  44.425  10.665  1.00  0.00           C  
ATOM    923  O   GLN    62     241.724  44.952   9.628  1.00  0.00           O  
ATOM    924  N   VAL    63     241.948  44.188  11.735  1.00  0.00           N  
ATOM    925  H   VAL    63     241.591  43.819  12.604  1.00  0.00           H  
ATOM    926  CA  VAL    63     243.386  44.461  11.719  1.00  0.00           C  
ATOM    927  HA  VAL    63     243.740  44.573  10.694  1.00  0.00           H  
ATOM    928  CB  VAL    63     243.699  45.876  12.388  1.00  0.00           C  
ATOM    929  HB  VAL    63     243.271  46.698  11.815  1.00  0.00           H  
ATOM    930  CG1 VAL    63     243.171  45.840  13.833  1.00  0.00           C  
ATOM    931 HG11 VAL    63     242.084  45.760  13.839  1.00  0.00           H  
ATOM    932 HG12 VAL    63     243.513  46.739  14.345  1.00  0.00           H  
ATOM    933 HG13 VAL    63     243.547  44.976  14.381  1.00  0.00           H  
ATOM    934  CG2 VAL    63     245.152  46.248  12.373  1.00  0.00           C  
ATOM    935 HG21 VAL    63     245.617  46.260  11.388  1.00  0.00           H  
ATOM    936 HG22 VAL    63     245.696  45.485  12.930  1.00  0.00           H  
ATOM    937 HG23 VAL    63     245.292  47.207  12.873  1.00  0.00           H  
ATOM    938  C   VAL    63     244.141  43.327  12.380  1.00  0.00           C  
ATOM    939  O   VAL    63     245.314  43.153  12.089  1.00  0.00           O  
ATOM    940  N   THR    64     243.539  42.478  13.261  1.00  0.00           N  
ATOM    941  H   THR    64     242.547  42.613  13.399  1.00  0.00           H  
ATOM    942  CA  THR    64     244.134  41.238  13.832  1.00  0.00           C  
ATOM    943  HA  THR    64     245.218  41.349  13.803  1.00  0.00           H  
ATOM    944  CB  THR    64     244.033  41.295  15.366  1.00  0.00           C  
ATOM    945  HB  THR    64     244.232  42.343  15.590  1.00  0.00           H  
ATOM    946  CG2 THR    64     244.852  40.402  16.281  1.00  0.00           C  
ATOM    947 HG21 THR    64     244.537  39.386  16.043  1.00  0.00           H  
ATOM    948 HG22 THR    64     244.751  40.752  17.309  1.00  0.00           H  
ATOM    949 HG23 THR    64     245.931  40.472  16.143  1.00  0.00           H  
ATOM    950  OG1 THR    64     242.626  40.936  15.677  1.00  0.00           O  
ATOM    951  HG1 THR    64     242.242  41.559  15.056  1.00  0.00           H  
ATOM    952  C   THR    64     243.843  39.934  13.230  1.00  0.00           C  
ATOM    953  O   THR    64     242.884  39.701  12.531  1.00  0.00           O  
ATOM    954  N   ASN    65     244.800  39.000  13.407  1.00  0.00           N  
ATOM    955  H   ASN    65     245.664  39.263  13.860  1.00  0.00           H  
ATOM    956  CA  ASN    65     244.565  37.567  13.124  1.00  0.00           C  
ATOM    957  HA  ASN    65     244.242  37.539  12.083  1.00  0.00           H  
ATOM    958  CB  ASN    65     246.016  37.030  13.036  1.00  0.00           C  
ATOM    959  HB2 ASN    65     246.658  37.656  12.417  1.00  0.00           H  
ATOM    960  HB3 ASN    65     246.395  37.138  14.052  1.00  0.00           H  
ATOM    961  CG  ASN    65     245.998  35.546  12.660  1.00  0.00           C  
ATOM    962  OD1 ASN    65     245.738  35.059  11.548  1.00  0.00           O  
ATOM    963  ND2 ASN    65     246.356  34.718  13.627  1.00  0.00           N  
ATOM    964 HD21 ASN    65     246.573  34.975  14.579  1.00  0.00           H  
ATOM    965 HD22 ASN    65     246.281  33.728  13.437  1.00  0.00           H  
ATOM    966  C   ASN    65     243.670  36.744  14.062  1.00  0.00           C  
ATOM    967  O   ASN    65     244.080  36.529  15.210  1.00  0.00           O  
ATOM    968  N   VAL    66     242.570  36.213  13.525  1.00  0.00           N  
ATOM    969  H   VAL    66     242.262  36.583  12.638  1.00  0.00           H  
ATOM    970  CA  VAL    66     241.729  35.122  14.092  1.00  0.00           C  
ATOM    971  HA  VAL    66     241.868  35.174  15.172  1.00  0.00           H  
ATOM    972  CB  VAL    66     240.209  35.290  13.922  1.00  0.00           C  
ATOM    973  HB  VAL    66     239.727  34.459  14.438  1.00  0.00           H  
ATOM    974  CG1 VAL    66     239.760  35.049  12.452  1.00  0.00           C  
ATOM    975 HG11 VAL    66     240.409  34.328  11.955  1.00  0.00           H  
ATOM    976 HG12 VAL    66     239.825  35.943  11.831  1.00  0.00           H  
ATOM    977 HG13 VAL    66     238.762  34.617  12.388  1.00  0.00           H  
ATOM    978  CG2 VAL    66     239.591  36.522  14.554  1.00  0.00           C  
ATOM    979 HG21 VAL    66     240.009  37.467  14.207  1.00  0.00           H  
ATOM    980 HG22 VAL    66     239.912  36.408  15.589  1.00  0.00           H  
ATOM    981 HG23 VAL    66     238.503  36.460  14.538  1.00  0.00           H  
ATOM    982  C   VAL    66     242.176  33.707  13.719  1.00  0.00           C  
ATOM    983  O   VAL    66     241.833  32.815  14.529  1.00  0.00           O  
ATOM    984  N   GLY    67     242.915  33.526  12.634  1.00  0.00           N  
ATOM    985  H   GLY    67     243.215  34.367  12.163  1.00  0.00           H  
ATOM    986  CA  GLY    67     243.335  32.157  12.164  1.00  0.00           C  
ATOM    987  HA2 GLY    67     244.291  32.362  11.681  1.00  0.00           H  
ATOM    988  HA3 GLY    67     243.572  31.606  13.074  1.00  0.00           H  
ATOM    989  C   GLY    67     242.327  31.184  11.502  1.00  0.00           C  
ATOM    990  O   GLY    67     242.737  30.244  10.766  1.00  0.00           O  
ATOM    991  N   GLY    68     241.054  31.514  11.487  1.00  0.00           N  
ATOM    992  H   GLY    68     240.793  32.314  12.046  1.00  0.00           H  
ATOM    993  CA  GLY    68     239.972  30.919  10.720  1.00  0.00           C  
ATOM    994  HA2 GLY    68     239.996  29.856  10.957  1.00  0.00           H  
ATOM    995  HA3 GLY    68     239.005  31.328  11.016  1.00  0.00           H  
ATOM    996  C   GLY    68     240.130  31.091   9.219  1.00  0.00           C  
ATOM    997  O   GLY    68     240.084  32.214   8.698  1.00  0.00           O  
ATOM    998  N   ALA    69     240.297  29.992   8.528  1.00  0.00           N  
ATOM    999  H   ALA    69     240.431  29.139   9.052  1.00  0.00           H  
ATOM   1000  CA  ALA    69     240.071  29.973   7.065  1.00  0.00           C  
ATOM   1001  HA  ALA    69     239.230  30.593   6.752  1.00  0.00           H  
ATOM   1002  CB  ALA    69     241.291  30.430   6.372  1.00  0.00           C  
ATOM   1003  HB1 ALA    69     242.162  29.891   6.743  1.00  0.00           H  
ATOM   1004  HB2 ALA    69     241.054  30.497   5.310  1.00  0.00           H  
ATOM   1005  HB3 ALA    69     241.570  31.445   6.658  1.00  0.00           H  
ATOM   1006  C   ALA    69     239.727  28.504   6.625  1.00  0.00           C  
ATOM   1007  O   ALA    69     239.979  27.500   7.283  1.00  0.00           O  
ATOM   1008  N   VAL    70     239.105  28.430   5.438  1.00  0.00           N  
ATOM   1009  H   VAL    70     239.115  29.291   4.911  1.00  0.00           H  
ATOM   1010  CA  VAL    70     238.392  27.293   4.902  1.00  0.00           C  
ATOM   1011  HA  VAL    70     238.331  26.480   5.625  1.00  0.00           H  
ATOM   1012  CB  VAL    70     236.921  27.662   4.791  1.00  0.00           C  
ATOM   1013  HB  VAL    70     236.849  28.561   4.178  1.00  0.00           H  
ATOM   1014  CG1 VAL    70     236.364  27.770   6.207  1.00  0.00           C  
ATOM   1015 HG11 VAL    70     235.306  28.032   6.229  1.00  0.00           H  
ATOM   1016 HG12 VAL    70     236.914  28.551   6.731  1.00  0.00           H  
ATOM   1017 HG13 VAL    70     236.455  26.795   6.686  1.00  0.00           H  
ATOM   1018  CG2 VAL    70     235.987  26.660   4.140  1.00  0.00           C  
ATOM   1019 HG21 VAL    70     236.379  26.364   3.167  1.00  0.00           H  
ATOM   1020 HG22 VAL    70     234.922  26.893   4.150  1.00  0.00           H  
ATOM   1021 HG23 VAL    70     236.073  25.730   4.703  1.00  0.00           H  
ATOM   1022  C   VAL    70     239.137  26.806   3.595  1.00  0.00           C  
ATOM   1023  O   VAL    70     239.567  27.620   2.842  1.00  0.00           O  
ATOM   1024  N   VAL    71     239.163  25.479   3.318  1.00  0.00           N  
ATOM   1025  H   VAL    71     238.846  24.909   4.089  1.00  0.00           H  
ATOM   1026  CA  VAL    71     239.722  24.893   2.106  1.00  0.00           C  
ATOM   1027  HA  VAL    71     240.619  25.457   1.850  1.00  0.00           H  
ATOM   1028  CB  VAL    71     240.284  23.529   2.509  1.00  0.00           C  
ATOM   1029  HB  VAL    71     239.435  22.988   2.927  1.00  0.00           H  
ATOM   1030  CG1 VAL    71     241.477  23.532   3.520  1.00  0.00           C  
ATOM   1031 HG11 VAL    71     241.916  22.535   3.491  1.00  0.00           H  
ATOM   1032 HG12 VAL    71     241.081  23.852   4.484  1.00  0.00           H  
ATOM   1033 HG13 VAL    71     242.333  24.164   3.285  1.00  0.00           H  
ATOM   1034  CG2 VAL    71     240.886  22.763   1.245  1.00  0.00           C  
ATOM   1035 HG21 VAL    71     241.125  21.741   1.538  1.00  0.00           H  
ATOM   1036 HG22 VAL    71     241.729  23.272   0.778  1.00  0.00           H  
ATOM   1037 HG23 VAL    71     240.107  22.624   0.495  1.00  0.00           H  
ATOM   1038  C   VAL    71     238.851  24.965   0.877  1.00  0.00           C  
ATOM   1039  O   VAL    71     237.658  24.667   0.966  1.00  0.00           O  
ATOM   1040  N   THR    72     239.422  25.286  -0.322  1.00  0.00           N  
ATOM   1041  H   THR    72     240.415  25.468  -0.359  1.00  0.00           H  
ATOM   1042  CA  THR    72     238.624  25.429  -1.622  1.00  0.00           C  
ATOM   1043  HA  THR    72     237.688  24.893  -1.464  1.00  0.00           H  
ATOM   1044  CB  THR    72     238.194  26.958  -1.789  1.00  0.00           C  
ATOM   1045  HB  THR    72     237.266  27.102  -1.236  1.00  0.00           H  
ATOM   1046  CG2 THR    72     239.209  28.063  -1.451  1.00  0.00           C  
ATOM   1047 HG21 THR    72     239.592  27.946  -0.438  1.00  0.00           H  
ATOM   1048 HG22 THR    72     238.879  29.068  -1.715  1.00  0.00           H  
ATOM   1049 HG23 THR    72     240.051  27.832  -2.103  1.00  0.00           H  
ATOM   1050  OG1 THR    72     237.988  27.122  -3.162  1.00  0.00           O  
ATOM   1051  HG1 THR    72     237.162  26.674  -3.359  1.00  0.00           H  
ATOM   1052  C   THR    72     239.504  24.881  -2.833  1.00  0.00           C  
ATOM   1053  O   THR    72     240.740  24.857  -2.726  1.00  0.00           O  
ATOM   1054  N   GLY    73     238.899  24.466  -3.912  1.00  0.00           N  
ATOM   1055  H   GLY    73     237.904  24.568  -4.050  1.00  0.00           H  
ATOM   1056  CA  GLY    73     239.545  23.780  -5.033  1.00  0.00           C  
ATOM   1057  HA2 GLY    73     240.076  22.968  -4.536  1.00  0.00           H  
ATOM   1058  HA3 GLY    73     238.682  23.352  -5.543  1.00  0.00           H  
ATOM   1059  C   GLY    73     240.569  24.499  -5.865  1.00  0.00           C  
ATOM   1060  O   GLY    73     241.312  23.902  -6.610  1.00  0.00           O  
ATOM   1061  N   VAL    74     240.604  25.860  -5.700  1.00  0.00           N  
ATOM   1062  H   VAL    74     239.910  26.243  -5.074  1.00  0.00           H  
ATOM   1063  CA  VAL    74     241.741  26.657  -6.197  1.00  0.00           C  
ATOM   1064  HA  VAL    74     241.978  26.487  -7.247  1.00  0.00           H  
ATOM   1065  CB  VAL    74     241.499  28.175  -6.104  1.00  0.00           C  
ATOM   1066  HB  VAL    74     242.313  28.634  -6.665  1.00  0.00           H  
ATOM   1067  CG1 VAL    74     240.199  28.485  -6.926  1.00  0.00           C  
ATOM   1068 HG11 VAL    74     240.085  29.564  -7.030  1.00  0.00           H  
ATOM   1069 HG12 VAL    74     239.417  28.153  -6.243  1.00  0.00           H  
ATOM   1070 HG13 VAL    74     240.192  28.051  -7.926  1.00  0.00           H  
ATOM   1071  CG2 VAL    74     241.353  28.910  -4.790  1.00  0.00           C  
ATOM   1072 HG21 VAL    74     241.417  29.985  -4.958  1.00  0.00           H  
ATOM   1073 HG22 VAL    74     242.132  28.726  -4.050  1.00  0.00           H  
ATOM   1074 HG23 VAL    74     240.392  28.750  -4.301  1.00  0.00           H  
ATOM   1075  C   VAL    74     243.130  26.390  -5.551  1.00  0.00           C  
ATOM   1076  O   VAL    74     244.172  26.808  -6.049  1.00  0.00           O  
ATOM   1077  N   THR    75     243.161  25.510  -4.573  1.00  0.00           N  
ATOM   1078  H   THR    75     242.280  25.101  -4.295  1.00  0.00           H  
ATOM   1079  CA  THR    75     244.270  24.899  -3.726  1.00  0.00           C  
ATOM   1080  HA  THR    75     243.784  24.021  -3.300  1.00  0.00           H  
ATOM   1081  CB  THR    75     245.385  24.293  -4.582  1.00  0.00           C  
ATOM   1082  HB  THR    75     245.953  25.070  -5.093  1.00  0.00           H  
ATOM   1083  CG2 THR    75     244.868  23.365  -5.655  1.00  0.00           C  
ATOM   1084 HG21 THR    75     245.499  23.434  -6.540  1.00  0.00           H  
ATOM   1085 HG22 THR    75     243.826  23.542  -5.923  1.00  0.00           H  
ATOM   1086 HG23 THR    75     244.870  22.326  -5.327  1.00  0.00           H  
ATOM   1087  OG1 THR    75     246.222  23.414  -3.874  1.00  0.00           O  
ATOM   1088  HG1 THR    75     246.638  23.887  -3.150  1.00  0.00           H  
ATOM   1089  C   THR    75     244.762  25.816  -2.625  1.00  0.00           C  
ATOM   1090  O   THR    75     245.847  25.692  -2.183  1.00  0.00           O  
ATOM   1091  N   ALA    76     243.846  26.669  -2.101  1.00  0.00           N  
ATOM   1092  H   ALA    76     242.900  26.579  -2.444  1.00  0.00           H  
ATOM   1093  CA  ALA    76     244.081  27.673  -1.154  1.00  0.00           C  
ATOM   1094  HA  ALA    76     245.044  27.350  -0.758  1.00  0.00           H  
ATOM   1095  CB  ALA    76     244.294  28.989  -1.979  1.00  0.00           C  
ATOM   1096  HB1 ALA    76     243.365  29.305  -2.454  1.00  0.00           H  
ATOM   1097  HB2 ALA    76     244.676  29.793  -1.351  1.00  0.00           H  
ATOM   1098  HB3 ALA    76     244.974  28.853  -2.820  1.00  0.00           H  
ATOM   1099  C   ALA    76     243.015  27.818  -0.080  1.00  0.00           C  
ATOM   1100  O   ALA    76     241.955  27.197   0.010  1.00  0.00           O  
ATOM   1101  N   VAL    77     243.233  28.903   0.777  1.00  0.00           N  
ATOM   1102  H   VAL    77     243.986  29.571   0.687  1.00  0.00           H  
ATOM   1103  CA  VAL    77     242.193  29.255   1.894  1.00  0.00           C  
ATOM   1104  HA  VAL    77     241.352  28.601   1.663  1.00  0.00           H  
ATOM   1105  CB  VAL    77     242.728  28.823   3.246  1.00  0.00           C  
ATOM   1106  HB  VAL    77     241.929  28.914   3.981  1.00  0.00           H  
ATOM   1107  CG1 VAL    77     243.398  27.426   3.229  1.00  0.00           C  
ATOM   1108 HG11 VAL    77     244.247  27.422   2.545  1.00  0.00           H  
ATOM   1109 HG12 VAL    77     242.735  26.709   2.745  1.00  0.00           H  
ATOM   1110 HG13 VAL    77     243.696  27.166   4.245  1.00  0.00           H  
ATOM   1111  CG2 VAL    77     243.816  29.754   3.695  1.00  0.00           C  
ATOM   1112 HG21 VAL    77     244.735  29.811   3.111  1.00  0.00           H  
ATOM   1113 HG22 VAL    77     244.003  29.665   4.765  1.00  0.00           H  
ATOM   1114 HG23 VAL    77     243.357  30.742   3.650  1.00  0.00           H  
ATOM   1115  C   VAL    77     241.455  30.611   1.775  1.00  0.00           C  
ATOM   1116  O   VAL    77     242.078  31.659   1.583  1.00  0.00           O  
ATOM   1117  N   ALA    78     240.160  30.497   1.966  1.00  0.00           N  
ATOM   1118  H   ALA    78     239.862  29.538   2.077  1.00  0.00           H  
ATOM   1119  CA  ALA    78     239.204  31.609   1.954  1.00  0.00           C  
ATOM   1120  HA  ALA    78     239.640  32.597   1.805  1.00  0.00           H  
ATOM   1121  CB  ALA    78     238.303  31.254   0.723  1.00  0.00           C  
ATOM   1122  HB1 ALA    78     237.706  30.371   0.952  1.00  0.00           H  
ATOM   1123  HB2 ALA    78     237.692  32.124   0.479  1.00  0.00           H  
ATOM   1124  HB3 ALA    78     238.873  30.892  -0.133  1.00  0.00           H  
ATOM   1125  C   ALA    78     238.451  31.780   3.288  1.00  0.00           C  
ATOM   1126  O   ALA    78     238.648  31.004   4.199  1.00  0.00           O  
ATOM   1127  N   GLN    79     237.454  32.745   3.228  1.00  0.00           N  
ATOM   1128  H   GLN    79     237.278  33.167   2.327  1.00  0.00           H  
ATOM   1129  CA  GLN    79     236.591  33.023   4.309  1.00  0.00           C  
ATOM   1130  HA  GLN    79     236.578  32.154   4.968  1.00  0.00           H  
ATOM   1131  CB  GLN    79     236.952  34.308   5.050  1.00  0.00           C  
ATOM   1132  HB2 GLN    79     237.053  35.092   4.300  1.00  0.00           H  
ATOM   1133  HB3 GLN    79     236.137  34.580   5.721  1.00  0.00           H  
ATOM   1134  CG  GLN    79     238.131  34.281   5.984  1.00  0.00           C  
ATOM   1135  HG2 GLN    79     237.802  33.909   6.954  1.00  0.00           H  
ATOM   1136  HG3 GLN    79     238.752  33.405   5.798  1.00  0.00           H  
ATOM   1137  CD  GLN    79     238.736  35.647   6.101  1.00  0.00           C  
ATOM   1138  OE1 GLN    79     239.197  36.200   5.178  1.00  0.00           O  
ATOM   1139  NE2 GLN    79     238.973  36.214   7.293  1.00  0.00           N  
ATOM   1140 HE21 GLN    79     238.757  35.802   8.190  1.00  0.00           H  
ATOM   1141 HE22 GLN    79     239.517  37.063   7.231  1.00  0.00           H  
ATOM   1142  C   GLN    79     235.114  33.159   3.824  1.00  0.00           C  
ATOM   1143  O   GLN    79     234.887  33.339   2.618  1.00  0.00           O  
ATOM   1144  N   LYS    80     234.191  33.108   4.764  1.00  0.00           N  
ATOM   1145  H   LYS    80     234.424  32.932   5.731  1.00  0.00           H  
ATOM   1146  CA  LYS    80     232.733  33.109   4.541  1.00  0.00           C  
ATOM   1147  HA  LYS    80     232.674  33.045   3.455  1.00  0.00           H  
ATOM   1148  CB  LYS    80     232.055  31.801   5.008  1.00  0.00           C  
ATOM   1149  HB2 LYS    80     232.634  31.118   4.387  1.00  0.00           H  
ATOM   1150  HB3 LYS    80     232.286  31.627   6.059  1.00  0.00           H  
ATOM   1151  CG  LYS    80     230.589  31.672   4.747  1.00  0.00           C  
ATOM   1152  HG2 LYS    80     229.992  32.526   5.067  1.00  0.00           H  
ATOM   1153  HG3 LYS    80     230.426  31.508   3.681  1.00  0.00           H  
ATOM   1154  CD  LYS    80     230.213  30.453   5.638  1.00  0.00           C  
ATOM   1155  HD2 LYS    80     230.852  29.583   5.485  1.00  0.00           H  
ATOM   1156  HD3 LYS    80     230.316  30.734   6.686  1.00  0.00           H  
ATOM   1157  CE  LYS    80     228.743  30.127   5.447  1.00  0.00           C  
ATOM   1158  HE2 LYS    80     228.205  31.075   5.426  1.00  0.00           H  
ATOM   1159  HE3 LYS    80     228.556  29.856   4.408  1.00  0.00           H  
ATOM   1160  NZ  LYS    80     228.200  29.272   6.484  1.00  0.00           N  
ATOM   1161  HZ1 LYS    80     228.780  28.504   6.792  1.00  0.00           H  
ATOM   1162  HZ2 LYS    80     228.001  29.746   7.354  1.00  0.00           H  
ATOM   1163  HZ3 LYS    80     227.307  28.954   6.136  1.00  0.00           H  
ATOM   1164  C   LYS    80     232.135  34.426   4.940  1.00  0.00           C  
ATOM   1165  O   LYS    80     232.535  35.029   5.941  1.00  0.00           O  
ATOM   1166  N   THR    81     231.130  34.812   4.122  1.00  0.00           N  
ATOM   1167  H   THR    81     230.735  34.193   3.428  1.00  0.00           H  
ATOM   1168  CA  THR    81     230.510  36.118   4.280  1.00  0.00           C  
ATOM   1169  HA  THR    81     231.114  36.697   4.978  1.00  0.00           H  
ATOM   1170  CB  THR    81     230.474  36.972   3.025  1.00  0.00           C  
ATOM   1171  HB  THR    81     230.050  37.938   3.296  1.00  0.00           H  
ATOM   1172  CG2 THR    81     231.934  37.262   2.531  1.00  0.00           C  
ATOM   1173 HG21 THR    81     232.445  37.959   3.195  1.00  0.00           H  
ATOM   1174 HG22 THR    81     231.996  37.780   1.574  1.00  0.00           H  
ATOM   1175 HG23 THR    81     232.506  36.339   2.429  1.00  0.00           H  
ATOM   1176  OG1 THR    81     229.829  36.340   1.917  1.00  0.00           O  
ATOM   1177  HG1 THR    81     228.889  36.274   2.103  1.00  0.00           H  
ATOM   1178  C   THR    81     229.169  36.001   4.935  1.00  0.00           C  
ATOM   1179  O   THR    81     228.643  34.886   5.128  1.00  0.00           O  
ATOM   1180  N   VAL    82     228.611  37.090   5.491  1.00  0.00           N  
ATOM   1181  H   VAL    82     229.062  37.955   5.227  1.00  0.00           H  
ATOM   1182  CA  VAL    82     227.239  37.092   6.138  1.00  0.00           C  
ATOM   1183  HA  VAL    82     227.196  36.148   6.682  1.00  0.00           H  
ATOM   1184  CB  VAL    82     227.209  38.309   7.071  1.00  0.00           C  
ATOM   1185  HB  VAL    82     227.517  39.196   6.517  1.00  0.00           H  
ATOM   1186  CG1 VAL    82     225.851  38.531   7.828  1.00  0.00           C  
ATOM   1187 HG11 VAL    82     225.745  37.617   8.412  1.00  0.00           H  
ATOM   1188 HG12 VAL    82     224.958  38.548   7.203  1.00  0.00           H  
ATOM   1189 HG13 VAL    82     225.961  39.412   8.461  1.00  0.00           H  
ATOM   1190  CG2 VAL    82     228.278  38.221   8.203  1.00  0.00           C  
ATOM   1191 HG21 VAL    82     228.402  39.282   8.417  1.00  0.00           H  
ATOM   1192 HG22 VAL    82     229.177  37.762   7.793  1.00  0.00           H  
ATOM   1193 HG23 VAL    82     227.894  37.645   9.046  1.00  0.00           H  
ATOM   1194  C   VAL    82     226.185  37.212   5.078  1.00  0.00           C  
ATOM   1195  O   VAL    82     226.400  37.652   3.943  1.00  0.00           O  
ATOM   1196  N   GLU    83     224.976  36.731   5.413  1.00  0.00           N  
ATOM   1197  H   GLU    83     224.913  36.328   6.336  1.00  0.00           H  
ATOM   1198  CA  GLU    83     223.843  36.478   4.488  1.00  0.00           C  
ATOM   1199  HA  GLU    83     223.023  36.214   5.155  1.00  0.00           H  
ATOM   1200  CB  GLU    83     223.273  37.857   3.886  1.00  0.00           C  
ATOM   1201  HB2 GLU    83     224.021  38.186   3.165  1.00  0.00           H  
ATOM   1202  HB3 GLU    83     222.445  37.763   3.183  1.00  0.00           H  
ATOM   1203  CG  GLU    83     222.724  38.829   4.930  1.00  0.00           C  
ATOM   1204  HG2 GLU    83     221.645  38.714   5.023  1.00  0.00           H  
ATOM   1205  HG3 GLU    83     223.039  38.508   5.923  1.00  0.00           H  
ATOM   1206  CD  GLU    83     223.273  40.273   4.668  1.00  0.00           C  
ATOM   1207  OE1 GLU    83     223.979  40.584   3.611  1.00  0.00           O  
ATOM   1208  OE2 GLU    83     223.060  41.151   5.555  1.00  0.00           O  
ATOM   1209  C   GLU    83     223.965  35.327   3.327  1.00  0.00           C  
ATOM   1210  O   GLU    83     222.913  34.854   2.858  1.00  0.00           O  
ATOM   1211  N   GLY    84     225.172  34.817   3.023  1.00  0.00           N  
ATOM   1212  H   GLY    84     225.998  35.198   3.461  1.00  0.00           H  
ATOM   1213  CA  GLY    84     225.265  33.565   2.307  1.00  0.00           C  
ATOM   1214  HA2 GLY    84     226.198  33.069   2.573  1.00  0.00           H  
ATOM   1215  HA3 GLY    84     224.449  32.865   2.490  1.00  0.00           H  
ATOM   1216  C   GLY    84     225.460  33.751   0.748  1.00  0.00           C  
ATOM   1217  O   GLY    84     225.392  32.825  -0.017  1.00  0.00           O  
ATOM   1218  N   ALA    85     225.828  34.953   0.244  1.00  0.00           N  
ATOM   1219  H   ALA    85     225.750  35.735   0.879  1.00  0.00           H  
ATOM   1220  CA  ALA    85     225.898  35.230  -1.194  1.00  0.00           C  
ATOM   1221  HA  ALA    85     225.224  34.619  -1.795  1.00  0.00           H  
ATOM   1222  CB  ALA    85     225.523  36.634  -1.496  1.00  0.00           C  
ATOM   1223  HB1 ALA    85     224.475  36.861  -1.299  1.00  0.00           H  
ATOM   1224  HB2 ALA    85     226.048  37.462  -1.020  1.00  0.00           H  
ATOM   1225  HB3 ALA    85     225.597  36.797  -2.571  1.00  0.00           H  
ATOM   1226  C   ALA    85     227.367  34.919  -1.690  1.00  0.00           C  
ATOM   1227  O   ALA    85     228.001  35.741  -2.355  1.00  0.00           O  
ATOM   1228  N   GLY    86     228.039  33.846  -1.265  1.00  0.00           N  
ATOM   1229  H   GLY    86     227.609  33.316  -0.520  1.00  0.00           H  
ATOM   1230  CA  GLY    86     229.411  33.373  -1.719  1.00  0.00           C  
ATOM   1231  HA2 GLY    86     230.087  34.218  -1.588  1.00  0.00           H  
ATOM   1232  HA3 GLY    86     229.891  32.587  -1.137  1.00  0.00           H  
ATOM   1233  C   GLY    86     229.413  32.948  -3.248  1.00  0.00           C  
ATOM   1234  O   GLY    86     228.398  32.524  -3.880  1.00  0.00           O  
ATOM   1235  N   SER    87     230.609  33.040  -3.827  1.00  0.00           N  
ATOM   1236  H   SER    87     231.361  33.244  -3.184  1.00  0.00           H  
ATOM   1237  CA  SER    87     230.893  32.744  -5.280  1.00  0.00           C  
ATOM   1238  HA  SER    87     229.988  32.393  -5.775  1.00  0.00           H  
ATOM   1239  CB  SER    87     231.231  34.051  -6.123  1.00  0.00           C  
ATOM   1240  HB2 SER    87     231.148  33.789  -7.178  1.00  0.00           H  
ATOM   1241  HB3 SER    87     230.471  34.799  -5.901  1.00  0.00           H  
ATOM   1242  OG  SER    87     232.593  34.385  -5.787  1.00  0.00           O  
ATOM   1243  HG  SER    87     232.467  34.820  -4.940  1.00  0.00           H  
ATOM   1244  C   SER    87     231.981  31.670  -5.464  1.00  0.00           C  
ATOM   1245  O   SER    87     232.043  31.125  -6.546  1.00  0.00           O  
ATOM   1246  N   ILE    88     232.855  31.399  -4.471  1.00  0.00           N  
ATOM   1247  H   ILE    88     232.729  31.884  -3.595  1.00  0.00           H  
ATOM   1248  CA  ILE    88     233.857  30.293  -4.443  1.00  0.00           C  
ATOM   1249  HA  ILE    88     233.874  29.889  -5.455  1.00  0.00           H  
ATOM   1250  CB  ILE    88     235.233  30.840  -4.116  1.00  0.00           C  
ATOM   1251  HB  ILE    88     235.110  31.596  -3.341  1.00  0.00           H  
ATOM   1252  CG2 ILE    88     236.275  29.967  -3.461  1.00  0.00           C  
ATOM   1253 HG21 ILE    88     235.837  29.466  -2.597  1.00  0.00           H  
ATOM   1254 HG22 ILE    88     237.184  30.488  -3.161  1.00  0.00           H  
ATOM   1255 HG23 ILE    88     236.431  29.250  -4.267  1.00  0.00           H  
ATOM   1256  CG1 ILE    88     235.761  31.680  -5.270  1.00  0.00           C  
ATOM   1257 HG12 ILE    88     236.076  31.082  -6.125  1.00  0.00           H  
ATOM   1258 HG13 ILE    88     235.016  32.345  -5.706  1.00  0.00           H  
ATOM   1259  CD1 ILE    88     236.903  32.594  -4.884  1.00  0.00           C  
ATOM   1260 HD11 ILE    88     237.403  33.023  -5.753  1.00  0.00           H  
ATOM   1261 HD12 ILE    88     237.681  31.993  -4.413  1.00  0.00           H  
ATOM   1262 HD13 ILE    88     236.605  33.382  -4.192  1.00  0.00           H  
ATOM   1263  C   ILE    88     233.367  29.155  -3.550  1.00  0.00           C  
ATOM   1264  O   ILE    88     232.609  29.383  -2.610  1.00  0.00           O  
ATOM   1265  N   ALA    89     233.668  27.951  -3.934  1.00  0.00           N  
ATOM   1266  H   ALA    89     234.262  27.798  -4.737  1.00  0.00           H  
ATOM   1267  CA  ALA    89     233.092  26.664  -3.320  1.00  0.00           C  
ATOM   1268  HA  ALA    89     232.280  26.890  -2.629  1.00  0.00           H  
ATOM   1269  CB  ALA    89     232.506  25.923  -4.482  1.00  0.00           C  
ATOM   1270  HB1 ALA    89     233.330  25.630  -5.132  1.00  0.00           H  
ATOM   1271  HB2 ALA    89     231.962  25.027  -4.184  1.00  0.00           H  
ATOM   1272  HB3 ALA    89     231.898  26.570  -5.115  1.00  0.00           H  
ATOM   1273  C   ALA    89     234.203  25.884  -2.577  1.00  0.00           C  
ATOM   1274  O   ALA    89     235.398  26.144  -2.740  1.00  0.00           O  
ATOM   1275  N   ALA    90     233.792  24.966  -1.692  1.00  0.00           N  
ATOM   1276  H   ALA    90     232.791  24.874  -1.593  1.00  0.00           H  
ATOM   1277  CA  ALA    90     234.666  24.064  -0.949  1.00  0.00           C  
ATOM   1278  HA  ALA    90     235.466  24.644  -0.488  1.00  0.00           H  
ATOM   1279  CB  ALA    90     233.820  23.555   0.211  1.00  0.00           C  
ATOM   1280  HB1 ALA    90     233.512  24.424   0.793  1.00  0.00           H  
ATOM   1281  HB2 ALA    90     232.917  23.042  -0.120  1.00  0.00           H  
ATOM   1282  HB3 ALA    90     234.264  22.811   0.871  1.00  0.00           H  
ATOM   1283  C   ALA    90     235.266  22.875  -1.697  1.00  0.00           C  
ATOM   1284  O   ALA    90     234.589  22.273  -2.562  1.00  0.00           O  
ATOM   1285  N   ALA    91     236.503  22.485  -1.289  1.00  0.00           N  
ATOM   1286  H   ALA    91     236.878  22.874  -0.436  1.00  0.00           H  
ATOM   1287  CA  ALA    91     237.229  21.543  -2.208  1.00  0.00           C  
ATOM   1288  HA  ALA    91     237.467  22.146  -3.085  1.00  0.00           H  
ATOM   1289  CB  ALA    91     238.609  21.296  -1.582  1.00  0.00           C  
ATOM   1290  HB1 ALA    91     239.244  22.179  -1.647  1.00  0.00           H  
ATOM   1291  HB2 ALA    91     238.500  20.939  -0.558  1.00  0.00           H  
ATOM   1292  HB3 ALA    91     239.212  20.568  -2.125  1.00  0.00           H  
ATOM   1293  C   ALA    91     236.504  20.201  -2.541  1.00  0.00           C  
ATOM   1294  O   ALA    91     236.472  19.734  -3.643  1.00  0.00           O  
ATOM   1295  N   THR    92     235.798  19.563  -1.608  1.00  0.00           N  
ATOM   1296  H   THR    92     235.567  20.023  -0.739  1.00  0.00           H  
ATOM   1297  CA  THR    92     235.165  18.178  -1.680  1.00  0.00           C  
ATOM   1298  HA  THR    92     235.943  17.485  -2.001  1.00  0.00           H  
ATOM   1299  CB  THR    92     234.826  17.834  -0.196  1.00  0.00           C  
ATOM   1300  HB  THR    92     235.783  17.981   0.304  1.00  0.00           H  
ATOM   1301  CG2 THR    92     234.385  16.413  -0.013  1.00  0.00           C  
ATOM   1302 HG21 THR    92     234.965  15.751  -0.656  1.00  0.00           H  
ATOM   1303 HG22 THR    92     233.429  16.250  -0.510  1.00  0.00           H  
ATOM   1304 HG23 THR    92     234.562  16.227   1.047  1.00  0.00           H  
ATOM   1305  OG1 THR    92     233.850  18.664   0.439  1.00  0.00           O  
ATOM   1306  HG1 THR    92     234.017  18.447   1.359  1.00  0.00           H  
ATOM   1307  C   THR    92     234.006  18.188  -2.667  1.00  0.00           C  
ATOM   1308  O   THR    92     234.029  17.531  -3.699  1.00  0.00           O  
ATOM   1309  N   GLY    93     233.138  19.168  -2.423  1.00  0.00           N  
ATOM   1310  H   GLY    93     233.271  19.588  -1.514  1.00  0.00           H  
ATOM   1311  CA  GLY    93     231.915  19.539  -3.274  1.00  0.00           C  
ATOM   1312  HA2 GLY    93     231.073  18.847  -3.299  1.00  0.00           H  
ATOM   1313  HA3 GLY    93     231.529  20.413  -2.748  1.00  0.00           H  
ATOM   1314  C   GLY    93     232.296  19.973  -4.712  1.00  0.00           C  
ATOM   1315  O   GLY    93     231.578  19.545  -5.678  1.00  0.00           O  
ATOM   1316  N   PHE    94     233.236  20.840  -4.826  1.00  0.00           N  
ATOM   1317  H   PHE    94     233.814  20.973  -4.008  1.00  0.00           H  
ATOM   1318  CA  PHE    94     233.709  21.387  -6.094  1.00  0.00           C  
ATOM   1319  HA  PHE    94     232.837  21.700  -6.669  1.00  0.00           H  
ATOM   1320  CB  PHE    94     234.581  22.652  -5.887  1.00  0.00           C  
ATOM   1321  HB2 PHE    94     233.977  23.337  -5.292  1.00  0.00           H  
ATOM   1322  HB3 PHE    94     235.484  22.391  -5.335  1.00  0.00           H  
ATOM   1323  CG  PHE    94     234.984  23.272  -7.194  1.00  0.00           C  
ATOM   1324  CD1 PHE    94     234.062  24.128  -7.786  1.00  0.00           C  
ATOM   1325  HD1 PHE    94     233.094  24.321  -7.349  1.00  0.00           H  
ATOM   1326  CE1 PHE    94     234.419  24.812  -9.012  1.00  0.00           C  
ATOM   1327  HE1 PHE    94     233.709  25.428  -9.543  1.00  0.00           H  
ATOM   1328  CZ  PHE    94     235.669  24.599  -9.520  1.00  0.00           C  
ATOM   1329  HZ  PHE    94     235.860  25.155 -10.426  1.00  0.00           H  
ATOM   1330  CE2 PHE    94     236.548  23.603  -8.998  1.00  0.00           C  
ATOM   1331  HE2 PHE    94     237.400  23.325  -9.600  1.00  0.00           H  
ATOM   1332  CD2 PHE    94     236.194  22.908  -7.823  1.00  0.00           C  
ATOM   1333  HD2 PHE    94     236.695  22.018  -7.472  1.00  0.00           H  
ATOM   1334  C   PHE    94     234.334  20.304  -7.016  1.00  0.00           C  
ATOM   1335  O   PHE    94     234.088  20.227  -8.170  1.00  0.00           O  
ATOM   1336  N   VAL    95     235.243  19.486  -6.383  1.00  0.00           N  
ATOM   1337  H   VAL    95     235.577  19.722  -5.460  1.00  0.00           H  
ATOM   1338  CA  VAL    95     236.038  18.501  -7.187  1.00  0.00           C  
ATOM   1339  HA  VAL    95     236.280  18.902  -8.171  1.00  0.00           H  
ATOM   1340  CB  VAL    95     237.451  18.312  -6.646  1.00  0.00           C  
ATOM   1341  HB  VAL    95     237.362  17.900  -5.641  1.00  0.00           H  
ATOM   1342  CG1 VAL    95     238.307  19.586  -6.514  1.00  0.00           C  
ATOM   1343 HG11 VAL    95     238.179  20.273  -7.350  1.00  0.00           H  
ATOM   1344 HG12 VAL    95     239.348  19.266  -6.473  1.00  0.00           H  
ATOM   1345 HG13 VAL    95     238.112  20.148  -5.600  1.00  0.00           H  
ATOM   1346  CG2 VAL    95     238.133  17.335  -7.590  1.00  0.00           C  
ATOM   1347 HG21 VAL    95     239.112  16.985  -7.263  1.00  0.00           H  
ATOM   1348 HG22 VAL    95     238.376  18.012  -8.409  1.00  0.00           H  
ATOM   1349 HG23 VAL    95     237.510  16.492  -7.889  1.00  0.00           H  
ATOM   1350  C   VAL    95     235.261  17.185  -7.404  1.00  0.00           C  
ATOM   1351  O   VAL    95     235.110  16.705  -8.552  1.00  0.00           O  
ATOM   1352  N   LYS    96     234.679  16.548  -6.345  1.00  0.00           N  
ATOM   1353  H   LYS    96     234.789  16.996  -5.447  1.00  0.00           H  
ATOM   1354  CA  LYS    96     233.924  15.297  -6.502  1.00  0.00           C  
ATOM   1355  HA  LYS    96     234.388  14.781  -7.343  1.00  0.00           H  
ATOM   1356  CB  LYS    96     233.804  14.447  -5.229  1.00  0.00           C  
ATOM   1357  HB2 LYS    96     233.174  14.971  -4.509  1.00  0.00           H  
ATOM   1358  HB3 LYS    96     233.367  13.478  -5.470  1.00  0.00           H  
ATOM   1359  CG  LYS    96     235.131  14.273  -4.395  1.00  0.00           C  
ATOM   1360  HG2 LYS    96     235.513  15.208  -3.986  1.00  0.00           H  
ATOM   1361  HG3 LYS    96     234.955  13.671  -3.503  1.00  0.00           H  
ATOM   1362  CD  LYS    96     236.218  13.678  -5.212  1.00  0.00           C  
ATOM   1363  HD2 LYS    96     235.835  12.707  -5.526  1.00  0.00           H  
ATOM   1364  HD3 LYS    96     236.440  14.238  -6.120  1.00  0.00           H  
ATOM   1365  CE  LYS    96     237.579  13.519  -4.448  1.00  0.00           C  
ATOM   1366  HE2 LYS    96     237.971  14.535  -4.386  1.00  0.00           H  
ATOM   1367  HE3 LYS    96     237.632  13.229  -3.399  1.00  0.00           H  
ATOM   1368  NZ  LYS    96     238.427  12.629  -5.188  1.00  0.00           N  
ATOM   1369  HZ1 LYS    96     239.380  12.710  -4.865  1.00  0.00           H  
ATOM   1370  HZ2 LYS    96     238.163  11.655  -5.130  1.00  0.00           H  
ATOM   1371  HZ3 LYS    96     238.307  12.836  -6.169  1.00  0.00           H  
ATOM   1372  C   LYS    96     232.527  15.552  -7.171  1.00  0.00           C  
ATOM   1373  O   LYS    96     231.570  14.808  -6.954  1.00  0.00           O  
ATOM   1374  N   LYS    97     232.411  16.572  -8.025  1.00  0.00           N  
ATOM   1375  H   LYS    97     233.278  17.067  -8.172  1.00  0.00           H  
ATOM   1376  CA  LYS    97     231.135  17.036  -8.740  1.00  0.00           C  
ATOM   1377  HA  LYS    97     230.570  17.671  -8.058  1.00  0.00           H  
ATOM   1378  CB  LYS    97     231.494  17.970  -9.869  1.00  0.00           C  
ATOM   1379  HB2 LYS    97     232.318  18.616  -9.567  1.00  0.00           H  
ATOM   1380  HB3 LYS    97     231.931  17.445 -10.719  1.00  0.00           H  
ATOM   1381  CG  LYS    97     230.255  18.743 -10.460  1.00  0.00           C  
ATOM   1382  HG2 LYS    97     229.604  18.158 -11.109  1.00  0.00           H  
ATOM   1383  HG3 LYS    97     229.623  19.077  -9.637  1.00  0.00           H  
ATOM   1384  CD  LYS    97     230.607  19.973 -11.285  1.00  0.00           C  
ATOM   1385  HD2 LYS    97     231.158  19.715 -12.189  1.00  0.00           H  
ATOM   1386  HD3 LYS    97     229.588  20.234 -11.570  1.00  0.00           H  
ATOM   1387  CE  LYS    97     231.341  20.996 -10.413  1.00  0.00           C  
ATOM   1388  HE2 LYS    97     230.905  21.176  -9.430  1.00  0.00           H  
ATOM   1389  HE3 LYS    97     232.276  20.554 -10.070  1.00  0.00           H  
ATOM   1390  NZ  LYS    97     231.597  22.280 -11.141  1.00  0.00           N  
ATOM   1391  HZ1 LYS    97     231.989  21.983 -12.023  1.00  0.00           H  
ATOM   1392  HZ2 LYS    97     230.778  22.835 -11.346  1.00  0.00           H  
ATOM   1393  HZ3 LYS    97     232.191  22.921 -10.634  1.00  0.00           H  
ATOM   1394  C   LYS    97     230.187  15.989  -9.266  1.00  0.00           C  
ATOM   1395  O   LYS    97     228.972  16.158  -9.176  1.00  0.00           O  
ATOM   1396  N   ASP    98     230.727  14.980  -9.950  1.00  0.00           N  
ATOM   1397  H   ASP    98     231.723  14.882 -10.082  1.00  0.00           H  
ATOM   1398  CA  ASP    98     229.892  13.990 -10.595  1.00  0.00           C  
ATOM   1399  HA  ASP    98     228.870  14.277 -10.843  1.00  0.00           H  
ATOM   1400  CB  ASP    98     230.468  13.576 -11.955  1.00  0.00           C  
ATOM   1401  HB2 ASP    98     229.707  12.909 -12.359  1.00  0.00           H  
ATOM   1402  HB3 ASP    98     230.421  14.520 -12.498  1.00  0.00           H  
ATOM   1403  CG  ASP    98     231.906  12.999 -12.220  1.00  0.00           C  
ATOM   1404  OD1 ASP    98     232.124  12.502 -13.331  1.00  0.00           O  
ATOM   1405  OD2 ASP    98     232.754  12.851 -11.297  1.00  0.00           O  
ATOM   1406  C   ASP    98     229.696  12.716  -9.755  1.00  0.00           C  
ATOM   1407  O   ASP    98     229.078  11.707 -10.169  1.00  0.00           O  
ATOM   1408  N   GLN    99     230.195  12.624  -8.533  1.00  0.00           N  
ATOM   1409  H   GLN    99     230.717  13.347  -8.061  1.00  0.00           H  
ATOM   1410  CA  GLN    99     229.918  11.417  -7.672  1.00  0.00           C  
ATOM   1411  HA  GLN    99     229.539  10.563  -8.234  1.00  0.00           H  
ATOM   1412  CB  GLN    99     231.276  11.227  -6.980  1.00  0.00           C  
ATOM   1413  HB2 GLN    99     232.098  11.206  -7.696  1.00  0.00           H  
ATOM   1414  HB3 GLN    99     231.368  12.045  -6.265  1.00  0.00           H  
ATOM   1415  CG  GLN    99     231.290   9.899  -6.149  1.00  0.00           C  
ATOM   1416  HG2 GLN    99     231.931  10.059  -5.282  1.00  0.00           H  
ATOM   1417  HG3 GLN    99     230.312   9.529  -5.841  1.00  0.00           H  
ATOM   1418  CD  GLN    99     232.059   8.772  -6.834  1.00  0.00           C  
ATOM   1419  OE1 GLN    99     233.022   9.019  -7.573  1.00  0.00           O  
ATOM   1420  NE2 GLN    99     231.968   7.541  -6.503  1.00  0.00           N  
ATOM   1421 HE21 GLN    99     231.172   7.156  -6.015  1.00  0.00           H  
ATOM   1422 HE22 GLN    99     232.498   6.907  -7.084  1.00  0.00           H  
ATOM   1423  C   GLN    99     228.843  11.888  -6.622  1.00  0.00           C  
ATOM   1424  O   GLN    99     227.924  11.135  -6.318  1.00  0.00           O  
ATOM   1425  N   LEU   100     228.972  13.073  -6.040  1.00  0.00           N  
ATOM   1426  H   LEU   100     229.675  13.769  -6.245  1.00  0.00           H  
ATOM   1427  CA  LEU   100     227.897  13.668  -5.155  1.00  0.00           C  
ATOM   1428  HA  LEU   100     227.445  12.916  -4.509  1.00  0.00           H  
ATOM   1429  CB  LEU   100     228.563  14.523  -4.098  1.00  0.00           C  
ATOM   1430  HB2 LEU   100     229.298  15.065  -4.693  1.00  0.00           H  
ATOM   1431  HB3 LEU   100     227.758  15.077  -3.615  1.00  0.00           H  
ATOM   1432  CG  LEU   100     229.332  13.699  -2.993  1.00  0.00           C  
ATOM   1433  HG  LEU   100     230.060  13.148  -3.590  1.00  0.00           H  
ATOM   1434  CD1 LEU   100     230.033  14.653  -2.041  1.00  0.00           C  
ATOM   1435 HD11 LEU   100     230.656  15.430  -2.485  1.00  0.00           H  
ATOM   1436 HD12 LEU   100     230.633  14.173  -1.269  1.00  0.00           H  
ATOM   1437 HD13 LEU   100     229.264  15.170  -1.467  1.00  0.00           H  
ATOM   1438  CD2 LEU   100     228.653  12.630  -2.152  1.00  0.00           C  
ATOM   1439 HD21 LEU   100     227.774  13.089  -1.700  1.00  0.00           H  
ATOM   1440 HD22 LEU   100     229.311  12.100  -1.464  1.00  0.00           H  
ATOM   1441 HD23 LEU   100     228.246  11.884  -2.834  1.00  0.00           H  
ATOM   1442  C   LEU   100     226.672  14.328  -5.939  1.00  0.00           C  
ATOM   1443  O   LEU   100     225.548  14.429  -5.379  1.00  0.00           O  
ATOM   1444  N   GLY   101     226.848  14.531  -7.214  1.00  0.00           N  
ATOM   1445  H   GLY   101     227.800  14.557  -7.551  1.00  0.00           H  
ATOM   1446  CA  GLY   101     225.793  15.025  -8.126  1.00  0.00           C  
ATOM   1447  HA2 GLY   101     225.280  15.840  -7.615  1.00  0.00           H  
ATOM   1448  HA3 GLY   101     226.381  15.471  -8.927  1.00  0.00           H  
ATOM   1449  C   GLY   101     224.715  13.979  -8.548  1.00  0.00           C  
ATOM   1450  O   GLY   101     223.766  14.347  -9.216  1.00  0.00           O  
ATOM   1451  N   LYS   102     224.842  12.646  -8.217  1.00  0.00           N  
ATOM   1452  H   LYS   102     225.719  12.478  -7.745  1.00  0.00           H  
ATOM   1453  CA  LYS   102     223.904  11.597  -8.563  1.00  0.00           C  
ATOM   1454  HA  LYS   102     223.067  12.078  -9.070  1.00  0.00           H  
ATOM   1455  CB  LYS   102     224.464  10.606  -9.505  1.00  0.00           C  
ATOM   1456  HB2 LYS   102     223.699   9.886  -9.794  1.00  0.00           H  
ATOM   1457  HB3 LYS   102     224.627  11.066 -10.479  1.00  0.00           H  
ATOM   1458  CG  LYS   102     225.786   9.909  -9.089  1.00  0.00           C  
ATOM   1459  HG2 LYS   102     226.542  10.683  -9.223  1.00  0.00           H  
ATOM   1460  HG3 LYS   102     225.802   9.391  -8.130  1.00  0.00           H  
ATOM   1461  CD  LYS   102     226.057   8.879 -10.219  1.00  0.00           C  
ATOM   1462  HD2 LYS   102     225.187   8.282 -10.495  1.00  0.00           H  
ATOM   1463  HD3 LYS   102     226.326   9.436 -11.116  1.00  0.00           H  
ATOM   1464  CE  LYS   102     227.160   7.875  -9.773  1.00  0.00           C  
ATOM   1465  HE2 LYS   102     228.123   8.355  -9.596  1.00  0.00           H  
ATOM   1466  HE3 LYS   102     226.778   7.335  -8.907  1.00  0.00           H  
ATOM   1467  NZ  LYS   102     227.365   6.696 -10.671  1.00  0.00           N  
ATOM   1468  HZ1 LYS   102     228.078   6.104 -10.269  1.00  0.00           H  
ATOM   1469  HZ2 LYS   102     226.538   6.126 -10.776  1.00  0.00           H  
ATOM   1470  HZ3 LYS   102     227.620   6.981 -11.606  1.00  0.00           H  
ATOM   1471  C   LYS   102     223.171  10.915  -7.363  1.00  0.00           C  
ATOM   1472  O   LYS   102     222.494   9.900  -7.500  1.00  0.00           O  
ATOM   1473  N   ASN   103     223.142  11.706  -6.209  1.00  0.00           N  
ATOM   1474  H   ASN   103     223.236  12.700  -6.357  1.00  0.00           H  
ATOM   1475  CA  ASN   103     222.367  11.286  -5.046  1.00  0.00           C  
ATOM   1476  HA  ASN   103     221.805  10.381  -5.276  1.00  0.00           H  
ATOM   1477  CB  ASN   103     223.532  10.949  -4.069  1.00  0.00           C  
ATOM   1478  HB2 ASN   103     224.332  10.315  -4.453  1.00  0.00           H  
ATOM   1479  HB3 ASN   103     223.920  11.825  -3.550  1.00  0.00           H  
ATOM   1480  CG  ASN   103     222.908  10.113  -2.994  1.00  0.00           C  
ATOM   1481  OD1 ASN   103     222.010   9.345  -3.295  1.00  0.00           O  
ATOM   1482  ND2 ASN   103     223.301  10.209  -1.788  1.00  0.00           N  
ATOM   1483 HD21 ASN   103     223.911  11.002  -1.651  1.00  0.00           H  
ATOM   1484 HD22 ASN   103     222.764   9.624  -1.164  1.00  0.00           H  
ATOM   1485  C   ASN   103     221.414  12.359  -4.552  1.00  0.00           C  
ATOM   1486  O   ASN   103     221.517  13.556  -4.871  1.00  0.00           O  
ATOM   1487  N   GLU   104     220.412  11.975  -3.705  1.00  0.00           N  
ATOM   1488  H   GLU   104     220.482  11.010  -3.417  1.00  0.00           H  
ATOM   1489  CA  GLU   104     219.272  12.915  -3.145  1.00  0.00           C  
ATOM   1490  HA  GLU   104     218.844  13.450  -3.993  1.00  0.00           H  
ATOM   1491  CB  GLU   104     218.179  11.971  -2.545  1.00  0.00           C  
ATOM   1492  HB2 GLU   104     218.681  11.401  -1.763  1.00  0.00           H  
ATOM   1493  HB3 GLU   104     217.412  12.582  -2.069  1.00  0.00           H  
ATOM   1494  CG  GLU   104     217.557  11.000  -3.586  1.00  0.00           C  
ATOM   1495  HG2 GLU   104     218.275  10.385  -4.128  1.00  0.00           H  
ATOM   1496  HG3 GLU   104     216.849  10.286  -3.164  1.00  0.00           H  
ATOM   1497  CD  GLU   104     216.642  11.712  -4.635  1.00  0.00           C  
ATOM   1498  OE1 GLU   104     216.528  12.957  -4.617  1.00  0.00           O  
ATOM   1499  OE2 GLU   104     216.128  10.973  -5.508  1.00  0.00           O  
ATOM   1500  C   GLU   104     219.771  13.942  -2.151  1.00  0.00           C  
ATOM   1501  O   GLU   104     219.061  14.907  -1.821  1.00  0.00           O  
ATOM   1502  N   GLU   105     220.940  13.543  -1.639  1.00  0.00           N  
ATOM   1503  H   GLU   105     221.323  12.707  -2.057  1.00  0.00           H  
ATOM   1504  CA  GLU   105     221.789  14.170  -0.587  1.00  0.00           C  
ATOM   1505  HA  GLU   105     221.423  15.196  -0.596  1.00  0.00           H  
ATOM   1506  CB  GLU   105     221.615  13.462   0.774  1.00  0.00           C  
ATOM   1507  HB2 GLU   105     220.565  13.445   1.066  1.00  0.00           H  
ATOM   1508  HB3 GLU   105     221.832  12.400   0.660  1.00  0.00           H  
ATOM   1509  CG  GLU   105     222.423  13.907   2.022  1.00  0.00           C  
ATOM   1510  HG2 GLU   105     222.331  13.115   2.766  1.00  0.00           H  
ATOM   1511  HG3 GLU   105     223.438  13.830   1.634  1.00  0.00           H  
ATOM   1512  CD  GLU   105     222.043  15.353   2.479  1.00  0.00           C  
ATOM   1513  OE1 GLU   105     221.635  15.503   3.622  1.00  0.00           O  
ATOM   1514  OE2 GLU   105     222.153  16.297   1.625  1.00  0.00           O  
ATOM   1515  C   GLU   105     223.255  14.261  -1.041  1.00  0.00           C  
ATOM   1516  O   GLU   105     223.796  13.288  -1.481  1.00  0.00           O  
ATOM   1517  N   GLY   106     223.929  15.434  -0.932  1.00  0.00           N  
ATOM   1518  H   GLY   106     223.299  16.185  -0.687  1.00  0.00           H  
ATOM   1519  CA  GLY   106     225.313  15.638  -1.296  1.00  0.00           C  
ATOM   1520  HA2 GLY   106     225.935  14.846  -0.878  1.00  0.00           H  
ATOM   1521  HA3 GLY   106     225.371  15.567  -2.382  1.00  0.00           H  
ATOM   1522  C   GLY   106     225.818  16.996  -0.939  1.00  0.00           C  
ATOM   1523  O   GLY   106     225.184  18.031  -1.084  1.00  0.00           O  
ATOM   1524  N   ALA   107     226.935  17.104  -0.206  1.00  0.00           N  
ATOM   1525  H   ALA   107     227.426  16.296   0.149  1.00  0.00           H  
ATOM   1526  CA  ALA   107     227.602  18.346  -0.029  1.00  0.00           C  
ATOM   1527  HA  ALA   107     227.223  18.834   0.869  1.00  0.00           H  
ATOM   1528  CB  ALA   107     229.083  17.967   0.293  1.00  0.00           C  
ATOM   1529  HB1 ALA   107     229.209  17.378   1.202  1.00  0.00           H  
ATOM   1530  HB2 ALA   107     229.571  17.438  -0.525  1.00  0.00           H  
ATOM   1531  HB3 ALA   107     229.737  18.813   0.502  1.00  0.00           H  
ATOM   1532  C   ALA   107     227.580  19.370  -1.210  1.00  0.00           C  
ATOM   1533  O   ALA   107     227.675  18.944  -2.377  1.00  0.00           O  
ATOM   1534  N   PRO   108     227.737  20.679  -0.971  1.00  0.00           N  
ATOM   1535  CD  PRO   108     227.808  21.316   0.283  1.00  0.00           C  
ATOM   1536  HD2 PRO   108     228.766  21.016   0.707  1.00  0.00           H  
ATOM   1537  HD3 PRO   108     227.134  20.982   1.072  1.00  0.00           H  
ATOM   1538  CG  PRO   108     227.703  22.796   0.033  1.00  0.00           C  
ATOM   1539  HG2 PRO   108     228.713  23.205  -0.010  1.00  0.00           H  
ATOM   1540  HG3 PRO   108     227.275  23.262   0.921  1.00  0.00           H  
ATOM   1541  CB  PRO   108     227.141  23.032  -1.282  1.00  0.00           C  
ATOM   1542  HB2 PRO   108     227.736  23.830  -1.723  1.00  0.00           H  
ATOM   1543  HB3 PRO   108     226.065  23.209  -1.273  1.00  0.00           H  
ATOM   1544  CA  PRO   108     227.443  21.646  -1.989  1.00  0.00           C  
ATOM   1545  HA  PRO   108     226.498  21.372  -2.458  1.00  0.00           H  
ATOM   1546  C   PRO   108     228.409  21.741  -3.192  1.00  0.00           C  
ATOM   1547  O   PRO   108     229.602  21.917  -3.051  1.00  0.00           O  
ATOM   1548  N   GLN   109     227.882  21.690  -4.409  1.00  0.00           N  
ATOM   1549  H   GLN   109     226.955  21.313  -4.539  1.00  0.00           H  
ATOM   1550  CA  GLN   109     228.565  22.017  -5.596  1.00  0.00           C  
ATOM   1551  HA  GLN   109     229.589  21.710  -5.381  1.00  0.00           H  
ATOM   1552  CB  GLN   109     228.067  21.102  -6.704  1.00  0.00           C  
ATOM   1553  HB2 GLN   109     228.651  21.227  -7.616  1.00  0.00           H  
ATOM   1554  HB3 GLN   109     228.137  20.118  -6.241  1.00  0.00           H  
ATOM   1555  CG  GLN   109     226.592  21.296  -7.079  1.00  0.00           C  
ATOM   1556  HG2 GLN   109     226.186  22.307  -7.051  1.00  0.00           H  
ATOM   1557  HG3 GLN   109     226.574  20.963  -8.117  1.00  0.00           H  
ATOM   1558  CD  GLN   109     225.599  20.212  -6.487  1.00  0.00           C  
ATOM   1559  OE1 GLN   109     224.968  20.431  -5.515  1.00  0.00           O  
ATOM   1560  NE2 GLN   109     225.660  18.958  -6.943  1.00  0.00           N  
ATOM   1561 HE21 GLN   109     226.122  18.675  -7.795  1.00  0.00           H  
ATOM   1562 HE22 GLN   109     225.046  18.268  -6.533  1.00  0.00           H  
ATOM   1563  C   GLN   109     228.690  23.464  -6.041  1.00  0.00           C  
ATOM   1564  O   GLN   109     229.435  23.873  -6.991  1.00  0.00           O  
ATOM   1565  N   GLU   110     227.870  24.341  -5.405  1.00  0.00           N  
ATOM   1566  H   GLU   110     227.083  24.085  -4.827  1.00  0.00           H  
ATOM   1567  CA  GLU   110     227.997  25.856  -5.550  1.00  0.00           C  
ATOM   1568  HA  GLU   110     228.511  25.911  -6.509  1.00  0.00           H  
ATOM   1569  CB  GLU   110     226.583  26.364  -5.668  1.00  0.00           C  
ATOM   1570  HB2 GLU   110     226.525  27.416  -5.944  1.00  0.00           H  
ATOM   1571  HB3 GLU   110     226.130  25.763  -6.456  1.00  0.00           H  
ATOM   1572  CG  GLU   110     225.738  26.322  -4.429  1.00  0.00           C  
ATOM   1573  HG2 GLU   110     226.348  26.120  -3.549  1.00  0.00           H  
ATOM   1574  HG3 GLU   110     225.220  27.257  -4.213  1.00  0.00           H  
ATOM   1575  CD  GLU   110     224.595  25.256  -4.523  1.00  0.00           C  
ATOM   1576  OE1 GLU   110     223.538  25.544  -3.912  1.00  0.00           O  
ATOM   1577  OE2 GLU   110     224.738  24.123  -5.069  1.00  0.00           O  
ATOM   1578  C   GLU   110     228.750  26.570  -4.396  1.00  0.00           C  
ATOM   1579  O   GLU   110     229.335  25.984  -3.501  1.00  0.00           O  
ATOM   1580  N   GLY   111     228.826  27.901  -4.610  1.00  0.00           N  
ATOM   1581  H   GLY   111     228.468  28.217  -5.500  1.00  0.00           H  
ATOM   1582  CA  GLY   111     229.679  28.799  -3.846  1.00  0.00           C  
ATOM   1583  HA2 GLY   111     230.520  28.191  -3.510  1.00  0.00           H  
ATOM   1584  HA3 GLY   111     229.994  29.543  -4.577  1.00  0.00           H  
ATOM   1585  C   GLY   111     229.190  29.192  -2.463  1.00  0.00           C  
ATOM   1586  O   GLY   111     227.969  29.325  -2.229  1.00  0.00           O  
ATOM   1587  N   ILE   112     230.115  29.303  -1.513  1.00  0.00           N  
ATOM   1588  H   ILE   112     231.066  29.029  -1.714  1.00  0.00           H  
ATOM   1589  CA  ILE   112     229.831  29.712  -0.163  1.00  0.00           C  
ATOM   1590  HA  ILE   112     228.891  30.263  -0.139  1.00  0.00           H  
ATOM   1591  CB  ILE   112     229.664  28.496   0.798  1.00  0.00           C  
ATOM   1592  HB  ILE   112     229.601  28.968   1.779  1.00  0.00           H  
ATOM   1593  CG2 ILE   112     230.787  27.459   0.779  1.00  0.00           C  
ATOM   1594 HG21 ILE   112     230.799  26.929  -0.173  1.00  0.00           H  
ATOM   1595 HG22 ILE   112     230.896  26.834   1.666  1.00  0.00           H  
ATOM   1596 HG23 ILE   112     231.738  27.990   0.741  1.00  0.00           H  
ATOM   1597  CG1 ILE   112     228.345  27.699   0.466  1.00  0.00           C  
ATOM   1598 HG12 ILE   112     227.574  28.388   0.120  1.00  0.00           H  
ATOM   1599 HG13 ILE   112     228.604  26.914  -0.245  1.00  0.00           H  
ATOM   1600  CD1 ILE   112     227.720  27.121   1.714  1.00  0.00           C  
ATOM   1601 HD11 ILE   112     227.630  27.910   2.460  1.00  0.00           H  
ATOM   1602 HD12 ILE   112     228.362  26.300   2.036  1.00  0.00           H  
ATOM   1603 HD13 ILE   112     226.776  26.626   1.488  1.00  0.00           H  
ATOM   1604  C   ILE   112     230.926  30.668   0.365  1.00  0.00           C  
ATOM   1605  O   ILE   112     230.522  31.417   1.251  1.00  0.00           O  
ATOM   1606  N   LEU   113     232.123  30.748  -0.299  1.00  0.00           N  
ATOM   1607  H   LEU   113     232.317  30.099  -1.049  1.00  0.00           H  
ATOM   1608  CA  LEU   113     233.321  31.548   0.218  1.00  0.00           C  
ATOM   1609  HA  LEU   113     233.277  31.956   1.228  1.00  0.00           H  
ATOM   1610  CB  LEU   113     234.522  30.606   0.290  1.00  0.00           C  
ATOM   1611  HB2 LEU   113     234.824  30.373  -0.731  1.00  0.00           H  
ATOM   1612  HB3 LEU   113     235.421  31.006   0.761  1.00  0.00           H  
ATOM   1613  CG  LEU   113     234.290  29.281   0.901  1.00  0.00           C  
ATOM   1614  HG  LEU   113     233.529  28.876   0.235  1.00  0.00           H  
ATOM   1615  CD1 LEU   113     233.619  29.181   2.268  1.00  0.00           C  
ATOM   1616 HD11 LEU   113     233.103  28.221   2.285  1.00  0.00           H  
ATOM   1617 HD12 LEU   113     232.929  29.987   2.517  1.00  0.00           H  
ATOM   1618 HD13 LEU   113     234.294  29.133   3.121  1.00  0.00           H  
ATOM   1619  CD2 LEU   113     235.383  28.238   0.834  1.00  0.00           C  
ATOM   1620 HD21 LEU   113     235.571  28.073  -0.227  1.00  0.00           H  
ATOM   1621 HD22 LEU   113     234.981  27.361   1.343  1.00  0.00           H  
ATOM   1622 HD23 LEU   113     236.205  28.655   1.415  1.00  0.00           H  
ATOM   1623  C   LEU   113     233.512  32.716  -0.787  1.00  0.00           C  
ATOM   1624  O   LEU   113     233.100  32.610  -1.907  1.00  0.00           O  
ATOM   1625  N   GLU   114     234.120  33.812  -0.279  1.00  0.00           N  
ATOM   1626  H   GLU   114     234.447  33.801   0.677  1.00  0.00           H  
ATOM   1627  CA  GLU   114     234.299  35.042  -1.094  1.00  0.00           C  
ATOM   1628  HA  GLU   114     234.161  34.830  -2.154  1.00  0.00           H  
ATOM   1629  CB  GLU   114     233.130  35.929  -0.721  1.00  0.00           C  
ATOM   1630  HB2 GLU   114     232.253  35.311  -0.913  1.00  0.00           H  
ATOM   1631  HB3 GLU   114     233.208  36.122   0.349  1.00  0.00           H  
ATOM   1632  CG  GLU   114     232.909  37.302  -1.394  1.00  0.00           C  
ATOM   1633  HG2 GLU   114     231.915  37.685  -1.161  1.00  0.00           H  
ATOM   1634  HG3 GLU   114     233.553  38.005  -0.866  1.00  0.00           H  
ATOM   1635  CD  GLU   114     233.048  37.353  -2.988  1.00  0.00           C  
ATOM   1636  OE1 GLU   114     233.464  38.415  -3.387  1.00  0.00           O  
ATOM   1637  OE2 GLU   114     232.797  36.344  -3.736  1.00  0.00           O  
ATOM   1638  C   GLU   114     235.557  35.850  -0.800  1.00  0.00           C  
ATOM   1639  O   GLU   114     236.169  36.445  -1.702  1.00  0.00           O  
ATOM   1640  N   ASP   115     235.971  35.893   0.455  1.00  0.00           N  
ATOM   1641  H   ASP   115     235.417  35.541   1.223  1.00  0.00           H  
ATOM   1642  CA  ASP   115     237.214  36.690   0.754  1.00  0.00           C  
ATOM   1643  HA  ASP   115     237.482  37.384  -0.042  1.00  0.00           H  
ATOM   1644  CB  ASP   115     237.047  37.587   1.952  1.00  0.00           C  
ATOM   1645  HB2 ASP   115     236.790  36.961   2.806  1.00  0.00           H  
ATOM   1646  HB3 ASP   115     238.051  37.960   2.155  1.00  0.00           H  
ATOM   1647  CG  ASP   115     235.999  38.669   1.733  1.00  0.00           C  
ATOM   1648  OD1 ASP   115     235.245  39.014   2.678  1.00  0.00           O  
ATOM   1649  OD2 ASP   115     236.023  39.318   0.684  1.00  0.00           O  
ATOM   1650  C   ASP   115     238.414  35.743   0.797  1.00  0.00           C  
ATOM   1651  O   ASP   115     238.378  34.525   1.155  1.00  0.00           O  
ATOM   1652  N   MET   116     239.589  36.338   0.350  1.00  0.00           N  
ATOM   1653  H   MET   116     239.409  37.328   0.266  1.00  0.00           H  
ATOM   1654  CA  MET   116     240.975  35.766   0.411  1.00  0.00           C  
ATOM   1655  HA  MET   116     241.134  35.208   1.334  1.00  0.00           H  
ATOM   1656  CB  MET   116     241.424  34.961  -0.892  1.00  0.00           C  
ATOM   1657  HB2 MET   116     241.384  35.527  -1.823  1.00  0.00           H  
ATOM   1658  HB3 MET   116     242.428  34.557  -0.762  1.00  0.00           H  
ATOM   1659  CG  MET   116     240.391  33.841  -1.085  1.00  0.00           C  
ATOM   1660  HG2 MET   116     240.090  33.499  -0.095  1.00  0.00           H  
ATOM   1661  HG3 MET   116     239.598  34.298  -1.677  1.00  0.00           H  
ATOM   1662  SD  MET   116     240.889  32.358  -2.015  1.00  0.00           S  
ATOM   1663  CE  MET   116     241.455  32.964  -3.622  1.00  0.00           C  
ATOM   1664  HE1 MET   116     241.816  33.988  -3.520  1.00  0.00           H  
ATOM   1665  HE2 MET   116     242.172  32.270  -4.060  1.00  0.00           H  
ATOM   1666  HE3 MET   116     240.529  32.830  -4.180  1.00  0.00           H  
ATOM   1667  C   MET   116     242.013  36.889   0.548  1.00  0.00           C  
ATOM   1668  O   MET   116     241.732  37.969   0.017  1.00  0.00           O  
ATOM   1669  N   PRO   117     243.184  36.648   1.168  1.00  0.00           N  
ATOM   1670  CD  PRO   117     243.537  35.341   1.805  1.00  0.00           C  
ATOM   1671  HD2 PRO   117     243.494  34.535   1.072  1.00  0.00           H  
ATOM   1672  HD3 PRO   117     242.878  35.159   2.654  1.00  0.00           H  
ATOM   1673  CG  PRO   117     245.023  35.542   2.145  1.00  0.00           C  
ATOM   1674  HG2 PRO   117     245.563  35.075   1.321  1.00  0.00           H  
ATOM   1675  HG3 PRO   117     245.271  35.027   3.073  1.00  0.00           H  
ATOM   1676  CB  PRO   117     245.239  37.001   2.264  1.00  0.00           C  
ATOM   1677  HB2 PRO   117     246.273  37.222   2.000  1.00  0.00           H  
ATOM   1678  HB3 PRO   117     245.154  37.378   3.283  1.00  0.00           H  
ATOM   1679  CA  PRO   117     244.264  37.676   1.275  1.00  0.00           C  
ATOM   1680  HA  PRO   117     243.780  38.547   1.716  1.00  0.00           H  
ATOM   1681  C   PRO   117     245.001  38.002  -0.116  1.00  0.00           C  
ATOM   1682  O   PRO   117     245.475  39.173  -0.417  1.00  0.00           O  
ATOM   1683  N   VAL   118     245.036  36.994  -0.972  1.00  0.00           N  
ATOM   1684  H   VAL   118     244.453  36.228  -0.667  1.00  0.00           H  
ATOM   1685  CA  VAL   118     245.501  37.069  -2.342  1.00  0.00           C  
ATOM   1686  HA  VAL   118     245.606  38.106  -2.658  1.00  0.00           H  
ATOM   1687  CB  VAL   118     246.987  36.614  -2.467  1.00  0.00           C  
ATOM   1688  HB  VAL   118     247.249  36.976  -3.461  1.00  0.00           H  
ATOM   1689  CG1 VAL   118     247.185  35.069  -2.268  1.00  0.00           C  
ATOM   1690 HG11 VAL   118     246.817  34.527  -3.139  1.00  0.00           H  
ATOM   1691 HG12 VAL   118     246.549  34.826  -1.416  1.00  0.00           H  
ATOM   1692 HG13 VAL   118     248.235  34.877  -2.046  1.00  0.00           H  
ATOM   1693  CG2 VAL   118     247.851  37.299  -1.358  1.00  0.00           C  
ATOM   1694 HG21 VAL   118     247.378  38.280  -1.315  1.00  0.00           H  
ATOM   1695 HG22 VAL   118     248.844  37.408  -1.796  1.00  0.00           H  
ATOM   1696 HG23 VAL   118     247.933  36.779  -0.403  1.00  0.00           H  
ATOM   1697  C   VAL   118     244.495  36.323  -3.254  1.00  0.00           C  
ATOM   1698  O   VAL   118     243.888  35.387  -2.817  1.00  0.00           O  
ATOM   1699  N   ASP   119     244.387  36.839  -4.451  1.00  0.00           N  
ATOM   1700  H   ASP   119     244.998  37.634  -4.573  1.00  0.00           H  
ATOM   1701  CA  ASP   119     243.423  36.506  -5.476  1.00  0.00           C  
ATOM   1702  HA  ASP   119     242.503  36.342  -4.914  1.00  0.00           H  
ATOM   1703  CB  ASP   119     243.266  37.796  -6.251  1.00  0.00           C  
ATOM   1704  HB2 ASP   119     244.164  38.161  -6.750  1.00  0.00           H  
ATOM   1705  HB3 ASP   119     242.546  37.694  -7.064  1.00  0.00           H  
ATOM   1706  CG  ASP   119     242.666  38.921  -5.345  1.00  0.00           C  
ATOM   1707  OD1 ASP   119     241.457  38.970  -5.145  1.00  0.00           O  
ATOM   1708  OD2 ASP   119     243.506  39.725  -4.858  1.00  0.00           O  
ATOM   1709  C   ASP   119     243.778  35.263  -6.242  1.00  0.00           C  
ATOM   1710  O   ASP   119     244.928  34.863  -6.235  1.00  0.00           O  
ATOM   1711  N   PRO   120     242.869  34.584  -7.008  1.00  0.00           N  
ATOM   1712  CD  PRO   120     241.450  34.778  -7.133  1.00  0.00           C  
ATOM   1713  HD2 PRO   120     241.168  35.543  -7.857  1.00  0.00           H  
ATOM   1714  HD3 PRO   120     241.002  35.125  -6.202  1.00  0.00           H  
ATOM   1715  CG  PRO   120     240.902  33.448  -7.581  1.00  0.00           C  
ATOM   1716  HG2 PRO   120     239.988  33.545  -8.166  1.00  0.00           H  
ATOM   1717  HG3 PRO   120     240.695  32.742  -6.777  1.00  0.00           H  
ATOM   1718  CB  PRO   120     241.996  32.983  -8.554  1.00  0.00           C  
ATOM   1719  HB2 PRO   120     241.986  33.412  -9.556  1.00  0.00           H  
ATOM   1720  HB3 PRO   120     242.046  31.902  -8.690  1.00  0.00           H  
ATOM   1721  CA  PRO   120     243.254  33.471  -7.854  1.00  0.00           C  
ATOM   1722  HA  PRO   120     243.674  32.638  -7.291  1.00  0.00           H  
ATOM   1723  C   PRO   120     244.349  33.834  -8.959  1.00  0.00           C  
ATOM   1724  O   PRO   120     244.720  33.006  -9.772  1.00  0.00           O  
ATOM   1725  N   ASP   121     244.909  35.048  -8.980  1.00  0.00           N  
ATOM   1726  H   ASP   121     244.475  35.661  -8.305  1.00  0.00           H  
ATOM   1727  CA  ASP   121     245.844  35.613  -9.966  1.00  0.00           C  
ATOM   1728  HA  ASP   121     246.381  34.786 -10.432  1.00  0.00           H  
ATOM   1729  CB  ASP   121     245.035  36.208 -11.126  1.00  0.00           C  
ATOM   1730  HB2 ASP   121     245.750  36.503 -11.895  1.00  0.00           H  
ATOM   1731  HB3 ASP   121     244.449  35.381 -11.526  1.00  0.00           H  
ATOM   1732  CG  ASP   121     244.053  37.303 -10.709  1.00  0.00           C  
ATOM   1733  OD1 ASP   121     243.237  37.702 -11.559  1.00  0.00           O  
ATOM   1734  OD2 ASP   121     244.253  37.923  -9.635  1.00  0.00           O  
ATOM   1735  C   ASP   121     246.910  36.534  -9.364  1.00  0.00           C  
ATOM   1736  O   ASP   121     247.824  37.116 -10.024  1.00  0.00           O  
ATOM   1737  N   ASN   122     246.829  36.759  -8.058  1.00  0.00           N  
ATOM   1738  H   ASN   122     246.176  36.194  -7.534  1.00  0.00           H  
ATOM   1739  CA  ASN   122     247.761  37.563  -7.228  1.00  0.00           C  
ATOM   1740  HA  ASN   122     248.474  38.071  -7.877  1.00  0.00           H  
ATOM   1741  CB  ASN   122     247.086  38.736  -6.409  1.00  0.00           C  
ATOM   1742  HB2 ASN   122     246.121  38.346  -6.085  1.00  0.00           H  
ATOM   1743  HB3 ASN   122     247.714  38.959  -5.546  1.00  0.00           H  
ATOM   1744  CG  ASN   122     246.823  39.958  -7.286  1.00  0.00           C  
ATOM   1745  OD1 ASN   122     247.065  41.082  -6.867  1.00  0.00           O  
ATOM   1746  ND2 ASN   122     246.393  39.795  -8.512  1.00  0.00           N  
ATOM   1747 HD21 ASN   122     246.397  38.827  -8.798  1.00  0.00           H  
ATOM   1748 HD22 ASN   122     246.175  40.560  -9.135  1.00  0.00           H  
ATOM   1749  C   ASN   122     248.457  36.592  -6.278  1.00  0.00           C  
ATOM   1750  O   ASN   122     247.973  35.469  -5.982  1.00  0.00           O  
ATOM   1751  N   GLU   123     249.666  36.958  -5.879  1.00  0.00           N  
ATOM   1752  H   GLU   123     250.045  37.879  -6.043  1.00  0.00           H  
ATOM   1753  CA  GLU   123     250.451  36.274  -4.890  1.00  0.00           C  
ATOM   1754  HA  GLU   123     249.674  35.753  -4.331  1.00  0.00           H  
ATOM   1755  CB  GLU   123     251.375  35.205  -5.506  1.00  0.00           C  
ATOM   1756  HB2 GLU   123     250.777  34.557  -6.147  1.00  0.00           H  
ATOM   1757  HB3 GLU   123     252.179  35.712  -6.039  1.00  0.00           H  
ATOM   1758  CG  GLU   123     251.971  34.199  -4.494  1.00  0.00           C  
ATOM   1759  HG2 GLU   123     252.759  33.653  -5.013  1.00  0.00           H  
ATOM   1760  HG3 GLU   123     252.422  34.667  -3.619  1.00  0.00           H  
ATOM   1761  CD  GLU   123     250.952  33.170  -4.004  1.00  0.00           C  
ATOM   1762  OE1 GLU   123     250.646  32.193  -4.757  1.00  0.00           O  
ATOM   1763  OE2 GLU   123     250.540  33.281  -2.844  1.00  0.00           O  
ATOM   1764  C   GLU   123     251.165  37.243  -3.927  1.00  0.00           C  
ATOM   1765  O   GLU   123     251.351  38.404  -4.280  1.00  0.00           O  
ATOM   1766  N   ALA   124     251.419  36.919  -2.688  1.00  0.00           N  
ATOM   1767  H   ALA   124     251.121  36.000  -2.392  1.00  0.00           H  
ATOM   1768  CA  ALA   124     252.151  37.792  -1.819  1.00  0.00           C  
ATOM   1769  HA  ALA   124     252.285  38.759  -2.303  1.00  0.00           H  
ATOM   1770  CB  ALA   124     251.336  38.045  -0.497  1.00  0.00           C  
ATOM   1771  HB1 ALA   124     250.958  37.129  -0.043  1.00  0.00           H  
ATOM   1772  HB2 ALA   124     252.008  38.612   0.148  1.00  0.00           H  
ATOM   1773  HB3 ALA   124     250.439  38.642  -0.661  1.00  0.00           H  
ATOM   1774  C   ALA   124     253.581  37.223  -1.373  1.00  0.00           C  
ATOM   1775  O   ALA   124     253.967  36.079  -1.646  1.00  0.00           O  
ATOM   1776  N   TYR   125     254.328  37.995  -0.540  1.00  0.00           N  
ATOM   1777  H   TYR   125     253.901  38.838  -0.182  1.00  0.00           H  
ATOM   1778  CA  TYR   125     255.667  37.670   0.018  1.00  0.00           C  
ATOM   1779  HA  TYR   125     256.256  36.962  -0.566  1.00  0.00           H  
ATOM   1780  CB  TYR   125     256.636  38.849   0.193  1.00  0.00           C  
ATOM   1781  HB2 TYR   125     256.110  39.408   0.966  1.00  0.00           H  
ATOM   1782  HB3 TYR   125     257.622  38.583   0.573  1.00  0.00           H  
ATOM   1783  CG  TYR   125     256.962  39.774  -0.964  1.00  0.00           C  
ATOM   1784  CD1 TYR   125     256.075  40.808  -1.338  1.00  0.00           C  
ATOM   1785  HD1 TYR   125     255.059  40.864  -0.976  1.00  0.00           H  
ATOM   1786  CE1 TYR   125     256.466  41.656  -2.434  1.00  0.00           C  
ATOM   1787  HE1 TYR   125     255.660  42.309  -2.735  1.00  0.00           H  
ATOM   1788  CZ  TYR   125     257.698  41.551  -3.049  1.00  0.00           C  
ATOM   1789  OH  TYR   125     257.933  42.370  -4.131  1.00  0.00           O  
ATOM   1790  HH  TYR   125     257.345  43.129  -4.123  1.00  0.00           H  
ATOM   1791  CE2 TYR   125     258.440  40.467  -2.690  1.00  0.00           C  
ATOM   1792  HE2 TYR   125     259.408  40.438  -3.169  1.00  0.00           H  
ATOM   1793  CD2 TYR   125     258.099  39.570  -1.683  1.00  0.00           C  
ATOM   1794  HD2 TYR   125     258.834  38.886  -1.288  1.00  0.00           H  
ATOM   1795  C   TYR   125     255.580  36.995   1.426  1.00  0.00           C  
ATOM   1796  O   TYR   125     254.769  37.323   2.217  1.00  0.00           O  
ATOM   1797  N   GLU   126     256.401  36.073   1.802  1.00  0.00           N  
ATOM   1798  H   GLU   126     257.203  35.855   1.228  1.00  0.00           H  
ATOM   1799  CA  GLU   126     256.550  35.460   3.157  1.00  0.00           C  
ATOM   1800  HA  GLU   126     255.573  35.207   3.568  1.00  0.00           H  
ATOM   1801  CB  GLU   126     257.255  34.024   3.066  1.00  0.00           C  
ATOM   1802  HB2 GLU   126     257.214  33.516   4.030  1.00  0.00           H  
ATOM   1803  HB3 GLU   126     256.696  33.433   2.341  1.00  0.00           H  
ATOM   1804  CG  GLU   126     258.813  33.843   2.850  1.00  0.00           C  
ATOM   1805  HG2 GLU   126     259.218  34.365   3.717  1.00  0.00           H  
ATOM   1806  HG3 GLU   126     259.057  32.796   3.027  1.00  0.00           H  
ATOM   1807  CD  GLU   126     259.470  34.312   1.548  1.00  0.00           C  
ATOM   1808  OE1 GLU   126     258.738  34.958   0.700  1.00  0.00           O  
ATOM   1809  OE2 GLU   126     260.642  34.097   1.275  1.00  0.00           O  
ATOM   1810  C   GLU   126     257.284  36.196   4.299  1.00  0.00           C  
ATOM   1811  O   GLU   126     257.440  35.663   5.459  1.00  0.00           O  
ATOM   1812  N   MET   127     257.765  37.443   4.058  1.00  0.00           N  
ATOM   1813  H   MET   127     257.563  37.970   3.221  1.00  0.00           H  
ATOM   1814  CA  MET   127     258.345  38.187   5.208  1.00  0.00           C  
ATOM   1815  HA  MET   127     258.884  37.426   5.773  1.00  0.00           H  
ATOM   1816  CB  MET   127     259.482  39.108   4.749  1.00  0.00           C  
ATOM   1817  HB2 MET   127     259.014  39.821   4.070  1.00  0.00           H  
ATOM   1818  HB3 MET   127     259.912  39.614   5.613  1.00  0.00           H  
ATOM   1819  CG  MET   127     260.669  38.378   4.056  1.00  0.00           C  
ATOM   1820  HG2 MET   127     261.502  39.080   4.105  1.00  0.00           H  
ATOM   1821  HG3 MET   127     260.872  37.401   4.496  1.00  0.00           H  
ATOM   1822  SD  MET   127     260.802  37.927   2.300  1.00  0.00           S  
ATOM   1823  CE  MET   127     260.543  39.422   1.308  1.00  0.00           C  
ATOM   1824  HE1 MET   127     261.469  39.951   1.081  1.00  0.00           H  
ATOM   1825  HE2 MET   127     260.097  39.096   0.368  1.00  0.00           H  
ATOM   1826  HE3 MET   127     259.798  40.028   1.822  1.00  0.00           H  
ATOM   1827  C   MET   127     257.334  38.986   6.037  1.00  0.00           C  
ATOM   1828  O   MET   127     256.489  39.641   5.389  1.00  0.00           O  
ATOM   1829  N   PRO   128     257.330  39.047   7.389  1.00  0.00           N  
ATOM   1830  CD  PRO   128     258.417  38.491   8.158  1.00  0.00           C  
ATOM   1831  HD2 PRO   128     259.394  38.768   7.763  1.00  0.00           H  
ATOM   1832  HD3 PRO   128     258.506  37.406   8.193  1.00  0.00           H  
ATOM   1833  CG  PRO   128     258.293  38.989   9.605  1.00  0.00           C  
ATOM   1834  HG2 PRO   128     258.841  39.925   9.713  1.00  0.00           H  
ATOM   1835  HG3 PRO   128     258.665  38.222  10.285  1.00  0.00           H  
ATOM   1836  CB  PRO   128     256.852  39.474   9.639  1.00  0.00           C  
ATOM   1837  HB2 PRO   128     256.673  40.228  10.406  1.00  0.00           H  
ATOM   1838  HB3 PRO   128     256.254  38.614   9.942  1.00  0.00           H  
ATOM   1839  CA  PRO   128     256.454  39.882   8.213  1.00  0.00           C  
ATOM   1840  HA  PRO   128     255.396  39.674   8.052  1.00  0.00           H  
ATOM   1841  C   PRO   128     256.599  41.422   7.904  1.00  0.00           C  
ATOM   1842  O   PRO   128     257.681  41.867   7.497  1.00  0.00           O  
ATOM   1843  N   SER   129     255.513  42.253   8.050  1.00  0.00           N  
ATOM   1844  H   SER   129     254.664  41.862   8.433  1.00  0.00           H  
ATOM   1845  CA  SER   129     255.566  43.696   7.883  1.00  0.00           C  
ATOM   1846  HA  SER   129     256.591  43.984   8.119  1.00  0.00           H  
ATOM   1847  CB  SER   129     255.205  44.014   6.438  1.00  0.00           C  
ATOM   1848  HB2 SER   129     255.949  43.561   5.782  1.00  0.00           H  
ATOM   1849  HB3 SER   129     254.332  43.405   6.204  1.00  0.00           H  
ATOM   1850  OG  SER   129     255.124  45.433   6.146  1.00  0.00           O  
ATOM   1851  HG  SER   129     255.636  45.634   5.359  1.00  0.00           H  
ATOM   1852  C   SER   129     254.551  44.457   8.813  1.00  0.00           C  
ATOM   1853  O   SER   129     253.554  43.917   9.266  1.00  0.00           O  
ATOM   1854  N   GLU   130     254.891  45.749   9.065  1.00  0.00           N  
ATOM   1855  H   GLU   130     255.747  46.151   8.711  1.00  0.00           H  
ATOM   1856  CA  GLU   130     254.006  46.704   9.777  1.00  0.00           C  
ATOM   1857  HA  GLU   130     253.690  46.100  10.628  1.00  0.00           H  
ATOM   1858  CB  GLU   130     254.833  47.918  10.320  1.00  0.00           C  
ATOM   1859  HB2 GLU   130     255.201  48.523   9.491  1.00  0.00           H  
ATOM   1860  HB3 GLU   130     254.231  48.614  10.904  1.00  0.00           H  
ATOM   1861  CG  GLU   130     256.119  47.491  11.026  1.00  0.00           C  
ATOM   1862  HG2 GLU   130     256.647  46.786  10.384  1.00  0.00           H  
ATOM   1863  HG3 GLU   130     256.760  48.358  11.188  1.00  0.00           H  
ATOM   1864  CD  GLU   130     255.941  46.949  12.481  1.00  0.00           C  
ATOM   1865  OE1 GLU   130     255.756  47.754  13.385  1.00  0.00           O  
ATOM   1866  OE2 GLU   130     256.187  45.722  12.740  1.00  0.00           O  
ATOM   1867  C   GLU   130     252.661  46.995   9.115  1.00  0.00           C  
ATOM   1868  O   GLU   130     251.719  47.639   9.780  1.00  0.00           O  
ATOM   1869  N   GLU   131     252.481  46.529   7.865  1.00  0.00           N  
ATOM   1870  H   GLU   131     253.215  45.944   7.492  1.00  0.00           H  
ATOM   1871  CA  GLU   131     251.368  46.897   6.988  1.00  0.00           C  
ATOM   1872  HA  GLU   131     250.788  47.579   7.609  1.00  0.00           H  
ATOM   1873  CB  GLU   131     252.082  47.669   5.810  1.00  0.00           C  
ATOM   1874  HB2 GLU   131     252.867  48.346   6.146  1.00  0.00           H  
ATOM   1875  HB3 GLU   131     252.532  46.953   5.123  1.00  0.00           H  
ATOM   1876  CG  GLU   131     251.072  48.483   5.011  1.00  0.00           C  
ATOM   1877  HG2 GLU   131     251.559  48.849   4.107  1.00  0.00           H  
ATOM   1878  HG3 GLU   131     250.244  47.835   4.723  1.00  0.00           H  
ATOM   1879  CD  GLU   131     250.522  49.662   5.878  1.00  0.00           C  
ATOM   1880  OE1 GLU   131     249.574  49.376   6.676  1.00  0.00           O  
ATOM   1881  OE2 GLU   131     251.065  50.809   5.929  1.00  0.00           O  
ATOM   1882  C   GLU   131     250.499  45.642   6.606  1.00  0.00           C  
ATOM   1883  O   GLU   131     251.011  44.539   6.523  1.00  0.00           O  
ATOM   1884  N   GLY   132     249.175  45.840   6.370  1.00  0.00           N  
ATOM   1885  H   GLY   132     248.791  46.760   6.531  1.00  0.00           H  
ATOM   1886  CA  GLY   132     248.187  44.726   6.253  1.00  0.00           C  
ATOM   1887  HA2 GLY   132     247.220  45.092   5.908  1.00  0.00           H  
ATOM   1888  HA3 GLY   132     248.479  44.009   5.485  1.00  0.00           H  
ATOM   1889  C   GLY   132     247.975  44.005   7.551  1.00  0.00           C  
ATOM   1890  O   GLY   132     248.249  44.573   8.641  1.00  0.00           O  
ATOM   1891  N   TYR   133     247.475  42.756   7.465  1.00  0.00           N  
ATOM   1892  H   TYR   133     247.274  42.305   6.584  1.00  0.00           H  
ATOM   1893  CA  TYR   133     247.109  42.104   8.685  1.00  0.00           C  
ATOM   1894  HA  TYR   133     246.545  42.854   9.241  1.00  0.00           H  
ATOM   1895  CB  TYR   133     246.088  40.930   8.520  1.00  0.00           C  
ATOM   1896  HB2 TYR   133     246.594  39.975   8.378  1.00  0.00           H  
ATOM   1897  HB3 TYR   133     245.600  41.018   9.491  1.00  0.00           H  
ATOM   1898  CG  TYR   133     244.975  41.133   7.438  1.00  0.00           C  
ATOM   1899  CD1 TYR   133     245.181  40.646   6.191  1.00  0.00           C  
ATOM   1900  HD1 TYR   133     246.067  40.072   5.963  1.00  0.00           H  
ATOM   1901  CE1 TYR   133     244.253  40.901   5.215  1.00  0.00           C  
ATOM   1902  HE1 TYR   133     244.475  40.320   4.331  1.00  0.00           H  
ATOM   1903  CZ  TYR   133     243.025  41.638   5.396  1.00  0.00           C  
ATOM   1904  OH  TYR   133     242.147  41.731   4.337  1.00  0.00           O  
ATOM   1905  HH  TYR   133     242.609  41.662   3.498  1.00  0.00           H  
ATOM   1906  CE2 TYR   133     242.919  42.218   6.698  1.00  0.00           C  
ATOM   1907  HE2 TYR   133     242.122  42.937   6.817  1.00  0.00           H  
ATOM   1908  CD2 TYR   133     243.855  42.011   7.679  1.00  0.00           C  
ATOM   1909  HD2 TYR   133     243.762  42.442   8.665  1.00  0.00           H  
ATOM   1910  C   TYR   133     248.282  41.696   9.573  1.00  0.00           C  
ATOM   1911  O   TYR   133     249.412  41.436   9.111  1.00  0.00           O  
ATOM   1912  N   GLN   134     247.954  41.464  10.814  1.00  0.00           N  
ATOM   1913  H   GLN   134     247.010  41.724  11.063  1.00  0.00           H  
ATOM   1914  CA  GLN   134     248.991  41.295  11.870  1.00  0.00           C  
ATOM   1915  HA  GLN   134     249.883  40.714  11.637  1.00  0.00           H  
ATOM   1916  CB  GLN   134     249.636  42.603  12.282  1.00  0.00           C  
ATOM   1917  HB2 GLN   134     250.610  42.320  12.680  1.00  0.00           H  
ATOM   1918  HB3 GLN   134     249.948  43.094  11.360  1.00  0.00           H  
ATOM   1919  CG  GLN   134     248.779  43.401  13.217  1.00  0.00           C  
ATOM   1920  HG2 GLN   134     247.794  43.623  12.807  1.00  0.00           H  
ATOM   1921  HG3 GLN   134     248.661  42.874  14.163  1.00  0.00           H  
ATOM   1922  CD  GLN   134     249.429  44.675  13.570  1.00  0.00           C  
ATOM   1923  OE1 GLN   134     249.746  45.477  12.663  1.00  0.00           O  
ATOM   1924  NE2 GLN   134     249.856  44.876  14.776  1.00  0.00           N  
ATOM   1925 HE21 GLN   134     249.434  44.244  15.442  1.00  0.00           H  
ATOM   1926 HE22 GLN   134     250.462  45.668  14.935  1.00  0.00           H  
ATOM   1927  C   GLN   134     248.463  40.416  13.025  1.00  0.00           C  
ATOM   1928  O   GLN   134     247.271  40.333  13.350  1.00  0.00           O  
ATOM   1929  N   ASP   135     249.377  39.839  13.767  1.00  0.00           N  
ATOM   1930  H   ASP   135     250.252  40.338  13.684  1.00  0.00           H  
ATOM   1931  CA  ASP   135     249.160  38.961  14.952  1.00  0.00           C  
ATOM   1932  HA  ASP   135     248.110  38.984  15.247  1.00  0.00           H  
ATOM   1933  CB  ASP   135     249.329  37.532  14.664  1.00  0.00           C  
ATOM   1934  HB2 ASP   135     248.981  36.970  15.531  1.00  0.00           H  
ATOM   1935  HB3 ASP   135     248.630  37.361  13.845  1.00  0.00           H  
ATOM   1936  CG  ASP   135     250.751  37.136  14.269  1.00  0.00           C  
ATOM   1937  OD1 ASP   135     250.806  35.942  13.868  1.00  0.00           O  
ATOM   1938  OD2 ASP   135     251.725  37.884  14.174  1.00  0.00           O  
ATOM   1939  C   ASP   135     249.849  39.349  16.227  1.00  0.00           C  
ATOM   1940  O   ASP   135     250.039  38.558  17.146  1.00  0.00           O  
ATOM   1941  N   TYR   136     250.268  40.616  16.333  1.00  0.00           N  
ATOM   1942  H   TYR   136     249.836  41.239  15.666  1.00  0.00           H  
ATOM   1943  CA  TYR   136     251.025  41.305  17.381  1.00  0.00           C  
ATOM   1944  HA  TYR   136     250.824  40.838  18.345  1.00  0.00           H  
ATOM   1945  CB  TYR   136     252.515  41.184  17.105  1.00  0.00           C  
ATOM   1946  HB2 TYR   136     253.026  41.574  17.986  1.00  0.00           H  
ATOM   1947  HB3 TYR   136     252.728  40.123  16.979  1.00  0.00           H  
ATOM   1948  CG  TYR   136     253.026  41.849  15.825  1.00  0.00           C  
ATOM   1949  CD1 TYR   136     253.412  43.223  15.823  1.00  0.00           C  
ATOM   1950  HD1 TYR   136     253.501  43.662  16.806  1.00  0.00           H  
ATOM   1951  CE1 TYR   136     253.886  43.847  14.629  1.00  0.00           C  
ATOM   1952  HE1 TYR   136     254.300  44.844  14.616  1.00  0.00           H  
ATOM   1953  CZ  TYR   136     254.120  43.073  13.477  1.00  0.00           C  
ATOM   1954  OH  TYR   136     254.633  43.624  12.387  1.00  0.00           O  
ATOM   1955  HH  TYR   136     255.113  44.427  12.603  1.00  0.00           H  
ATOM   1956  CE2 TYR   136     253.655  41.756  13.470  1.00  0.00           C  
ATOM   1957  HE2 TYR   136     253.846  41.231  12.546  1.00  0.00           H  
ATOM   1958  CD2 TYR   136     253.090  41.121  14.599  1.00  0.00           C  
ATOM   1959  HD2 TYR   136     252.694  40.129  14.437  1.00  0.00           H  
ATOM   1960  C   TYR   136     250.356  42.683  17.508  1.00  0.00           C  
ATOM   1961  O   TYR   136     249.391  43.005  16.814  1.00  0.00           O  
ATOM   1962  N   GLU   137     250.994  43.573  18.371  1.00  0.00           N  
ATOM   1963  H   GLU   137     251.726  43.298  19.009  1.00  0.00           H  
ATOM   1964  CA  GLU   137     250.507  44.887  18.722  1.00  0.00           C  
ATOM   1965  HA  GLU   137     249.528  45.055  18.273  1.00  0.00           H  
ATOM   1966  CB  GLU   137     250.309  44.938  20.283  1.00  0.00           C  
ATOM   1967  HB2 GLU   137     251.293  44.657  20.658  1.00  0.00           H  
ATOM   1968  HB3 GLU   137     250.162  45.971  20.596  1.00  0.00           H  
ATOM   1969  CG  GLU   137     249.266  43.971  20.838  1.00  0.00           C  
ATOM   1970  HG2 GLU   137     248.284  44.160  20.405  1.00  0.00           H  
ATOM   1971  HG3 GLU   137     249.500  42.944  20.557  1.00  0.00           H  
ATOM   1972  CD  GLU   137     249.118  43.970  22.381  1.00  0.00           C  
ATOM   1973  OE1 GLU   137     247.966  44.177  22.931  1.00  0.00           O  
ATOM   1974  OE2 GLU   137     250.140  43.812  23.092  1.00  0.00           O  
ATOM   1975  C   GLU   137     251.430  46.046  18.247  1.00  0.00           C  
ATOM   1976  O   GLU   137     252.653  45.941  18.429  1.00  0.00           O  
ATOM   1977  N   PRO   138     250.938  47.103  17.626  1.00  0.00           N  
ATOM   1978  CD  PRO   138     249.531  47.321  17.240  1.00  0.00           C  
ATOM   1979  HD2 PRO   138     248.811  47.413  18.053  1.00  0.00           H  
ATOM   1980  HD3 PRO   138     249.193  46.374  16.818  1.00  0.00           H  
ATOM   1981  CG  PRO   138     249.523  48.418  16.223  1.00  0.00           C  
ATOM   1982  HG2 PRO   138     249.293  49.389  16.663  1.00  0.00           H  
ATOM   1983  HG3 PRO   138     248.837  48.172  15.413  1.00  0.00           H  
ATOM   1984  CB  PRO   138     251.024  48.496  15.690  1.00  0.00           C  
ATOM   1985  HB2 PRO   138     251.154  49.485  15.252  1.00  0.00           H  
ATOM   1986  HB3 PRO   138     251.041  47.708  14.937  1.00  0.00           H  
ATOM   1987  CA  PRO   138     251.823  48.079  16.935  1.00  0.00           C  
ATOM   1988  HA  PRO   138     252.729  47.594  16.572  1.00  0.00           H  
ATOM   1989  C   PRO   138     252.213  49.201  17.902  1.00  0.00           C  
ATOM   1990  O   PRO   138     253.206  49.904  17.633  1.00  0.00           O  
ATOM   1991  N   GLU   139     251.436  49.397  19.036  1.00  0.00           N  
ATOM   1992  H   GLU   139     250.591  48.849  19.124  1.00  0.00           H  
ATOM   1993  CA  GLU   139     251.817  50.432  20.021  1.00  0.00           C  
ATOM   1994  HA  GLU   139     252.280  51.285  19.525  1.00  0.00           H  
ATOM   1995  CB  GLU   139     250.551  51.038  20.680  1.00  0.00           C  
ATOM   1996  HB2 GLU   139     250.118  51.670  19.904  1.00  0.00           H  
ATOM   1997  HB3 GLU   139     249.907  50.270  21.107  1.00  0.00           H  
ATOM   1998  CG  GLU   139     250.865  51.970  21.883  1.00  0.00           C  
ATOM   1999  HG2 GLU   139     251.138  51.258  22.662  1.00  0.00           H  
ATOM   2000  HG3 GLU   139     251.708  52.619  21.644  1.00  0.00           H  
ATOM   2001  CD  GLU   139     249.722  52.844  22.368  1.00  0.00           C  
ATOM   2002  OE1 GLU   139     249.663  53.252  23.557  1.00  0.00           O  
ATOM   2003  OE2 GLU   139     248.745  53.127  21.684  1.00  0.00           O  
ATOM   2004  C   GLU   139     252.833  49.846  20.990  1.00  0.00           C  
ATOM   2005  O   GLU   139     252.406  48.939  21.734  1.00  0.00           O  
ATOM   2006  N   ALA   140     254.066  50.321  20.975  1.00  0.00           N  
ATOM   2007  H   ALA   140     254.231  51.147  20.418  1.00  0.00           H  
ATOM   2008  CA  ALA   140     255.213  49.951  21.764  1.00  0.00           C  
ATOM   2009  HA  ALA   140     255.120  48.897  22.025  1.00  0.00           H  
ATOM   2010  CB  ALA   140     256.503  50.110  20.989  1.00  0.00           C  
ATOM   2011  HB1 ALA   140     257.256  49.519  21.511  1.00  0.00           H  
ATOM   2012  HB2 ALA   140     256.375  49.514  20.085  1.00  0.00           H  
ATOM   2013  HB3 ALA   140     256.755  51.130  20.701  1.00  0.00           H  
ATOM   2014  C   ALA   140     255.380  50.667  23.125  1.00  0.00           C  
ATOM   2015  O   ALA   140     255.553  51.928  23.074  1.00  0.00           O  
ATOM   2016  OXT ALA   140     255.426  49.902  24.117  1.00  0.00           O  
TER    2017      ALA   140 
ATOM   2017  N   ASP   141     236.111 -29.908 -28.752  1.00  0.00           N  
ATOM   2018  H1  ASP   141     236.585 -30.583 -29.334  1.00  0.00           H  
ATOM   2019  H2  ASP   141     236.334 -29.033 -29.205  1.00  0.00           H  
ATOM   2020  H3  ASP   141     235.103 -29.922 -28.801  1.00  0.00           H  
ATOM   2021  CA  ASP   141     236.519 -29.968 -27.344  1.00  0.00           C  
ATOM   2022  HA  ASP   141     237.603 -29.932 -27.243  1.00  0.00           H  
ATOM   2023  CB  ASP   141     235.904 -28.840 -26.567  1.00  0.00           C  
ATOM   2024  HB2 ASP   141     234.848 -29.112 -26.586  1.00  0.00           H  
ATOM   2025  HB3 ASP   141     236.191 -28.822 -25.516  1.00  0.00           H  
ATOM   2026  CG  ASP   141     236.218 -27.412 -27.157  1.00  0.00           C  
ATOM   2027  OD1 ASP   141     236.852 -27.346 -28.229  1.00  0.00           O  
ATOM   2028  OD2 ASP   141     235.789 -26.437 -26.564  1.00  0.00           O  
ATOM   2029  C   ASP   141     236.148 -31.309 -26.685  1.00  0.00           C  
ATOM   2030  O   ASP   141     235.101 -31.794 -27.035  1.00  0.00           O  
ATOM   2031  N   ALA   142     236.951 -31.779 -25.746  1.00  0.00           N  
ATOM   2032  H   ALA   142     237.848 -31.397 -25.480  1.00  0.00           H  
ATOM   2033  CA  ALA   142     236.538 -33.004 -25.011  1.00  0.00           C  
ATOM   2034  HA  ALA   142     235.995 -33.660 -25.691  1.00  0.00           H  
ATOM   2035  CB  ALA   142     237.777 -33.651 -24.568  1.00  0.00           C  
ATOM   2036  HB1 ALA   142     237.500 -34.468 -23.902  1.00  0.00           H  
ATOM   2037  HB2 ALA   142     238.211 -34.102 -25.460  1.00  0.00           H  
ATOM   2038  HB3 ALA   142     238.408 -32.970 -23.996  1.00  0.00           H  
ATOM   2039  C   ALA   142     235.531 -32.552 -23.954  1.00  0.00           C  
ATOM   2040  O   ALA   142     234.965 -33.485 -23.339  1.00  0.00           O  
ATOM   2041  N   GLU   143     235.232 -31.323 -23.599  1.00  0.00           N  
ATOM   2042  H   GLU   143     235.754 -30.550 -23.987  1.00  0.00           H  
ATOM   2043  CA  GLU   143     234.291 -30.895 -22.461  1.00  0.00           C  
ATOM   2044  HA  GLU   143     233.577 -31.692 -22.250  1.00  0.00           H  
ATOM   2045  CB  GLU   143     235.058 -30.630 -21.095  1.00  0.00           C  
ATOM   2046  HB2 GLU   143     235.868 -29.909 -21.200  1.00  0.00           H  
ATOM   2047  HB3 GLU   143     234.379 -30.288 -20.314  1.00  0.00           H  
ATOM   2048  CG  GLU   143     235.581 -31.895 -20.464  1.00  0.00           C  
ATOM   2049  HG2 GLU   143     236.296 -32.349 -21.149  1.00  0.00           H  
ATOM   2050  HG3 GLU   143     236.282 -31.615 -19.677  1.00  0.00           H  
ATOM   2051  CD  GLU   143     234.476 -32.797 -20.007  1.00  0.00           C  
ATOM   2052  OE1 GLU   143     233.425 -32.456 -19.445  1.00  0.00           O  
ATOM   2053  OE2 GLU   143     234.771 -34.023 -20.009  1.00  0.00           O  
ATOM   2054  C   GLU   143     233.462 -29.676 -22.900  1.00  0.00           C  
ATOM   2055  O   GLU   143     234.000 -28.563 -22.879  1.00  0.00           O  
ATOM   2056  N   PHE   144     232.241 -29.844 -23.435  1.00  0.00           N  
ATOM   2057  H   PHE   144     232.010 -30.821 -23.549  1.00  0.00           H  
ATOM   2058  CA  PHE   144     231.265 -28.768 -23.769  1.00  0.00           C  
ATOM   2059  HA  PHE   144     231.601 -27.859 -23.272  1.00  0.00           H  
ATOM   2060  CB  PHE   144     231.252 -28.452 -25.267  1.00  0.00           C  
ATOM   2061  HB2 PHE   144     232.291 -28.175 -25.449  1.00  0.00           H  
ATOM   2062  HB3 PHE   144     231.047 -29.385 -25.791  1.00  0.00           H  
ATOM   2063  CG  PHE   144     230.334 -27.393 -25.855  1.00  0.00           C  
ATOM   2064  CD1 PHE   144     230.430 -26.051 -25.403  1.00  0.00           C  
ATOM   2065  HD1 PHE   144     230.976 -25.896 -24.484  1.00  0.00           H  
ATOM   2066  CE1 PHE   144     229.715 -25.076 -26.002  1.00  0.00           C  
ATOM   2067  HE1 PHE   144     229.805 -24.066 -25.632  1.00  0.00           H  
ATOM   2068  CZ  PHE   144     228.856 -25.326 -27.134  1.00  0.00           C  
ATOM   2069  HZ  PHE   144     228.178 -24.616 -27.584  1.00  0.00           H  
ATOM   2070  CE2 PHE   144     228.907 -26.651 -27.662  1.00  0.00           C  
ATOM   2071  HE2 PHE   144     228.381 -26.788 -28.595  1.00  0.00           H  
ATOM   2072  CD2 PHE   144     229.621 -27.662 -27.042  1.00  0.00           C  
ATOM   2073  HD2 PHE   144     229.662 -28.669 -27.432  1.00  0.00           H  
ATOM   2074  C   PHE   144     229.843 -29.109 -23.388  1.00  0.00           C  
ATOM   2075  O   PHE   144     229.518 -30.275 -23.290  1.00  0.00           O  
ATOM   2076  N   ARG   145     228.928 -28.147 -23.009  1.00  0.00           N  
ATOM   2077  H   ARG   145     229.114 -27.200 -23.305  1.00  0.00           H  
ATOM   2078  CA  ARG   145     227.630 -28.341 -22.352  1.00  0.00           C  
ATOM   2079  HA  ARG   145     227.125 -29.240 -22.705  1.00  0.00           H  
ATOM   2080  CB  ARG   145     227.708 -28.544 -20.771  1.00  0.00           C  
ATOM   2081  HB2 ARG   145     228.561 -29.171 -20.512  1.00  0.00           H  
ATOM   2082  HB3 ARG   145     227.837 -27.612 -20.221  1.00  0.00           H  
ATOM   2083  CG  ARG   145     226.562 -29.368 -20.106  1.00  0.00           C  
ATOM   2084  HG2 ARG   145     225.607 -29.048 -20.523  1.00  0.00           H  
ATOM   2085  HG3 ARG   145     226.648 -30.389 -20.478  1.00  0.00           H  
ATOM   2086  CD  ARG   145     226.532 -29.347 -18.573  1.00  0.00           C  
ATOM   2087  HD2 ARG   145     227.374 -29.893 -18.147  1.00  0.00           H  
ATOM   2088  HD3 ARG   145     226.642 -28.289 -18.335  1.00  0.00           H  
ATOM   2089  NE  ARG   145     225.300 -29.904 -17.918  1.00  0.00           N  
ATOM   2090  HE  ARG   145     225.119 -30.897 -17.892  1.00  0.00           H  
ATOM   2091  CZ  ARG   145     224.232 -29.156 -17.690  1.00  0.00           C  
ATOM   2092  NH1 ARG   145     224.284 -27.826 -17.648  1.00  0.00           N  
ATOM   2093 HH11 ARG   145     225.165 -27.335 -17.588  1.00  0.00           H  
ATOM   2094 HH12 ARG   145     223.377 -27.396 -17.538  1.00  0.00           H  
ATOM   2095  NH2 ARG   145     223.089 -29.674 -17.681  1.00  0.00           N  
ATOM   2096 HH21 ARG   145     222.956 -30.672 -17.760  1.00  0.00           H  
ATOM   2097 HH22 ARG   145     222.275 -29.080 -17.624  1.00  0.00           H  
ATOM   2098  C   ARG   145     226.701 -27.159 -22.690  1.00  0.00           C  
ATOM   2099  O   ARG   145     227.213 -26.018 -22.779  1.00  0.00           O  
ATOM   2100  N   HIE   146     225.446 -27.534 -22.978  1.00  0.00           N  
ATOM   2101  H   HIE   146     225.243 -28.505 -22.787  1.00  0.00           H  
ATOM   2102  CA  HIE   146     224.387 -26.650 -23.318  1.00  0.00           C  
ATOM   2103  HA  HIE   146     224.715 -25.780 -23.887  1.00  0.00           H  
ATOM   2104  CB  HIE   146     223.380 -27.537 -24.104  1.00  0.00           C  
ATOM   2105  HB2 HIE   146     223.882 -27.883 -25.007  1.00  0.00           H  
ATOM   2106  HB3 HIE   146     223.056 -28.420 -23.555  1.00  0.00           H  
ATOM   2107  CG  HIE   146     222.099 -26.858 -24.497  1.00  0.00           C  
ATOM   2108  ND1 HIE   146     220.951 -26.703 -23.726  1.00  0.00           N  
ATOM   2109  CE1 HIE   146     220.042 -25.995 -24.424  1.00  0.00           C  
ATOM   2110  HE1 HIE   146     219.089 -25.605 -24.098  1.00  0.00           H  
ATOM   2111  NE2 HIE   146     220.601 -25.605 -25.551  1.00  0.00           N  
ATOM   2112  HE2 HIE   146     220.190 -25.032 -26.274  1.00  0.00           H  
ATOM   2113  CD2 HIE   146     221.896 -26.096 -25.628  1.00  0.00           C  
ATOM   2114  HD2 HIE   146     222.534 -25.917 -26.480  1.00  0.00           H  
ATOM   2115  C   HIE   146     223.670 -26.141 -22.090  1.00  0.00           C  
ATOM   2116  O   HIE   146     223.801 -26.866 -21.069  1.00  0.00           O  
ATOM   2117  N   ASP   147     223.369 -24.871 -22.203  1.00  0.00           N  
ATOM   2118  H   ASP   147     223.091 -24.528 -23.112  1.00  0.00           H  
ATOM   2119  CA  ASP   147     222.759 -24.115 -21.122  1.00  0.00           C  
ATOM   2120  HA  ASP   147     222.236 -24.735 -20.394  1.00  0.00           H  
ATOM   2121  CB  ASP   147     223.860 -23.380 -20.154  1.00  0.00           C  
ATOM   2122  HB2 ASP   147     224.478 -24.219 -19.834  1.00  0.00           H  
ATOM   2123  HB3 ASP   147     224.370 -22.595 -20.711  1.00  0.00           H  
ATOM   2124  CG  ASP   147     223.376 -22.745 -18.891  1.00  0.00           C  
ATOM   2125  OD1 ASP   147     222.603 -23.283 -18.090  1.00  0.00           O  
ATOM   2126  OD2 ASP   147     223.785 -21.554 -18.640  1.00  0.00           O  
ATOM   2127  C   ASP   147     221.815 -23.053 -21.661  1.00  0.00           C  
ATOM   2128  O   ASP   147     221.946 -22.665 -22.784  1.00  0.00           O  
ATOM   2129  N   SER   148     220.860 -22.664 -20.788  1.00  0.00           N  
ATOM   2130  H   SER   148     220.831 -23.140 -19.898  1.00  0.00           H  
ATOM   2131  CA  SER   148     219.974 -21.477 -20.986  1.00  0.00           C  
ATOM   2132  HA  SER   148     219.325 -21.630 -21.848  1.00  0.00           H  
ATOM   2133  CB  SER   148     219.076 -21.358 -19.686  1.00  0.00           C  
ATOM   2134  HB2 SER   148     218.373 -22.182 -19.558  1.00  0.00           H  
ATOM   2135  HB3 SER   148     219.714 -21.300 -18.805  1.00  0.00           H  
ATOM   2136  OG  SER   148     218.426 -20.126 -19.643  1.00  0.00           O  
ATOM   2137  HG  SER   148     217.735 -20.181 -18.979  1.00  0.00           H  
ATOM   2138  C   SER   148     220.786 -20.237 -21.328  1.00  0.00           C  
ATOM   2139  O   SER   148     221.864 -19.945 -20.791  1.00  0.00           O  
ATOM   2140  N   GLY   149     220.221 -19.426 -22.186  1.00  0.00           N  
ATOM   2141  H   GLY   149     219.238 -19.608 -22.328  1.00  0.00           H  
ATOM   2142  CA  GLY   149     220.725 -18.009 -22.375  1.00  0.00           C  
ATOM   2143  HA2 GLY   149     219.981 -17.315 -22.766  1.00  0.00           H  
ATOM   2144  HA3 GLY   149     221.011 -17.656 -21.384  1.00  0.00           H  
ATOM   2145  C   GLY   149     221.959 -17.824 -23.352  1.00  0.00           C  
ATOM   2146  O   GLY   149     222.432 -16.700 -23.562  1.00  0.00           O  
ATOM   2147  N   TYR   150     222.338 -18.905 -23.945  1.00  0.00           N  
ATOM   2148  H   TYR   150     221.974 -19.811 -23.685  1.00  0.00           H  
ATOM   2149  CA  TYR   150     223.547 -18.992 -24.809  1.00  0.00           C  
ATOM   2150  HA  TYR   150     224.153 -18.187 -24.394  1.00  0.00           H  
ATOM   2151  CB  TYR   150     224.338 -20.297 -24.607  1.00  0.00           C  
ATOM   2152  HB2 TYR   150     224.491 -20.314 -23.528  1.00  0.00           H  
ATOM   2153  HB3 TYR   150     223.701 -21.089 -25.000  1.00  0.00           H  
ATOM   2154  CG  TYR   150     225.650 -20.411 -25.345  1.00  0.00           C  
ATOM   2155  CD1 TYR   150     225.767 -21.380 -26.373  1.00  0.00           C  
ATOM   2156  HD1 TYR   150     224.879 -21.837 -26.784  1.00  0.00           H  
ATOM   2157  CE1 TYR   150     227.056 -21.476 -27.046  1.00  0.00           C  
ATOM   2158  HE1 TYR   150     227.142 -22.116 -27.912  1.00  0.00           H  
ATOM   2159  CZ  TYR   150     228.015 -20.522 -26.723  1.00  0.00           C  
ATOM   2160  OH  TYR   150     229.136 -20.588 -27.502  1.00  0.00           O  
ATOM   2161  HH  TYR   150     229.620 -19.770 -27.370  1.00  0.00           H  
ATOM   2162  CE2 TYR   150     227.753 -19.427 -25.922  1.00  0.00           C  
ATOM   2163  HE2 TYR   150     228.499 -18.647 -25.885  1.00  0.00           H  
ATOM   2164  CD2 TYR   150     226.605 -19.386 -25.148  1.00  0.00           C  
ATOM   2165  HD2 TYR   150     226.505 -18.598 -24.417  1.00  0.00           H  
ATOM   2166  C   TYR   150     223.193 -18.550 -26.203  1.00  0.00           C  
ATOM   2167  O   TYR   150     223.820 -17.661 -26.805  1.00  0.00           O  
ATOM   2168  N   GLU   151     222.044 -18.982 -26.806  1.00  0.00           N  
ATOM   2169  H   GLU   151     221.505 -19.756 -26.443  1.00  0.00           H  
ATOM   2170  CA  GLU   151     221.653 -18.706 -28.200  1.00  0.00           C  
ATOM   2171  HA  GLU   151     222.322 -19.217 -28.892  1.00  0.00           H  
ATOM   2172  CB  GLU   151     220.262 -19.232 -28.490  1.00  0.00           C  
ATOM   2173  HB2 GLU   151     219.720 -18.796 -27.651  1.00  0.00           H  
ATOM   2174  HB3 GLU   151     219.894 -18.832 -29.435  1.00  0.00           H  
ATOM   2175  CG  GLU   151     220.136 -20.766 -28.438  1.00  0.00           C  
ATOM   2176  HG2 GLU   151     220.425 -21.191 -27.477  1.00  0.00           H  
ATOM   2177  HG3 GLU   151     219.053 -20.838 -28.539  1.00  0.00           H  
ATOM   2178  CD  GLU   151     220.831 -21.535 -29.549  1.00  0.00           C  
ATOM   2179  OE1 GLU   151     220.865 -21.077 -30.701  1.00  0.00           O  
ATOM   2180  OE2 GLU   151     221.432 -22.620 -29.333  1.00  0.00           O  
ATOM   2181  C   GLU   151     221.715 -17.214 -28.626  1.00  0.00           C  
ATOM   2182  O   GLU   151     222.142 -16.929 -29.759  1.00  0.00           O  
ATOM   2183  N   VAL   152     221.438 -16.276 -27.690  1.00  0.00           N  
ATOM   2184  H   VAL   152     221.318 -16.574 -26.733  1.00  0.00           H  
ATOM   2185  CA  VAL   152     221.594 -14.835 -28.074  1.00  0.00           C  
ATOM   2186  HA  VAL   152     221.034 -14.651 -28.991  1.00  0.00           H  
ATOM   2187  CB  VAL   152     220.986 -13.908 -26.988  1.00  0.00           C  
ATOM   2188  HB  VAL   152     220.973 -12.949 -27.506  1.00  0.00           H  
ATOM   2189  CG1 VAL   152     219.611 -14.361 -26.446  1.00  0.00           C  
ATOM   2190 HG11 VAL   152     219.794 -15.305 -25.933  1.00  0.00           H  
ATOM   2191 HG12 VAL   152     219.332 -13.630 -25.688  1.00  0.00           H  
ATOM   2192 HG13 VAL   152     218.946 -14.396 -27.310  1.00  0.00           H  
ATOM   2193  CG2 VAL   152     221.791 -13.851 -25.715  1.00  0.00           C  
ATOM   2194 HG21 VAL   152     221.246 -13.459 -24.856  1.00  0.00           H  
ATOM   2195 HG22 VAL   152     222.138 -14.864 -25.510  1.00  0.00           H  
ATOM   2196 HG23 VAL   152     222.610 -13.156 -25.898  1.00  0.00           H  
ATOM   2197  C   VAL   152     223.099 -14.419 -28.332  1.00  0.00           C  
ATOM   2198  O   VAL   152     223.422 -13.542 -29.144  1.00  0.00           O  
ATOM   2199  N   HIE   153     224.018 -15.079 -27.617  1.00  0.00           N  
ATOM   2200  H   HIE   153     223.711 -15.826 -27.009  1.00  0.00           H  
ATOM   2201  CA  HIE   153     225.440 -14.932 -27.832  1.00  0.00           C  
ATOM   2202  HA  HIE   153     225.658 -13.875 -27.985  1.00  0.00           H  
ATOM   2203  CB  HIE   153     226.175 -15.104 -26.524  1.00  0.00           C  
ATOM   2204  HB2 HIE   153     225.694 -14.488 -25.764  1.00  0.00           H  
ATOM   2205  HB3 HIE   153     225.958 -16.148 -26.299  1.00  0.00           H  
ATOM   2206  CG  HIE   153     227.621 -14.731 -26.670  1.00  0.00           C  
ATOM   2207  ND1 HIE   153     228.610 -15.294 -27.586  1.00  0.00           N  
ATOM   2208  CE1 HIE   153     229.690 -14.513 -27.449  1.00  0.00           C  
ATOM   2209  HE1 HIE   153     230.635 -14.727 -27.927  1.00  0.00           H  
ATOM   2210  NE2 HIE   153     229.437 -13.425 -26.691  1.00  0.00           N  
ATOM   2211  HE2 HIE   153     230.155 -12.857 -26.263  1.00  0.00           H  
ATOM   2212  CD2 HIE   153     228.147 -13.567 -26.174  1.00  0.00           C  
ATOM   2213  HD2 HIE   153     227.657 -12.806 -25.586  1.00  0.00           H  
ATOM   2214  C   HIE   153     225.923 -15.833 -29.054  1.00  0.00           C  
ATOM   2215  O   HIE   153     226.463 -15.245 -30.048  1.00  0.00           O  
ATOM   2216  N   HIE   154     225.459 -17.031 -29.176  1.00  0.00           N  
ATOM   2217  H   HIE   154     224.871 -17.306 -28.402  1.00  0.00           H  
ATOM   2218  CA  HIE   154     225.943 -18.094 -30.100  1.00  0.00           C  
ATOM   2219  HA  HIE   154     227.019 -18.162 -29.945  1.00  0.00           H  
ATOM   2220  CB  HIE   154     225.441 -19.536 -29.890  1.00  0.00           C  
ATOM   2221  HB2 HIE   154     225.822 -19.830 -28.912  1.00  0.00           H  
ATOM   2222  HB3 HIE   154     224.357 -19.445 -29.824  1.00  0.00           H  
ATOM   2223  CG  HIE   154     225.764 -20.528 -30.912  1.00  0.00           C  
ATOM   2224  ND1 HIE   154     224.768 -21.132 -31.749  1.00  0.00           N  
ATOM   2225  CE1 HIE   154     225.471 -21.794 -32.700  1.00  0.00           C  
ATOM   2226  HE1 HIE   154     225.093 -22.363 -33.536  1.00  0.00           H  
ATOM   2227  NE2 HIE   154     226.778 -21.484 -32.524  1.00  0.00           N  
ATOM   2228  HE2 HIE   154     227.432 -21.639 -33.278  1.00  0.00           H  
ATOM   2229  CD2 HIE   154     227.004 -20.781 -31.383  1.00  0.00           C  
ATOM   2230  HD2 HIE   154     227.943 -20.333 -31.094  1.00  0.00           H  
ATOM   2231  C   HIE   154     225.766 -17.652 -31.531  1.00  0.00           C  
ATOM   2232  O   HIE   154     226.694 -17.650 -32.360  1.00  0.00           O  
ATOM   2233  N   GLN   155     224.650 -17.109 -31.902  1.00  0.00           N  
ATOM   2234  H   GLN   155     223.918 -16.994 -31.216  1.00  0.00           H  
ATOM   2235  CA  GLN   155     224.272 -16.756 -33.279  1.00  0.00           C  
ATOM   2236  HA  GLN   155     224.604 -17.551 -33.947  1.00  0.00           H  
ATOM   2237  CB  GLN   155     222.781 -16.614 -33.199  1.00  0.00           C  
ATOM   2238  HB2 GLN   155     222.560 -15.875 -32.429  1.00  0.00           H  
ATOM   2239  HB3 GLN   155     222.436 -16.238 -34.163  1.00  0.00           H  
ATOM   2240  CG  GLN   155     221.891 -17.863 -32.811  1.00  0.00           C  
ATOM   2241  HG2 GLN   155     222.224 -18.419 -31.934  1.00  0.00           H  
ATOM   2242  HG3 GLN   155     220.928 -17.517 -32.436  1.00  0.00           H  
ATOM   2243  CD  GLN   155     221.577 -18.771 -33.903  1.00  0.00           C  
ATOM   2244  OE1 GLN   155     221.791 -18.442 -35.092  1.00  0.00           O  
ATOM   2245  NE2 GLN   155     221.057 -19.968 -33.624  1.00  0.00           N  
ATOM   2246 HE21 GLN   155     220.812 -20.662 -34.315  1.00  0.00           H  
ATOM   2247 HE22 GLN   155     221.231 -20.284 -32.680  1.00  0.00           H  
ATOM   2248  C   GLN   155     224.997 -15.494 -33.821  1.00  0.00           C  
ATOM   2249  O   GLN   155     224.824 -15.082 -34.885  1.00  0.00           O  
ATOM   2250  N   LYS   156     225.837 -14.782 -32.994  1.00  0.00           N  
ATOM   2251  H   LYS   156     226.021 -15.105 -32.055  1.00  0.00           H  
ATOM   2252  CA  LYS   156     226.676 -13.679 -33.471  1.00  0.00           C  
ATOM   2253  HA  LYS   156     226.336 -13.338 -34.449  1.00  0.00           H  
ATOM   2254  CB  LYS   156     226.778 -12.567 -32.444  1.00  0.00           C  
ATOM   2255  HB2 LYS   156     227.196 -12.872 -31.484  1.00  0.00           H  
ATOM   2256  HB3 LYS   156     227.391 -11.756 -32.835  1.00  0.00           H  
ATOM   2257  CG  LYS   156     225.534 -11.856 -32.127  1.00  0.00           C  
ATOM   2258  HG2 LYS   156     225.030 -12.487 -31.395  1.00  0.00           H  
ATOM   2259  HG3 LYS   156     225.798 -10.934 -31.610  1.00  0.00           H  
ATOM   2260  CD  LYS   156     224.605 -11.419 -33.253  1.00  0.00           C  
ATOM   2261  HD2 LYS   156     225.095 -10.710 -33.920  1.00  0.00           H  
ATOM   2262  HD3 LYS   156     224.383 -12.394 -33.685  1.00  0.00           H  
ATOM   2263  CE  LYS   156     223.226 -10.864 -32.780  1.00  0.00           C  
ATOM   2264  HE2 LYS   156     223.386  -9.926 -32.249  1.00  0.00           H  
ATOM   2265  HE3 LYS   156     222.608 -10.680 -33.659  1.00  0.00           H  
ATOM   2266  NZ  LYS   156     222.491 -11.814 -31.867  1.00  0.00           N  
ATOM   2267  HZ1 LYS   156     222.172 -12.657 -32.322  1.00  0.00           H  
ATOM   2268  HZ2 LYS   156     222.925 -12.201 -31.041  1.00  0.00           H  
ATOM   2269  HZ3 LYS   156     221.601 -11.471 -31.535  1.00  0.00           H  
ATOM   2270  C   LYS   156     228.085 -14.244 -33.675  1.00  0.00           C  
ATOM   2271  O   LYS   156     228.640 -14.122 -34.725  1.00  0.00           O  
ATOM   2272  N   LEU   157     228.537 -15.048 -32.745  1.00  0.00           N  
ATOM   2273  H   LEU   157     227.969 -15.163 -31.918  1.00  0.00           H  
ATOM   2274  CA  LEU   157     229.878 -15.604 -32.713  1.00  0.00           C  
ATOM   2275  HA  LEU   157     230.655 -14.842 -32.768  1.00  0.00           H  
ATOM   2276  CB  LEU   157     230.035 -16.324 -31.342  1.00  0.00           C  
ATOM   2277  HB2 LEU   157     229.821 -15.635 -30.525  1.00  0.00           H  
ATOM   2278  HB3 LEU   157     229.238 -17.067 -31.311  1.00  0.00           H  
ATOM   2279  CG  LEU   157     231.413 -16.916 -30.980  1.00  0.00           C  
ATOM   2280  HG  LEU   157     231.720 -17.690 -31.684  1.00  0.00           H  
ATOM   2281  CD1 LEU   157     232.599 -15.974 -30.903  1.00  0.00           C  
ATOM   2282 HD11 LEU   157     232.795 -15.457 -31.843  1.00  0.00           H  
ATOM   2283 HD12 LEU   157     232.386 -15.212 -30.153  1.00  0.00           H  
ATOM   2284 HD13 LEU   157     233.503 -16.557 -30.730  1.00  0.00           H  
ATOM   2285  CD2 LEU   157     231.297 -17.561 -29.584  1.00  0.00           C  
ATOM   2286 HD21 LEU   157     230.257 -17.463 -29.273  1.00  0.00           H  
ATOM   2287 HD22 LEU   157     231.732 -18.560 -29.541  1.00  0.00           H  
ATOM   2288 HD23 LEU   157     231.785 -17.019 -28.774  1.00  0.00           H  
ATOM   2289  C   LEU   157     230.058 -16.598 -33.862  1.00  0.00           C  
ATOM   2290  O   LEU   157     231.224 -16.769 -34.272  1.00  0.00           O  
ATOM   2291  N   VAL   158     229.046 -17.219 -34.315  1.00  0.00           N  
ATOM   2292  H   VAL   158     228.128 -17.066 -33.922  1.00  0.00           H  
ATOM   2293  CA  VAL   158     229.229 -18.409 -35.260  1.00  0.00           C  
ATOM   2294  HA  VAL   158     230.015 -19.037 -34.843  1.00  0.00           H  
ATOM   2295  CB  VAL   158     227.994 -19.417 -35.219  1.00  0.00           C  
ATOM   2296  HB  VAL   158     227.873 -19.609 -34.153  1.00  0.00           H  
ATOM   2297  CG1 VAL   158     226.735 -18.923 -35.896  1.00  0.00           C  
ATOM   2298 HG11 VAL   158     225.878 -19.577 -35.733  1.00  0.00           H  
ATOM   2299 HG12 VAL   158     226.338 -17.997 -35.478  1.00  0.00           H  
ATOM   2300 HG13 VAL   158     226.951 -18.695 -36.939  1.00  0.00           H  
ATOM   2301  CG2 VAL   158     228.329 -20.808 -35.653  1.00  0.00           C  
ATOM   2302 HG21 VAL   158     227.456 -21.427 -35.449  1.00  0.00           H  
ATOM   2303 HG22 VAL   158     228.468 -20.759 -36.733  1.00  0.00           H  
ATOM   2304 HG23 VAL   158     229.182 -21.186 -35.090  1.00  0.00           H  
ATOM   2305  C   VAL   158     229.620 -17.999 -36.654  1.00  0.00           C  
ATOM   2306  O   VAL   158     230.484 -18.567 -37.231  1.00  0.00           O  
ATOM   2307  N   PHE   159     229.271 -16.746 -37.049  1.00  0.00           N  
ATOM   2308  H   PHE   159     228.589 -16.218 -36.524  1.00  0.00           H  
ATOM   2309  CA  PHE   159     229.780 -16.112 -38.364  1.00  0.00           C  
ATOM   2310  HA  PHE   159     230.150 -16.844 -39.082  1.00  0.00           H  
ATOM   2311  CB  PHE   159     228.550 -15.416 -38.998  1.00  0.00           C  
ATOM   2312  HB2 PHE   159     228.159 -14.522 -38.513  1.00  0.00           H  
ATOM   2313  HB3 PHE   159     228.797 -15.253 -40.047  1.00  0.00           H  
ATOM   2314  CG  PHE   159     227.246 -16.207 -39.148  1.00  0.00           C  
ATOM   2315  CD1 PHE   159     225.953 -15.761 -38.810  1.00  0.00           C  
ATOM   2316  HD1 PHE   159     225.801 -14.768 -38.414  1.00  0.00           H  
ATOM   2317  CE1 PHE   159     224.766 -16.605 -39.138  1.00  0.00           C  
ATOM   2318  HE1 PHE   159     223.773 -16.301 -38.842  1.00  0.00           H  
ATOM   2319  CZ  PHE   159     224.932 -17.873 -39.681  1.00  0.00           C  
ATOM   2320  HZ  PHE   159     224.119 -18.564 -39.846  1.00  0.00           H  
ATOM   2321  CE2 PHE   159     226.259 -18.313 -39.959  1.00  0.00           C  
ATOM   2322  HE2 PHE   159     226.336 -19.334 -40.303  1.00  0.00           H  
ATOM   2323  CD2 PHE   159     227.350 -17.511 -39.747  1.00  0.00           C  
ATOM   2324  HD2 PHE   159     228.290 -17.989 -39.980  1.00  0.00           H  
ATOM   2325  C   PHE   159     230.920 -15.155 -38.097  1.00  0.00           C  
ATOM   2326  O   PHE   159     230.982 -14.474 -37.088  1.00  0.00           O  
ATOM   2327  N   PHE   160     231.859 -14.956 -39.075  1.00  0.00           N  
ATOM   2328  H   PHE   160     231.622 -15.446 -39.926  1.00  0.00           H  
ATOM   2329  CA  PHE   160     232.888 -13.884 -39.100  1.00  0.00           C  
ATOM   2330  HA  PHE   160     233.289 -13.803 -38.090  1.00  0.00           H  
ATOM   2331  CB  PHE   160     233.991 -14.286 -40.052  1.00  0.00           C  
ATOM   2332  HB2 PHE   160     234.597 -15.067 -39.593  1.00  0.00           H  
ATOM   2333  HB3 PHE   160     233.544 -14.617 -40.989  1.00  0.00           H  
ATOM   2334  CG  PHE   160     235.029 -13.159 -40.274  1.00  0.00           C  
ATOM   2335  CD1 PHE   160     235.028 -12.373 -41.458  1.00  0.00           C  
ATOM   2336  HD1 PHE   160     234.346 -12.690 -42.233  1.00  0.00           H  
ATOM   2337  CE1 PHE   160     236.005 -11.382 -41.672  1.00  0.00           C  
ATOM   2338  HE1 PHE   160     235.974 -10.895 -42.636  1.00  0.00           H  
ATOM   2339  CZ  PHE   160     236.906 -11.087 -40.651  1.00  0.00           C  
ATOM   2340  HZ  PHE   160     237.643 -10.319 -40.837  1.00  0.00           H  
ATOM   2341  CE2 PHE   160     236.917 -11.718 -39.408  1.00  0.00           C  
ATOM   2342  HE2 PHE   160     237.746 -11.444 -38.771  1.00  0.00           H  
ATOM   2343  CD2 PHE   160     235.965 -12.752 -39.295  1.00  0.00           C  
ATOM   2344  HD2 PHE   160     235.955 -13.273 -38.349  1.00  0.00           H  
ATOM   2345  C   PHE   160     232.244 -12.503 -39.544  1.00  0.00           C  
ATOM   2346  O   PHE   160     231.737 -12.439 -40.687  1.00  0.00           O  
ATOM   2347  N   ALA   161     232.438 -11.535 -38.689  1.00  0.00           N  
ATOM   2348  H   ALA   161     233.280 -11.652 -38.143  1.00  0.00           H  
ATOM   2349  CA  ALA   161     231.937 -10.142 -38.832  1.00  0.00           C  
ATOM   2350  HA  ALA   161     231.705 -10.042 -39.893  1.00  0.00           H  
ATOM   2351  CB  ALA   161     230.627  -9.902 -38.075  1.00  0.00           C  
ATOM   2352  HB1 ALA   161     229.864 -10.605 -38.409  1.00  0.00           H  
ATOM   2353  HB2 ALA   161     230.832 -10.152 -37.034  1.00  0.00           H  
ATOM   2354  HB3 ALA   161     230.253  -8.879 -38.115  1.00  0.00           H  
ATOM   2355  C   ALA   161     232.963  -9.044 -38.406  1.00  0.00           C  
ATOM   2356  O   ALA   161     233.933  -9.326 -37.740  1.00  0.00           O  
ATOM   2357  N   GLU   162     232.745  -7.801 -38.720  1.00  0.00           N  
ATOM   2358  H   GLU   162     232.003  -7.591 -39.372  1.00  0.00           H  
ATOM   2359  CA  GLU   162     233.588  -6.652 -38.380  1.00  0.00           C  
ATOM   2360  HA  GLU   162     234.624  -6.980 -38.465  1.00  0.00           H  
ATOM   2361  CB  GLU   162     233.331  -5.494 -39.394  1.00  0.00           C  
ATOM   2362  HB2 GLU   162     232.426  -4.926 -39.183  1.00  0.00           H  
ATOM   2363  HB3 GLU   162     234.084  -4.734 -39.187  1.00  0.00           H  
ATOM   2364  CG  GLU   162     233.402  -5.719 -40.925  1.00  0.00           C  
ATOM   2365  HG2 GLU   162     234.336  -6.079 -41.359  1.00  0.00           H  
ATOM   2366  HG3 GLU   162     232.623  -6.473 -41.039  1.00  0.00           H  
ATOM   2367  CD  GLU   162     233.021  -4.436 -41.726  1.00  0.00           C  
ATOM   2368  OE1 GLU   162     233.826  -4.024 -42.595  1.00  0.00           O  
ATOM   2369  OE2 GLU   162     231.979  -3.783 -41.509  1.00  0.00           O  
ATOM   2370  C   GLU   162     233.468  -6.106 -36.939  1.00  0.00           C  
ATOM   2371  O   GLU   162     234.395  -5.375 -36.483  1.00  0.00           O  
ATOM   2372  N   ASP   163     232.507  -6.640 -36.173  1.00  0.00           N  
ATOM   2373  H   ASP   163     231.965  -7.420 -36.518  1.00  0.00           H  
ATOM   2374  CA  ASP   163     232.207  -6.235 -34.821  1.00  0.00           C  
ATOM   2375  HA  ASP   163     232.494  -5.185 -34.755  1.00  0.00           H  
ATOM   2376  CB  ASP   163     230.714  -6.236 -34.522  1.00  0.00           C  
ATOM   2377  HB2 ASP   163     230.685  -5.823 -33.514  1.00  0.00           H  
ATOM   2378  HB3 ASP   163     230.231  -5.501 -35.167  1.00  0.00           H  
ATOM   2379  CG  ASP   163     229.938  -7.554 -34.579  1.00  0.00           C  
ATOM   2380  OD1 ASP   163     230.525  -8.682 -34.722  1.00  0.00           O  
ATOM   2381  OD2 ASP   163     228.742  -7.464 -34.282  1.00  0.00           O  
ATOM   2382  C   ASP   163     233.135  -6.929 -33.681  1.00  0.00           C  
ATOM   2383  O   ASP   163     232.651  -7.383 -32.609  1.00  0.00           O  
ATOM   2384  N   VAL   164     234.433  -6.933 -33.962  1.00  0.00           N  
ATOM   2385  H   VAL   164     234.596  -6.476 -34.848  1.00  0.00           H  
ATOM   2386  CA  VAL   164     235.512  -7.315 -33.027  1.00  0.00           C  
ATOM   2387  HA  VAL   164     235.027  -7.781 -32.169  1.00  0.00           H  
ATOM   2388  CB  VAL   164     236.433  -8.452 -33.589  1.00  0.00           C  
ATOM   2389  HB  VAL   164     236.980  -8.019 -34.427  1.00  0.00           H  
ATOM   2390  CG1 VAL   164     237.520  -8.704 -32.503  1.00  0.00           C  
ATOM   2391 HG11 VAL   164     237.052  -9.037 -31.577  1.00  0.00           H  
ATOM   2392 HG12 VAL   164     237.994  -9.621 -32.854  1.00  0.00           H  
ATOM   2393 HG13 VAL   164     238.277  -7.927 -32.399  1.00  0.00           H  
ATOM   2394  CG2 VAL   164     235.721  -9.743 -34.260  1.00  0.00           C  
ATOM   2395 HG21 VAL   164     234.981 -10.180 -33.590  1.00  0.00           H  
ATOM   2396 HG22 VAL   164     235.170  -9.296 -35.087  1.00  0.00           H  
ATOM   2397 HG23 VAL   164     236.432 -10.398 -34.763  1.00  0.00           H  
ATOM   2398  C   VAL   164     236.399  -6.046 -32.618  1.00  0.00           C  
ATOM   2399  O   VAL   164     236.727  -5.183 -33.480  1.00  0.00           O  
ATOM   2400  N   GLY   165     236.937  -6.016 -31.421  1.00  0.00           N  
ATOM   2401  H   GLY   165     236.750  -6.830 -30.853  1.00  0.00           H  
ATOM   2402  CA  GLY   165     237.741  -4.937 -30.926  1.00  0.00           C  
ATOM   2403  HA2 GLY   165     238.632  -4.727 -31.518  1.00  0.00           H  
ATOM   2404  HA3 GLY   165     237.164  -4.013 -30.907  1.00  0.00           H  
ATOM   2405  C   GLY   165     238.109  -5.072 -29.466  1.00  0.00           C  
ATOM   2406  O   GLY   165     237.966  -6.127 -28.869  1.00  0.00           O  
ATOM   2407  N   SER   166     238.631  -4.017 -28.890  1.00  0.00           N  
ATOM   2408  H   SER   166     238.766  -3.142 -29.375  1.00  0.00           H  
ATOM   2409  CA  SER   166     239.053  -3.971 -27.417  1.00  0.00           C  
ATOM   2410  HA  SER   166     239.478  -4.941 -27.158  1.00  0.00           H  
ATOM   2411  CB  SER   166     240.148  -2.951 -27.025  1.00  0.00           C  
ATOM   2412  HB2 SER   166     241.105  -3.116 -27.520  1.00  0.00           H  
ATOM   2413  HB3 SER   166     239.779  -1.981 -27.357  1.00  0.00           H  
ATOM   2414  OG  SER   166     240.162  -2.752 -25.631  1.00  0.00           O  
ATOM   2415  HG  SER   166     240.575  -1.944 -25.318  1.00  0.00           H  
ATOM   2416  C   SER   166     237.697  -3.702 -26.615  1.00  0.00           C  
ATOM   2417  O   SER   166     236.690  -3.118 -27.078  1.00  0.00           O  
ATOM   2418  N   ASN   167     237.537  -4.390 -25.517  1.00  0.00           N  
ATOM   2419  H   ASN   167     238.265  -5.021 -25.212  1.00  0.00           H  
ATOM   2420  CA  ASN   167     236.317  -4.465 -24.718  1.00  0.00           C  
ATOM   2421  HA  ASN   167     236.476  -5.240 -23.968  1.00  0.00           H  
ATOM   2422  CB  ASN   167     235.961  -3.078 -24.013  1.00  0.00           C  
ATOM   2423  HB2 ASN   167     235.862  -2.269 -24.737  1.00  0.00           H  
ATOM   2424  HB3 ASN   167     235.045  -3.246 -23.447  1.00  0.00           H  
ATOM   2425  CG  ASN   167     237.034  -2.668 -22.981  1.00  0.00           C  
ATOM   2426  OD1 ASN   167     237.874  -1.827 -23.238  1.00  0.00           O  
ATOM   2427  ND2 ASN   167     236.897  -3.175 -21.841  1.00  0.00           N  
ATOM   2428 HD21 ASN   167     237.560  -3.083 -21.084  1.00  0.00           H  
ATOM   2429 HD22 ASN   167     236.017  -3.629 -21.645  1.00  0.00           H  
ATOM   2430  C   ASN   167     235.032  -5.065 -25.460  1.00  0.00           C  
ATOM   2431  O   ASN   167     233.882  -4.735 -25.186  1.00  0.00           O  
ATOM   2432  N   LYS   168     235.210  -5.936 -26.490  1.00  0.00           N  
ATOM   2433  H   LYS   168     236.139  -6.320 -26.587  1.00  0.00           H  
ATOM   2434  CA  LYS   168     234.039  -6.340 -27.428  1.00  0.00           C  
ATOM   2435  HA  LYS   168     234.673  -6.924 -28.096  1.00  0.00           H  
ATOM   2436  CB  LYS   168     233.051  -7.347 -26.769  1.00  0.00           C  
ATOM   2437  HB2 LYS   168     233.389  -7.775 -25.825  1.00  0.00           H  
ATOM   2438  HB3 LYS   168     232.173  -6.738 -26.554  1.00  0.00           H  
ATOM   2439  CG  LYS   168     232.604  -8.385 -27.822  1.00  0.00           C  
ATOM   2440  HG2 LYS   168     232.493  -8.013 -28.840  1.00  0.00           H  
ATOM   2441  HG3 LYS   168     233.427  -9.058 -28.064  1.00  0.00           H  
ATOM   2442  CD  LYS   168     231.311  -9.080 -27.301  1.00  0.00           C  
ATOM   2443  HD2 LYS   168     231.791  -9.755 -26.591  1.00  0.00           H  
ATOM   2444  HD3 LYS   168     230.711  -8.387 -26.711  1.00  0.00           H  
ATOM   2445  CE  LYS   168     230.474  -9.750 -28.382  1.00  0.00           C  
ATOM   2446  HE2 LYS   168     231.093 -10.388 -29.013  1.00  0.00           H  
ATOM   2447  HE3 LYS   168     229.719 -10.408 -27.951  1.00  0.00           H  
ATOM   2448  NZ  LYS   168     229.864  -8.696 -29.310  1.00  0.00           N  
ATOM   2449  HZ1 LYS   168     229.191  -9.134 -29.922  1.00  0.00           H  
ATOM   2450  HZ2 LYS   168     229.421  -7.981 -28.750  1.00  0.00           H  
ATOM   2451  HZ3 LYS   168     230.550  -8.144 -29.805  1.00  0.00           H  
ATOM   2452  C   LYS   168     233.485  -5.199 -28.351  1.00  0.00           C  
ATOM   2453  O   LYS   168     232.333  -5.251 -28.787  1.00  0.00           O  
ATOM   2454  N   GLY   169     234.260  -4.181 -28.587  1.00  0.00           N  
ATOM   2455  H   GLY   169     235.240  -4.326 -28.388  1.00  0.00           H  
ATOM   2456  CA  GLY   169     233.952  -3.052 -29.412  1.00  0.00           C  
ATOM   2457  HA2 GLY   169     232.996  -2.610 -29.132  1.00  0.00           H  
ATOM   2458  HA3 GLY   169     234.666  -2.236 -29.297  1.00  0.00           H  
ATOM   2459  C   GLY   169     233.830  -3.352 -30.954  1.00  0.00           C  
ATOM   2460  O   GLY   169     233.679  -4.506 -31.380  1.00  0.00           O  
ATOM   2461  N   ALA   170     234.016  -2.256 -31.738  1.00  0.00           N  
ATOM   2462  H   ALA   170     234.000  -1.393 -31.213  1.00  0.00           H  
ATOM   2463  CA  ALA   170     234.213  -2.259 -33.253  1.00  0.00           C  
ATOM   2464  HA  ALA   170     234.422  -3.278 -33.578  1.00  0.00           H  
ATOM   2465  CB  ALA   170     232.923  -1.777 -33.881  1.00  0.00           C  
ATOM   2466  HB1 ALA   170     233.092  -1.214 -34.799  1.00  0.00           H  
ATOM   2467  HB2 ALA   170     232.224  -2.613 -33.915  1.00  0.00           H  
ATOM   2468  HB3 ALA   170     232.469  -0.980 -33.293  1.00  0.00           H  
ATOM   2469  C   ALA   170     235.478  -1.440 -33.731  1.00  0.00           C  
ATOM   2470  O   ALA   170     236.013  -0.652 -33.000  1.00  0.00           O  
ATOM   2471  N   ILE   171     235.989  -1.710 -34.924  1.00  0.00           N  
ATOM   2472  H   ILE   171     235.499  -2.457 -35.394  1.00  0.00           H  
ATOM   2473  CA  ILE   171     237.304  -1.217 -35.353  1.00  0.00           C  
ATOM   2474  HA  ILE   171     238.026  -1.369 -34.552  1.00  0.00           H  
ATOM   2475  CB  ILE   171     237.795  -2.086 -36.515  1.00  0.00           C  
ATOM   2476  HB  ILE   171     237.660  -3.124 -36.212  1.00  0.00           H  
ATOM   2477  CG2 ILE   171     236.988  -1.922 -37.811  1.00  0.00           C  
ATOM   2478 HG21 ILE   171     237.406  -2.455 -38.665  1.00  0.00           H  
ATOM   2479 HG22 ILE   171     235.973  -2.211 -37.539  1.00  0.00           H  
ATOM   2480 HG23 ILE   171     236.868  -0.869 -38.066  1.00  0.00           H  
ATOM   2481  CG1 ILE   171     239.297  -1.996 -36.872  1.00  0.00           C  
ATOM   2482 HG12 ILE   171     239.504  -2.865 -37.497  1.00  0.00           H  
ATOM   2483 HG13 ILE   171     239.604  -1.120 -37.444  1.00  0.00           H  
ATOM   2484  CD1 ILE   171     240.376  -2.082 -35.758  1.00  0.00           C  
ATOM   2485 HD11 ILE   171     241.342  -2.108 -36.261  1.00  0.00           H  
ATOM   2486 HD12 ILE   171     240.232  -1.158 -35.197  1.00  0.00           H  
ATOM   2487 HD13 ILE   171     240.227  -3.024 -35.230  1.00  0.00           H  
ATOM   2488  C   ILE   171     237.447   0.231 -35.677  1.00  0.00           C  
ATOM   2489  O   ILE   171     238.506   0.829 -35.564  1.00  0.00           O  
ATOM   2490  N   ILE   172     236.332   0.856 -36.024  1.00  0.00           N  
ATOM   2491  H   ILE   172     235.462   0.348 -35.956  1.00  0.00           H  
ATOM   2492  CA  ILE   172     236.258   2.296 -36.352  1.00  0.00           C  
ATOM   2493  HA  ILE   172     237.019   2.618 -37.064  1.00  0.00           H  
ATOM   2494  CB  ILE   172     234.864   2.697 -36.804  1.00  0.00           C  
ATOM   2495  HB  ILE   172     234.090   2.331 -36.130  1.00  0.00           H  
ATOM   2496  CG2 ILE   172     234.710   4.257 -37.100  1.00  0.00           C  
ATOM   2497 HG21 ILE   172     235.523   4.442 -37.802  1.00  0.00           H  
ATOM   2498 HG22 ILE   172     233.737   4.514 -37.521  1.00  0.00           H  
ATOM   2499 HG23 ILE   172     234.954   4.991 -36.332  1.00  0.00           H  
ATOM   2500  CG1 ILE   172     234.644   2.004 -38.150  1.00  0.00           C  
ATOM   2501 HG12 ILE   172     235.375   2.218 -38.930  1.00  0.00           H  
ATOM   2502 HG13 ILE   172     234.616   0.917 -38.068  1.00  0.00           H  
ATOM   2503  CD1 ILE   172     233.351   2.449 -38.943  1.00  0.00           C  
ATOM   2504 HD11 ILE   172     232.447   2.301 -38.352  1.00  0.00           H  
ATOM   2505 HD12 ILE   172     233.586   3.419 -39.383  1.00  0.00           H  
ATOM   2506 HD13 ILE   172     233.315   1.676 -39.711  1.00  0.00           H  
ATOM   2507  C   ILE   172     236.751   3.141 -35.126  1.00  0.00           C  
ATOM   2508  O   ILE   172     237.593   3.998 -35.322  1.00  0.00           O  
ATOM   2509  N   GLY   173     236.441   2.721 -33.867  1.00  0.00           N  
ATOM   2510  H   GLY   173     235.737   2.000 -33.806  1.00  0.00           H  
ATOM   2511  CA  GLY   173     236.841   3.320 -32.535  1.00  0.00           C  
ATOM   2512  HA2 GLY   173     236.371   4.294 -32.402  1.00  0.00           H  
ATOM   2513  HA3 GLY   173     236.202   2.796 -31.824  1.00  0.00           H  
ATOM   2514  C   GLY   173     238.431   3.292 -32.275  1.00  0.00           C  
ATOM   2515  O   GLY   173     238.884   4.243 -31.668  1.00  0.00           O  
ATOM   2516  N   LEU   174     239.119   2.257 -32.673  1.00  0.00           N  
ATOM   2517  H   LEU   174     238.503   1.565 -33.075  1.00  0.00           H  
ATOM   2518  CA  LEU   174     240.566   2.164 -32.625  1.00  0.00           C  
ATOM   2519  HA  LEU   174     240.849   2.368 -31.593  1.00  0.00           H  
ATOM   2520  CB  LEU   174     241.036   0.732 -32.772  1.00  0.00           C  
ATOM   2521  HB2 LEU   174     240.408   0.256 -33.525  1.00  0.00           H  
ATOM   2522  HB3 LEU   174     242.039   0.676 -33.197  1.00  0.00           H  
ATOM   2523  CG  LEU   174     240.867  -0.165 -31.551  1.00  0.00           C  
ATOM   2524  HG  LEU   174     239.873  -0.116 -31.105  1.00  0.00           H  
ATOM   2525  CD1 LEU   174     240.937  -1.660 -32.019  1.00  0.00           C  
ATOM   2526 HD11 LEU   174     240.771  -2.358 -31.198  1.00  0.00           H  
ATOM   2527 HD12 LEU   174     240.085  -1.676 -32.699  1.00  0.00           H  
ATOM   2528 HD13 LEU   174     241.885  -1.798 -32.538  1.00  0.00           H  
ATOM   2529  CD2 LEU   174     241.903   0.143 -30.437  1.00  0.00           C  
ATOM   2530 HD21 LEU   174     242.966   0.155 -30.677  1.00  0.00           H  
ATOM   2531 HD22 LEU   174     241.659   1.009 -29.821  1.00  0.00           H  
ATOM   2532 HD23 LEU   174     241.621  -0.594 -29.685  1.00  0.00           H  
ATOM   2533  C   LEU   174     241.248   3.064 -33.686  1.00  0.00           C  
ATOM   2534  O   LEU   174     242.298   3.511 -33.434  1.00  0.00           O  
ATOM   2535  N   MET   175     240.579   3.339 -34.831  1.00  0.00           N  
ATOM   2536  H   MET   175     239.696   2.872 -34.980  1.00  0.00           H  
ATOM   2537  CA  MET   175     241.096   4.046 -36.014  1.00  0.00           C  
ATOM   2538  HA  MET   175     242.105   3.721 -36.269  1.00  0.00           H  
ATOM   2539  CB  MET   175     240.172   3.683 -37.190  1.00  0.00           C  
ATOM   2540  HB2 MET   175     240.114   2.602 -37.324  1.00  0.00           H  
ATOM   2541  HB3 MET   175     239.155   4.072 -37.146  1.00  0.00           H  
ATOM   2542  CG  MET   175     240.749   4.351 -38.477  1.00  0.00           C  
ATOM   2543  HG2 MET   175     240.681   5.431 -38.341  1.00  0.00           H  
ATOM   2544  HG3 MET   175     241.800   4.086 -38.592  1.00  0.00           H  
ATOM   2545  SD  MET   175     240.006   3.893 -40.057  1.00  0.00           S  
ATOM   2546  CE  MET   175     238.268   4.389 -39.878  1.00  0.00           C  
ATOM   2547  HE1 MET   175     238.237   5.293 -39.270  1.00  0.00           H  
ATOM   2548  HE2 MET   175     237.929   4.605 -40.892  1.00  0.00           H  
ATOM   2549  HE3 MET   175     237.858   3.478 -39.442  1.00  0.00           H  
ATOM   2550  C   MET   175     241.057   5.530 -35.543  1.00  0.00           C  
ATOM   2551  O   MET   175     242.052   6.244 -35.680  1.00  0.00           O  
ATOM   2552  N   VAL   176     239.928   5.951 -34.970  1.00  0.00           N  
ATOM   2553  H   VAL   176     239.142   5.317 -34.966  1.00  0.00           H  
ATOM   2554  CA  VAL   176     239.799   7.180 -34.183  1.00  0.00           C  
ATOM   2555  HA  VAL   176     240.183   7.924 -34.881  1.00  0.00           H  
ATOM   2556  CB  VAL   176     238.414   7.665 -34.001  1.00  0.00           C  
ATOM   2557  HB  VAL   176     237.887   6.937 -33.385  1.00  0.00           H  
ATOM   2558  CG1 VAL   176     238.179   9.018 -33.283  1.00  0.00           C  
ATOM   2559 HG11 VAL   176     237.118   9.267 -33.303  1.00  0.00           H  
ATOM   2560 HG12 VAL   176     238.446   9.095 -32.229  1.00  0.00           H  
ATOM   2561 HG13 VAL   176     238.712   9.831 -33.775  1.00  0.00           H  
ATOM   2562  CG2 VAL   176     237.690   7.606 -35.344  1.00  0.00           C  
ATOM   2563 HG21 VAL   176     236.742   8.137 -35.251  1.00  0.00           H  
ATOM   2564 HG22 VAL   176     238.234   8.155 -36.113  1.00  0.00           H  
ATOM   2565 HG23 VAL   176     237.461   6.607 -35.717  1.00  0.00           H  
ATOM   2566  C   VAL   176     240.641   7.330 -32.925  1.00  0.00           C  
ATOM   2567  O   VAL   176     241.035   8.463 -32.502  1.00  0.00           O  
ATOM   2568  N   GLY   177     240.948   6.219 -32.266  1.00  0.00           N  
ATOM   2569  H   GLY   177     240.645   5.317 -32.605  1.00  0.00           H  
ATOM   2570  CA  GLY   177     241.705   6.313 -30.960  1.00  0.00           C  
ATOM   2571  HA2 GLY   177     241.202   7.001 -30.281  1.00  0.00           H  
ATOM   2572  HA3 GLY   177     241.493   5.370 -30.456  1.00  0.00           H  
ATOM   2573  C   GLY   177     243.238   6.421 -30.914  1.00  0.00           C  
ATOM   2574  O   GLY   177     243.744   6.891 -29.900  1.00  0.00           O  
ATOM   2575  N   GLY   178     243.944   6.142 -31.999  1.00  0.00           N  
ATOM   2576  H   GLY   178     243.398   6.034 -32.841  1.00  0.00           H  
ATOM   2577  CA  GLY   178     245.456   6.223 -32.183  1.00  0.00           C  
ATOM   2578  HA2 GLY   178     245.676   7.169 -32.678  1.00  0.00           H  
ATOM   2579  HA3 GLY   178     245.855   6.266 -31.170  1.00  0.00           H  
ATOM   2580  C   GLY   178     246.207   5.032 -32.981  1.00  0.00           C  
ATOM   2581  O   GLY   178     247.461   4.996 -33.052  1.00  0.00           O  
ATOM   2582  N   VAL   179     245.502   4.097 -33.488  1.00  0.00           N  
ATOM   2583  H   VAL   179     244.502   4.235 -33.514  1.00  0.00           H  
ATOM   2584  CA  VAL   179     246.014   2.982 -34.248  1.00  0.00           C  
ATOM   2585  HA  VAL   179     247.103   2.951 -34.274  1.00  0.00           H  
ATOM   2586  CB  VAL   179     245.528   1.728 -33.487  1.00  0.00           C  
ATOM   2587  HB  VAL   179     244.439   1.762 -33.464  1.00  0.00           H  
ATOM   2588  CG1 VAL   179     246.197   0.457 -34.194  1.00  0.00           C  
ATOM   2589 HG11 VAL   179     247.287   0.415 -34.184  1.00  0.00           H  
ATOM   2590 HG12 VAL   179     245.852  -0.495 -33.792  1.00  0.00           H  
ATOM   2591 HG13 VAL   179     245.770   0.408 -35.195  1.00  0.00           H  
ATOM   2592  CG2 VAL   179     246.061   1.806 -32.044  1.00  0.00           C  
ATOM   2593 HG21 VAL   179     246.875   2.526 -31.965  1.00  0.00           H  
ATOM   2594 HG22 VAL   179     245.292   2.037 -31.308  1.00  0.00           H  
ATOM   2595 HG23 VAL   179     246.437   0.845 -31.692  1.00  0.00           H  
ATOM   2596  C   VAL   179     245.573   3.122 -35.736  1.00  0.00           C  
ATOM   2597  O   VAL   179     244.528   3.685 -36.082  1.00  0.00           O  
ATOM   2598  N   VAL   180     246.422   2.747 -36.697  1.00  0.00           N  
ATOM   2599  H   VAL   180     247.211   2.194 -36.395  1.00  0.00           H  
ATOM   2600  CA  VAL   180     246.319   3.021 -38.142  1.00  0.00           C  
ATOM   2601  HA  VAL   180     245.418   3.614 -38.294  1.00  0.00           H  
ATOM   2602  CB  VAL   180     247.438   3.989 -38.646  1.00  0.00           C  
ATOM   2603  HB  VAL   180     248.411   3.498 -38.665  1.00  0.00           H  
ATOM   2604  CG1 VAL   180     247.213   4.405 -40.135  1.00  0.00           C  
ATOM   2605 HG11 VAL   180     246.411   5.142 -40.184  1.00  0.00           H  
ATOM   2606 HG12 VAL   180     248.012   5.002 -40.576  1.00  0.00           H  
ATOM   2607 HG13 VAL   180     247.077   3.515 -40.748  1.00  0.00           H  
ATOM   2608  CG2 VAL   180     247.629   5.302 -37.774  1.00  0.00           C  
ATOM   2609 HG21 VAL   180     248.091   6.095 -38.362  1.00  0.00           H  
ATOM   2610 HG22 VAL   180     246.687   5.655 -37.356  1.00  0.00           H  
ATOM   2611 HG23 VAL   180     248.220   5.177 -36.866  1.00  0.00           H  
ATOM   2612  C   VAL   180     246.441   1.779 -38.940  1.00  0.00           C  
ATOM   2613  O   VAL   180     247.344   0.882 -38.786  1.00  0.00           O  
ATOM   2614  N   ILE   181     245.493   1.556 -39.948  1.00  0.00           N  
ATOM   2615  H   ILE   181     244.723   2.202 -40.039  1.00  0.00           H  
ATOM   2616  CA  ILE   181     245.325   0.385 -40.958  1.00  0.00           C  
ATOM   2617  HA  ILE   181     246.316  -0.044 -41.104  1.00  0.00           H  
ATOM   2618  CB  ILE   181     244.455  -0.699 -40.356  1.00  0.00           C  
ATOM   2619  HB  ILE   181     244.932  -1.195 -39.511  1.00  0.00           H  
ATOM   2620  CG2 ILE   181     243.087  -0.123 -39.953  1.00  0.00           C  
ATOM   2621 HG21 ILE   181     242.474   0.144 -40.815  1.00  0.00           H  
ATOM   2622 HG22 ILE   181     242.521  -0.887 -39.421  1.00  0.00           H  
ATOM   2623 HG23 ILE   181     243.207   0.780 -39.353  1.00  0.00           H  
ATOM   2624  CG1 ILE   181     244.346  -1.884 -41.264  1.00  0.00           C  
ATOM   2625 HG12 ILE   181     243.908  -2.702 -40.692  1.00  0.00           H  
ATOM   2626 HG13 ILE   181     243.686  -1.695 -42.111  1.00  0.00           H  
ATOM   2627  CD1 ILE   181     245.696  -2.510 -41.652  1.00  0.00           C  
ATOM   2628 HD11 ILE   181     246.185  -2.000 -42.482  1.00  0.00           H  
ATOM   2629 HD12 ILE   181     246.432  -2.644 -40.859  1.00  0.00           H  
ATOM   2630 HD13 ILE   181     245.570  -3.542 -41.982  1.00  0.00           H  
ATOM   2631  C   ILE   181     244.746   0.998 -42.326  1.00  0.00           C  
ATOM   2632  O   ILE   181     243.991   1.930 -42.238  1.00  0.00           O  
ATOM   2633  N   ALA   182     245.140   0.385 -43.440  1.00  0.00           N  
ATOM   2634  H   ALA   182     245.765  -0.397 -43.304  1.00  0.00           H  
ATOM   2635  CA  ALA   182     244.891   0.836 -44.824  1.00  0.00           C  
ATOM   2636  HA  ALA   182     244.192   1.672 -44.856  1.00  0.00           H  
ATOM   2637  CB  ALA   182     246.231   1.461 -45.289  1.00  0.00           C  
ATOM   2638  HB1 ALA   182     246.317   1.565 -46.370  1.00  0.00           H  
ATOM   2639  HB2 ALA   182     246.241   2.477 -44.893  1.00  0.00           H  
ATOM   2640  HB3 ALA   182     247.091   0.928 -44.886  1.00  0.00           H  
ATOM   2641  C   ALA   182     244.415  -0.288 -45.762  1.00  0.00           C  
ATOM   2642  O   ALA   182     244.677  -1.489 -45.432  1.00  0.00           O  
ATOM   2643  OXT ALA   182     243.916  -0.093 -46.870  1.00  0.00           O  
TER    2644      ALA   182 
END   
