# Supplementary material for: Exploring Structural Insights of Aβ42 and α-Synuclein Monomers and Heterodimer: A Comparative Study Using Implicit and Explicit Solvent Simulations
Source: J Phys Chem B. 2024 May 3;128(19):4655–69. doi: 10.1021/acs.jpcb.4c00503 (PMC11103699; doi:10.1021/acs.jpcb.4c00503)
Supplement: Supplementary file 3 — jp4c00503_si_003.zip [file jp4c00503_si_003.zip › rep/3_ab42_asyn_STARTING19.pdb]

ATOM      1  N   MET     1     250.965  35.980   1.756  1.00  0.00           N  
ATOM      2  H1  MET     1     250.118  36.495   1.949  1.00  0.00           H  
ATOM      3  H2  MET     1     251.602  36.580   1.252  1.00  0.00           H  
ATOM      4  H3  MET     1     251.267  35.522   2.604  1.00  0.00           H  
ATOM      5  CA  MET     1     250.631  34.877   0.809  1.00  0.00           C  
ATOM      6  HA  MET     1     251.211  34.980  -0.108  1.00  0.00           H  
ATOM      7  CB  MET     1     250.966  33.522   1.452  1.00  0.00           C  
ATOM      8  HB2 MET     1     250.668  33.538   2.500  1.00  0.00           H  
ATOM      9  HB3 MET     1     250.422  32.733   0.933  1.00  0.00           H  
ATOM     10  CG  MET     1     252.471  33.254   1.353  1.00  0.00           C  
ATOM     11  HG2 MET     1     252.688  32.238   1.684  1.00  0.00           H  
ATOM     12  HG3 MET     1     252.801  33.378   0.322  1.00  0.00           H  
ATOM     13  SD  MET     1     253.361  34.426   2.407  1.00  0.00           S  
ATOM     14  CE  MET     1     254.923  34.409   1.490  1.00  0.00           C  
ATOM     15  HE1 MET     1     254.748  34.743   0.467  1.00  0.00           H  
ATOM     16  HE2 MET     1     255.636  35.077   1.973  1.00  0.00           H  
ATOM     17  HE3 MET     1     255.326  33.396   1.477  1.00  0.00           H  
ATOM     18  C   MET     1     249.137  34.933   0.477  1.00  0.00           C  
ATOM     19  O   MET     1     248.722  34.621  -0.622  1.00  0.00           O  
ATOM     20  N   ASP     2     248.321  35.325   1.418  1.00  0.00           N  
ATOM     21  H   ASP     2     248.648  35.589   2.336  1.00  0.00           H  
ATOM     22  CA  ASP     2     246.860  35.394   1.143  1.00  0.00           C  
ATOM     23  HA  ASP     2     246.483  34.412   0.855  1.00  0.00           H  
ATOM     24  CB  ASP     2     246.122  35.851   2.403  1.00  0.00           C  
ATOM     25  HB2 ASP     2     246.540  36.794   2.756  1.00  0.00           H  
ATOM     26  HB3 ASP     2     245.066  35.987   2.170  1.00  0.00           H  
ATOM     27  CG  ASP     2     246.270  34.789   3.492  1.00  0.00           C  
ATOM     28  OD1 ASP     2     247.395  34.465   3.827  1.00  0.00           O  
ATOM     29  OD2 ASP     2     245.256  34.323   3.978  1.00  0.00           O  
ATOM     30  C   ASP     2     246.615  36.397   0.013  1.00  0.00           C  
ATOM     31  O   ASP     2     246.715  37.594   0.194  1.00  0.00           O  
ATOM     32  N   VAL     3     246.315  35.909  -1.159  1.00  0.00           N  
ATOM     33  H   VAL     3     246.234  34.914  -1.312  1.00  0.00           H  
ATOM     34  CA  VAL     3     246.085  36.822  -2.313  1.00  0.00           C  
ATOM     35  HA  VAL     3     247.019  37.297  -2.611  1.00  0.00           H  
ATOM     36  CB  VAL     3     245.544  36.021  -3.498  1.00  0.00           C  
ATOM     37  HB  VAL     3     245.929  36.592  -2.653  1.00  0.00           H  
ATOM     38  CG1 VAL     3     245.317  36.957  -4.685  1.00  0.00           C  
ATOM     39 HG11 VAL     3     246.192  37.592  -4.820  1.00  0.00           H  
ATOM     40 HG12 VAL     3     244.442  37.579  -4.495  1.00  0.00           H  
ATOM     41 HG13 VAL     3     245.154  36.367  -5.587  1.00  0.00           H  
ATOM     42  CG2 VAL     3     246.556  34.939  -3.886  1.00  0.00           C  
ATOM     43 HG21 VAL     3     246.303  34.541  -4.869  1.00  0.00           H  
ATOM     44 HG22 VAL     3     246.525  34.135  -3.151  1.00  0.00           H  
ATOM     45 HG23 VAL     3     247.557  35.370  -3.912  1.00  0.00           H  
ATOM     46  C   VAL     3     245.072  37.899  -1.920  1.00  0.00           C  
ATOM     47  O   VAL     3     244.919  38.896  -2.594  1.00  0.00           O  
ATOM     48  N   PHE     4     244.376  37.704  -0.834  1.00  0.00           N  
ATOM     49  H   PHE     4     244.495  36.875  -0.269  1.00  0.00           H  
ATOM     50  CA  PHE     4     243.374  38.718  -0.399  1.00  0.00           C  
ATOM     51  HA  PHE     4     242.801  39.075  -1.255  1.00  0.00           H  
ATOM     52  CB  PHE     4     242.409  38.085   0.605  1.00  0.00           C  
ATOM     53  HB2 PHE     4     242.930  37.548   1.397  1.00  0.00           H  
ATOM     54  HB3 PHE     4     241.737  38.821   1.047  1.00  0.00           H  
ATOM     55  CG  PHE     4     241.536  37.072  -0.102  1.00  0.00           C  
ATOM     56  CD1 PHE     4     240.340  37.483  -0.703  1.00  0.00           C  
ATOM     57  HD1 PHE     4     240.041  38.530  -0.658  1.00  0.00           H  
ATOM     58  CE1 PHE     4     239.528  36.550  -1.361  1.00  0.00           C  
ATOM     59  HE1 PHE     4     238.596  36.869  -1.828  1.00  0.00           H  
ATOM     60  CZ  PHE     4     239.915  35.205  -1.418  1.00  0.00           C  
ATOM     61  HZ  PHE     4     239.285  34.477  -1.929  1.00  0.00           H  
ATOM     62  CE2 PHE     4     241.114  34.796  -0.817  1.00  0.00           C  
ATOM     63  HE2 PHE     4     241.415  33.749  -0.864  1.00  0.00           H  
ATOM     64  CD2 PHE     4     241.923  35.727  -0.159  1.00  0.00           C  
ATOM     65  HD2 PHE     4     242.854  35.406   0.309  1.00  0.00           H  
ATOM     66  C   PHE     4     244.096  39.896   0.259  1.00  0.00           C  
ATOM     67  O   PHE     4     243.835  41.043  -0.045  1.00  0.00           O  
ATOM     68  N   MET     5     245.006  39.623   1.154  1.00  0.00           N  
ATOM     69  H   MET     5     245.230  38.672   1.409  1.00  0.00           H  
ATOM     70  CA  MET     5     245.745  40.728   1.827  1.00  0.00           C  
ATOM     71  HA  MET     5     245.078  41.283   2.487  1.00  0.00           H  
ATOM     72  CB  MET     5     246.887  40.143   2.665  1.00  0.00           C  
ATOM     73  HB2 MET     5     247.372  39.343   2.105  1.00  0.00           H  
ATOM     74  HB3 MET     5     247.614  40.926   2.881  1.00  0.00           H  
ATOM     75  CG  MET     5     246.334  39.584   3.979  1.00  0.00           C  
ATOM     76  HG2 MET     5     245.486  38.930   3.775  1.00  0.00           H  
ATOM     77  HG3 MET     5     247.110  39.021   4.497  1.00  0.00           H  
ATOM     78  SD  MET     5     245.789  40.953   5.032  1.00  0.00           S  
ATOM     79  CE  MET     5     244.855  39.976   6.239  1.00  0.00           C  
ATOM     80  HE1 MET     5     245.521  39.261   6.722  1.00  0.00           H  
ATOM     81  HE2 MET     5     244.427  40.639   6.991  1.00  0.00           H  
ATOM     82  HE3 MET     5     244.054  39.439   5.731  1.00  0.00           H  
ATOM     83  C   MET     5     246.319  41.670   0.766  1.00  0.00           C  
ATOM     84  O   MET     5     246.161  42.874   0.839  1.00  0.00           O  
ATOM     85  N   LYS     6     246.987  41.132  -0.217  1.00  0.00           N  
ATOM     86  H   LYS     6     247.124  40.133  -0.280  1.00  0.00           H  
ATOM     87  CA  LYS     6     247.572  41.993  -1.282  1.00  0.00           C  
ATOM     88  HA  LYS     6     248.374  42.608  -0.874  1.00  0.00           H  
ATOM     89  CB  LYS     6     248.148  41.110  -2.391  1.00  0.00           C  
ATOM     90  HB2 LYS     6     247.444  40.309  -2.616  1.00  0.00           H  
ATOM     91  HB3 LYS     6     248.309  41.713  -3.285  1.00  0.00           H  
ATOM     92  CG  LYS     6     249.479  40.506  -1.936  1.00  0.00           C  
ATOM     93  HG2 LYS     6     250.188  41.305  -1.717  1.00  0.00           H  
ATOM     94  HG3 LYS     6     249.321  39.905  -1.040  1.00  0.00           H  
ATOM     95  CD  LYS     6     250.038  39.620  -3.052  1.00  0.00           C  
ATOM     96  HD2 LYS     6     249.374  38.769  -3.206  1.00  0.00           H  
ATOM     97  HD3 LYS     6     250.106  40.198  -3.974  1.00  0.00           H  
ATOM     98  CE  LYS     6     251.429  39.117  -2.662  1.00  0.00           C  
ATOM     99  HE2 LYS     6     251.417  38.776  -1.627  1.00  0.00           H  
ATOM    100  HE3 LYS     6     251.715  38.291  -3.313  1.00  0.00           H  
ATOM    101  NZ  LYS     6     252.413  40.228  -2.808  1.00  0.00           N  
ATOM    102  HZ1 LYS     6     252.149  40.993  -2.204  1.00  0.00           H  
ATOM    103  HZ2 LYS     6     253.333  39.899  -2.551  1.00  0.00           H  
ATOM    104  HZ3 LYS     6     252.424  40.544  -3.767  1.00  0.00           H  
ATOM    105  C   LYS     6     246.484  42.898  -1.862  1.00  0.00           C  
ATOM    106  O   LYS     6     246.600  44.108  -1.859  1.00  0.00           O  
ATOM    107  N   GLY     7     245.425  42.323  -2.363  1.00  0.00           N  
ATOM    108  H   GLY     7     245.320  41.318  -2.370  1.00  0.00           H  
ATOM    109  CA  GLY     7     244.331  43.152  -2.944  1.00  0.00           C  
ATOM    110  HA2 GLY     7     244.686  43.660  -3.841  1.00  0.00           H  
ATOM    111  HA3 GLY     7     243.480  42.520  -3.198  1.00  0.00           H  
ATOM    112  C   GLY     7     243.885  44.199  -1.922  1.00  0.00           C  
ATOM    113  O   GLY     7     243.463  45.283  -2.274  1.00  0.00           O  
ATOM    114  N   LEU     8     243.972  43.885  -0.659  1.00  0.00           N  
ATOM    115  H   LEU     8     244.319  42.985  -0.359  1.00  0.00           H  
ATOM    116  CA  LEU     8     243.551  44.864   0.384  1.00  0.00           C  
ATOM    117  HA  LEU     8     242.593  45.311   0.120  1.00  0.00           H  
ATOM    118  CB  LEU     8     243.400  44.140   1.731  1.00  0.00           C  
ATOM    119  HB2 LEU     8     242.920  43.175   1.569  1.00  0.00           H  
ATOM    120  HB3 LEU     8     244.389  43.985   2.162  1.00  0.00           H  
ATOM    121  CG  LEU     8     242.543  44.985   2.700  1.00  0.00           C  
ATOM    122  HG  LEU     8     243.136  44.377   2.017  1.00  0.00           H  
ATOM    123  CD1 LEU     8     241.053  44.699   2.476  1.00  0.00           C  
ATOM    124 HD11 LEU     8     240.842  43.659   2.725  1.00  0.00           H  
ATOM    125 HD12 LEU     8     240.792  44.881   1.433  1.00  0.00           H  
ATOM    126 HD13 LEU     8     240.459  45.352   3.115  1.00  0.00           H  
ATOM    127  CD2 LEU     8     242.900  44.634   4.149  1.00  0.00           C  
ATOM    128 HD21 LEU     8     242.750  43.567   4.312  1.00  0.00           H  
ATOM    129 HD22 LEU     8     242.261  45.199   4.828  1.00  0.00           H  
ATOM    130 HD23 LEU     8     243.943  44.887   4.337  1.00  0.00           H  
ATOM    131  C   LEU     8     244.608  45.965   0.507  1.00  0.00           C  
ATOM    132  O   LEU     8     244.303  47.140   0.455  1.00  0.00           O  
ATOM    133  N   SER     9     245.849  45.594   0.671  1.00  0.00           N  
ATOM    134  H   SER     9     246.111  44.620   0.716  1.00  0.00           H  
ATOM    135  CA  SER     9     246.922  46.620   0.797  1.00  0.00           C  
ATOM    136  HA  SER     9     246.705  47.295   1.625  1.00  0.00           H  
ATOM    137  CB  SER     9     248.259  45.928   1.067  1.00  0.00           C  
ATOM    138  HB2 SER     9     248.325  45.658   2.121  1.00  0.00           H  
ATOM    139  HB3 SER     9     248.335  45.028   0.457  1.00  0.00           H  
ATOM    140  OG  SER     9     249.322  46.817   0.737  1.00  0.00           O  
ATOM    141  HG  SER     9     250.163  46.386   0.905  1.00  0.00           H  
ATOM    142  C   SER     9     247.017  47.422  -0.502  1.00  0.00           C  
ATOM    143  O   SER     9     247.512  48.529  -0.524  1.00  0.00           O  
ATOM    144  N   LYS    10     246.549  46.869  -1.587  1.00  0.00           N  
ATOM    145  H   LYS    10     246.139  45.946  -1.578  1.00  0.00           H  
ATOM    146  CA  LYS    10     246.614  47.601  -2.883  1.00  0.00           C  
ATOM    147  HA  LYS    10     247.598  48.051  -3.014  1.00  0.00           H  
ATOM    148  CB  LYS    10     246.366  46.624  -4.034  1.00  0.00           C  
ATOM    149  HB2 LYS    10     247.062  45.789  -3.959  1.00  0.00           H  
ATOM    150  HB3 LYS    10     245.344  46.250  -3.980  1.00  0.00           H  
ATOM    151  CG  LYS    10     246.575  47.342  -5.366  1.00  0.00           C  
ATOM    152  HG2 LYS    10     245.842  48.143  -5.465  1.00  0.00           H  
ATOM    153  HG3 LYS    10     247.580  47.764  -5.396  1.00  0.00           H  
ATOM    154  CD  LYS    10     246.404  46.350  -6.517  1.00  0.00           C  
ATOM    155  HD2 LYS    10     247.130  45.544  -6.412  1.00  0.00           H  
ATOM    156  HD3 LYS    10     245.396  45.936  -6.492  1.00  0.00           H  
ATOM    157  CE  LYS    10     246.628  47.068  -7.851  1.00  0.00           C  
ATOM    158  HE2 LYS    10     246.221  46.464  -8.662  1.00  0.00           H  
ATOM    159  HE3 LYS    10     246.127  48.036  -7.832  1.00  0.00           H  
ATOM    160  NZ  LYS    10     248.089  47.270  -8.068  1.00  0.00           N  
ATOM    161  HZ1 LYS    10     248.554  46.373  -8.086  1.00  0.00           H  
ATOM    162  HZ2 LYS    10     248.236  47.744  -8.948  1.00  0.00           H  
ATOM    163  HZ3 LYS    10     248.467  47.830  -7.317  1.00  0.00           H  
ATOM    164  C   LYS    10     245.547  48.697  -2.903  1.00  0.00           C  
ATOM    165  O   LYS    10     245.779  49.794  -3.372  1.00  0.00           O  
ATOM    166  N   ALA    11     244.380  48.413  -2.394  1.00  0.00           N  
ATOM    167  H   ALA    11     244.179  47.505  -2.000  1.00  0.00           H  
ATOM    168  CA  ALA    11     243.302  49.441  -2.385  1.00  0.00           C  
ATOM    169  HA  ALA    11     243.134  49.861  -3.377  1.00  0.00           H  
ATOM    170  CB  ALA    11     241.997  48.810  -1.893  1.00  0.00           C  
ATOM    171  HB1 ALA    11     242.147  48.393  -0.897  1.00  0.00           H  
ATOM    172  HB2 ALA    11     241.217  49.571  -1.854  1.00  0.00           H  
ATOM    173  HB3 ALA    11     241.696  48.016  -2.577  1.00  0.00           H  
ATOM    174  C   ALA    11     243.698  50.587  -1.451  1.00  0.00           C  
ATOM    175  O   ALA    11     243.573  51.746  -1.786  1.00  0.00           O  
ATOM    176  N   LYS    12     244.174  50.270  -0.277  1.00  0.00           N  
ATOM    177  H   LYS    12     244.278  49.307   0.010  1.00  0.00           H  
ATOM    178  CA  LYS    12     244.578  51.340   0.678  1.00  0.00           C  
ATOM    179  HA  LYS    12     243.707  51.915   0.994  1.00  0.00           H  
ATOM    180  CB  LYS    12     245.218  50.703   1.914  1.00  0.00           C  
ATOM    181  HB2 LYS    12     244.553  49.938   2.315  1.00  0.00           H  
ATOM    182  HB3 LYS    12     246.169  50.248   1.638  1.00  0.00           H  
ATOM    183  CG  LYS    12     245.457  51.782   2.979  1.00  0.00           C  
ATOM    184  HG2 LYS    12     246.154  52.523   2.586  1.00  0.00           H  
ATOM    185  HG3 LYS    12     244.509  52.265   3.216  1.00  0.00           H  
ATOM    186  CD  LYS    12     246.043  51.153   4.252  1.00  0.00           C  
ATOM    187  HD2 LYS    12     246.814  50.436   3.970  1.00  0.00           H  
ATOM    188  HD3 LYS    12     246.485  51.939   4.864  1.00  0.00           H  
ATOM    189  CE  LYS    12     244.946  50.436   5.054  1.00  0.00           C  
ATOM    190  HE2 LYS    12     244.075  51.085   5.148  1.00  0.00           H  
ATOM    191  HE3 LYS    12     244.660  49.516   4.544  1.00  0.00           H  
ATOM    192  NZ  LYS    12     245.469  50.110   6.408  1.00  0.00           N  
ATOM    193  HZ1 LYS    12     245.734  50.962   6.881  1.00  0.00           H  
ATOM    194  HZ2 LYS    12     244.753  49.638   6.941  1.00  0.00           H  
ATOM    195  HZ3 LYS    12     246.276  49.508   6.321  1.00  0.00           H  
ATOM    196  C   LYS    12     245.586  52.274   0.002  1.00  0.00           C  
ATOM    197  O   LYS    12     245.625  53.461   0.273  1.00  0.00           O  
ATOM    198  N   GLU    13     246.397  51.753  -0.878  1.00  0.00           N  
ATOM    199  H   GLU    13     246.369  50.770  -1.110  1.00  0.00           H  
ATOM    200  CA  GLU    13     247.398  52.614  -1.570  1.00  0.00           C  
ATOM    201  HA  GLU    13     248.013  53.140  -0.840  1.00  0.00           H  
ATOM    202  CB  GLU    13     248.308  51.743  -2.439  1.00  0.00           C  
ATOM    203  HB2 GLU    13     248.778  50.979  -1.820  1.00  0.00           H  
ATOM    204  HB3 GLU    13     247.716  51.265  -3.219  1.00  0.00           H  
ATOM    205  CG  GLU    13     249.388  52.614  -3.081  1.00  0.00           C  
ATOM    206  HG2 GLU    13     248.923  53.351  -3.736  1.00  0.00           H  
ATOM    207  HG3 GLU    13     249.949  53.126  -2.299  1.00  0.00           H  
ATOM    208  CD  GLU    13     250.336  51.735  -3.896  1.00  0.00           C  
ATOM    209  OE1 GLU    13     250.293  50.531  -3.717  1.00  0.00           O  
ATOM    210  OE2 GLU    13     251.086  52.280  -4.688  1.00  0.00           O  
ATOM    211  C   GLU    13     246.672  53.631  -2.452  1.00  0.00           C  
ATOM    212  O   GLU    13     247.123  54.740  -2.638  1.00  0.00           O  
ATOM    213  N   GLY    14     245.547  53.258  -3.000  1.00  0.00           N  
ATOM    214  H   GLY    14     245.165  52.335  -2.851  1.00  0.00           H  
ATOM    215  CA  GLY    14     244.792  54.203  -3.870  1.00  0.00           C  
ATOM    216  HA2 GLY    14     245.483  54.757  -4.505  1.00  0.00           H  
ATOM    217  HA3 GLY    14     244.088  53.652  -4.494  1.00  0.00           H  
ATOM    218  C   GLY    14     244.016  55.192  -2.998  1.00  0.00           C  
ATOM    219  O   GLY    14     243.986  56.374  -3.264  1.00  0.00           O  
ATOM    220  N   VAL    15     243.389  54.714  -1.958  1.00  0.00           N  
ATOM    221  H   VAL    15     243.410  53.730  -1.731  1.00  0.00           H  
ATOM    222  CA  VAL    15     242.617  55.628  -1.069  1.00  0.00           C  
ATOM    223  HA  VAL    15     241.799  56.091  -1.621  1.00  0.00           H  
ATOM    224  CB  VAL    15     242.030  54.830   0.096  1.00  0.00           C  
ATOM    225  HB  VAL    15     242.451  55.400  -0.732  1.00  0.00           H  
ATOM    226  CG1 VAL    15     241.289  55.779   1.044  1.00  0.00           C  
ATOM    227 HG11 VAL    15     242.013  56.388   1.586  1.00  0.00           H  
ATOM    228 HG12 VAL    15     240.702  55.198   1.755  1.00  0.00           H  
ATOM    229 HG13 VAL    15     240.627  56.426   0.468  1.00  0.00           H  
ATOM    230  CG2 VAL    15     241.054  53.784  -0.446  1.00  0.00           C  
ATOM    231 HG21 VAL    15     240.178  54.285  -0.858  1.00  0.00           H  
ATOM    232 HG22 VAL    15     240.748  53.121   0.363  1.00  0.00           H  
ATOM    233 HG23 VAL    15     241.542  53.202  -1.228  1.00  0.00           H  
ATOM    234  C   VAL    15     243.547  56.715  -0.526  1.00  0.00           C  
ATOM    235  O   VAL    15     243.170  57.863  -0.404  1.00  0.00           O  
ATOM    236  N   VAL    16     244.761  56.363  -0.203  1.00  0.00           N  
ATOM    237  H   VAL    16     245.082  55.411  -0.305  1.00  0.00           H  
ATOM    238  CA  VAL    16     245.714  57.376   0.331  1.00  0.00           C  
ATOM    239  HA  VAL    16     245.243  57.951   1.128  1.00  0.00           H  
ATOM    240  CB  VAL    16     246.944  56.669   0.900  1.00  0.00           C  
ATOM    241  HB  VAL    16     246.071  57.180   0.495  1.00  0.00           H  
ATOM    242  CG1 VAL    16     248.003  57.701   1.291  1.00  0.00           C  
ATOM    243 HG11 VAL    16     247.534  58.507   1.855  1.00  0.00           H  
ATOM    244 HG12 VAL    16     248.463  58.108   0.391  1.00  0.00           H  
ATOM    245 HG13 VAL    16     248.767  57.225   1.906  1.00  0.00           H  
ATOM    246  CG2 VAL    16     246.543  55.869   2.138  1.00  0.00           C  
ATOM    247 HG21 VAL    16     247.403  55.310   2.506  1.00  0.00           H  
ATOM    248 HG22 VAL    16     245.746  55.172   1.881  1.00  0.00           H  
ATOM    249 HG23 VAL    16     246.195  56.549   2.916  1.00  0.00           H  
ATOM    250  C   VAL    16     246.142  58.314  -0.799  1.00  0.00           C  
ATOM    251  O   VAL    16     246.127  59.522  -0.656  1.00  0.00           O  
ATOM    252  N   ALA    17     246.516  57.770  -1.924  1.00  0.00           N  
ATOM    253  H   ALA    17     246.527  56.768  -2.052  1.00  0.00           H  
ATOM    254  CA  ALA    17     246.942  58.632  -3.062  1.00  0.00           C  
ATOM    255  HA  ALA    17     247.817  59.233  -2.813  1.00  0.00           H  
ATOM    256  CB  ALA    17     247.279  57.753  -4.269  1.00  0.00           C  
ATOM    257  HB1 ALA    17     246.410  57.152  -4.536  1.00  0.00           H  
ATOM    258  HB2 ALA    17     247.556  58.385  -5.113  1.00  0.00           H  
ATOM    259  HB3 ALA    17     248.112  57.095  -4.019  1.00  0.00           H  
ATOM    260  C   ALA    17     245.806  59.588  -3.428  1.00  0.00           C  
ATOM    261  O   ALA    17     246.026  60.742  -3.730  1.00  0.00           O  
ATOM    262  N   ALA    18     244.590  59.115  -3.404  1.00  0.00           N  
ATOM    263  H   ALA    18     244.399  58.155  -3.155  1.00  0.00           H  
ATOM    264  CA  ALA    18     243.440  59.997  -3.748  1.00  0.00           C  
ATOM    265  HA  ALA    18     243.589  60.509  -4.699  1.00  0.00           H  
ATOM    266  CB  ALA    18     242.163  59.160  -3.839  1.00  0.00           C  
ATOM    267  HB1 ALA    18     241.995  58.648  -2.891  1.00  0.00           H  
ATOM    268  HB2 ALA    18     241.316  59.811  -4.055  1.00  0.00           H  
ATOM    269  HB3 ALA    18     242.267  58.423  -4.636  1.00  0.00           H  
ATOM    270  C   ALA    18     243.275  61.062  -2.662  1.00  0.00           C  
ATOM    271  O   ALA    18     242.883  62.181  -2.931  1.00  0.00           O  
ATOM    272  N   ALA    19     243.568  60.723  -1.436  1.00  0.00           N  
ATOM    273  H   ALA    19     243.891  59.794  -1.206  1.00  0.00           H  
ATOM    274  CA  ALA    19     243.428  61.716  -0.334  1.00  0.00           C  
ATOM    275  HA  ALA    19     242.417  62.119  -0.276  1.00  0.00           H  
ATOM    276  CB  ALA    19     243.765  61.048   1.000  1.00  0.00           C  
ATOM    277  HB1 ALA    19     244.778  60.648   0.961  1.00  0.00           H  
ATOM    278  HB2 ALA    19     243.696  61.782   1.802  1.00  0.00           H  
ATOM    279  HB3 ALA    19     243.062  60.237   1.189  1.00  0.00           H  
ATOM    280  C   ALA    19     244.385  62.885  -0.576  1.00  0.00           C  
ATOM    281  O   ALA    19     243.985  64.031  -0.608  1.00  0.00           O  
ATOM    282  N   GLU    20     245.648  62.604  -0.748  1.00  0.00           N  
ATOM    283  H   GLU    20     245.988  61.653  -0.725  1.00  0.00           H  
ATOM    284  CA  GLU    20     246.629  63.699  -0.987  1.00  0.00           C  
ATOM    285  HA  GLU    20     246.755  64.297  -0.085  1.00  0.00           H  
ATOM    286  CB  GLU    20     247.984  63.097  -1.368  1.00  0.00           C  
ATOM    287  HB2 GLU    20     247.853  62.398  -2.194  1.00  0.00           H  
ATOM    288  HB3 GLU    20     248.664  63.893  -1.670  1.00  0.00           H  
ATOM    289  CG  GLU    20     248.569  62.357  -0.163  1.00  0.00           C  
ATOM    290  HG2 GLU    20     248.763  63.068   0.640  1.00  0.00           H  
ATOM    291  HG3 GLU    20     247.863  61.602   0.183  1.00  0.00           H  
ATOM    292  CD  GLU    20     249.879  61.680  -0.571  1.00  0.00           C  
ATOM    293  OE1 GLU    20     250.268  61.834  -1.720  1.00  0.00           O  
ATOM    294  OE2 GLU    20     250.469  61.017   0.269  1.00  0.00           O  
ATOM    295  C   GLU    20     246.130  64.590  -2.126  1.00  0.00           C  
ATOM    296  O   GLU    20     246.217  65.799  -2.067  1.00  0.00           O  
ATOM    297  N   LYS    21     245.605  64.000  -3.165  1.00  0.00           N  
ATOM    298  H   LYS    21     245.528  62.994  -3.220  1.00  0.00           H  
ATOM    299  CA  LYS    21     245.101  64.811  -4.308  1.00  0.00           C  
ATOM    300  HA  LYS    21     245.853  65.537  -4.618  1.00  0.00           H  
ATOM    301  CB  LYS    21     244.794  63.890  -5.490  1.00  0.00           C  
ATOM    302  HB2 LYS    21     245.587  63.148  -5.583  1.00  0.00           H  
ATOM    303  HB3 LYS    21     243.843  63.386  -5.316  1.00  0.00           H  
ATOM    304  CG  LYS    21     244.708  64.710  -6.782  1.00  0.00           C  
ATOM    305  HG2 LYS    21     243.853  65.385  -6.731  1.00  0.00           H  
ATOM    306  HG3 LYS    21     245.622  65.291  -6.908  1.00  0.00           H  
ATOM    307  CD  LYS    21     244.539  63.764  -7.970  1.00  0.00           C  
ATOM    308  HD2 LYS    21     245.385  63.079  -8.012  1.00  0.00           H  
ATOM    309  HD3 LYS    21     243.617  63.195  -7.853  1.00  0.00           H  
ATOM    310  CE  LYS    21     244.476  64.575  -9.265  1.00  0.00           C  
ATOM    311  HE2 LYS    21     243.615  65.243  -9.236  1.00  0.00           H  
ATOM    312  HE3 LYS    21     245.388  65.163  -9.372  1.00  0.00           H  
ATOM    313  NZ  LYS    21     244.345  63.646 -10.425  1.00  0.00           N  
ATOM    314  HZ1 LYS    21     243.500  63.101 -10.326  1.00  0.00           H  
ATOM    315  HZ2 LYS    21     244.303  64.180 -11.281  1.00  0.00           H  
ATOM    316  HZ3 LYS    21     245.143  63.027 -10.453  1.00  0.00           H  
ATOM    317  C   LYS    21     243.825  65.546  -3.890  1.00  0.00           C  
ATOM    318  O   LYS    21     243.731  66.754  -3.986  1.00  0.00           O  
ATOM    319  N   THR    22     242.837  64.828  -3.432  1.00  0.00           N  
ATOM    320  H   THR    22     242.903  63.823  -3.353  1.00  0.00           H  
ATOM    321  CA  THR    22     241.570  65.488  -3.011  1.00  0.00           C  
ATOM    322  HA  THR    22     241.088  65.971  -3.861  1.00  0.00           H  
ATOM    323  CB  THR    22     240.614  64.439  -2.437  1.00  0.00           C  
ATOM    324  HB  THR    22     241.293  65.188  -2.844  1.00  0.00           H  
ATOM    325  CG2 THR    22     239.221  65.053  -2.265  1.00  0.00           C  
ATOM    326 HG21 THR    22     239.254  65.806  -1.478  1.00  0.00           H  
ATOM    327 HG22 THR    22     238.513  64.270  -1.992  1.00  0.00           H  
ATOM    328 HG23 THR    22     238.910  65.513  -3.203  1.00  0.00           H  
ATOM    329  OG1 THR    22     240.545  63.332  -3.321  1.00  0.00           O  
ATOM    330  HG1 THR    22     239.946  62.673  -2.963  1.00  0.00           H  
ATOM    331  C   THR    22     241.875  66.541  -1.943  1.00  0.00           C  
ATOM    332  O   THR    22     241.228  67.564  -1.863  1.00  0.00           O  
ATOM    333  N   LYS    23     242.859  66.298  -1.121  1.00  0.00           N  
ATOM    334  H   LYS    23     243.402  65.448  -1.181  1.00  0.00           H  
ATOM    335  CA  LYS    23     243.207  67.286  -0.061  1.00  0.00           C  
ATOM    336  HA  LYS    23     242.309  67.608   0.466  1.00  0.00           H  
ATOM    337  CB  LYS    23     244.159  66.638   0.946  1.00  0.00           C  
ATOM    338  HB2 LYS    23     243.715  65.722   1.334  1.00  0.00           H  
ATOM    339  HB3 LYS    23     245.105  66.404   0.458  1.00  0.00           H  
ATOM    340  CG  LYS    23     244.407  67.612   2.099  1.00  0.00           C  
ATOM    341  HG2 LYS    23     244.885  68.513   1.715  1.00  0.00           H  
ATOM    342  HG3 LYS    23     243.456  67.875   2.562  1.00  0.00           H  
ATOM    343  CD  LYS    23     245.316  66.958   3.140  1.00  0.00           C  
ATOM    344  HD2 LYS    23     244.844  66.051   3.517  1.00  0.00           H  
ATOM    345  HD3 LYS    23     246.273  66.706   2.682  1.00  0.00           H  
ATOM    346  CE  LYS    23     245.546  67.933   4.298  1.00  0.00           C  
ATOM    347  HE2 LYS    23     246.032  68.834   3.923  1.00  0.00           H  
ATOM    348  HE3 LYS    23     244.588  68.197   4.746  1.00  0.00           H  
ATOM    349  NZ  LYS    23     246.414  67.292   5.324  1.00  0.00           N  
ATOM    350  HZ1 LYS    23     247.302  67.048   4.909  1.00  0.00           H  
ATOM    351  HZ2 LYS    23     246.565  67.936   6.087  1.00  0.00           H  
ATOM    352  HZ3 LYS    23     245.964  66.457   5.672  1.00  0.00           H  
ATOM    353  C   LYS    23     243.887  68.498  -0.700  1.00  0.00           C  
ATOM    354  O   LYS    23     243.809  69.603  -0.198  1.00  0.00           O  
ATOM    355  N   GLN    24     244.560  68.299  -1.801  1.00  0.00           N  
ATOM    356  H   GLN    24     244.629  67.383  -2.220  1.00  0.00           H  
ATOM    357  CA  GLN    24     245.247  69.438  -2.475  1.00  0.00           C  
ATOM    358  HA  GLN    24     245.677  70.113  -1.735  1.00  0.00           H  
ATOM    359  CB  GLN    24     246.374  68.900  -3.359  1.00  0.00           C  
ATOM    360  HB2 GLN    24     247.035  68.271  -2.763  1.00  0.00           H  
ATOM    361  HB3 GLN    24     245.949  68.312  -4.173  1.00  0.00           H  
ATOM    362  CG  GLN    24     247.169  70.069  -3.937  1.00  0.00           C  
ATOM    363  HG2 GLN    24     246.534  70.651  -4.605  1.00  0.00           H  
ATOM    364  HG3 GLN    24     247.544  70.712  -3.140  1.00  0.00           H  
ATOM    365  CD  GLN    24     248.358  69.537  -4.735  1.00  0.00           C  
ATOM    366  OE1 GLN    24     248.727  68.385  -4.605  1.00  0.00           O  
ATOM    367  NE2 GLN    24     248.986  70.338  -5.554  1.00  0.00           N  
ATOM    368 HE21 GLN    24     248.681  71.306  -5.652  1.00  0.00           H  
ATOM    369 HE22 GLN    24     249.779  69.996  -6.096  1.00  0.00           H  
ATOM    370  C   GLN    24     244.241  70.199  -3.342  1.00  0.00           C  
ATOM    371  O   GLN    24     244.418  71.364  -3.636  1.00  0.00           O  
ATOM    372  N   GLY    25     243.188  69.548  -3.755  1.00  0.00           N  
ATOM    373  H   GLY    25     243.035  68.579  -3.515  1.00  0.00           H  
ATOM    374  CA  GLY    25     242.173  70.234  -4.603  1.00  0.00           C  
ATOM    375  HA2 GLY    25     242.667  70.765  -5.417  1.00  0.00           H  
ATOM    376  HA3 GLY    25     241.478  69.503  -5.016  1.00  0.00           H  
ATOM    377  C   GLY    25     241.392  71.239  -3.754  1.00  0.00           C  
ATOM    378  O   GLY    25     241.241  72.391  -4.118  1.00  0.00           O  
ATOM    379  N   VAL    26     240.898  70.816  -2.623  1.00  0.00           N  
ATOM    380  H   VAL    26     241.022  69.863  -2.312  1.00  0.00           H  
ATOM    381  CA  VAL    26     240.129  71.749  -1.752  1.00  0.00           C  
ATOM    382  HA  VAL    26     239.254  72.123  -2.284  1.00  0.00           H  
ATOM    383  CB  VAL    26     239.659  71.005  -0.500  1.00  0.00           C  
ATOM    384  HB  VAL    26     239.993  71.537  -1.391  1.00  0.00           H  
ATOM    385  CG1 VAL    26     238.609  69.962  -0.892  1.00  0.00           C  
ATOM    386 HG11 VAL    26     237.796  70.451  -1.429  1.00  0.00           H  
ATOM    387 HG12 VAL    26     238.217  69.487   0.007  1.00  0.00           H  
ATOM    388 HG13 VAL    26     239.065  69.208  -1.533  1.00  0.00           H  
ATOM    389  CG2 VAL    26     240.849  70.303   0.152  1.00  0.00           C  
ATOM    390 HG21 VAL    26     241.293  69.603  -0.556  1.00  0.00           H  
ATOM    391 HG22 VAL    26     240.509  69.758   1.033  1.00  0.00           H  
ATOM    392 HG23 VAL    26     241.593  71.042   0.449  1.00  0.00           H  
ATOM    393  C   VAL    26     241.026  72.919  -1.343  1.00  0.00           C  
ATOM    394  O   VAL    26     240.572  74.034  -1.178  1.00  0.00           O  
ATOM    395  N   ALA    27     242.297  72.673  -1.178  1.00  0.00           N  
ATOM    396  H   ALA    27     242.681  71.749  -1.314  1.00  0.00           H  
ATOM    397  CA  ALA    27     243.222  73.771  -0.780  1.00  0.00           C  
ATOM    398  HA  ALA    27     242.965  74.187   0.194  1.00  0.00           H  
ATOM    399  CB  ALA    27     244.653  73.233  -0.719  1.00  0.00           C  
ATOM    400  HB1 ALA    27     244.929  72.821  -1.690  1.00  0.00           H  
ATOM    401  HB2 ALA    27     245.336  74.043  -0.462  1.00  0.00           H  
ATOM    402  HB3 ALA    27     244.716  72.451   0.038  1.00  0.00           H  
ATOM    403  C   ALA    27     243.146  74.901  -1.808  1.00  0.00           C  
ATOM    404  O   ALA    27     242.914  76.043  -1.470  1.00  0.00           O  
ATOM    405  N   GLU    28     243.341  74.590  -3.061  1.00  0.00           N  
ATOM    406  H   GLU    28     243.536  73.642  -3.348  1.00  0.00           H  
ATOM    407  CA  GLU    28     243.279  75.647  -4.109  1.00  0.00           C  
ATOM    408  HA  GLU    28     243.946  76.471  -3.855  1.00  0.00           H  
ATOM    409  CB  GLU    28     243.717  75.060  -5.452  1.00  0.00           C  
ATOM    410  HB2 GLU    28     243.137  74.161  -5.660  1.00  0.00           H  
ATOM    411  HB3 GLU    28     243.545  75.793  -6.240  1.00  0.00           H  
ATOM    412  CG  GLU    28     245.205  74.707  -5.400  1.00  0.00           C  
ATOM    413  HG2 GLU    28     245.790  75.615  -5.257  1.00  0.00           H  
ATOM    414  HG3 GLU    28     245.386  74.025  -4.569  1.00  0.00           H  
ATOM    415  CD  GLU    28     245.618  74.036  -6.709  1.00  0.00           C  
ATOM    416  OE1 GLU    28     244.769  73.906  -7.577  1.00  0.00           O  
ATOM    417  OE2 GLU    28     246.772  73.666  -6.823  1.00  0.00           O  
ATOM    418  C   GLU    28     241.845  76.168  -4.223  1.00  0.00           C  
ATOM    419  O   GLU    28     241.615  77.344  -4.436  1.00  0.00           O  
ATOM    420  N   ALA    29     240.877  75.304  -4.085  1.00  0.00           N  
ATOM    421  H   ALA    29     241.059  74.326  -3.910  1.00  0.00           H  
ATOM    422  CA  ALA    29     239.459  75.752  -4.185  1.00  0.00           C  
ATOM    423  HA  ALA    29     239.241  76.198  -5.155  1.00  0.00           H  
ATOM    424  CB  ALA    29     238.530  74.554  -3.978  1.00  0.00           C  
ATOM    425  HB1 ALA    29     238.730  74.102  -3.006  1.00  0.00           H  
ATOM    426  HB2 ALA    29     237.493  74.887  -4.017  1.00  0.00           H  
ATOM    427  HB3 ALA    29     238.705  73.818  -4.763  1.00  0.00           H  
ATOM    428  C   ALA    29     239.180  76.805  -3.112  1.00  0.00           C  
ATOM    429  O   ALA    29     238.546  77.810  -3.364  1.00  0.00           O  
ATOM    430  N   ALA    30     239.649  76.584  -1.915  1.00  0.00           N  
ATOM    431  H   ALA    30     240.178  75.751  -1.697  1.00  0.00           H  
ATOM    432  CA  ALA    30     239.411  77.574  -0.827  1.00  0.00           C  
ATOM    433  HA  ALA    30     238.355  77.649  -0.568  1.00  0.00           H  
ATOM    434  CB  ALA    30     240.192  77.157   0.422  1.00  0.00           C  
ATOM    435  HB1 ALA    30     241.253  77.086   0.181  1.00  0.00           H  
ATOM    436  HB2 ALA    30     240.047  77.899   1.207  1.00  0.00           H  
ATOM    437  HB3 ALA    30     239.833  76.188   0.769  1.00  0.00           H  
ATOM    438  C   ALA    30     239.882  78.956  -1.284  1.00  0.00           C  
ATOM    439  O   ALA    30     239.115  79.898  -1.334  1.00  0.00           O  
ATOM    440  N   GLY    31     241.138  79.086  -1.612  1.00  0.00           N  
ATOM    441  H   GLY    31     241.780  78.307  -1.569  1.00  0.00           H  
ATOM    442  CA  GLY    31     241.659  80.407  -2.064  1.00  0.00           C  
ATOM    443  HA2 GLY    31     241.521  81.148  -1.277  1.00  0.00           H  
ATOM    444  HA3 GLY    31     242.719  80.325  -2.303  1.00  0.00           H  
ATOM    445  C   GLY    31     240.901  80.860  -3.313  1.00  0.00           C  
ATOM    446  O   GLY    31     240.775  82.037  -3.580  1.00  0.00           O  
ATOM    447  N   LYS    32     240.398  79.935  -4.084  1.00  0.00           N  
ATOM    448  H   LYS    32     240.506  78.952  -3.877  1.00  0.00           H  
ATOM    449  CA  LYS    32     239.650  80.320  -5.314  1.00  0.00           C  
ATOM    450  HA  LYS    32     240.224  81.041  -5.896  1.00  0.00           H  
ATOM    451  CB  LYS    32     239.409  79.073  -6.178  1.00  0.00           C  
ATOM    452  HB2 LYS    32     240.308  78.457  -6.184  1.00  0.00           H  
ATOM    453  HB3 LYS    32     238.579  78.500  -5.764  1.00  0.00           H  
ATOM    454  CG  LYS    32     239.072  79.498  -7.611  1.00  0.00           C  
ATOM    455  HG2 LYS    32     238.120  80.028  -7.618  1.00  0.00           H  
ATOM    456  HG3 LYS    32     239.856  80.155  -7.989  1.00  0.00           H  
ATOM    457  CD  LYS    32     238.972  78.259  -8.502  1.00  0.00           C  
ATOM    458  HD2 LYS    32     239.891  77.678  -8.421  1.00  0.00           H  
ATOM    459  HD3 LYS    32     238.128  77.648  -8.182  1.00  0.00           H  
ATOM    460  CE  LYS    32     238.767  78.690  -9.957  1.00  0.00           C  
ATOM    461  HE2 LYS    32     239.590  79.335 -10.264  1.00  0.00           H  
ATOM    462  HE3 LYS    32     238.740  77.808 -10.596  1.00  0.00           H  
ATOM    463  NZ  LYS    32     237.481  79.433 -10.082  1.00  0.00           N  
ATOM    464  HZ1 LYS    32     237.506  80.251  -9.490  1.00  0.00           H  
ATOM    465  HZ2 LYS    32     237.348  79.716 -11.042  1.00  0.00           H  
ATOM    466  HZ3 LYS    32     236.718  78.835  -9.798  1.00  0.00           H  
ATOM    467  C   LYS    32     238.311  80.947  -4.916  1.00  0.00           C  
ATOM    468  O   LYS    32     237.913  81.970  -5.437  1.00  0.00           O  
ATOM    469  N   THR    33     237.616  80.345  -3.989  1.00  0.00           N  
ATOM    470  H   THR    33     237.942  79.497  -3.549  1.00  0.00           H  
ATOM    471  CA  THR    33     236.308  80.910  -3.552  1.00  0.00           C  
ATOM    472  HA  THR    33     235.643  81.035  -4.407  1.00  0.00           H  
ATOM    473  CB  THR    33     235.647  79.957  -2.554  1.00  0.00           C  
ATOM    474  HB  THR    33     236.115  80.637  -3.266  1.00  0.00           H  
ATOM    475  CG2 THR    33     234.218  80.421  -2.270  1.00  0.00           C  
ATOM    476 HG21 THR    33     233.696  79.657  -1.693  1.00  0.00           H  
ATOM    477 HG22 THR    33     233.694  80.587  -3.211  1.00  0.00           H  
ATOM    478 HG23 THR    33     234.244  81.350  -1.701  1.00  0.00           H  
ATOM    479  OG1 THR    33     235.622  78.649  -3.099  1.00  0.00           O  
ATOM    480  HG1 THR    33     235.208  78.050  -2.474  1.00  0.00           H  
ATOM    481  C   THR    33     236.547  82.264  -2.882  1.00  0.00           C  
ATOM    482  O   THR    33     235.669  83.102  -2.819  1.00  0.00           O  
ATOM    483  N   LYS    34     237.733  82.480  -2.382  1.00  0.00           N  
ATOM    484  H   LYS    34     238.462  81.783  -2.435  1.00  0.00           H  
ATOM    485  CA  LYS    34     238.042  83.775  -1.713  1.00  0.00           C  
ATOM    486  HA  LYS    34     237.346  83.958  -0.894  1.00  0.00           H  
ATOM    487  CB  LYS    34     239.464  83.717  -1.143  1.00  0.00           C  
ATOM    488  HB2 LYS    34     239.627  82.743  -0.681  1.00  0.00           H  
ATOM    489  HB3 LYS    34     240.182  83.860  -1.951  1.00  0.00           H  
ATOM    490  CG  LYS    34     239.651  84.817  -0.095  1.00  0.00           C  
ATOM    491  HG2 LYS    34     239.566  85.793  -0.572  1.00  0.00           H  
ATOM    492  HG3 LYS    34     238.885  84.721   0.674  1.00  0.00           H  
ATOM    493  CD  LYS    34     241.034  84.681   0.544  1.00  0.00           C  
ATOM    494  HD2 LYS    34     241.110  83.714   1.041  1.00  0.00           H  
ATOM    495  HD3 LYS    34     241.799  84.753  -0.229  1.00  0.00           H  
ATOM    496  CE  LYS    34     241.239  85.799   1.570  1.00  0.00           C  
ATOM    497  HE2 LYS    34     242.261  85.763   1.948  1.00  0.00           H  
ATOM    498  HE3 LYS    34     241.061  86.765   1.096  1.00  0.00           H  
ATOM    499  NZ  LYS    34     240.283  85.617   2.702  1.00  0.00           N  
ATOM    500  HZ1 LYS    34     240.448  84.723   3.141  1.00  0.00           H  
ATOM    501  HZ2 LYS    34     240.418  86.354   3.379  1.00  0.00           H  
ATOM    502  HZ3 LYS    34     239.336  85.651   2.352  1.00  0.00           H  
ATOM    503  C   LYS    34     237.940  84.913  -2.734  1.00  0.00           C  
ATOM    504  O   LYS    34     237.502  86.001  -2.427  1.00  0.00           O  
ATOM    505  N   GLU    35     238.353  84.668  -3.948  1.00  0.00           N  
ATOM    506  H   GLU    35     238.722  83.764  -4.207  1.00  0.00           H  
ATOM    507  CA  GLU    35     238.286  85.729  -4.991  1.00  0.00           C  
ATOM    508  HA  GLU    35     238.554  86.696  -4.567  1.00  0.00           H  
ATOM    509  CB  GLU    35     239.272  85.397  -6.114  1.00  0.00           C  
ATOM    510  HB2 GLU    35     240.276  85.314  -5.697  1.00  0.00           H  
ATOM    511  HB3 GLU    35     238.989  84.448  -6.570  1.00  0.00           H  
ATOM    512  CG  GLU    35     239.250  86.501  -7.176  1.00  0.00           C  
ATOM    513  HG2 GLU    35     238.257  86.559  -7.621  1.00  0.00           H  
ATOM    514  HG3 GLU    35     239.496  87.457  -6.713  1.00  0.00           H  
ATOM    515  CD  GLU    35     240.279  86.182  -8.264  1.00  0.00           C  
ATOM    516  OE1 GLU    35     239.986  85.351  -9.107  1.00  0.00           O  
ATOM    517  OE2 GLU    35     241.344  86.776  -8.235  1.00  0.00           O  
ATOM    518  C   GLU    35     236.867  85.798  -5.562  1.00  0.00           C  
ATOM    519  O   GLU    35     236.469  86.792  -6.142  1.00  0.00           O  
ATOM    520  N   GLY    36     236.103  84.753  -5.406  1.00  0.00           N  
ATOM    521  H   GLY    36     236.426  83.926  -4.925  1.00  0.00           H  
ATOM    522  CA  GLY    36     234.713  84.760  -5.944  1.00  0.00           C  
ATOM    523  HA2 GLY    36     234.737  84.861  -7.029  1.00  0.00           H  
ATOM    524  HA3 GLY    36     234.208  83.831  -5.677  1.00  0.00           H  
ATOM    525  C   GLY    36     233.936  85.937  -5.351  1.00  0.00           C  
ATOM    526  O   GLY    36     233.416  86.769  -6.062  1.00  0.00           O  
ATOM    527  N   VAL    37     233.850  86.010  -4.051  1.00  0.00           N  
ATOM    528  H   VAL    37     234.279  85.320  -3.451  1.00  0.00           H  
ATOM    529  CA  VAL    37     233.103  87.132  -3.415  1.00  0.00           C  
ATOM    530  HA  VAL    37     232.049  87.089  -3.691  1.00  0.00           H  
ATOM    531  CB  VAL    37     233.215  87.020  -1.894  1.00  0.00           C  
ATOM    532  HB  VAL    37     233.135  87.101  -2.978  1.00  0.00           H  
ATOM    533  CG1 VAL    37     232.559  85.719  -1.430  1.00  0.00           C  
ATOM    534 HG11 VAL    37     232.430  85.744  -0.348  1.00  0.00           H  
ATOM    535 HG12 VAL    37     233.194  84.875  -1.699  1.00  0.00           H  
ATOM    536 HG13 VAL    37     231.587  85.612  -1.911  1.00  0.00           H  
ATOM    537  CG2 VAL    37     234.691  87.019  -1.488  1.00  0.00           C  
ATOM    538 HG21 VAL    37     235.149  87.966  -1.773  1.00  0.00           H  
ATOM    539 HG22 VAL    37     235.206  86.202  -1.993  1.00  0.00           H  
ATOM    540 HG23 VAL    37     234.770  86.889  -0.409  1.00  0.00           H  
ATOM    541  C   VAL    37     233.694  88.467  -3.873  1.00  0.00           C  
ATOM    542  O   VAL    37     233.004  89.460  -3.972  1.00  0.00           O  
ATOM    543  N   LEU    38     234.969  88.499  -4.154  1.00  0.00           N  
ATOM    544  H   LEU    38     235.547  87.675  -4.075  1.00  0.00           H  
ATOM    545  CA  LEU    38     235.608  89.771  -4.604  1.00  0.00           C  
ATOM    546  HA  LEU    38     235.148  90.624  -4.105  1.00  0.00           H  
ATOM    547  CB  LEU    38     237.103  89.742  -4.250  1.00  0.00           C  
ATOM    548  HB2 LEU    38     237.215  89.468  -3.201  1.00  0.00           H  
ATOM    549  HB3 LEU    38     237.602  89.000  -4.874  1.00  0.00           H  
ATOM    550  CG  LEU    38     237.738  91.126  -4.490  1.00  0.00           C  
ATOM    551  HG  LEU    38     237.279  90.155  -4.305  1.00  0.00           H  
ATOM    552  CD1 LEU    38     237.469  92.056  -3.294  1.00  0.00           C  
ATOM    553 HD11 LEU    38     236.414  92.329  -3.263  1.00  0.00           H  
ATOM    554 HD12 LEU    38     238.071  92.958  -3.400  1.00  0.00           H  
ATOM    555 HD13 LEU    38     237.742  91.552  -2.367  1.00  0.00           H  
ATOM    556  CD2 LEU    38     239.253  90.971  -4.669  1.00  0.00           C  
ATOM    557 HD21 LEU    38     239.641  90.302  -3.901  1.00  0.00           H  
ATOM    558 HD22 LEU    38     239.734  91.945  -4.580  1.00  0.00           H  
ATOM    559 HD23 LEU    38     239.458  90.552  -5.654  1.00  0.00           H  
ATOM    560  C   LEU    38     235.442  89.915  -6.121  1.00  0.00           C  
ATOM    561  O   LEU    38     235.911  89.095  -6.885  1.00  0.00           O  
ATOM    562  N   TYR    39     234.787  90.954  -6.563  1.00  0.00           N  
ATOM    563  H   TYR    39     234.390  91.640  -5.936  1.00  0.00           H  
ATOM    564  CA  TYR    39     234.600  91.145  -8.029  1.00  0.00           C  
ATOM    565  HA  TYR    39     234.168  90.250  -8.476  1.00  0.00           H  
ATOM    566  CB  TYR    39     233.639  92.333  -8.274  1.00  0.00           C  
ATOM    567  HB2 TYR    39     233.846  93.122  -7.551  1.00  0.00           H  
ATOM    568  HB3 TYR    39     233.783  92.718  -9.283  1.00  0.00           H  
ATOM    569  CG  TYR    39     232.210  91.865  -8.113  1.00  0.00           C  
ATOM    570  CD1 TYR    39     231.607  91.855  -6.851  1.00  0.00           C  
ATOM    571  HD1 TYR    39     232.165  92.187  -5.976  1.00  0.00           H  
ATOM    572  CE1 TYR    39     230.284  91.417  -6.713  1.00  0.00           C  
ATOM    573  HE1 TYR    39     229.814  91.411  -5.730  1.00  0.00           H  
ATOM    574  CZ  TYR    39     229.565  90.988  -7.836  1.00  0.00           C  
ATOM    575  OH  TYR    39     228.262  90.553  -7.700  1.00  0.00           O  
ATOM    576  HH  TYR    39     227.948  90.586  -6.793  1.00  0.00           H  
ATOM    577  CE2 TYR    39     230.170  91.000  -9.096  1.00  0.00           C  
ATOM    578  HE2 TYR    39     229.611  90.668  -9.971  1.00  0.00           H  
ATOM    579  CD2 TYR    39     231.491  91.438  -9.235  1.00  0.00           C  
ATOM    580  HD2 TYR    39     231.962  91.447 -10.218  1.00  0.00           H  
ATOM    581  C   TYR    39     235.964  91.427  -8.673  1.00  0.00           C  
ATOM    582  O   TYR    39     236.909  91.807  -8.012  1.00  0.00           O  
ATOM    583  N   VAL    40     236.065  91.244  -9.964  1.00  0.00           N  
ATOM    584  H   VAL    40     235.276  90.930 -10.511  1.00  0.00           H  
ATOM    585  CA  VAL    40     237.357  91.500 -10.667  1.00  0.00           C  
ATOM    586  HA  VAL    40     237.954  92.222 -10.110  1.00  0.00           H  
ATOM    587  CB  VAL    40     238.148  90.194 -10.779  1.00  0.00           C  
ATOM    588  HB  VAL    40     237.589  91.127 -10.702  1.00  0.00           H  
ATOM    589  CG1 VAL    40     239.598  90.498 -11.162  1.00  0.00           C  
ATOM    590 HG11 VAL    40     239.613  91.242 -11.958  1.00  0.00           H  
ATOM    591 HG12 VAL    40     240.080  89.583 -11.508  1.00  0.00           H  
ATOM    592 HG13 VAL    40     240.132  90.881 -10.292  1.00  0.00           H  
ATOM    593  CG2 VAL    40     238.120  89.465  -9.435  1.00  0.00           C  
ATOM    594 HG21 VAL    40     238.784  88.601  -9.476  1.00  0.00           H  
ATOM    595 HG22 VAL    40     237.103  89.133  -9.224  1.00  0.00           H  
ATOM    596 HG23 VAL    40     238.451  90.141  -8.647  1.00  0.00           H  
ATOM    597  C   VAL    40     237.062  92.042 -12.068  1.00  0.00           C  
ATOM    598  O   VAL    40     236.938  91.297 -13.021  1.00  0.00           O  
ATOM    599  N   GLY    41     236.944  93.336 -12.198  1.00  0.00           N  
ATOM    600  H   GLY    41     237.048  93.956 -11.408  1.00  0.00           H  
ATOM    601  CA  GLY    41     236.650  93.934 -13.533  1.00  0.00           C  
ATOM    602  HA2 GLY    41     235.621  93.711 -13.816  1.00  0.00           H  
ATOM    603  HA3 GLY    41     236.788  95.014 -13.489  1.00  0.00           H  
ATOM    604  C   GLY    41     237.594  93.354 -14.590  1.00  0.00           C  
ATOM    605  O   GLY    41     237.417  93.567 -15.772  1.00  0.00           O  
ATOM    606  N   SER    42     238.597  92.625 -14.180  1.00  0.00           N  
ATOM    607  H   SER    42     238.758  92.445 -13.199  1.00  0.00           H  
ATOM    608  CA  SER    42     239.545  92.040 -15.171  1.00  0.00           C  
ATOM    609  HA  SER    42     239.746  92.755 -15.969  1.00  0.00           H  
ATOM    610  CB  SER    42     240.866  91.698 -14.476  1.00  0.00           C  
ATOM    611  HB2 SER    42     241.132  92.495 -13.782  1.00  0.00           H  
ATOM    612  HB3 SER    42     240.761  90.761 -13.930  1.00  0.00           H  
ATOM    613  OG  SER    42     241.887  91.563 -15.455  1.00  0.00           O  
ATOM    614  HG  SER    42     242.717  91.348 -15.024  1.00  0.00           H  
ATOM    615  C   SER    42     238.938  90.770 -15.776  1.00  0.00           C  
ATOM    616  O   SER    42     238.948  90.578 -16.973  1.00  0.00           O  
ATOM    617  N   LYS    43     238.407  89.901 -14.956  1.00  0.00           N  
ATOM    618  H   LYS    43     238.392  90.056 -13.958  1.00  0.00           H  
ATOM    619  CA  LYS    43     237.800  88.643 -15.487  1.00  0.00           C  
ATOM    620  HA  LYS    43     238.359  88.291 -16.354  1.00  0.00           H  
ATOM    621  CB  LYS    43     237.839  87.559 -14.406  1.00  0.00           C  
ATOM    622  HB2 LYS    43     238.858  87.446 -14.037  1.00  0.00           H  
ATOM    623  HB3 LYS    43     237.184  87.840 -13.582  1.00  0.00           H  
ATOM    624  CG  LYS    43     237.363  86.230 -15.008  1.00  0.00           C  
ATOM    625  HG2 LYS    43     236.321  86.328 -15.313  1.00  0.00           H  
ATOM    626  HG3 LYS    43     237.975  85.991 -15.878  1.00  0.00           H  
ATOM    627  CD  LYS    43     237.489  85.099 -13.964  1.00  0.00           C  
ATOM    628  HD2 LYS    43     237.296  85.513 -12.974  1.00  0.00           H  
ATOM    629  HD3 LYS    43     236.747  84.332 -14.187  1.00  0.00           H  
ATOM    630  CE  LYS    43     238.894  84.476 -13.994  1.00  0.00           C  
ATOM    631  HE2 LYS    43     238.880  83.524 -13.463  1.00  0.00           H  
ATOM    632  HE3 LYS    43     239.195  84.310 -15.028  1.00  0.00           H  
ATOM    633  NZ  LYS    43     239.864  85.398 -13.336  1.00  0.00           N  
ATOM    634  HZ1 LYS    43     239.585  85.552 -12.377  1.00  0.00           H  
ATOM    635  HZ2 LYS    43     240.786  84.987 -13.357  1.00  0.00           H  
ATOM    636  HZ3 LYS    43     239.877  86.280 -13.828  1.00  0.00           H  
ATOM    637  C   LYS    43     236.346  88.906 -15.889  1.00  0.00           C  
ATOM    638  O   LYS    43     235.428  88.649 -15.135  1.00  0.00           O  
ATOM    639  N   THR    44     236.130  89.413 -17.074  1.00  0.00           N  
ATOM    640  H   THR    44     236.892  89.623 -17.703  1.00  0.00           H  
ATOM    641  CA  THR    44     234.736  89.693 -17.533  1.00  0.00           C  
ATOM    642  HA  THR    44     234.094  89.924 -16.683  1.00  0.00           H  
ATOM    643  CB  THR    44     234.747  90.897 -18.480  1.00  0.00           C  
ATOM    644  HB  THR    44     234.732  90.038 -17.809  1.00  0.00           H  
ATOM    645  CG2 THR    44     233.323  91.199 -18.954  1.00  0.00           C  
ATOM    646 HG21 THR    44     233.283  92.210 -19.360  1.00  0.00           H  
ATOM    647 HG22 THR    44     232.635  91.117 -18.113  1.00  0.00           H  
ATOM    648 HG23 THR    44     233.037  90.485 -19.726  1.00  0.00           H  
ATOM    649  OG1 THR    44     235.267  92.027 -17.795  1.00  0.00           O  
ATOM    650  HG1 THR    44     235.275  92.784 -18.386  1.00  0.00           H  
ATOM    651  C   THR    44     234.188  88.469 -18.272  1.00  0.00           C  
ATOM    652  O   THR    44     234.923  87.571 -18.635  1.00  0.00           O  
ATOM    653  N   LYS    45     232.902  88.424 -18.492  1.00  0.00           N  
ATOM    654  H   LYS    45     232.286  89.166 -18.192  1.00  0.00           H  
ATOM    655  CA  LYS    45     232.309  87.258 -19.206  1.00  0.00           C  
ATOM    656  HA  LYS    45     232.341  86.371 -18.573  1.00  0.00           H  
ATOM    657  CB  LYS    45     230.849  87.560 -19.552  1.00  0.00           C  
ATOM    658  HB2 LYS    45     230.805  88.377 -20.272  1.00  0.00           H  
ATOM    659  HB3 LYS    45     230.383  86.673 -19.981  1.00  0.00           H  
ATOM    660  CG  LYS    45     230.102  87.962 -18.276  1.00  0.00           C  
ATOM    661  HG2 LYS    45     230.138  87.140 -17.561  1.00  0.00           H  
ATOM    662  HG3 LYS    45     230.575  88.842 -17.841  1.00  0.00           H  
ATOM    663  CD  LYS    45     228.645  88.281 -18.612  1.00  0.00           C  
ATOM    664  HD2 LYS    45     228.608  89.009 -19.422  1.00  0.00           H  
ATOM    665  HD3 LYS    45     228.133  87.369 -18.920  1.00  0.00           H  
ATOM    666  CE  LYS    45     227.956  88.860 -17.375  1.00  0.00           C  
ATOM    667  HE2 LYS    45     228.428  89.805 -17.106  1.00  0.00           H  
ATOM    668  HE3 LYS    45     226.902  89.030 -17.593  1.00  0.00           H  
ATOM    669  NZ  LYS    45     228.080  87.902 -16.240  1.00  0.00           N  
ATOM    670  HZ1 LYS    45     229.057  87.745 -16.037  1.00  0.00           H  
ATOM    671  HZ2 LYS    45     227.625  88.286 -15.424  1.00  0.00           H  
ATOM    672  HZ3 LYS    45     227.643  87.026 -16.489  1.00  0.00           H  
ATOM    673  C   LYS    45     233.092  86.996 -20.495  1.00  0.00           C  
ATOM    674  O   LYS    45     233.601  85.913 -20.715  1.00  0.00           O  
ATOM    675  N   GLU    46     233.194  87.977 -21.348  1.00  0.00           N  
ATOM    676  H   GLU    46     232.776  88.879 -21.171  1.00  0.00           H  
ATOM    677  CA  GLU    46     233.942  87.783 -22.622  1.00  0.00           C  
ATOM    678  HA  GLU    46     233.391  87.117 -23.286  1.00  0.00           H  
ATOM    679  CB  GLU    46     234.119  89.133 -23.321  1.00  0.00           C  
ATOM    680  HB2 GLU    46     233.142  89.593 -23.472  1.00  0.00           H  
ATOM    681  HB3 GLU    46     234.735  89.784 -22.700  1.00  0.00           H  
ATOM    682  CG  GLU    46     234.800  88.927 -24.675  1.00  0.00           C  
ATOM    683  HG2 GLU    46     235.795  88.509 -24.522  1.00  0.00           H  
ATOM    684  HG3 GLU    46     234.208  88.242 -25.282  1.00  0.00           H  
ATOM    685  CD  GLU    46     234.918  90.273 -25.394  1.00  0.00           C  
ATOM    686  OE1 GLU    46     234.706  91.286 -24.747  1.00  0.00           O  
ATOM    687  OE2 GLU    46     235.217  90.268 -26.578  1.00  0.00           O  
ATOM    688  C   GLU    46     235.317  87.181 -22.322  1.00  0.00           C  
ATOM    689  O   GLU    46     235.844  86.404 -23.091  1.00  0.00           O  
ATOM    690  N   GLY    47     235.899  87.532 -21.208  1.00  0.00           N  
ATOM    691  H   GLY    47     235.466  88.177 -20.562  1.00  0.00           H  
ATOM    692  CA  GLY    47     237.238  86.978 -20.862  1.00  0.00           C  
ATOM    693  HA2 GLY    47     237.924  87.113 -21.698  1.00  0.00           H  
ATOM    694  HA3 GLY    47     237.634  87.484 -19.982  1.00  0.00           H  
ATOM    695  C   GLY    47     237.108  85.484 -20.561  1.00  0.00           C  
ATOM    696  O   GLY    47     237.957  84.690 -20.924  1.00  0.00           O  
ATOM    697  N   VAL    48     236.052  85.092 -19.904  1.00  0.00           N  
ATOM    698  H   VAL    48     235.344  85.745 -19.601  1.00  0.00           H  
ATOM    699  CA  VAL    48     235.867  83.650 -19.580  1.00  0.00           C  
ATOM    700  HA  VAL    48     236.737  83.268 -19.045  1.00  0.00           H  
ATOM    701  CB  VAL    48     234.634  83.484 -18.690  1.00  0.00           C  
ATOM    702  HB  VAL    48     235.513  83.596 -19.325  1.00  0.00           H  
ATOM    703  CG1 VAL    48     234.320  81.995 -18.512  1.00  0.00           C  
ATOM    704 HG11 VAL    48     235.239  81.452 -18.290  1.00  0.00           H  
ATOM    705 HG12 VAL    48     233.881  81.604 -19.430  1.00  0.00           H  
ATOM    706 HG13 VAL    48     233.616  81.866 -17.690  1.00  0.00           H  
ATOM    707  CG2 VAL    48     234.907  84.111 -17.321  1.00  0.00           C  
ATOM    708 HG21 VAL    48     233.991  84.115 -16.729  1.00  0.00           H  
ATOM    709 HG22 VAL    48     235.256  85.135 -17.455  1.00  0.00           H  
ATOM    710 HG23 VAL    48     235.670  83.529 -16.804  1.00  0.00           H  
ATOM    711  C   VAL    48     235.676  82.859 -20.876  1.00  0.00           C  
ATOM    712  O   VAL    48     236.275  81.821 -21.076  1.00  0.00           O  
ATOM    713  N   VAL    49     234.847  83.342 -21.760  1.00  0.00           N  
ATOM    714  H   VAL    49     234.346  84.205 -21.602  1.00  0.00           H  
ATOM    715  CA  VAL    49     234.620  82.618 -23.042  1.00  0.00           C  
ATOM    716  HA  VAL    49     234.155  81.651 -22.852  1.00  0.00           H  
ATOM    717  CB  VAL    49     233.690  83.440 -23.936  1.00  0.00           C  
ATOM    718  HB  VAL    49     234.353  82.849 -23.304  1.00  0.00           H  
ATOM    719  CG1 VAL    49     233.581  82.784 -25.315  1.00  0.00           C  
ATOM    720 HG11 VAL    49     232.753  83.231 -25.866  1.00  0.00           H  
ATOM    721 HG12 VAL    49     233.401  81.716 -25.194  1.00  0.00           H  
ATOM    722 HG13 VAL    49     234.509  82.938 -25.865  1.00  0.00           H  
ATOM    723  CG2 VAL    49     232.298  83.510 -23.297  1.00  0.00           C  
ATOM    724 HG21 VAL    49     231.678  84.212 -23.854  1.00  0.00           H  
ATOM    725 HG22 VAL    49     232.388  83.846 -22.264  1.00  0.00           H  
ATOM    726 HG23 VAL    49     231.840  82.521 -23.321  1.00  0.00           H  
ATOM    727  C   VAL    49     235.959  82.411 -23.753  1.00  0.00           C  
ATOM    728  O   VAL    49     236.209  81.376 -24.340  1.00  0.00           O  
ATOM    729  N   HIE    50     236.822  83.389 -23.709  1.00  0.00           N  
ATOM    730  H   HIE    50     236.620  84.252 -23.224  1.00  0.00           H  
ATOM    731  CA  HIE    50     238.143  83.250 -24.383  1.00  0.00           C  
ATOM    732  HA  HIE    50     238.009  82.913 -25.411  1.00  0.00           H  
ATOM    733  CB  HIE    50     238.853  84.606 -24.401  1.00  0.00           C  
ATOM    734  HB2 HIE    50     238.289  85.350 -24.963  1.00  0.00           H  
ATOM    735  HB3 HIE    50     239.056  84.985 -23.399  1.00  0.00           H  
ATOM    736  CG  HIE    50     240.184  84.467 -25.087  1.00  0.00           C  
ATOM    737  ND1 HIE    50     240.325  83.834 -26.314  1.00  0.00           N  
ATOM    738  CE1 HIE    50     241.628  83.887 -26.653  1.00  0.00           C  
ATOM    739  HE1 HIE    50     241.922  83.432 -27.599  1.00  0.00           H  
ATOM    740  NE2 HIE    50     242.349  84.516 -25.723  1.00  0.00           N  
ATOM    741  HE2 HIE    50     243.340  84.708 -25.699  1.00  0.00           H  
ATOM    742  CD2 HIE    50     241.440  84.882 -24.733  1.00  0.00           C  
ATOM    743  HD2 HIE    50     241.784  85.417 -23.848  1.00  0.00           H  
ATOM    744  C   HIE    50     238.999  82.237 -23.621  1.00  0.00           C  
ATOM    745  O   HIE    50     239.860  81.588 -24.181  1.00  0.00           O  
ATOM    746  N   GLY    51     238.768  82.091 -22.345  1.00  0.00           N  
ATOM    747  H   GLY    51     238.053  82.624 -21.871  1.00  0.00           H  
ATOM    748  CA  GLY    51     239.568  81.118 -21.549  1.00  0.00           C  
ATOM    749  HA2 GLY    51     240.632  81.294 -21.707  1.00  0.00           H  
ATOM    750  HA3 GLY    51     239.336  81.225 -20.489  1.00  0.00           H  
ATOM    751  C   GLY    51     239.228  79.694 -21.992  1.00  0.00           C  
ATOM    752  O   GLY    51     240.076  78.960 -22.458  1.00  0.00           O  
ATOM    753  N   VAL    52     237.992  79.301 -21.853  1.00  0.00           N  
ATOM    754  H   VAL    52     237.281  79.908 -21.469  1.00  0.00           H  
ATOM    755  CA  VAL    52     237.598  77.925 -22.267  1.00  0.00           C  
ATOM    756  HA  VAL    52     238.106  77.184 -21.650  1.00  0.00           H  
ATOM    757  CB  VAL    52     236.088  77.753 -22.093  1.00  0.00           C  
ATOM    758  HB  VAL    52     237.164  77.877 -22.217  1.00  0.00           H  
ATOM    759  CG1 VAL    52     235.725  77.906 -20.615  1.00  0.00           C  
ATOM    760 HG11 VAL    52     236.081  77.037 -20.062  1.00  0.00           H  
ATOM    761 HG12 VAL    52     234.643  77.984 -20.512  1.00  0.00           H  
ATOM    762 HG13 VAL    52     236.195  78.806 -20.219  1.00  0.00           H  
ATOM    763  CG2 VAL    52     235.354  78.819 -22.912  1.00  0.00           C  
ATOM    764 HG21 VAL    52     235.711  79.808 -22.624  1.00  0.00           H  
ATOM    765 HG22 VAL    52     234.283  78.747 -22.723  1.00  0.00           H  
ATOM    766 HG23 VAL    52     235.548  78.656 -23.972  1.00  0.00           H  
ATOM    767  C   VAL    52     237.970  77.712 -23.736  1.00  0.00           C  
ATOM    768  O   VAL    52     238.262  76.613 -24.158  1.00  0.00           O  
ATOM    769  N   ALA    53     237.959  78.756 -24.519  1.00  0.00           N  
ATOM    770  H   ALA    53     237.716  79.674 -24.175  1.00  0.00           H  
ATOM    771  CA  ALA    53     238.312  78.612 -25.959  1.00  0.00           C  
ATOM    772  HA  ALA    53     237.743  77.817 -26.440  1.00  0.00           H  
ATOM    773  CB  ALA    53     238.027  79.927 -26.688  1.00  0.00           C  
ATOM    774  HB1 ALA    53     238.597  80.732 -26.223  1.00  0.00           H  
ATOM    775  HB2 ALA    53     238.318  79.834 -27.734  1.00  0.00           H  
ATOM    776  HB3 ALA    53     236.963  80.154 -26.627  1.00  0.00           H  
ATOM    777  C   ALA    53     239.798  78.271 -26.088  1.00  0.00           C  
ATOM    778  O   ALA    53     240.201  77.524 -26.957  1.00  0.00           O  
ATOM    779  N   THR    54     240.617  78.812 -25.227  1.00  0.00           N  
ATOM    780  H   THR    54     240.289  79.433 -24.501  1.00  0.00           H  
ATOM    781  CA  THR    54     242.076  78.519 -25.300  1.00  0.00           C  
ATOM    782  HA  THR    54     242.426  78.574 -26.331  1.00  0.00           H  
ATOM    783  CB  THR    54     242.845  79.547 -24.467  1.00  0.00           C  
ATOM    784  HB  THR    54     242.300  78.817 -25.066  1.00  0.00           H  
ATOM    785  CG2 THR    54     244.348  79.390 -24.714  1.00  0.00           C  
ATOM    786 HG21 THR    54     244.582  79.711 -25.729  1.00  0.00           H  
ATOM    787 HG22 THR    54     244.631  78.345 -24.589  1.00  0.00           H  
ATOM    788 HG23 THR    54     244.899  80.006 -24.003  1.00  0.00           H  
ATOM    789  OG1 THR    54     242.436  80.856 -24.836  1.00  0.00           O  
ATOM    790  HG1 THR    54     242.918  81.501 -24.314  1.00  0.00           H  
ATOM    791  C   THR    54     242.342  77.115 -24.752  1.00  0.00           C  
ATOM    792  O   THR    54     243.127  76.366 -25.293  1.00  0.00           O  
ATOM    793  N   VAL    55     241.692  76.754 -23.680  1.00  0.00           N  
ATOM    794  H   VAL    55     241.037  77.372 -23.223  1.00  0.00           H  
ATOM    795  CA  VAL    55     241.908  75.398 -23.098  1.00  0.00           C  
ATOM    796  HA  VAL    55     242.962  75.250 -22.862  1.00  0.00           H  
ATOM    797  CB  VAL    55     241.095  75.261 -21.810  1.00  0.00           C  
ATOM    798  HB  VAL    55     241.677  75.354 -22.727  1.00  0.00           H  
ATOM    799  CG1 VAL    55     241.195  73.826 -21.285  1.00  0.00           C  
ATOM    800 HG11 VAL    55     242.234  73.500 -21.325  1.00  0.00           H  
ATOM    801 HG12 VAL    55     240.586  73.169 -21.906  1.00  0.00           H  
ATOM    802 HG13 VAL    55     240.842  73.789 -20.254  1.00  0.00           H  
ATOM    803  CG2 VAL    55     241.644  76.227 -20.757  1.00  0.00           C  
ATOM    804 HG21 VAL    55     242.706  76.033 -20.607  1.00  0.00           H  
ATOM    805 HG22 VAL    55     241.112  76.079 -19.817  1.00  0.00           H  
ATOM    806 HG23 VAL    55     241.507  77.253 -21.099  1.00  0.00           H  
ATOM    807  C   VAL    55     241.458  74.334 -24.101  1.00  0.00           C  
ATOM    808  O   VAL    55     241.880  73.195 -24.045  1.00  0.00           O  
ATOM    809  N   ALA    56     240.600  74.692 -25.017  1.00  0.00           N  
ATOM    810  H   ALA    56     240.242  75.635 -25.068  1.00  0.00           H  
ATOM    811  CA  ALA    56     240.124  73.700 -26.021  1.00  0.00           C  
ATOM    812  HA  ALA    56     239.826  72.762 -25.554  1.00  0.00           H  
ATOM    813  CB  ALA    56     238.923  74.274 -26.776  1.00  0.00           C  
ATOM    814  HB1 ALA    56     239.209  75.209 -27.257  1.00  0.00           H  
ATOM    815  HB2 ALA    56     238.595  73.562 -27.533  1.00  0.00           H  
ATOM    816  HB3 ALA    56     238.108  74.460 -26.076  1.00  0.00           H  
ATOM    817  C   ALA    56     241.249  73.394 -27.010  1.00  0.00           C  
ATOM    818  O   ALA    56     241.280  72.348 -27.629  1.00  0.00           O  
ATOM    819  N   GLU    57     242.177  74.299 -27.166  1.00  0.00           N  
ATOM    820  H   GLU    57     242.160  75.171 -26.656  1.00  0.00           H  
ATOM    821  CA  GLU    57     243.300  74.058 -28.116  1.00  0.00           C  
ATOM    822  HA  GLU    57     242.925  73.627 -29.044  1.00  0.00           H  
ATOM    823  CB  GLU    57     243.988  75.386 -28.437  1.00  0.00           C  
ATOM    824  HB2 GLU    57     244.255  75.890 -27.508  1.00  0.00           H  
ATOM    825  HB3 GLU    57     244.890  75.196 -29.019  1.00  0.00           H  
ATOM    826  CG  GLU    57     243.039  76.274 -29.243  1.00  0.00           C  
ATOM    827  HG2 GLU    57     242.814  75.795 -30.196  1.00  0.00           H  
ATOM    828  HG3 GLU    57     242.115  76.421 -28.684  1.00  0.00           H  
ATOM    829  CD  GLU    57     243.701  77.629 -29.498  1.00  0.00           C  
ATOM    830  OE1 GLU    57     244.839  77.797 -29.086  1.00  0.00           O  
ATOM    831  OE2 GLU    57     243.061  78.474 -30.099  1.00  0.00           O  
ATOM    832  C   GLU    57     244.308  73.101 -27.478  1.00  0.00           C  
ATOM    833  O   GLU    57     244.834  72.218 -28.123  1.00  0.00           O  
ATOM    834  N   LYS    58     244.578  73.266 -26.212  1.00  0.00           N  
ATOM    835  H   LYS    58     244.142  73.997 -25.668  1.00  0.00           H  
ATOM    836  CA  LYS    58     245.550  72.364 -25.533  1.00  0.00           C  
ATOM    837  HA  LYS    58     246.474  72.301 -26.109  1.00  0.00           H  
ATOM    838  CB  LYS    58     245.876  72.918 -24.144  1.00  0.00           C  
ATOM    839  HB2 LYS    58     244.950  73.108 -23.602  1.00  0.00           H  
ATOM    840  HB3 LYS    58     246.475  72.192 -23.595  1.00  0.00           H  
ATOM    841  CG  LYS    58     246.660  74.223 -24.285  1.00  0.00           C  
ATOM    842  HG2 LYS    58     247.605  74.028 -24.793  1.00  0.00           H  
ATOM    843  HG3 LYS    58     246.077  74.938 -24.866  1.00  0.00           H  
ATOM    844  CD  LYS    58     246.938  74.801 -22.896  1.00  0.00           C  
ATOM    845  HD2 LYS    58     245.993  75.001 -22.391  1.00  0.00           H  
ATOM    846  HD3 LYS    58     247.516  74.084 -22.314  1.00  0.00           H  
ATOM    847  CE  LYS    58     247.728  76.101 -23.031  1.00  0.00           C  
ATOM    848  HE2 LYS    58     248.683  75.897 -23.515  1.00  0.00           H  
ATOM    849  HE3 LYS    58     247.160  76.811 -23.633  1.00  0.00           H  
ATOM    850  NZ  LYS    58     247.970  76.679 -21.678  1.00  0.00           N  
ATOM    851  HZ1 LYS    58     248.496  76.022 -21.120  1.00  0.00           H  
ATOM    852  HZ2 LYS    58     248.492  77.539 -21.768  1.00  0.00           H  
ATOM    853  HZ3 LYS    58     247.085  76.868 -21.229  1.00  0.00           H  
ATOM    854  C   LYS    58     244.936  70.969 -25.396  1.00  0.00           C  
ATOM    855  O   LYS    58     245.603  69.966 -25.566  1.00  0.00           O  
ATOM    856  N   THR    59     243.669  70.897 -25.090  1.00  0.00           N  
ATOM    857  H   THR    59     243.110  71.726 -24.948  1.00  0.00           H  
ATOM    858  CA  THR    59     243.012  69.569 -24.943  1.00  0.00           C  
ATOM    859  HA  THR    59     243.365  69.067 -24.043  1.00  0.00           H  
ATOM    860  CB  THR    59     241.497  69.760 -24.834  1.00  0.00           C  
ATOM    861  HB  THR    59     242.575  69.619 -24.911  1.00  0.00           H  
ATOM    862  CG2 THR    59     240.834  68.432 -24.466  1.00  0.00           C  
ATOM    863 HG21 THR    59     241.185  67.648 -25.137  1.00  0.00           H  
ATOM    864 HG22 THR    59     239.753  68.529 -24.562  1.00  0.00           H  
ATOM    865 HG23 THR    59     241.087  68.173 -23.438  1.00  0.00           H  
ATOM    866  OG1 THR    59     241.210  70.727 -23.829  1.00  0.00           O  
ATOM    867  HG1 THR    59     240.260  70.846 -23.761  1.00  0.00           H  
ATOM    868  C   THR    59     243.330  68.704 -26.165  1.00  0.00           C  
ATOM    869  O   THR    59     243.348  67.493 -26.090  1.00  0.00           O  
ATOM    870  N   LYS    60     243.578  69.319 -27.289  1.00  0.00           N  
ATOM    871  H   LYS    60     243.563  70.327 -27.358  1.00  0.00           H  
ATOM    872  CA  LYS    60     243.893  68.532 -28.514  1.00  0.00           C  
ATOM    873  HA  LYS    60     243.167  67.730 -28.646  1.00  0.00           H  
ATOM    874  CB  LYS    60     243.835  69.450 -29.738  1.00  0.00           C  
ATOM    875  HB2 LYS    60     244.420  70.348 -29.541  1.00  0.00           H  
ATOM    876  HB3 LYS    60     244.251  68.927 -30.599  1.00  0.00           H  
ATOM    877  CG  LYS    60     242.386  69.840 -30.030  1.00  0.00           C  
ATOM    878  HG2 LYS    60     241.805  68.946 -30.255  1.00  0.00           H  
ATOM    879  HG3 LYS    60     241.960  70.340 -29.160  1.00  0.00           H  
ATOM    880  CD  LYS    60     242.350  70.788 -31.232  1.00  0.00           C  
ATOM    881  HD2 LYS    60     242.928  71.684 -31.004  1.00  0.00           H  
ATOM    882  HD3 LYS    60     242.781  70.289 -32.100  1.00  0.00           H  
ATOM    883  CE  LYS    60     240.902  71.179 -31.536  1.00  0.00           C  
ATOM    884  HE2 LYS    60     240.408  71.494 -30.617  1.00  0.00           H  
ATOM    885  HE3 LYS    60     240.888  71.998 -32.255  1.00  0.00           H  
ATOM    886  NZ  LYS    60     240.184  70.005 -32.108  1.00  0.00           N  
ATOM    887  HZ1 LYS    60     240.196  69.246 -31.442  1.00  0.00           H  
ATOM    888  HZ2 LYS    60     239.228  70.261 -32.310  1.00  0.00           H  
ATOM    889  HZ3 LYS    60     240.641  69.713 -32.960  1.00  0.00           H  
ATOM    890  C   LYS    60     245.296  67.934 -28.390  1.00  0.00           C  
ATOM    891  O   LYS    60     245.534  66.808 -28.773  1.00  0.00           O  
ATOM    892  N   GLU    61     246.226  68.680 -27.860  1.00  0.00           N  
ATOM    893  H   GLU    61     246.034  69.619 -27.541  1.00  0.00           H  
ATOM    894  CA  GLU    61     247.612  68.153 -27.713  1.00  0.00           C  
ATOM    895  HA  GLU    61     247.956  67.725 -28.655  1.00  0.00           H  
ATOM    896  CB  GLU    61     248.553  69.295 -27.322  1.00  0.00           C  
ATOM    897  HB2 GLU    61     248.154  69.813 -26.450  1.00  0.00           H  
ATOM    898  HB3 GLU    61     249.537  68.891 -27.085  1.00  0.00           H  
ATOM    899  CG  GLU    61     248.673  70.279 -28.488  1.00  0.00           C  
ATOM    900  HG2 GLU    61     249.131  69.776 -29.339  1.00  0.00           H  
ATOM    901  HG3 GLU    61     247.682  70.636 -28.768  1.00  0.00           H  
ATOM    902  CD  GLU    61     249.543  71.467 -28.069  1.00  0.00           C  
ATOM    903  OE1 GLU    61     250.013  71.464 -26.942  1.00  0.00           O  
ATOM    904  OE2 GLU    61     249.723  72.362 -28.881  1.00  0.00           O  
ATOM    905  C   GLU    61     247.638  67.076 -26.626  1.00  0.00           C  
ATOM    906  O   GLU    61     248.515  66.229 -26.595  1.00  0.00           O  
ATOM    907  N   GLN    62     246.686  67.097 -25.733  1.00  0.00           N  
ATOM    908  H   GLN    62     245.955  67.793 -25.753  1.00  0.00           H  
ATOM    909  CA  GLN    62     246.659  66.075 -24.649  1.00  0.00           C  
ATOM    910  HA  GLN    62     247.666  65.894 -24.274  1.00  0.00           H  
ATOM    911  CB  GLN    62     245.791  66.580 -23.494  1.00  0.00           C  
ATOM    912  HB2 GLN    62     246.134  67.568 -23.188  1.00  0.00           H  
ATOM    913  HB3 GLN    62     244.753  66.642 -23.821  1.00  0.00           H  
ATOM    914  CG  GLN    62     245.897  65.614 -22.311  1.00  0.00           C  
ATOM    915  HG2 GLN    62     245.522  64.630 -22.592  1.00  0.00           H  
ATOM    916  HG3 GLN    62     246.933  65.528 -21.985  1.00  0.00           H  
ATOM    917  CD  GLN    62     245.059  66.142 -21.144  1.00  0.00           C  
ATOM    918  OE1 GLN    62     243.935  65.723 -20.946  1.00  0.00           O  
ATOM    919  NE2 GLN    62     245.561  67.050 -20.358  1.00  0.00           N  
ATOM    920 HE21 GLN    62     246.503  67.404 -20.523  1.00  0.00           H  
ATOM    921 HE22 GLN    62     245.010  67.409 -19.578  1.00  0.00           H  
ATOM    922  C   GLN    62     246.074  64.769 -25.192  1.00  0.00           C  
ATOM    923  O   GLN    62     246.723  63.743 -25.201  1.00  0.00           O  
ATOM    924  N   VAL    63     244.849  64.798 -25.642  1.00  0.00           N  
ATOM    925  H   VAL    63     244.302  65.647 -25.635  1.00  0.00           H  
ATOM    926  CA  VAL    63     244.223  63.559 -26.182  1.00  0.00           C  
ATOM    927  HA  VAL    63     244.040  62.848 -25.376  1.00  0.00           H  
ATOM    928  CB  VAL    63     242.887  63.907 -26.840  1.00  0.00           C  
ATOM    929  HB  VAL    63     243.838  63.656 -26.370  1.00  0.00           H  
ATOM    930  CG1 VAL    63     241.966  64.560 -25.808  1.00  0.00           C  
ATOM    931 HG11 VAL    63     242.473  65.412 -25.354  1.00  0.00           H  
ATOM    932 HG12 VAL    63     241.712  63.835 -25.035  1.00  0.00           H  
ATOM    933 HG13 VAL    63     241.054  64.899 -26.299  1.00  0.00           H  
ATOM    934  CG2 VAL    63     243.127  64.882 -27.996  1.00  0.00           C  
ATOM    935 HG21 VAL    63     243.595  64.353 -28.826  1.00  0.00           H  
ATOM    936 HG22 VAL    63     243.784  65.685 -27.663  1.00  0.00           H  
ATOM    937 HG23 VAL    63     242.175  65.302 -28.321  1.00  0.00           H  
ATOM    938  C   VAL    63     245.153  62.926 -27.220  1.00  0.00           C  
ATOM    939  O   VAL    63     245.199  61.720 -27.374  1.00  0.00           O  
ATOM    940  N   THR    64     245.893  63.727 -27.936  1.00  0.00           N  
ATOM    941  H   THR    64     245.859  64.729 -27.817  1.00  0.00           H  
ATOM    942  CA  THR    64     246.817  63.168 -28.963  1.00  0.00           C  
ATOM    943  HA  THR    64     246.275  62.522 -29.653  1.00  0.00           H  
ATOM    944  CB  THR    64     247.448  64.315 -29.759  1.00  0.00           C  
ATOM    945  HB  THR    64     246.992  63.500 -29.196  1.00  0.00           H  
ATOM    946  CG2 THR    64     246.431  64.878 -30.754  1.00  0.00           C  
ATOM    947 HG21 THR    64     246.763  65.855 -31.104  1.00  0.00           H  
ATOM    948 HG22 THR    64     245.460  64.978 -30.269  1.00  0.00           H  
ATOM    949 HG23 THR    64     246.342  64.201 -31.604  1.00  0.00           H  
ATOM    950  OG1 THR    64     247.853  65.338 -28.863  1.00  0.00           O  
ATOM    951  HG1 THR    64     248.249  66.059 -29.358  1.00  0.00           H  
ATOM    952  C   THR    64     247.916  62.357 -28.273  1.00  0.00           C  
ATOM    953  O   THR    64     248.223  61.248 -28.665  1.00  0.00           O  
ATOM    954  N   ASN    65     248.515  62.901 -27.249  1.00  0.00           N  
ATOM    955  H   ASN    65     248.269  63.823 -26.918  1.00  0.00           H  
ATOM    956  CA  ASN    65     249.593  62.159 -26.537  1.00  0.00           C  
ATOM    957  HA  ASN    65     250.364  61.844 -27.240  1.00  0.00           H  
ATOM    958  CB  ASN    65     250.232  63.071 -25.487  1.00  0.00           C  
ATOM    959  HB2 ASN    65     249.467  63.662 -24.984  1.00  0.00           H  
ATOM    960  HB3 ASN    65     250.771  62.474 -24.752  1.00  0.00           H  
ATOM    961  CG  ASN    65     251.221  64.024 -26.163  1.00  0.00           C  
ATOM    962  OD1 ASN    65     251.152  65.224 -25.979  1.00  0.00           O  
ATOM    963  ND2 ASN    65     252.148  63.536 -26.942  1.00  0.00           N  
ATOM    964 HD21 ASN    65     252.208  62.530 -27.097  1.00  0.00           H  
ATOM    965 HD22 ASN    65     252.815  64.161 -27.395  1.00  0.00           H  
ATOM    966  C   ASN    65     248.999  60.928 -25.849  1.00  0.00           C  
ATOM    967  O   ASN    65     249.529  59.839 -25.935  1.00  0.00           O  
ATOM    968  N   VAL    66     247.898  61.092 -25.166  1.00  0.00           N  
ATOM    969  H   VAL    66     247.449  61.994 -25.091  1.00  0.00           H  
ATOM    970  CA  VAL    66     247.271  59.931 -24.473  1.00  0.00           C  
ATOM    971  HA  VAL    66     248.030  59.348 -23.951  1.00  0.00           H  
ATOM    972  CB  VAL    66     246.255  60.438 -23.449  1.00  0.00           C  
ATOM    973  HB  VAL    66     246.978  60.074 -24.179  1.00  0.00           H  
ATOM    974  CG1 VAL    66     245.651  59.252 -22.694  1.00  0.00           C  
ATOM    975 HG11 VAL    66     244.984  59.622 -21.915  1.00  0.00           H  
ATOM    976 HG12 VAL    66     246.450  58.667 -22.240  1.00  0.00           H  
ATOM    977 HG13 VAL    66     245.089  58.627 -23.388  1.00  0.00           H  
ATOM    978  CG2 VAL    66     246.956  61.369 -22.456  1.00  0.00           C  
ATOM    979 HG21 VAL    66     246.217  61.819 -21.794  1.00  0.00           H  
ATOM    980 HG22 VAL    66     247.475  62.157 -23.002  1.00  0.00           H  
ATOM    981 HG23 VAL    66     247.673  60.798 -21.866  1.00  0.00           H  
ATOM    982  C   VAL    66     246.561  59.047 -25.500  1.00  0.00           C  
ATOM    983  O   VAL    66     246.426  57.854 -25.319  1.00  0.00           O  
ATOM    984  N   GLY    67     246.113  59.622 -26.583  1.00  0.00           N  
ATOM    985  H   GLY    67     246.228  60.613 -26.743  1.00  0.00           H  
ATOM    986  CA  GLY    67     245.412  58.815 -27.621  1.00  0.00           C  
ATOM    987  HA2 GLY    67     244.435  58.504 -27.252  1.00  0.00           H  
ATOM    988  HA3 GLY    67     245.286  59.406 -28.528  1.00  0.00           H  
ATOM    989  C   GLY    67     246.240  57.571 -27.949  1.00  0.00           C  
ATOM    990  O   GLY    67     245.709  56.509 -28.190  1.00  0.00           O  
ATOM    991  N   GLY    68     247.539  57.695 -27.956  1.00  0.00           N  
ATOM    992  H   GLY    68     247.988  58.576 -27.753  1.00  0.00           H  
ATOM    993  CA  GLY    68     248.399  56.519 -28.269  1.00  0.00           C  
ATOM    994  HA2 GLY    68     247.953  55.936 -29.075  1.00  0.00           H  
ATOM    995  HA3 GLY    68     249.391  56.854 -28.571  1.00  0.00           H  
ATOM    996  C   GLY    68     248.528  55.635 -27.027  1.00  0.00           C  
ATOM    997  O   GLY    68     248.929  54.491 -27.107  1.00  0.00           O  
ATOM    998  N   ALA    69     248.192  56.155 -25.878  1.00  0.00           N  
ATOM    999  H   ALA    69     247.858  57.105 -25.804  1.00  0.00           H  
ATOM   1000  CA  ALA    69     248.297  55.344 -24.632  1.00  0.00           C  
ATOM   1001  HA  ALA    69     249.178  54.702 -24.640  1.00  0.00           H  
ATOM   1002  CB  ALA    69     248.383  56.278 -23.422  1.00  0.00           C  
ATOM   1003  HB1 ALA    69     247.503  56.921 -23.396  1.00  0.00           H  
ATOM   1004  HB2 ALA    69     248.427  55.686 -22.508  1.00  0.00           H  
ATOM   1005  HB3 ALA    69     249.280  56.893 -23.500  1.00  0.00           H  
ATOM   1006  C   ALA    69     247.064  54.448 -24.498  1.00  0.00           C  
ATOM   1007  O   ALA    69     247.172  53.263 -24.246  1.00  0.00           O  
ATOM   1008  N   VAL    70     245.892  55.001 -24.662  1.00  0.00           N  
ATOM   1009  H   VAL    70     245.791  55.985 -24.866  1.00  0.00           H  
ATOM   1010  CA  VAL    70     244.658  54.175 -24.541  1.00  0.00           C  
ATOM   1011  HA  VAL    70     244.583  53.756 -23.538  1.00  0.00           H  
ATOM   1012  CB  VAL    70     243.426  55.048 -24.801  1.00  0.00           C  
ATOM   1013  HB  VAL    70     244.303  54.428 -24.616  1.00  0.00           H  
ATOM   1014  CG1 VAL    70     243.242  56.028 -23.642  1.00  0.00           C  
ATOM   1015 HG11 VAL    70     242.853  55.495 -22.774  1.00  0.00           H  
ATOM   1016 HG12 VAL    70     242.538  56.809 -23.930  1.00  0.00           H  
ATOM   1017 HG13 VAL    70     244.203  56.478 -23.392  1.00  0.00           H  
ATOM   1018  CG2 VAL    70     243.618  55.829 -26.101  1.00  0.00           C  
ATOM   1019 HG21 VAL    70     244.520  56.437 -26.030  1.00  0.00           H  
ATOM   1020 HG22 VAL    70     242.756  56.475 -26.267  1.00  0.00           H  
ATOM   1021 HG23 VAL    70     243.713  55.130 -26.932  1.00  0.00           H  
ATOM   1022  C   VAL    70     244.704  53.033 -25.560  1.00  0.00           C  
ATOM   1023  O   VAL    70     244.246  51.939 -25.298  1.00  0.00           O  
ATOM   1024  N   VAL    71     245.252  53.276 -26.720  1.00  0.00           N  
ATOM   1025  H   VAL    71     245.630  54.184 -26.951  1.00  0.00           H  
ATOM   1026  CA  VAL    71     245.327  52.198 -27.746  1.00  0.00           C  
ATOM   1027  HA  VAL    71     244.334  51.792 -27.936  1.00  0.00           H  
ATOM   1028  CB  VAL    71     245.879  52.774 -29.054  1.00  0.00           C  
ATOM   1029  HB  VAL    71     245.488  52.361 -28.124  1.00  0.00           H  
ATOM   1030  CG1 VAL    71     246.150  51.637 -30.042  1.00  0.00           C  
ATOM   1031 HG11 VAL    71     245.293  50.963 -30.064  1.00  0.00           H  
ATOM   1032 HG12 VAL    71     247.038  51.088 -29.729  1.00  0.00           H  
ATOM   1033 HG13 VAL    71     246.312  52.051 -31.037  1.00  0.00           H  
ATOM   1034  CG2 VAL    71     244.855  53.735 -29.660  1.00  0.00           C  
ATOM   1035 HG21 VAL    71     245.245  54.137 -30.595  1.00  0.00           H  
ATOM   1036 HG22 VAL    71     244.666  54.555 -28.967  1.00  0.00           H  
ATOM   1037 HG23 VAL    71     243.923  53.203 -29.853  1.00  0.00           H  
ATOM   1038  C   VAL    71     246.249  51.086 -27.240  1.00  0.00           C  
ATOM   1039  O   VAL    71     245.937  49.915 -27.337  1.00  0.00           O  
ATOM   1040  N   THR    72     247.382  51.443 -26.699  1.00  0.00           N  
ATOM   1041  H   THR    72     247.647  52.414 -26.614  1.00  0.00           H  
ATOM   1042  CA  THR    72     248.321  50.407 -26.186  1.00  0.00           C  
ATOM   1043  HA  THR    72     248.543  49.679 -26.966  1.00  0.00           H  
ATOM   1044  CB  THR    72     249.628  51.073 -25.752  1.00  0.00           C  
ATOM   1045  HB  THR    72     248.700  50.593 -26.063  1.00  0.00           H  
ATOM   1046  CG2 THR    72     250.363  51.605 -26.983  1.00  0.00           C  
ATOM   1047 HG21 THR    72     249.664  52.154 -27.614  1.00  0.00           H  
ATOM   1048 HG22 THR    72     250.781  50.768 -27.542  1.00  0.00           H  
ATOM   1049 HG23 THR    72     251.169  52.268 -26.668  1.00  0.00           H  
ATOM   1050  OG1 THR    72     249.336  52.150 -24.870  1.00  0.00           O  
ATOM   1051  HG1 THR    72     250.155  52.570 -24.596  1.00  0.00           H  
ATOM   1052  C   THR    72     247.687  49.698 -24.987  1.00  0.00           C  
ATOM   1053  O   THR    72     247.803  48.500 -24.829  1.00  0.00           O  
ATOM   1054  N   GLY    73     247.012  50.429 -24.143  1.00  0.00           N  
ATOM   1055  H   GLY    73     246.908  51.426 -24.269  1.00  0.00           H  
ATOM   1056  CA  GLY    73     246.370  49.797 -22.956  1.00  0.00           C  
ATOM   1057  HA2 GLY    73     247.124  49.299 -22.346  1.00  0.00           H  
ATOM   1058  HA3 GLY    73     245.864  50.556 -22.359  1.00  0.00           H  
ATOM   1059  C   GLY    73     245.344  48.763 -23.421  1.00  0.00           C  
ATOM   1060  O   GLY    73     245.390  47.611 -23.034  1.00  0.00           O  
ATOM   1061  N   VAL    74     244.421  49.162 -24.254  1.00  0.00           N  
ATOM   1062  H   VAL    74     244.378  50.116 -24.583  1.00  0.00           H  
ATOM   1063  CA  VAL    74     243.394  48.199 -24.743  1.00  0.00           C  
ATOM   1064  HA  VAL    74     242.722  47.919 -23.932  1.00  0.00           H  
ATOM   1065  CB  VAL    74     242.572  48.851 -25.857  1.00  0.00           C  
ATOM   1066  HB  VAL    74     243.158  48.380 -25.068  1.00  0.00           H  
ATOM   1067  CG1 VAL    74     241.644  47.813 -26.490  1.00  0.00           C  
ATOM   1068 HG11 VAL    74     241.156  47.233 -25.706  1.00  0.00           H  
ATOM   1069 HG12 VAL    74     242.226  47.145 -27.125  1.00  0.00           H  
ATOM   1070 HG13 VAL    74     240.889  48.319 -27.092  1.00  0.00           H  
ATOM   1071  CG2 VAL    74     241.736  49.989 -25.267  1.00  0.00           C  
ATOM   1072 HG21 VAL    74     241.312  50.586 -26.075  1.00  0.00           H  
ATOM   1073 HG22 VAL    74     242.371  50.622 -24.647  1.00  0.00           H  
ATOM   1074 HG23 VAL    74     240.933  49.573 -24.659  1.00  0.00           H  
ATOM   1075  C   VAL    74     244.089  46.949 -25.285  1.00  0.00           C  
ATOM   1076  O   VAL    74     243.626  45.841 -25.102  1.00  0.00           O  
ATOM   1077  N   THR    75     245.200  47.118 -25.949  1.00  0.00           N  
ATOM   1078  H   THR    75     245.592  48.036 -26.105  1.00  0.00           H  
ATOM   1079  CA  THR    75     245.924  45.938 -26.500  1.00  0.00           C  
ATOM   1080  HA  THR    75     245.298  45.404 -27.215  1.00  0.00           H  
ATOM   1081  CB  THR    75     247.194  46.404 -27.214  1.00  0.00           C  
ATOM   1082  HB  THR    75     246.287  46.068 -26.712  1.00  0.00           H  
ATOM   1083  CG2 THR    75     247.796  45.244 -28.007  1.00  0.00           C  
ATOM   1084 HG21 THR    75     247.028  44.797 -28.639  1.00  0.00           H  
ATOM   1085 HG22 THR    75     248.178  44.492 -27.316  1.00  0.00           H  
ATOM   1086 HG23 THR    75     248.608  45.616 -28.632  1.00  0.00           H  
ATOM   1087  OG1 THR    75     246.875  47.473 -28.096  1.00  0.00           O  
ATOM   1088  HG1 THR    75     247.671  47.766 -28.545  1.00  0.00           H  
ATOM   1089  C   THR    75     246.298  44.994 -25.355  1.00  0.00           C  
ATOM   1090  O   THR    75     246.192  43.788 -25.469  1.00  0.00           O  
ATOM   1091  N   ALA    76     246.734  45.533 -24.249  1.00  0.00           N  
ATOM   1092  H   ALA    76     246.823  46.534 -24.145  1.00  0.00           H  
ATOM   1093  CA  ALA    76     247.112  44.667 -23.097  1.00  0.00           C  
ATOM   1094  HA  ALA    76     247.855  43.920 -23.374  1.00  0.00           H  
ATOM   1095  CB  ALA    76     247.685  45.533 -21.973  1.00  0.00           C  
ATOM   1096  HB1 ALA    76     246.949  46.281 -21.678  1.00  0.00           H  
ATOM   1097  HB2 ALA    76     247.927  44.904 -21.116  1.00  0.00           H  
ATOM   1098  HB3 ALA    76     248.589  46.032 -22.323  1.00  0.00           H  
ATOM   1099  C   ALA    76     245.872  43.930 -22.589  1.00  0.00           C  
ATOM   1100  O   ALA    76     245.922  42.765 -22.259  1.00  0.00           O  
ATOM   1101  N   VAL    77     244.756  44.604 -22.525  1.00  0.00           N  
ATOM   1102  H   VAL    77     244.707  45.575 -22.798  1.00  0.00           H  
ATOM   1103  CA  VAL    77     243.512  43.943 -22.042  1.00  0.00           C  
ATOM   1104  HA  VAL    77     243.687  43.458 -21.082  1.00  0.00           H  
ATOM   1105  CB  VAL    77     242.412  44.991 -21.867  1.00  0.00           C  
ATOM   1106  HB  VAL    77     243.195  44.242 -21.990  1.00  0.00           H  
ATOM   1107  CG1 VAL    77     241.165  44.332 -21.274  1.00  0.00           C  
ATOM   1108 HG11 VAL    77     241.442  43.753 -20.393  1.00  0.00           H  
ATOM   1109 HG12 VAL    77     240.715  43.673 -22.016  1.00  0.00           H  
ATOM   1110 HG13 VAL    77     240.447  45.102 -20.993  1.00  0.00           H  
ATOM   1111  CG2 VAL    77     242.903  46.095 -20.929  1.00  0.00           C  
ATOM   1112 HG21 VAL    77     243.618  46.728 -21.454  1.00  0.00           H  
ATOM   1113 HG22 VAL    77     243.386  45.645 -20.062  1.00  0.00           H  
ATOM   1114 HG23 VAL    77     242.056  46.698 -20.602  1.00  0.00           H  
ATOM   1115  C   VAL    77     243.063  42.899 -23.065  1.00  0.00           C  
ATOM   1116  O   VAL    77     242.492  41.880 -22.722  1.00  0.00           O  
ATOM   1117  N   ALA    78     243.319  43.142 -24.322  1.00  0.00           N  
ATOM   1118  H   ALA    78     243.796  43.984 -24.612  1.00  0.00           H  
ATOM   1119  CA  ALA    78     242.908  42.167 -25.370  1.00  0.00           C  
ATOM   1120  HA  ALA    78     241.832  41.994 -25.366  1.00  0.00           H  
ATOM   1121  CB  ALA    78     243.313  42.700 -26.746  1.00  0.00           C  
ATOM   1122  HB1 ALA    78     244.390  42.869 -26.768  1.00  0.00           H  
ATOM   1123  HB2 ALA    78     243.044  41.972 -27.512  1.00  0.00           H  
ATOM   1124  HB3 ALA    78     242.794  43.639 -26.940  1.00  0.00           H  
ATOM   1125  C   ALA    78     243.600  40.825 -25.120  1.00  0.00           C  
ATOM   1126  O   ALA    78     242.970  39.786 -25.093  1.00  0.00           O  
ATOM   1127  N   GLN    79     244.892  40.838 -24.940  1.00  0.00           N  
ATOM   1128  H   GLN    79     245.423  41.697 -24.964  1.00  0.00           H  
ATOM   1129  CA  GLN    79     245.622  39.563 -24.691  1.00  0.00           C  
ATOM   1130  HA  GLN    79     245.341  38.815 -25.433  1.00  0.00           H  
ATOM   1131  CB  GLN    79     247.129  39.810 -24.792  1.00  0.00           C  
ATOM   1132  HB2 GLN    79     247.405  40.642 -24.144  1.00  0.00           H  
ATOM   1133  HB3 GLN    79     247.666  38.914 -24.481  1.00  0.00           H  
ATOM   1134  CG  GLN    79     247.495  40.147 -26.239  1.00  0.00           C  
ATOM   1135  HG2 GLN    79     247.286  39.298 -26.890  1.00  0.00           H  
ATOM   1136  HG3 GLN    79     246.932  41.015 -26.583  1.00  0.00           H  
ATOM   1137  CD  GLN    79     248.988  40.469 -26.320  1.00  0.00           C  
ATOM   1138  OE1 GLN    79     249.699  40.348 -25.343  1.00  0.00           O  
ATOM   1139  NE2 GLN    79     249.500  40.879 -27.447  1.00  0.00           N  
ATOM   1140 HE21 GLN    79     248.909  40.985 -28.271  1.00  0.00           H  
ATOM   1141 HE22 GLN    79     250.495  41.095 -27.503  1.00  0.00           H  
ATOM   1142  C   GLN    79     245.280  39.049 -23.292  1.00  0.00           C  
ATOM   1143  O   GLN    79     245.494  37.901 -22.972  1.00  0.00           O  
ATOM   1144  N   LYS    80     244.752  39.899 -22.454  1.00  0.00           N  
ATOM   1145  H   LYS    80     244.577  40.859 -22.716  1.00  0.00           H  
ATOM   1146  CA  LYS    80     244.392  39.467 -21.074  1.00  0.00           C  
ATOM   1147  HA  LYS    80     245.145  38.784 -20.680  1.00  0.00           H  
ATOM   1148  CB  LYS    80     244.322  40.698 -20.162  1.00  0.00           C  
ATOM   1149  HB2 LYS    80     245.132  41.382 -20.416  1.00  0.00           H  
ATOM   1150  HB3 LYS    80     243.365  41.199 -20.306  1.00  0.00           H  
ATOM   1151  CG  LYS    80     244.458  40.268 -18.696  1.00  0.00           C  
ATOM   1152  HG2 LYS    80     243.593  39.668 -18.414  1.00  0.00           H  
ATOM   1153  HG3 LYS    80     245.365  39.675 -18.576  1.00  0.00           H  
ATOM   1154  CD  LYS    80     244.535  41.504 -17.799  1.00  0.00           C  
ATOM   1155  HD2 LYS    80     245.350  42.146 -18.132  1.00  0.00           H  
ATOM   1156  HD3 LYS    80     243.595  42.053 -17.853  1.00  0.00           H  
ATOM   1157  CE  LYS    80     244.788  41.067 -16.353  1.00  0.00           C  
ATOM   1158  HE2 LYS    80     245.673  40.432 -16.315  1.00  0.00           H  
ATOM   1159  HE3 LYS    80     244.946  41.947 -15.730  1.00  0.00           H  
ATOM   1160  NZ  LYS    80     243.609  40.307 -15.849  1.00  0.00           N  
ATOM   1161  HZ1 LYS    80     243.463  39.491 -16.426  1.00  0.00           H  
ATOM   1162  HZ2 LYS    80     243.777  40.019 -14.895  1.00  0.00           H  
ATOM   1163  HZ3 LYS    80     242.789  40.896 -15.884  1.00  0.00           H  
ATOM   1164  C   LYS    80     243.030  38.767 -21.106  1.00  0.00           C  
ATOM   1165  O   LYS    80     242.694  38.001 -20.225  1.00  0.00           O  
ATOM   1166  N   THR    81     242.246  39.024 -22.118  1.00  0.00           N  
ATOM   1167  H   THR    81     242.524  39.657 -22.854  1.00  0.00           H  
ATOM   1168  CA  THR    81     240.906  38.378 -22.210  1.00  0.00           C  
ATOM   1169  HA  THR    81     240.438  38.325 -21.227  1.00  0.00           H  
ATOM   1170  CB  THR    81     240.007  39.200 -23.137  1.00  0.00           C  
ATOM   1171  HB  THR    81     240.645  38.616 -22.474  1.00  0.00           H  
ATOM   1172  CG2 THR    81     238.561  38.712 -23.013  1.00  0.00           C  
ATOM   1173 HG21 THR    81     237.968  39.119 -23.832  1.00  0.00           H  
ATOM   1174 HG22 THR    81     238.144  39.045 -22.063  1.00  0.00           H  
ATOM   1175 HG23 THR    81     238.543  37.623 -23.058  1.00  0.00           H  
ATOM   1176  OG1 THR    81     240.083  40.574 -22.774  1.00  0.00           O  
ATOM   1177  HG1 THR    81     239.519  41.090 -23.355  1.00  0.00           H  
ATOM   1178  C   THR    81     241.056  36.962 -22.772  1.00  0.00           C  
ATOM   1179  O   THR    81     240.565  36.005 -22.206  1.00  0.00           O  
ATOM   1180  N   VAL    82     241.727  36.820 -23.883  1.00  0.00           N  
ATOM   1181  H   VAL    82     242.135  37.610 -24.362  1.00  0.00           H  
ATOM   1182  CA  VAL    82     241.902  35.465 -24.478  1.00  0.00           C  
ATOM   1183  HA  VAL    82     240.944  35.083 -24.831  1.00  0.00           H  
ATOM   1184  CB  VAL    82     242.864  35.545 -25.665  1.00  0.00           C  
ATOM   1185  HB  VAL    82     242.177  35.485 -24.821  1.00  0.00           H  
ATOM   1186  CG1 VAL    82     242.289  36.486 -26.724  1.00  0.00           C  
ATOM   1187 HG11 VAL    82     241.460  35.996 -27.235  1.00  0.00           H  
ATOM   1188 HG12 VAL    82     243.065  36.736 -27.447  1.00  0.00           H  
ATOM   1189 HG13 VAL    82     241.933  37.397 -26.244  1.00  0.00           H  
ATOM   1190  CG2 VAL    82     244.215  36.079 -25.186  1.00  0.00           C  
ATOM   1191 HG21 VAL    82     244.727  35.306 -24.612  1.00  0.00           H  
ATOM   1192 HG22 VAL    82     244.056  36.954 -24.556  1.00  0.00           H  
ATOM   1193 HG23 VAL    82     244.823  36.355 -26.047  1.00  0.00           H  
ATOM   1194  C   VAL    82     242.469  34.513 -23.423  1.00  0.00           C  
ATOM   1195  O   VAL    82     242.094  33.362 -23.349  1.00  0.00           O  
ATOM   1196  N   GLU    83     243.367  34.985 -22.603  1.00  0.00           N  
ATOM   1197  H   GLU    83     243.684  35.942 -22.656  1.00  0.00           H  
ATOM   1198  CA  GLU    83     243.954  34.103 -21.555  1.00  0.00           C  
ATOM   1199  HA  GLU    83     244.410  33.225 -22.013  1.00  0.00           H  
ATOM   1200  CB  GLU    83     245.032  34.868 -20.785  1.00  0.00           C  
ATOM   1201  HB2 GLU    83     244.632  35.826 -20.452  1.00  0.00           H  
ATOM   1202  HB3 GLU    83     245.346  34.285 -19.919  1.00  0.00           H  
ATOM   1203  CG  GLU    83     246.232  35.108 -21.699  1.00  0.00           C  
ATOM   1204  HG2 GLU    83     246.678  34.153 -21.977  1.00  0.00           H  
ATOM   1205  HG3 GLU    83     245.902  35.630 -22.597  1.00  0.00           H  
ATOM   1206  CD  GLU    83     247.269  35.960 -20.968  1.00  0.00           C  
ATOM   1207  OE1 GLU    83     247.033  36.295 -19.820  1.00  0.00           O  
ATOM   1208  OE2 GLU    83     248.288  36.262 -21.567  1.00  0.00           O  
ATOM   1209  C   GLU    83     242.852  33.661 -20.591  1.00  0.00           C  
ATOM   1210  O   GLU    83     242.758  32.504 -20.226  1.00  0.00           O  
ATOM   1211  N   GLY    84     242.011  34.570 -20.180  1.00  0.00           N  
ATOM   1212  H   GLY    84     242.080  35.532 -20.481  1.00  0.00           H  
ATOM   1213  CA  GLY    84     240.914  34.200 -19.242  1.00  0.00           C  
ATOM   1214  HA2 GLY    84     241.333  33.849 -18.299  1.00  0.00           H  
ATOM   1215  HA3 GLY    84     240.275  35.063 -19.056  1.00  0.00           H  
ATOM   1216  C   GLY    84     240.073  33.082 -19.860  1.00  0.00           C  
ATOM   1217  O   GLY    84     239.442  32.312 -19.165  1.00  0.00           O  
ATOM   1218  N   ALA    85     240.060  32.987 -21.162  1.00  0.00           N  
ATOM   1219  H   ALA    85     240.582  33.625 -21.746  1.00  0.00           H  
ATOM   1220  CA  ALA    85     239.261  31.918 -21.823  1.00  0.00           C  
ATOM   1221  HA  ALA    85     238.196  32.014 -21.611  1.00  0.00           H  
ATOM   1222  CB  ALA    85     239.467  31.989 -23.337  1.00  0.00           C  
ATOM   1223  HB1 ALA    85     240.528  31.885 -23.565  1.00  0.00           H  
ATOM   1224  HB2 ALA    85     238.912  31.184 -23.818  1.00  0.00           H  
ATOM   1225  HB3 ALA    85     239.109  32.949 -23.708  1.00  0.00           H  
ATOM   1226  C   ALA    85     239.719  30.552 -21.308  1.00  0.00           C  
ATOM   1227  O   ALA    85     238.930  29.642 -21.152  1.00  0.00           O  
ATOM   1228  N   GLY    86     240.988  30.403 -21.042  1.00  0.00           N  
ATOM   1229  H   GLY    86     241.649  31.155 -21.170  1.00  0.00           H  
ATOM   1230  CA  GLY    86     241.494  29.096 -20.535  1.00  0.00           C  
ATOM   1231  HA2 GLY    86     241.418  28.339 -21.316  1.00  0.00           H  
ATOM   1232  HA3 GLY    86     242.534  29.194 -20.225  1.00  0.00           H  
ATOM   1233  C   GLY    86     240.656  28.658 -19.334  1.00  0.00           C  
ATOM   1234  O   GLY    86     240.273  27.509 -19.217  1.00  0.00           O  
ATOM   1235  N   SER    87     240.365  29.564 -18.441  1.00  0.00           N  
ATOM   1236  H   SER    87     240.679  30.519 -18.532  1.00  0.00           H  
ATOM   1237  CA  SER    87     239.549  29.200 -17.249  1.00  0.00           C  
ATOM   1238  HA  SER    87     240.056  28.433 -16.664  1.00  0.00           H  
ATOM   1239  CB  SER    87     239.352  30.435 -16.369  1.00  0.00           C  
ATOM   1240  HB2 SER    87     240.324  30.829 -16.071  1.00  0.00           H  
ATOM   1241  HB3 SER    87     238.808  31.197 -16.927  1.00  0.00           H  
ATOM   1242  OG  SER    87     238.611  30.077 -15.211  1.00  0.00           O  
ATOM   1243  HG  SER    87     238.487  30.852 -14.658  1.00  0.00           H  
ATOM   1244  C   SER    87     238.187  28.677 -17.707  1.00  0.00           C  
ATOM   1245  O   SER    87     237.671  27.712 -17.178  1.00  0.00           O  
ATOM   1246  N   ILE    88     237.600  29.306 -18.689  1.00  0.00           N  
ATOM   1247  H   ILE    88     238.021  30.109 -19.133  1.00  0.00           H  
ATOM   1248  CA  ILE    88     236.273  28.842 -19.181  1.00  0.00           C  
ATOM   1249  HA  ILE    88     235.554  28.870 -18.362  1.00  0.00           H  
ATOM   1250  CB  ILE    88     235.798  29.761 -20.308  1.00  0.00           C  
ATOM   1251  HB  ILE    88     236.138  29.104 -19.507  1.00  0.00           H  
ATOM   1252  CG2 ILE    88     234.380  29.364 -20.726  1.00  0.00           C  
ATOM   1253 HG21 ILE    88     234.374  28.330 -21.070  1.00  0.00           H  
ATOM   1254 HG22 ILE    88     234.043  30.012 -21.535  1.00  0.00           H  
ATOM   1255 HG23 ILE    88     233.709  29.466 -19.873  1.00  0.00           H  
ATOM   1256  CG1 ILE    88     235.795  31.214 -19.815  1.00  0.00           C  
ATOM   1257 HG12 ILE    88     235.070  31.320 -19.008  1.00  0.00           H  
ATOM   1258 HG13 ILE    88     236.788  31.473 -19.448  1.00  0.00           H  
ATOM   1259  CD1 ILE    88     235.417  32.154 -20.968  1.00  0.00           C  
ATOM   1260 HD11 ILE    88     235.731  33.170 -20.728  1.00  0.00           H  
ATOM   1261 HD12 ILE    88     234.337  32.134 -21.112  1.00  0.00           H  
ATOM   1262 HD13 ILE    88     235.910  31.829 -21.884  1.00  0.00           H  
ATOM   1263  C   ILE    88     236.399  27.411 -19.706  1.00  0.00           C  
ATOM   1264  O   ILE    88     235.558  26.572 -19.457  1.00  0.00           O  
ATOM   1265  N   ALA    89     237.448  27.124 -20.428  1.00  0.00           N  
ATOM   1266  H   ALA    89     238.153  27.816 -20.638  1.00  0.00           H  
ATOM   1267  CA  ALA    89     237.628  25.745 -20.965  1.00  0.00           C  
ATOM   1268  HA  ALA    89     236.863  25.490 -21.699  1.00  0.00           H  
ATOM   1269  CB  ALA    89     239.001  25.631 -21.630  1.00  0.00           C  
ATOM   1270  HB1 ALA    89     239.778  25.875 -20.905  1.00  0.00           H  
ATOM   1271  HB2 ALA    89     239.148  24.613 -21.990  1.00  0.00           H  
ATOM   1272  HB3 ALA    89     239.057  26.324 -22.469  1.00  0.00           H  
ATOM   1273  C   ALA    89     237.531  24.738 -19.817  1.00  0.00           C  
ATOM   1274  O   ALA    89     236.936  23.689 -19.948  1.00  0.00           O  
ATOM   1275  N   ALA    90     238.113  25.051 -18.692  1.00  0.00           N  
ATOM   1276  H   ALA    90     238.611  25.922 -18.576  1.00  0.00           H  
ATOM   1277  CA  ALA    90     238.053  24.113 -17.536  1.00  0.00           C  
ATOM   1278  HA  ALA    90     238.412  23.118 -17.799  1.00  0.00           H  
ATOM   1279  CB  ALA    90     238.912  24.656 -16.392  1.00  0.00           C  
ATOM   1280  HB1 ALA    90     238.559  25.648 -16.111  1.00  0.00           H  
ATOM   1281  HB2 ALA    90     238.839  23.988 -15.534  1.00  0.00           H  
ATOM   1282  HB3 ALA    90     239.951  24.719 -16.715  1.00  0.00           H  
ATOM   1283  C   ALA    90     236.604  23.979 -17.067  1.00  0.00           C  
ATOM   1284  O   ALA    90     236.112  22.891 -16.833  1.00  0.00           O  
ATOM   1285  N   ALA    91     235.913  25.077 -16.926  1.00  0.00           N  
ATOM   1286  H   ALA    91     236.314  25.984 -17.116  1.00  0.00           H  
ATOM   1287  CA  ALA    91     234.495  25.012 -16.474  1.00  0.00           C  
ATOM   1288  HA  ALA    91     234.409  24.632 -15.456  1.00  0.00           H  
ATOM   1289  CB  ALA    91     233.877  26.410 -16.528  1.00  0.00           C  
ATOM   1290  HB1 ALA    91     233.947  26.800 -17.544  1.00  0.00           H  
ATOM   1291  HB2 ALA    91     232.830  26.356 -16.231  1.00  0.00           H  
ATOM   1292  HB3 ALA    91     234.413  27.071 -15.848  1.00  0.00           H  
ATOM   1293  C   ALA    91     233.712  24.072 -17.392  1.00  0.00           C  
ATOM   1294  O   ALA    91     232.910  23.278 -16.944  1.00  0.00           O  
ATOM   1295  N   THR    92     233.934  24.160 -18.675  1.00  0.00           N  
ATOM   1296  H   THR    92     234.596  24.822 -19.055  1.00  0.00           H  
ATOM   1297  CA  THR    92     233.202  23.271 -19.620  1.00  0.00           C  
ATOM   1298  HA  THR    92     232.151  23.203 -19.339  1.00  0.00           H  
ATOM   1299  CB  THR    92     233.294  23.844 -21.036  1.00  0.00           C  
ATOM   1300  HB  THR    92     233.228  23.430 -20.030  1.00  0.00           H  
ATOM   1301  CG2 THR    92     232.313  23.112 -21.953  1.00  0.00           C  
ATOM   1302 HG21 THR    92     232.457  23.441 -22.982  1.00  0.00           H  
ATOM   1303 HG22 THR    92     231.292  23.334 -21.644  1.00  0.00           H  
ATOM   1304 HG23 THR    92     232.486  22.038 -21.888  1.00  0.00           H  
ATOM   1305  OG1 THR    92     232.972  25.226 -21.004  1.00  0.00           O  
ATOM   1306  HG1 THR    92     233.029  25.588 -21.891  1.00  0.00           H  
ATOM   1307  C   THR    92     233.827  21.876 -19.592  1.00  0.00           C  
ATOM   1308  O   THR    92     233.141  20.878 -19.487  1.00  0.00           O  
ATOM   1309  N   GLY    93     235.126  21.796 -19.685  1.00  0.00           N  
ATOM   1310  H   GLY    93     235.703  22.620 -19.773  1.00  0.00           H  
ATOM   1311  CA  GLY    93     235.794  20.465 -19.663  1.00  0.00           C  
ATOM   1312  HA2 GLY    93     235.213  19.748 -20.243  1.00  0.00           H  
ATOM   1313  HA3 GLY    93     236.796  20.545 -20.084  1.00  0.00           H  
ATOM   1314  C   GLY    93     235.898  19.970 -18.221  1.00  0.00           C  
ATOM   1315  O   GLY    93     236.833  20.280 -17.513  1.00  0.00           O  
ATOM   1316  N   PHE    94     234.945  19.196 -17.781  1.00  0.00           N  
ATOM   1317  H   PHE    94     234.163  18.933 -18.363  1.00  0.00           H  
ATOM   1318  CA  PHE    94     234.991  18.679 -16.386  1.00  0.00           C  
ATOM   1319  HA  PHE    94     234.985  19.504 -15.674  1.00  0.00           H  
ATOM   1320  CB  PHE    94     233.761  17.804 -16.131  1.00  0.00           C  
ATOM   1321  HB2 PHE    94     233.735  16.931 -16.783  1.00  0.00           H  
ATOM   1322  HB3 PHE    94     233.688  17.483 -15.092  1.00  0.00           H  
ATOM   1323  CG  PHE    94     232.512  18.601 -16.426  1.00  0.00           C  
ATOM   1324  CD1 PHE    94     231.991  18.630 -17.724  1.00  0.00           C  
ATOM   1325  HD1 PHE    94     232.484  18.076 -18.522  1.00  0.00           H  
ATOM   1326  CE1 PHE    94     230.836  19.371 -17.997  1.00  0.00           C  
ATOM   1327  HE1 PHE    94     230.430  19.393 -19.008  1.00  0.00           H  
ATOM   1328  CZ  PHE    94     230.202  20.084 -16.973  1.00  0.00           C  
ATOM   1329  HZ  PHE    94     229.303  20.661 -17.188  1.00  0.00           H  
ATOM   1330  CE2 PHE    94     230.722  20.056 -15.674  1.00  0.00           C  
ATOM   1331  HE2 PHE    94     230.229  20.611 -14.876  1.00  0.00           H  
ATOM   1332  CD2 PHE    94     231.877  19.314 -15.400  1.00  0.00           C  
ATOM   1333  HD2 PHE    94     232.283  19.291 -14.389  1.00  0.00           H  
ATOM   1334  C   PHE    94     236.264  17.852 -16.195  1.00  0.00           C  
ATOM   1335  O   PHE    94     236.727  17.190 -17.102  1.00  0.00           O  
ATOM   1336  N   VAL    95     236.836  17.884 -15.023  1.00  0.00           N  
ATOM   1337  H   VAL    95     236.465  18.438 -14.264  1.00  0.00           H  
ATOM   1338  CA  VAL    95     238.080  17.099 -14.782  1.00  0.00           C  
ATOM   1339  HA  VAL    95     238.904  17.517 -15.361  1.00  0.00           H  
ATOM   1340  CB  VAL    95     238.446  17.162 -13.289  1.00  0.00           C  
ATOM   1341  HB  VAL    95     238.191  17.121 -14.348  1.00  0.00           H  
ATOM   1342  CG1 VAL    95     239.190  18.468 -12.993  1.00  0.00           C  
ATOM   1343 HG11 VAL    95     240.155  18.459 -13.501  1.00  0.00           H  
ATOM   1344 HG12 VAL    95     239.345  18.562 -11.918  1.00  0.00           H  
ATOM   1345 HG13 VAL    95     238.600  19.313 -13.349  1.00  0.00           H  
ATOM   1346  CG2 VAL    95     237.166  17.111 -12.448  1.00  0.00           C  
ATOM   1347 HG21 VAL    95     237.423  16.905 -11.409  1.00  0.00           H  
ATOM   1348 HG22 VAL    95     236.514  16.322 -12.822  1.00  0.00           H  
ATOM   1349 HG23 VAL    95     236.650  18.069 -12.513  1.00  0.00           H  
ATOM   1350  C   VAL    95     237.849  15.644 -15.206  1.00  0.00           C  
ATOM   1351  O   VAL    95     237.236  14.871 -14.498  1.00  0.00           O  
ATOM   1352  N   LYS    96     238.335  15.267 -16.360  1.00  0.00           N  
ATOM   1353  H   LYS    96     238.843  15.907 -16.954  1.00  0.00           H  
ATOM   1354  CA  LYS    96     238.143  13.864 -16.832  1.00  0.00           C  
ATOM   1355  HA  LYS    96     237.111  13.710 -17.148  1.00  0.00           H  
ATOM   1356  CB  LYS    96     239.066  13.593 -18.025  1.00  0.00           C  
ATOM   1357  HB2 LYS    96     239.107  14.482 -18.654  1.00  0.00           H  
ATOM   1358  HB3 LYS    96     240.066  13.362 -17.658  1.00  0.00           H  
ATOM   1359  CG  LYS    96     238.538  12.412 -18.845  1.00  0.00           C  
ATOM   1360  HG2 LYS    96     238.574  11.504 -18.243  1.00  0.00           H  
ATOM   1361  HG3 LYS    96     237.509  12.607 -19.147  1.00  0.00           H  
ATOM   1362  CD  LYS    96     239.408  12.233 -20.089  1.00  0.00           C  
ATOM   1363  HD2 LYS    96     239.334  13.122 -20.716  1.00  0.00           H  
ATOM   1364  HD3 LYS    96     240.446  12.086 -19.789  1.00  0.00           H  
ATOM   1365  CE  LYS    96     238.928  11.013 -20.876  1.00  0.00           C  
ATOM   1366  HE2 LYS    96     239.599  10.838 -21.717  1.00  0.00           H  
ATOM   1367  HE3 LYS    96     238.927  10.139 -20.224  1.00  0.00           H  
ATOM   1368  NZ  LYS    96     237.549  11.255 -21.384  1.00  0.00           N  
ATOM   1369  HZ1 LYS    96     237.550  12.064 -21.988  1.00  0.00           H  
ATOM   1370  HZ2 LYS    96     237.235  10.448 -21.903  1.00  0.00           H  
ATOM   1371  HZ3 LYS    96     236.927  11.417 -20.605  1.00  0.00           H  
ATOM   1372  C   LYS    96     238.475  12.890 -15.697  1.00  0.00           C  
ATOM   1373  O   LYS    96     239.099  13.249 -14.721  1.00  0.00           O  
ATOM   1374  N   LYS    97     238.052  11.660 -15.814  1.00  0.00           N  
ATOM   1375  H   LYS    97     237.529  11.356 -16.623  1.00  0.00           H  
ATOM   1376  CA  LYS    97     238.337  10.665 -14.741  1.00  0.00           C  
ATOM   1377  HA  LYS    97     239.314  10.852 -14.296  1.00  0.00           H  
ATOM   1378  CB  LYS    97     237.269  10.789 -13.648  1.00  0.00           C  
ATOM   1379  HB2 LYS    97     237.205   9.852 -13.094  1.00  0.00           H  
ATOM   1380  HB3 LYS    97     237.538  11.596 -12.966  1.00  0.00           H  
ATOM   1381  CG  LYS    97     235.912  11.096 -14.292  1.00  0.00           C  
ATOM   1382  HG2 LYS    97     235.880  12.144 -14.589  1.00  0.00           H  
ATOM   1383  HG3 LYS    97     235.777  10.466 -15.171  1.00  0.00           H  
ATOM   1384  CD  LYS    97     234.791  10.816 -13.286  1.00  0.00           C  
ATOM   1385  HD2 LYS    97     233.828  11.005 -13.761  1.00  0.00           H  
ATOM   1386  HD3 LYS    97     234.843   9.773 -12.974  1.00  0.00           H  
ATOM   1387  CE  LYS    97     234.943  11.728 -12.055  1.00  0.00           C  
ATOM   1388  HE2 LYS    97     235.405  12.670 -12.351  1.00  0.00           H  
ATOM   1389  HE3 LYS    97     233.962  11.925 -11.622  1.00  0.00           H  
ATOM   1390  NZ  LYS    97     235.805  11.048 -11.045  1.00  0.00           N  
ATOM   1391  HZ1 LYS    97     236.714  10.866 -11.446  1.00  0.00           H  
ATOM   1392  HZ2 LYS    97     235.908  11.643 -10.235  1.00  0.00           H  
ATOM   1393  HZ3 LYS    97     235.377  10.175 -10.770  1.00  0.00           H  
ATOM   1394  C   LYS    97     238.308   9.252 -15.331  1.00  0.00           C  
ATOM   1395  O   LYS    97     237.257   8.697 -15.588  1.00  0.00           O  
ATOM   1396  N   ASP    98     239.455   8.671 -15.566  1.00  0.00           N  
ATOM   1397  H   ASP    98     240.329   9.132 -15.360  1.00  0.00           H  
ATOM   1398  CA  ASP    98     239.500   7.297 -16.159  1.00  0.00           C  
ATOM   1399  HA  ASP    98     238.593   7.099 -16.730  1.00  0.00           H  
ATOM   1400  CB  ASP    98     240.702   7.195 -17.099  1.00  0.00           C  
ATOM   1401  HB2 ASP    98     240.729   8.074 -17.743  1.00  0.00           H  
ATOM   1402  HB3 ASP    98     241.621   7.144 -16.516  1.00  0.00           H  
ATOM   1403  CG  ASP    98     240.574   5.938 -17.959  1.00  0.00           C  
ATOM   1404  OD1 ASP    98     240.152   4.924 -17.431  1.00  0.00           O  
ATOM   1405  OD2 ASP    98     240.906   6.011 -19.130  1.00  0.00           O  
ATOM   1406  C   ASP    98     239.626   6.252 -15.049  1.00  0.00           C  
ATOM   1407  O   ASP    98     240.626   6.177 -14.364  1.00  0.00           O  
ATOM   1408  N   GLN    99     238.620   5.437 -14.871  1.00  0.00           N  
ATOM   1409  H   GLN    99     237.786   5.491 -15.439  1.00  0.00           H  
ATOM   1410  CA  GLN    99     238.686   4.391 -13.809  1.00  0.00           C  
ATOM   1411  HA  GLN    99     239.575   3.774 -13.939  1.00  0.00           H  
ATOM   1412  CB  GLN    99     238.755   5.067 -12.434  1.00  0.00           C  
ATOM   1413  HB2 GLN    99     238.500   4.342 -11.661  1.00  0.00           H  
ATOM   1414  HB3 GLN    99     239.765   5.439 -12.263  1.00  0.00           H  
ATOM   1415  CG  GLN    99     237.765   6.236 -12.385  1.00  0.00           C  
ATOM   1416  HG2 GLN    99     238.165   7.096 -12.922  1.00  0.00           H  
ATOM   1417  HG3 GLN    99     236.814   5.941 -12.829  1.00  0.00           H  
ATOM   1418  CD  GLN    99     237.520   6.640 -10.927  1.00  0.00           C  
ATOM   1419  OE1 GLN    99     236.540   6.241 -10.328  1.00  0.00           O  
ATOM   1420  NE2 GLN    99     238.375   7.416 -10.326  1.00  0.00           N  
ATOM   1421 HE21 GLN    99     239.200   7.750 -10.825  1.00  0.00           H  
ATOM   1422 HE22 GLN    99     238.217   7.692  -9.357  1.00  0.00           H  
ATOM   1423  C   GLN    99     237.433   3.509 -13.882  1.00  0.00           C  
ATOM   1424  O   GLN    99     237.467   2.342 -13.544  1.00  0.00           O  
ATOM   1425  N   LEU   100     236.329   4.067 -14.318  1.00  0.00           N  
ATOM   1426  H   LEU   100     236.323   5.033 -14.612  1.00  0.00           H  
ATOM   1427  CA  LEU   100     235.053   3.286 -14.415  1.00  0.00           C  
ATOM   1428  HA  LEU   100     235.165   2.316 -13.931  1.00  0.00           H  
ATOM   1429  CB  LEU   100     233.929   4.057 -13.712  1.00  0.00           C  
ATOM   1430  HB2 LEU   100     233.888   5.066 -14.121  1.00  0.00           H  
ATOM   1431  HB3 LEU   100     232.979   3.553 -13.892  1.00  0.00           H  
ATOM   1432  CG  LEU   100     234.192   4.128 -12.200  1.00  0.00           C  
ATOM   1433  HG  LEU   100     234.000   4.059 -13.271  1.00  0.00           H  
ATOM   1434  CD1 LEU   100     233.235   5.146 -11.575  1.00  0.00           C  
ATOM   1435 HD11 LEU   100     232.223   4.957 -11.934  1.00  0.00           H  
ATOM   1436 HD12 LEU   100     233.542   6.152 -11.861  1.00  0.00           H  
ATOM   1437 HD13 LEU   100     233.263   5.049 -10.490  1.00  0.00           H  
ATOM   1438  CD2 LEU   100     233.972   2.747 -11.547  1.00  0.00           C  
ATOM   1439 HD21 LEU   100     233.115   2.252 -12.005  1.00  0.00           H  
ATOM   1440 HD22 LEU   100     233.786   2.872 -10.480  1.00  0.00           H  
ATOM   1441 HD23 LEU   100     234.862   2.133 -11.683  1.00  0.00           H  
ATOM   1442  C   LEU   100     234.671   3.101 -15.884  1.00  0.00           C  
ATOM   1443  O   LEU   100     235.096   3.845 -16.748  1.00  0.00           O  
ATOM   1444  N   GLY   101     233.864   2.108 -16.169  1.00  0.00           N  
ATOM   1445  H   GLY   101     233.523   1.499 -15.439  1.00  0.00           H  
ATOM   1446  CA  GLY   101     233.424   1.846 -17.576  1.00  0.00           C  
ATOM   1447  HA2 GLY   101     233.710   2.678 -18.220  1.00  0.00           H  
ATOM   1448  HA3 GLY   101     233.878   0.927 -17.947  1.00  0.00           H  
ATOM   1449  C   GLY   101     231.900   1.695 -17.603  1.00  0.00           C  
ATOM   1450  O   GLY   101     231.300   1.523 -18.646  1.00  0.00           O  
ATOM   1451  N   LYS   102     231.273   1.759 -16.460  1.00  0.00           N  
ATOM   1452  H   LYS   102     231.775   1.894 -15.594  1.00  0.00           H  
ATOM   1453  CA  LYS   102     229.791   1.622 -16.403  1.00  0.00           C  
ATOM   1454  HA  LYS   102     229.467   1.488 -15.371  1.00  0.00           H  
ATOM   1455  CB  LYS   102     229.129   2.885 -16.964  1.00  0.00           C  
ATOM   1456  HB2 LYS   102     229.646   3.765 -16.581  1.00  0.00           H  
ATOM   1457  HB3 LYS   102     229.191   2.873 -18.052  1.00  0.00           H  
ATOM   1458  CG  LYS   102     227.659   2.932 -16.538  1.00  0.00           C  
ATOM   1459  HG2 LYS   102     227.121   2.105 -17.001  1.00  0.00           H  
ATOM   1460  HG3 LYS   102     227.593   2.846 -15.453  1.00  0.00           H  
ATOM   1461  CD  LYS   102     227.036   4.258 -16.983  1.00  0.00           C  
ATOM   1462  HD2 LYS   102     227.614   5.087 -16.576  1.00  0.00           H  
ATOM   1463  HD3 LYS   102     227.038   4.315 -18.072  1.00  0.00           H  
ATOM   1464  CE  LYS   102     225.597   4.340 -16.471  1.00  0.00           C  
ATOM   1465  HE2 LYS   102     225.594   4.283 -15.383  1.00  0.00           H  
ATOM   1466  HE3 LYS   102     225.152   5.284 -16.786  1.00  0.00           H  
ATOM   1467  NZ  LYS   102     224.806   3.209 -17.029  1.00  0.00           N  
ATOM   1468  HZ1 LYS   102     225.218   2.334 -16.737  1.00  0.00           H  
ATOM   1469  HZ2 LYS   102     223.856   3.263 -16.691  1.00  0.00           H  
ATOM   1470  HZ3 LYS   102     224.808   3.262 -18.038  1.00  0.00           H  
ATOM   1471  C   LYS   102     229.356   0.405 -17.225  1.00  0.00           C  
ATOM   1472  O   LYS   102     229.090   0.504 -18.406  1.00  0.00           O  
ATOM   1473  N   ASN   103     229.282  -0.745 -16.609  1.00  0.00           N  
ATOM   1474  H   ASN   103     229.499  -0.828 -15.626  1.00  0.00           H  
ATOM   1475  CA  ASN   103     228.863  -1.973 -17.347  1.00  0.00           C  
ATOM   1476  HA  ASN   103     228.273  -1.707 -18.224  1.00  0.00           H  
ATOM   1477  CB  ASN   103     230.108  -2.734 -17.808  1.00  0.00           C  
ATOM   1478  HB2 ASN   103     230.744  -2.976 -16.957  1.00  0.00           H  
ATOM   1479  HB3 ASN   103     229.818  -3.653 -18.317  1.00  0.00           H  
ATOM   1480  CG  ASN   103     230.905  -1.867 -18.782  1.00  0.00           C  
ATOM   1481  OD1 ASN   103     230.363  -1.352 -19.739  1.00  0.00           O  
ATOM   1482  ND2 ASN   103     232.179  -1.679 -18.574  1.00  0.00           N  
ATOM   1483 HD21 ASN   103     232.632  -2.107 -17.767  1.00  0.00           H  
ATOM   1484 HD22 ASN   103     232.721  -1.102 -19.217  1.00  0.00           H  
ATOM   1485  C   ASN   103     228.041  -2.863 -16.417  1.00  0.00           C  
ATOM   1486  O   ASN   103     228.505  -3.879 -15.940  1.00  0.00           O  
ATOM   1487  N   GLU   104     226.820  -2.488 -16.145  1.00  0.00           N  
ATOM   1488  H   GLU   104     226.430  -1.632 -16.514  1.00  0.00           H  
ATOM   1489  CA  GLU   104     225.976  -3.314 -15.236  1.00  0.00           C  
ATOM   1490  HA  GLU   104     226.497  -3.490 -14.295  1.00  0.00           H  
ATOM   1491  CB  GLU   104     224.660  -2.576 -14.939  1.00  0.00           C  
ATOM   1492  HB2 GLU   104     224.129  -3.112 -14.152  1.00  0.00           H  
ATOM   1493  HB3 GLU   104     224.895  -1.568 -14.597  1.00  0.00           H  
ATOM   1494  CG  GLU   104     223.776  -2.498 -16.190  1.00  0.00           C  
ATOM   1495  HG2 GLU   104     223.499  -3.505 -16.502  1.00  0.00           H  
ATOM   1496  HG3 GLU   104     222.875  -1.929 -15.959  1.00  0.00           H  
ATOM   1497  CD  GLU   104     224.539  -1.806 -17.321  1.00  0.00           C  
ATOM   1498  OE1 GLU   104     225.117  -0.762 -17.068  1.00  0.00           O  
ATOM   1499  OE2 GLU   104     224.534  -2.334 -18.422  1.00  0.00           O  
ATOM   1500  C   GLU   104     225.700  -4.672 -15.888  1.00  0.00           C  
ATOM   1501  O   GLU   104     225.754  -5.695 -15.240  1.00  0.00           O  
ATOM   1502  N   GLU   105     225.413  -4.684 -17.165  1.00  0.00           N  
ATOM   1503  H   GLU   105     225.361  -3.823 -17.690  1.00  0.00           H  
ATOM   1504  CA  GLU   105     225.136  -5.971 -17.881  1.00  0.00           C  
ATOM   1505  HA  GLU   105     226.062  -6.532 -18.002  1.00  0.00           H  
ATOM   1506  CB  GLU   105     224.127  -6.843 -17.070  1.00  0.00           C  
ATOM   1507  HB2 GLU   105     223.735  -6.251 -16.243  1.00  0.00           H  
ATOM   1508  HB3 GLU   105     223.308  -7.137 -17.726  1.00  0.00           H  
ATOM   1509  CG  GLU   105     224.818  -8.103 -16.517  1.00  0.00           C  
ATOM   1510  HG2 GLU   105     224.998  -8.802 -17.333  1.00  0.00           H  
ATOM   1511  HG3 GLU   105     225.768  -7.825 -16.061  1.00  0.00           H  
ATOM   1512  CD  GLU   105     223.924  -8.764 -15.469  1.00  0.00           C  
ATOM   1513  OE1 GLU   105     223.524  -8.074 -14.547  1.00  0.00           O  
ATOM   1514  OE2 GLU   105     223.658  -9.947 -15.607  1.00  0.00           O  
ATOM   1515  C   GLU   105     224.555  -5.644 -19.268  1.00  0.00           C  
ATOM   1516  O   GLU   105     223.521  -5.015 -19.384  1.00  0.00           O  
ATOM   1517  N   GLY   106     225.205  -6.073 -20.313  1.00  0.00           N  
ATOM   1518  H   GLY   106     226.065  -6.596 -20.224  1.00  0.00           H  
ATOM   1519  CA  GLY   106     224.685  -5.797 -21.681  1.00  0.00           C  
ATOM   1520  HA2 GLY   106     224.300  -4.779 -21.737  1.00  0.00           H  
ATOM   1521  HA3 GLY   106     225.479  -5.925 -22.416  1.00  0.00           H  
ATOM   1522  C   GLY   106     223.550  -6.778 -21.997  1.00  0.00           C  
ATOM   1523  O   GLY   106     223.427  -7.263 -23.106  1.00  0.00           O  
ATOM   1524  N   ALA   107     222.732  -7.079 -21.027  1.00  0.00           N  
ATOM   1525  H   ALA   107     222.839  -6.678 -20.106  1.00  0.00           H  
ATOM   1526  CA  ALA   107     221.614  -8.030 -21.256  1.00  0.00           C  
ATOM   1527  HA  ALA   107     221.115  -8.298 -20.325  1.00  0.00           H  
ATOM   1528  CB  ALA   107     220.587  -7.390 -22.195  1.00  0.00           C  
ATOM   1529  HB1 ALA   107     221.070  -7.125 -23.136  1.00  0.00           H  
ATOM   1530  HB2 ALA   107     219.780  -8.097 -22.388  1.00  0.00           H  
ATOM   1531  HB3 ALA   107     220.179  -6.492 -21.731  1.00  0.00           H  
ATOM   1532  C   ALA   107     222.151  -9.319 -21.889  1.00  0.00           C  
ATOM   1533  O   ALA   107     221.702  -9.731 -22.936  1.00  0.00           O  
ATOM   1534  N   PRO   108     223.105  -9.952 -21.253  1.00  0.00           N  
ATOM   1535  CD  PRO   108     223.719  -9.538 -19.973  1.00  0.00           C  
ATOM   1536  HD2 PRO   108     222.942  -9.447 -19.214  1.00  0.00           H  
ATOM   1537  HD3 PRO   108     224.211  -8.574 -20.105  1.00  0.00           H  
ATOM   1538  CG  PRO   108     224.713 -10.665 -19.666  1.00  0.00           C  
ATOM   1539  HG2 PRO   108     224.257 -11.376 -18.977  1.00  0.00           H  
ATOM   1540  HG3 PRO   108     225.611 -10.246 -19.212  1.00  0.00           H  
ATOM   1541  CB  PRO   108     225.027 -11.302 -20.979  1.00  0.00           C  
ATOM   1542  HB2 PRO   108     225.290 -12.346 -20.808  1.00  0.00           H  
ATOM   1543  HB3 PRO   108     225.824 -10.814 -21.540  1.00  0.00           H  
ATOM   1544  CA  PRO   108     223.712 -11.218 -21.759  1.00  0.00           C  
ATOM   1545  HA  PRO   108     223.855 -11.122 -22.835  1.00  0.00           H  
ATOM   1546  C   PRO   108     222.823 -12.435 -21.468  1.00  0.00           C  
ATOM   1547  O   PRO   108     223.219 -13.359 -20.786  1.00  0.00           O  
ATOM   1548  N   GLN   109     221.618 -12.438 -21.971  1.00  0.00           N  
ATOM   1549  H   GLN   109     221.273 -11.675 -22.536  1.00  0.00           H  
ATOM   1550  CA  GLN   109     220.711 -13.593 -21.712  1.00  0.00           C  
ATOM   1551  HA  GLN   109     220.495 -13.671 -20.647  1.00  0.00           H  
ATOM   1552  CB  GLN   109     219.395 -13.391 -22.464  1.00  0.00           C  
ATOM   1553  HB2 GLN   109     219.602 -13.198 -23.517  1.00  0.00           H  
ATOM   1554  HB3 GLN   109     218.782 -14.288 -22.373  1.00  0.00           H  
ATOM   1555  CG  GLN   109     218.647 -12.200 -21.866  1.00  0.00           C  
ATOM   1556  HG2 GLN   109     218.431 -12.378 -20.813  1.00  0.00           H  
ATOM   1557  HG3 GLN   109     219.243 -11.293 -21.966  1.00  0.00           H  
ATOM   1558  CD  GLN   109     217.326 -12.001 -22.609  1.00  0.00           C  
ATOM   1559  OE1 GLN   109     216.577 -12.939 -22.798  1.00  0.00           O  
ATOM   1560  NE2 GLN   109     217.004 -10.811 -23.040  1.00  0.00           N  
ATOM   1561 HE21 GLN   109     217.632 -10.023 -22.881  1.00  0.00           H  
ATOM   1562 HE22 GLN   109     216.124 -10.667 -23.535  1.00  0.00           H  
ATOM   1563  C   GLN   109     221.375 -14.888 -22.190  1.00  0.00           C  
ATOM   1564  O   GLN   109     222.330 -15.358 -21.606  1.00  0.00           O  
ATOM   1565  N   GLU   110     220.878 -15.469 -23.249  1.00  0.00           N  
ATOM   1566  H   GLU   110     220.085 -15.088 -23.745  1.00  0.00           H  
ATOM   1567  CA  GLU   110     221.488 -16.734 -23.756  1.00  0.00           C  
ATOM   1568  HA  GLU   110     222.567 -16.619 -23.863  1.00  0.00           H  
ATOM   1569  CB  GLU   110     221.212 -17.867 -22.758  1.00  0.00           C  
ATOM   1570  HB2 GLU   110     221.535 -17.559 -21.764  1.00  0.00           H  
ATOM   1571  HB3 GLU   110     220.143 -18.081 -22.742  1.00  0.00           H  
ATOM   1572  CG  GLU   110     221.979 -19.126 -23.177  1.00  0.00           C  
ATOM   1573  HG2 GLU   110     221.619 -19.466 -24.148  1.00  0.00           H  
ATOM   1574  HG3 GLU   110     223.043 -18.897 -23.244  1.00  0.00           H  
ATOM   1575  CD  GLU   110     221.759 -20.229 -22.137  1.00  0.00           C  
ATOM   1576  OE1 GLU   110     220.617 -20.451 -21.772  1.00  0.00           O  
ATOM   1577  OE2 GLU   110     222.734 -20.833 -21.725  1.00  0.00           O  
ATOM   1578  C   GLU   110     220.873 -17.086 -25.115  1.00  0.00           C  
ATOM   1579  O   GLU   110     221.412 -17.876 -25.863  1.00  0.00           O  
ATOM   1580  N   GLY   111     219.749 -16.506 -25.438  1.00  0.00           N  
ATOM   1581  H   GLY   111     219.293 -15.847 -24.823  1.00  0.00           H  
ATOM   1582  CA  GLY   111     219.106 -16.813 -26.747  1.00  0.00           C  
ATOM   1583  HA2 GLY   111     219.843 -16.742 -27.547  1.00  0.00           H  
ATOM   1584  HA3 GLY   111     218.687 -17.819 -26.727  1.00  0.00           H  
ATOM   1585  C   GLY   111     217.981 -15.811 -27.016  1.00  0.00           C  
ATOM   1586  O   GLY   111     217.753 -14.896 -26.251  1.00  0.00           O  
ATOM   1587  N   ILE   112     217.276 -15.977 -28.099  1.00  0.00           N  
ATOM   1588  H   ILE   112     217.473 -16.728 -28.746  1.00  0.00           H  
ATOM   1589  CA  ILE   112     216.163 -15.039 -28.422  1.00  0.00           C  
ATOM   1590  HA  ILE   112     216.430 -14.011 -28.176  1.00  0.00           H  
ATOM   1591  CB  ILE   112     215.809 -15.134 -29.922  1.00  0.00           C  
ATOM   1592  HB  ILE   112     216.088 -15.088 -28.869  1.00  0.00           H  
ATOM   1593  CG2 ILE   112     216.775 -14.268 -30.746  1.00  0.00           C  
ATOM   1594 HG21 ILE   112     216.524 -13.216 -30.612  1.00  0.00           H  
ATOM   1595 HG22 ILE   112     216.687 -14.531 -31.800  1.00  0.00           H  
ATOM   1596 HG23 ILE   112     217.797 -14.444 -30.410  1.00  0.00           H  
ATOM   1597  CG1 ILE   112     215.858 -16.616 -30.389  1.00  0.00           C  
ATOM   1598 HG12 ILE   112     215.564 -17.265 -29.564  1.00  0.00           H  
ATOM   1599 HG13 ILE   112     215.157 -16.754 -31.212  1.00  0.00           H  
ATOM   1600  CD1 ILE   112     217.265 -17.022 -30.865  1.00  0.00           C  
ATOM   1601 HD11 ILE   112     218.025 -16.471 -30.311  1.00  0.00           H  
ATOM   1602 HD12 ILE   112     217.365 -16.800 -31.927  1.00  0.00           H  
ATOM   1603 HD13 ILE   112     217.407 -18.091 -30.709  1.00  0.00           H  
ATOM   1604  C   ILE   112     214.934 -15.389 -27.573  1.00  0.00           C  
ATOM   1605  O   ILE   112     214.213 -14.519 -27.129  1.00  0.00           O  
ATOM   1606  N   LEU   113     214.689 -16.651 -27.353  1.00  0.00           N  
ATOM   1607  H   LEU   113     215.290 -17.377 -27.715  1.00  0.00           H  
ATOM   1608  CA  LEU   113     213.504 -17.053 -26.543  1.00  0.00           C  
ATOM   1609  HA  LEU   113     212.606 -16.573 -26.932  1.00  0.00           H  
ATOM   1610  CB  LEU   113     213.314 -18.574 -26.607  1.00  0.00           C  
ATOM   1611  HB2 LEU   113     214.190 -19.058 -26.174  1.00  0.00           H  
ATOM   1612  HB3 LEU   113     212.427 -18.851 -26.037  1.00  0.00           H  
ATOM   1613  CG  LEU   113     213.148 -19.027 -28.062  1.00  0.00           C  
ATOM   1614  HG  LEU   113     213.260 -18.694 -27.030  1.00  0.00           H  
ATOM   1615  CD1 LEU   113     213.002 -20.552 -28.093  1.00  0.00           C  
ATOM   1616 HD11 LEU   113     212.722 -20.871 -29.097  1.00  0.00           H  
ATOM   1617 HD12 LEU   113     212.230 -20.857 -27.386  1.00  0.00           H  
ATOM   1618 HD13 LEU   113     213.950 -21.012 -27.815  1.00  0.00           H  
ATOM   1619  CD2 LEU   113     211.897 -18.373 -28.680  1.00  0.00           C  
ATOM   1620 HD21 LEU   113     211.546 -18.972 -29.520  1.00  0.00           H  
ATOM   1621 HD22 LEU   113     212.148 -17.374 -29.035  1.00  0.00           H  
ATOM   1622 HD23 LEU   113     211.109 -18.305 -27.930  1.00  0.00           H  
ATOM   1623  C   LEU   113     213.723 -16.642 -25.085  1.00  0.00           C  
ATOM   1624  O   LEU   113     214.840 -16.456 -24.640  1.00  0.00           O  
ATOM   1625  N   GLU   114     212.666 -16.497 -24.337  1.00  0.00           N  
ATOM   1626  H   GLU   114     211.736 -16.647 -24.701  1.00  0.00           H  
ATOM   1627  CA  GLU   114     212.809 -16.099 -22.908  1.00  0.00           C  
ATOM   1628  HA  GLU   114     213.208 -15.087 -22.835  1.00  0.00           H  
ATOM   1629  CB  GLU   114     211.438 -16.134 -22.230  1.00  0.00           C  
ATOM   1630  HB2 GLU   114     210.970 -17.103 -22.405  1.00  0.00           H  
ATOM   1631  HB3 GLU   114     211.558 -15.977 -21.158  1.00  0.00           H  
ATOM   1632  CG  GLU   114     210.553 -15.028 -22.812  1.00  0.00           C  
ATOM   1633  HG2 GLU   114     211.006 -14.058 -22.605  1.00  0.00           H  
ATOM   1634  HG3 GLU   114     210.461 -15.163 -23.890  1.00  0.00           H  
ATOM   1635  CD  GLU   114     209.164 -15.090 -22.170  1.00  0.00           C  
ATOM   1636  OE1 GLU   114     209.080 -14.919 -20.965  1.00  0.00           O  
ATOM   1637  OE2 GLU   114     208.210 -15.310 -22.894  1.00  0.00           O  
ATOM   1638  C   GLU   114     213.757 -17.071 -22.194  1.00  0.00           C  
ATOM   1639  O   GLU   114     214.069 -16.907 -21.031  1.00  0.00           O  
ATOM   1640  N   ASP   115     214.206 -18.088 -22.880  1.00  0.00           N  
ATOM   1641  H   ASP   115     213.935 -18.232 -23.842  1.00  0.00           H  
ATOM   1642  CA  ASP   115     215.125 -19.076 -22.250  1.00  0.00           C  
ATOM   1643  HA  ASP   115     215.395 -19.848 -22.970  1.00  0.00           H  
ATOM   1644  CB  ASP   115     216.404 -18.374 -21.782  1.00  0.00           C  
ATOM   1645  HB2 ASP   115     216.761 -17.709 -22.568  1.00  0.00           H  
ATOM   1646  HB3 ASP   115     216.197 -17.794 -20.882  1.00  0.00           H  
ATOM   1647  CG  ASP   115     217.474 -19.422 -21.477  1.00  0.00           C  
ATOM   1648  OD1 ASP   115     217.776 -20.208 -22.362  1.00  0.00           O  
ATOM   1649  OD2 ASP   115     217.972 -19.423 -20.362  1.00  0.00           O  
ATOM   1650  C   ASP   115     214.433 -19.734 -21.057  1.00  0.00           C  
ATOM   1651  O   ASP   115     215.058 -20.054 -20.065  1.00  0.00           O  
ATOM   1652  N   MET   116     213.142 -19.944 -21.153  1.00  0.00           N  
ATOM   1653  H   MET   116     212.633 -19.671 -21.982  1.00  0.00           H  
ATOM   1654  CA  MET   116     212.386 -20.594 -20.038  1.00  0.00           C  
ATOM   1655  HA  MET   116     213.073 -21.021 -19.307  1.00  0.00           H  
ATOM   1656  CB  MET   116     211.521 -19.534 -19.339  1.00  0.00           C  
ATOM   1657  HB2 MET   116     212.093 -18.611 -19.244  1.00  0.00           H  
ATOM   1658  HB3 MET   116     210.630 -19.348 -19.938  1.00  0.00           H  
ATOM   1659  CG  MET   116     211.107 -20.025 -17.945  1.00  0.00           C  
ATOM   1660  HG2 MET   116     210.925 -21.099 -17.972  1.00  0.00           H  
ATOM   1661  HG3 MET   116     211.899 -19.809 -17.228  1.00  0.00           H  
ATOM   1662  SD  MET   116     209.591 -19.176 -17.432  1.00  0.00           S  
ATOM   1663  CE  MET   116     210.290 -17.512 -17.297  1.00  0.00           C  
ATOM   1664  HE1 MET   116     210.688 -17.205 -18.264  1.00  0.00           H  
ATOM   1665  HE2 MET   116     209.512 -16.815 -16.986  1.00  0.00           H  
ATOM   1666  HE3 MET   116     211.092 -17.513 -16.559  1.00  0.00           H  
ATOM   1667  C   MET   116     211.477 -21.713 -20.586  1.00  0.00           C  
ATOM   1668  O   MET   116     210.379 -21.906 -20.103  1.00  0.00           O  
ATOM   1669  N   PRO   117     211.925 -22.460 -21.573  1.00  0.00           N  
ATOM   1670  CD  PRO   117     213.231 -22.331 -22.255  1.00  0.00           C  
ATOM   1671  HD2 PRO   117     214.024 -22.261 -21.510  1.00  0.00           H  
ATOM   1672  HD3 PRO   117     213.231 -21.432 -22.871  1.00  0.00           H  
ATOM   1673  CG  PRO   117     213.320 -23.610 -23.089  1.00  0.00           C  
ATOM   1674  HG2 PRO   117     213.819 -24.389 -22.513  1.00  0.00           H  
ATOM   1675  HG3 PRO   117     213.885 -23.415 -24.000  1.00  0.00           H  
ATOM   1676  CB  PRO   117     211.910 -23.984 -23.406  1.00  0.00           C  
ATOM   1677  HB2 PRO   117     211.870 -25.065 -23.539  1.00  0.00           H  
ATOM   1678  HB3 PRO   117     211.487 -23.495 -24.283  1.00  0.00           H  
ATOM   1679  CA  PRO   117     211.121 -23.582 -22.150  1.00  0.00           C  
ATOM   1680  HA  PRO   117     210.118 -23.217 -22.369  1.00  0.00           H  
ATOM   1681  C   PRO   117     211.034 -24.756 -21.170  1.00  0.00           C  
ATOM   1682  O   PRO   117     210.263 -25.675 -21.352  1.00  0.00           O  
ATOM   1683  N   VAL   118     211.835 -24.727 -20.138  1.00  0.00           N  
ATOM   1684  H   VAL   118     212.475 -23.959 -19.992  1.00  0.00           H  
ATOM   1685  CA  VAL   118     211.826 -25.836 -19.146  1.00  0.00           C  
ATOM   1686  HA  VAL   118     212.175 -26.760 -19.607  1.00  0.00           H  
ATOM   1687  CB  VAL   118     212.761 -25.483 -17.990  1.00  0.00           C  
ATOM   1688  HB  VAL   118     212.092 -25.733 -18.813  1.00  0.00           H  
ATOM   1689  CG1 VAL   118     212.196 -24.286 -17.220  1.00  0.00           C  
ATOM   1690 HG11 VAL   118     211.876 -23.520 -17.926  1.00  0.00           H  
ATOM   1691 HG12 VAL   118     212.965 -23.879 -16.563  1.00  0.00           H  
ATOM   1692 HG13 VAL   118     211.343 -24.610 -16.624  1.00  0.00           H  
ATOM   1693  CG2 VAL   118     212.880 -26.682 -17.047  1.00  0.00           C  
ATOM   1694 HG21 VAL   118     211.933 -26.827 -16.528  1.00  0.00           H  
ATOM   1695 HG22 VAL   118     213.669 -26.491 -16.319  1.00  0.00           H  
ATOM   1696 HG23 VAL   118     213.123 -27.576 -17.622  1.00  0.00           H  
ATOM   1697  C   VAL   118     210.409 -26.046 -18.610  1.00  0.00           C  
ATOM   1698  O   VAL   118     209.719 -25.108 -18.259  1.00  0.00           O  
ATOM   1699  N   ASP   119     209.973 -27.277 -18.540  1.00  0.00           N  
ATOM   1700  H   ASP   119     210.558 -28.053 -18.814  1.00  0.00           H  
ATOM   1701  CA  ASP   119     208.599 -27.571 -18.026  1.00  0.00           C  
ATOM   1702  HA  ASP   119     207.951 -26.703 -18.147  1.00  0.00           H  
ATOM   1703  CB  ASP   119     208.009 -28.737 -18.824  1.00  0.00           C  
ATOM   1704  HB2 ASP   119     208.559 -29.650 -18.596  1.00  0.00           H  
ATOM   1705  HB3 ASP   119     206.961 -28.869 -18.556  1.00  0.00           H  
ATOM   1706  CG  ASP   119     208.118 -28.436 -20.320  1.00  0.00           C  
ATOM   1707  OD1 ASP   119     207.583 -27.424 -20.741  1.00  0.00           O  
ATOM   1708  OD2 ASP   119     208.735 -29.223 -21.020  1.00  0.00           O  
ATOM   1709  C   ASP   119     208.695 -27.974 -16.540  1.00  0.00           C  
ATOM   1710  O   ASP   119     209.448 -28.865 -16.200  1.00  0.00           O  
ATOM   1711  N   PRO   120     207.954 -27.342 -15.652  1.00  0.00           N  
ATOM   1712  CD  PRO   120     206.991 -26.254 -15.912  1.00  0.00           C  
ATOM   1713  HD2 PRO   120     206.266 -26.592 -16.652  1.00  0.00           H  
ATOM   1714  HD3 PRO   120     207.529 -25.389 -16.300  1.00  0.00           H  
ATOM   1715  CG  PRO   120     206.353 -25.980 -14.544  1.00  0.00           C  
ATOM   1716  HG2 PRO   120     205.393 -26.493 -14.484  1.00  0.00           H  
ATOM   1717  HG3 PRO   120     206.199 -24.907 -14.426  1.00  0.00           H  
ATOM   1718  CB  PRO   120     207.312 -26.496 -13.522  1.00  0.00           C  
ATOM   1719  HB2 PRO   120     206.754 -26.841 -12.652  1.00  0.00           H  
ATOM   1720  HB3 PRO   120     208.053 -25.760 -13.210  1.00  0.00           H  
ATOM   1721  CA  PRO   120     208.007 -27.684 -14.200  1.00  0.00           C  
ATOM   1722  HA  PRO   120     209.054 -27.768 -13.908  1.00  0.00           H  
ATOM   1723  C   PRO   120     207.283 -29.002 -13.892  1.00  0.00           C  
ATOM   1724  O   PRO   120     207.390 -29.542 -12.810  1.00  0.00           O  
ATOM   1725  N   ASP   121     206.543 -29.514 -14.833  1.00  0.00           N  
ATOM   1726  H   ASP   121     206.446 -29.066 -15.733  1.00  0.00           H  
ATOM   1727  CA  ASP   121     205.807 -30.786 -14.594  1.00  0.00           C  
ATOM   1728  HA  ASP   121     205.160 -30.692 -13.722  1.00  0.00           H  
ATOM   1729  CB  ASP   121     204.940 -31.106 -15.813  1.00  0.00           C  
ATOM   1730  HB2 ASP   121     204.462 -32.075 -15.666  1.00  0.00           H  
ATOM   1731  HB3 ASP   121     204.175 -30.339 -15.931  1.00  0.00           H  
ATOM   1732  CG  ASP   121     205.814 -31.154 -17.071  1.00  0.00           C  
ATOM   1733  OD1 ASP   121     206.981 -30.816 -16.974  1.00  0.00           O  
ATOM   1734  OD2 ASP   121     205.297 -31.522 -18.113  1.00  0.00           O  
ATOM   1735  C   ASP   121     206.797 -31.927 -14.356  1.00  0.00           C  
ATOM   1736  O   ASP   121     206.559 -32.803 -13.549  1.00  0.00           O  
ATOM   1737  N   ASN   122     207.903 -31.927 -15.046  1.00  0.00           N  
ATOM   1738  H   ASN   122     208.111 -31.206 -15.722  1.00  0.00           H  
ATOM   1739  CA  ASN   122     208.898 -33.018 -14.848  1.00  0.00           C  
ATOM   1740  HA  ASN   122     209.109 -33.150 -13.787  1.00  0.00           H  
ATOM   1741  CB  ASN   122     208.333 -34.329 -15.401  1.00  0.00           C  
ATOM   1742  HB2 ASN   122     209.094 -35.109 -15.374  1.00  0.00           H  
ATOM   1743  HB3 ASN   122     207.469 -34.646 -14.817  1.00  0.00           H  
ATOM   1744  CG  ASN   122     207.895 -34.124 -16.850  1.00  0.00           C  
ATOM   1745  OD1 ASN   122     208.076 -32.962 -17.414  1.00  0.00           O  
ATOM   1746  ND2 ASN   122     207.381 -35.030 -17.477  1.00  0.00           N  
ATOM   1747 HD21 ASN   122     207.239 -35.939 -17.036  1.00  0.00           H  
ATOM   1748 HD22 ASN   122     207.092 -34.881 -18.444  1.00  0.00           H  
ATOM   1749  C   ASN   122     210.200 -32.673 -15.580  1.00  0.00           C  
ATOM   1750  O   ASN   122     210.914 -33.542 -16.036  1.00  0.00           O  
ATOM   1751  N   GLU   123     210.509 -31.410 -15.694  1.00  0.00           N  
ATOM   1752  H   GLU   123     209.908 -30.687 -15.325  1.00  0.00           H  
ATOM   1753  CA  GLU   123     211.762 -30.999 -16.395  1.00  0.00           C  
ATOM   1754  HA  GLU   123     211.917 -29.925 -16.293  1.00  0.00           H  
ATOM   1755  CB  GLU   123     212.967 -31.732 -15.772  1.00  0.00           C  
ATOM   1756  HB2 GLU   123     212.796 -31.859 -14.703  1.00  0.00           H  
ATOM   1757  HB3 GLU   123     213.073 -32.710 -16.241  1.00  0.00           H  
ATOM   1758  CG  GLU   123     214.248 -30.919 -15.991  1.00  0.00           C  
ATOM   1759  HG2 GLU   123     214.113 -29.913 -15.593  1.00  0.00           H  
ATOM   1760  HG3 GLU   123     215.081 -31.403 -15.481  1.00  0.00           H  
ATOM   1761  CD  GLU   123     214.545 -30.838 -17.488  1.00  0.00           C  
ATOM   1762  OE1 GLU   123     214.434 -31.856 -18.149  1.00  0.00           O  
ATOM   1763  OE2 GLU   123     214.881 -29.757 -17.948  1.00  0.00           O  
ATOM   1764  C   GLU   123     211.656 -31.340 -17.884  1.00  0.00           C  
ATOM   1765  O   GLU   123     211.865 -30.502 -18.740  1.00  0.00           O  
ATOM   1766  N   ALA   124     211.332 -32.565 -18.201  1.00  0.00           N  
ATOM   1767  H   ALA   124     211.162 -33.265 -17.493  1.00  0.00           H  
ATOM   1768  CA  ALA   124     211.208 -32.963 -19.633  1.00  0.00           C  
ATOM   1769  HA  ALA   124     210.772 -32.169 -20.240  1.00  0.00           H  
ATOM   1770  CB  ALA   124     212.592 -33.305 -20.194  1.00  0.00           C  
ATOM   1771  HB1 ALA   124     213.037 -34.105 -19.602  1.00  0.00           H  
ATOM   1772  HB2 ALA   124     212.494 -33.631 -21.229  1.00  0.00           H  
ATOM   1773  HB3 ALA   124     213.230 -32.423 -20.150  1.00  0.00           H  
ATOM   1774  C   ALA   124     210.294 -34.185 -19.737  1.00  0.00           C  
ATOM   1775  O   ALA   124     209.293 -34.278 -19.057  1.00  0.00           O  
ATOM   1776  N   TYR   125     210.625 -35.126 -20.578  1.00  0.00           N  
ATOM   1777  H   TYR   125     211.458 -35.069 -21.146  1.00  0.00           H  
ATOM   1778  CA  TYR   125     209.764 -36.334 -20.708  1.00  0.00           C  
ATOM   1779  HA  TYR   125     208.803 -36.070 -21.150  1.00  0.00           H  
ATOM   1780  CB  TYR   125     210.456 -37.354 -21.616  1.00  0.00           C  
ATOM   1781  HB2 TYR   125     211.437 -37.601 -21.210  1.00  0.00           H  
ATOM   1782  HB3 TYR   125     209.849 -38.257 -21.672  1.00  0.00           H  
ATOM   1783  CG  TYR   125     210.617 -36.770 -22.999  1.00  0.00           C  
ATOM   1784  CD1 TYR   125     211.704 -35.934 -23.285  1.00  0.00           C  
ATOM   1785  HD1 TYR   125     212.434 -35.704 -22.509  1.00  0.00           H  
ATOM   1786  CE1 TYR   125     211.853 -35.395 -24.567  1.00  0.00           C  
ATOM   1787  HE1 TYR   125     212.698 -34.743 -24.788  1.00  0.00           H  
ATOM   1788  CZ  TYR   125     210.917 -35.693 -25.567  1.00  0.00           C  
ATOM   1789  OH  TYR   125     211.065 -35.162 -26.832  1.00  0.00           O  
ATOM   1790  HH  TYR   125     211.842 -34.604 -26.916  1.00  0.00           H  
ATOM   1791  CE2 TYR   125     209.832 -36.529 -25.282  1.00  0.00           C  
ATOM   1792  HE2 TYR   125     209.104 -36.761 -26.059  1.00  0.00           H  
ATOM   1793  CD2 TYR   125     209.681 -37.068 -23.998  1.00  0.00           C  
ATOM   1794  HD2 TYR   125     208.835 -37.719 -23.776  1.00  0.00           H  
ATOM   1795  C   TYR   125     209.556 -36.947 -19.324  1.00  0.00           C  
ATOM   1796  O   TYR   125     208.490 -36.856 -18.750  1.00  0.00           O  
ATOM   1797  N   GLU   126     210.573 -37.561 -18.778  1.00  0.00           N  
ATOM   1798  H   GLU   126     211.462 -37.628 -19.253  1.00  0.00           H  
ATOM   1799  CA  GLU   126     210.447 -38.174 -17.420  1.00  0.00           C  
ATOM   1800  HA  GLU   126     209.728 -37.610 -16.826  1.00  0.00           H  
ATOM   1801  CB  GLU   126     209.962 -39.626 -17.529  1.00  0.00           C  
ATOM   1802  HB2 GLU   126     210.588 -40.158 -18.246  1.00  0.00           H  
ATOM   1803  HB3 GLU   126     210.044 -40.103 -16.552  1.00  0.00           H  
ATOM   1804  CG  GLU   126     208.506 -39.667 -17.996  1.00  0.00           C  
ATOM   1805  HG2 GLU   126     207.880 -39.120 -17.291  1.00  0.00           H  
ATOM   1806  HG3 GLU   126     208.426 -39.210 -18.982  1.00  0.00           H  
ATOM   1807  CD  GLU   126     208.040 -41.120 -18.069  1.00  0.00           C  
ATOM   1808  OE1 GLU   126     208.830 -41.992 -17.743  1.00  0.00           O  
ATOM   1809  OE2 GLU   126     206.900 -41.335 -18.449  1.00  0.00           O  
ATOM   1810  C   GLU   126     211.813 -38.164 -16.735  1.00  0.00           C  
ATOM   1811  O   GLU   126     212.571 -39.109 -16.834  1.00  0.00           O  
ATOM   1812  N   MET   127     212.140 -37.111 -16.031  1.00  0.00           N  
ATOM   1813  H   MET   127     211.532 -36.308 -15.953  1.00  0.00           H  
ATOM   1814  CA  MET   127     213.462 -37.068 -15.339  1.00  0.00           C  
ATOM   1815  HA  MET   127     213.642 -36.080 -14.914  1.00  0.00           H  
ATOM   1816  CB  MET   127     213.455 -38.108 -14.189  1.00  0.00           C  
ATOM   1817  HB2 MET   127     213.892 -39.039 -14.549  1.00  0.00           H  
ATOM   1818  HB3 MET   127     214.050 -37.725 -13.360  1.00  0.00           H  
ATOM   1819  CG  MET   127     212.016 -38.368 -13.711  1.00  0.00           C  
ATOM   1820  HG2 MET   127     211.435 -37.448 -13.771  1.00  0.00           H  
ATOM   1821  HG3 MET   127     211.552 -39.131 -14.335  1.00  0.00           H  
ATOM   1822  SD  MET   127     212.047 -38.942 -11.993  1.00  0.00           S  
ATOM   1823  CE  MET   127     211.834 -37.329 -11.203  1.00  0.00           C  
ATOM   1824  HE1 MET   127     210.891 -36.887 -11.526  1.00  0.00           H  
ATOM   1825  HE2 MET   127     211.825 -37.453 -10.120  1.00  0.00           H  
ATOM   1826  HE3 MET   127     212.658 -36.674 -11.486  1.00  0.00           H  
ATOM   1827  C   MET   127     214.554 -37.380 -16.385  1.00  0.00           C  
ATOM   1828  O   MET   127     214.261 -37.444 -17.565  1.00  0.00           O  
ATOM   1829  N   PRO   128     215.795 -37.574 -15.991  1.00  0.00           N  
ATOM   1830  CD  PRO   128     216.307 -37.529 -14.608  1.00  0.00           C  
ATOM   1831  HD2 PRO   128     215.999 -38.430 -14.078  1.00  0.00           H  
ATOM   1832  HD3 PRO   128     215.903 -36.653 -14.100  1.00  0.00           H  
ATOM   1833  CG  PRO   128     217.820 -37.447 -14.796  1.00  0.00           C  
ATOM   1834  HG2 PRO   128     218.320 -37.922 -13.952  1.00  0.00           H  
ATOM   1835  HG3 PRO   128     218.125 -36.402 -14.858  1.00  0.00           H  
ATOM   1836  CB  PRO   128     218.109 -38.164 -16.075  1.00  0.00           C  
ATOM   1837  HB2 PRO   128     218.185 -39.234 -15.884  1.00  0.00           H  
ATOM   1838  HB3 PRO   128     219.018 -37.818 -16.568  1.00  0.00           H  
ATOM   1839  CA  PRO   128     216.889 -37.878 -16.964  1.00  0.00           C  
ATOM   1840  HA  PRO   128     217.049 -36.996 -17.584  1.00  0.00           H  
ATOM   1841  C   PRO   128     216.546 -39.075 -17.859  1.00  0.00           C  
ATOM   1842  O   PRO   128     215.658 -39.847 -17.562  1.00  0.00           O  
ATOM   1843  N   SER   129     217.220 -39.212 -18.966  1.00  0.00           N  
ATOM   1844  H   SER   129     217.956 -38.569 -19.219  1.00  0.00           H  
ATOM   1845  CA  SER   129     216.913 -40.337 -19.897  1.00  0.00           C  
ATOM   1846  HA  SER   129     215.895 -40.249 -20.277  1.00  0.00           H  
ATOM   1847  CB  SER   129     217.881 -40.291 -21.078  1.00  0.00           C  
ATOM   1848  HB2 SER   129     217.673 -41.122 -21.753  1.00  0.00           H  
ATOM   1849  HB3 SER   129     217.759 -39.349 -21.613  1.00  0.00           H  
ATOM   1850  OG  SER   129     219.215 -40.393 -20.598  1.00  0.00           O  
ATOM   1851  HG  SER   129     219.825 -40.364 -21.339  1.00  0.00           H  
ATOM   1852  C   SER   129     217.059 -41.683 -19.182  1.00  0.00           C  
ATOM   1853  O   SER   129     216.243 -42.564 -19.353  1.00  0.00           O  
ATOM   1854  N   GLU   130     218.090 -41.845 -18.384  1.00  0.00           N  
ATOM   1855  H   GLU   130     218.772 -41.109 -18.272  1.00  0.00           H  
ATOM   1856  CA  GLU   130     218.311 -43.138 -17.652  1.00  0.00           C  
ATOM   1857  HA  GLU   130     219.373 -43.266 -17.441  1.00  0.00           H  
ATOM   1858  CB  GLU   130     217.541 -43.142 -16.319  1.00  0.00           C  
ATOM   1859  HB2 GLU   130     217.776 -44.062 -15.784  1.00  0.00           H  
ATOM   1860  HB3 GLU   130     217.865 -42.286 -15.728  1.00  0.00           H  
ATOM   1861  CG  GLU   130     216.025 -43.059 -16.552  1.00  0.00           C  
ATOM   1862  HG2 GLU   130     215.776 -42.100 -17.007  1.00  0.00           H  
ATOM   1863  HG3 GLU   130     215.713 -43.867 -17.214  1.00  0.00           H  
ATOM   1864  CD  GLU   130     215.299 -43.191 -15.210  1.00  0.00           C  
ATOM   1865  OE1 GLU   130     215.958 -43.482 -14.227  1.00  0.00           O  
ATOM   1866  OE2 GLU   130     214.095 -42.997 -15.190  1.00  0.00           O  
ATOM   1867  C   GLU   130     217.871 -44.329 -18.514  1.00  0.00           C  
ATOM   1868  O   GLU   130     217.932 -44.283 -19.727  1.00  0.00           O  
ATOM   1869  N   GLU   131     217.419 -45.395 -17.896  1.00  0.00           N  
ATOM   1870  H   GLU   131     217.370 -45.430 -16.888  1.00  0.00           H  
ATOM   1871  CA  GLU   131     216.959 -46.593 -18.673  1.00  0.00           C  
ATOM   1872  HA  GLU   131     216.831 -46.336 -19.724  1.00  0.00           H  
ATOM   1873  CB  GLU   131     218.007 -47.703 -18.565  1.00  0.00           C  
ATOM   1874  HB2 GLU   131     218.243 -47.879 -17.516  1.00  0.00           H  
ATOM   1875  HB3 GLU   131     217.613 -48.619 -19.007  1.00  0.00           H  
ATOM   1876  CG  GLU   131     219.275 -47.283 -19.309  1.00  0.00           C  
ATOM   1877  HG2 GLU   131     219.053 -47.163 -20.369  1.00  0.00           H  
ATOM   1878  HG3 GLU   131     219.637 -46.338 -18.905  1.00  0.00           H  
ATOM   1879  CD  GLU   131     220.349 -48.358 -19.132  1.00  0.00           C  
ATOM   1880  OE1 GLU   131     220.071 -49.342 -18.464  1.00  0.00           O  
ATOM   1881  OE2 GLU   131     221.430 -48.180 -19.667  1.00  0.00           O  
ATOM   1882  C   GLU   131     215.631 -47.085 -18.097  1.00  0.00           C  
ATOM   1883  O   GLU   131     215.425 -48.267 -17.903  1.00  0.00           O  
ATOM   1884  N   GLY   132     214.731 -46.185 -17.818  1.00  0.00           N  
ATOM   1885  H   GLY   132     214.900 -45.202 -17.977  1.00  0.00           H  
ATOM   1886  CA  GLY   132     213.413 -46.594 -17.249  1.00  0.00           C  
ATOM   1887  HA2 GLY   132     212.711 -45.761 -17.293  1.00  0.00           H  
ATOM   1888  HA3 GLY   132     213.010 -47.438 -17.808  1.00  0.00           H  
ATOM   1889  C   GLY   132     213.602 -47.009 -15.788  1.00  0.00           C  
ATOM   1890  O   GLY   132     212.973 -46.476 -14.899  1.00  0.00           O  
ATOM   1891  N   TYR   133     214.469 -47.955 -15.542  1.00  0.00           N  
ATOM   1892  H   TYR   133     214.985 -48.399 -16.288  1.00  0.00           H  
ATOM   1893  CA  TYR   133     214.710 -48.416 -14.142  1.00  0.00           C  
ATOM   1894  HA  TYR   133     215.419 -49.244 -14.131  1.00  0.00           H  
ATOM   1895  CB  TYR   133     215.297 -47.256 -13.320  1.00  0.00           C  
ATOM   1896  HB2 TYR   133     215.992 -46.689 -13.939  1.00  0.00           H  
ATOM   1897  HB3 TYR   133     214.486 -46.604 -12.994  1.00  0.00           H  
ATOM   1898  CG  TYR   133     216.028 -47.799 -12.107  1.00  0.00           C  
ATOM   1899  CD1 TYR   133     215.308 -48.241 -10.993  1.00  0.00           C  
ATOM   1900  HD1 TYR   133     214.219 -48.195 -10.995  1.00  0.00           H  
ATOM   1901  CE1 TYR   133     215.985 -48.743  -9.875  1.00  0.00           C  
ATOM   1902  HE1 TYR   133     215.423 -49.084  -9.005  1.00  0.00           H  
ATOM   1903  CZ  TYR   133     217.384 -48.804  -9.873  1.00  0.00           C  
ATOM   1904  OH  TYR   133     218.051 -49.302  -8.770  1.00  0.00           O  
ATOM   1905  HH  TYR   133     217.459 -49.576  -8.066  1.00  0.00           H  
ATOM   1906  CE2 TYR   133     218.107 -48.364 -10.987  1.00  0.00           C  
ATOM   1907  HE2 TYR   133     219.196 -48.411 -10.987  1.00  0.00           H  
ATOM   1908  CD2 TYR   133     217.428 -47.862 -12.104  1.00  0.00           C  
ATOM   1909  HD2 TYR   133     217.988 -47.519 -12.974  1.00  0.00           H  
ATOM   1910  C   TYR   133     213.380 -48.884 -13.526  1.00  0.00           C  
ATOM   1911  O   TYR   133     213.111 -50.066 -13.446  1.00  0.00           O  
ATOM   1912  N   GLN   134     212.542 -47.973 -13.107  1.00  0.00           N  
ATOM   1913  H   GLN   134     212.765 -46.989 -13.151  1.00  0.00           H  
ATOM   1914  CA  GLN   134     211.229 -48.375 -12.520  1.00  0.00           C  
ATOM   1915  HA  GLN   134     210.841 -49.252 -13.039  1.00  0.00           H  
ATOM   1916  CB  GLN   134     211.400 -48.720 -11.036  1.00  0.00           C  
ATOM   1917  HB2 GLN   134     210.496 -49.211 -10.676  1.00  0.00           H  
ATOM   1918  HB3 GLN   134     212.249 -49.394 -10.921  1.00  0.00           H  
ATOM   1919  CG  GLN   134     211.647 -47.443 -10.221  1.00  0.00           C  
ATOM   1920  HG2 GLN   134     212.380 -46.811 -10.722  1.00  0.00           H  
ATOM   1921  HG3 GLN   134     210.717 -46.889 -10.093  1.00  0.00           H  
ATOM   1922  CD  GLN   134     212.188 -47.818  -8.838  1.00  0.00           C  
ATOM   1923  OE1 GLN   134     213.224 -47.335  -8.426  1.00  0.00           O  
ATOM   1924  NE2 GLN   134     211.525 -48.667  -8.099  1.00  0.00           N  
ATOM   1925 HE21 GLN   134     210.655 -49.073  -8.444  1.00  0.00           H  
ATOM   1926 HE22 GLN   134     211.877 -48.928  -7.178  1.00  0.00           H  
ATOM   1927  C   GLN   134     210.224 -47.228 -12.684  1.00  0.00           C  
ATOM   1928  O   GLN   134     210.475 -46.105 -12.292  1.00  0.00           O  
ATOM   1929  N   ASP   135     209.093 -47.510 -13.259  1.00  0.00           N  
ATOM   1930  H   ASP   135     208.888 -48.445 -13.582  1.00  0.00           H  
ATOM   1931  CA  ASP   135     208.060 -46.452 -13.454  1.00  0.00           C  
ATOM   1932  HA  ASP   135     207.977 -45.838 -12.557  1.00  0.00           H  
ATOM   1933  CB  ASP   135     208.456 -45.553 -14.628  1.00  0.00           C  
ATOM   1934  HB2 ASP   135     209.463 -45.169 -14.467  1.00  0.00           H  
ATOM   1935  HB3 ASP   135     208.431 -46.128 -15.553  1.00  0.00           H  
ATOM   1936  CG  ASP   135     207.475 -44.384 -14.728  1.00  0.00           C  
ATOM   1937  OD1 ASP   135     207.278 -43.713 -13.726  1.00  0.00           O  
ATOM   1938  OD2 ASP   135     206.936 -44.180 -15.804  1.00  0.00           O  
ATOM   1939  C   ASP   135     206.722 -47.122 -13.753  1.00  0.00           C  
ATOM   1940  O   ASP   135     205.672 -46.522 -13.635  1.00  0.00           O  
ATOM   1941  N   TYR   136     206.763 -48.370 -14.140  1.00  0.00           N  
ATOM   1942  H   TYR   136     207.648 -48.846 -14.238  1.00  0.00           H  
ATOM   1943  CA  TYR   136     205.514 -49.124 -14.459  1.00  0.00           C  
ATOM   1944  HA  TYR   136     204.637 -48.574 -14.119  1.00  0.00           H  
ATOM   1945  CB  TYR   136     205.419 -49.308 -15.980  1.00  0.00           C  
ATOM   1946  HB2 TYR   136     204.794 -50.173 -16.202  1.00  0.00           H  
ATOM   1947  HB3 TYR   136     204.977 -48.417 -16.425  1.00  0.00           H  
ATOM   1948  CG  TYR   136     206.802 -49.525 -16.555  1.00  0.00           C  
ATOM   1949  CD1 TYR   136     207.349 -50.810 -16.607  1.00  0.00           C  
ATOM   1950  HD1 TYR   136     206.779 -51.660 -16.231  1.00  0.00           H  
ATOM   1951  CE1 TYR   136     208.630 -51.007 -17.143  1.00  0.00           C  
ATOM   1952  HE1 TYR   136     209.056 -52.009 -17.182  1.00  0.00           H  
ATOM   1953  CZ  TYR   136     209.363 -49.915 -17.624  1.00  0.00           C  
ATOM   1954  OH  TYR   136     210.622 -50.108 -18.153  1.00  0.00           O  
ATOM   1955  HH  TYR   136     210.896 -51.028 -18.142  1.00  0.00           H  
ATOM   1956  CE2 TYR   136     208.814 -48.627 -17.571  1.00  0.00           C  
ATOM   1957  HE2 TYR   136     209.383 -47.776 -17.945  1.00  0.00           H  
ATOM   1958  CD2 TYR   136     207.534 -48.433 -17.037  1.00  0.00           C  
ATOM   1959  HD2 TYR   136     207.107 -47.431 -16.996  1.00  0.00           H  
ATOM   1960  C   TYR   136     205.556 -50.487 -13.759  1.00  0.00           C  
ATOM   1961  O   TYR   136     206.481 -51.258 -13.919  1.00  0.00           O  
ATOM   1962  N   GLU   137     204.560 -50.776 -12.966  1.00  0.00           N  
ATOM   1963  H   GLU   137     203.809 -50.117 -12.818  1.00  0.00           H  
ATOM   1964  CA  GLU   137     204.521 -52.071 -12.226  1.00  0.00           C  
ATOM   1965  HA  GLU   137     205.376 -52.155 -11.556  1.00  0.00           H  
ATOM   1966  CB  GLU   137     203.222 -52.128 -11.381  1.00  0.00           C  
ATOM   1967  HB2 GLU   137     202.489 -51.446 -11.811  1.00  0.00           H  
ATOM   1968  HB3 GLU   137     202.829 -53.144 -11.403  1.00  0.00           H  
ATOM   1969  CG  GLU   137     203.508 -51.721  -9.927  1.00  0.00           C  
ATOM   1970  HG2 GLU   137     204.173 -50.857  -9.918  1.00  0.00           H  
ATOM   1971  HG3 GLU   137     202.572 -51.464  -9.431  1.00  0.00           H  
ATOM   1972  CD  GLU   137     204.174 -52.885  -9.188  1.00  0.00           C  
ATOM   1973  OE1 GLU   137     204.883 -53.642  -9.828  1.00  0.00           O  
ATOM   1974  OE2 GLU   137     203.961 -53.000  -7.992  1.00  0.00           O  
ATOM   1975  C   GLU   137     204.582 -53.261 -13.210  1.00  0.00           C  
ATOM   1976  O   GLU   137     205.514 -54.042 -13.173  1.00  0.00           O  
ATOM   1977  N   PRO   138     203.603 -53.410 -14.073  1.00  0.00           N  
ATOM   1978  CD  PRO   138     202.422 -52.541 -14.220  1.00  0.00           C  
ATOM   1979  HD2 PRO   138     202.718 -51.498 -14.105  1.00  0.00           H  
ATOM   1980  HD3 PRO   138     201.684 -52.795 -13.459  1.00  0.00           H  
ATOM   1981  CG  PRO   138     201.937 -52.860 -15.630  1.00  0.00           C  
ATOM   1982  HG2 PRO   138     202.445 -52.213 -16.346  1.00  0.00           H  
ATOM   1983  HG3 PRO   138     200.861 -52.696 -15.692  1.00  0.00           H  
ATOM   1984  CB  PRO   138     202.271 -54.297 -15.861  1.00  0.00           C  
ATOM   1985  HB2 PRO   138     202.458 -54.457 -16.923  1.00  0.00           H  
ATOM   1986  HB3 PRO   138     201.492 -54.980 -15.523  1.00  0.00           H  
ATOM   1987  CA  PRO   138     203.568 -54.538 -15.057  1.00  0.00           C  
ATOM   1988  HA  PRO   138     203.528 -55.474 -14.500  1.00  0.00           H  
ATOM   1989  C   PRO   138     204.796 -54.541 -15.973  1.00  0.00           C  
ATOM   1990  O   PRO   138     205.557 -53.600 -16.003  1.00  0.00           O  
ATOM   1991  N   GLU   139     204.999 -55.601 -16.702  1.00  0.00           N  
ATOM   1992  H   GLU   139     204.367 -56.388 -16.681  1.00  0.00           H  
ATOM   1993  CA  GLU   139     206.187 -55.672 -17.600  1.00  0.00           C  
ATOM   1994  HA  GLU   139     207.105 -55.668 -17.012  1.00  0.00           H  
ATOM   1995  CB  GLU   139     206.135 -56.966 -18.418  1.00  0.00           C  
ATOM   1996  HB2 GLU   139     205.178 -57.025 -18.936  1.00  0.00           H  
ATOM   1997  HB3 GLU   139     206.943 -56.961 -19.149  1.00  0.00           H  
ATOM   1998  CG  GLU   139     206.291 -58.180 -17.491  1.00  0.00           C  
ATOM   1999  HG2 GLU   139     206.632 -59.031 -18.080  1.00  0.00           H  
ATOM   2000  HG3 GLU   139     207.026 -57.957 -16.717  1.00  0.00           H  
ATOM   2001  CD  GLU   139     204.947 -58.517 -16.837  1.00  0.00           C  
ATOM   2002  OE1 GLU   139     204.004 -57.770 -17.045  1.00  0.00           O  
ATOM   2003  OE2 GLU   139     204.889 -59.511 -16.134  1.00  0.00           O  
ATOM   2004  C   GLU   139     206.185 -54.473 -18.554  1.00  0.00           C  
ATOM   2005  O   GLU   139     207.221 -54.039 -19.019  1.00  0.00           O  
ATOM   2006  N   ALA   140     205.034 -53.935 -18.851  1.00  0.00           N  
ATOM   2007  H   ALA   140     204.170 -54.288 -18.466  1.00  0.00           H  
ATOM   2008  CA  ALA   140     204.971 -52.762 -19.777  1.00  0.00           C  
ATOM   2009  HA  ALA   140     205.845 -52.118 -19.680  1.00  0.00           H  
ATOM   2010  CB  ALA   140     204.885 -53.253 -21.221  1.00  0.00           C  
ATOM   2011  HB1 ALA   140     204.010 -53.892 -21.336  1.00  0.00           H  
ATOM   2012  HB2 ALA   140     204.801 -52.398 -21.892  1.00  0.00           H  
ATOM   2013  HB3 ALA   140     205.783 -53.820 -21.467  1.00  0.00           H  
ATOM   2014  C   ALA   140     203.730 -51.927 -19.454  1.00  0.00           C  
ATOM   2015  O   ALA   140     202.844 -52.453 -18.799  1.00  0.00           O  
ATOM   2016  OXT ALA   140     203.683 -50.781 -19.870  1.00  0.00           O  
TER    2017      ALA   140 
ATOM   2017  N   ASP   141     262.848  55.222  -0.914  1.00  0.00           N  
ATOM   2018  H1  ASP   141     263.164  54.604  -0.180  1.00  0.00           H  
ATOM   2019  H2  ASP   141     262.812  56.164  -0.552  1.00  0.00           H  
ATOM   2020  H3  ASP   141     263.373  55.023  -1.754  1.00  0.00           H  
ATOM   2021  CA  ASP   141     261.459  54.877  -1.234  1.00  0.00           C  
ATOM   2022  HA  ASP   141     260.807  55.736  -1.074  1.00  0.00           H  
ATOM   2023  CB  ASP   141     261.369  54.463  -2.703  1.00  0.00           C  
ATOM   2024  HB2 ASP   141     261.644  55.366  -3.249  1.00  0.00           H  
ATOM   2025  HB3 ASP   141     262.129  53.698  -2.861  1.00  0.00           H  
ATOM   2026  CG  ASP   141     260.022  53.954  -3.209  1.00  0.00           C  
ATOM   2027  OD1 ASP   141     259.042  54.720  -3.397  1.00  0.00           O  
ATOM   2028  OD2 ASP   141     260.012  52.719  -3.369  1.00  0.00           O  
ATOM   2029  C   ASP   141     260.938  53.809  -0.294  1.00  0.00           C  
ATOM   2030  O   ASP   141     261.524  52.746  -0.240  1.00  0.00           O  
ATOM   2031  N   ALA   142     259.864  54.090   0.432  1.00  0.00           N  
ATOM   2032  H   ALA   142     259.197  54.759   0.074  1.00  0.00           H  
ATOM   2033  CA  ALA   142     259.660  53.561   1.780  1.00  0.00           C  
ATOM   2034  HA  ALA   142     260.661  53.640   2.203  1.00  0.00           H  
ATOM   2035  CB  ALA   142     258.767  54.524   2.486  1.00  0.00           C  
ATOM   2036  HB1 ALA   142     257.758  54.450   2.080  1.00  0.00           H  
ATOM   2037  HB2 ALA   142     258.747  54.289   3.550  1.00  0.00           H  
ATOM   2038  HB3 ALA   142     259.141  55.538   2.345  1.00  0.00           H  
ATOM   2039  C   ALA   142     259.139  52.144   2.035  1.00  0.00           C  
ATOM   2040  O   ALA   142     259.405  51.661   3.147  1.00  0.00           O  
ATOM   2041  N   GLU   143     258.277  51.514   1.217  1.00  0.00           N  
ATOM   2042  H   GLU   143     257.931  52.093   0.465  1.00  0.00           H  
ATOM   2043  CA  GLU   143     257.798  50.103   1.302  1.00  0.00           C  
ATOM   2044  HA  GLU   143     258.584  49.473   1.720  1.00  0.00           H  
ATOM   2045  CB  GLU   143     256.524  50.000   2.227  1.00  0.00           C  
ATOM   2046  HB2 GLU   143     256.782  50.491   3.165  1.00  0.00           H  
ATOM   2047  HB3 GLU   143     255.733  50.561   1.729  1.00  0.00           H  
ATOM   2048  CG  GLU   143     256.030  48.557   2.517  1.00  0.00           C  
ATOM   2049  HG2 GLU   143     255.221  48.781   3.212  1.00  0.00           H  
ATOM   2050  HG3 GLU   143     255.623  48.068   1.632  1.00  0.00           H  
ATOM   2051  CD  GLU   143     257.023  47.644   3.182  1.00  0.00           C  
ATOM   2052  OE1 GLU   143     256.992  47.565   4.446  1.00  0.00           O  
ATOM   2053  OE2 GLU   143     257.945  47.120   2.508  1.00  0.00           O  
ATOM   2054  C   GLU   143     257.401  49.491  -0.056  1.00  0.00           C  
ATOM   2055  O   GLU   143     256.749  50.135  -0.891  1.00  0.00           O  
ATOM   2056  N   PHE   144     257.691  48.164  -0.216  1.00  0.00           N  
ATOM   2057  H   PHE   144     258.153  47.743   0.578  1.00  0.00           H  
ATOM   2058  CA  PHE   144     257.489  47.355  -1.402  1.00  0.00           C  
ATOM   2059  HA  PHE   144     256.480  47.496  -1.790  1.00  0.00           H  
ATOM   2060  CB  PHE   144     258.493  47.776  -2.482  1.00  0.00           C  
ATOM   2061  HB2 PHE   144     258.250  47.192  -3.369  1.00  0.00           H  
ATOM   2062  HB3 PHE   144     258.362  48.836  -2.699  1.00  0.00           H  
ATOM   2063  CG  PHE   144     259.974  47.567  -2.216  1.00  0.00           C  
ATOM   2064  CD1 PHE   144     260.608  46.324  -2.430  1.00  0.00           C  
ATOM   2065  HD1 PHE   144     260.013  45.480  -2.778  1.00  0.00           H  
ATOM   2066  CE1 PHE   144     261.979  46.166  -2.202  1.00  0.00           C  
ATOM   2067  HE1 PHE   144     262.414  45.184  -2.387  1.00  0.00           H  
ATOM   2068  CZ  PHE   144     262.800  47.232  -1.745  1.00  0.00           C  
ATOM   2069  HZ  PHE   144     263.873  47.090  -1.614  1.00  0.00           H  
ATOM   2070  CE2 PHE   144     262.205  48.504  -1.456  1.00  0.00           C  
ATOM   2071  HE2 PHE   144     262.750  49.368  -1.076  1.00  0.00           H  
ATOM   2072  CD2 PHE   144     260.808  48.595  -1.698  1.00  0.00           C  
ATOM   2073  HD2 PHE   144     260.277  49.522  -1.482  1.00  0.00           H  
ATOM   2074  C   PHE   144     257.570  45.831  -1.142  1.00  0.00           C  
ATOM   2075  O   PHE   144     257.475  45.080  -2.110  1.00  0.00           O  
ATOM   2076  N   ARG   145     257.920  45.398   0.087  1.00  0.00           N  
ATOM   2077  H   ARG   145     258.202  46.155   0.693  1.00  0.00           H  
ATOM   2078  CA  ARG   145     258.101  44.022   0.563  1.00  0.00           C  
ATOM   2079  HA  ARG   145     258.734  43.496  -0.151  1.00  0.00           H  
ATOM   2080  CB  ARG   145     258.723  43.933   1.902  1.00  0.00           C  
ATOM   2081  HB2 ARG   145     258.095  44.475   2.609  1.00  0.00           H  
ATOM   2082  HB3 ARG   145     258.770  42.883   2.190  1.00  0.00           H  
ATOM   2083  CG  ARG   145     260.149  44.535   1.912  1.00  0.00           C  
ATOM   2084  HG2 ARG   145     260.823  43.881   1.358  1.00  0.00           H  
ATOM   2085  HG3 ARG   145     260.131  45.519   1.442  1.00  0.00           H  
ATOM   2086  CD  ARG   145     260.647  44.670   3.375  1.00  0.00           C  
ATOM   2087  HD2 ARG   145     260.639  43.693   3.857  1.00  0.00           H  
ATOM   2088  HD3 ARG   145     261.661  45.069   3.382  1.00  0.00           H  
ATOM   2089  NE  ARG   145     259.759  45.598   4.153  1.00  0.00           N  
ATOM   2090  HE  ARG   145     259.049  46.072   3.613  1.00  0.00           H  
ATOM   2091  CZ  ARG   145     259.978  45.995   5.390  1.00  0.00           C  
ATOM   2092  NH1 ARG   145     260.957  45.501   6.145  1.00  0.00           N  
ATOM   2093 HH11 ARG   145     261.569  44.790   5.771  1.00  0.00           H  
ATOM   2094 HH12 ARG   145     261.083  45.839   7.088  1.00  0.00           H  
ATOM   2095  NH2 ARG   145     259.121  46.721   6.041  1.00  0.00           N  
ATOM   2096 HH21 ARG   145     258.257  46.996   5.597  1.00  0.00           H  
ATOM   2097 HH22 ARG   145     259.323  47.007   6.988  1.00  0.00           H  
ATOM   2098  C   ARG   145     256.854  43.155   0.484  1.00  0.00           C  
ATOM   2099  O   ARG   145     257.025  41.967   0.406  1.00  0.00           O  
ATOM   2100  N   HIE   146     255.647  43.791   0.380  1.00  0.00           N  
ATOM   2101  H   HIE   146     255.729  44.781   0.564  1.00  0.00           H  
ATOM   2102  CA  HIE   146     254.312  43.251   0.017  1.00  0.00           C  
ATOM   2103  HA  HIE   146     254.245  42.202   0.306  1.00  0.00           H  
ATOM   2104  CB  HIE   146     253.226  44.018   0.731  1.00  0.00           C  
ATOM   2105  HB2 HIE   146     252.296  43.558   0.396  1.00  0.00           H  
ATOM   2106  HB3 HIE   146     253.283  43.971   1.819  1.00  0.00           H  
ATOM   2107  CG  HIE   146     253.142  45.463   0.370  1.00  0.00           C  
ATOM   2108  ND1 HIE   146     254.266  46.339   0.154  1.00  0.00           N  
ATOM   2109  CE1 HIE   146     253.774  47.482  -0.173  1.00  0.00           C  
ATOM   2110  HE1 HIE   146     254.481  48.293  -0.349  1.00  0.00           H  
ATOM   2111  NE2 HIE   146     252.476  47.454  -0.235  1.00  0.00           N  
ATOM   2112  HE2 HIE   146     251.890  48.242  -0.470  1.00  0.00           H  
ATOM   2113  CD2 HIE   146     252.033  46.234   0.057  1.00  0.00           C  
ATOM   2114  HD2 HIE   146     250.965  46.018   0.017  1.00  0.00           H  
ATOM   2115  C   HIE   146     254.003  43.386  -1.510  1.00  0.00           C  
ATOM   2116  O   HIE   146     252.892  42.988  -1.915  1.00  0.00           O  
ATOM   2117  N   ASP   147     254.895  43.867  -2.453  1.00  0.00           N  
ATOM   2118  H   ASP   147     255.766  44.140  -2.021  1.00  0.00           H  
ATOM   2119  CA  ASP   147     254.720  44.121  -3.915  1.00  0.00           C  
ATOM   2120  HA  ASP   147     253.767  43.713  -4.253  1.00  0.00           H  
ATOM   2121  CB  ASP   147     254.734  45.659  -4.199  1.00  0.00           C  
ATOM   2122  HB2 ASP   147     254.060  46.297  -3.627  1.00  0.00           H  
ATOM   2123  HB3 ASP   147     255.766  45.893  -3.937  1.00  0.00           H  
ATOM   2124  CG  ASP   147     254.522  45.900  -5.681  1.00  0.00           C  
ATOM   2125  OD1 ASP   147     253.411  46.273  -6.164  1.00  0.00           O  
ATOM   2126  OD2 ASP   147     255.576  45.916  -6.354  1.00  0.00           O  
ATOM   2127  C   ASP   147     255.739  43.387  -4.760  1.00  0.00           C  
ATOM   2128  O   ASP   147     255.506  42.473  -5.590  1.00  0.00           O  
ATOM   2129  N   SER   148     256.992  43.803  -4.561  1.00  0.00           N  
ATOM   2130  H   SER   148     257.101  44.561  -3.903  1.00  0.00           H  
ATOM   2131  CA  SER   148     258.190  43.369  -5.348  1.00  0.00           C  
ATOM   2132  HA  SER   148     257.930  42.604  -6.080  1.00  0.00           H  
ATOM   2133  CB  SER   148     258.715  44.604  -6.095  1.00  0.00           C  
ATOM   2134  HB2 SER   148     258.787  45.411  -5.366  1.00  0.00           H  
ATOM   2135  HB3 SER   148     259.711  44.356  -6.461  1.00  0.00           H  
ATOM   2136  OG  SER   148     257.925  45.007  -7.151  1.00  0.00           O  
ATOM   2137  HG  SER   148     258.315  45.780  -7.566  1.00  0.00           H  
ATOM   2138  C   SER   148     259.181  42.635  -4.486  1.00  0.00           C  
ATOM   2139  O   SER   148     259.926  41.920  -5.089  1.00  0.00           O  
ATOM   2140  N   GLY   149     259.204  42.679  -3.136  1.00  0.00           N  
ATOM   2141  H   GLY   149     258.642  43.437  -2.776  1.00  0.00           H  
ATOM   2142  CA  GLY   149     259.908  41.808  -2.171  1.00  0.00           C  
ATOM   2143  HA2 GLY   149     260.879  41.648  -2.639  1.00  0.00           H  
ATOM   2144  HA3 GLY   149     260.028  42.447  -1.296  1.00  0.00           H  
ATOM   2145  C   GLY   149     259.347  40.474  -1.732  1.00  0.00           C  
ATOM   2146  O   GLY   149     259.878  39.969  -0.700  1.00  0.00           O  
ATOM   2147  N   TYR   150     258.298  39.871  -2.378  1.00  0.00           N  
ATOM   2148  H   TYR   150     257.869  40.398  -3.125  1.00  0.00           H  
ATOM   2149  CA  TYR   150     257.670  38.621  -1.963  1.00  0.00           C  
ATOM   2150  HA  TYR   150     257.597  38.631  -0.876  1.00  0.00           H  
ATOM   2151  CB  TYR   150     256.246  38.381  -2.557  1.00  0.00           C  
ATOM   2152  HB2 TYR   150     255.617  39.266  -2.460  1.00  0.00           H  
ATOM   2153  HB3 TYR   150     256.448  38.193  -3.612  1.00  0.00           H  
ATOM   2154  CG  TYR   150     255.532  37.187  -1.959  1.00  0.00           C  
ATOM   2155  CD1 TYR   150     255.217  37.197  -0.608  1.00  0.00           C  
ATOM   2156  HD1 TYR   150     255.639  37.981   0.021  1.00  0.00           H  
ATOM   2157  CE1 TYR   150     254.373  36.224  -0.047  1.00  0.00           C  
ATOM   2158  HE1 TYR   150     254.035  36.234   0.989  1.00  0.00           H  
ATOM   2159  CZ  TYR   150     254.031  35.133  -0.897  1.00  0.00           C  
ATOM   2160  OH  TYR   150     253.318  34.099  -0.455  1.00  0.00           O  
ATOM   2161  HH  TYR   150     253.074  34.179   0.470  1.00  0.00           H  
ATOM   2162  CE2 TYR   150     254.346  35.109  -2.249  1.00  0.00           C  
ATOM   2163  HE2 TYR   150     254.011  34.292  -2.888  1.00  0.00           H  
ATOM   2164  CD2 TYR   150     255.096  36.142  -2.783  1.00  0.00           C  
ATOM   2165  HD2 TYR   150     255.347  36.142  -3.844  1.00  0.00           H  
ATOM   2166  C   TYR   150     258.635  37.492  -2.235  1.00  0.00           C  
ATOM   2167  O   TYR   150     259.274  37.360  -3.324  1.00  0.00           O  
ATOM   2168  N   GLU   151     258.988  36.760  -1.150  1.00  0.00           N  
ATOM   2169  H   GLU   151     258.805  37.125  -0.226  1.00  0.00           H  
ATOM   2170  CA  GLU   151     259.717  35.488  -1.266  1.00  0.00           C  
ATOM   2171  HA  GLU   151     259.868  35.270  -2.323  1.00  0.00           H  
ATOM   2172  CB  GLU   151     261.142  35.516  -0.542  1.00  0.00           C  
ATOM   2173  HB2 GLU   151     261.022  36.116   0.360  1.00  0.00           H  
ATOM   2174  HB3 GLU   151     261.372  34.487  -0.265  1.00  0.00           H  
ATOM   2175  CG  GLU   151     262.300  36.092  -1.395  1.00  0.00           C  
ATOM   2176  HG2 GLU   151     261.934  37.024  -1.826  1.00  0.00           H  
ATOM   2177  HG3 GLU   151     263.138  36.304  -0.730  1.00  0.00           H  
ATOM   2178  CD  GLU   151     262.777  35.128  -2.552  1.00  0.00           C  
ATOM   2179  OE1 GLU   151     262.183  33.990  -2.649  1.00  0.00           O  
ATOM   2180  OE2 GLU   151     263.716  35.494  -3.310  1.00  0.00           O  
ATOM   2181  C   GLU   151     258.982  34.213  -0.761  1.00  0.00           C  
ATOM   2182  O   GLU   151     257.969  34.238  -0.051  1.00  0.00           O  
ATOM   2183  N   VAL   152     259.680  33.126  -0.978  1.00  0.00           N  
ATOM   2184  H   VAL   152     260.587  33.156  -1.420  1.00  0.00           H  
ATOM   2185  CA  VAL   152     259.074  31.794  -0.700  1.00  0.00           C  
ATOM   2186  HA  VAL   152     258.280  31.960   0.028  1.00  0.00           H  
ATOM   2187  CB  VAL   152     258.474  31.046  -1.928  1.00  0.00           C  
ATOM   2188  HB  VAL   152     258.028  30.148  -1.501  1.00  0.00           H  
ATOM   2189  CG1 VAL   152     257.364  31.964  -2.464  1.00  0.00           C  
ATOM   2190 HG11 VAL   152     256.765  31.380  -3.161  1.00  0.00           H  
ATOM   2191 HG12 VAL   152     256.715  32.260  -1.640  1.00  0.00           H  
ATOM   2192 HG13 VAL   152     257.690  32.881  -2.957  1.00  0.00           H  
ATOM   2193  CG2 VAL   152     259.424  30.735  -3.110  1.00  0.00           C  
ATOM   2194 HG21 VAL   152     258.839  30.286  -3.911  1.00  0.00           H  
ATOM   2195 HG22 VAL   152     259.732  31.647  -3.622  1.00  0.00           H  
ATOM   2196 HG23 VAL   152     260.245  30.113  -2.755  1.00  0.00           H  
ATOM   2197  C   VAL   152     260.025  30.798   0.047  1.00  0.00           C  
ATOM   2198  O   VAL   152     260.055  29.584  -0.221  1.00  0.00           O  
ATOM   2199  N   HIE   153     260.806  31.341   1.001  1.00  0.00           N  
ATOM   2200  H   HIE   153     260.666  32.310   1.249  1.00  0.00           H  
ATOM   2201  CA  HIE   153     261.921  30.551   1.729  1.00  0.00           C  
ATOM   2202  HA  HIE   153     262.091  29.572   1.282  1.00  0.00           H  
ATOM   2203  CB  HIE   153     263.171  31.378   1.568  1.00  0.00           C  
ATOM   2204  HB2 HIE   153     263.577  31.739   0.623  1.00  0.00           H  
ATOM   2205  HB3 HIE   153     262.888  32.228   2.190  1.00  0.00           H  
ATOM   2206  CG  HIE   153     264.297  30.679   2.281  1.00  0.00           C  
ATOM   2207  ND1 HIE   153     264.519  30.748   3.644  1.00  0.00           N  
ATOM   2208  CE1 HIE   153     265.738  30.274   3.898  1.00  0.00           C  
ATOM   2209  HE1 HIE   153     266.132  30.266   4.914  1.00  0.00           H  
ATOM   2210  NE2 HIE   153     266.263  29.879   2.777  1.00  0.00           N  
ATOM   2211  HE2 HIE   153     267.166  29.434   2.694  1.00  0.00           H  
ATOM   2212  CD2 HIE   153     265.400  30.158   1.704  1.00  0.00           C  
ATOM   2213  HD2 HIE   153     265.711  29.938   0.683  1.00  0.00           H  
ATOM   2214  C   HIE   153     261.620  30.317   3.241  1.00  0.00           C  
ATOM   2215  O   HIE   153     261.003  31.179   3.889  1.00  0.00           O  
ATOM   2216  N   HIE   154     261.948  29.120   3.689  1.00  0.00           N  
ATOM   2217  H   HIE   154     262.458  28.528   3.049  1.00  0.00           H  
ATOM   2218  CA  HIE   154     261.474  28.538   4.945  1.00  0.00           C  
ATOM   2219  HA  HIE   154     260.411  28.721   5.102  1.00  0.00           H  
ATOM   2220  CB  HIE   154     261.698  27.029   4.828  1.00  0.00           C  
ATOM   2221  HB2 HIE   154     262.764  26.848   4.691  1.00  0.00           H  
ATOM   2222  HB3 HIE   154     261.355  26.514   5.725  1.00  0.00           H  
ATOM   2223  CG  HIE   154     261.008  26.388   3.681  1.00  0.00           C  
ATOM   2224  ND1 HIE   154     259.736  26.705   3.116  1.00  0.00           N  
ATOM   2225  CE1 HIE   154     259.526  25.790   2.170  1.00  0.00           C  
ATOM   2226  HE1 HIE   154     258.600  25.827   1.596  1.00  0.00           H  
ATOM   2227  NE2 HIE   154     260.569  24.945   2.107  1.00  0.00           N  
ATOM   2228  HE2 HIE   154     260.629  24.121   1.526  1.00  0.00           H  
ATOM   2229  CD2 HIE   154     261.528  25.368   2.942  1.00  0.00           C  
ATOM   2230  HD2 HIE   154     262.509  24.893   2.930  1.00  0.00           H  
ATOM   2231  C   HIE   154     262.035  29.193   6.218  1.00  0.00           C  
ATOM   2232  O   HIE   154     261.689  28.661   7.288  1.00  0.00           O  
ATOM   2233  N   GLN   155     262.811  30.277   6.190  1.00  0.00           N  
ATOM   2234  H   GLN   155     263.190  30.462   5.272  1.00  0.00           H  
ATOM   2235  CA  GLN   155     263.231  31.152   7.316  1.00  0.00           C  
ATOM   2236  HA  GLN   155     262.769  30.822   8.247  1.00  0.00           H  
ATOM   2237  CB  GLN   155     264.824  31.075   7.479  1.00  0.00           C  
ATOM   2238  HB2 GLN   155     265.276  31.389   6.538  1.00  0.00           H  
ATOM   2239  HB3 GLN   155     265.117  31.765   8.270  1.00  0.00           H  
ATOM   2240  CG  GLN   155     265.320  29.618   7.841  1.00  0.00           C  
ATOM   2241  HG2 GLN   155     264.815  29.372   8.775  1.00  0.00           H  
ATOM   2242  HG3 GLN   155     265.001  28.925   7.063  1.00  0.00           H  
ATOM   2243  CD  GLN   155     266.793  29.467   8.041  1.00  0.00           C  
ATOM   2244  OE1 GLN   155     267.597  30.366   7.906  1.00  0.00           O  
ATOM   2245  NE2 GLN   155     267.312  28.260   8.339  1.00  0.00           N  
ATOM   2246 HE21 GLN   155     268.303  28.214   8.148  1.00  0.00           H  
ATOM   2247 HE22 GLN   155     266.706  27.450   8.349  1.00  0.00           H  
ATOM   2248  C   GLN   155     262.757  32.606   7.151  1.00  0.00           C  
ATOM   2249  O   GLN   155     263.006  33.441   8.039  1.00  0.00           O  
ATOM   2250  N   LYS   156     262.114  32.961   6.014  1.00  0.00           N  
ATOM   2251  H   LYS   156     261.933  32.202   5.373  1.00  0.00           H  
ATOM   2252  CA  LYS   156     261.890  34.346   5.543  1.00  0.00           C  
ATOM   2253  HA  LYS   156     261.885  35.042   6.382  1.00  0.00           H  
ATOM   2254  CB  LYS   156     263.028  34.731   4.594  1.00  0.00           C  
ATOM   2255  HB2 LYS   156     262.787  34.245   3.649  1.00  0.00           H  
ATOM   2256  HB3 LYS   156     262.948  35.812   4.477  1.00  0.00           H  
ATOM   2257  CG  LYS   156     264.460  34.366   5.005  1.00  0.00           C  
ATOM   2258  HG2 LYS   156     264.570  34.650   6.052  1.00  0.00           H  
ATOM   2259  HG3 LYS   156     264.550  33.284   4.911  1.00  0.00           H  
ATOM   2260  CD  LYS   156     265.560  35.046   4.171  1.00  0.00           C  
ATOM   2261  HD2 LYS   156     265.367  36.116   4.251  1.00  0.00           H  
ATOM   2262  HD3 LYS   156     266.497  34.808   4.675  1.00  0.00           H  
ATOM   2263  CE  LYS   156     265.660  34.662   2.720  1.00  0.00           C  
ATOM   2264  HE2 LYS   156     265.729  33.576   2.650  1.00  0.00           H  
ATOM   2265  HE3 LYS   156     264.761  35.002   2.206  1.00  0.00           H  
ATOM   2266  NZ  LYS   156     266.843  35.269   2.091  1.00  0.00           N  
ATOM   2267  HZ1 LYS   156     267.676  34.953   2.566  1.00  0.00           H  
ATOM   2268  HZ2 LYS   156     266.886  34.995   1.120  1.00  0.00           H  
ATOM   2269  HZ3 LYS   156     266.779  36.275   2.155  1.00  0.00           H  
ATOM   2270  C   LYS   156     260.440  34.584   5.054  1.00  0.00           C  
ATOM   2271  O   LYS   156     260.171  35.519   4.303  1.00  0.00           O  
ATOM   2272  N   LEU   157     259.501  33.705   5.481  1.00  0.00           N  
ATOM   2273  H   LEU   157     259.765  33.030   6.184  1.00  0.00           H  
ATOM   2274  CA  LEU   157     258.137  33.699   5.004  1.00  0.00           C  
ATOM   2275  HA  LEU   157     258.118  34.000   3.957  1.00  0.00           H  
ATOM   2276  CB  LEU   157     257.507  32.292   5.125  1.00  0.00           C  
ATOM   2277  HB2 LEU   157     258.309  31.576   4.946  1.00  0.00           H  
ATOM   2278  HB3 LEU   157     257.153  32.191   6.151  1.00  0.00           H  
ATOM   2279  CG  LEU   157     256.355  32.017   4.159  1.00  0.00           C  
ATOM   2280  HG  LEU   157     255.666  32.851   4.297  1.00  0.00           H  
ATOM   2281  CD1 LEU   157     256.798  31.961   2.704  1.00  0.00           C  
ATOM   2282 HD11 LEU   157     257.544  31.173   2.604  1.00  0.00           H  
ATOM   2283 HD12 LEU   157     256.005  31.642   2.028  1.00  0.00           H  
ATOM   2284 HD13 LEU   157     257.269  32.907   2.441  1.00  0.00           H  
ATOM   2285  CD2 LEU   157     255.638  30.742   4.380  1.00  0.00           C  
ATOM   2286 HD21 LEU   157     255.558  30.604   5.458  1.00  0.00           H  
ATOM   2287 HD22 LEU   157     254.633  30.680   3.962  1.00  0.00           H  
ATOM   2288 HD23 LEU   157     256.222  29.907   3.992  1.00  0.00           H  
ATOM   2289  C   LEU   157     257.286  34.629   5.816  1.00  0.00           C  
ATOM   2290  O   LEU   157     257.408  34.799   7.049  1.00  0.00           O  
ATOM   2291  N   VAL   158     256.453  35.291   5.037  1.00  0.00           N  
ATOM   2292  H   VAL   158     256.393  34.971   4.081  1.00  0.00           H  
ATOM   2293  CA  VAL   158     255.650  36.482   5.436  1.00  0.00           C  
ATOM   2294  HA  VAL   158     255.553  36.551   6.520  1.00  0.00           H  
ATOM   2295  CB  VAL   158     256.177  37.847   4.895  1.00  0.00           C  
ATOM   2296  HB  VAL   158     255.536  38.459   5.530  1.00  0.00           H  
ATOM   2297  CG1 VAL   158     257.600  38.012   5.319  1.00  0.00           C  
ATOM   2298 HG11 VAL   158     257.749  37.912   6.395  1.00  0.00           H  
ATOM   2299 HG12 VAL   158     258.079  37.184   4.799  1.00  0.00           H  
ATOM   2300 HG13 VAL   158     258.072  38.937   4.989  1.00  0.00           H  
ATOM   2301  CG2 VAL   158     256.084  38.150   3.444  1.00  0.00           C  
ATOM   2302 HG21 VAL   158     256.597  39.066   3.146  1.00  0.00           H  
ATOM   2303 HG22 VAL   158     256.627  37.366   2.918  1.00  0.00           H  
ATOM   2304 HG23 VAL   158     255.040  38.135   3.131  1.00  0.00           H  
ATOM   2305  C   VAL   158     254.205  36.434   5.039  1.00  0.00           C  
ATOM   2306  O   VAL   158     253.837  35.807   4.049  1.00  0.00           O  
ATOM   2307  N   PHE   159     253.386  37.097   5.835  1.00  0.00           N  
ATOM   2308  H   PHE   159     253.705  37.151   6.792  1.00  0.00           H  
ATOM   2309  CA  PHE   159     252.064  37.562   5.532  1.00  0.00           C  
ATOM   2310  HA  PHE   159     251.832  37.383   4.482  1.00  0.00           H  
ATOM   2311  CB  PHE   159     251.016  36.787   6.418  1.00  0.00           C  
ATOM   2312  HB2 PHE   159     251.350  35.750   6.444  1.00  0.00           H  
ATOM   2313  HB3 PHE   159     250.993  37.186   7.432  1.00  0.00           H  
ATOM   2314  CG  PHE   159     249.588  36.769   5.928  1.00  0.00           C  
ATOM   2315  CD1 PHE   159     248.688  37.793   6.372  1.00  0.00           C  
ATOM   2316  HD1 PHE   159     249.044  38.557   7.063  1.00  0.00           H  
ATOM   2317  CE1 PHE   159     247.407  37.816   5.941  1.00  0.00           C  
ATOM   2318  HE1 PHE   159     246.744  38.662   6.126  1.00  0.00           H  
ATOM   2319  CZ  PHE   159     246.942  36.708   5.239  1.00  0.00           C  
ATOM   2320  HZ  PHE   159     245.890  36.695   4.955  1.00  0.00           H  
ATOM   2321  CE2 PHE   159     247.774  35.633   4.896  1.00  0.00           C  
ATOM   2322  HE2 PHE   159     247.354  34.725   4.462  1.00  0.00           H  
ATOM   2323  CD2 PHE   159     249.161  35.732   5.116  1.00  0.00           C  
ATOM   2324  HD2 PHE   159     249.839  35.013   4.656  1.00  0.00           H  
ATOM   2325  C   PHE   159     251.909  39.077   5.566  1.00  0.00           C  
ATOM   2326  O   PHE   159     252.666  39.819   6.201  1.00  0.00           O  
ATOM   2327  N   PHE   160     250.759  39.562   5.073  1.00  0.00           N  
ATOM   2328  H   PHE   160     250.089  38.889   4.729  1.00  0.00           H  
ATOM   2329  CA  PHE   160     250.506  41.003   4.815  1.00  0.00           C  
ATOM   2330  HA  PHE   160     251.445  41.521   4.622  1.00  0.00           H  
ATOM   2331  CB  PHE   160     249.630  41.153   3.628  1.00  0.00           C  
ATOM   2332  HB2 PHE   160     248.640  40.970   4.047  1.00  0.00           H  
ATOM   2333  HB3 PHE   160     249.668  42.160   3.213  1.00  0.00           H  
ATOM   2334  CG  PHE   160     249.789  40.208   2.476  1.00  0.00           C  
ATOM   2335  CD1 PHE   160     249.021  39.062   2.496  1.00  0.00           C  
ATOM   2336  HD1 PHE   160     248.257  38.878   3.251  1.00  0.00           H  
ATOM   2337  CE1 PHE   160     249.252  38.130   1.508  1.00  0.00           C  
ATOM   2338  HE1 PHE   160     248.667  37.211   1.534  1.00  0.00           H  
ATOM   2339  CZ  PHE   160     250.196  38.329   0.496  1.00  0.00           C  
ATOM   2340  HZ  PHE   160     250.331  37.560  -0.264  1.00  0.00           H  
ATOM   2341  CE2 PHE   160     250.980  39.525   0.451  1.00  0.00           C  
ATOM   2342  HE2 PHE   160     251.689  39.740  -0.349  1.00  0.00           H  
ATOM   2343  CD2 PHE   160     250.804  40.449   1.506  1.00  0.00           C  
ATOM   2344  HD2 PHE   160     251.441  41.332   1.569  1.00  0.00           H  
ATOM   2345  C   PHE   160     250.036  41.809   6.054  1.00  0.00           C  
ATOM   2346  O   PHE   160     249.059  41.425   6.778  1.00  0.00           O  
ATOM   2347  N   ALA   161     250.616  43.031   6.280  1.00  0.00           N  
ATOM   2348  H   ALA   161     251.535  43.143   5.877  1.00  0.00           H  
ATOM   2349  CA  ALA   161     250.149  44.027   7.181  1.00  0.00           C  
ATOM   2350  HA  ALA   161     249.286  43.573   7.668  1.00  0.00           H  
ATOM   2351  CB  ALA   161     251.226  44.274   8.231  1.00  0.00           C  
ATOM   2352  HB1 ALA   161     252.093  44.737   7.761  1.00  0.00           H  
ATOM   2353  HB2 ALA   161     250.836  44.936   9.004  1.00  0.00           H  
ATOM   2354  HB3 ALA   161     251.520  43.326   8.681  1.00  0.00           H  
ATOM   2355  C   ALA   161     249.573  45.280   6.465  1.00  0.00           C  
ATOM   2356  O   ALA   161     249.916  45.509   5.327  1.00  0.00           O  
ATOM   2357  N   GLU   162     248.613  46.024   7.087  1.00  0.00           N  
ATOM   2358  H   GLU   162     248.310  45.815   8.028  1.00  0.00           H  
ATOM   2359  CA  GLU   162     247.870  47.036   6.325  1.00  0.00           C  
ATOM   2360  HA  GLU   162     247.830  46.790   5.264  1.00  0.00           H  
ATOM   2361  CB  GLU   162     246.453  47.047   6.875  1.00  0.00           C  
ATOM   2362  HB2 GLU   162     245.913  47.706   6.196  1.00  0.00           H  
ATOM   2363  HB3 GLU   162     246.109  46.022   6.736  1.00  0.00           H  
ATOM   2364  CG  GLU   162     246.194  47.479   8.316  1.00  0.00           C  
ATOM   2365  HG2 GLU   162     246.869  46.839   8.884  1.00  0.00           H  
ATOM   2366  HG3 GLU   162     246.462  48.523   8.477  1.00  0.00           H  
ATOM   2367  CD  GLU   162     244.704  47.235   8.799  1.00  0.00           C  
ATOM   2368  OE1 GLU   162     244.446  46.164   9.419  1.00  0.00           O  
ATOM   2369  OE2 GLU   162     243.782  48.029   8.482  1.00  0.00           O  
ATOM   2370  C   GLU   162     248.600  48.387   6.308  1.00  0.00           C  
ATOM   2371  O   GLU   162     248.340  49.140   5.369  1.00  0.00           O  
ATOM   2372  N   ASP   163     249.488  48.672   7.260  1.00  0.00           N  
ATOM   2373  H   ASP   163     249.583  47.990   7.999  1.00  0.00           H  
ATOM   2374  CA  ASP   163     250.327  49.917   7.328  1.00  0.00           C  
ATOM   2375  HA  ASP   163     249.735  50.830   7.386  1.00  0.00           H  
ATOM   2376  CB  ASP   163     251.106  49.753   8.643  1.00  0.00           C  
ATOM   2377  HB2 ASP   163     250.612  49.902   9.603  1.00  0.00           H  
ATOM   2378  HB3 ASP   163     251.510  48.742   8.596  1.00  0.00           H  
ATOM   2379  CG  ASP   163     252.261  50.778   8.491  1.00  0.00           C  
ATOM   2380  OD1 ASP   163     251.991  51.863   7.918  1.00  0.00           O  
ATOM   2381  OD2 ASP   163     253.334  50.591   9.071  1.00  0.00           O  
ATOM   2382  C   ASP   163     251.216  49.991   6.117  1.00  0.00           C  
ATOM   2383  O   ASP   163     251.955  49.028   5.773  1.00  0.00           O  
ATOM   2384  N   VAL   164     251.115  51.120   5.505  1.00  0.00           N  
ATOM   2385  H   VAL   164     250.456  51.803   5.849  1.00  0.00           H  
ATOM   2386  CA  VAL   164     251.799  51.390   4.222  1.00  0.00           C  
ATOM   2387  HA  VAL   164     251.807  50.419   3.726  1.00  0.00           H  
ATOM   2388  CB  VAL   164     251.093  52.419   3.290  1.00  0.00           C  
ATOM   2389  HB  VAL   164     251.774  52.594   2.457  1.00  0.00           H  
ATOM   2390  CG1 VAL   164     249.733  51.930   2.748  1.00  0.00           C  
ATOM   2391 HG11 VAL   164     249.972  51.323   1.875  1.00  0.00           H  
ATOM   2392 HG12 VAL   164     249.150  51.295   3.415  1.00  0.00           H  
ATOM   2393 HG13 VAL   164     249.115  52.764   2.419  1.00  0.00           H  
ATOM   2394  CG2 VAL   164     250.650  53.775   3.955  1.00  0.00           C  
ATOM   2395 HG21 VAL   164     249.743  53.702   4.557  1.00  0.00           H  
ATOM   2396 HG22 VAL   164     251.423  54.172   4.614  1.00  0.00           H  
ATOM   2397 HG23 VAL   164     250.404  54.587   3.271  1.00  0.00           H  
ATOM   2398  C   VAL   164     253.266  51.765   4.391  1.00  0.00           C  
ATOM   2399  O   VAL   164     253.929  51.755   3.338  1.00  0.00           O  
ATOM   2400  N   GLY   165     253.804  51.779   5.586  1.00  0.00           N  
ATOM   2401  H   GLY   165     253.125  51.673   6.326  1.00  0.00           H  
ATOM   2402  CA  GLY   165     255.222  51.925   5.955  1.00  0.00           C  
ATOM   2403  HA2 GLY   165     255.593  50.900   5.961  1.00  0.00           H  
ATOM   2404  HA3 GLY   165     255.654  52.462   5.111  1.00  0.00           H  
ATOM   2405  C   GLY   165     255.637  52.602   7.228  1.00  0.00           C  
ATOM   2406  O   GLY   165     256.839  52.700   7.531  1.00  0.00           O  
ATOM   2407  N   SER   166     254.685  53.040   8.006  1.00  0.00           N  
ATOM   2408  H   SER   166     253.753  52.662   7.915  1.00  0.00           H  
ATOM   2409  CA  SER   166     254.914  54.116   9.003  1.00  0.00           C  
ATOM   2410  HA  SER   166     255.817  54.678   8.766  1.00  0.00           H  
ATOM   2411  CB  SER   166     253.718  55.072   8.966  1.00  0.00           C  
ATOM   2412  HB2 SER   166     252.850  54.560   9.381  1.00  0.00           H  
ATOM   2413  HB3 SER   166     253.950  55.944   9.577  1.00  0.00           H  
ATOM   2414  OG  SER   166     253.432  55.488   7.633  1.00  0.00           O  
ATOM   2415  HG  SER   166     252.680  56.085   7.638  1.00  0.00           H  
ATOM   2416  C   SER   166     255.111  53.617  10.427  1.00  0.00           C  
ATOM   2417  O   SER   166     255.554  54.342  11.283  1.00  0.00           O  
ATOM   2418  N   ASN   167     254.650  52.416  10.802  1.00  0.00           N  
ATOM   2419  H   ASN   167     254.398  51.763  10.074  1.00  0.00           H  
ATOM   2420  CA  ASN   167     254.517  51.973  12.239  1.00  0.00           C  
ATOM   2421  HA  ASN   167     255.090  52.612  12.911  1.00  0.00           H  
ATOM   2422  CB  ASN   167     253.010  52.089  12.607  1.00  0.00           C  
ATOM   2423  HB2 ASN   167     252.609  53.050  12.284  1.00  0.00           H  
ATOM   2424  HB3 ASN   167     252.552  51.290  12.024  1.00  0.00           H  
ATOM   2425  CG  ASN   167     252.660  51.885  14.065  1.00  0.00           C  
ATOM   2426  OD1 ASN   167     253.534  52.148  14.926  1.00  0.00           O  
ATOM   2427  ND2 ASN   167     251.431  51.536  14.400  1.00  0.00           N  
ATOM   2428 HD21 ASN   167     251.307  51.455  15.400  1.00  0.00           H  
ATOM   2429 HD22 ASN   167     250.727  51.582  13.679  1.00  0.00           H  
ATOM   2430  C   ASN   167     254.959  50.482  12.448  1.00  0.00           C  
ATOM   2431  O   ASN   167     255.660  50.101  13.427  1.00  0.00           O  
ATOM   2432  N   LYS   168     254.734  49.649  11.410  1.00  0.00           N  
ATOM   2433  H   LYS   168     254.129  49.960  10.663  1.00  0.00           H  
ATOM   2434  CA  LYS   168     255.268  48.281  11.351  1.00  0.00           C  
ATOM   2435  HA  LYS   168     256.149  48.134  11.975  1.00  0.00           H  
ATOM   2436  CB  LYS   168     254.122  47.436  11.916  1.00  0.00           C  
ATOM   2437  HB2 LYS   168     253.866  47.821  12.903  1.00  0.00           H  
ATOM   2438  HB3 LYS   168     253.262  47.536  11.253  1.00  0.00           H  
ATOM   2439  CG  LYS   168     254.513  45.944  12.030  1.00  0.00           C  
ATOM   2440  HG2 LYS   168     254.848  45.589  11.055  1.00  0.00           H  
ATOM   2441  HG3 LYS   168     255.324  45.843  12.751  1.00  0.00           H  
ATOM   2442  CD  LYS   168     253.304  45.105  12.495  1.00  0.00           C  
ATOM   2443  HD2 LYS   168     252.472  45.410  11.861  1.00  0.00           H  
ATOM   2444  HD3 LYS   168     253.564  44.069  12.280  1.00  0.00           H  
ATOM   2445  CE  LYS   168     252.899  45.234  13.964  1.00  0.00           C  
ATOM   2446  HE2 LYS   168     253.644  44.715  14.567  1.00  0.00           H  
ATOM   2447  HE3 LYS   168     252.897  46.293  14.222  1.00  0.00           H  
ATOM   2448  NZ  LYS   168     251.536  44.648  14.236  1.00  0.00           N  
ATOM   2449  HZ1 LYS   168     251.538  43.667  13.997  1.00  0.00           H  
ATOM   2450  HZ2 LYS   168     251.312  44.756  15.215  1.00  0.00           H  
ATOM   2451  HZ3 LYS   168     250.845  45.129  13.678  1.00  0.00           H  
ATOM   2452  C   LYS   168     255.701  47.865   9.989  1.00  0.00           C  
ATOM   2453  O   LYS   168     256.323  46.789   9.884  1.00  0.00           O  
ATOM   2454  N   GLY   169     255.264  48.544   8.939  1.00  0.00           N  
ATOM   2455  H   GLY   169     254.744  49.386   9.140  1.00  0.00           H  
ATOM   2456  CA  GLY   169     255.471  48.179   7.552  1.00  0.00           C  
ATOM   2457  HA2 GLY   169     255.543  49.085   6.950  1.00  0.00           H  
ATOM   2458  HA3 GLY   169     256.397  47.611   7.465  1.00  0.00           H  
ATOM   2459  C   GLY   169     254.330  47.339   7.039  1.00  0.00           C  
ATOM   2460  O   GLY   169     253.337  47.165   7.764  1.00  0.00           O  
ATOM   2461  N   ALA   170     254.483  46.725   5.879  1.00  0.00           N  
ATOM   2462  H   ALA   170     255.344  46.914   5.387  1.00  0.00           H  
ATOM   2463  CA  ALA   170     253.450  46.014   5.190  1.00  0.00           C  
ATOM   2464  HA  ALA   170     252.573  46.290   5.775  1.00  0.00           H  
ATOM   2465  CB  ALA   170     253.239  46.461   3.762  1.00  0.00           C  
ATOM   2466  HB1 ALA   170     254.105  46.183   3.162  1.00  0.00           H  
ATOM   2467  HB2 ALA   170     252.348  45.980   3.358  1.00  0.00           H  
ATOM   2468  HB3 ALA   170     253.111  47.543   3.735  1.00  0.00           H  
ATOM   2469  C   ALA   170     253.596  44.487   5.349  1.00  0.00           C  
ATOM   2470  O   ALA   170     252.940  43.727   4.630  1.00  0.00           O  
ATOM   2471  N   ILE   171     254.402  43.985   6.272  1.00  0.00           N  
ATOM   2472  H   ILE   171     254.980  44.664   6.747  1.00  0.00           H  
ATOM   2473  CA  ILE   171     254.635  42.548   6.548  1.00  0.00           C  
ATOM   2474  HA  ILE   171     253.821  41.893   6.239  1.00  0.00           H  
ATOM   2475  CB  ILE   171     255.980  42.102   5.821  1.00  0.00           C  
ATOM   2476  HB  ILE   171     256.040  41.048   6.093  1.00  0.00           H  
ATOM   2477  CG2 ILE   171     255.853  42.235   4.245  1.00  0.00           C  
ATOM   2478 HG21 ILE   171     256.719  41.681   3.886  1.00  0.00           H  
ATOM   2479 HG22 ILE   171     254.901  41.774   3.982  1.00  0.00           H  
ATOM   2480 HG23 ILE   171     255.832  43.244   3.830  1.00  0.00           H  
ATOM   2481  CG1 ILE   171     257.242  42.877   6.357  1.00  0.00           C  
ATOM   2482 HG12 ILE   171     257.325  43.900   5.988  1.00  0.00           H  
ATOM   2483 HG13 ILE   171     257.273  42.865   7.447  1.00  0.00           H  
ATOM   2484  CD1 ILE   171     258.606  42.236   5.981  1.00  0.00           C  
ATOM   2485 HD11 ILE   171     259.432  42.836   6.363  1.00  0.00           H  
ATOM   2486 HD12 ILE   171     258.739  41.303   6.527  1.00  0.00           H  
ATOM   2487 HD13 ILE   171     258.670  42.090   4.903  1.00  0.00           H  
ATOM   2488  C   ILE   171     254.605  42.131   8.030  1.00  0.00           C  
ATOM   2489  O   ILE   171     254.851  42.956   8.924  1.00  0.00           O  
ATOM   2490  N   ILE   172     254.381  40.827   8.341  1.00  0.00           N  
ATOM   2491  H   ILE   172     253.988  40.377   7.527  1.00  0.00           H  
ATOM   2492  CA  ILE   172     254.562  39.992   9.620  1.00  0.00           C  
ATOM   2493  HA  ILE   172     255.362  40.262  10.309  1.00  0.00           H  
ATOM   2494  CB  ILE   172     253.216  39.895  10.400  1.00  0.00           C  
ATOM   2495  HB  ILE   172     253.433  39.065  11.072  1.00  0.00           H  
ATOM   2496  CG2 ILE   172     252.945  41.154  11.219  1.00  0.00           C  
ATOM   2497 HG21 ILE   172     252.891  41.911  10.435  1.00  0.00           H  
ATOM   2498 HG22 ILE   172     252.071  40.964  11.841  1.00  0.00           H  
ATOM   2499 HG23 ILE   172     253.847  41.271  11.819  1.00  0.00           H  
ATOM   2500  CG1 ILE   172     251.960  39.411   9.589  1.00  0.00           C  
ATOM   2501 HG12 ILE   172     251.668  40.210   8.908  1.00  0.00           H  
ATOM   2502 HG13 ILE   172     252.321  38.631   8.921  1.00  0.00           H  
ATOM   2503  CD1 ILE   172     250.691  38.983  10.297  1.00  0.00           C  
ATOM   2504 HD11 ILE   172     249.824  38.905   9.640  1.00  0.00           H  
ATOM   2505 HD12 ILE   172     250.879  38.055  10.835  1.00  0.00           H  
ATOM   2506 HD13 ILE   172     250.478  39.724  11.067  1.00  0.00           H  
ATOM   2507  C   ILE   172     255.089  38.568   9.275  1.00  0.00           C  
ATOM   2508  O   ILE   172     254.920  38.007   8.181  1.00  0.00           O  
ATOM   2509  N   GLY   173     255.720  37.912  10.317  1.00  0.00           N  
ATOM   2510  H   GLY   173     255.720  38.395  11.204  1.00  0.00           H  
ATOM   2511  CA  GLY   173     256.360  36.629  10.241  1.00  0.00           C  
ATOM   2512  HA2 GLY   173     256.920  36.601   9.306  1.00  0.00           H  
ATOM   2513  HA3 GLY   173     257.052  36.561  11.081  1.00  0.00           H  
ATOM   2514  C   GLY   173     255.397  35.425  10.286  1.00  0.00           C  
ATOM   2515  O   GLY   173     254.455  35.461  11.049  1.00  0.00           O  
ATOM   2516  N   LEU   174     255.649  34.406   9.493  1.00  0.00           N  
ATOM   2517  H   LEU   174     256.546  34.393   9.029  1.00  0.00           H  
ATOM   2518  CA  LEU   174     254.742  33.328   9.246  1.00  0.00           C  
ATOM   2519  HA  LEU   174     253.908  33.343   9.947  1.00  0.00           H  
ATOM   2520  CB  LEU   174     254.171  33.515   7.772  1.00  0.00           C  
ATOM   2521  HB2 LEU   174     254.016  34.562   7.510  1.00  0.00           H  
ATOM   2522  HB3 LEU   174     254.968  33.101   7.154  1.00  0.00           H  
ATOM   2523  CG  LEU   174     252.919  32.756   7.537  1.00  0.00           C  
ATOM   2524  HG  LEU   174     253.002  31.691   7.756  1.00  0.00           H  
ATOM   2525  CD1 LEU   174     251.657  33.351   8.284  1.00  0.00           C  
ATOM   2526 HD11 LEU   174     251.130  32.400   8.367  1.00  0.00           H  
ATOM   2527 HD12 LEU   174     251.927  33.754   9.259  1.00  0.00           H  
ATOM   2528 HD13 LEU   174     251.041  34.103   7.790  1.00  0.00           H  
ATOM   2529  CD2 LEU   174     252.636  32.965   6.077  1.00  0.00           C  
ATOM   2530 HD21 LEU   174     252.625  34.002   5.741  1.00  0.00           H  
ATOM   2531 HD22 LEU   174     253.445  32.480   5.531  1.00  0.00           H  
ATOM   2532 HD23 LEU   174     251.722  32.402   5.884  1.00  0.00           H  
ATOM   2533  C   LEU   174     255.395  31.939   9.349  1.00  0.00           C  
ATOM   2534  O   LEU   174     254.668  30.953   9.420  1.00  0.00           O  
ATOM   2535  N   MET   175     256.726  31.731   9.229  1.00  0.00           N  
ATOM   2536  H   MET   175     257.273  32.524   8.926  1.00  0.00           H  
ATOM   2537  CA  MET   175     257.402  30.478   9.447  1.00  0.00           C  
ATOM   2538  HA  MET   175     256.877  29.863  10.178  1.00  0.00           H  
ATOM   2539  CB  MET   175     257.420  29.724   8.081  1.00  0.00           C  
ATOM   2540  HB2 MET   175     256.470  29.885   7.571  1.00  0.00           H  
ATOM   2541  HB3 MET   175     258.232  30.115   7.467  1.00  0.00           H  
ATOM   2542  CG  MET   175     257.628  28.232   8.308  1.00  0.00           C  
ATOM   2543  HG2 MET   175     258.474  28.120   8.986  1.00  0.00           H  
ATOM   2544  HG3 MET   175     256.727  27.846   8.786  1.00  0.00           H  
ATOM   2545  SD  MET   175     257.951  27.284   6.785  1.00  0.00           S  
ATOM   2546  CE  MET   175     256.408  27.446   5.796  1.00  0.00           C  
ATOM   2547  HE1 MET   175     256.220  28.499   5.585  1.00  0.00           H  
ATOM   2548  HE2 MET   175     256.518  26.902   4.858  1.00  0.00           H  
ATOM   2549  HE3 MET   175     255.570  27.034   6.359  1.00  0.00           H  
ATOM   2550  C   MET   175     258.885  30.613  10.020  1.00  0.00           C  
ATOM   2551  O   MET   175     259.659  31.487   9.551  1.00  0.00           O  
ATOM   2552  N   VAL   176     259.226  29.626  10.905  1.00  0.00           N  
ATOM   2553  H   VAL   176     258.449  29.027  11.146  1.00  0.00           H  
ATOM   2554  CA  VAL   176     260.517  29.401  11.581  1.00  0.00           C  
ATOM   2555  HA  VAL   176     261.237  30.131  11.210  1.00  0.00           H  
ATOM   2556  CB  VAL   176     260.354  29.602  13.184  1.00  0.00           C  
ATOM   2557  HB  VAL   176     259.619  28.865  13.508  1.00  0.00           H  
ATOM   2558  CG1 VAL   176     261.630  29.486  14.068  1.00  0.00           C  
ATOM   2559 HG11 VAL   176     262.371  30.270  13.913  1.00  0.00           H  
ATOM   2560 HG12 VAL   176     261.436  29.415  15.138  1.00  0.00           H  
ATOM   2561 HG13 VAL   176     262.058  28.567  13.666  1.00  0.00           H  
ATOM   2562  CG2 VAL   176     259.832  31.004  13.584  1.00  0.00           C  
ATOM   2563 HG21 VAL   176     260.535  31.791  13.312  1.00  0.00           H  
ATOM   2564 HG22 VAL   176     258.878  31.161  13.081  1.00  0.00           H  
ATOM   2565 HG23 VAL   176     259.614  30.979  14.653  1.00  0.00           H  
ATOM   2566  C   VAL   176     261.125  28.058  11.282  1.00  0.00           C  
ATOM   2567  O   VAL   176     261.120  27.122  12.038  1.00  0.00           O  
ATOM   2568  N   GLY   177     261.845  27.878  10.118  1.00  0.00           N  
ATOM   2569  H   GLY   177     261.813  28.667   9.488  1.00  0.00           H  
ATOM   2570  CA  GLY   177     262.618  26.708   9.722  1.00  0.00           C  
ATOM   2571  HA2 GLY   177     263.127  26.938   8.786  1.00  0.00           H  
ATOM   2572  HA3 GLY   177     263.358  26.511  10.498  1.00  0.00           H  
ATOM   2573  C   GLY   177     261.764  25.468   9.528  1.00  0.00           C  
ATOM   2574  O   GLY   177     261.961  24.406  10.184  1.00  0.00           O  
ATOM   2575  N   GLY   178     260.735  25.539   8.717  1.00  0.00           N  
ATOM   2576  H   GLY   178     260.789  26.388   8.172  1.00  0.00           H  
ATOM   2577  CA  GLY   178     259.603  24.645   8.495  1.00  0.00           C  
ATOM   2578  HA2 GLY   178     259.184  24.910   7.524  1.00  0.00           H  
ATOM   2579  HA3 GLY   178     260.009  23.634   8.452  1.00  0.00           H  
ATOM   2580  C   GLY   178     258.470  24.691   9.566  1.00  0.00           C  
ATOM   2581  O   GLY   178     257.360  24.236   9.327  1.00  0.00           O  
ATOM   2582  N   VAL   179     258.718  25.233  10.772  1.00  0.00           N  
ATOM   2583  H   VAL   179     259.634  25.609  10.971  1.00  0.00           H  
ATOM   2584  CA  VAL   179     257.699  25.267  11.841  1.00  0.00           C  
ATOM   2585  HA  VAL   179     257.148  24.342  11.672  1.00  0.00           H  
ATOM   2586  CB  VAL   179     258.312  25.217  13.213  1.00  0.00           C  
ATOM   2587  HB  VAL   179     258.684  26.212  13.459  1.00  0.00           H  
ATOM   2588  CG1 VAL   179     257.146  24.841  14.185  1.00  0.00           C  
ATOM   2589 HG11 VAL   179     256.677  23.889  13.936  1.00  0.00           H  
ATOM   2590 HG12 VAL   179     257.698  24.881  15.124  1.00  0.00           H  
ATOM   2591 HG13 VAL   179     256.406  25.641  14.223  1.00  0.00           H  
ATOM   2592  CG2 VAL   179     259.327  24.021  13.384  1.00  0.00           C  
ATOM   2593 HG21 VAL   179     259.563  23.865  14.437  1.00  0.00           H  
ATOM   2594 HG22 VAL   179     258.859  23.110  13.009  1.00  0.00           H  
ATOM   2595 HG23 VAL   179     260.260  24.142  12.833  1.00  0.00           H  
ATOM   2596  C   VAL   179     256.821  26.500  11.780  1.00  0.00           C  
ATOM   2597  O   VAL   179     257.236  27.648  11.961  1.00  0.00           O  
ATOM   2598  N   VAL   180     255.605  26.389  11.188  1.00  0.00           N  
ATOM   2599  H   VAL   180     255.373  25.503  10.763  1.00  0.00           H  
ATOM   2600  CA  VAL   180     254.683  27.538  10.974  1.00  0.00           C  
ATOM   2601  HA  VAL   180     255.203  28.347  10.462  1.00  0.00           H  
ATOM   2602  CB  VAL   180     253.369  27.170  10.144  1.00  0.00           C  
ATOM   2603  HB  VAL   180     252.673  27.980  10.363  1.00  0.00           H  
ATOM   2604  CG1 VAL   180     253.793  27.240   8.642  1.00  0.00           C  
ATOM   2605 HG11 VAL   180     254.082  28.276   8.466  1.00  0.00           H  
ATOM   2606 HG12 VAL   180     254.671  26.617   8.473  1.00  0.00           H  
ATOM   2607 HG13 VAL   180     253.052  26.934   7.903  1.00  0.00           H  
ATOM   2608  CG2 VAL   180     252.755  25.843  10.463  1.00  0.00           C  
ATOM   2609 HG21 VAL   180     253.431  25.031  10.193  1.00  0.00           H  
ATOM   2610 HG22 VAL   180     252.610  25.830  11.543  1.00  0.00           H  
ATOM   2611 HG23 VAL   180     251.791  25.722   9.969  1.00  0.00           H  
ATOM   2612  C   VAL   180     254.298  28.319  12.234  1.00  0.00           C  
ATOM   2613  O   VAL   180     254.030  27.506  13.141  1.00  0.00           O  
ATOM   2614  N   ILE   181     254.155  29.666  12.217  1.00  0.00           N  
ATOM   2615  H   ILE   181     254.468  30.166  11.397  1.00  0.00           H  
ATOM   2616  CA  ILE   181     253.653  30.402  13.288  1.00  0.00           C  
ATOM   2617  HA  ILE   181     253.249  29.688  14.006  1.00  0.00           H  
ATOM   2618  CB  ILE   181     254.750  31.309  14.001  1.00  0.00           C  
ATOM   2619  HB  ILE   181     254.160  31.889  14.710  1.00  0.00           H  
ATOM   2620  CG2 ILE   181     255.880  30.526  14.774  1.00  0.00           C  
ATOM   2621 HG21 ILE   181     255.515  29.909  15.595  1.00  0.00           H  
ATOM   2622 HG22 ILE   181     256.510  29.873  14.172  1.00  0.00           H  
ATOM   2623 HG23 ILE   181     256.611  31.200  15.219  1.00  0.00           H  
ATOM   2624  CG1 ILE   181     255.547  32.223  13.009  1.00  0.00           C  
ATOM   2625 HG12 ILE   181     256.423  31.712  12.612  1.00  0.00           H  
ATOM   2626 HG13 ILE   181     254.900  32.601  12.217  1.00  0.00           H  
ATOM   2627  CD1 ILE   181     256.088  33.459  13.693  1.00  0.00           C  
ATOM   2628 HD11 ILE   181     256.757  34.025  13.043  1.00  0.00           H  
ATOM   2629 HD12 ILE   181     255.217  34.079  13.905  1.00  0.00           H  
ATOM   2630 HD13 ILE   181     256.659  33.250  14.596  1.00  0.00           H  
ATOM   2631  C   ILE   181     252.471  31.293  12.785  1.00  0.00           C  
ATOM   2632  O   ILE   181     252.563  31.754  11.643  1.00  0.00           O  
ATOM   2633  N   ALA   182     251.437  31.562  13.600  1.00  0.00           N  
ATOM   2634  H   ALA   182     251.467  31.057  14.474  1.00  0.00           H  
ATOM   2635  CA  ALA   182     250.259  32.430  13.327  1.00  0.00           C  
ATOM   2636  HA  ALA   182     250.442  33.272  12.659  1.00  0.00           H  
ATOM   2637  CB  ALA   182     249.235  31.485  12.661  1.00  0.00           C  
ATOM   2638  HB1 ALA   182     249.035  30.642  13.322  1.00  0.00           H  
ATOM   2639  HB2 ALA   182     248.308  32.027  12.473  1.00  0.00           H  
ATOM   2640  HB3 ALA   182     249.639  31.118  11.717  1.00  0.00           H  
ATOM   2641  C   ALA   182     249.814  33.078  14.666  1.00  0.00           C  
ATOM   2642  O   ALA   182     249.779  32.394  15.711  1.00  0.00           O  
ATOM   2643  OXT ALA   182     249.423  34.292  14.628  1.00  0.00           O  
TER    2644      ALA   182 
END   
