# Supplementary material for: Exploring Structural Insights of Aβ42 and α-Synuclein Monomers and Heterodimer: A Comparative Study Using Implicit and Explicit Solvent Simulations
Source: J Phys Chem B. 2024 May 3;128(19):4655–69. doi: 10.1021/acs.jpcb.4c00503 (PMC11103699; doi:10.1021/acs.jpcb.4c00503)
Supplement: Supplementary file 3 — jp4c00503_si_003.zip [file jp4c00503_si_003.zip › rep/4_5_monomer_asyn_1XQ8_STARTING.pdb]

HEADER    LIPID BINDING PROTEIN                   11-OCT-04   1XQ8              
TITLE     HUMAN MICELLE-BOUND ALPHA-SYNUCLEIN                                   
COMPND    MOL_ID: 1;                                                            
COMPND   2 MOLECULE: ALPHA-SYNUCLEIN;                                           
COMPND   3 CHAIN: A;                                                            
COMPND   4 SYNONYM: NON-A BETA COMPONENT OF AD AMYLOID, NON-A4                  
COMPND   5 COMPONENT OF AMYLOID, NACP;                                          
COMPND   6 ENGINEERED: YES                                                      
SOURCE    MOL_ID: 1;                                                            
SOURCE   2 ORGANISM_SCIENTIFIC: HOMO SAPIENS;                                   
SOURCE   3 ORGANISM_COMMON: HUMAN;                                              
SOURCE   4 ORGANISM_TAXID: 9606;                                                
SOURCE   5 GENE: SNCA, NACP;                                                    
SOURCE   6 EXPRESSION_SYSTEM: ESCHERICHIA COLI;                                 
SOURCE   7 EXPRESSION_SYSTEM_TAXID: 562;                                        
SOURCE   8 EXPRESSION_SYSTEM_VECTOR: PET-41                                     
KEYWDS    MICELLE-BOUND HELIX, LIPID BINDING PROTEIN                            
EXPDTA    SOLUTION NMR                                                          
MDLTYP    MINIMIZED AVERAGE                                                     
AUTHOR    T.S.ULMER,A.BAX,N.B.COLE,R.L.NUSSBAUM                                 
REVDAT   6   24-FEB-09 1XQ8    1       VERSN                                    
REVDAT   5   26-APR-05 1XQ8    1       HEADER                                   
REVDAT   4   12-APR-05 1XQ8    1       JRNL                                     
REVDAT   3   22-FEB-05 1XQ8    1       JRNL                                     
REVDAT   2   08-FEB-05 1XQ8    1       JRNL                                     
REVDAT   1   11-JAN-05 1XQ8    0                                                
JRNL        AUTH   T.S.ULMER,A.BAX,N.B.COLE,R.L.NUSSBAUM                        
JRNL        TITL   STRUCTURE AND DYNAMICS OF MICELLE-BOUND HUMAN                
JRNL        TITL 2 ALPHA-SYNUCLEIN                                              
JRNL        REF    J.BIOL.CHEM.                  V. 280  9595 2005              
JRNL        REFN                   ISSN 0021-9258                               
JRNL        PMID   15615727                                                     
JRNL        DOI    10.1074/JBC.M411805200                                       
REMARK   1                                                                      
REMARK   2                                                                      
REMARK   2 RESOLUTION. NOT APPLICABLE.                                          
REMARK   3                                                                      
REMARK   3 REFINEMENT.                                                          
REMARK   3   PROGRAM     : X-PLOR 2.9.5                                         
REMARK   3   AUTHORS     : BRUNGER                                              
REMARK   3                                                                      
REMARK   3  OTHER REFINEMENT REMARKS: PLEASE NOTE THAT LARGE AMPLITUDE          
REMARK   3  DYNAMICS ARE PRESENT IN THIS SYSTEM, DESCRIBED IN THE PRIMARY       
REMARK   3  CITATION, AND THE REPORTED STRUCTURE MERELY REPRESENTS THE          
REMARK   3  EFFECTIVE AVERAGE CONFORMATION OF THE MOLECULE.                     
REMARK   4                                                                      
REMARK   4 1XQ8 COMPLIES WITH FORMAT V. 3.15, 01-DEC-08                         
REMARK 100                                                                      
REMARK 100 THIS ENTRY HAS BEEN PROCESSED BY RCSB ON 09-NOV-04.                  
REMARK 100 THE RCSB ID CODE IS RCSB030638.                                      
REMARK 210                                                                      
REMARK 210 EXPERIMENTAL DETAILS                                                 
REMARK 210  EXPERIMENT TYPE                : NMR                                
REMARK 210  TEMPERATURE           (KELVIN) : 298.2                              
REMARK 210  PH                             : 7.4                                
REMARK 210  IONIC STRENGTH                 : 115                                
REMARK 210  PRESSURE                       : 1 ATM                              
REMARK 210  SAMPLE CONTENTS                : 0.5 MM ALPHA-SYNUCLEIN 2H,         
REMARK 210                                   13C, 15N                           
REMARK 210                                                                      
REMARK 210  NMR EXPERIMENTS CONDUCTED      : HNCO-QJ, HN(CO)CA-QJ, HNCO-JNH     
REMARK 210  SPECTROMETER FIELD STRENGTH    : 600 MHZ, 800 MHZ                   
REMARK 210  SPECTROMETER MODEL             : DRX                                
REMARK 210  SPECTROMETER MANUFACTURER      : BRUKER                             
REMARK 210                                                                      
REMARK 210  STRUCTURE DETERMINATION.                                            
REMARK 210   SOFTWARE USED                 : X-PLOR 2.9.5                       
REMARK 210   METHOD USED                   : MOLECULAR FRAGMENT                 
REMARK 210                                   REPLACEMENT, SIMULATED             
REMARK 210                                   ANNEALING                          
REMARK 210                                                                      
REMARK 210 CONFORMERS, NUMBER CALCULATED   : 20                                 
REMARK 210 CONFORMERS, NUMBER SUBMITTED    : 1                                  
REMARK 210 CONFORMERS, SELECTION CRITERIA  : AVERAGE STRUCTURE                  
REMARK 210                                                                      
REMARK 210 BEST REPRESENTATIVE CONFORMER IN THIS ENSEMBLE : NULL                
REMARK 210                                                                      
REMARK 210 REMARK: NULL                                                         
REMARK 215                                                                      
REMARK 215 NMR STUDY                                                            
REMARK 215 THE COORDINATES IN THIS ENTRY WERE GENERATED FROM SOLUTION           
REMARK 215 NMR DATA.  PROTEIN DATA BANK CONVENTIONS REQUIRE THAT                
REMARK 215 CRYST1 AND SCALE RECORDS BE INCLUDED, BUT THE VALUES ON              
REMARK 215 THESE RECORDS ARE MEANINGLESS.                                       
REMARK 500                                                                      
REMARK 500 GEOMETRY AND STEREOCHEMISTRY                                         
REMARK 500 SUBTOPIC: TORSION ANGLES                                             
REMARK 500                                                                      
REMARK 500 TORSION ANGLES OUTSIDE THE EXPECTED RAMACHANDRAN REGIONS:            
REMARK 500 (M=MODEL NUMBER; RES=RESIDUE NAME; C=CHAIN IDENTIFIER;               
REMARK 500 SSEQ=SEQUENCE NUMBER; I=INSERTION CODE).                             
REMARK 500                                                                      
REMARK 500 STANDARD TABLE:                                                      
REMARK 500 FORMAT:(10X,I3,1X,A3,1X,A1,I4,A1,4X,F7.2,3X,F7.2)                    
REMARK 500                                                                      
REMARK 500 EXPECTED VALUES: GJ KLEYWEGT AND TA JONES (1996). PHI/PSI-           
REMARK 500 CHOLOGY: RAMACHANDRAN REVISITED. STRUCTURE 4, 1395 - 1400            
REMARK 500                                                                      
REMARK 500  M RES CSSEQI        PSI       PHI                                   
REMARK 500    VAL A  95      101.52    -52.18                                   
REMARK 500    LYS A  96      163.31    -46.73                                   
REMARK 500    GLN A  99      -30.10   -175.72                                   
REMARK 500    LYS A 102       90.03     48.10                                   
REMARK 500    GLU A 105      120.48    168.47                                   
REMARK 500    GLN A 109     -109.53    -57.01                                   
REMARK 500    GLU A 110      -17.46   -171.13                                   
REMARK 500    GLU A 114       -3.87    -54.43                                   
REMARK 500    ASN A 122       30.68   -170.31                                   
REMARK 500    GLU A 123      -52.52     66.99                                   
REMARK 500    ALA A 124     -139.70   -156.57                                   
REMARK 500    TYR A 125      -72.31    -53.41                                   
REMARK 500    GLU A 126       88.83   -151.08                                   
REMARK 500    MET A 127     -171.21     52.67                                   
REMARK 500    GLU A 130     -149.52     35.41                                   
REMARK 500    TYR A 133      -77.99     56.83                                   
REMARK 500    ASP A 135      -17.92   -163.33                                   
REMARK 500                                                                      
REMARK 500 REMARK: NULL                                                         
REMARK 650                                                                      
REMARK 650 HELIX                                                                
REMARK 650 THE SECONDARY STRUCTURE OF THIS PROTEIN WAS                          
REMARK 650 AUTHOR DETERMINED                                                    
DBREF  1XQ8 A    1   140  UNP    P37840   SYUA_HUMAN       1    140             
SEQRES   1 A  140  MET ASP VAL PHE MET LYS GLY LEU SER LYS ALA LYS GLU          
SEQRES   2 A  140  GLY VAL VAL ALA ALA ALA GLU LYS THR LYS GLN GLY VAL          
SEQRES   3 A  140  ALA GLU ALA ALA GLY LYS THR LYS GLU GLY VAL LEU TYR          
SEQRES   4 A  140  VAL GLY SER LYS THR LYS GLU GLY VAL VAL HIS GLY VAL          
SEQRES   5 A  140  ALA THR VAL ALA GLU LYS THR LYS GLU GLN VAL THR ASN          
SEQRES   6 A  140  VAL GLY GLY ALA VAL VAL THR GLY VAL THR ALA VAL ALA          
SEQRES   7 A  140  GLN LYS THR VAL GLU GLY ALA GLY SER ILE ALA ALA ALA          
SEQRES   8 A  140  THR GLY PHE VAL LYS LYS ASP GLN LEU GLY LYS ASN GLU          
SEQRES   9 A  140  GLU GLY ALA PRO GLN GLU GLY ILE LEU GLU ASP MET PRO          
SEQRES  10 A  140  VAL ASP PRO ASP ASN GLU ALA TYR GLU MET PRO SER GLU          
SEQRES  11 A  140  GLU GLY TYR GLN ASP TYR GLU PRO GLU ALA                      
HELIX    1   1 VAL A    3  VAL A   37  1                                  35    
HELIX    2   2 LYS A   45  THR A   92  1                                  48    
CRYST1    1.000    1.000    1.000  90.00  90.00  90.00 P 1           1          
ORIGX1      1.000000  0.000000  0.000000        0.00000                         
ORIGX2      0.000000  1.000000  0.000000        0.00000                         
ORIGX3      0.000000  0.000000  1.000000        0.00000                         
SCALE1      1.000000  0.000000  0.000000        0.00000                         
SCALE2      0.000000  1.000000  0.000000        0.00000                         
SCALE3      0.000000  0.000000  1.000000        0.00000                         
ATOM      1  N   MET A   1     250.965  35.980   1.756  1.00  3.51           N  
ATOM      2  CA  MET A   1     250.631  34.877   0.809  1.00  2.95           C  
ATOM      3  C   MET A   1     249.137  34.933   0.477  1.00  1.98           C  
ATOM      4  O   MET A   1     248.722  34.621  -0.622  1.00  2.25           O  
ATOM      5  CB  MET A   1     250.966  33.522   1.452  1.00  3.46           C  
ATOM      6  CG  MET A   1     252.471  33.254   1.353  1.00  4.04           C  
ATOM      7  SD  MET A   1     253.361  34.426   2.407  1.00  4.85           S  
ATOM      8  CE  MET A   1     254.923  34.409   1.490  1.00  5.59           C  
ATOM      9  H1  MET A   1     251.445  35.587   2.589  1.00  3.73           H  
ATOM     10  H2  MET A   1     250.089  36.458   2.050  1.00  3.86           H  
ATOM     11  H3  MET A   1     251.593  36.664   1.288  1.00  3.91           H  
ATOM     12  HA  MET A   1     251.201  35.001  -0.100  1.00  3.41           H  
ATOM     13  HB2 MET A   1     250.671  33.533   2.488  1.00  3.61           H  
ATOM     14  HB3 MET A   1     250.432  32.738   0.937  1.00  3.81           H  
ATOM     15  HG2 MET A   1     252.679  32.245   1.681  1.00  4.25           H  
ATOM     16  HG3 MET A   1     252.793  33.372   0.327  1.00  4.29           H  
ATOM     17  HE1 MET A   1     255.062  33.437   1.041  1.00  5.95           H  
ATOM     18  HE2 MET A   1     255.741  34.609   2.164  1.00  5.89           H  
ATOM     19  HE3 MET A   1     254.898  35.169   0.719  1.00  5.77           H  
ATOM     20  N   ASP A   2     248.321  35.325   1.418  1.00  1.45           N  
ATOM     21  CA  ASP A   2     246.860  35.394   1.143  1.00  0.95           C  
ATOM     22  C   ASP A   2     246.615  36.397   0.013  1.00  0.90           C  
ATOM     23  O   ASP A   2     246.715  37.594   0.194  1.00  0.86           O  
ATOM     24  CB  ASP A   2     246.122  35.851   2.403  1.00  1.58           C  
ATOM     25  CG  ASP A   2     246.270  34.789   3.492  1.00  2.20           C  
ATOM     26  OD1 ASP A   2     247.395  34.465   3.827  1.00  2.76           O  
ATOM     27  OD2 ASP A   2     245.256  34.323   3.978  1.00  2.76           O  
ATOM     28  H   ASP A   2     248.670  35.570   2.300  1.00  1.98           H  
ATOM     29  HA  ASP A   2     246.503  34.419   0.846  1.00  1.27           H  
ATOM     30  HB2 ASP A   2     246.543  36.782   2.749  1.00  2.05           H  
ATOM     31  HB3 ASP A   2     245.078  35.990   2.177  1.00  2.06           H  
ATOM     32  N   VAL A   3     246.315  35.909  -1.159  1.00  0.95           N  
ATOM     33  CA  VAL A   3     246.085  36.822  -2.313  1.00  0.96           C  
ATOM     34  C   VAL A   3     245.072  37.899  -1.920  1.00  0.91           C  
ATOM     35  O   VAL A   3     244.919  38.896  -2.594  1.00  0.91           O  
ATOM     36  CB  VAL A   3     245.544  36.021  -3.498  1.00  1.07           C  
ATOM     37  CG1 VAL A   3     245.317  36.957  -4.685  1.00  1.14           C  
ATOM     38  CG2 VAL A   3     246.556  34.939  -3.886  1.00  1.36           C  
ATOM     39  H   VAL A   3     246.266  34.938  -1.285  1.00  1.01           H  
ATOM     40  HA  VAL A   3     247.018  37.291  -2.592  1.00  0.95           H  
ATOM     41  HB  VAL A   3     244.609  35.558  -3.222  1.00  1.33           H  
ATOM     42 HG11 VAL A   3     246.184  37.586  -4.819  1.00  1.52           H  
ATOM     43 HG12 VAL A   3     244.451  37.573  -4.497  1.00  1.71           H  
ATOM     44 HG13 VAL A   3     245.156  36.373  -5.578  1.00  1.47           H  
ATOM     45 HG21 VAL A   3     246.306  34.545  -4.859  1.00  1.90           H  
ATOM     46 HG22 VAL A   3     246.525  34.143  -3.158  1.00  1.65           H  
ATOM     47 HG23 VAL A   3     247.546  35.365  -3.912  1.00  1.70           H  
ATOM     48  N   PHE A   4     244.376  37.704  -0.834  1.00  0.91           N  
ATOM     49  CA  PHE A   4     243.374  38.718  -0.399  1.00  0.91           C  
ATOM     50  C   PHE A   4     244.096  39.896   0.259  1.00  0.84           C  
ATOM     51  O   PHE A   4     243.835  41.043  -0.045  1.00  0.85           O  
ATOM     52  CB  PHE A   4     242.409  38.085   0.605  1.00  0.95           C  
ATOM     53  CG  PHE A   4     241.536  37.072  -0.102  1.00  1.29           C  
ATOM     54  CD1 PHE A   4     240.340  37.483  -0.703  1.00  2.00           C  
ATOM     55  CD2 PHE A   4     241.923  35.727  -0.159  1.00  2.02           C  
ATOM     56  CE1 PHE A   4     239.528  36.550  -1.361  1.00  2.63           C  
ATOM     57  CE2 PHE A   4     241.114  34.796  -0.817  1.00  2.68           C  
ATOM     58  CZ  PHE A   4     239.915  35.205  -1.418  1.00  2.77           C  
ATOM     59  H   PHE A   4     244.511  36.891  -0.304  1.00  0.92           H  
ATOM     60  HA  PHE A   4     242.822  39.069  -1.258  1.00  0.95           H  
ATOM     61  HB2 PHE A   4     242.971  37.593   1.383  1.00  1.20           H  
ATOM     62  HB3 PHE A   4     241.787  38.852   1.038  1.00  1.22           H  
ATOM     63  HD1 PHE A   4     240.043  38.520  -0.658  1.00  2.52           H  
ATOM     64  HD2 PHE A   4     242.845  35.408   0.302  1.00  2.53           H  
ATOM     65  HE1 PHE A   4     238.605  36.869  -1.827  1.00  3.38           H  
ATOM     66  HE2 PHE A   4     241.412  33.762  -0.860  1.00  3.46           H  
ATOM     67  HZ  PHE A   4     239.291  34.483  -1.924  1.00  3.41           H  
ATOM     68  N   MET A   5     245.006  39.623   1.154  1.00  0.81           N  
ATOM     69  CA  MET A   5     245.745  40.728   1.827  1.00  0.78           C  
ATOM     70  C   MET A   5     246.319  41.670   0.766  1.00  0.75           C  
ATOM     71  O   MET A   5     246.161  42.874   0.839  1.00  0.74           O  
ATOM     72  CB  MET A   5     246.887  40.143   2.665  1.00  0.79           C  
ATOM     73  CG  MET A   5     246.334  39.584   3.979  1.00  0.86           C  
ATOM     74  SD  MET A   5     245.789  40.953   5.032  1.00  1.56           S  
ATOM     75  CE  MET A   5     244.855  39.976   6.239  1.00  1.89           C  
ATOM     76  H   MET A   5     245.204  38.690   1.382  1.00  0.82           H  
ATOM     77  HA  MET A   5     245.069  41.276   2.467  1.00  0.80           H  
ATOM     78  HB2 MET A   5     247.373  39.347   2.110  1.00  0.82           H  
ATOM     79  HB3 MET A   5     247.609  40.912   2.884  1.00  0.77           H  
ATOM     80  HG2 MET A   5     245.498  38.933   3.774  1.00  1.20           H  
ATOM     81  HG3 MET A   5     247.106  39.027   4.484  1.00  1.32           H  
ATOM     82  HE1 MET A   5     243.807  39.991   5.976  1.00  2.18           H  
ATOM     83  HE2 MET A   5     244.981  40.399   7.223  1.00  2.49           H  
ATOM     84  HE3 MET A   5     245.216  38.956   6.238  1.00  2.24           H  
ATOM     85  N   LYS A   6     246.987  41.132  -0.217  1.00  0.76           N  
ATOM     86  CA  LYS A   6     247.572  41.993  -1.282  1.00  0.77           C  
ATOM     87  C   LYS A   6     246.484  42.898  -1.862  1.00  0.78           C  
ATOM     88  O   LYS A   6     246.600  44.108  -1.859  1.00  0.78           O  
ATOM     89  CB  LYS A   6     248.148  41.110  -2.391  1.00  0.82           C  
ATOM     90  CG  LYS A   6     249.479  40.506  -1.936  1.00  1.38           C  
ATOM     91  CD  LYS A   6     250.038  39.620  -3.052  1.00  1.77           C  
ATOM     92  CE  LYS A   6     251.429  39.117  -2.662  1.00  2.48           C  
ATOM     93  NZ  LYS A   6     252.413  40.228  -2.808  1.00  2.74           N  
ATOM     94  H   LYS A   6     247.104  40.159  -0.254  1.00  0.78           H  
ATOM     95  HA  LYS A   6     248.359  42.602  -0.861  1.00  0.76           H  
ATOM     96  HB2 LYS A   6     247.452  40.315  -2.614  1.00  1.09           H  
ATOM     97  HB3 LYS A   6     248.314  41.706  -3.278  1.00  1.21           H  
ATOM     98  HG2 LYS A   6     250.182  41.300  -1.718  1.00  1.93           H  
ATOM     99  HG3 LYS A   6     249.322  39.909  -1.052  1.00  1.95           H  
ATOM    100  HD2 LYS A   6     249.379  38.779  -3.205  1.00  2.14           H  
ATOM    101  HD3 LYS A   6     250.107  40.192  -3.965  1.00  2.15           H  
ATOM    102  HE2 LYS A   6     251.416  38.780  -1.637  1.00  3.06           H  
ATOM    103  HE3 LYS A   6     251.711  38.298  -3.305  1.00  2.98           H  
ATOM    104  HZ1 LYS A   6     251.912  41.104  -3.056  1.00  2.91           H  
ATOM    105  HZ2 LYS A   6     253.093  39.991  -3.560  1.00  3.19           H  
ATOM    106  HZ3 LYS A   6     252.919  40.363  -1.911  1.00  3.05           H  
ATOM    107  N   GLY A   7     245.425  42.323  -2.363  1.00  0.81           N  
ATOM    108  CA  GLY A   7     244.331  43.152  -2.944  1.00  0.85           C  
ATOM    109  C   GLY A   7     243.885  44.199  -1.922  1.00  0.83           C  
ATOM    110  O   GLY A   7     243.463  45.283  -2.274  1.00  0.86           O  
ATOM    111  H   GLY A   7     245.350  41.345  -2.358  1.00  0.82           H  
ATOM    112  HA2 GLY A   7     244.690  43.645  -3.835  1.00  0.87           H  
ATOM    113  HA3 GLY A   7     243.491  42.516  -3.193  1.00  0.89           H  
ATOM    114  N   LEU A   8     243.972  43.885  -0.659  1.00  0.81           N  
ATOM    115  CA  LEU A   8     243.551  44.864   0.384  1.00  0.81           C  
ATOM    116  C   LEU A   8     244.608  45.965   0.507  1.00  0.77           C  
ATOM    117  O   LEU A   8     244.303  47.140   0.455  1.00  0.77           O  
ATOM    118  CB  LEU A   8     243.400  44.140   1.731  1.00  0.81           C  
ATOM    119  CG  LEU A   8     242.543  44.985   2.700  1.00  1.35           C  
ATOM    120  CD1 LEU A   8     241.053  44.699   2.476  1.00  2.04           C  
ATOM    121  CD2 LEU A   8     242.900  44.634   4.149  1.00  1.96           C  
ATOM    122  H   LEU A   8     244.314  43.005  -0.395  1.00  0.79           H  
ATOM    123  HA  LEU A   8     242.609  45.304   0.101  1.00  0.85           H  
ATOM    124  HB2 LEU A   8     242.927  43.185   1.569  1.00  1.15           H  
ATOM    125  HB3 LEU A   8     244.383  43.986   2.160  1.00  1.07           H  
ATOM    126  HG  LEU A   8     242.731  46.035   2.528  1.00  2.07           H  
ATOM    127 HD11 LEU A   8     240.843  43.666   2.723  1.00  2.45           H  
ATOM    128 HD12 LEU A   8     240.795  44.879   1.444  1.00  2.57           H  
ATOM    129 HD13 LEU A   8     240.465  45.346   3.109  1.00  2.49           H  
ATOM    130 HD21 LEU A   8     242.752  43.578   4.310  1.00  2.49           H  
ATOM    131 HD22 LEU A   8     242.266  45.194   4.822  1.00  2.29           H  
ATOM    132 HD23 LEU A   8     243.934  44.885   4.335  1.00  2.47           H  
ATOM    133  N   SER A   9     245.849  45.594   0.671  1.00  0.74           N  
ATOM    134  CA  SER A   9     246.922  46.620   0.797  1.00  0.71           C  
ATOM    135  C   SER A   9     247.017  47.422  -0.502  1.00  0.73           C  
ATOM    136  O   SER A   9     247.512  48.529  -0.524  1.00  0.71           O  
ATOM    137  CB  SER A   9     248.259  45.928   1.067  1.00  0.71           C  
ATOM    138  OG  SER A   9     249.322  46.817   0.737  1.00  1.48           O  
ATOM    139  H   SER A   9     246.074  44.641   0.711  1.00  0.74           H  
ATOM    140  HA  SER A   9     246.689  47.286   1.615  1.00  0.70           H  
ATOM    141  HB2 SER A   9     248.328  45.669   2.111  1.00  1.32           H  
ATOM    142  HB3 SER A   9     248.325  45.026   0.468  1.00  1.17           H  
ATOM    143  HG  SER A   9     249.194  47.626   1.231  1.00  1.90           H  
ATOM    144  N   LYS A  10     246.549  46.869  -1.587  1.00  0.77           N  
ATOM    145  CA  LYS A  10     246.614  47.601  -2.883  1.00  0.80           C  
ATOM    146  C   LYS A  10     245.547  48.697  -2.903  1.00  0.80           C  
ATOM    147  O   LYS A  10     245.779  49.794  -3.372  1.00  0.80           O  
ATOM    148  CB  LYS A  10     246.366  46.624  -4.034  1.00  0.86           C  
ATOM    149  CG  LYS A  10     246.575  47.342  -5.366  1.00  1.36           C  
ATOM    150  CD  LYS A  10     246.404  46.350  -6.517  1.00  1.79           C  
ATOM    151  CE  LYS A  10     246.628  47.068  -7.851  1.00  2.29           C  
ATOM    152  NZ  LYS A  10     248.089  47.270  -8.068  1.00  3.12           N  
ATOM    153  H   LYS A  10     246.155  45.972  -1.550  1.00  0.78           H  
ATOM    154  HA  LYS A  10     247.591  48.048  -2.994  1.00  0.79           H  
ATOM    155  HB2 LYS A  10     247.054  45.794  -3.959  1.00  1.03           H  
ATOM    156  HB3 LYS A  10     245.355  46.256  -3.981  1.00  1.31           H  
ATOM    157  HG2 LYS A  10     245.850  48.139  -5.465  1.00  1.86           H  
ATOM    158  HG3 LYS A  10     247.569  47.756  -5.397  1.00  1.91           H  
ATOM    159  HD2 LYS A  10     247.122  45.554  -6.413  1.00  2.25           H  
ATOM    160  HD3 LYS A  10     245.408  45.938  -6.495  1.00  2.07           H  
ATOM    161  HE2 LYS A  10     246.225  46.465  -8.654  1.00  2.53           H  
ATOM    162  HE3 LYS A  10     246.129  48.028  -7.837  1.00  2.57           H  
ATOM    163  HZ1 LYS A  10     248.577  47.304  -7.148  1.00  3.39           H  
ATOM    164  HZ2 LYS A  10     248.242  48.168  -8.576  1.00  3.59           H  
ATOM    165  HZ3 LYS A  10     248.467  46.480  -8.632  1.00  3.54           H  
ATOM    166  N   ALA A  11     244.380  48.413  -2.394  1.00  0.82           N  
ATOM    167  CA  ALA A  11     243.302  49.441  -2.385  1.00  0.84           C  
ATOM    168  C   ALA A  11     243.698  50.587  -1.451  1.00  0.79           C  
ATOM    169  O   ALA A  11     243.573  51.746  -1.786  1.00  0.80           O  
ATOM    170  CB  ALA A  11     241.997  48.810  -1.893  1.00  0.87           C  
ATOM    171  H   ALA A  11     244.213  47.524  -2.017  1.00  0.82           H  
ATOM    172  HA  ALA A  11     243.162  49.824  -3.385  1.00  0.87           H  
ATOM    173  HB1 ALA A  11     242.095  48.550  -0.851  1.00  1.31           H  
ATOM    174  HB2 ALA A  11     241.790  47.917  -2.468  1.00  1.35           H  
ATOM    175  HB3 ALA A  11     241.187  49.513  -2.014  1.00  1.33           H  
ATOM    176  N   LYS A  12     244.174  50.270  -0.277  1.00  0.74           N  
ATOM    177  CA  LYS A  12     244.578  51.340   0.678  1.00  0.70           C  
ATOM    178  C   LYS A  12     245.586  52.274   0.002  1.00  0.69           C  
ATOM    179  O   LYS A  12     245.625  53.461   0.273  1.00  0.68           O  
ATOM    180  CB  LYS A  12     245.218  50.703   1.914  1.00  0.67           C  
ATOM    181  CG  LYS A  12     245.457  51.782   2.979  1.00  1.28           C  
ATOM    182  CD  LYS A  12     246.043  51.153   4.252  1.00  1.86           C  
ATOM    183  CE  LYS A  12     244.946  50.436   5.054  1.00  2.50           C  
ATOM    184  NZ  LYS A  12     245.469  50.110   6.408  1.00  3.02           N  
ATOM    185  H   LYS A  12     244.266  49.328  -0.024  1.00  0.74           H  
ATOM    186  HA  LYS A  12     243.707  51.906   0.974  1.00  0.72           H  
ATOM    187  HB2 LYS A  12     244.557  49.945   2.302  1.00  1.07           H  
ATOM    188  HB3 LYS A  12     246.159  50.255   1.642  1.00  1.07           H  
ATOM    189  HG2 LYS A  12     246.152  52.514   2.591  1.00  1.99           H  
ATOM    190  HG3 LYS A  12     244.525  52.269   3.212  1.00  1.72           H  
ATOM    191  HD2 LYS A  12     246.808  50.442   3.981  1.00  2.25           H  
ATOM    192  HD3 LYS A  12     246.479  51.927   4.864  1.00  2.36           H  
ATOM    193  HE2 LYS A  12     244.083  51.077   5.147  1.00  2.81           H  
ATOM    194  HE3 LYS A  12     244.664  49.523   4.554  1.00  2.96           H  
ATOM    195  HZ1 LYS A  12     246.382  50.585   6.550  1.00  3.28           H  
ATOM    196  HZ2 LYS A  12     245.598  49.079   6.492  1.00  3.55           H  
ATOM    197  HZ3 LYS A  12     244.794  50.437   7.129  1.00  3.19           H  
ATOM    198  N   GLU A  13     246.397  51.753  -0.878  1.00  0.69           N  
ATOM    199  CA  GLU A  13     247.398  52.614  -1.570  1.00  0.70           C  
ATOM    200  C   GLU A  13     246.672  53.631  -2.452  1.00  0.73           C  
ATOM    201  O   GLU A  13     247.123  54.740  -2.638  1.00  0.72           O  
ATOM    202  CB  GLU A  13     248.308  51.743  -2.439  1.00  0.72           C  
ATOM    203  CG  GLU A  13     249.388  52.614  -3.081  1.00  1.32           C  
ATOM    204  CD  GLU A  13     250.336  51.735  -3.896  1.00  1.84           C  
ATOM    205  OE1 GLU A  13     250.293  50.531  -3.717  1.00  2.34           O  
ATOM    206  OE2 GLU A  13     251.086  52.280  -4.688  1.00  2.49           O  
ATOM    207  H   GLU A  13     246.347  50.796  -1.084  1.00  0.71           H  
ATOM    208  HA  GLU A  13     247.994  53.135  -0.835  1.00  0.67           H  
ATOM    209  HB2 GLU A  13     248.772  50.983  -1.826  1.00  1.06           H  
ATOM    210  HB3 GLU A  13     247.720  51.270  -3.212  1.00  1.11           H  
ATOM    211  HG2 GLU A  13     248.924  53.343  -3.730  1.00  1.90           H  
ATOM    212  HG3 GLU A  13     249.945  53.123  -2.312  1.00  1.89           H  
ATOM    213  N   GLY A  14     245.547  53.258  -3.000  1.00  0.77           N  
ATOM    214  CA  GLY A  14     244.792  54.203  -3.870  1.00  0.81           C  
ATOM    215  C   GLY A  14     244.016  55.192  -2.998  1.00  0.80           C  
ATOM    216  O   GLY A  14     243.986  56.374  -3.264  1.00  0.80           O  
ATOM    217  H   GLY A  14     245.200  52.356  -2.839  1.00  0.77           H  
ATOM    218  HA2 GLY A  14     245.485  54.744  -4.502  1.00  0.82           H  
ATOM    219  HA3 GLY A  14     244.099  53.654  -4.484  1.00  0.85           H  
ATOM    220  N   VAL A  15     243.389  54.714  -1.958  1.00  0.78           N  
ATOM    221  CA  VAL A  15     242.617  55.628  -1.069  1.00  0.79           C  
ATOM    222  C   VAL A  15     243.547  56.715  -0.526  1.00  0.74           C  
ATOM    223  O   VAL A  15     243.170  57.863  -0.404  1.00  0.74           O  
ATOM    224  CB  VAL A  15     242.030  54.830   0.096  1.00  0.81           C  
ATOM    225  CG1 VAL A  15     241.289  55.779   1.044  1.00  1.48           C  
ATOM    226  CG2 VAL A  15     241.054  53.784  -0.446  1.00  1.40           C  
ATOM    227  H   VAL A  15     243.427  53.755  -1.761  1.00  0.78           H  
ATOM    228  HA  VAL A  15     241.817  56.086  -1.632  1.00  0.82           H  
ATOM    229  HB  VAL A  15     242.829  54.338   0.631  1.00  1.39           H  
ATOM    230 HG11 VAL A  15     242.006  56.382   1.581  1.00  2.09           H  
ATOM    231 HG12 VAL A  15     240.707  55.203   1.748  1.00  1.99           H  
ATOM    232 HG13 VAL A  15     240.634  56.419   0.474  1.00  1.94           H  
ATOM    233 HG21 VAL A  15     240.186  54.281  -0.854  1.00  1.93           H  
ATOM    234 HG22 VAL A  15     240.751  53.127   0.355  1.00  1.90           H  
ATOM    235 HG23 VAL A  15     241.537  53.208  -1.221  1.00  1.97           H  
ATOM    236  N   VAL A  16     244.761  56.363  -0.203  1.00  0.70           N  
ATOM    237  CA  VAL A  16     245.714  57.376   0.331  1.00  0.66           C  
ATOM    238  C   VAL A  16     246.142  58.314  -0.799  1.00  0.66           C  
ATOM    239  O   VAL A  16     246.127  59.522  -0.656  1.00  0.66           O  
ATOM    240  CB  VAL A  16     246.944  56.669   0.900  1.00  0.63           C  
ATOM    241  CG1 VAL A  16     248.003  57.701   1.291  1.00  1.09           C  
ATOM    242  CG2 VAL A  16     246.543  55.869   2.138  1.00  1.12           C  
ATOM    243  H   VAL A  16     245.046  55.431  -0.311  1.00  0.70           H  
ATOM    244  HA  VAL A  16     245.233  57.947   1.111  1.00  0.66           H  
ATOM    245  HB  VAL A  16     247.351  56.000   0.154  1.00  0.96           H  
ATOM    246 HG11 VAL A  16     247.538  58.499   1.850  1.00  1.47           H  
ATOM    247 HG12 VAL A  16     248.459  58.105   0.398  1.00  1.60           H  
ATOM    248 HG13 VAL A  16     248.760  57.229   1.901  1.00  1.66           H  
ATOM    249 HG21 VAL A  16     247.395  55.315   2.503  1.00  1.68           H  
ATOM    250 HG22 VAL A  16     245.753  55.178   1.883  1.00  1.54           H  
ATOM    251 HG23 VAL A  16     246.198  56.544   2.910  1.00  1.67           H  
ATOM    252  N   ALA A  17     246.516  57.770  -1.924  1.00  0.69           N  
ATOM    253  CA  ALA A  17     246.942  58.632  -3.062  1.00  0.71           C  
ATOM    254  C   ALA A  17     245.806  59.588  -3.428  1.00  0.74           C  
ATOM    255  O   ALA A  17     246.026  60.742  -3.730  1.00  0.74           O  
ATOM    256  CB  ALA A  17     247.279  57.753  -4.269  1.00  0.75           C  
ATOM    257  H   ALA A  17     246.515  56.795  -2.021  1.00  0.70           H  
ATOM    258  HA  ALA A  17     247.814  59.201  -2.776  1.00  0.69           H  
ATOM    259  HB1 ALA A  17     248.206  57.226  -4.086  1.00  1.31           H  
ATOM    260  HB2 ALA A  17     247.383  58.374  -5.148  1.00  1.22           H  
ATOM    261  HB3 ALA A  17     246.484  57.039  -4.427  1.00  1.26           H  
ATOM    262  N   ALA A  18     244.590  59.115  -3.404  1.00  0.77           N  
ATOM    263  CA  ALA A  18     243.440  59.997  -3.748  1.00  0.81           C  
ATOM    264  C   ALA A  18     243.275  61.062  -2.662  1.00  0.79           C  
ATOM    265  O   ALA A  18     242.883  62.181  -2.931  1.00  0.81           O  
ATOM    266  CB  ALA A  18     242.163  59.160  -3.839  1.00  0.86           C  
ATOM    267  H   ALA A  18     244.433  58.179  -3.157  1.00  0.78           H  
ATOM    268  HA  ALA A  18     243.626  60.477  -4.698  1.00  0.84           H  
ATOM    269  HB1 ALA A  18     241.918  58.771  -2.862  1.00  1.35           H  
ATOM    270  HB2 ALA A  18     242.317  58.339  -4.524  1.00  1.22           H  
ATOM    271  HB3 ALA A  18     241.353  59.778  -4.195  1.00  1.39           H  
ATOM    272  N   ALA A  19     243.568  60.723  -1.436  1.00  0.75           N  
ATOM    273  CA  ALA A  19     243.428  61.716  -0.334  1.00  0.73           C  
ATOM    274  C   ALA A  19     244.385  62.885  -0.576  1.00  0.71           C  
ATOM    275  O   ALA A  19     243.985  64.031  -0.608  1.00  0.72           O  
ATOM    276  CB  ALA A  19     243.765  61.048   1.000  1.00  0.70           C  
ATOM    277  H   ALA A  19     243.880  59.815  -1.241  1.00  0.74           H  
ATOM    278  HA  ALA A  19     242.412  62.083  -0.307  1.00  0.76           H  
ATOM    279  HB1 ALA A  19     243.779  61.792   1.782  1.00  1.14           H  
ATOM    280  HB2 ALA A  19     244.734  60.579   0.931  1.00  1.24           H  
ATOM    281  HB3 ALA A  19     243.020  60.300   1.227  1.00  1.30           H  
ATOM    282  N   GLU A  20     245.648  62.604  -0.748  1.00  0.69           N  
ATOM    283  CA  GLU A  20     246.629  63.699  -0.987  1.00  0.68           C  
ATOM    284  C   GLU A  20     246.130  64.590  -2.126  1.00  0.71           C  
ATOM    285  O   GLU A  20     246.217  65.799  -2.067  1.00  0.69           O  
ATOM    286  CB  GLU A  20     247.984  63.097  -1.368  1.00  0.70           C  
ATOM    287  CG  GLU A  20     248.569  62.357  -0.163  1.00  0.69           C  
ATOM    288  CD  GLU A  20     249.879  61.680  -0.571  1.00  1.40           C  
ATOM    289  OE1 GLU A  20     250.268  61.834  -1.720  1.00  2.07           O  
ATOM    290  OE2 GLU A  20     250.469  61.017   0.269  1.00  2.14           O  
ATOM    291  H   GLU A  20     245.951  61.672  -0.720  1.00  0.69           H  
ATOM    292  HA  GLU A  20     246.737  64.289  -0.089  1.00  0.66           H  
ATOM    293  HB2 GLU A  20     247.853  62.405  -2.187  1.00  0.73           H  
ATOM    294  HB3 GLU A  20     248.659  63.886  -1.666  1.00  0.71           H  
ATOM    295  HG2 GLU A  20     248.759  63.060   0.635  1.00  1.13           H  
ATOM    296  HG3 GLU A  20     247.868  61.609   0.175  1.00  1.12           H  
ATOM    297  N   LYS A  21     245.605  64.000  -3.165  1.00  0.78           N  
ATOM    298  CA  LYS A  21     245.101  64.811  -4.308  1.00  0.82           C  
ATOM    299  C   LYS A  21     243.825  65.546  -3.890  1.00  0.82           C  
ATOM    300  O   LYS A  21     243.731  66.754  -3.986  1.00  0.83           O  
ATOM    301  CB  LYS A  21     244.794  63.890  -5.490  1.00  0.90           C  
ATOM    302  CG  LYS A  21     244.708  64.710  -6.782  1.00  1.54           C  
ATOM    303  CD  LYS A  21     244.539  63.764  -7.970  1.00  1.81           C  
ATOM    304  CE  LYS A  21     244.476  64.575  -9.265  1.00  2.16           C  
ATOM    305  NZ  LYS A  21     244.345  63.646 -10.425  1.00  2.60           N  
ATOM    306  H   LYS A  21     245.544  63.022  -3.194  1.00  0.80           H  
ATOM    307  HA  LYS A  21     245.852  65.530  -4.598  1.00  0.81           H  
ATOM    308  HB2 LYS A  21     245.582  63.157  -5.584  1.00  1.10           H  
ATOM    309  HB3 LYS A  21     243.853  63.386  -5.324  1.00  1.41           H  
ATOM    310  HG2 LYS A  21     243.861  65.377  -6.730  1.00  2.25           H  
ATOM    311  HG3 LYS A  21     245.614  65.285  -6.907  1.00  1.91           H  
ATOM    312  HD2 LYS A  21     245.377  63.084  -8.011  1.00  2.10           H  
ATOM    313  HD3 LYS A  21     243.626  63.201  -7.856  1.00  2.39           H  
ATOM    314  HE2 LYS A  21     243.624  65.236  -9.234  1.00  2.62           H  
ATOM    315  HE3 LYS A  21     245.380  65.158  -9.368  1.00  2.60           H  
ATOM    316  HZ1 LYS A  21     243.347  63.378 -10.543  1.00  3.06           H  
ATOM    317  HZ2 LYS A  21     244.918  62.795 -10.252  1.00  2.89           H  
ATOM    318  HZ3 LYS A  21     244.680  64.116 -11.287  1.00  2.93           H  
ATOM    319  N   THR A  22     242.837  64.828  -3.432  1.00  0.83           N  
ATOM    320  CA  THR A  22     241.570  65.488  -3.011  1.00  0.86           C  
ATOM    321  C   THR A  22     241.875  66.541  -1.943  1.00  0.82           C  
ATOM    322  O   THR A  22     241.228  67.564  -1.863  1.00  0.85           O  
ATOM    323  CB  THR A  22     240.614  64.439  -2.437  1.00  0.88           C  
ATOM    324  OG1 THR A  22     240.545  63.332  -3.321  1.00  1.55           O  
ATOM    325  CG2 THR A  22     239.221  65.053  -2.265  1.00  1.10           C  
ATOM    326  H   THR A  22     242.928  63.854  -3.366  1.00  0.83           H  
ATOM    327  HA  THR A  22     241.111  65.964  -3.865  1.00  0.90           H  
ATOM    328  HB  THR A  22     240.976  64.113  -1.477  1.00  1.36           H  
ATOM    329  HG1 THR A  22     239.647  63.270  -3.654  1.00  1.97           H  
ATOM    330 HG21 THR A  22     239.254  65.799  -1.485  1.00  1.64           H  
ATOM    331 HG22 THR A  22     238.519  64.277  -1.994  1.00  1.70           H  
ATOM    332 HG23 THR A  22     238.913  65.509  -3.195  1.00  1.59           H  
ATOM    333  N   LYS A  23     242.859  66.298  -1.121  1.00  0.77           N  
ATOM    334  CA  LYS A  23     243.207  67.286  -0.061  1.00  0.76           C  
ATOM    335  C   LYS A  23     243.887  68.498  -0.700  1.00  0.75           C  
ATOM    336  O   LYS A  23     243.809  69.603  -0.198  1.00  0.76           O  
ATOM    337  CB  LYS A  23     244.159  66.638   0.946  1.00  0.75           C  
ATOM    338  CG  LYS A  23     244.407  67.612   2.099  1.00  1.25           C  
ATOM    339  CD  LYS A  23     245.316  66.958   3.140  1.00  1.63           C  
ATOM    340  CE  LYS A  23     245.546  67.933   4.298  1.00  2.38           C  
ATOM    341  NZ  LYS A  23     246.414  67.292   5.324  1.00  2.87           N  
ATOM    342  H   LYS A  23     243.370  65.466  -1.202  1.00  0.75           H  
ATOM    343  HA  LYS A  23     242.307  67.603   0.446  1.00  0.78           H  
ATOM    344  HB2 LYS A  23     243.717  65.730   1.327  1.00  1.15           H  
ATOM    345  HB3 LYS A  23     245.098  66.410   0.461  1.00  1.16           H  
ATOM    346  HG2 LYS A  23     244.882  68.505   1.717  1.00  1.93           H  
ATOM    347  HG3 LYS A  23     243.465  67.872   2.561  1.00  1.83           H  
ATOM    348  HD2 LYS A  23     244.847  66.058   3.513  1.00  2.05           H  
ATOM    349  HD3 LYS A  23     246.263  66.711   2.687  1.00  2.06           H  
ATOM    350  HE2 LYS A  23     246.027  68.827   3.928  1.00  2.79           H  
ATOM    351  HE3 LYS A  23     244.596  68.193   4.741  1.00  2.92           H  
ATOM    352  HZ1 LYS A  23     247.411  67.515   5.125  1.00  3.02           H  
ATOM    353  HZ2 LYS A  23     246.276  66.261   5.300  1.00  3.31           H  
ATOM    354  HZ3 LYS A  23     246.163  67.655   6.264  1.00  3.27           H  
ATOM    355  N   GLN A  24     244.560  68.299  -1.801  1.00  0.75           N  
ATOM    356  CA  GLN A  24     245.247  69.438  -2.475  1.00  0.77           C  
ATOM    357  C   GLN A  24     244.241  70.199  -3.342  1.00  0.78           C  
ATOM    358  O   GLN A  24     244.418  71.364  -3.636  1.00  0.78           O  
ATOM    359  CB  GLN A  24     246.374  68.900  -3.359  1.00  0.81           C  
ATOM    360  CG  GLN A  24     247.169  70.069  -3.937  1.00  1.22           C  
ATOM    361  CD  GLN A  24     248.358  69.537  -4.735  1.00  1.62           C  
ATOM    362  OE1 GLN A  24     248.727  68.385  -4.605  1.00  1.90           O  
ATOM    363  NE2 GLN A  24     248.986  70.338  -5.554  1.00  2.51           N  
ATOM    364  H   GLN A  24     244.613  67.400  -2.186  1.00  0.76           H  
ATOM    365  HA  GLN A  24     245.659  70.104  -1.731  1.00  0.76           H  
ATOM    366  HB2 GLN A  24     247.029  68.276  -2.767  1.00  1.23           H  
ATOM    367  HB3 GLN A  24     245.954  68.320  -4.165  1.00  1.44           H  
ATOM    368  HG2 GLN A  24     246.534  70.653  -4.585  1.00  1.91           H  
ATOM    369  HG3 GLN A  24     247.531  70.687  -3.134  1.00  1.81           H  
ATOM    370 HE21 GLN A  24     248.693  71.268  -5.648  1.00  2.95           H  
ATOM    371 HE22 GLN A  24     249.748  70.009  -6.075  1.00  3.00           H  
ATOM    372  N   GLY A  25     243.188  69.548  -3.755  1.00  0.81           N  
ATOM    373  CA  GLY A  25     242.173  70.234  -4.603  1.00  0.85           C  
ATOM    374  C   GLY A  25     241.392  71.239  -3.754  1.00  0.85           C  
ATOM    375  O   GLY A  25     241.241  72.391  -4.118  1.00  0.87           O  
ATOM    376  H   GLY A  25     243.066  68.608  -3.509  1.00  0.82           H  
ATOM    377  HA2 GLY A  25     242.667  70.754  -5.408  1.00  0.87           H  
ATOM    378  HA3 GLY A  25     241.488  69.504  -5.008  1.00  0.89           H  
ATOM    379  N   VAL A  26     240.898  70.816  -2.623  1.00  0.83           N  
ATOM    380  CA  VAL A  26     240.129  71.749  -1.752  1.00  0.85           C  
ATOM    381  C   VAL A  26     241.026  72.919  -1.343  1.00  0.81           C  
ATOM    382  O   VAL A  26     240.572  74.034  -1.178  1.00  0.83           O  
ATOM    383  CB  VAL A  26     239.659  71.005  -0.500  1.00  0.87           C  
ATOM    384  CG1 VAL A  26     238.609  69.962  -0.892  1.00  0.92           C  
ATOM    385  CG2 VAL A  26     240.849  70.303   0.152  1.00  0.82           C  
ATOM    386  H   VAL A  26     241.033  69.886  -2.346  1.00  0.82           H  
ATOM    387  HA  VAL A  26     239.272  72.123  -2.292  1.00  0.89           H  
ATOM    388  HB  VAL A  26     239.226  71.709   0.196  1.00  0.89           H  
ATOM    389 HG11 VAL A  26     237.804  70.446  -1.424  1.00  1.45           H  
ATOM    390 HG12 VAL A  26     238.221  69.492  -0.003  1.00  1.35           H  
ATOM    391 HG13 VAL A  26     239.061  69.215  -1.527  1.00  1.24           H  
ATOM    392 HG21 VAL A  26     241.289  69.610  -0.549  1.00  1.39           H  
ATOM    393 HG22 VAL A  26     240.512  69.762   1.026  1.00  1.24           H  
ATOM    394 HG23 VAL A  26     241.586  71.035   0.446  1.00  1.22           H  
ATOM    395  N   ALA A  27     242.297  72.673  -1.178  1.00  0.77           N  
ATOM    396  CA  ALA A  27     243.222  73.771  -0.780  1.00  0.76           C  
ATOM    397  C   ALA A  27     243.146  74.901  -1.808  1.00  0.76           C  
ATOM    398  O   ALA A  27     242.914  76.043  -1.470  1.00  0.76           O  
ATOM    399  CB  ALA A  27     244.653  73.233  -0.719  1.00  0.75           C  
ATOM    400  H   ALA A  27     242.642  71.767  -1.315  1.00  0.77           H  
ATOM    401  HA  ALA A  27     242.938  74.148   0.192  1.00  0.77           H  
ATOM    402  HB1 ALA A  27     244.843  72.620  -1.585  1.00  1.10           H  
ATOM    403  HB2 ALA A  27     244.777  72.644   0.176  1.00  1.10           H  
ATOM    404  HB3 ALA A  27     245.350  74.057  -0.703  1.00  1.26           H  
ATOM    405  N   GLU A  28     243.341  74.590  -3.061  1.00  0.78           N  
ATOM    406  CA  GLU A  28     243.279  75.647  -4.109  1.00  0.80           C  
ATOM    407  C   GLU A  28     241.845  76.168  -4.223  1.00  0.82           C  
ATOM    408  O   GLU A  28     241.615  77.344  -4.436  1.00  0.83           O  
ATOM    409  CB  GLU A  28     243.717  75.060  -5.452  1.00  0.86           C  
ATOM    410  CG  GLU A  28     245.205  74.707  -5.400  1.00  0.96           C  
ATOM    411  CD  GLU A  28     245.618  74.036  -6.709  1.00  1.48           C  
ATOM    412  OE1 GLU A  28     244.769  73.906  -7.577  1.00  2.12           O  
ATOM    413  OE2 GLU A  28     246.772  73.666  -6.823  1.00  2.23           O  
ATOM    414  H   GLU A  28     243.528  73.662  -3.312  1.00  0.79           H  
ATOM    415  HA  GLU A  28     243.937  76.460  -3.840  1.00  0.79           H  
ATOM    416  HB2 GLU A  28     243.144  74.168  -5.659  1.00  0.87           H  
ATOM    417  HB3 GLU A  28     243.550  75.787  -6.232  1.00  0.87           H  
ATOM    418  HG2 GLU A  28     245.781  75.609  -5.260  1.00  1.37           H  
ATOM    419  HG3 GLU A  28     245.384  74.034  -4.578  1.00  1.57           H  
ATOM    420  N   ALA A  29     240.877  75.304  -4.085  1.00  0.84           N  
ATOM    421  CA  ALA A  29     239.459  75.752  -4.185  1.00  0.90           C  
ATOM    422  C   ALA A  29     239.180  76.805  -3.112  1.00  0.89           C  
ATOM    423  O   ALA A  29     238.546  77.810  -3.364  1.00  0.92           O  
ATOM    424  CB  ALA A  29     238.530  74.554  -3.978  1.00  0.96           C  
ATOM    425  H   ALA A  29     241.082  74.361  -3.914  1.00  0.84           H  
ATOM    426  HA  ALA A  29     239.284  76.178  -5.162  1.00  0.92           H  
ATOM    427  HB1 ALA A  29     238.883  73.720  -4.566  1.00  1.34           H  
ATOM    428  HB2 ALA A  29     237.530  74.815  -4.290  1.00  1.56           H  
ATOM    429  HB3 ALA A  29     238.522  74.281  -2.934  1.00  1.28           H  
ATOM    430  N   ALA A  30     239.649  76.584  -1.915  1.00  0.88           N  
ATOM    431  CA  ALA A  30     239.411  77.574  -0.827  1.00  0.92           C  
ATOM    432  C   ALA A  30     239.882  78.956  -1.284  1.00  0.91           C  
ATOM    433  O   ALA A  30     239.115  79.898  -1.334  1.00  0.95           O  
ATOM    434  CB  ALA A  30     240.192  77.157   0.422  1.00  0.95           C  
ATOM    435  H   ALA A  30     240.159  75.768  -1.731  1.00  0.87           H  
ATOM    436  HA  ALA A  30     238.356  77.610  -0.597  1.00  0.96           H  
ATOM    437  HB1 ALA A  30     241.230  77.007   0.162  1.00  1.41           H  
ATOM    438  HB2 ALA A  30     239.780  76.240   0.812  1.00  1.36           H  
ATOM    439  HB3 ALA A  30     240.116  77.933   1.172  1.00  1.41           H  
ATOM    440  N   GLY A  31     241.138  79.086  -1.612  1.00  0.88           N  
ATOM    441  CA  GLY A  31     241.659  80.407  -2.064  1.00  0.91           C  
ATOM    442  C   GLY A  31     240.901  80.860  -3.313  1.00  0.90           C  
ATOM    443  O   GLY A  31     240.775  82.037  -3.580  1.00  0.94           O  
ATOM    444  H   GLY A  31     241.740  78.314  -1.559  1.00  0.86           H  
ATOM    445  HA2 GLY A  31     241.523  81.135  -1.276  1.00  0.94           H  
ATOM    446  HA3 GLY A  31     242.707  80.320  -2.297  1.00  0.94           H  
ATOM    447  N   LYS A  32     240.398  79.935  -4.084  1.00  0.89           N  
ATOM    448  CA  LYS A  32     239.650  80.320  -5.314  1.00  0.92           C  
ATOM    449  C   LYS A  32     238.311  80.947  -4.916  1.00  0.94           C  
ATOM    450  O   LYS A  32     237.913  81.970  -5.437  1.00  0.96           O  
ATOM    451  CB  LYS A  32     239.409  79.073  -6.178  1.00  0.95           C  
ATOM    452  CG  LYS A  32     239.072  79.498  -7.611  1.00  1.41           C  
ATOM    453  CD  LYS A  32     238.972  78.259  -8.502  1.00  1.79           C  
ATOM    454  CE  LYS A  32     238.767  78.690  -9.957  1.00  2.48           C  
ATOM    455  NZ  LYS A  32     237.481  79.433 -10.082  1.00  3.13           N  
ATOM    456  H   LYS A  32     240.512  78.989  -3.855  1.00  0.89           H  
ATOM    457  HA  LYS A  32     240.231  81.040  -5.872  1.00  0.95           H  
ATOM    458  HB2 LYS A  32     240.298  78.461  -6.185  1.00  1.18           H  
ATOM    459  HB3 LYS A  32     238.589  78.505  -5.772  1.00  1.37           H  
ATOM    460  HG2 LYS A  32     238.129  80.025  -7.616  1.00  2.02           H  
ATOM    461  HG3 LYS A  32     239.849  80.144  -7.987  1.00  1.87           H  
ATOM    462  HD2 LYS A  32     239.885  77.685  -8.422  1.00  2.12           H  
ATOM    463  HD3 LYS A  32     238.134  77.654  -8.185  1.00  2.22           H  
ATOM    464  HE2 LYS A  32     239.583  79.327 -10.262  1.00  2.80           H  
ATOM    465  HE3 LYS A  32     238.739  77.814 -10.589  1.00  2.97           H  
ATOM    466  HZ1 LYS A  32     237.549  80.117 -10.863  1.00  3.60           H  
ATOM    467  HZ2 LYS A  32     237.281  79.936  -9.194  1.00  3.55           H  
ATOM    468  HZ3 LYS A  32     236.713  78.761 -10.282  1.00  3.28           H  
ATOM    469  N   THR A  33     237.616  80.345  -3.989  1.00  0.97           N  
ATOM    470  CA  THR A  33     236.308  80.910  -3.552  1.00  1.03           C  
ATOM    471  C   THR A  33     236.547  82.264  -2.882  1.00  1.03           C  
ATOM    472  O   THR A  33     235.669  83.102  -2.819  1.00  1.07           O  
ATOM    473  CB  THR A  33     235.647  79.957  -2.554  1.00  1.12           C  
ATOM    474  OG1 THR A  33     235.622  78.649  -3.099  1.00  1.47           O  
ATOM    475  CG2 THR A  33     234.218  80.421  -2.270  1.00  1.69           C  
ATOM    476  H   THR A  33     237.957  79.524  -3.577  1.00  0.97           H  
ATOM    477  HA  THR A  33     235.665  81.039  -4.410  1.00  1.05           H  
ATOM    478  HB  THR A  33     236.207  79.952  -1.635  1.00  1.32           H  
ATOM    479  HG1 THR A  33     236.519  78.413  -3.351  1.00  1.90           H  
ATOM    480 HG21 THR A  33     233.701  79.665  -1.699  1.00  2.17           H  
ATOM    481 HG22 THR A  33     233.699  80.586  -3.203  1.00  2.02           H  
ATOM    482 HG23 THR A  33     234.244  81.343  -1.705  1.00  2.18           H  
ATOM    483  N   LYS A  34     237.733  82.480  -2.382  1.00  1.04           N  
ATOM    484  CA  LYS A  34     238.042  83.775  -1.713  1.00  1.11           C  
ATOM    485  C   LYS A  34     237.940  84.913  -2.734  1.00  1.08           C  
ATOM    486  O   LYS A  34     237.502  86.001  -2.427  1.00  1.11           O  
ATOM    487  CB  LYS A  34     239.464  83.717  -1.143  1.00  1.19           C  
ATOM    488  CG  LYS A  34     239.651  84.817  -0.095  1.00  1.78           C  
ATOM    489  CD  LYS A  34     241.034  84.681   0.544  1.00  2.13           C  
ATOM    490  CE  LYS A  34     241.239  85.799   1.570  1.00  2.87           C  
ATOM    491  NZ  LYS A  34     240.283  85.617   2.702  1.00  3.37           N  
ATOM    492  H   LYS A  34     238.423  81.788  -2.446  1.00  1.02           H  
ATOM    493  HA  LYS A  34     237.337  83.944  -0.912  1.00  1.17           H  
ATOM    494  HB2 LYS A  34     239.625  82.751  -0.682  1.00  1.54           H  
ATOM    495  HB3 LYS A  34     240.179  83.857  -1.940  1.00  1.52           H  
ATOM    496  HG2 LYS A  34     239.565  85.783  -0.568  1.00  2.32           H  
ATOM    497  HG3 LYS A  34     238.897  84.721   0.667  1.00  2.30           H  
ATOM    498  HD2 LYS A  34     241.112  83.721   1.033  1.00  2.52           H  
ATOM    499  HD3 LYS A  34     241.793  84.756  -0.224  1.00  2.28           H  
ATOM    500  HE2 LYS A  34     242.252  85.762   1.944  1.00  3.18           H  
ATOM    501  HE3 LYS A  34     241.062  86.754   1.100  1.00  3.40           H  
ATOM    502  HZ1 LYS A  34     240.213  86.505   3.241  1.00  3.79           H  
ATOM    503  HZ2 LYS A  34     240.625  84.858   3.325  1.00  3.60           H  
ATOM    504  HZ3 LYS A  34     239.347  85.364   2.328  1.00  3.65           H  
ATOM    505  N   GLU A  35     238.353  84.668  -3.948  1.00  1.06           N  
ATOM    506  CA  GLU A  35     238.286  85.729  -4.991  1.00  1.12           C  
ATOM    507  C   GLU A  35     236.867  85.798  -5.562  1.00  1.07           C  
ATOM    508  O   GLU A  35     236.469  86.792  -6.142  1.00  1.09           O  
ATOM    509  CB  GLU A  35     239.272  85.397  -6.114  1.00  1.21           C  
ATOM    510  CG  GLU A  35     239.250  86.501  -7.176  1.00  1.69           C  
ATOM    511  CD  GLU A  35     240.279  86.182  -8.264  1.00  2.36           C  
ATOM    512  OE1 GLU A  35     239.986  85.351  -9.107  1.00  2.87           O  
ATOM    513  OE2 GLU A  35     241.344  86.776  -8.235  1.00  3.03           O  
ATOM    514  H   GLU A  35     238.710  83.783  -4.173  1.00  1.05           H  
ATOM    515  HA  GLU A  35     238.545  86.682  -4.554  1.00  1.20           H  
ATOM    516  HB2 GLU A  35     240.267  85.311  -5.703  1.00  1.59           H  
ATOM    517  HB3 GLU A  35     238.990  84.457  -6.569  1.00  1.43           H  
ATOM    518  HG2 GLU A  35     238.269  86.563  -7.620  1.00  2.24           H  
ATOM    519  HG3 GLU A  35     239.498  87.445  -6.718  1.00  2.06           H  
ATOM    520  N   GLY A  36     236.103  84.753  -5.406  1.00  1.07           N  
ATOM    521  CA  GLY A  36     234.713  84.760  -5.944  1.00  1.13           C  
ATOM    522  C   GLY A  36     233.936  85.937  -5.351  1.00  1.13           C  
ATOM    523  O   GLY A  36     233.416  86.769  -6.062  1.00  1.19           O  
ATOM    524  H   GLY A  36     236.443  83.962  -4.938  1.00  1.09           H  
ATOM    525  HA2 GLY A  36     234.747  84.855  -7.019  1.00  1.18           H  
ATOM    526  HA3 GLY A  36     234.220  83.837  -5.677  1.00  1.19           H  
ATOM    527  N   VAL A  37     233.850  86.010  -4.051  1.00  1.15           N  
ATOM    528  CA  VAL A  37     233.103  87.132  -3.415  1.00  1.25           C  
ATOM    529  C   VAL A  37     233.694  88.467  -3.873  1.00  1.15           C  
ATOM    530  O   VAL A  37     233.004  89.460  -3.972  1.00  1.22           O  
ATOM    531  CB  VAL A  37     233.215  87.020  -1.894  1.00  1.42           C  
ATOM    532  CG1 VAL A  37     232.559  85.719  -1.430  1.00  2.05           C  
ATOM    533  CG2 VAL A  37     234.691  87.019  -1.488  1.00  1.72           C  
ATOM    534  H   VAL A  37     234.276  85.326  -3.493  1.00  1.15           H  
ATOM    535  HA  VAL A  37     232.064  87.081  -3.703  1.00  1.35           H  
ATOM    536  HB  VAL A  37     232.712  87.861  -1.434  1.00  1.89           H  
ATOM    537 HG11 VAL A  37     232.431  85.744  -0.359  1.00  2.45           H  
ATOM    538 HG12 VAL A  37     233.189  84.882  -1.697  1.00  2.35           H  
ATOM    539 HG13 VAL A  37     231.596  85.613  -1.906  1.00  2.66           H  
ATOM    540 HG21 VAL A  37     235.144  87.956  -1.770  1.00  2.26           H  
ATOM    541 HG22 VAL A  37     235.201  86.210  -1.988  1.00  2.23           H  
ATOM    542 HG23 VAL A  37     234.769  86.890  -0.420  1.00  1.96           H  
ATOM    543  N   LEU A  38     234.969  88.499  -4.154  1.00  1.05           N  
ATOM    544  CA  LEU A  38     235.608  89.771  -4.604  1.00  1.02           C  
ATOM    545  C   LEU A  38     235.442  89.915  -6.121  1.00  0.91           C  
ATOM    546  O   LEU A  38     235.911  89.095  -6.885  1.00  0.86           O  
ATOM    547  CB  LEU A  38     237.103  89.742  -4.250  1.00  1.08           C  
ATOM    548  CG  LEU A  38     237.738  91.126  -4.490  1.00  1.63           C  
ATOM    549  CD1 LEU A  38     237.469  92.056  -3.294  1.00  2.30           C  
ATOM    550  CD2 LEU A  38     239.253  90.971  -4.669  1.00  2.37           C  
ATOM    551  H   LEU A  38     235.509  87.686  -4.068  1.00  1.05           H  
ATOM    552  HA  LEU A  38     235.136  90.608  -4.112  1.00  1.09           H  
ATOM    553  HB2 LEU A  38     237.220  89.459  -3.211  1.00  1.39           H  
ATOM    554  HB3 LEU A  38     237.597  89.009  -4.872  1.00  1.33           H  
ATOM    555  HG  LEU A  38     237.316  91.565  -5.381  1.00  2.16           H  
ATOM    556 HD11 LEU A  38     236.427  92.326  -3.263  1.00  2.81           H  
ATOM    557 HD12 LEU A  38     238.066  92.950  -3.399  1.00  2.71           H  
ATOM    558 HD13 LEU A  38     237.740  91.555  -2.372  1.00  2.69           H  
ATOM    559 HD21 LEU A  38     239.637  90.309  -3.909  1.00  2.81           H  
ATOM    560 HD22 LEU A  38     239.729  91.936  -4.581  1.00  2.74           H  
ATOM    561 HD23 LEU A  38     239.456  90.555  -5.646  1.00  2.90           H  
ATOM    562  N   TYR A  39     234.787  90.954  -6.563  1.00  0.93           N  
ATOM    563  CA  TYR A  39     234.600  91.145  -8.029  1.00  0.89           C  
ATOM    564  C   TYR A  39     235.964  91.427  -8.673  1.00  0.86           C  
ATOM    565  O   TYR A  39     236.909  91.807  -8.012  1.00  0.99           O  
ATOM    566  CB  TYR A  39     233.639  92.333  -8.274  1.00  1.01           C  
ATOM    567  CG  TYR A  39     232.210  91.865  -8.113  1.00  1.47           C  
ATOM    568  CD1 TYR A  39     231.607  91.855  -6.851  1.00  2.17           C  
ATOM    569  CD2 TYR A  39     231.491  91.438  -9.235  1.00  2.41           C  
ATOM    570  CE1 TYR A  39     230.284  91.417  -6.713  1.00  3.18           C  
ATOM    571  CE2 TYR A  39     230.170  91.000  -9.096  1.00  3.42           C  
ATOM    572  CZ  TYR A  39     229.565  90.988  -7.836  1.00  3.67           C  
ATOM    573  OH  TYR A  39     228.262  90.553  -7.700  1.00  4.83           O  
ATOM    574  H   TYR A  39     234.422  91.609  -5.932  1.00  1.02           H  
ATOM    575  HA  TYR A  39     234.190  90.241  -8.457  1.00  0.90           H  
ATOM    576  HB2 TYR A  39     233.843  93.115  -7.556  1.00  1.49           H  
ATOM    577  HB3 TYR A  39     233.782  92.714  -9.276  1.00  1.54           H  
ATOM    578  HD1 TYR A  39     232.157  92.187  -5.985  1.00  2.47           H  
ATOM    579  HD2 TYR A  39     231.956  91.447 -10.209  1.00  2.76           H  
ATOM    580  HE1 TYR A  39     229.819  91.408  -5.741  1.00  3.91           H  
ATOM    581  HE2 TYR A  39     229.616  90.671  -9.962  1.00  4.29           H  
ATOM    582  HH  TYR A  39     227.925  90.352  -8.575  1.00  5.05           H  
ATOM    583  N   VAL A  40     236.065  91.244  -9.964  1.00  0.81           N  
ATOM    584  CA  VAL A  40     237.357  91.500 -10.667  1.00  0.89           C  
ATOM    585  C   VAL A  40     237.062  92.042 -12.068  1.00  0.81           C  
ATOM    586  O   VAL A  40     236.938  91.297 -13.021  1.00  0.77           O  
ATOM    587  CB  VAL A  40     238.148  90.194 -10.779  1.00  1.03           C  
ATOM    588  CG1 VAL A  40     239.598  90.498 -11.162  1.00  1.54           C  
ATOM    589  CG2 VAL A  40     238.120  89.465  -9.435  1.00  1.92           C  
ATOM    590  H   VAL A  40     235.285  90.940 -10.474  1.00  0.80           H  
ATOM    591  HA  VAL A  40     237.937  92.229 -10.116  1.00  1.02           H  
ATOM    592  HB  VAL A  40     237.701  89.569 -11.537  1.00  1.26           H  
ATOM    593 HG11 VAL A  40     239.613  91.235 -11.951  1.00  2.17           H  
ATOM    594 HG12 VAL A  40     240.076  89.590 -11.505  1.00  1.98           H  
ATOM    595 HG13 VAL A  40     240.126  90.877 -10.302  1.00  1.96           H  
ATOM    596 HG21 VAL A  40     238.777  88.610  -9.476  1.00  2.46           H  
ATOM    597 HG22 VAL A  40     237.112  89.136  -9.226  1.00  2.31           H  
ATOM    598 HG23 VAL A  40     238.448  90.135  -8.654  1.00  2.42           H  
ATOM    599  N   GLY A  41     236.944  93.336 -12.198  1.00  0.84           N  
ATOM    600  CA  GLY A  41     236.650  93.934 -13.533  1.00  0.81           C  
ATOM    601  C   GLY A  41     237.594  93.354 -14.590  1.00  0.80           C  
ATOM    602  O   GLY A  41     237.417  93.567 -15.772  1.00  0.83           O  
ATOM    603  H   GLY A  41     237.043  93.916 -11.414  1.00  0.91           H  
ATOM    604  HA2 GLY A  41     235.626  93.715 -13.805  1.00  0.77           H  
ATOM    605  HA3 GLY A  41     236.788  95.003 -13.484  1.00  0.88           H  
ATOM    606  N   SER A  42     238.597  92.625 -14.180  1.00  0.79           N  
ATOM    607  CA  SER A  42     239.545  92.040 -15.171  1.00  0.81           C  
ATOM    608  C   SER A  42     238.938  90.770 -15.776  1.00  0.78           C  
ATOM    609  O   SER A  42     238.948  90.578 -16.973  1.00  0.81           O  
ATOM    610  CB  SER A  42     240.866  91.698 -14.476  1.00  0.87           C  
ATOM    611  OG  SER A  42     241.887  91.563 -15.455  1.00  1.67           O  
ATOM    612  H   SER A  42     238.727  92.465 -13.222  1.00  0.79           H  
ATOM    613  HA  SER A  42     239.730  92.757 -15.958  1.00  0.83           H  
ATOM    614  HB2 SER A  42     241.132  92.486 -13.795  1.00  1.33           H  
ATOM    615  HB3 SER A  42     240.757  90.769 -13.927  1.00  1.17           H  
ATOM    616  HG  SER A  42     241.969  92.403 -15.913  1.00  2.13           H  
ATOM    617  N   LYS A  43     238.407  89.901 -14.956  1.00  0.81           N  
ATOM    618  CA  LYS A  43     237.800  88.643 -15.487  1.00  0.83           C  
ATOM    619  C   LYS A  43     236.346  88.906 -15.889  1.00  0.70           C  
ATOM    620  O   LYS A  43     235.428  88.649 -15.135  1.00  0.85           O  
ATOM    621  CB  LYS A  43     237.839  87.559 -14.406  1.00  1.11           C  
ATOM    622  CG  LYS A  43     237.363  86.230 -15.008  1.00  1.69           C  
ATOM    623  CD  LYS A  43     237.489  85.099 -13.964  1.00  2.28           C  
ATOM    624  CE  LYS A  43     238.894  84.476 -13.994  1.00  2.80           C  
ATOM    625  NZ  LYS A  43     239.864  85.398 -13.336  1.00  3.35           N  
ATOM    626  H   LYS A  43     238.407  90.074 -13.991  1.00  0.86           H  
ATOM    627  HA  LYS A  43     238.357  88.309 -16.350  1.00  0.84           H  
ATOM    628  HB2 LYS A  43     238.850  87.452 -14.045  1.00  1.36           H  
ATOM    629  HB3 LYS A  43     237.188  87.837 -13.589  1.00  1.61           H  
ATOM    630  HG2 LYS A  43     236.329  86.330 -15.305  1.00  2.21           H  
ATOM    631  HG3 LYS A  43     237.957  85.998 -15.877  1.00  2.03           H  
ATOM    632  HD2 LYS A  43     237.296  85.492 -12.976  1.00  2.63           H  
ATOM    633  HD3 LYS A  43     236.761  84.331 -14.184  1.00  2.73           H  
ATOM    634  HE2 LYS A  43     238.879  83.537 -13.458  1.00  3.07           H  
ATOM    635  HE3 LYS A  43     239.200  84.298 -15.014  1.00  3.26           H  
ATOM    636  HZ1 LYS A  43     240.263  86.042 -14.047  1.00  3.64           H  
ATOM    637  HZ2 LYS A  43     240.628  84.843 -12.900  1.00  3.68           H  
ATOM    638  HZ3 LYS A  43     239.379  85.951 -12.604  1.00  3.72           H  
ATOM    639  N   THR A  44     236.130  89.413 -17.074  1.00  0.56           N  
ATOM    640  CA  THR A  44     234.736  89.693 -17.533  1.00  0.61           C  
ATOM    641  C   THR A  44     234.188  88.469 -18.272  1.00  0.60           C  
ATOM    642  O   THR A  44     234.923  87.571 -18.635  1.00  0.57           O  
ATOM    643  CB  THR A  44     234.747  90.897 -18.480  1.00  0.69           C  
ATOM    644  OG1 THR A  44     235.267  92.027 -17.795  1.00  0.72           O  
ATOM    645  CG2 THR A  44     233.323  91.199 -18.954  1.00  0.93           C  
ATOM    646  H   THR A  44     236.887  89.610 -17.666  1.00  0.57           H  
ATOM    647  HA  THR A  44     234.107  89.911 -16.681  1.00  0.73           H  
ATOM    648  HB  THR A  44     235.368  90.678 -19.335  1.00  0.69           H  
ATOM    649  HG1 THR A  44     235.583  92.654 -18.451  1.00  0.75           H  
ATOM    650 HG21 THR A  44     233.283  92.200 -19.356  1.00  1.40           H  
ATOM    651 HG22 THR A  44     232.641  91.118 -18.120  1.00  1.34           H  
ATOM    652 HG23 THR A  44     233.040  90.492 -19.719  1.00  1.41           H  
ATOM    653  N   LYS A  45     232.902  88.424 -18.492  1.00  0.66           N  
ATOM    654  CA  LYS A  45     232.309  87.258 -19.206  1.00  0.69           C  
ATOM    655  C   LYS A  45     233.092  86.996 -20.495  1.00  0.65           C  
ATOM    656  O   LYS A  45     233.601  85.913 -20.715  1.00  0.62           O  
ATOM    657  CB  LYS A  45     230.849  87.560 -19.552  1.00  0.81           C  
ATOM    658  CG  LYS A  45     230.102  87.962 -18.276  1.00  1.45           C  
ATOM    659  CD  LYS A  45     228.645  88.281 -18.612  1.00  1.58           C  
ATOM    660  CE  LYS A  45     227.956  88.860 -17.375  1.00  2.07           C  
ATOM    661  NZ  LYS A  45     228.080  87.902 -16.240  1.00  2.83           N  
ATOM    662  H   LYS A  45     232.327  89.156 -18.187  1.00  0.70           H  
ATOM    663  HA  LYS A  45     232.355  86.385 -18.572  1.00  0.69           H  
ATOM    664  HB2 LYS A  45     230.807  88.370 -20.266  1.00  1.33           H  
ATOM    665  HB3 LYS A  45     230.388  86.680 -19.974  1.00  1.27           H  
ATOM    666  HG2 LYS A  45     230.138  87.148 -17.565  1.00  2.08           H  
ATOM    667  HG3 LYS A  45     230.570  88.835 -17.846  1.00  2.11           H  
ATOM    668  HD2 LYS A  45     228.609  88.999 -19.417  1.00  1.96           H  
ATOM    669  HD3 LYS A  45     228.138  87.377 -18.913  1.00  2.02           H  
ATOM    670  HE2 LYS A  45     228.422  89.799 -17.107  1.00  2.49           H  
ATOM    671  HE3 LYS A  45     226.912  89.030 -17.591  1.00  2.41           H  
ATOM    672  HZ1 LYS A  45     227.563  87.029 -16.461  1.00  3.24           H  
ATOM    673  HZ2 LYS A  45     227.680  88.333 -15.380  1.00  3.13           H  
ATOM    674  HZ3 LYS A  45     229.083  87.679 -16.081  1.00  3.29           H  
ATOM    675  N   GLU A  46     233.194  87.977 -21.348  1.00  0.67           N  
ATOM    676  CA  GLU A  46     233.942  87.783 -22.622  1.00  0.68           C  
ATOM    677  C   GLU A  46     235.317  87.181 -22.322  1.00  0.63           C  
ATOM    678  O   GLU A  46     235.844  86.404 -23.091  1.00  0.63           O  
ATOM    679  CB  GLU A  46     234.119  89.133 -23.321  1.00  0.75           C  
ATOM    680  CG  GLU A  46     234.800  88.927 -24.675  1.00  1.43           C  
ATOM    681  CD  GLU A  46     234.918  90.273 -25.394  1.00  1.87           C  
ATOM    682  OE1 GLU A  46     234.706  91.286 -24.747  1.00  2.71           O  
ATOM    683  OE2 GLU A  46     235.217  90.268 -26.578  1.00  2.06           O  
ATOM    684  H   GLU A  46     232.778  88.842 -21.152  1.00  0.71           H  
ATOM    685  HA  GLU A  46     233.389  87.115 -23.266  1.00  0.70           H  
ATOM    686  HB2 GLU A  46     233.151  89.592 -23.470  1.00  1.16           H  
ATOM    687  HB3 GLU A  46     234.733  89.776 -22.708  1.00  1.24           H  
ATOM    688  HG2 GLU A  46     235.787  88.512 -24.522  1.00  2.03           H  
ATOM    689  HG3 GLU A  46     234.215  88.249 -25.273  1.00  2.03           H  
ATOM    690  N   GLY A  47     235.899  87.532 -21.208  1.00  0.61           N  
ATOM    691  CA  GLY A  47     237.238  86.978 -20.862  1.00  0.61           C  
ATOM    692  C   GLY A  47     237.108  85.484 -20.561  1.00  0.58           C  
ATOM    693  O   GLY A  47     237.957  84.690 -20.924  1.00  0.59           O  
ATOM    694  H   GLY A  47     235.456  88.160 -20.600  1.00  0.62           H  
ATOM    695  HA2 GLY A  47     237.913  87.124 -21.693  1.00  0.65           H  
ATOM    696  HA3 GLY A  47     237.622  87.485 -19.989  1.00  0.64           H  
ATOM    697  N   VAL A  48     236.052  85.092 -19.904  1.00  0.58           N  
ATOM    698  CA  VAL A  48     235.867  83.650 -19.580  1.00  0.59           C  
ATOM    699  C   VAL A  48     235.676  82.859 -20.876  1.00  0.56           C  
ATOM    700  O   VAL A  48     236.275  81.821 -21.076  1.00  0.56           O  
ATOM    701  CB  VAL A  48     234.634  83.484 -18.690  1.00  0.68           C  
ATOM    702  CG1 VAL A  48     234.320  81.995 -18.512  1.00  1.27           C  
ATOM    703  CG2 VAL A  48     234.907  84.111 -17.321  1.00  1.24           C  
ATOM    704  H   VAL A  48     235.380  85.747 -19.622  1.00  0.60           H  
ATOM    705  HA  VAL A  48     236.739  83.284 -19.060  1.00  0.61           H  
ATOM    706  HB  VAL A  48     233.791  83.978 -19.151  1.00  1.18           H  
ATOM    707 HG11 VAL A  48     235.231  81.457 -18.292  1.00  1.71           H  
ATOM    708 HG12 VAL A  48     233.885  81.608 -19.421  1.00  1.91           H  
ATOM    709 HG13 VAL A  48     233.622  81.867 -17.696  1.00  1.81           H  
ATOM    710 HG21 VAL A  48     234.000  84.115 -16.735  1.00  1.84           H  
ATOM    711 HG22 VAL A  48     235.253  85.127 -17.454  1.00  1.74           H  
ATOM    712 HG23 VAL A  48     235.665  83.533 -16.808  1.00  1.77           H  
ATOM    713  N   VAL A  49     234.847  83.342 -21.760  1.00  0.58           N  
ATOM    714  CA  VAL A  49     234.620  82.618 -23.042  1.00  0.59           C  
ATOM    715  C   VAL A  49     235.959  82.411 -23.753  1.00  0.56           C  
ATOM    716  O   VAL A  49     236.209  81.376 -24.340  1.00  0.56           O  
ATOM    717  CB  VAL A  49     233.690  83.440 -23.936  1.00  0.65           C  
ATOM    718  CG1 VAL A  49     233.581  82.784 -25.315  1.00  0.91           C  
ATOM    719  CG2 VAL A  49     232.298  83.510 -23.297  1.00  0.84           C  
ATOM    720  H   VAL A  49     234.375  84.182 -21.581  1.00  0.60           H  
ATOM    721  HA  VAL A  49     234.169  81.658 -22.839  1.00  0.60           H  
ATOM    722  HB  VAL A  49     234.088  84.436 -24.043  1.00  0.86           H  
ATOM    723 HG11 VAL A  49     232.760  83.227 -25.861  1.00  1.35           H  
ATOM    724 HG12 VAL A  49     233.403  81.725 -25.195  1.00  1.45           H  
ATOM    725 HG13 VAL A  49     234.501  82.937 -25.860  1.00  1.44           H  
ATOM    726 HG21 VAL A  49     231.684  84.205 -23.848  1.00  1.44           H  
ATOM    727 HG22 VAL A  49     232.387  83.843 -22.273  1.00  1.32           H  
ATOM    728 HG23 VAL A  49     231.845  82.531 -23.321  1.00  1.37           H  
ATOM    729  N   HIS A  50     236.822  83.389 -23.709  1.00  0.56           N  
ATOM    730  CA  HIS A  50     238.143  83.250 -24.383  1.00  0.57           C  
ATOM    731  C   HIS A  50     238.999  82.237 -23.621  1.00  0.55           C  
ATOM    732  O   HIS A  50     239.860  81.588 -24.181  1.00  0.57           O  
ATOM    733  CB  HIS A  50     238.853  84.606 -24.401  1.00  0.60           C  
ATOM    734  CG  HIS A  50     240.184  84.467 -25.087  1.00  0.64           C  
ATOM    735  ND1 HIS A  50     240.325  83.834 -26.314  1.00  1.33           N  
ATOM    736  CD2 HIS A  50     241.440  84.882 -24.733  1.00  1.21           C  
ATOM    737  CE1 HIS A  50     241.628  83.887 -26.653  1.00  1.11           C  
ATOM    738  NE2 HIS A  50     242.349  84.516 -25.723  1.00  0.87           N  
ATOM    739  H   HIS A  50     236.600  84.217 -23.232  1.00  0.57           H  
ATOM    740  HA  HIS A  50     237.997  82.906 -25.396  1.00  0.60           H  
ATOM    741  HB2 HIS A  50     238.244  85.323 -24.930  1.00  0.64           H  
ATOM    742  HB3 HIS A  50     239.005  84.946 -23.387  1.00  0.59           H  
ATOM    744  HD2 HIS A  50     241.685  85.408 -23.822  1.00  2.14           H  
ATOM    745  HE1 HIS A  50     242.039  83.467 -27.563  1.00  1.73           H  
ATOM    746  HE2 HIS A  50     243.315  84.691 -25.736  1.00  1.21           H  
ATOM    747  N   GLY A  51     238.768  82.091 -22.345  1.00  0.53           N  
ATOM    748  CA  GLY A  51     239.568  81.118 -21.549  1.00  0.55           C  
ATOM    749  C   GLY A  51     239.228  79.694 -21.992  1.00  0.54           C  
ATOM    750  O   GLY A  51     240.076  78.960 -22.458  1.00  0.57           O  
ATOM    751  H   GLY A  51     238.067  82.620 -21.910  1.00  0.53           H  
ATOM    752  HA2 GLY A  51     240.622  81.305 -21.708  1.00  0.57           H  
ATOM    753  HA3 GLY A  51     239.339  81.231 -20.503  1.00  0.56           H  
ATOM    754  N   VAL A  52     237.992  79.301 -21.853  1.00  0.53           N  
ATOM    755  CA  VAL A  52     237.598  77.925 -22.267  1.00  0.55           C  
ATOM    756  C   VAL A  52     237.970  77.712 -23.736  1.00  0.56           C  
ATOM    757  O   VAL A  52     238.262  76.613 -24.158  1.00  0.58           O  
ATOM    758  CB  VAL A  52     236.088  77.753 -22.093  1.00  0.56           C  
ATOM    759  CG1 VAL A  52     235.725  77.906 -20.615  1.00  0.58           C  
ATOM    760  CG2 VAL A  52     235.354  78.819 -22.912  1.00  0.56           C  
ATOM    761  H   VAL A  52     237.323  79.910 -21.477  1.00  0.53           H  
ATOM    762  HA  VAL A  52     238.116  77.202 -21.655  1.00  0.56           H  
ATOM    763  HB  VAL A  52     235.796  76.772 -22.435  1.00  0.58           H  
ATOM    764 HG11 VAL A  52     236.078  77.044 -20.066  1.00  1.24           H  
ATOM    765 HG12 VAL A  52     234.650  77.983 -20.513  1.00  1.17           H  
ATOM    766 HG13 VAL A  52     236.191  78.798 -20.222  1.00  1.02           H  
ATOM    767 HG21 VAL A  52     235.708  79.799 -22.627  1.00  1.16           H  
ATOM    768 HG22 VAL A  52     234.292  78.748 -22.725  1.00  1.16           H  
ATOM    769 HG23 VAL A  52     235.546  78.658 -23.961  1.00  1.10           H  
ATOM    770  N   ALA A  53     237.959  78.756 -24.519  1.00  0.56           N  
ATOM    771  CA  ALA A  53     238.312  78.612 -25.959  1.00  0.60           C  
ATOM    772  C   ALA A  53     239.798  78.271 -26.088  1.00  0.62           C  
ATOM    773  O   ALA A  53     240.201  77.524 -26.957  1.00  0.65           O  
ATOM    774  CB  ALA A  53     238.027  79.927 -26.688  1.00  0.62           C  
ATOM    775  H   ALA A  53     237.718  79.636 -24.159  1.00  0.55           H  
ATOM    776  HA  ALA A  53     237.722  77.822 -26.398  1.00  0.62           H  
ATOM    777  HB1 ALA A  53     238.768  80.662 -26.408  1.00  1.08           H  
ATOM    778  HB2 ALA A  53     237.043  80.285 -26.419  1.00  1.10           H  
ATOM    779  HB3 ALA A  53     238.069  79.764 -27.755  1.00  1.16           H  
ATOM    780  N   THR A  54     240.617  78.812 -25.227  1.00  0.61           N  
ATOM    781  CA  THR A  54     242.076  78.519 -25.300  1.00  0.65           C  
ATOM    782  C   THR A  54     242.342  77.115 -24.752  1.00  0.64           C  
ATOM    783  O   THR A  54     243.127  76.366 -25.293  1.00  0.66           O  
ATOM    784  CB  THR A  54     242.845  79.547 -24.467  1.00  0.67           C  
ATOM    785  OG1 THR A  54     242.436  80.856 -24.836  1.00  1.12           O  
ATOM    786  CG2 THR A  54     244.348  79.390 -24.714  1.00  1.19           C  
ATOM    787  H   THR A  54     240.272  79.412 -24.533  1.00  0.59           H  
ATOM    788  HA  THR A  54     242.403  78.572 -26.328  1.00  0.68           H  
ATOM    789  HB  THR A  54     242.641  79.388 -23.423  1.00  1.01           H  
ATOM    790  HG1 THR A  54     242.375  81.382 -24.037  1.00  1.51           H  
ATOM    791 HG21 THR A  54     244.579  79.707 -25.718  1.00  1.50           H  
ATOM    792 HG22 THR A  54     244.628  78.356 -24.590  1.00  1.87           H  
ATOM    793 HG23 THR A  54     244.894  80.000 -24.010  1.00  1.71           H  
ATOM    794  N   VAL A  55     241.692  76.754 -23.680  1.00  0.61           N  
ATOM    795  CA  VAL A  55     241.908  75.398 -23.098  1.00  0.61           C  
ATOM    796  C   VAL A  55     241.458  74.334 -24.101  1.00  0.59           C  
ATOM    797  O   VAL A  55     241.880  73.195 -24.045  1.00  0.59           O  
ATOM    798  CB  VAL A  55     241.095  75.261 -21.810  1.00  0.61           C  
ATOM    799  CG1 VAL A  55     241.195  73.826 -21.285  1.00  0.63           C  
ATOM    800  CG2 VAL A  55     241.644  76.227 -20.757  1.00  0.63           C  
ATOM    801  H   VAL A  55     241.062  77.373 -23.257  1.00  0.60           H  
ATOM    802  HA  VAL A  55     242.957  75.265 -22.877  1.00  0.63           H  
ATOM    803  HB  VAL A  55     240.056  75.497 -22.012  1.00  0.60           H  
ATOM    804 HG11 VAL A  55     242.224  73.503 -21.325  1.00  1.10           H  
ATOM    805 HG12 VAL A  55     240.593  73.176 -21.899  1.00  1.07           H  
ATOM    806 HG13 VAL A  55     240.846  73.789 -20.266  1.00  1.22           H  
ATOM    807 HG21 VAL A  55     242.697  76.035 -20.608  1.00  1.08           H  
ATOM    808 HG22 VAL A  55     241.117  76.080 -19.826  1.00  1.26           H  
ATOM    809 HG23 VAL A  55     241.508  77.242 -21.095  1.00  1.26           H  
ATOM    810  N   ALA A  56     240.600  74.692 -25.017  1.00  0.59           N  
ATOM    811  CA  ALA A  56     240.124  73.700 -26.021  1.00  0.59           C  
ATOM    812  C   ALA A  56     241.249  73.394 -27.010  1.00  0.59           C  
ATOM    813  O   ALA A  56     241.280  72.348 -27.629  1.00  0.60           O  
ATOM    814  CB  ALA A  56     238.923  74.274 -26.776  1.00  0.62           C  
ATOM    815  H   ALA A  56     240.270  75.615 -25.044  1.00  0.60           H  
ATOM    816  HA  ALA A  56     239.831  72.791 -25.517  1.00  0.59           H  
ATOM    817  HB1 ALA A  56     238.228  74.704 -26.070  1.00  1.13           H  
ATOM    818  HB2 ALA A  56     238.436  73.486 -27.327  1.00  1.14           H  
ATOM    819  HB3 ALA A  56     239.260  75.037 -27.460  1.00  1.16           H  
ATOM    820  N   GLU A  57     242.177  74.299 -27.166  1.00  0.60           N  
ATOM    821  CA  GLU A  57     243.300  74.058 -28.116  1.00  0.63           C  
ATOM    822  C   GLU A  57     244.308  73.101 -27.478  1.00  0.63           C  
ATOM    823  O   GLU A  57     244.834  72.218 -28.123  1.00  0.65           O  
ATOM    824  CB  GLU A  57     243.988  75.386 -28.437  1.00  0.66           C  
ATOM    825  CG  GLU A  57     243.039  76.274 -29.243  1.00  1.29           C  
ATOM    826  CD  GLU A  57     243.701  77.629 -29.498  1.00  1.92           C  
ATOM    827  OE1 GLU A  57     244.839  77.797 -29.086  1.00  2.44           O  
ATOM    828  OE2 GLU A  57     243.061  78.474 -30.099  1.00  2.61           O  
ATOM    829  H   GLU A  57     242.135  75.136 -26.659  1.00  0.60           H  
ATOM    830  HA  GLU A  57     242.915  73.622 -29.026  1.00  0.65           H  
ATOM    831  HB2 GLU A  57     244.252  75.885 -27.517  1.00  0.93           H  
ATOM    832  HB3 GLU A  57     244.880  75.199 -29.018  1.00  1.18           H  
ATOM    833  HG2 GLU A  57     242.815  75.799 -30.188  1.00  1.92           H  
ATOM    834  HG3 GLU A  57     242.126  76.422 -28.689  1.00  1.87           H  
ATOM    835  N   LYS A  58     244.578  73.266 -26.212  1.00  0.62           N  
ATOM    836  CA  LYS A  58     245.550  72.364 -25.533  1.00  0.64           C  
ATOM    837  C   LYS A  58     244.936  70.969 -25.396  1.00  0.61           C  
ATOM    838  O   LYS A  58     245.603  69.966 -25.566  1.00  0.62           O  
ATOM    839  CB  LYS A  58     245.876  72.918 -24.144  1.00  0.68           C  
ATOM    840  CG  LYS A  58     246.660  74.223 -24.285  1.00  1.43           C  
ATOM    841  CD  LYS A  58     246.938  74.801 -22.896  1.00  1.92           C  
ATOM    842  CE  LYS A  58     247.728  76.101 -23.031  1.00  2.77           C  
ATOM    843  NZ  LYS A  58     247.970  76.679 -21.678  1.00  3.39           N  
ATOM    844  H   LYS A  58     244.140  73.983 -25.708  1.00  0.61           H  
ATOM    845  HA  LYS A  58     246.456  72.303 -26.119  1.00  0.68           H  
ATOM    846  HB2 LYS A  58     244.957  73.104 -23.605  1.00  1.09           H  
ATOM    847  HB3 LYS A  58     246.471  72.200 -23.602  1.00  1.14           H  
ATOM    848  HG2 LYS A  58     247.596  74.026 -24.790  1.00  2.15           H  
ATOM    849  HG3 LYS A  58     246.082  74.931 -24.860  1.00  1.92           H  
ATOM    850  HD2 LYS A  58     245.999  74.998 -22.394  1.00  2.14           H  
ATOM    851  HD3 LYS A  58     247.513  74.090 -22.321  1.00  2.40           H  
ATOM    852  HE2 LYS A  58     248.675  75.900 -23.512  1.00  3.26           H  
ATOM    853  HE3 LYS A  58     247.162  76.804 -23.625  1.00  3.05           H  
ATOM    854  HZ1 LYS A  58     248.169  75.915 -21.003  1.00  3.55           H  
ATOM    855  HZ2 LYS A  58     247.126  77.201 -21.371  1.00  3.83           H  
ATOM    856  HZ3 LYS A  58     248.784  77.325 -21.717  1.00  3.79           H  
ATOM    857  N   THR A  59     243.669  70.897 -25.090  1.00  0.59           N  
ATOM    858  CA  THR A  59     243.012  69.569 -24.943  1.00  0.58           C  
ATOM    859  C   THR A  59     243.330  68.704 -26.165  1.00  0.55           C  
ATOM    860  O   THR A  59     243.348  67.493 -26.090  1.00  0.54           O  
ATOM    861  CB  THR A  59     241.497  69.760 -24.834  1.00  0.65           C  
ATOM    862  OG1 THR A  59     241.210  70.727 -23.829  1.00  0.95           O  
ATOM    863  CG2 THR A  59     240.834  68.432 -24.466  1.00  1.29           C  
ATOM    864  H   THR A  59     243.150  71.718 -24.959  1.00  0.61           H  
ATOM    865  HA  THR A  59     243.378  69.082 -24.051  1.00  0.61           H  
ATOM    866  HB  THR A  59     241.110  70.097 -25.782  1.00  1.13           H  
ATOM    867  HG1 THR A  59     241.994  71.265 -23.708  1.00  1.48           H  
ATOM    868 HG21 THR A  59     241.182  67.655 -25.131  1.00  1.88           H  
ATOM    869 HG22 THR A  59     239.761  68.528 -24.561  1.00  1.84           H  
ATOM    870 HG23 THR A  59     241.085  68.175 -23.447  1.00  1.70           H  
ATOM    871  N   LYS A  60     243.578  69.319 -27.289  1.00  0.60           N  
ATOM    872  CA  LYS A  60     243.893  68.532 -28.514  1.00  0.67           C  
ATOM    873  C   LYS A  60     245.296  67.934 -28.390  1.00  0.67           C  
ATOM    874  O   LYS A  60     245.534  66.808 -28.773  1.00  0.70           O  
ATOM    875  CB  LYS A  60     243.835  69.450 -29.738  1.00  0.80           C  
ATOM    876  CG  LYS A  60     242.386  69.840 -30.030  1.00  0.89           C  
ATOM    877  CD  LYS A  60     242.350  70.788 -31.232  1.00  1.33           C  
ATOM    878  CE  LYS A  60     240.902  71.179 -31.536  1.00  1.66           C  
ATOM    879  NZ  LYS A  60     240.184  70.005 -32.108  1.00  2.08           N  
ATOM    880  H   LYS A  60     243.556  70.298 -27.327  1.00  0.64           H  
ATOM    881  HA  LYS A  60     243.171  67.737 -28.627  1.00  0.67           H  
ATOM    882  HB2 LYS A  60     244.419  70.342 -29.548  1.00  0.83           H  
ATOM    883  HB3 LYS A  60     244.244  68.935 -30.591  1.00  0.85           H  
ATOM    884  HG2 LYS A  60     241.811  68.954 -30.250  1.00  1.32           H  
ATOM    885  HG3 LYS A  60     241.966  70.336 -29.170  1.00  1.01           H  
ATOM    886  HD2 LYS A  60     242.926  71.676 -31.007  1.00  1.90           H  
ATOM    887  HD3 LYS A  60     242.776  70.295 -32.093  1.00  1.96           H  
ATOM    888  HE2 LYS A  60     240.415  71.493 -30.626  1.00  2.27           H  
ATOM    889  HE3 LYS A  60     240.891  71.991 -32.249  1.00  2.03           H  
ATOM    890  HZ1 LYS A  60     239.895  69.364 -31.345  1.00  2.40           H  
ATOM    891  HZ2 LYS A  60     240.815  69.501 -32.762  1.00  2.56           H  
ATOM    892  HZ3 LYS A  60     239.341  70.329 -32.620  1.00  2.41           H  
ATOM    893  N   GLU A  61     246.226  68.680 -27.860  1.00  0.69           N  
ATOM    894  CA  GLU A  61     247.612  68.153 -27.713  1.00  0.79           C  
ATOM    895  C   GLU A  61     247.638  67.076 -26.626  1.00  0.76           C  
ATOM    896  O   GLU A  61     248.515  66.229 -26.595  1.00  0.84           O  
ATOM    897  CB  GLU A  61     248.553  69.295 -27.322  1.00  0.86           C  
ATOM    898  CG  GLU A  61     248.673  70.279 -28.488  1.00  0.93           C  
ATOM    899  CD  GLU A  61     249.543  71.467 -28.069  1.00  1.54           C  
ATOM    900  OE1 GLU A  61     250.013  71.464 -26.942  1.00  2.19           O  
ATOM    901  OE2 GLU A  61     249.723  72.362 -28.881  1.00  2.19           O  
ATOM    902  H   GLU A  61     246.013  69.588 -27.560  1.00  0.67           H  
ATOM    903  HA  GLU A  61     247.936  67.725 -28.651  1.00  0.88           H  
ATOM    904  HB2 GLU A  61     248.159  69.806 -26.455  1.00  0.78           H  
ATOM    905  HB3 GLU A  61     249.530  68.895 -27.090  1.00  0.97           H  
ATOM    906  HG2 GLU A  61     249.125  69.784 -29.335  1.00  1.29           H  
ATOM    907  HG3 GLU A  61     247.690  70.633 -28.761  1.00  1.22           H  
ATOM    908  N   GLN A  62     246.686  67.097 -25.733  1.00  0.67           N  
ATOM    909  CA  GLN A  62     246.659  66.075 -24.649  1.00  0.70           C  
ATOM    910  C   GLN A  62     246.074  64.769 -25.192  1.00  0.67           C  
ATOM    911  O   GLN A  62     246.723  63.743 -25.201  1.00  0.69           O  
ATOM    912  CB  GLN A  62     245.791  66.580 -23.494  1.00  0.68           C  
ATOM    913  CG  GLN A  62     245.897  65.614 -22.311  1.00  1.40           C  
ATOM    914  CD  GLN A  62     245.059  66.142 -21.144  1.00  1.96           C  
ATOM    915  OE1 GLN A  62     243.935  65.723 -20.946  1.00  2.49           O  
ATOM    916  NE2 GLN A  62     245.561  67.050 -20.358  1.00  2.65           N  
ATOM    917  H   GLN A  62     245.990  67.785 -25.776  1.00  0.63           H  
ATOM    918  HA  GLN A  62     247.663  65.898 -24.294  1.00  0.80           H  
ATOM    919  HB2 GLN A  62     246.133  67.561 -23.190  1.00  1.07           H  
ATOM    920  HB3 GLN A  62     244.764  66.640 -23.816  1.00  1.04           H  
ATOM    921  HG2 GLN A  62     245.532  64.642 -22.609  1.00  2.06           H  
ATOM    922  HG3 GLN A  62     246.928  65.533 -22.004  1.00  1.90           H  
ATOM    923 HE21 GLN A  62     246.465  67.390 -20.516  1.00  2.89           H  
ATOM    924 HE22 GLN A  62     245.032  67.394 -19.610  1.00  3.26           H  
ATOM    925  N   VAL A  63     244.849  64.798 -25.642  1.00  0.64           N  
ATOM    926  CA  VAL A  63     244.223  63.559 -26.182  1.00  0.64           C  
ATOM    927  C   VAL A  63     245.153  62.926 -27.220  1.00  0.67           C  
ATOM    928  O   VAL A  63     245.199  61.720 -27.374  1.00  0.67           O  
ATOM    929  CB  VAL A  63     242.887  63.907 -26.840  1.00  0.68           C  
ATOM    930  CG1 VAL A  63     241.966  64.560 -25.808  1.00  0.82           C  
ATOM    931  CG2 VAL A  63     243.127  64.882 -27.996  1.00  0.80           C  
ATOM    932  H   VAL A  63     244.340  65.636 -25.623  1.00  0.64           H  
ATOM    933  HA  VAL A  63     244.056  62.860 -25.376  1.00  0.63           H  
ATOM    934  HB  VAL A  63     242.428  63.007 -27.214  1.00  0.69           H  
ATOM    935 HG11 VAL A  63     242.468  65.404 -25.358  1.00  1.20           H  
ATOM    936 HG12 VAL A  63     241.715  63.842 -25.043  1.00  1.50           H  
ATOM    937 HG13 VAL A  63     241.060  64.897 -26.296  1.00  1.27           H  
ATOM    938 HG21 VAL A  63     243.591  64.357 -28.820  1.00  1.24           H  
ATOM    939 HG22 VAL A  63     243.777  65.677 -27.666  1.00  1.25           H  
ATOM    940 HG23 VAL A  63     242.185  65.298 -28.318  1.00  1.39           H  
ATOM    941  N   THR A  64     245.893  63.727 -27.936  1.00  0.74           N  
ATOM    942  CA  THR A  64     246.817  63.168 -28.963  1.00  0.84           C  
ATOM    943  C   THR A  64     247.916  62.357 -28.273  1.00  0.82           C  
ATOM    944  O   THR A  64     248.223  61.248 -28.665  1.00  0.85           O  
ATOM    945  CB  THR A  64     247.448  64.315 -29.759  1.00  1.00           C  
ATOM    946  OG1 THR A  64     247.853  65.338 -28.863  1.00  1.23           O  
ATOM    947  CG2 THR A  64     246.431  64.878 -30.754  1.00  1.48           C  
ATOM    948  H   THR A  64     245.841  64.696 -27.798  1.00  0.75           H  
ATOM    949  HA  THR A  64     246.264  62.526 -29.633  1.00  0.87           H  
ATOM    950  HB  THR A  64     248.305  63.951 -30.298  1.00  1.26           H  
ATOM    951  HG1 THR A  64     247.160  65.449 -28.206  1.00  1.30           H  
ATOM    952 HG21 THR A  64     246.760  65.846 -31.101  1.00  1.81           H  
ATOM    953 HG22 THR A  64     245.469  64.977 -30.273  1.00  2.01           H  
ATOM    954 HG23 THR A  64     246.343  64.206 -31.597  1.00  1.97           H  
ATOM    955  N   ASN A  65     248.515  62.901 -27.249  1.00  0.83           N  
ATOM    956  CA  ASN A  65     249.593  62.159 -26.537  1.00  0.92           C  
ATOM    957  C   ASN A  65     248.999  60.928 -25.849  1.00  0.87           C  
ATOM    958  O   ASN A  65     249.529  59.839 -25.935  1.00  0.99           O  
ATOM    959  CB  ASN A  65     250.232  63.071 -25.487  1.00  1.01           C  
ATOM    960  CG  ASN A  65     251.221  64.024 -26.163  1.00  1.66           C  
ATOM    961  OD1 ASN A  65     251.152  65.224 -25.979  1.00  2.37           O  
ATOM    962  ND2 ASN A  65     252.148  63.536 -26.942  1.00  2.34           N  
ATOM    963  H   ASN A  65     248.256  63.798 -26.949  1.00  0.82           H  
ATOM    964  HA  ASN A  65     250.345  61.847 -27.247  1.00  1.04           H  
ATOM    965  HB2 ASN A  65     249.460  63.644 -24.995  1.00  1.41           H  
ATOM    966  HB3 ASN A  65     250.758  62.472 -24.758  1.00  1.33           H  
ATOM    967 HD21 ASN A  65     252.206  62.567 -27.091  1.00  2.59           H  
ATOM    968 HD22 ASN A  65     252.789  64.137 -27.378  1.00  3.00           H  
ATOM    969  N   VAL A  66     247.898  61.092 -25.166  1.00  0.78           N  
ATOM    970  CA  VAL A  66     247.271  59.931 -24.473  1.00  0.84           C  
ATOM    971  C   VAL A  66     246.561  59.047 -25.500  1.00  0.79           C  
ATOM    972  O   VAL A  66     246.426  57.854 -25.319  1.00  0.83           O  
ATOM    973  CB  VAL A  66     246.255  60.438 -23.449  1.00  0.87           C  
ATOM    974  CG1 VAL A  66     245.651  59.252 -22.694  1.00  1.37           C  
ATOM    975  CG2 VAL A  66     246.956  61.369 -22.456  1.00  1.50           C  
ATOM    976  H   VAL A  66     247.485  61.979 -25.108  1.00  0.75           H  
ATOM    977  HA  VAL A  66     248.034  59.357 -23.970  1.00  0.98           H  
ATOM    978  HB  VAL A  66     245.469  60.977 -23.956  1.00  1.52           H  
ATOM    979 HG11 VAL A  66     244.990  59.618 -21.923  1.00  1.89           H  
ATOM    980 HG12 VAL A  66     246.443  58.672 -22.244  1.00  2.01           H  
ATOM    981 HG13 VAL A  66     245.095  58.634 -23.381  1.00  1.77           H  
ATOM    982 HG21 VAL A  66     246.224  61.815 -21.800  1.00  2.06           H  
ATOM    983 HG22 VAL A  66     247.470  62.150 -22.997  1.00  1.98           H  
ATOM    984 HG23 VAL A  66     247.666  60.804 -21.872  1.00  2.03           H  
ATOM    985  N   GLY A  67     246.113  59.622 -26.583  1.00  0.72           N  
ATOM    986  CA  GLY A  67     245.412  58.815 -27.621  1.00  0.71           C  
ATOM    987  C   GLY A  67     246.240  57.571 -27.949  1.00  0.77           C  
ATOM    988  O   GLY A  67     245.709  56.509 -28.190  1.00  0.77           O  
ATOM    989  H   GLY A  67     246.238  60.585 -26.713  1.00  0.71           H  
ATOM    990  HA2 GLY A  67     244.439  58.515 -27.249  1.00  0.68           H  
ATOM    991  HA3 GLY A  67     245.285  59.407 -28.514  1.00  0.73           H  
ATOM    992  N   GLY A  68     247.539  57.695 -27.956  1.00  0.85           N  
ATOM    993  CA  GLY A  68     248.399  56.519 -28.269  1.00  0.94           C  
ATOM    994  C   GLY A  68     248.528  55.635 -27.027  1.00  0.96           C  
ATOM    995  O   GLY A  68     248.929  54.491 -27.107  1.00  1.01           O  
ATOM    996  H   GLY A  68     247.949  58.562 -27.755  1.00  0.85           H  
ATOM    997  HA2 GLY A  68     247.953  55.950 -29.073  1.00  0.96           H  
ATOM    998  HA3 GLY A  68     249.377  56.857 -28.567  1.00  1.00           H  
ATOM    999  N   ALA A  69     248.192  56.155 -25.878  1.00  0.96           N  
ATOM   1000  CA  ALA A  69     248.297  55.344 -24.632  1.00  1.02           C  
ATOM   1001  C   ALA A  69     247.064  54.448 -24.498  1.00  0.92           C  
ATOM   1002  O   ALA A  69     247.172  53.263 -24.246  1.00  0.91           O  
ATOM   1003  CB  ALA A  69     248.383  56.278 -23.422  1.00  1.09           C  
ATOM   1004  H   ALA A  69     247.870  57.080 -25.835  1.00  0.94           H  
ATOM   1005  HA  ALA A  69     249.185  54.730 -24.674  1.00  1.13           H  
ATOM   1006  HB1 ALA A  69     248.406  55.690 -22.515  1.00  1.54           H  
ATOM   1007  HB2 ALA A  69     247.522  56.928 -23.407  1.00  1.50           H  
ATOM   1008  HB3 ALA A  69     249.278  56.872 -23.488  1.00  1.49           H  
ATOM   1009  N   VAL A  70     245.892  55.001 -24.662  1.00  0.86           N  
ATOM   1010  CA  VAL A  70     244.658  54.175 -24.541  1.00  0.80           C  
ATOM   1011  C   VAL A  70     244.704  53.033 -25.560  1.00  0.77           C  
ATOM   1012  O   VAL A  70     244.246  51.939 -25.298  1.00  0.74           O  
ATOM   1013  CB  VAL A  70     243.426  55.048 -24.801  1.00  0.83           C  
ATOM   1014  CG1 VAL A  70     243.242  56.028 -23.642  1.00  1.46           C  
ATOM   1015  CG2 VAL A  70     243.618  55.829 -26.101  1.00  1.00           C  
ATOM   1016  H   VAL A  70     245.825  55.957 -24.864  1.00  0.88           H  
ATOM   1017  HA  VAL A  70     244.601  53.761 -23.545  1.00  0.80           H  
ATOM   1018  HB  VAL A  70     242.548  54.421 -24.882  1.00  1.50           H  
ATOM   1019 HG11 VAL A  70     242.857  55.500 -22.782  1.00  2.15           H  
ATOM   1020 HG12 VAL A  70     242.545  56.801 -23.927  1.00  1.86           H  
ATOM   1021 HG13 VAL A  70     244.194  56.474 -23.394  1.00  1.81           H  
ATOM   1022 HG21 VAL A  70     244.513  56.432 -26.031  1.00  1.67           H  
ATOM   1023 HG22 VAL A  70     242.761  56.471 -26.266  1.00  1.53           H  
ATOM   1024 HG23 VAL A  70     243.712  55.137 -26.923  1.00  1.52           H  
ATOM   1025  N   VAL A  71     245.252  53.276 -26.720  1.00  0.80           N  
ATOM   1026  CA  VAL A  71     245.327  52.198 -27.746  1.00  0.83           C  
ATOM   1027  C   VAL A  71     246.249  51.086 -27.240  1.00  0.88           C  
ATOM   1028  O   VAL A  71     245.937  49.915 -27.337  1.00  0.87           O  
ATOM   1029  CB  VAL A  71     245.879  52.774 -29.054  1.00  0.93           C  
ATOM   1030  CG1 VAL A  71     246.150  51.637 -30.042  1.00  1.02           C  
ATOM   1031  CG2 VAL A  71     244.855  53.735 -29.660  1.00  0.88           C  
ATOM   1032  H   VAL A  71     245.617  54.165 -26.914  1.00  0.83           H  
ATOM   1033  HA  VAL A  71     244.339  51.796 -27.917  1.00  0.77           H  
ATOM   1034  HB  VAL A  71     246.800  53.302 -28.854  1.00  1.00           H  
ATOM   1035 HG11 VAL A  71     245.302  50.970 -30.064  1.00  1.50           H  
ATOM   1036 HG12 VAL A  71     247.028  51.094 -29.733  1.00  1.40           H  
ATOM   1037 HG13 VAL A  71     246.310  52.047 -31.027  1.00  1.43           H  
ATOM   1038 HG21 VAL A  71     245.241  54.133 -30.587  1.00  1.33           H  
ATOM   1039 HG22 VAL A  71     244.668  54.547 -28.974  1.00  1.17           H  
ATOM   1040 HG23 VAL A  71     243.933  53.209 -29.851  1.00  1.40           H  
ATOM   1041  N   THR A  72     247.382  51.443 -26.699  1.00  0.95           N  
ATOM   1042  CA  THR A  72     248.321  50.407 -26.186  1.00  1.02           C  
ATOM   1043  C   THR A  72     247.687  49.698 -24.987  1.00  0.98           C  
ATOM   1044  O   THR A  72     247.803  48.500 -24.829  1.00  0.99           O  
ATOM   1045  CB  THR A  72     249.628  51.073 -25.752  1.00  1.11           C  
ATOM   1046  OG1 THR A  72     249.336  52.150 -24.870  1.00  1.58           O  
ATOM   1047  CG2 THR A  72     250.363  51.605 -26.983  1.00  1.58           C  
ATOM   1048  H   THR A  72     247.614  52.392 -26.630  1.00  0.96           H  
ATOM   1049  HA  THR A  72     248.524  49.687 -26.965  1.00  1.06           H  
ATOM   1050  HB  THR A  72     250.252  50.355 -25.247  1.00  1.30           H  
ATOM   1051  HG1 THR A  72     250.116  52.703 -24.804  1.00  1.71           H  
ATOM   1052 HG21 THR A  72     249.671  52.149 -27.608  1.00  2.04           H  
ATOM   1053 HG22 THR A  72     250.777  50.776 -27.537  1.00  2.13           H  
ATOM   1054 HG23 THR A  72     251.160  52.260 -26.672  1.00  1.96           H  
ATOM   1055  N   GLY A  73     247.012  50.429 -24.143  1.00  0.95           N  
ATOM   1056  CA  GLY A  73     246.370  49.797 -22.956  1.00  0.93           C  
ATOM   1057  C   GLY A  73     245.344  48.763 -23.421  1.00  0.87           C  
ATOM   1058  O   GLY A  73     245.390  47.611 -23.034  1.00  0.88           O  
ATOM   1059  H   GLY A  73     246.926  51.394 -24.291  1.00  0.94           H  
ATOM   1060  HA2 GLY A  73     247.126  49.312 -22.356  1.00  0.99           H  
ATOM   1061  HA3 GLY A  73     245.875  50.553 -22.368  1.00  0.92           H  
ATOM   1062  N   VAL A  74     244.421  49.162 -24.254  1.00  0.84           N  
ATOM   1063  CA  VAL A  74     243.394  48.199 -24.743  1.00  0.80           C  
ATOM   1064  C   VAL A  74     244.089  46.949 -25.285  1.00  0.81           C  
ATOM   1065  O   VAL A  74     243.626  45.841 -25.102  1.00  0.79           O  
ATOM   1066  CB  VAL A  74     242.572  48.851 -25.857  1.00  0.79           C  
ATOM   1067  CG1 VAL A  74     241.644  47.813 -26.490  1.00  0.84           C  
ATOM   1068  CG2 VAL A  74     241.736  49.989 -25.267  1.00  0.82           C  
ATOM   1069  H   VAL A  74     244.404  50.093 -24.557  1.00  0.85           H  
ATOM   1070  HA  VAL A  74     242.742  47.924 -23.927  1.00  0.78           H  
ATOM   1071  HB  VAL A  74     243.239  49.246 -26.613  1.00  0.78           H  
ATOM   1072 HG11 VAL A  74     241.161  47.239 -25.714  1.00  1.27           H  
ATOM   1073 HG12 VAL A  74     242.220  47.151 -27.119  1.00  1.33           H  
ATOM   1074 HG13 VAL A  74     240.895  48.315 -27.088  1.00  1.36           H  
ATOM   1075 HG21 VAL A  74     241.316  50.580 -26.067  1.00  1.26           H  
ATOM   1076 HG22 VAL A  74     242.366  50.617 -24.652  1.00  1.22           H  
ATOM   1077 HG23 VAL A  74     240.939  49.576 -24.664  1.00  1.42           H  
ATOM   1078  N   THR A  75     245.200  47.118 -25.949  1.00  0.85           N  
ATOM   1079  CA  THR A  75     245.924  45.938 -26.500  1.00  0.88           C  
ATOM   1080  C   THR A  75     246.298  44.994 -25.355  1.00  0.89           C  
ATOM   1081  O   THR A  75     246.192  43.788 -25.469  1.00  0.88           O  
ATOM   1082  CB  THR A  75     247.194  46.404 -27.214  1.00  0.96           C  
ATOM   1083  OG1 THR A  75     246.875  47.473 -28.096  1.00  1.39           O  
ATOM   1084  CG2 THR A  75     247.796  45.244 -28.007  1.00  1.70           C  
ATOM   1085  H   THR A  75     245.559  48.020 -26.085  1.00  0.87           H  
ATOM   1086  HA  THR A  75     245.286  45.419 -27.200  1.00  0.87           H  
ATOM   1087  HB  THR A  75     247.912  46.744 -26.482  1.00  1.36           H  
ATOM   1088  HG1 THR A  75     247.093  48.297 -27.654  1.00  1.68           H  
ATOM   1089 HG21 THR A  75     247.035  44.801 -28.633  1.00  2.19           H  
ATOM   1090 HG22 THR A  75     248.175  44.497 -27.321  1.00  2.27           H  
ATOM   1091 HG23 THR A  75     248.602  45.613 -28.628  1.00  2.15           H  
ATOM   1092  N   ALA A  76     246.734  45.533 -24.249  1.00  0.91           N  
ATOM   1093  CA  ALA A  76     247.112  44.667 -23.097  1.00  0.94           C  
ATOM   1094  C   ALA A  76     245.872  43.930 -22.589  1.00  0.87           C  
ATOM   1095  O   ALA A  76     245.922  42.765 -22.259  1.00  0.87           O  
ATOM   1096  CB  ALA A  76     247.685  45.533 -21.973  1.00  0.99           C  
ATOM   1097  H   ALA A  76     246.812  46.507 -24.176  1.00  0.92           H  
ATOM   1098  HA  ALA A  76     247.854  43.949 -23.413  1.00  0.98           H  
ATOM   1099  HB1 ALA A  76     248.077  44.898 -21.194  1.00  1.34           H  
ATOM   1100  HB2 ALA A  76     246.903  46.158 -21.568  1.00  1.36           H  
ATOM   1101  HB3 ALA A  76     248.476  46.155 -22.366  1.00  1.34           H  
ATOM   1102  N   VAL A  77     244.756  44.604 -22.525  1.00  0.82           N  
ATOM   1103  CA  VAL A  77     243.512  43.943 -22.042  1.00  0.77           C  
ATOM   1104  C   VAL A  77     243.063  42.899 -23.065  1.00  0.73           C  
ATOM   1105  O   VAL A  77     242.492  41.880 -22.722  1.00  0.73           O  
ATOM   1106  CB  VAL A  77     242.412  44.991 -21.867  1.00  0.75           C  
ATOM   1107  CG1 VAL A  77     241.165  44.332 -21.274  1.00  0.78           C  
ATOM   1108  CG2 VAL A  77     242.903  46.095 -20.929  1.00  1.02           C  
ATOM   1109  H   VAL A  77     244.736  45.545 -22.797  1.00  0.82           H  
ATOM   1110  HA  VAL A  77     243.705  43.460 -21.095  1.00  0.80           H  
ATOM   1111  HB  VAL A  77     242.167  45.417 -22.830  1.00  0.92           H  
ATOM   1112 HG11 VAL A  77     241.439  43.759 -20.401  1.00  1.32           H  
ATOM   1113 HG12 VAL A  77     240.720  43.680 -22.008  1.00  1.37           H  
ATOM   1114 HG13 VAL A  77     240.452  45.097 -20.995  1.00  1.25           H  
ATOM   1115 HG21 VAL A  77     243.612  46.723 -21.450  1.00  1.43           H  
ATOM   1116 HG22 VAL A  77     243.382  45.649 -20.070  1.00  1.48           H  
ATOM   1117 HG23 VAL A  77     242.064  46.692 -20.605  1.00  1.51           H  
ATOM   1118  N   ALA A  78     243.319  43.142 -24.322  1.00  0.73           N  
ATOM   1119  CA  ALA A  78     242.908  42.167 -25.370  1.00  0.72           C  
ATOM   1120  C   ALA A  78     243.600  40.825 -25.120  1.00  0.75           C  
ATOM   1121  O   ALA A  78     242.970  39.786 -25.093  1.00  0.73           O  
ATOM   1122  CB  ALA A  78     243.313  42.700 -26.746  1.00  0.77           C  
ATOM   1123  H   ALA A  78     243.782  43.967 -24.576  1.00  0.74           H  
ATOM   1124  HA  ALA A  78     241.837  42.032 -25.337  1.00  0.69           H  
ATOM   1125  HB1 ALA A  78     244.365  42.947 -26.738  1.00  1.34           H  
ATOM   1126  HB2 ALA A  78     242.733  43.582 -26.976  1.00  1.32           H  
ATOM   1127  HB3 ALA A  78     243.128  41.941 -27.496  1.00  1.13           H  
ATOM   1128  N   GLN A  79     244.892  40.838 -24.940  1.00  0.81           N  
ATOM   1129  CA  GLN A  79     245.622  39.563 -24.691  1.00  0.86           C  
ATOM   1130  C   GLN A  79     245.280  39.049 -23.292  1.00  0.84           C  
ATOM   1131  O   GLN A  79     245.494  37.901 -22.972  1.00  0.85           O  
ATOM   1132  CB  GLN A  79     247.129  39.810 -24.792  1.00  0.95           C  
ATOM   1133  CG  GLN A  79     247.495  40.147 -26.239  1.00  0.98           C  
ATOM   1134  CD  GLN A  79     248.988  40.469 -26.320  1.00  1.59           C  
ATOM   1135  OE1 GLN A  79     249.699  40.348 -25.343  1.00  2.53           O  
ATOM   1136  NE2 GLN A  79     249.500  40.879 -27.447  1.00  1.94           N  
ATOM   1137  H   GLN A  79     245.382  41.686 -24.967  1.00  0.83           H  
ATOM   1138  HA  GLN A  79     245.327  38.829 -25.427  1.00  0.86           H  
ATOM   1139  HB2 GLN A  79     247.403  40.634 -24.147  1.00  0.95           H  
ATOM   1140  HB3 GLN A  79     247.662  38.918 -24.486  1.00  1.05           H  
ATOM   1141  HG2 GLN A  79     247.270  39.304 -26.876  1.00  1.45           H  
ATOM   1142  HG3 GLN A  79     246.928  41.004 -26.563  1.00  1.38           H  
ATOM   1143 HE21 GLN A  79     248.932  40.981 -28.239  1.00  1.96           H  
ATOM   1144 HE22 GLN A  79     250.456  41.086 -27.501  1.00  2.65           H  
ATOM   1145  N   LYS A  80     244.752  39.899 -22.454  1.00  0.82           N  
ATOM   1146  CA  LYS A  80     244.392  39.467 -21.074  1.00  0.83           C  
ATOM   1147  C   LYS A  80     243.030  38.767 -21.106  1.00  0.76           C  
ATOM   1148  O   LYS A  80     242.694  38.001 -20.225  1.00  0.78           O  
ATOM   1149  CB  LYS A  80     244.322  40.698 -20.162  1.00  0.87           C  
ATOM   1150  CG  LYS A  80     244.458  40.268 -18.696  1.00  1.36           C  
ATOM   1151  CD  LYS A  80     244.535  41.504 -17.799  1.00  1.67           C  
ATOM   1152  CE  LYS A  80     244.788  41.067 -16.353  1.00  2.10           C  
ATOM   1153  NZ  LYS A  80     243.609  40.307 -15.849  1.00  2.90           N  
ATOM   1154  H   LYS A  80     244.591  40.824 -22.734  1.00  0.82           H  
ATOM   1155  HA  LYS A  80     245.141  38.782 -20.704  1.00  0.89           H  
ATOM   1156  HB2 LYS A  80     245.127  41.376 -20.412  1.00  1.27           H  
ATOM   1157  HB3 LYS A  80     243.375  41.200 -20.300  1.00  1.15           H  
ATOM   1158  HG2 LYS A  80     243.603  39.672 -18.415  1.00  1.95           H  
ATOM   1159  HG3 LYS A  80     245.353  39.684 -18.573  1.00  1.91           H  
ATOM   1160  HD2 LYS A  80     245.343  42.139 -18.133  1.00  2.13           H  
ATOM   1161  HD3 LYS A  80     243.602  42.050 -17.853  1.00  2.14           H  
ATOM   1162  HE2 LYS A  80     245.666  40.436 -16.314  1.00  2.29           H  
ATOM   1163  HE3 LYS A  80     244.943  41.938 -15.735  1.00  2.52           H  
ATOM   1164  HZ1 LYS A  80     243.065  39.936 -16.654  1.00  3.38           H  
ATOM   1165  HZ2 LYS A  80     243.008  40.941 -15.282  1.00  3.33           H  
ATOM   1166  HZ3 LYS A  80     243.932  39.514 -15.257  1.00  3.14           H  
ATOM   1167  N   THR A  81     242.246  39.024 -22.118  1.00  0.71           N  
ATOM   1168  CA  THR A  81     240.906  38.378 -22.210  1.00  0.67           C  
ATOM   1169  C   THR A  81     241.056  36.962 -22.772  1.00  0.66           C  
ATOM   1170  O   THR A  81     240.565  36.005 -22.206  1.00  0.66           O  
ATOM   1171  CB  THR A  81     240.007  39.200 -23.137  1.00  0.64           C  
ATOM   1172  OG1 THR A  81     240.083  40.574 -22.774  1.00  1.21           O  
ATOM   1173  CG2 THR A  81     238.561  38.712 -23.013  1.00  1.34           C  
ATOM   1174  H   THR A  81     242.539  39.644 -22.818  1.00  0.70           H  
ATOM   1175  HA  THR A  81     240.461  38.329 -21.227  1.00  0.69           H  
ATOM   1176  HB  THR A  81     240.337  39.078 -24.158  1.00  1.09           H  
ATOM   1177  HG1 THR A  81     239.229  40.975 -22.945  1.00  1.60           H  
ATOM   1178 HG21 THR A  81     237.973  39.116 -23.826  1.00  1.78           H  
ATOM   1179 HG22 THR A  81     238.147  39.043 -22.069  1.00  1.87           H  
ATOM   1180 HG23 THR A  81     238.543  37.630 -23.058  1.00  1.97           H  
ATOM   1181  N   VAL A  82     241.727  36.820 -23.883  1.00  0.68           N  
ATOM   1182  CA  VAL A  82     241.902  35.465 -24.478  1.00  0.70           C  
ATOM   1183  C   VAL A  82     242.469  34.513 -23.423  1.00  0.72           C  
ATOM   1184  O   VAL A  82     242.094  33.362 -23.349  1.00  0.72           O  
ATOM   1185  CB  VAL A  82     242.864  35.545 -25.665  1.00  0.77           C  
ATOM   1186  CG1 VAL A  82     242.289  36.486 -26.724  1.00  0.77           C  
ATOM   1187  CG2 VAL A  82     244.215  36.079 -25.186  1.00  0.82           C  
ATOM   1188  H   VAL A  82     242.113  37.604 -24.326  1.00  0.69           H  
ATOM   1189  HA  VAL A  82     240.945  35.096 -24.816  1.00  0.67           H  
ATOM   1190  HB  VAL A  82     242.995  34.558 -26.092  1.00  0.80           H  
ATOM   1191 HG11 VAL A  82     241.468  36.001 -27.230  1.00  1.21           H  
ATOM   1192 HG12 VAL A  82     243.059  36.734 -27.441  1.00  1.27           H  
ATOM   1193 HG13 VAL A  82     241.935  37.391 -26.247  1.00  1.21           H  
ATOM   1194 HG21 VAL A  82     244.722  35.314 -24.618  1.00  1.24           H  
ATOM   1195 HG22 VAL A  82     244.058  36.945 -24.562  1.00  1.33           H  
ATOM   1196 HG23 VAL A  82     244.816  36.352 -26.037  1.00  1.37           H  
ATOM   1197  N   GLU A  83     243.367  34.985 -22.603  1.00  0.78           N  
ATOM   1198  CA  GLU A  83     243.954  34.103 -21.555  1.00  0.84           C  
ATOM   1199  C   GLU A  83     242.852  33.661 -20.591  1.00  0.83           C  
ATOM   1200  O   GLU A  83     242.758  32.504 -20.226  1.00  0.85           O  
ATOM   1201  CB  GLU A  83     245.032  34.868 -20.785  1.00  0.95           C  
ATOM   1202  CG  GLU A  83     246.232  35.108 -21.699  1.00  1.36           C  
ATOM   1203  CD  GLU A  83     247.269  35.960 -20.968  1.00  1.80           C  
ATOM   1204  OE1 GLU A  83     247.033  36.295 -19.820  1.00  2.43           O  
ATOM   1205  OE2 GLU A  83     248.288  36.262 -21.567  1.00  2.34           O  
ATOM   1206  H   GLU A  83     243.655  35.919 -22.675  1.00  0.79           H  
ATOM   1207  HA  GLU A  83     244.393  33.233 -22.022  1.00  0.86           H  
ATOM   1208  HB2 GLU A  83     244.635  35.815 -20.451  1.00  1.32           H  
ATOM   1209  HB3 GLU A  83     245.344  34.287 -19.930  1.00  1.18           H  
ATOM   1210  HG2 GLU A  83     246.673  34.160 -21.971  1.00  1.80           H  
ATOM   1211  HG3 GLU A  83     245.912  35.622 -22.592  1.00  1.97           H  
ATOM   1212  N   GLY A  84     242.011  34.570 -20.180  1.00  0.84           N  
ATOM   1213  CA  GLY A  84     240.914  34.200 -19.242  1.00  0.90           C  
ATOM   1214  C   GLY A  84     240.073  33.082 -19.860  1.00  0.82           C  
ATOM   1215  O   GLY A  84     239.442  32.312 -19.165  1.00  0.87           O  
ATOM   1216  H   GLY A  84     242.099  35.495 -20.490  1.00  0.84           H  
ATOM   1217  HA2 GLY A  84     241.338  33.861 -18.307  1.00  0.97           H  
ATOM   1218  HA3 GLY A  84     240.287  35.060 -19.061  1.00  0.99           H  
ATOM   1219  N   ALA A  85     240.060  32.987 -21.162  1.00  0.75           N  
ATOM   1220  CA  ALA A  85     239.261  31.918 -21.823  1.00  0.78           C  
ATOM   1221  C   ALA A  85     239.719  30.552 -21.308  1.00  0.76           C  
ATOM   1222  O   ALA A  85     238.930  29.642 -21.152  1.00  0.81           O  
ATOM   1223  CB  ALA A  85     239.467  31.989 -23.337  1.00  0.83           C  
ATOM   1224  H   ALA A  85     240.577  33.619 -21.704  1.00  0.74           H  
ATOM   1225  HA  ALA A  85     238.215  32.057 -21.595  1.00  0.86           H  
ATOM   1226  HB1 ALA A  85     239.372  33.012 -23.665  1.00  1.45           H  
ATOM   1227  HB2 ALA A  85     238.724  31.384 -23.830  1.00  1.34           H  
ATOM   1228  HB3 ALA A  85     240.454  31.623 -23.584  1.00  1.15           H  
ATOM   1229  N   GLY A  86     240.988  30.403 -21.042  1.00  0.78           N  
ATOM   1230  CA  GLY A  86     241.494  29.096 -20.535  1.00  0.87           C  
ATOM   1231  C   GLY A  86     240.656  28.658 -19.334  1.00  0.88           C  
ATOM   1232  O   GLY A  86     240.273  27.509 -19.217  1.00  0.93           O  
ATOM   1233  H   GLY A  86     241.607  31.151 -21.173  1.00  0.79           H  
ATOM   1234  HA2 GLY A  86     241.419  28.355 -21.314  1.00  0.90           H  
ATOM   1235  HA3 GLY A  86     242.523  29.203 -20.229  1.00  0.97           H  
ATOM   1236  N   SER A  87     240.365  29.564 -18.441  1.00  0.92           N  
ATOM   1237  CA  SER A  87     239.549  29.200 -17.249  1.00  1.04           C  
ATOM   1238  C   SER A  87     238.187  28.677 -17.707  1.00  1.01           C  
ATOM   1239  O   SER A  87     237.671  27.712 -17.178  1.00  1.10           O  
ATOM   1240  CB  SER A  87     239.352  30.435 -16.369  1.00  1.19           C  
ATOM   1241  OG  SER A  87     238.611  30.077 -15.211  1.00  1.62           O  
ATOM   1242  H   SER A  87     240.681  30.485 -18.555  1.00  0.92           H  
ATOM   1243  HA  SER A  87     240.058  28.433 -16.684  1.00  1.12           H  
ATOM   1244  HB2 SER A  87     240.311  30.823 -16.066  1.00  1.31           H  
ATOM   1245  HB3 SER A  87     238.818  31.189 -16.929  1.00  1.27           H  
ATOM   1246  HG  SER A  87     238.525  30.858 -14.656  1.00  1.87           H  
ATOM   1247  N   ILE A  88     237.600  29.306 -18.689  1.00  0.95           N  
ATOM   1248  CA  ILE A  88     236.273  28.842 -19.181  1.00  1.07           C  
ATOM   1249  C   ILE A  88     236.399  27.411 -19.706  1.00  1.09           C  
ATOM   1250  O   ILE A  88     235.558  26.572 -19.457  1.00  1.23           O  
ATOM   1251  CB  ILE A  88     235.798  29.761 -20.308  1.00  1.12           C  
ATOM   1252  CG1 ILE A  88     235.795  31.214 -19.815  1.00  1.37           C  
ATOM   1253  CG2 ILE A  88     234.380  29.364 -20.726  1.00  1.64           C  
ATOM   1254  CD1 ILE A  88     235.417  32.154 -20.968  1.00  1.95           C  
ATOM   1255  H   ILE A  88     238.033  30.081 -19.103  1.00  0.89           H  
ATOM   1256  HA  ILE A  88     235.559  28.867 -18.371  1.00  1.20           H  
ATOM   1257  HB  ILE A  88     236.463  29.668 -21.152  1.00  1.31           H  
ATOM   1258 HG12 ILE A  88     235.077  31.319 -19.015  1.00  1.76           H  
ATOM   1259 HG13 ILE A  88     236.779  31.471 -19.451  1.00  1.92           H  
ATOM   1260 HG21 ILE A  88     234.374  28.339 -21.067  1.00  2.09           H  
ATOM   1261 HG22 ILE A  88     234.046  30.006 -21.527  1.00  1.95           H  
ATOM   1262 HG23 ILE A  88     233.716  29.465 -19.882  1.00  2.17           H  
ATOM   1263 HD11 ILE A  88     235.728  33.160 -20.730  1.00  2.47           H  
ATOM   1264 HD12 ILE A  88     234.349  32.134 -21.110  1.00  2.37           H  
ATOM   1265 HD13 ILE A  88     235.905  31.832 -21.876  1.00  2.33           H  
ATOM   1266  N   ALA A  89     237.448  27.124 -20.428  1.00  1.02           N  
ATOM   1267  CA  ALA A  89     237.628  25.745 -20.965  1.00  1.13           C  
ATOM   1268  C   ALA A  89     237.531  24.738 -19.817  1.00  1.19           C  
ATOM   1269  O   ALA A  89     236.936  23.689 -19.948  1.00  1.33           O  
ATOM   1270  CB  ALA A  89     239.001  25.631 -21.630  1.00  1.15           C  
ATOM   1271  H   ALA A  89     238.118  27.814 -20.615  1.00  0.93           H  
ATOM   1272  HA  ALA A  89     236.856  25.538 -21.692  1.00  1.26           H  
ATOM   1273  HB1 ALA A  89     239.166  24.609 -21.943  1.00  1.67           H  
ATOM   1274  HB2 ALA A  89     239.766  25.918 -20.927  1.00  1.44           H  
ATOM   1275  HB3 ALA A  89     239.037  26.284 -22.495  1.00  1.49           H  
ATOM   1276  N   ALA A  90     238.113  25.051 -18.692  1.00  1.15           N  
ATOM   1277  CA  ALA A  90     238.053  24.113 -17.536  1.00  1.29           C  
ATOM   1278  C   ALA A  90     236.604  23.979 -17.067  1.00  1.39           C  
ATOM   1279  O   ALA A  90     236.112  22.891 -16.833  1.00  1.54           O  
ATOM   1280  CB  ALA A  90     238.912  24.656 -16.392  1.00  1.36           C  
ATOM   1281  H   ALA A  90     238.589  25.904 -18.606  1.00  1.08           H  
ATOM   1282  HA  ALA A  90     238.425  23.145 -17.838  1.00  1.36           H  
ATOM   1283  HB1 ALA A  90     239.937  24.762 -16.728  1.00  1.88           H  
ATOM   1284  HB2 ALA A  90     238.873  23.972 -15.558  1.00  1.74           H  
ATOM   1285  HB3 ALA A  90     238.534  25.619 -16.083  1.00  1.53           H  
ATOM   1286  N   ALA A  91     235.913  25.077 -16.926  1.00  1.38           N  
ATOM   1287  CA  ALA A  91     234.495  25.012 -16.474  1.00  1.59           C  
ATOM   1288  C   ALA A  91     233.712  24.072 -17.392  1.00  1.71           C  
ATOM   1289  O   ALA A  91     232.910  23.278 -16.944  1.00  1.93           O  
ATOM   1290  CB  ALA A  91     233.877  26.410 -16.528  1.00  1.61           C  
ATOM   1291  H   ALA A  91     236.327  25.944 -17.118  1.00  1.28           H  
ATOM   1292  HA  ALA A  91     234.457  24.640 -15.460  1.00  1.72           H  
ATOM   1293  HB1 ALA A  91     234.367  27.049 -15.808  1.00  1.91           H  
ATOM   1294  HB2 ALA A  91     232.825  26.346 -16.293  1.00  1.85           H  
ATOM   1295  HB3 ALA A  91     234.001  26.821 -17.518  1.00  1.92           H  
ATOM   1296  N   THR A  92     233.934  24.160 -18.675  1.00  1.66           N  
ATOM   1297  CA  THR A  92     233.202  23.271 -19.620  1.00  1.89           C  
ATOM   1298  C   THR A  92     233.827  21.876 -19.592  1.00  1.98           C  
ATOM   1299  O   THR A  92     233.141  20.878 -19.487  1.00  2.13           O  
ATOM   1300  CB  THR A  92     233.294  23.844 -21.036  1.00  1.93           C  
ATOM   1301  OG1 THR A  92     232.972  25.226 -21.004  1.00  1.88           O  
ATOM   1302  CG2 THR A  92     232.313  23.112 -21.953  1.00  2.24           C  
ATOM   1303  H   THR A  92     234.583  24.810 -19.017  1.00  1.52           H  
ATOM   1304  HA  THR A  92     232.165  23.208 -19.324  1.00  2.04           H  
ATOM   1305  HB  THR A  92     234.299  23.717 -21.410  1.00  1.85           H  
ATOM   1306  HG1 THR A  92     233.435  25.659 -21.726  1.00  2.16           H  
ATOM   1307 HG21 THR A  92     232.456  23.438 -22.972  1.00  2.46           H  
ATOM   1308 HG22 THR A  92     231.303  23.332 -21.647  1.00  2.43           H  
ATOM   1309 HG23 THR A  92     232.484  22.049 -21.889  1.00  2.71           H  
ATOM   1310  N   GLY A  93     235.126  21.796 -19.685  1.00  1.94           N  
ATOM   1311  CA  GLY A  93     235.794  20.465 -19.663  1.00  2.08           C  
ATOM   1312  C   GLY A  93     235.898  19.970 -18.221  1.00  1.89           C  
ATOM   1313  O   GLY A  93     236.833  20.280 -17.513  1.00  2.11           O  
ATOM   1314  H   GLY A  93     235.662  22.612 -19.768  1.00  1.83           H  
ATOM   1315  HA2 GLY A  93     235.214  19.763 -20.244  1.00  2.22           H  
ATOM   1316  HA3 GLY A  93     236.786  20.552 -20.081  1.00  2.44           H  
ATOM   1317  N   PHE A  94     234.945  19.196 -17.781  1.00  1.84           N  
ATOM   1318  CA  PHE A  94     234.991  18.679 -16.386  1.00  2.04           C  
ATOM   1319  C   PHE A  94     236.264  17.852 -16.195  1.00  2.21           C  
ATOM   1320  O   PHE A  94     236.727  17.190 -17.102  1.00  2.23           O  
ATOM   1321  CB  PHE A  94     233.761  17.804 -16.131  1.00  2.31           C  
ATOM   1322  CG  PHE A  94     232.512  18.601 -16.426  1.00  2.63           C  
ATOM   1323  CD1 PHE A  94     231.991  18.630 -17.724  1.00  3.18           C  
ATOM   1324  CD2 PHE A  94     231.877  19.314 -15.400  1.00  3.12           C  
ATOM   1325  CE1 PHE A  94     230.836  19.371 -17.997  1.00  3.92           C  
ATOM   1326  CE2 PHE A  94     230.722  20.056 -15.674  1.00  3.79           C  
ATOM   1327  CZ  PHE A  94     230.202  20.084 -16.973  1.00  4.10           C  
ATOM   1328  H   PHE A  94     234.200  18.952 -18.369  1.00  1.91           H  
ATOM   1329  HA  PHE A  94     234.992  19.509 -15.694  1.00  2.25           H  
ATOM   1330  HB2 PHE A  94     233.797  16.938 -16.778  1.00  2.37           H  
ATOM   1331  HB3 PHE A  94     233.749  17.486 -15.102  1.00  2.79           H  
ATOM   1332  HD1 PHE A  94     232.481  18.081 -18.514  1.00  3.41           H  
ATOM   1333  HD2 PHE A  94     232.278  19.290 -14.399  1.00  3.39           H  
ATOM   1334  HE1 PHE A  94     230.432  19.392 -18.997  1.00  4.63           H  
ATOM   1335  HE2 PHE A  94     230.231  20.604 -14.886  1.00  4.37           H  
ATOM   1336  HZ  PHE A  94     229.312  20.656 -17.184  1.00  4.79           H  
ATOM   1337  N   VAL A  95     236.836  17.884 -15.023  1.00  2.59           N  
ATOM   1338  CA  VAL A  95     238.080  17.099 -14.782  1.00  2.95           C  
ATOM   1339  C   VAL A  95     237.849  15.644 -15.206  1.00  2.86           C  
ATOM   1340  O   VAL A  95     237.236  14.871 -14.498  1.00  2.99           O  
ATOM   1341  CB  VAL A  95     238.446  17.162 -13.289  1.00  3.58           C  
ATOM   1342  CG1 VAL A  95     239.190  18.468 -12.993  1.00  3.96           C  
ATOM   1343  CG2 VAL A  95     237.166  17.111 -12.448  1.00  3.97           C  
ATOM   1344  H   VAL A  95     236.449  18.425 -14.305  1.00  2.77           H  
ATOM   1345  HA  VAL A  95     238.885  17.516 -15.371  1.00  3.02           H  
ATOM   1346  HB  VAL A  95     239.082  16.322 -13.034  1.00  3.93           H  
ATOM   1347 HG11 VAL A  95     240.146  18.459 -13.496  1.00  4.22           H  
ATOM   1348 HG12 VAL A  95     239.343  18.561 -11.931  1.00  4.12           H  
ATOM   1349 HG13 VAL A  95     238.607  19.303 -13.345  1.00  4.30           H  
ATOM   1350 HG21 VAL A  95     237.420  16.907 -11.419  1.00  4.20           H  
ATOM   1351 HG22 VAL A  95     236.519  16.328 -12.819  1.00  4.20           H  
ATOM   1352 HG23 VAL A  95     236.655  18.060 -12.512  1.00  4.33           H  
ATOM   1353  N   LYS A  96     238.335  15.267 -16.360  1.00  2.87           N  
ATOM   1354  CA  LYS A  96     238.143  13.864 -16.832  1.00  2.92           C  
ATOM   1355  C   LYS A  96     238.475  12.890 -15.697  1.00  3.33           C  
ATOM   1356  O   LYS A  96     239.099  13.249 -14.721  1.00  3.82           O  
ATOM   1357  CB  LYS A  96     239.066  13.593 -18.025  1.00  3.28           C  
ATOM   1358  CG  LYS A  96     238.538  12.412 -18.845  1.00  3.63           C  
ATOM   1359  CD  LYS A  96     239.408  12.233 -20.089  1.00  3.90           C  
ATOM   1360  CE  LYS A  96     238.928  11.013 -20.876  1.00  4.67           C  
ATOM   1361  NZ  LYS A  96     237.549  11.255 -21.384  1.00  5.01           N  
ATOM   1362  H   LYS A  96     238.825  15.908 -16.917  1.00  2.99           H  
ATOM   1363  HA  LYS A  96     237.115  13.726 -17.134  1.00  2.84           H  
ATOM   1364  HB2 LYS A  96     239.105  14.473 -18.653  1.00  3.52           H  
ATOM   1365  HB3 LYS A  96     240.062  13.368 -17.670  1.00  3.72           H  
ATOM   1366  HG2 LYS A  96     238.570  11.511 -18.249  1.00  4.02           H  
ATOM   1367  HG3 LYS A  96     237.521  12.609 -19.146  1.00  3.92           H  
ATOM   1368  HD2 LYS A  96     239.334  13.115 -20.704  1.00  3.93           H  
ATOM   1369  HD3 LYS A  96     240.436  12.086 -19.794  1.00  4.09           H  
ATOM   1370  HE2 LYS A  96     239.587  10.837 -21.708  1.00  5.13           H  
ATOM   1371  HE3 LYS A  96     238.927  10.148 -20.232  1.00  4.98           H  
ATOM   1372  HZ1 LYS A  96     237.559  11.267 -22.422  1.00  5.45           H  
ATOM   1373  HZ2 LYS A  96     237.203  12.173 -21.030  1.00  5.10           H  
ATOM   1374  HZ3 LYS A  96     236.920  10.495 -21.055  1.00  5.14           H  
ATOM   1375  N   LYS A  97     238.052  11.660 -15.814  1.00  3.40           N  
ATOM   1376  CA  LYS A  97     238.337  10.665 -14.741  1.00  3.96           C  
ATOM   1377  C   LYS A  97     238.308   9.252 -15.331  1.00  4.01           C  
ATOM   1378  O   LYS A  97     237.257   8.697 -15.588  1.00  3.79           O  
ATOM   1379  CB  LYS A  97     237.269  10.789 -13.648  1.00  4.31           C  
ATOM   1380  CG  LYS A  97     235.912  11.096 -14.292  1.00  4.55           C  
ATOM   1381  CD  LYS A  97     234.791  10.816 -13.286  1.00  5.16           C  
ATOM   1382  CE  LYS A  97     234.943  11.728 -12.055  1.00  5.79           C  
ATOM   1383  NZ  LYS A  97     235.805  11.048 -11.045  1.00  6.31           N  
ATOM   1384  H   LYS A  97     237.543  11.391 -16.607  1.00  3.26           H  
ATOM   1385  HA  LYS A  97     239.312  10.857 -14.316  1.00  4.34           H  
ATOM   1386  HB2 LYS A  97     237.207   9.864 -13.088  1.00  4.61           H  
ATOM   1387  HB3 LYS A  97     237.533  11.595 -12.977  1.00  4.58           H  
ATOM   1388  HG2 LYS A  97     235.881  12.132 -14.587  1.00  4.84           H  
ATOM   1389  HG3 LYS A  97     235.773  10.473 -15.163  1.00  4.51           H  
ATOM   1390  HD2 LYS A  97     233.837  11.002 -13.755  1.00  5.37           H  
ATOM   1391  HD3 LYS A  97     234.837   9.786 -12.976  1.00  5.37           H  
ATOM   1392  HE2 LYS A  97     235.399  12.666 -12.342  1.00  5.99           H  
ATOM   1393  HE3 LYS A  97     233.969  11.921 -11.626  1.00  6.06           H  
ATOM   1394  HZ1 LYS A  97     236.674  10.708 -11.503  1.00  6.41           H  
ATOM   1395  HZ2 LYS A  97     235.290  10.242 -10.633  1.00  6.43           H  
ATOM   1396  HZ3 LYS A  97     236.055  11.721 -10.293  1.00  6.79           H  
ATOM   1397  N   ASP A  98     239.455   8.671 -15.566  1.00  4.55           N  
ATOM   1398  CA  ASP A  98     239.500   7.297 -16.159  1.00  4.79           C  
ATOM   1399  C   ASP A  98     239.626   6.252 -15.049  1.00  5.00           C  
ATOM   1400  O   ASP A  98     240.626   6.177 -14.364  1.00  5.47           O  
ATOM   1401  CB  ASP A  98     240.702   7.195 -17.099  1.00  5.25           C  
ATOM   1402  CG  ASP A  98     240.574   5.938 -17.959  1.00  5.54           C  
ATOM   1403  OD1 ASP A  98     240.152   4.924 -17.431  1.00  5.96           O  
ATOM   1404  OD2 ASP A  98     240.906   6.011 -19.130  1.00  5.72           O  
ATOM   1405  H   ASP A  98     240.292   9.144 -15.364  1.00  4.93           H  
ATOM   1406  HA  ASP A  98     238.597   7.111 -16.722  1.00  4.75           H  
ATOM   1407  HB2 ASP A  98     240.736   8.067 -17.737  1.00  5.37           H  
ATOM   1408  HB3 ASP A  98     241.611   7.137 -16.517  1.00  5.64           H  
ATOM   1409  N   GLN A  99     238.620   5.437 -14.871  1.00  4.95           N  
ATOM   1410  CA  GLN A  99     238.686   4.391 -13.809  1.00  5.34           C  
ATOM   1411  C   GLN A  99     237.433   3.509 -13.882  1.00  5.40           C  
ATOM   1412  O   GLN A  99     237.467   2.342 -13.544  1.00  5.60           O  
ATOM   1413  CB  GLN A  99     238.755   5.067 -12.434  1.00  5.82           C  
ATOM   1414  CG  GLN A  99     237.765   6.236 -12.385  1.00  5.91           C  
ATOM   1415  CD  GLN A  99     237.520   6.640 -10.927  1.00  6.76           C  
ATOM   1416  OE1 GLN A  99     236.540   6.241 -10.328  1.00  7.26           O  
ATOM   1417  NE2 GLN A  99     238.375   7.416 -10.326  1.00  7.23           N  
ATOM   1418  H   GLN A  99     237.826   5.508 -15.439  1.00  4.87           H  
ATOM   1419  HA  GLN A  99     239.566   3.780 -13.956  1.00  5.61           H  
ATOM   1420  HB2 GLN A  99     238.503   4.348 -11.666  1.00  6.24           H  
ATOM   1421  HB3 GLN A  99     239.755   5.438 -12.264  1.00  6.08           H  
ATOM   1422  HG2 GLN A  99     238.176   7.077 -12.932  1.00  5.69           H  
ATOM   1423  HG3 GLN A  99     236.827   5.936 -12.833  1.00  6.00           H  
ATOM   1424 HE21 GLN A  99     239.167   7.737 -10.805  1.00  7.07           H  
ATOM   1425 HE22 GLN A  99     238.223   7.682  -9.393  1.00  7.91           H  
ATOM   1426  N   LEU A 100     236.329   4.067 -14.318  1.00  5.54           N  
ATOM   1427  CA  LEU A 100     235.053   3.286 -14.415  1.00  5.81           C  
ATOM   1428  C   LEU A 100     234.671   3.101 -15.884  1.00  5.81           C  
ATOM   1429  O   LEU A 100     235.096   3.845 -16.748  1.00  6.19           O  
ATOM   1430  CB  LEU A 100     233.929   4.057 -13.712  1.00  6.54           C  
ATOM   1431  CG  LEU A 100     234.192   4.128 -12.200  1.00  7.15           C  
ATOM   1432  CD1 LEU A 100     233.235   5.146 -11.575  1.00  7.54           C  
ATOM   1433  CD2 LEU A 100     233.972   2.747 -11.547  1.00  7.54           C  
ATOM   1434  H   LEU A 100     236.338   5.012 -14.579  1.00  5.67           H  
ATOM   1435  HA  LEU A 100     235.170   2.316 -13.954  1.00  5.86           H  
ATOM   1436  HB2 LEU A 100     233.879   5.058 -14.114  1.00  6.74           H  
ATOM   1437  HB3 LEU A 100     232.989   3.561 -13.892  1.00  6.77           H  
ATOM   1438  HG  LEU A 100     235.211   4.451 -12.030  1.00  7.43           H  
ATOM   1439 HD11 LEU A 100     232.232   4.959 -11.931  1.00  7.75           H  
ATOM   1440 HD12 LEU A 100     233.540   6.145 -11.859  1.00  7.83           H  
ATOM   1441 HD13 LEU A 100     233.263   5.050 -10.501  1.00  7.62           H  
ATOM   1442 HD21 LEU A 100     233.125   2.258 -12.000  1.00  7.75           H  
ATOM   1443 HD22 LEU A 100     233.787   2.871 -10.488  1.00  7.64           H  
ATOM   1444 HD23 LEU A 100     234.852   2.140 -11.681  1.00  7.83           H  
ATOM   1445  N   GLY A 101     233.864   2.108 -16.169  1.00  5.72           N  
ATOM   1446  CA  GLY A 101     233.424   1.846 -17.576  1.00  6.03           C  
ATOM   1447  C   GLY A 101     231.900   1.695 -17.603  1.00  6.35           C  
ATOM   1448  O   GLY A 101     231.300   1.523 -18.646  1.00  6.59           O  
ATOM   1449  H   GLY A 101     233.537   1.528 -15.448  1.00  5.68           H  
ATOM   1450  HA2 GLY A 101     233.716   2.668 -18.216  1.00  6.26           H  
ATOM   1451  HA3 GLY A 101     233.877   0.937 -17.932  1.00  6.11           H  
ATOM   1452  N   LYS A 102     231.273   1.759 -16.460  1.00  6.63           N  
ATOM   1453  CA  LYS A 102     229.791   1.622 -16.403  1.00  7.13           C  
ATOM   1454  C   LYS A 102     229.356   0.405 -17.225  1.00  7.38           C  
ATOM   1455  O   LYS A 102     229.090   0.504 -18.406  1.00  7.58           O  
ATOM   1456  CB  LYS A 102     229.129   2.885 -16.964  1.00  7.56           C  
ATOM   1457  CG  LYS A 102     227.659   2.932 -16.538  1.00  8.14           C  
ATOM   1458  CD  LYS A 102     227.036   4.258 -16.983  1.00  8.58           C  
ATOM   1459  CE  LYS A 102     225.597   4.340 -16.471  1.00  9.20           C  
ATOM   1460  NZ  LYS A 102     224.806   3.209 -17.029  1.00  9.81           N  
ATOM   1461  H   LYS A 102     231.780   1.896 -15.635  1.00  6.69           H  
ATOM   1462  HA  LYS A 102     229.492   1.485 -15.376  1.00  7.22           H  
ATOM   1463  HB2 LYS A 102     229.642   3.755 -16.584  1.00  7.51           H  
ATOM   1464  HB3 LYS A 102     229.189   2.872 -18.043  1.00  7.78           H  
ATOM   1465  HG2 LYS A 102     227.126   2.111 -16.996  1.00  8.50           H  
ATOM   1466  HG3 LYS A 102     227.592   2.849 -15.463  1.00  8.16           H  
ATOM   1467  HD2 LYS A 102     227.611   5.079 -16.580  1.00  8.54           H  
ATOM   1468  HD3 LYS A 102     227.035   4.310 -18.063  1.00  8.76           H  
ATOM   1469  HE2 LYS A 102     225.596   4.283 -15.392  1.00  9.25           H  
ATOM   1470  HE3 LYS A 102     225.156   5.275 -16.784  1.00  9.41           H  
ATOM   1471  HZ1 LYS A 102     225.056   2.331 -16.531  1.00 10.04           H  
ATOM   1472  HZ2 LYS A 102     225.021   3.107 -18.042  1.00  9.92           H  
ATOM   1473  HZ3 LYS A 102     223.793   3.398 -16.909  1.00 10.10           H  
ATOM   1474  N   ASN A 103     229.282  -0.745 -16.609  1.00  7.62           N  
ATOM   1475  CA  ASN A 103     228.863  -1.973 -17.347  1.00  8.04           C  
ATOM   1476  C   ASN A 103     228.041  -2.863 -16.417  1.00  8.26           C  
ATOM   1477  O   ASN A 103     228.505  -3.879 -15.940  1.00  8.45           O  
ATOM   1478  CB  ASN A 103     230.108  -2.734 -17.808  1.00  8.10           C  
ATOM   1479  CG  ASN A 103     230.905  -1.867 -18.782  1.00  8.29           C  
ATOM   1480  OD1 ASN A 103     230.363  -1.352 -19.739  1.00  8.55           O  
ATOM   1481  ND2 ASN A 103     232.179  -1.679 -18.574  1.00  8.47           N  
ATOM   1482  H   ASN A 103     229.503  -0.802 -15.657  1.00  7.69           H  
ATOM   1483  HA  ASN A 103     228.265  -1.702 -18.206  1.00  8.40           H  
ATOM   1484  HB2 ASN A 103     230.719  -2.971 -16.950  1.00  8.40           H  
ATOM   1485  HB3 ASN A 103     229.811  -3.647 -18.299  1.00  8.03           H  
ATOM   1486 HD21 ASN A 103     232.614  -2.090 -17.799  1.00  8.46           H  
ATOM   1487 HD22 ASN A 103     232.700  -1.124 -19.192  1.00  8.79           H  
ATOM   1488  N   GLU A 104     226.820  -2.488 -16.145  1.00  8.47           N  
ATOM   1489  CA  GLU A 104     225.976  -3.314 -15.236  1.00  8.88           C  
ATOM   1490  C   GLU A 104     225.700  -4.672 -15.888  1.00  8.80           C  
ATOM   1491  O   GLU A 104     225.754  -5.695 -15.240  1.00  8.54           O  
ATOM   1492  CB  GLU A 104     224.660  -2.576 -14.939  1.00  9.35           C  
ATOM   1493  CG  GLU A 104     223.776  -2.498 -16.190  1.00  9.73           C  
ATOM   1494  CD  GLU A 104     224.539  -1.806 -17.321  1.00 10.26           C  
ATOM   1495  OE1 GLU A 104     225.117  -0.762 -17.068  1.00 10.62           O  
ATOM   1496  OE2 GLU A 104     224.534  -2.334 -18.422  1.00 10.50           O  
ATOM   1497  H   GLU A 104     226.462  -1.663 -16.531  1.00  8.51           H  
ATOM   1498  HA  GLU A 104     226.508  -3.471 -14.310  1.00  9.14           H  
ATOM   1499  HB2 GLU A 104     224.126  -3.103 -14.165  1.00  9.44           H  
ATOM   1500  HB3 GLU A 104     224.882  -1.576 -14.599  1.00  9.59           H  
ATOM   1501  HG2 GLU A 104     223.484  -3.490 -16.498  1.00  9.84           H  
ATOM   1502  HG3 GLU A 104     222.889  -1.924 -15.961  1.00  9.77           H  
ATOM   1503  N   GLU A 105     225.413  -4.684 -17.165  1.00  9.25           N  
ATOM   1504  CA  GLU A 105     225.136  -5.971 -17.881  1.00  9.39           C  
ATOM   1505  C   GLU A 105     224.555  -5.644 -19.268  1.00  9.66           C  
ATOM   1506  O   GLU A 105     223.521  -5.015 -19.384  1.00  9.84           O  
ATOM   1507  CB  GLU A 105     224.127  -6.843 -17.070  1.00  9.80           C  
ATOM   1508  CG  GLU A 105     224.818  -8.103 -16.517  1.00 10.32           C  
ATOM   1509  CD  GLU A 105     223.924  -8.764 -15.469  1.00 10.66           C  
ATOM   1510  OE1 GLU A 105     223.524  -8.074 -14.547  1.00 10.87           O  
ATOM   1511  OE2 GLU A 105     223.658  -9.947 -15.607  1.00 10.89           O  
ATOM   1512  H   GLU A 105     225.383  -3.842 -17.660  1.00  9.63           H  
ATOM   1513  HA  GLU A 105     226.068  -6.506 -18.011  1.00  9.25           H  
ATOM   1514  HB2 GLU A 105     223.727  -6.270 -16.250  1.00  9.75           H  
ATOM   1515  HB3 GLU A 105     223.310  -7.150 -17.708  1.00 10.03           H  
ATOM   1516  HG2 GLU A 105     224.995  -8.797 -17.327  1.00 10.57           H  
ATOM   1517  HG3 GLU A 105     225.760  -7.837 -16.069  1.00 10.43           H  
ATOM   1518  N   GLY A 106     225.205  -6.073 -20.313  1.00  9.89           N  
ATOM   1519  CA  GLY A 106     224.685  -5.797 -21.681  1.00 10.35           C  
ATOM   1520  C   GLY A 106     223.550  -6.778 -21.997  1.00 10.43           C  
ATOM   1521  O   GLY A 106     223.427  -7.263 -23.106  1.00 10.73           O  
ATOM   1522  H   GLY A 106     226.034  -6.585 -20.200  1.00  9.89           H  
ATOM   1523  HA2 GLY A 106     224.314  -4.781 -21.726  1.00 10.65           H  
ATOM   1524  HA3 GLY A 106     225.481  -5.926 -22.398  1.00 10.51           H  
ATOM   1525  N   ALA A 107     222.732  -7.079 -21.027  1.00 10.35           N  
ATOM   1526  CA  ALA A 107     221.614  -8.030 -21.256  1.00 10.57           C  
ATOM   1527  C   ALA A 107     222.151  -9.319 -21.889  1.00 10.53           C  
ATOM   1528  O   ALA A 107     221.702  -9.731 -22.936  1.00 10.82           O  
ATOM   1529  CB  ALA A 107     220.587  -7.390 -22.195  1.00 11.04           C  
ATOM   1530  H   ALA A 107     222.859  -6.684 -20.139  1.00 10.27           H  
ATOM   1531  HA  ALA A 107     221.144  -8.262 -20.313  1.00 10.65           H  
ATOM   1532  HB1 ALA A 107     220.070  -6.594 -21.678  1.00 11.24           H  
ATOM   1533  HB2 ALA A 107     219.876  -8.138 -22.508  1.00 11.22           H  
ATOM   1534  HB3 ALA A 107     221.092  -6.986 -23.060  1.00 11.20           H  
ATOM   1535  N   PRO A 108     223.105  -9.952 -21.253  1.00 10.35           N  
ATOM   1536  CA  PRO A 108     223.712 -11.218 -21.759  1.00 10.46           C  
ATOM   1537  C   PRO A 108     222.823 -12.435 -21.468  1.00 10.47           C  
ATOM   1538  O   PRO A 108     223.219 -13.359 -20.786  1.00 10.45           O  
ATOM   1539  CB  PRO A 108     225.027 -11.302 -20.979  1.00 10.48           C  
ATOM   1540  CG  PRO A 108     224.713 -10.665 -19.666  1.00 10.43           C  
ATOM   1541  CD  PRO A 108     223.719  -9.538 -19.973  1.00 10.25           C  
ATOM   1542  HA  PRO A 108     223.918 -11.143 -22.814  1.00 10.72           H  
ATOM   1543  HB2 PRO A 108     225.328 -12.333 -20.844  1.00 10.46           H  
ATOM   1544  HB3 PRO A 108     225.800 -10.744 -21.485  1.00 10.75           H  
ATOM   1545  HG2 PRO A 108     224.265 -11.392 -19.001  1.00 10.54           H  
ATOM   1546  HG3 PRO A 108     225.606 -10.255 -19.222  1.00 10.59           H  
ATOM   1547  HD2 PRO A 108     222.972  -9.464 -19.192  1.00 10.26           H  
ATOM   1548  HD3 PRO A 108     224.239  -8.604 -20.091  1.00 10.24           H  
ATOM   1549  N   GLN A 109     221.618 -12.438 -21.971  1.00 10.69           N  
ATOM   1550  CA  GLN A 109     220.711 -13.593 -21.712  1.00 10.86           C  
ATOM   1551  C   GLN A 109     221.375 -14.888 -22.190  1.00 10.48           C  
ATOM   1552  O   GLN A 109     222.330 -15.358 -21.606  1.00 10.53           O  
ATOM   1553  CB  GLN A 109     219.395 -13.391 -22.464  1.00 11.07           C  
ATOM   1554  CG  GLN A 109     218.647 -12.200 -21.866  1.00 11.24           C  
ATOM   1555  CD  GLN A 109     217.326 -12.001 -22.609  1.00 11.64           C  
ATOM   1556  OE1 GLN A 109     216.577 -12.939 -22.798  1.00 11.81           O  
ATOM   1557  NE2 GLN A 109     217.004 -10.811 -23.040  1.00 12.00           N  
ATOM   1558  H   GLN A 109     221.309 -11.681 -22.512  1.00 10.87           H  
ATOM   1559  HA  GLN A 109     220.511 -13.663 -20.653  1.00 11.28           H  
ATOM   1560  HB2 GLN A 109     219.603 -13.201 -23.507  1.00 11.11           H  
ATOM   1561  HB3 GLN A 109     218.787 -14.280 -22.370  1.00 11.31           H  
ATOM   1562  HG2 GLN A 109     218.446 -12.386 -20.821  1.00 11.29           H  
ATOM   1563  HG3 GLN A 109     219.249 -11.311 -21.966  1.00 11.27           H  
ATOM   1564 HE21 GLN A 109     217.607 -10.054 -22.887  1.00 12.01           H  
ATOM   1565 HE22 GLN A 109     216.160 -10.673 -23.515  1.00 12.39           H  
ATOM   1566  N   GLU A 110     220.878 -15.469 -23.249  1.00 10.29           N  
ATOM   1567  CA  GLU A 110     221.488 -16.734 -23.756  1.00 10.06           C  
ATOM   1568  C   GLU A 110     220.873 -17.086 -25.115  1.00 10.19           C  
ATOM   1569  O   GLU A 110     221.412 -17.876 -25.863  1.00 10.41           O  
ATOM   1570  CB  GLU A 110     221.212 -17.867 -22.758  1.00 10.21           C  
ATOM   1571  CG  GLU A 110     221.979 -19.126 -23.177  1.00 10.04           C  
ATOM   1572  CD  GLU A 110     221.759 -20.229 -22.137  1.00 10.50           C  
ATOM   1573  OE1 GLU A 110     220.617 -20.451 -21.772  1.00 10.75           O  
ATOM   1574  OE2 GLU A 110     222.734 -20.833 -21.725  1.00 10.80           O  
ATOM   1575  H   GLU A 110     220.109 -15.076 -23.711  1.00 10.43           H  
ATOM   1576  HA  GLU A 110     222.555 -16.602 -23.864  1.00  9.91           H  
ATOM   1577  HB2 GLU A 110     221.530 -17.565 -21.771  1.00 10.52           H  
ATOM   1578  HB3 GLU A 110     220.152 -18.083 -22.744  1.00 10.38           H  
ATOM   1579  HG2 GLU A 110     221.623 -19.464 -24.138  1.00 10.03           H  
ATOM   1580  HG3 GLU A 110     223.032 -18.902 -23.243  1.00  9.86           H  
ATOM   1581  N   GLY A 111     219.749 -16.506 -25.438  1.00 10.23           N  
ATOM   1582  CA  GLY A 111     219.106 -16.813 -26.747  1.00 10.52           C  
ATOM   1583  C   GLY A 111     217.981 -15.811 -27.016  1.00 10.22           C  
ATOM   1584  O   GLY A 111     217.753 -14.896 -26.251  1.00 10.32           O  
ATOM   1585  H   GLY A 111     219.331 -15.871 -24.824  1.00 10.19           H  
ATOM   1586  HA2 GLY A 111     219.847 -16.743 -27.534  1.00 10.91           H  
ATOM   1587  HA3 GLY A 111     218.699 -17.815 -26.720  1.00 10.74           H  
ATOM   1588  N   ILE A 112     217.276 -15.977 -28.099  1.00 10.08           N  
ATOM   1589  CA  ILE A 112     216.163 -15.039 -28.422  1.00 10.05           C  
ATOM   1590  C   ILE A 112     214.934 -15.389 -27.573  1.00  9.95           C  
ATOM   1591  O   ILE A 112     214.213 -14.519 -27.129  1.00 10.04           O  
ATOM   1592  CB  ILE A 112     215.809 -15.134 -29.922  1.00 10.26           C  
ATOM   1593  CG1 ILE A 112     215.858 -16.616 -30.389  1.00 10.38           C  
ATOM   1594  CG2 ILE A 112     216.775 -14.268 -30.746  1.00 10.48           C  
ATOM   1595  CD1 ILE A 112     217.265 -17.022 -30.865  1.00 10.70           C  
ATOM   1596  H   ILE A 112     217.473 -16.724 -28.699  1.00 10.16           H  
ATOM   1597  HA  ILE A 112     216.472 -14.030 -28.191  1.00 10.21           H  
ATOM   1598  HB  ILE A 112     214.808 -14.753 -30.068  1.00 10.47           H  
ATOM   1599 HG12 ILE A 112     215.566 -17.260 -29.570  1.00 10.57           H  
ATOM   1600 HG13 ILE A 112     215.162 -16.753 -31.207  1.00 10.32           H  
ATOM   1601 HG21 ILE A 112     216.526 -13.226 -30.613  1.00 10.66           H  
ATOM   1602 HG22 ILE A 112     216.688 -14.528 -31.790  1.00 10.59           H  
ATOM   1603 HG23 ILE A 112     217.788 -14.442 -30.413  1.00 10.56           H  
ATOM   1604 HD11 ILE A 112     218.017 -16.477 -30.317  1.00 11.05           H  
ATOM   1605 HD12 ILE A 112     217.364 -16.802 -31.918  1.00 10.89           H  
ATOM   1606 HD13 ILE A 112     217.406 -18.083 -30.710  1.00 10.61           H  
ATOM   1607  N   LEU A 113     214.689 -16.651 -27.353  1.00  9.98           N  
ATOM   1608  CA  LEU A 113     213.504 -17.053 -26.543  1.00 10.10           C  
ATOM   1609  C   LEU A 113     213.723 -16.642 -25.085  1.00 10.16           C  
ATOM   1610  O   LEU A 113     214.840 -16.456 -24.640  1.00 10.44           O  
ATOM   1611  CB  LEU A 113     213.314 -18.574 -26.607  1.00 10.47           C  
ATOM   1612  CG  LEU A 113     213.148 -19.027 -28.062  1.00 10.74           C  
ATOM   1613  CD1 LEU A 113     213.002 -20.552 -28.093  1.00 10.93           C  
ATOM   1614  CD2 LEU A 113     211.897 -18.373 -28.680  1.00 11.26           C  
ATOM   1615  H   LEU A 113     215.284 -17.338 -27.726  1.00 10.07           H  
ATOM   1616  HA  LEU A 113     212.624 -16.563 -26.923  1.00 10.12           H  
ATOM   1617  HB2 LEU A 113     214.178 -19.063 -26.179  1.00 10.70           H  
ATOM   1618  HB3 LEU A 113     212.437 -18.850 -26.045  1.00 10.56           H  
ATOM   1619  HG  LEU A 113     214.023 -18.740 -28.628  1.00 10.68           H  
ATOM   1620 HD11 LEU A 113     212.724 -20.868 -29.088  1.00 11.01           H  
ATOM   1621 HD12 LEU A 113     212.237 -20.854 -27.392  1.00 11.04           H  
ATOM   1622 HD13 LEU A 113     213.941 -21.008 -27.818  1.00 11.09           H  
ATOM   1623 HD21 LEU A 113     211.548 -18.968 -29.514  1.00 11.54           H  
ATOM   1624 HD22 LEU A 113     212.146 -17.383 -29.032  1.00 11.47           H  
ATOM   1625 HD23 LEU A 113     211.115 -18.305 -27.935  1.00 11.37           H  
ATOM   1626  N   GLU A 114     212.666 -16.497 -24.337  1.00 10.11           N  
ATOM   1627  CA  GLU A 114     212.809 -16.099 -22.908  1.00 10.38           C  
ATOM   1628  C   GLU A 114     213.757 -17.071 -22.194  1.00  9.94           C  
ATOM   1629  O   GLU A 114     214.069 -16.907 -21.031  1.00 10.16           O  
ATOM   1630  CB  GLU A 114     211.438 -16.134 -22.230  1.00 10.82           C  
ATOM   1631  CG  GLU A 114     210.553 -15.028 -22.812  1.00 11.27           C  
ATOM   1632  CD  GLU A 114     209.164 -15.090 -22.170  1.00 11.70           C  
ATOM   1633  OE1 GLU A 114     209.080 -14.919 -20.965  1.00 11.75           O  
ATOM   1634  OE2 GLU A 114     208.210 -15.310 -22.894  1.00 12.14           O  
ATOM   1635  H   GLU A 114     211.774 -16.652 -24.715  1.00 10.04           H  
ATOM   1636  HA  GLU A 114     213.207 -15.096 -22.850  1.00 10.78           H  
ATOM   1637  HB2 GLU A 114     210.974 -17.093 -22.401  1.00 11.07           H  
ATOM   1638  HB3 GLU A 114     211.559 -15.977 -21.169  1.00 10.82           H  
ATOM   1639  HG2 GLU A 114     211.002 -14.064 -22.607  1.00 11.36           H  
ATOM   1640  HG3 GLU A 114     210.463 -15.164 -23.878  1.00 11.43           H  
ATOM   1641  N   ASP A 115     214.206 -18.088 -22.880  1.00  9.54           N  
ATOM   1642  CA  ASP A 115     215.125 -19.076 -22.250  1.00  9.33           C  
ATOM   1643  C   ASP A 115     214.433 -19.734 -21.057  1.00  9.15           C  
ATOM   1644  O   ASP A 115     215.058 -20.054 -20.065  1.00  9.40           O  
ATOM   1645  CB  ASP A 115     216.404 -18.374 -21.782  1.00  9.74           C  
ATOM   1646  CG  ASP A 115     217.474 -19.422 -21.477  1.00 10.00           C  
ATOM   1647  OD1 ASP A 115     217.776 -20.208 -22.362  1.00 10.21           O  
ATOM   1648  OD2 ASP A 115     217.972 -19.423 -20.362  1.00 10.19           O  
ATOM   1649  H   ASP A 115     213.933 -18.205 -23.811  1.00  9.53           H  
ATOM   1650  HA  ASP A 115     215.380 -19.836 -22.973  1.00  9.28           H  
ATOM   1651  HB2 ASP A 115     216.757 -17.713 -22.560  1.00  9.80           H  
ATOM   1652  HB3 ASP A 115     216.203 -17.804 -20.890  1.00 10.04           H  
ATOM   1653  N   MET A 116     213.142 -19.944 -21.153  1.00  8.95           N  
ATOM   1654  CA  MET A 116     212.386 -20.594 -20.038  1.00  9.00           C  
ATOM   1655  C   MET A 116     211.477 -21.713 -20.586  1.00  8.93           C  
ATOM   1656  O   MET A 116     210.379 -21.906 -20.103  1.00  9.23           O  
ATOM   1657  CB  MET A 116     211.521 -19.534 -19.339  1.00  9.49           C  
ATOM   1658  CG  MET A 116     211.107 -20.025 -17.945  1.00  9.79           C  
ATOM   1659  SD  MET A 116     209.591 -19.176 -17.432  1.00  9.96           S  
ATOM   1660  CE  MET A 116     210.290 -17.512 -17.297  1.00 10.65           C  
ATOM   1661  H   MET A 116     212.668 -19.679 -21.967  1.00  8.94           H  
ATOM   1662  HA  MET A 116     213.073 -21.020 -19.321  1.00  9.00           H  
ATOM   1663  HB2 MET A 116     212.085 -18.619 -19.244  1.00  9.64           H  
ATOM   1664  HB3 MET A 116     210.636 -19.347 -19.927  1.00  9.73           H  
ATOM   1665  HG2 MET A 116     210.927 -21.089 -17.970  1.00  9.93           H  
ATOM   1666  HG3 MET A 116     211.895 -19.810 -17.237  1.00 10.02           H  
ATOM   1667  HE1 MET A 116     210.526 -17.142 -18.284  1.00 10.82           H  
ATOM   1668  HE2 MET A 116     211.190 -17.546 -16.704  1.00 10.91           H  
ATOM   1669  HE3 MET A 116     209.573 -16.857 -16.822  1.00 10.87           H  
ATOM   1670  N   PRO A 117     211.925 -22.460 -21.573  1.00  8.74           N  
ATOM   1671  CA  PRO A 117     211.121 -23.582 -22.150  1.00  8.79           C  
ATOM   1672  C   PRO A 117     211.034 -24.756 -21.170  1.00  8.92           C  
ATOM   1673  O   PRO A 117     210.263 -25.675 -21.352  1.00  9.07           O  
ATOM   1674  CB  PRO A 117     211.910 -23.984 -23.406  1.00  8.81           C  
ATOM   1675  CG  PRO A 117     213.320 -23.610 -23.089  1.00  8.82           C  
ATOM   1676  CD  PRO A 117     213.231 -22.331 -22.255  1.00  8.70           C  
ATOM   1677  HA  PRO A 117     210.135 -23.245 -22.424  1.00  9.00           H  
ATOM   1678  HB2 PRO A 117     211.824 -25.049 -23.591  1.00  8.85           H  
ATOM   1679  HB3 PRO A 117     211.563 -23.426 -24.263  1.00  9.02           H  
ATOM   1680  HG2 PRO A 117     213.795 -24.401 -22.515  1.00  8.86           H  
ATOM   1681  HG3 PRO A 117     213.875 -23.421 -23.995  1.00  9.08           H  
ATOM   1682  HD2 PRO A 117     214.043 -22.283 -21.537  1.00  8.72           H  
ATOM   1683  HD3 PRO A 117     213.232 -21.467 -22.901  1.00  8.81           H  
ATOM   1684  N   VAL A 118     211.835 -24.727 -20.138  1.00  9.10           N  
ATOM   1685  CA  VAL A 118     211.826 -25.836 -19.146  1.00  9.48           C  
ATOM   1686  C   VAL A 118     210.409 -26.046 -18.610  1.00  9.26           C  
ATOM   1687  O   VAL A 118     209.719 -25.108 -18.259  1.00  9.38           O  
ATOM   1688  CB  VAL A 118     212.761 -25.483 -17.990  1.00 10.05           C  
ATOM   1689  CG1 VAL A 118     212.196 -24.286 -17.220  1.00 10.23           C  
ATOM   1690  CG2 VAL A 118     212.880 -26.682 -17.047  1.00 10.62           C  
ATOM   1691  H   VAL A 118     212.454 -23.975 -20.022  1.00  9.15           H  
ATOM   1692  HA  VAL A 118     212.173 -26.742 -19.621  1.00  9.74           H  
ATOM   1693  HB  VAL A 118     213.737 -25.230 -18.379  1.00 10.17           H  
ATOM   1694 HG11 VAL A 118     211.879 -23.527 -17.919  1.00 10.23           H  
ATOM   1695 HG12 VAL A 118     212.957 -23.883 -16.570  1.00 10.44           H  
ATOM   1696 HG13 VAL A 118     211.351 -24.607 -16.629  1.00 10.38           H  
ATOM   1697 HG21 VAL A 118     211.942 -26.826 -16.533  1.00 10.90           H  
ATOM   1698 HG22 VAL A 118     213.662 -26.493 -16.325  1.00 10.73           H  
ATOM   1699 HG23 VAL A 118     213.121 -27.568 -17.617  1.00 10.83           H  
ATOM   1700  N   ASP A 119     209.973 -27.277 -18.540  1.00  9.13           N  
ATOM   1701  CA  ASP A 119     208.599 -27.571 -18.026  1.00  9.08           C  
ATOM   1702  C   ASP A 119     208.695 -27.974 -16.540  1.00  8.95           C  
ATOM   1703  O   ASP A 119     209.448 -28.865 -16.200  1.00  9.03           O  
ATOM   1704  CB  ASP A 119     208.009 -28.737 -18.824  1.00  9.13           C  
ATOM   1705  CG  ASP A 119     208.118 -28.436 -20.320  1.00  9.37           C  
ATOM   1706  OD1 ASP A 119     207.583 -27.424 -20.741  1.00  9.48           O  
ATOM   1707  OD2 ASP A 119     208.735 -29.223 -21.020  1.00  9.67           O  
ATOM   1708  H   ASP A 119     210.554 -28.014 -18.824  1.00  9.18           H  
ATOM   1709  HA  ASP A 119     207.976 -26.701 -18.150  1.00  9.36           H  
ATOM   1710  HB2 ASP A 119     208.557 -29.642 -18.596  1.00  9.10           H  
ATOM   1711  HB3 ASP A 119     206.970 -28.869 -18.558  1.00  9.32           H  
ATOM   1712  N   PRO A 120     207.954 -27.342 -15.652  1.00  9.01           N  
ATOM   1713  CA  PRO A 120     208.007 -27.684 -14.200  1.00  9.18           C  
ATOM   1714  C   PRO A 120     207.283 -29.002 -13.892  1.00  9.06           C  
ATOM   1715  O   PRO A 120     207.390 -29.542 -12.810  1.00  9.22           O  
ATOM   1716  CB  PRO A 120     207.312 -26.496 -13.522  1.00  9.52           C  
ATOM   1717  CG  PRO A 120     206.353 -25.980 -14.544  1.00  9.55           C  
ATOM   1718  CD  PRO A 120     206.991 -26.254 -15.912  1.00  9.20           C  
ATOM   1719  HA  PRO A 120     209.033 -27.738 -13.869  1.00  9.39           H  
ATOM   1720  HB2 PRO A 120     206.788 -26.817 -12.630  1.00  9.54           H  
ATOM   1721  HB3 PRO A 120     208.036 -25.730 -13.277  1.00  9.90           H  
ATOM   1722  HG2 PRO A 120     205.407 -26.505 -14.459  1.00  9.73           H  
ATOM   1723  HG3 PRO A 120     206.199 -24.918 -14.418  1.00  9.84           H  
ATOM   1724  HD2 PRO A 120     206.238 -26.573 -16.623  1.00  9.24           H  
ATOM   1725  HD3 PRO A 120     207.512 -25.377 -16.273  1.00  9.28           H  
ATOM   1726  N   ASP A 121     206.543 -29.514 -14.833  1.00  8.99           N  
ATOM   1727  CA  ASP A 121     205.807 -30.786 -14.594  1.00  9.03           C  
ATOM   1728  C   ASP A 121     206.797 -31.927 -14.356  1.00  9.16           C  
ATOM   1729  O   ASP A 121     206.559 -32.803 -13.549  1.00  9.24           O  
ATOM   1730  CB  ASP A 121     204.940 -31.106 -15.813  1.00  9.32           C  
ATOM   1731  CG  ASP A 121     205.814 -31.154 -17.071  1.00  9.71           C  
ATOM   1732  OD1 ASP A 121     206.981 -30.816 -16.974  1.00 10.10           O  
ATOM   1733  OD2 ASP A 121     205.297 -31.522 -18.113  1.00  9.83           O  
ATOM   1734  H   ASP A 121     206.466 -29.058 -15.698  1.00  9.04           H  
ATOM   1735  HA  ASP A 121     205.175 -30.677 -13.725  1.00  9.01           H  
ATOM   1736  HB2 ASP A 121     204.461 -32.067 -15.671  1.00  9.44           H  
ATOM   1737  HB3 ASP A 121     204.186 -30.342 -15.931  1.00  9.41           H  
ATOM   1738  N   ASN A 122     207.903 -31.927 -15.046  1.00  9.45           N  
ATOM   1739  CA  ASN A 122     208.898 -33.018 -14.848  1.00  9.87           C  
ATOM   1740  C   ASN A 122     210.200 -32.673 -15.580  1.00 10.05           C  
ATOM   1741  O   ASN A 122     210.914 -33.542 -16.036  1.00 10.41           O  
ATOM   1742  CB  ASN A 122     208.333 -34.329 -15.401  1.00 10.31           C  
ATOM   1743  CG  ASN A 122     207.895 -34.124 -16.850  1.00 10.57           C  
ATOM   1744  OD1 ASN A 122     207.381 -35.030 -17.477  1.00 10.54           O  
ATOM   1745  ND2 ASN A 122     208.076 -32.962 -17.414  1.00 11.06           N  
ATOM   1746  H   ASN A 122     208.080 -31.211 -15.692  1.00  9.56           H  
ATOM   1747  HA  ASN A 122     209.101 -33.130 -13.794  1.00 10.02           H  
ATOM   1748  HB2 ASN A 122     209.094 -35.094 -15.361  1.00 10.28           H  
ATOM   1749  HB3 ASN A 122     207.485 -34.635 -14.810  1.00 10.72           H  
ATOM   1750 HD21 ASN A 122     208.492 -32.233 -16.908  1.00 11.24           H  
ATOM   1751 HD22 ASN A 122     207.796 -32.818 -18.341  1.00 11.38           H  
ATOM   1752  N   GLU A 123     210.509 -31.410 -15.694  1.00 10.03           N  
ATOM   1753  CA  GLU A 123     211.762 -30.999 -16.395  1.00 10.47           C  
ATOM   1754  C   GLU A 123     211.656 -31.340 -17.884  1.00 10.80           C  
ATOM   1755  O   GLU A 123     211.865 -30.502 -18.740  1.00 11.19           O  
ATOM   1756  CB  GLU A 123     212.967 -31.732 -15.772  1.00 10.42           C  
ATOM   1757  CG  GLU A 123     214.248 -30.919 -15.991  1.00 10.81           C  
ATOM   1758  CD  GLU A 123     214.545 -30.838 -17.488  1.00 11.11           C  
ATOM   1759  OE1 GLU A 123     214.434 -31.856 -18.149  1.00 11.13           O  
ATOM   1760  OE2 GLU A 123     214.881 -29.757 -17.948  1.00 11.51           O  
ATOM   1761  H   GLU A 123     209.914 -30.727 -15.318  1.00  9.88           H  
ATOM   1762  HA  GLU A 123     211.892 -29.931 -16.286  1.00 10.85           H  
ATOM   1763  HB2 GLU A 123     212.799 -31.856 -14.711  1.00 10.21           H  
ATOM   1764  HB3 GLU A 123     213.082 -32.704 -16.230  1.00 10.53           H  
ATOM   1765  HG2 GLU A 123     214.118 -29.920 -15.593  1.00 10.92           H  
ATOM   1766  HG3 GLU A 123     215.073 -31.404 -15.491  1.00 10.98           H  
ATOM   1767  N   ALA A 124     211.332 -32.565 -18.201  1.00 10.87           N  
ATOM   1768  CA  ALA A 124     211.208 -32.963 -19.633  1.00 11.45           C  
ATOM   1769  C   ALA A 124     210.294 -34.185 -19.737  1.00 11.44           C  
ATOM   1770  O   ALA A 124     209.293 -34.278 -19.057  1.00 11.63           O  
ATOM   1771  CB  ALA A 124     212.592 -33.305 -20.194  1.00 11.92           C  
ATOM   1772  H   ALA A 124     211.169 -33.225 -17.496  1.00 10.70           H  
ATOM   1773  HA  ALA A 124     210.780 -32.147 -20.199  1.00 11.76           H  
ATOM   1774  HB1 ALA A 124     212.502 -33.561 -21.241  1.00 12.17           H  
ATOM   1775  HB2 ALA A 124     213.006 -34.144 -19.649  1.00 12.11           H  
ATOM   1776  HB3 ALA A 124     213.244 -32.451 -20.089  1.00 11.99           H  
ATOM   1777  N   TYR A 125     210.625 -35.126 -20.578  1.00 11.45           N  
ATOM   1778  CA  TYR A 125     209.764 -36.334 -20.708  1.00 11.70           C  
ATOM   1779  C   TYR A 125     209.556 -36.947 -19.324  1.00 11.82           C  
ATOM   1780  O   TYR A 125     208.490 -36.856 -18.750  1.00 11.87           O  
ATOM   1781  CB  TYR A 125     210.456 -37.354 -21.616  1.00 12.08           C  
ATOM   1782  CG  TYR A 125     210.617 -36.770 -22.999  1.00 11.99           C  
ATOM   1783  CD1 TYR A 125     211.704 -35.934 -23.285  1.00 12.11           C  
ATOM   1784  CD2 TYR A 125     209.681 -37.068 -23.998  1.00 12.02           C  
ATOM   1785  CE1 TYR A 125     211.853 -35.395 -24.567  1.00 12.26           C  
ATOM   1786  CE2 TYR A 125     209.832 -36.529 -25.282  1.00 12.16           C  
ATOM   1787  CZ  TYR A 125     210.917 -35.693 -25.567  1.00 12.28           C  
ATOM   1788  OH  TYR A 125     211.065 -35.162 -26.832  1.00 12.63           O  
ATOM   1789  H   TYR A 125     211.438 -35.040 -21.120  1.00 11.44           H  
ATOM   1790  HA  TYR A 125     208.810 -36.057 -21.131  1.00 11.74           H  
ATOM   1791  HB2 TYR A 125     211.428 -37.595 -21.209  1.00 12.29           H  
ATOM   1792  HB3 TYR A 125     209.858 -38.250 -21.670  1.00 12.42           H  
ATOM   1793  HD1 TYR A 125     212.426 -35.699 -22.516  1.00 12.26           H  
ATOM   1794  HD2 TYR A 125     208.843 -37.716 -23.776  1.00 12.10           H  
ATOM   1795  HE1 TYR A 125     212.691 -34.751 -24.786  1.00 12.52           H  
ATOM   1796  HE2 TYR A 125     209.113 -36.757 -26.053  1.00 12.34           H  
ATOM   1797  HH  TYR A 125     211.980 -34.887 -26.935  1.00 12.87           H  
ATOM   1798  N   GLU A 126     210.573 -37.561 -18.778  1.00 12.06           N  
ATOM   1799  CA  GLU A 126     210.447 -38.174 -17.420  1.00 12.38           C  
ATOM   1800  C   GLU A 126     211.813 -38.164 -16.735  1.00 12.74           C  
ATOM   1801  O   GLU A 126     212.571 -39.109 -16.834  1.00 12.99           O  
ATOM   1802  CB  GLU A 126     209.962 -39.626 -17.529  1.00 12.49           C  
ATOM   1803  CG  GLU A 126     208.506 -39.667 -17.996  1.00 12.83           C  
ATOM   1804  CD  GLU A 126     208.040 -41.120 -18.069  1.00 13.31           C  
ATOM   1805  OE1 GLU A 126     208.830 -41.992 -17.743  1.00 13.68           O  
ATOM   1806  OE2 GLU A 126     206.900 -41.335 -18.449  1.00 13.46           O  
ATOM   1807  H   GLU A 126     211.428 -37.610 -19.257  1.00 12.16           H  
ATOM   1808  HA  GLU A 126     209.748 -37.603 -16.826  1.00 12.50           H  
ATOM   1809  HB2 GLU A 126     210.583 -40.155 -18.238  1.00 12.39           H  
ATOM   1810  HB3 GLU A 126     210.040 -40.100 -16.563  1.00 12.63           H  
ATOM   1811  HG2 GLU A 126     207.888 -39.122 -17.298  1.00 12.89           H  
ATOM   1812  HG3 GLU A 126     208.426 -39.221 -18.973  1.00 12.87           H  
ATOM   1813  N   MET A 127     212.140 -37.111 -16.031  1.00 12.95           N  
ATOM   1814  CA  MET A 127     213.462 -37.068 -15.339  1.00 13.47           C  
ATOM   1815  C   MET A 127     214.554 -37.380 -16.385  1.00 13.66           C  
ATOM   1816  O   MET A 127     214.261 -37.444 -17.565  1.00 13.92           O  
ATOM   1817  CB  MET A 127     213.455 -38.108 -14.189  1.00 13.87           C  
ATOM   1818  CG  MET A 127     212.016 -38.368 -13.711  1.00 14.26           C  
ATOM   1819  SD  MET A 127     212.047 -38.942 -11.993  1.00 14.67           S  
ATOM   1820  CE  MET A 127     211.834 -37.329 -11.203  1.00 15.18           C  
ATOM   1821  H   MET A 127     211.522 -36.357 -15.953  1.00 12.87           H  
ATOM   1822  HA  MET A 127     213.623 -36.078 -14.935  1.00 13.60           H  
ATOM   1823  HB2 MET A 127     213.887 -39.037 -14.532  1.00 13.94           H  
ATOM   1824  HB3 MET A 127     214.027 -37.727 -13.355  1.00 13.98           H  
ATOM   1825  HG2 MET A 127     211.441 -37.453 -13.769  1.00 14.44           H  
ATOM   1826  HG3 MET A 127     211.558 -39.126 -14.334  1.00 14.30           H  
ATOM   1827  HE1 MET A 127     212.509 -36.615 -11.655  1.00 15.30           H  
ATOM   1828  HE2 MET A 127     212.051 -37.411 -10.151  1.00 15.24           H  
ATOM   1829  HE3 MET A 127     210.812 -36.997 -11.332  1.00 15.46           H  
ATOM   1830  N   PRO A 128     215.795 -37.574 -15.991  1.00 13.68           N  
ATOM   1831  CA  PRO A 128     216.889 -37.878 -16.964  1.00 14.01           C  
ATOM   1832  C   PRO A 128     216.546 -39.075 -17.859  1.00 14.23           C  
ATOM   1833  O   PRO A 128     215.658 -39.847 -17.562  1.00 14.60           O  
ATOM   1834  CB  PRO A 128     218.109 -38.164 -16.075  1.00 14.09           C  
ATOM   1835  CG  PRO A 128     217.820 -37.447 -14.796  1.00 13.89           C  
ATOM   1836  CD  PRO A 128     216.307 -37.529 -14.608  1.00 13.58           C  
ATOM   1837  HA  PRO A 128     217.085 -37.012 -17.576  1.00 14.21           H  
ATOM   1838  HB2 PRO A 128     218.208 -39.229 -15.897  1.00 14.21           H  
ATOM   1839  HB3 PRO A 128     219.010 -37.773 -16.526  1.00 14.30           H  
ATOM   1840  HG2 PRO A 128     218.334 -37.928 -13.974  1.00 14.07           H  
ATOM   1841  HG3 PRO A 128     218.122 -36.413 -14.873  1.00 13.97           H  
ATOM   1842  HD2 PRO A 128     216.054 -38.430 -14.071  1.00 13.56           H  
ATOM   1843  HD3 PRO A 128     215.938 -36.654 -14.097  1.00 13.50           H  
ATOM   1844  N   SER A 129     217.220 -39.212 -18.966  1.00 14.15           N  
ATOM   1845  CA  SER A 129     216.913 -40.337 -19.897  1.00 14.52           C  
ATOM   1846  C   SER A 129     217.059 -41.683 -19.182  1.00 14.61           C  
ATOM   1847  O   SER A 129     216.243 -42.564 -19.353  1.00 14.73           O  
ATOM   1848  CB  SER A 129     217.881 -40.291 -21.078  1.00 14.64           C  
ATOM   1849  OG  SER A 129     219.215 -40.393 -20.598  1.00 14.80           O  
ATOM   1850  H   SER A 129     217.916 -38.564 -19.199  1.00 13.95           H  
ATOM   1851  HA  SER A 129     215.903 -40.236 -20.262  1.00 14.81           H  
ATOM   1852  HB2 SER A 129     217.680 -41.113 -21.744  1.00 14.87           H  
ATOM   1853  HB3 SER A 129     217.751 -39.358 -21.610  1.00 14.55           H  
ATOM   1854  HG  SER A 129     219.400 -41.321 -20.427  1.00 14.78           H  
ATOM   1855  N   GLU A 130     218.090 -41.845 -18.384  1.00 14.69           N  
ATOM   1856  CA  GLU A 130     218.311 -43.138 -17.652  1.00 14.92           C  
ATOM   1857  C   GLU A 130     217.871 -44.329 -18.514  1.00 15.03           C  
ATOM   1858  O   GLU A 130     217.932 -44.283 -19.727  1.00 15.30           O  
ATOM   1859  CB  GLU A 130     217.541 -43.142 -16.319  1.00 14.96           C  
ATOM   1860  CG  GLU A 130     216.025 -43.059 -16.552  1.00 15.13           C  
ATOM   1861  CD  GLU A 130     215.299 -43.191 -15.210  1.00 15.41           C  
ATOM   1862  OE1 GLU A 130     215.958 -43.482 -14.227  1.00 15.64           O  
ATOM   1863  OE2 GLU A 130     214.095 -42.997 -15.190  1.00 15.53           O  
ATOM   1864  H   GLU A 130     218.730 -41.113 -18.271  1.00 14.69           H  
ATOM   1865  HA  GLU A 130     219.366 -43.237 -17.443  1.00 15.15           H  
ATOM   1866  HB2 GLU A 130     217.765 -44.049 -15.782  1.00 15.09           H  
ATOM   1867  HB3 GLU A 130     217.854 -42.293 -15.727  1.00 14.91           H  
ATOM   1868  HG2 GLU A 130     215.781 -42.108 -16.994  1.00 15.05           H  
ATOM   1869  HG3 GLU A 130     215.710 -43.851 -17.205  1.00 15.31           H  
ATOM   1870  N   GLU A 131     217.419 -45.395 -17.896  1.00 14.94           N  
ATOM   1871  CA  GLU A 131     216.959 -46.593 -18.673  1.00 15.19           C  
ATOM   1872  C   GLU A 131     215.631 -47.085 -18.097  1.00 14.97           C  
ATOM   1873  O   GLU A 131     215.425 -48.267 -17.903  1.00 14.83           O  
ATOM   1874  CB  GLU A 131     218.007 -47.703 -18.565  1.00 15.40           C  
ATOM   1875  CG  GLU A 131     219.275 -47.283 -19.309  1.00 15.63           C  
ATOM   1876  CD  GLU A 131     220.349 -48.358 -19.132  1.00 15.84           C  
ATOM   1877  OE1 GLU A 131     220.071 -49.342 -18.464  1.00 16.06           O  
ATOM   1878  OE2 GLU A 131     221.430 -48.180 -19.667  1.00 15.91           O  
ATOM   1879  H   GLU A 131     217.372 -45.406 -16.917  1.00 14.80           H  
ATOM   1880  HA  GLU A 131     216.819 -46.330 -19.712  1.00 15.53           H  
ATOM   1881  HB2 GLU A 131     218.242 -47.877 -17.526  1.00 15.57           H  
ATOM   1882  HB3 GLU A 131     217.619 -48.608 -19.003  1.00 15.39           H  
ATOM   1883  HG2 GLU A 131     219.052 -47.163 -20.359  1.00 15.73           H  
ATOM   1884  HG3 GLU A 131     219.636 -46.348 -18.909  1.00 15.70           H  
ATOM   1885  N   GLY A 132     214.731 -46.185 -17.818  1.00 15.06           N  
ATOM   1886  CA  GLY A 132     213.413 -46.594 -17.249  1.00 14.96           C  
ATOM   1887  C   GLY A 132     213.602 -47.009 -15.788  1.00 14.88           C  
ATOM   1888  O   GLY A 132     212.973 -46.476 -14.899  1.00 14.98           O  
ATOM   1889  H   GLY A 132     214.924 -45.240 -17.981  1.00 15.29           H  
ATOM   1890  HA2 GLY A 132     212.720 -45.763 -17.303  1.00 14.94           H  
ATOM   1891  HA3 GLY A 132     213.019 -47.428 -17.810  1.00 15.09           H  
ATOM   1892  N   TYR A 133     214.469 -47.955 -15.542  1.00 14.85           N  
ATOM   1893  CA  TYR A 133     214.710 -48.416 -14.142  1.00 14.90           C  
ATOM   1894  C   TYR A 133     213.380 -48.884 -13.526  1.00 14.86           C  
ATOM   1895  O   TYR A 133     213.111 -50.066 -13.446  1.00 15.29           O  
ATOM   1896  CB  TYR A 133     215.297 -47.256 -13.320  1.00 15.17           C  
ATOM   1897  CG  TYR A 133     216.028 -47.799 -12.107  1.00 15.60           C  
ATOM   1898  CD1 TYR A 133     215.308 -48.241 -10.993  1.00 15.66           C  
ATOM   1899  CD2 TYR A 133     217.428 -47.862 -12.104  1.00 16.11           C  
ATOM   1900  CE1 TYR A 133     215.985 -48.743  -9.875  1.00 16.20           C  
ATOM   1901  CE2 TYR A 133     218.107 -48.364 -10.987  1.00 16.64           C  
ATOM   1902  CZ  TYR A 133     217.384 -48.804  -9.873  1.00 16.68           C  
ATOM   1903  OH  TYR A 133     218.051 -49.302  -8.770  1.00 17.32           O  
ATOM   1904  H   TYR A 133     214.964 -48.368 -16.285  1.00 14.88           H  
ATOM   1905  HA  TYR A 133     215.409 -49.241 -14.156  1.00 14.95           H  
ATOM   1906  HB2 TYR A 133     215.991 -46.702 -13.938  1.00 15.47           H  
ATOM   1907  HB3 TYR A 133     214.504 -46.599 -12.998  1.00 14.91           H  
ATOM   1908  HD1 TYR A 133     214.230 -48.193 -10.996  1.00 15.38           H  
ATOM   1909  HD2 TYR A 133     217.984 -47.521 -12.965  1.00 16.21           H  
ATOM   1910  HE1 TYR A 133     215.429 -49.083  -9.014  1.00 16.36           H  
ATOM   1911  HE2 TYR A 133     219.187 -48.410 -10.985  1.00 17.12           H  
ATOM   1912  HH  TYR A 133     217.950 -50.259  -8.770  1.00 17.39           H  
ATOM   1913  N   GLN A 134     212.542 -47.973 -13.107  1.00 14.50           N  
ATOM   1914  CA  GLN A 134     211.229 -48.375 -12.520  1.00 14.59           C  
ATOM   1915  C   GLN A 134     210.224 -47.228 -12.684  1.00 14.69           C  
ATOM   1916  O   GLN A 134     210.475 -46.105 -12.292  1.00 14.94           O  
ATOM   1917  CB  GLN A 134     211.400 -48.720 -11.036  1.00 14.70           C  
ATOM   1918  CG  GLN A 134     211.647 -47.443 -10.221  1.00 15.01           C  
ATOM   1919  CD  GLN A 134     212.188 -47.818  -8.838  1.00 15.33           C  
ATOM   1920  OE1 GLN A 134     213.224 -47.335  -8.426  1.00 15.39           O  
ATOM   1921  NE2 GLN A 134     211.525 -48.667  -8.099  1.00 15.71           N  
ATOM   1922  H   GLN A 134     212.770 -47.025 -13.189  1.00 14.26           H  
ATOM   1923  HA  GLN A 134     210.858 -49.244 -13.044  1.00 14.70           H  
ATOM   1924  HB2 GLN A 134     210.502 -49.204 -10.679  1.00 14.59           H  
ATOM   1925  HB3 GLN A 134     212.236 -49.391 -10.917  1.00 14.84           H  
ATOM   1926  HG2 GLN A 134     212.364 -46.818 -10.733  1.00 15.03           H  
ATOM   1927  HG3 GLN A 134     210.716 -46.905 -10.103  1.00 15.17           H  
ATOM   1928 HE21 GLN A 134     210.691 -49.056  -8.430  1.00 15.77           H  
ATOM   1929 HE22 GLN A 134     211.862 -48.917  -7.216  1.00 16.02           H  
ATOM   1930  N   ASP A 135     209.093 -47.510 -13.259  1.00 14.65           N  
ATOM   1931  CA  ASP A 135     208.060 -46.452 -13.454  1.00 14.91           C  
ATOM   1932  C   ASP A 135     206.722 -47.122 -13.753  1.00 14.69           C  
ATOM   1933  O   ASP A 135     205.672 -46.522 -13.635  1.00 14.51           O  
ATOM   1934  CB  ASP A 135     208.456 -45.553 -14.628  1.00 15.30           C  
ATOM   1935  CG  ASP A 135     207.475 -44.384 -14.728  1.00 15.81           C  
ATOM   1936  OD1 ASP A 135     207.278 -43.713 -13.726  1.00 16.16           O  
ATOM   1937  OD2 ASP A 135     206.936 -44.180 -15.804  1.00 15.98           O  
ATOM   1938  H   ASP A 135     208.918 -48.426 -13.565  1.00 14.56           H  
ATOM   1939  HA  ASP A 135     207.973 -45.859 -12.555  1.00 15.17           H  
ATOM   1940  HB2 ASP A 135     209.455 -45.172 -14.470  1.00 15.37           H  
ATOM   1941  HB3 ASP A 135     208.428 -46.124 -15.544  1.00 15.29           H  
ATOM   1942  N   TYR A 136     206.763 -48.370 -14.140  1.00 14.86           N  
ATOM   1943  CA  TYR A 136     205.514 -49.124 -14.459  1.00 14.86           C  
ATOM   1944  C   TYR A 136     205.556 -50.487 -13.759  1.00 14.76           C  
ATOM   1945  O   TYR A 136     206.481 -51.258 -13.919  1.00 14.90           O  
ATOM   1946  CB  TYR A 136     205.419 -49.308 -15.980  1.00 15.22           C  
ATOM   1947  CG  TYR A 136     206.802 -49.525 -16.555  1.00 15.55           C  
ATOM   1948  CD1 TYR A 136     207.349 -50.810 -16.607  1.00 15.96           C  
ATOM   1949  CD2 TYR A 136     207.534 -48.433 -17.037  1.00 15.64           C  
ATOM   1950  CE1 TYR A 136     208.630 -51.007 -17.143  1.00 16.44           C  
ATOM   1951  CE2 TYR A 136     208.814 -48.627 -17.571  1.00 16.13           C  
ATOM   1952  CZ  TYR A 136     209.363 -49.915 -17.624  1.00 16.52           C  
ATOM   1953  OH  TYR A 136     210.622 -50.108 -18.153  1.00 17.15           O  
ATOM   1954  H   TYR A 136     207.630 -48.820 -14.222  1.00 15.12           H  
ATOM   1955  HA  TYR A 136     204.649 -48.575 -14.110  1.00 14.84           H  
ATOM   1956  HB2 TYR A 136     204.795 -50.163 -16.207  1.00 15.33           H  
ATOM   1957  HB3 TYR A 136     204.984 -48.427 -16.420  1.00 15.28           H  
ATOM   1958  HD1 TYR A 136     206.788 -51.648 -16.235  1.00 16.02           H  
ATOM   1959  HD2 TYR A 136     207.110 -47.441 -16.997  1.00 15.45           H  
ATOM   1960  HE1 TYR A 136     209.053 -52.001 -17.186  1.00 16.86           H  
ATOM   1961  HE2 TYR A 136     209.380 -47.785 -17.942  1.00 16.32           H  
ATOM   1962  HH  TYR A 136     211.173 -50.500 -17.472  1.00 17.22           H  
ATOM   1963  N   GLU A 137     204.560 -50.776 -12.966  1.00 14.68           N  
ATOM   1964  CA  GLU A 137     204.521 -52.071 -12.226  1.00 14.75           C  
ATOM   1965  C   GLU A 137     204.582 -53.261 -13.210  1.00 14.91           C  
ATOM   1966  O   GLU A 137     205.514 -54.042 -13.173  1.00 15.12           O  
ATOM   1967  CB  GLU A 137     203.222 -52.128 -11.381  1.00 14.78           C  
ATOM   1968  CG  GLU A 137     203.508 -51.721  -9.927  1.00 14.97           C  
ATOM   1969  CD  GLU A 137     204.174 -52.885  -9.188  1.00 15.36           C  
ATOM   1970  OE1 GLU A 137     204.883 -53.642  -9.828  1.00 15.79           O  
ATOM   1971  OE2 GLU A 137     203.961 -53.000  -7.992  1.00 15.36           O  
ATOM   1972  H   GLU A 137     203.834 -50.130 -12.844  1.00 14.68           H  
ATOM   1973  HA  GLU A 137     205.380 -52.124 -11.571  1.00 14.84           H  
ATOM   1974  HB2 GLU A 137     202.499 -51.445 -11.798  1.00 14.79           H  
ATOM   1975  HB3 GLU A 137     202.814 -53.131 -11.397  1.00 14.83           H  
ATOM   1976  HG2 GLU A 137     204.166 -50.863  -9.917  1.00 14.82           H  
ATOM   1977  HG3 GLU A 137     202.579 -51.470  -9.438  1.00 15.16           H  
ATOM   1978  N   PRO A 138     203.603 -53.410 -14.073  1.00 14.99           N  
ATOM   1979  CA  PRO A 138     203.568 -54.538 -15.057  1.00 15.34           C  
ATOM   1980  C   PRO A 138     204.796 -54.541 -15.973  1.00 15.66           C  
ATOM   1981  O   PRO A 138     205.557 -53.600 -16.003  1.00 16.07           O  
ATOM   1982  CB  PRO A 138     202.271 -54.297 -15.861  1.00 15.48           C  
ATOM   1983  CG  PRO A 138     201.937 -52.860 -15.630  1.00 15.37           C  
ATOM   1984  CD  PRO A 138     202.422 -52.541 -14.220  1.00 14.97           C  
ATOM   1985  HA  PRO A 138     203.502 -55.477 -14.535  1.00 15.44           H  
ATOM   1986  HB2 PRO A 138     202.431 -54.487 -16.918  1.00 15.71           H  
ATOM   1987  HB3 PRO A 138     201.476 -54.927 -15.488  1.00 15.59           H  
ATOM   1988  HG2 PRO A 138     202.453 -52.239 -16.352  1.00 15.58           H  
ATOM   1989  HG3 PRO A 138     200.873 -52.702 -15.695  1.00 15.53           H  
ATOM   1990  HD2 PRO A 138     202.684 -51.498 -14.141  1.00 15.00           H  
ATOM   1991  HD3 PRO A 138     201.672 -52.804 -13.491  1.00 14.81           H  
ATOM   1992  N   GLU A 139     204.999 -55.601 -16.702  1.00 15.61           N  
ATOM   1993  CA  GLU A 139     206.187 -55.672 -17.600  1.00 16.09           C  
ATOM   1994  C   GLU A 139     206.185 -54.473 -18.554  1.00 16.38           C  
ATOM   1995  O   GLU A 139     207.221 -54.039 -19.019  1.00 16.44           O  
ATOM   1996  CB  GLU A 139     206.135 -56.966 -18.418  1.00 16.07           C  
ATOM   1997  CG  GLU A 139     206.291 -58.180 -17.491  1.00 16.39           C  
ATOM   1998  CD  GLU A 139     204.947 -58.517 -16.837  1.00 16.51           C  
ATOM   1999  OE1 GLU A 139     204.004 -57.770 -17.045  1.00 16.68           O  
ATOM   2000  OE2 GLU A 139     204.889 -59.511 -16.134  1.00 16.57           O  
ATOM   2001  H   GLU A 139     204.376 -56.357 -16.653  1.00 15.37           H  
ATOM   2002  HA  GLU A 139     207.088 -55.654 -17.007  1.00 16.41           H  
ATOM   2003  HB2 GLU A 139     205.190 -57.022 -18.938  1.00 16.05           H  
ATOM   2004  HB3 GLU A 139     206.940 -56.965 -19.139  1.00 16.00           H  
ATOM   2005  HG2 GLU A 139     206.628 -59.026 -18.071  1.00 16.56           H  
ATOM   2006  HG3 GLU A 139     207.020 -57.962 -16.722  1.00 16.52           H  
ATOM   2007  N   ALA A 140     205.034 -53.935 -18.851  1.00 16.70           N  
ATOM   2008  CA  ALA A 140     204.971 -52.762 -19.777  1.00 17.17           C  
ATOM   2009  C   ALA A 140     203.730 -51.927 -19.454  1.00 17.37           C  
ATOM   2010  O   ALA A 140     202.844 -52.453 -18.799  1.00 17.40           O  
ATOM   2011  CB  ALA A 140     204.885 -53.253 -21.221  1.00 17.38           C  
ATOM   2012  OXT ALA A 140     203.683 -50.781 -19.870  1.00 17.61           O  
ATOM   2013  H   ALA A 140     204.211 -54.299 -18.466  1.00 16.73           H  
ATOM   2014  HA  ALA A 140     205.856 -52.152 -19.656  1.00 17.38           H  
ATOM   2015  HB1 ALA A 140     205.662 -53.979 -21.401  1.00 17.32           H  
ATOM   2016  HB2 ALA A 140     205.012 -52.418 -21.895  1.00 17.57           H  
ATOM   2017  HB3 ALA A 140     203.919 -53.708 -21.388  1.00 17.54           H  
TER    2018      ALA A 140                                                      
MASTER       89    0    0    2    0    0    0    6 2017    1    0   11          
END                                                                             
