# Supplementary material for: Exploring Structural Insights of Aβ42 and α-Synuclein Monomers and Heterodimer: A Comparative Study Using Implicit and Explicit Solvent Simulations
Source: J Phys Chem B. 2024 May 3;128(19):4655–69. doi: 10.1021/acs.jpcb.4c00503 (PMC11103699; doi:10.1021/acs.jpcb.4c00503)
Supplement: Supplementary file 3 — jp4c00503_si_003.zip [file jp4c00503_si_003.zip › rep/4_asyn_FINAL1.pdb]

CRYST1   91.107   91.107   91.107 109.47 109.47 109.47               1
ATOM      1  N   MET     1      42.542  57.863  28.406  1.00  0.00           N  
ATOM      2  H1  MET     1      43.348  58.299  27.982  1.00  0.00           H  
ATOM      3  H2  MET     1      41.822  58.570  28.451  1.00  0.00           H  
ATOM      4  H3  MET     1      42.156  57.095  27.875  1.00  0.00           H  
ATOM      5  CA  MET     1      42.846  57.340  29.759  1.00  0.00           C  
ATOM      6  HA  MET     1      43.406  56.425  29.563  1.00  0.00           H  
ATOM      7  CB  MET     1      43.670  58.402  30.484  1.00  0.00           C  
ATOM      8  HB2 MET     1      44.648  58.481  30.009  1.00  0.00           H  
ATOM      9  HB3 MET     1      43.062  59.303  30.394  1.00  0.00           H  
ATOM     10  CG  MET     1      44.005  58.138  32.004  1.00  0.00           C  
ATOM     11  HG2 MET     1      43.124  57.764  32.526  1.00  0.00           H  
ATOM     12  HG3 MET     1      44.774  57.371  32.098  1.00  0.00           H  
ATOM     13  SD  MET     1      44.791  59.431  32.825  1.00  0.00           S  
ATOM     14  CE  MET     1      43.754  60.830  32.403  1.00  0.00           C  
ATOM     15  HE1 MET     1      42.705  60.538  32.363  1.00  0.00           H  
ATOM     16  HE2 MET     1      44.112  61.314  31.495  1.00  0.00           H  
ATOM     17  HE3 MET     1      43.836  61.549  33.218  1.00  0.00           H  
ATOM     18  C   MET     1      41.538  57.105  30.400  1.00  0.00           C  
ATOM     19  O   MET     1      40.795  58.065  30.702  1.00  0.00           O  
ATOM     20  N   ASP     2      41.110  55.839  30.499  1.00  0.00           N  
ATOM     21  H   ASP     2      41.607  55.030  30.155  1.00  0.00           H  
ATOM     22  CA  ASP     2      39.841  55.558  31.231  1.00  0.00           C  
ATOM     23  HA  ASP     2      39.084  56.140  30.706  1.00  0.00           H  
ATOM     24  CB  ASP     2      39.537  54.032  31.108  1.00  0.00           C  
ATOM     25  HB2 ASP     2      39.999  53.717  30.172  1.00  0.00           H  
ATOM     26  HB3 ASP     2      40.009  53.588  31.984  1.00  0.00           H  
ATOM     27  CG  ASP     2      38.065  53.603  31.194  1.00  0.00           C  
ATOM     28  OD1 ASP     2      37.812  52.317  31.119  1.00  0.00           O  
ATOM     29  OD2 ASP     2      37.154  54.417  31.356  1.00  0.00           O  
ATOM     30  C   ASP     2      39.750  56.110  32.625  1.00  0.00           C  
ATOM     31  O   ASP     2      40.787  56.327  33.243  1.00  0.00           O  
ATOM     32  N   VAL     3      38.543  56.342  33.193  1.00  0.00           N  
ATOM     33  H   VAL     3      37.748  56.138  32.605  1.00  0.00           H  
ATOM     34  CA  VAL     3      38.362  56.939  34.539  1.00  0.00           C  
ATOM     35  HA  VAL     3      38.773  57.940  34.404  1.00  0.00           H  
ATOM     36  CB  VAL     3      36.852  57.115  34.956  1.00  0.00           C  
ATOM     37  HB  VAL     3      36.336  56.169  34.793  1.00  0.00           H  
ATOM     38  CG1 VAL     3      36.779  57.576  36.460  1.00  0.00           C  
ATOM     39 HG11 VAL     3      37.361  58.493  36.554  1.00  0.00           H  
ATOM     40 HG12 VAL     3      37.138  56.768  37.098  1.00  0.00           H  
ATOM     41 HG13 VAL     3      35.770  57.924  36.684  1.00  0.00           H  
ATOM     42  CG2 VAL     3      36.212  58.257  34.084  1.00  0.00           C  
ATOM     43 HG21 VAL     3      35.125  58.324  34.127  1.00  0.00           H  
ATOM     44 HG22 VAL     3      36.346  58.009  33.031  1.00  0.00           H  
ATOM     45 HG23 VAL     3      36.656  59.238  34.250  1.00  0.00           H  
ATOM     46  C   VAL     3      39.200  56.267  35.573  1.00  0.00           C  
ATOM     47  O   VAL     3      39.869  57.036  36.316  1.00  0.00           O  
ATOM     48  N   PHE     4      39.192  54.964  35.727  1.00  0.00           N  
ATOM     49  H   PHE     4      38.548  54.450  35.143  1.00  0.00           H  
ATOM     50  CA  PHE     4      39.973  54.240  36.688  1.00  0.00           C  
ATOM     51  HA  PHE     4      39.703  54.312  37.741  1.00  0.00           H  
ATOM     52  CB  PHE     4      39.877  52.735  36.306  1.00  0.00           C  
ATOM     53  HB2 PHE     4      38.848  52.409  36.153  1.00  0.00           H  
ATOM     54  HB3 PHE     4      40.462  52.782  35.388  1.00  0.00           H  
ATOM     55  CG  PHE     4      40.563  51.924  37.343  1.00  0.00           C  
ATOM     56  CD1 PHE     4      41.778  51.273  37.085  1.00  0.00           C  
ATOM     57  HD1 PHE     4      42.150  51.401  36.079  1.00  0.00           H  
ATOM     58  CE1 PHE     4      42.487  50.624  38.096  1.00  0.00           C  
ATOM     59  HE1 PHE     4      43.436  50.180  37.832  1.00  0.00           H  
ATOM     60  CZ  PHE     4      41.959  50.510  39.378  1.00  0.00           C  
ATOM     61  HZ  PHE     4      42.551  50.048  40.154  1.00  0.00           H  
ATOM     62  CE2 PHE     4      40.699  51.105  39.689  1.00  0.00           C  
ATOM     63  HE2 PHE     4      40.392  51.189  40.721  1.00  0.00           H  
ATOM     64  CD2 PHE     4      39.985  51.844  38.654  1.00  0.00           C  
ATOM     65  HD2 PHE     4      39.012  52.244  38.898  1.00  0.00           H  
ATOM     66  C   PHE     4      41.509  54.620  36.735  1.00  0.00           C  
ATOM     67  O   PHE     4      42.078  54.639  37.828  1.00  0.00           O  
ATOM     68  N   MET     5      42.062  54.908  35.569  1.00  0.00           N  
ATOM     69  H   MET     5      41.507  54.825  34.729  1.00  0.00           H  
ATOM     70  CA  MET     5      43.544  55.201  35.399  1.00  0.00           C  
ATOM     71  HA  MET     5      44.177  54.569  36.021  1.00  0.00           H  
ATOM     72  CB  MET     5      43.976  54.982  33.989  1.00  0.00           C  
ATOM     73  HB2 MET     5      43.386  55.650  33.361  1.00  0.00           H  
ATOM     74  HB3 MET     5      45.009  55.227  33.746  1.00  0.00           H  
ATOM     75  CG  MET     5      43.611  53.537  33.443  1.00  0.00           C  
ATOM     76  HG2 MET     5      42.528  53.418  33.473  1.00  0.00           H  
ATOM     77  HG3 MET     5      43.918  53.373  32.410  1.00  0.00           H  
ATOM     78  SD  MET     5      44.353  52.240  34.406  1.00  0.00           S  
ATOM     79  CE  MET     5      44.484  50.844  33.170  1.00  0.00           C  
ATOM     80  HE1 MET     5      45.099  49.998  33.475  1.00  0.00           H  
ATOM     81  HE2 MET     5      44.890  51.148  32.206  1.00  0.00           H  
ATOM     82  HE3 MET     5      43.454  50.505  33.058  1.00  0.00           H  
ATOM     83  C   MET     5      43.873  56.638  35.842  1.00  0.00           C  
ATOM     84  O   MET     5      45.064  56.919  36.159  1.00  0.00           O  
ATOM     85  N   LYS     6      42.939  57.576  35.820  1.00  0.00           N  
ATOM     86  H   LYS     6      42.056  57.355  35.383  1.00  0.00           H  
ATOM     87  CA  LYS     6      43.141  58.892  36.347  1.00  0.00           C  
ATOM     88  HA  LYS     6      44.124  59.237  36.025  1.00  0.00           H  
ATOM     89  CB  LYS     6      42.073  59.697  35.628  1.00  0.00           C  
ATOM     90  HB2 LYS     6      42.200  59.620  34.548  1.00  0.00           H  
ATOM     91  HB3 LYS     6      41.112  59.222  35.827  1.00  0.00           H  
ATOM     92  CG  LYS     6      42.084  61.174  36.139  1.00  0.00           C  
ATOM     93  HG2 LYS     6      42.016  61.225  37.226  1.00  0.00           H  
ATOM     94  HG3 LYS     6      42.899  61.761  35.715  1.00  0.00           H  
ATOM     95  CD  LYS     6      40.795  61.866  35.661  1.00  0.00           C  
ATOM     96  HD2 LYS     6      40.388  61.379  34.775  1.00  0.00           H  
ATOM     97  HD3 LYS     6      40.027  61.609  36.391  1.00  0.00           H  
ATOM     98  CE  LYS     6      40.959  63.360  35.550  1.00  0.00           C  
ATOM     99  HE2 LYS     6      41.448  63.744  36.445  1.00  0.00           H  
ATOM    100  HE3 LYS     6      41.604  63.540  34.690  1.00  0.00           H  
ATOM    101  NZ  LYS     6      39.603  63.971  35.481  1.00  0.00           N  
ATOM    102  HZ1 LYS     6      39.125  63.598  34.672  1.00  0.00           H  
ATOM    103  HZ2 LYS     6      39.644  64.961  35.287  1.00  0.00           H  
ATOM    104  HZ3 LYS     6      38.990  63.881  36.279  1.00  0.00           H  
ATOM    105  C   LYS     6      43.078  58.980  37.906  1.00  0.00           C  
ATOM    106  O   LYS     6      43.888  59.639  38.554  1.00  0.00           O  
ATOM    107  N   GLY     7      42.184  58.107  38.498  1.00  0.00           N  
ATOM    108  H   GLY     7      41.791  57.440  37.850  1.00  0.00           H  
ATOM    109  CA  GLY     7      42.029  57.866  39.935  1.00  0.00           C  
ATOM    110  HA2 GLY     7      41.949  58.792  40.504  1.00  0.00           H  
ATOM    111  HA3 GLY     7      41.136  57.258  40.082  1.00  0.00           H  
ATOM    112  C   GLY     7      43.155  57.018  40.442  1.00  0.00           C  
ATOM    113  O   GLY     7      43.626  57.298  41.558  1.00  0.00           O  
ATOM    114  N   LEU     8      43.700  56.108  39.654  1.00  0.00           N  
ATOM    115  H   LEU     8      43.336  55.917  38.731  1.00  0.00           H  
ATOM    116  CA  LEU     8      44.906  55.382  39.981  1.00  0.00           C  
ATOM    117  HA  LEU     8      44.928  55.085  41.030  1.00  0.00           H  
ATOM    118  CB  LEU     8      45.004  54.050  39.164  1.00  0.00           C  
ATOM    119  HB2 LEU     8      44.055  53.514  39.205  1.00  0.00           H  
ATOM    120  HB3 LEU     8      45.147  54.319  38.118  1.00  0.00           H  
ATOM    121  CG  LEU     8      46.236  53.240  39.667  1.00  0.00           C  
ATOM    122  HG  LEU     8      47.207  53.733  39.723  1.00  0.00           H  
ATOM    123  CD1 LEU     8      45.977  52.694  41.078  1.00  0.00           C  
ATOM    124 HD11 LEU     8      45.848  53.454  41.849  1.00  0.00           H  
ATOM    125 HD12 LEU     8      46.838  52.057  41.275  1.00  0.00           H  
ATOM    126 HD13 LEU     8      45.131  52.008  41.121  1.00  0.00           H  
ATOM    127  CD2 LEU     8      46.465  52.077  38.683  1.00  0.00           C  
ATOM    128 HD21 LEU     8      46.819  52.426  37.713  1.00  0.00           H  
ATOM    129 HD22 LEU     8      45.499  51.653  38.409  1.00  0.00           H  
ATOM    130 HD23 LEU     8      47.191  51.314  38.963  1.00  0.00           H  
ATOM    131  C   LEU     8      46.106  56.303  39.838  1.00  0.00           C  
ATOM    132  O   LEU     8      47.048  56.145  40.685  1.00  0.00           O  
ATOM    133  N   SER     9      46.231  57.280  38.870  1.00  0.00           N  
ATOM    134  H   SER     9      45.690  57.204  38.021  1.00  0.00           H  
ATOM    135  CA  SER     9      47.278  58.345  38.707  1.00  0.00           C  
ATOM    136  HA  SER     9      48.231  57.828  38.823  1.00  0.00           H  
ATOM    137  CB  SER     9      47.269  58.835  37.235  1.00  0.00           C  
ATOM    138  HB2 SER     9      46.217  58.973  36.982  1.00  0.00           H  
ATOM    139  HB3 SER     9      47.918  59.709  37.186  1.00  0.00           H  
ATOM    140  OG  SER     9      47.647  57.884  36.276  1.00  0.00           O  
ATOM    141  HG  SER     9      46.943  57.400  35.840  1.00  0.00           H  
ATOM    142  C   SER     9      47.201  59.476  39.745  1.00  0.00           C  
ATOM    143  O   SER     9      47.123  60.684  39.404  1.00  0.00           O  
ATOM    144  N   LYS    10      47.255  59.087  41.011  1.00  0.00           N  
ATOM    145  H   LYS    10      47.213  58.097  41.207  1.00  0.00           H  
ATOM    146  CA  LYS    10      47.534  60.080  42.098  1.00  0.00           C  
ATOM    147  HA  LYS    10      46.811  60.893  42.035  1.00  0.00           H  
ATOM    148  CB  LYS    10      47.431  59.402  43.416  1.00  0.00           C  
ATOM    149  HB2 LYS    10      46.424  58.991  43.481  1.00  0.00           H  
ATOM    150  HB3 LYS    10      48.085  58.543  43.571  1.00  0.00           H  
ATOM    151  CG  LYS    10      47.860  60.362  44.511  1.00  0.00           C  
ATOM    152  HG2 LYS    10      48.895  60.667  44.353  1.00  0.00           H  
ATOM    153  HG3 LYS    10      47.233  61.249  44.412  1.00  0.00           H  
ATOM    154  CD  LYS    10      47.684  59.870  45.990  1.00  0.00           C  
ATOM    155  HD2 LYS    10      46.779  59.267  46.070  1.00  0.00           H  
ATOM    156  HD3 LYS    10      48.474  59.191  46.311  1.00  0.00           H  
ATOM    157  CE  LYS    10      47.387  61.040  46.964  1.00  0.00           C  
ATOM    158  HE2 LYS    10      46.485  61.511  46.572  1.00  0.00           H  
ATOM    159  HE3 LYS    10      47.321  60.566  47.943  1.00  0.00           H  
ATOM    160  NZ  LYS    10      48.402  62.076  46.984  1.00  0.00           N  
ATOM    161  HZ1 LYS    10      48.117  62.804  47.623  1.00  0.00           H  
ATOM    162  HZ2 LYS    10      48.440  62.615  46.131  1.00  0.00           H  
ATOM    163  HZ3 LYS    10      49.300  61.774  47.336  1.00  0.00           H  
ATOM    164  C   LYS    10      48.923  60.769  41.888  1.00  0.00           C  
ATOM    165  O   LYS    10      48.982  61.984  41.960  1.00  0.00           O  
ATOM    166  N   ALA    11      49.994  59.962  41.736  1.00  0.00           N  
ATOM    167  H   ALA    11      49.849  58.967  41.636  1.00  0.00           H  
ATOM    168  CA  ALA    11      51.262  60.540  41.172  1.00  0.00           C  
ATOM    169  HA  ALA    11      51.052  61.546  40.808  1.00  0.00           H  
ATOM    170  CB  ALA    11      52.361  60.660  42.203  1.00  0.00           C  
ATOM    171  HB1 ALA    11      53.044  61.410  41.804  1.00  0.00           H  
ATOM    172  HB2 ALA    11      52.713  59.670  42.493  1.00  0.00           H  
ATOM    173  HB3 ALA    11      51.846  61.046  43.083  1.00  0.00           H  
ATOM    174  C   ALA    11      51.632  59.731  39.860  1.00  0.00           C  
ATOM    175  O   ALA    11      50.939  58.783  39.512  1.00  0.00           O  
ATOM    176  N   LYS    12      52.512  60.251  39.043  1.00  0.00           N  
ATOM    177  H   LYS    12      53.008  61.081  39.336  1.00  0.00           H  
ATOM    178  CA  LYS    12      52.488  60.045  37.589  1.00  0.00           C  
ATOM    179  HA  LYS    12      51.452  60.010  37.250  1.00  0.00           H  
ATOM    180  CB  LYS    12      53.015  61.177  36.640  1.00  0.00           C  
ATOM    181  HB2 LYS    12      54.015  61.439  36.985  1.00  0.00           H  
ATOM    182  HB3 LYS    12      52.930  60.832  35.609  1.00  0.00           H  
ATOM    183  CG  LYS    12      52.142  62.458  36.672  1.00  0.00           C  
ATOM    184  HG2 LYS    12      51.207  62.331  36.128  1.00  0.00           H  
ATOM    185  HG3 LYS    12      51.835  62.647  37.701  1.00  0.00           H  
ATOM    186  CD  LYS    12      52.816  63.779  36.188  1.00  0.00           C  
ATOM    187  HD2 LYS    12      52.164  64.653  36.196  1.00  0.00           H  
ATOM    188  HD3 LYS    12      53.642  64.126  36.810  1.00  0.00           H  
ATOM    189  CE  LYS    12      53.234  63.718  34.734  1.00  0.00           C  
ATOM    190  HE2 LYS    12      52.534  63.151  34.120  1.00  0.00           H  
ATOM    191  HE3 LYS    12      53.319  64.774  34.479  1.00  0.00           H  
ATOM    192  NZ  LYS    12      54.573  63.151  34.485  1.00  0.00           N  
ATOM    193  HZ1 LYS    12      54.758  62.228  34.852  1.00  0.00           H  
ATOM    194  HZ2 LYS    12      55.339  63.770  34.707  1.00  0.00           H  
ATOM    195  HZ3 LYS    12      54.747  63.110  33.491  1.00  0.00           H  
ATOM    196  C   LYS    12      53.030  58.706  37.233  1.00  0.00           C  
ATOM    197  O   LYS    12      52.628  58.114  36.246  1.00  0.00           O  
ATOM    198  N   GLU    13      53.892  58.081  38.012  1.00  0.00           N  
ATOM    199  H   GLU    13      54.058  58.545  38.893  1.00  0.00           H  
ATOM    200  CA  GLU    13      54.365  56.749  37.875  1.00  0.00           C  
ATOM    201  HA  GLU    13      54.236  56.471  36.829  1.00  0.00           H  
ATOM    202  CB  GLU    13      55.808  56.687  38.260  1.00  0.00           C  
ATOM    203  HB2 GLU    13      56.000  56.893  39.313  1.00  0.00           H  
ATOM    204  HB3 GLU    13      56.102  55.644  38.144  1.00  0.00           H  
ATOM    205  CG  GLU    13      56.719  57.565  37.412  1.00  0.00           C  
ATOM    206  HG2 GLU    13      56.497  58.604  37.652  1.00  0.00           H  
ATOM    207  HG3 GLU    13      57.717  57.418  37.823  1.00  0.00           H  
ATOM    208  CD  GLU    13      56.823  57.288  35.935  1.00  0.00           C  
ATOM    209  OE1 GLU    13      56.597  56.150  35.467  1.00  0.00           O  
ATOM    210  OE2 GLU    13      57.164  58.184  35.213  1.00  0.00           O  
ATOM    211  C   GLU    13      53.441  55.675  38.673  1.00  0.00           C  
ATOM    212  O   GLU    13      53.546  54.466  38.514  1.00  0.00           O  
ATOM    213  N   GLY    14      52.549  56.131  39.574  1.00  0.00           N  
ATOM    214  H   GLY    14      52.610  57.123  39.753  1.00  0.00           H  
ATOM    215  CA  GLY    14      51.731  55.334  40.497  1.00  0.00           C  
ATOM    216  HA2 GLY    14      52.223  54.910  41.372  1.00  0.00           H  
ATOM    217  HA3 GLY    14      51.016  56.059  40.887  1.00  0.00           H  
ATOM    218  C   GLY    14      50.907  54.283  39.822  1.00  0.00           C  
ATOM    219  O   GLY    14      50.631  53.227  40.376  1.00  0.00           O  
ATOM    220  N   VAL    15      50.419  54.643  38.628  1.00  0.00           N  
ATOM    221  H   VAL    15      50.724  55.592  38.467  1.00  0.00           H  
ATOM    222  CA  VAL    15      49.594  53.915  37.636  1.00  0.00           C  
ATOM    223  HA  VAL    15      48.799  53.471  38.234  1.00  0.00           H  
ATOM    224  CB  VAL    15      48.936  54.901  36.647  1.00  0.00           C  
ATOM    225  HB  VAL    15      48.560  55.705  37.280  1.00  0.00           H  
ATOM    226  CG1 VAL    15      50.093  55.586  35.798  1.00  0.00           C  
ATOM    227 HG11 VAL    15      51.011  55.662  36.381  1.00  0.00           H  
ATOM    228 HG12 VAL    15      49.754  56.589  35.537  1.00  0.00           H  
ATOM    229 HG13 VAL    15      50.338  55.034  34.891  1.00  0.00           H  
ATOM    230  CG2 VAL    15      47.813  54.350  35.832  1.00  0.00           C  
ATOM    231 HG21 VAL    15      48.170  53.538  35.198  1.00  0.00           H  
ATOM    232 HG22 VAL    15      47.400  55.093  35.150  1.00  0.00           H  
ATOM    233 HG23 VAL    15      46.948  54.074  36.434  1.00  0.00           H  
ATOM    234  C   VAL    15      50.244  52.718  36.980  1.00  0.00           C  
ATOM    235  O   VAL    15      49.562  51.927  36.370  1.00  0.00           O  
ATOM    236  N   VAL    16      51.563  52.574  37.186  1.00  0.00           N  
ATOM    237  H   VAL    16      52.089  53.320  37.617  1.00  0.00           H  
ATOM    238  CA  VAL    16      52.335  51.389  36.676  1.00  0.00           C  
ATOM    239  HA  VAL    16      51.604  50.612  36.455  1.00  0.00           H  
ATOM    240  CB  VAL    16      53.136  51.851  35.416  1.00  0.00           C  
ATOM    241  HB  VAL    16      52.447  52.048  34.595  1.00  0.00           H  
ATOM    242  CG1 VAL    16      53.916  53.098  35.644  1.00  0.00           C  
ATOM    243 HG11 VAL    16      54.538  53.357  34.787  1.00  0.00           H  
ATOM    244 HG12 VAL    16      54.529  53.185  36.541  1.00  0.00           H  
ATOM    245 HG13 VAL    16      53.146  53.861  35.761  1.00  0.00           H  
ATOM    246  CG2 VAL    16      54.048  50.717  34.858  1.00  0.00           C  
ATOM    247 HG21 VAL    16      54.821  50.495  35.594  1.00  0.00           H  
ATOM    248 HG22 VAL    16      54.650  51.093  34.031  1.00  0.00           H  
ATOM    249 HG23 VAL    16      53.419  49.881  34.551  1.00  0.00           H  
ATOM    250  C   VAL    16      53.115  50.762  37.800  1.00  0.00           C  
ATOM    251  O   VAL    16      53.667  49.608  37.680  1.00  0.00           O  
ATOM    252  N   ALA    17      53.324  51.460  38.924  1.00  0.00           N  
ATOM    253  H   ALA    17      53.234  52.465  38.878  1.00  0.00           H  
ATOM    254  CA  ALA    17      53.963  50.874  40.112  1.00  0.00           C  
ATOM    255  HA  ALA    17      54.800  50.210  39.896  1.00  0.00           H  
ATOM    256  CB  ALA    17      54.512  52.152  40.785  1.00  0.00           C  
ATOM    257  HB1 ALA    17      55.299  52.583  40.166  1.00  0.00           H  
ATOM    258  HB2 ALA    17      54.978  52.034  41.764  1.00  0.00           H  
ATOM    259  HB3 ALA    17      53.712  52.891  40.832  1.00  0.00           H  
ATOM    260  C   ALA    17      52.974  50.011  40.950  1.00  0.00           C  
ATOM    261  O   ALA    17      53.341  48.968  41.504  1.00  0.00           O  
ATOM    262  N   ALA    18      51.721  50.362  41.058  1.00  0.00           N  
ATOM    263  H   ALA    18      51.372  51.242  40.706  1.00  0.00           H  
ATOM    264  CA  ALA    18      50.798  49.582  41.890  1.00  0.00           C  
ATOM    265  HA  ALA    18      51.187  49.558  42.908  1.00  0.00           H  
ATOM    266  CB  ALA    18      49.313  50.212  41.760  1.00  0.00           C  
ATOM    267  HB1 ALA    18      49.221  51.154  42.299  1.00  0.00           H  
ATOM    268  HB2 ALA    18      48.543  49.527  42.116  1.00  0.00           H  
ATOM    269  HB3 ALA    18      49.207  50.452  40.702  1.00  0.00           H  
ATOM    270  C   ALA    18      50.720  48.069  41.575  1.00  0.00           C  
ATOM    271  O   ALA    18      50.815  47.273  42.496  1.00  0.00           O  
ATOM    272  N   ALA    19      50.844  47.676  40.251  1.00  0.00           N  
ATOM    273  H   ALA    19      50.782  48.422  39.573  1.00  0.00           H  
ATOM    274  CA  ALA    19      51.050  46.314  39.771  1.00  0.00           C  
ATOM    275  HA  ALA    19      50.369  45.619  40.262  1.00  0.00           H  
ATOM    276  CB  ALA    19      50.790  46.409  38.212  1.00  0.00           C  
ATOM    277  HB1 ALA    19      49.735  46.583  38.004  1.00  0.00           H  
ATOM    278  HB2 ALA    19      51.090  45.503  37.686  1.00  0.00           H  
ATOM    279  HB3 ALA    19      51.352  47.222  37.753  1.00  0.00           H  
ATOM    280  C   ALA    19      52.457  45.780  40.032  1.00  0.00           C  
ATOM    281  O   ALA    19      52.693  44.573  40.360  1.00  0.00           O  
ATOM    282  N   GLU    20      53.442  46.605  39.939  1.00  0.00           N  
ATOM    283  H   GLU    20      53.320  47.527  39.546  1.00  0.00           H  
ATOM    284  CA  GLU    20      54.762  46.294  40.438  1.00  0.00           C  
ATOM    285  HA  GLU    20      55.205  45.434  39.937  1.00  0.00           H  
ATOM    286  CB  GLU    20      55.663  47.537  40.147  1.00  0.00           C  
ATOM    287  HB2 GLU    20      55.288  48.036  39.253  1.00  0.00           H  
ATOM    288  HB3 GLU    20      55.616  48.231  40.987  1.00  0.00           H  
ATOM    289  CG  GLU    20      57.133  47.209  39.918  1.00  0.00           C  
ATOM    290  HG2 GLU    20      57.711  48.132  39.932  1.00  0.00           H  
ATOM    291  HG3 GLU    20      57.588  46.744  40.792  1.00  0.00           H  
ATOM    292  CD  GLU    20      57.411  46.451  38.573  1.00  0.00           C  
ATOM    293  OE1 GLU    20      58.272  45.553  38.512  1.00  0.00           O  
ATOM    294  OE2 GLU    20      56.870  46.916  37.577  1.00  0.00           O  
ATOM    295  C   GLU    20      54.790  46.020  41.935  1.00  0.00           C  
ATOM    296  O   GLU    20      55.704  45.265  42.287  1.00  0.00           O  
ATOM    297  N   LYS    21      53.944  46.653  42.700  1.00  0.00           N  
ATOM    298  H   LYS    21      53.330  47.291  42.214  1.00  0.00           H  
ATOM    299  CA  LYS    21      54.096  46.898  44.153  1.00  0.00           C  
ATOM    300  HA  LYS    21      55.042  47.432  44.243  1.00  0.00           H  
ATOM    301  CB  LYS    21      52.961  47.862  44.673  1.00  0.00           C  
ATOM    302  HB2 LYS    21      52.786  48.611  43.900  1.00  0.00           H  
ATOM    303  HB3 LYS    21      52.067  47.258  44.826  1.00  0.00           H  
ATOM    304  CG  LYS    21      53.268  48.600  45.974  1.00  0.00           C  
ATOM    305  HG2 LYS    21      53.310  47.868  46.780  1.00  0.00           H  
ATOM    306  HG3 LYS    21      54.252  49.064  45.911  1.00  0.00           H  
ATOM    307  CD  LYS    21      52.241  49.647  46.446  1.00  0.00           C  
ATOM    308  HD2 LYS    21      52.099  50.341  45.618  1.00  0.00           H  
ATOM    309  HD3 LYS    21      51.277  49.163  46.606  1.00  0.00           H  
ATOM    310  CE  LYS    21      52.674  50.468  47.668  1.00  0.00           C  
ATOM    311  HE2 LYS    21      52.709  49.858  48.572  1.00  0.00           H  
ATOM    312  HE3 LYS    21      53.651  50.891  47.434  1.00  0.00           H  
ATOM    313  NZ  LYS    21      51.780  51.639  47.947  1.00  0.00           N  
ATOM    314  HZ1 LYS    21      52.104  52.221  48.706  1.00  0.00           H  
ATOM    315  HZ2 LYS    21      50.816  51.413  48.146  1.00  0.00           H  
ATOM    316  HZ3 LYS    21      51.817  52.264  47.155  1.00  0.00           H  
ATOM    317  C   LYS    21      54.185  45.636  45.073  1.00  0.00           C  
ATOM    318  O   LYS    21      54.629  45.659  46.167  1.00  0.00           O  
ATOM    319  N   THR    22      53.709  44.498  44.513  1.00  0.00           N  
ATOM    320  H   THR    22      53.383  44.567  43.559  1.00  0.00           H  
ATOM    321  CA  THR    22      53.723  43.218  45.128  1.00  0.00           C  
ATOM    322  HA  THR    22      53.233  43.429  46.078  1.00  0.00           H  
ATOM    323  CB  THR    22      52.665  42.333  44.311  1.00  0.00           C  
ATOM    324  HB  THR    22      52.526  41.433  44.911  1.00  0.00           H  
ATOM    325  CG2 THR    22      51.314  43.009  44.330  1.00  0.00           C  
ATOM    326 HG21 THR    22      51.346  43.898  43.700  1.00  0.00           H  
ATOM    327 HG22 THR    22      51.068  43.412  45.312  1.00  0.00           H  
ATOM    328 HG23 THR    22      50.610  42.286  43.918  1.00  0.00           H  
ATOM    329  OG1 THR    22      53.103  42.178  43.005  1.00  0.00           O  
ATOM    330  HG1 THR    22      52.605  41.407  42.726  1.00  0.00           H  
ATOM    331  C   THR    22      55.037  42.527  45.307  1.00  0.00           C  
ATOM    332  O   THR    22      55.136  41.705  46.214  1.00  0.00           O  
ATOM    333  N   LYS    23      56.031  43.012  44.556  1.00  0.00           N  
ATOM    334  H   LYS    23      55.800  43.685  43.840  1.00  0.00           H  
ATOM    335  CA  LYS    23      57.471  42.522  44.550  1.00  0.00           C  
ATOM    336  HA  LYS    23      57.576  41.437  44.532  1.00  0.00           H  
ATOM    337  CB  LYS    23      58.191  43.120  43.261  1.00  0.00           C  
ATOM    338  HB2 LYS    23      57.794  42.509  42.450  1.00  0.00           H  
ATOM    339  HB3 LYS    23      57.984  44.187  43.190  1.00  0.00           H  
ATOM    340  CG  LYS    23      59.739  42.982  43.410  1.00  0.00           C  
ATOM    341  HG2 LYS    23      60.096  43.679  44.169  1.00  0.00           H  
ATOM    342  HG3 LYS    23      59.965  42.020  43.870  1.00  0.00           H  
ATOM    343  CD  LYS    23      60.550  43.294  42.143  1.00  0.00           C  
ATOM    344  HD2 LYS    23      59.898  43.975  41.596  1.00  0.00           H  
ATOM    345  HD3 LYS    23      61.523  43.694  42.429  1.00  0.00           H  
ATOM    346  CE  LYS    23      60.678  41.973  41.321  1.00  0.00           C  
ATOM    347  HE2 LYS    23      61.190  41.290  41.999  1.00  0.00           H  
ATOM    348  HE3 LYS    23      59.672  41.618  41.097  1.00  0.00           H  
ATOM    349  NZ  LYS    23      61.483  42.122  40.150  1.00  0.00           N  
ATOM    350  HZ1 LYS    23      61.088  42.823  39.540  1.00  0.00           H  
ATOM    351  HZ2 LYS    23      61.671  41.252  39.674  1.00  0.00           H  
ATOM    352  HZ3 LYS    23      62.311  42.566  40.520  1.00  0.00           H  
ATOM    353  C   LYS    23      58.128  42.898  45.847  1.00  0.00           C  
ATOM    354  O   LYS    23      58.239  44.097  46.196  1.00  0.00           O  
ATOM    355  N   GLN    24      58.756  41.894  46.417  1.00  0.00           N  
ATOM    356  H   GLN    24      58.593  40.978  46.024  1.00  0.00           H  
ATOM    357  CA  GLN    24      59.698  42.173  47.512  1.00  0.00           C  
ATOM    358  HA  GLN    24      59.221  42.934  48.131  1.00  0.00           H  
ATOM    359  CB  GLN    24      60.034  40.897  48.329  1.00  0.00           C  
ATOM    360  HB2 GLN    24      60.494  40.105  47.739  1.00  0.00           H  
ATOM    361  HB3 GLN    24      60.761  41.225  49.072  1.00  0.00           H  
ATOM    362  CG  GLN    24      58.804  40.256  49.069  1.00  0.00           C  
ATOM    363  HG2 GLN    24      58.008  40.020  48.363  1.00  0.00           H  
ATOM    364  HG3 GLN    24      59.077  39.287  49.488  1.00  0.00           H  
ATOM    365  CD  GLN    24      58.246  41.139  50.133  1.00  0.00           C  
ATOM    366  OE1 GLN    24      58.581  42.266  50.440  1.00  0.00           O  
ATOM    367  NE2 GLN    24      57.208  40.601  50.803  1.00  0.00           N  
ATOM    368 HE21 GLN    24      56.851  39.713  50.481  1.00  0.00           H  
ATOM    369 HE22 GLN    24      56.664  41.047  51.529  1.00  0.00           H  
ATOM    370  C   GLN    24      61.020  42.669  46.980  1.00  0.00           C  
ATOM    371  O   GLN    24      61.497  42.146  45.938  1.00  0.00           O  
ATOM    372  N   GLY    25      61.529  43.726  47.568  1.00  0.00           N  
ATOM    373  H   GLY    25      61.135  44.105  48.416  1.00  0.00           H  
ATOM    374  CA  GLY    25      62.817  44.269  47.244  1.00  0.00           C  
ATOM    375  HA2 GLY    25      63.256  44.688  48.149  1.00  0.00           H  
ATOM    376  HA3 GLY    25      63.513  43.524  46.858  1.00  0.00           H  
ATOM    377  C   GLY    25      62.853  45.302  46.147  1.00  0.00           C  
ATOM    378  O   GLY    25      63.938  45.803  45.823  1.00  0.00           O  
ATOM    379  N   VAL    26      61.644  45.665  45.630  1.00  0.00           N  
ATOM    380  H   VAL    26      60.820  45.405  46.153  1.00  0.00           H  
ATOM    381  CA  VAL    26      61.406  46.639  44.555  1.00  0.00           C  
ATOM    382  HA  VAL    26      61.869  46.174  43.685  1.00  0.00           H  
ATOM    383  CB  VAL    26      59.954  46.855  44.297  1.00  0.00           C  
ATOM    384  HB  VAL    26      59.384  45.927  44.346  1.00  0.00           H  
ATOM    385  CG1 VAL    26      59.325  47.696  45.405  1.00  0.00           C  
ATOM    386 HG11 VAL    26      59.645  48.738  45.399  1.00  0.00           H  
ATOM    387 HG12 VAL    26      59.615  47.406  46.415  1.00  0.00           H  
ATOM    388 HG13 VAL    26      58.250  47.524  45.350  1.00  0.00           H  
ATOM    389  CG2 VAL    26      59.496  47.594  43.015  1.00  0.00           C  
ATOM    390 HG21 VAL    26      58.418  47.514  42.877  1.00  0.00           H  
ATOM    391 HG22 VAL    26      59.966  47.161  42.132  1.00  0.00           H  
ATOM    392 HG23 VAL    26      59.819  48.634  42.991  1.00  0.00           H  
ATOM    393  C   VAL    26      62.148  47.968  44.638  1.00  0.00           C  
ATOM    394  O   VAL    26      62.766  48.500  43.691  1.00  0.00           O  
ATOM    395  N   ALA    27      62.344  48.550  45.807  1.00  0.00           N  
ATOM    396  H   ALA    27      62.108  47.953  46.586  1.00  0.00           H  
ATOM    397  CA  ALA    27      63.071  49.801  46.047  1.00  0.00           C  
ATOM    398  HA  ALA    27      62.988  50.495  45.211  1.00  0.00           H  
ATOM    399  CB  ALA    27      62.615  50.472  47.390  1.00  0.00           C  
ATOM    400  HB1 ALA    27      61.573  50.784  47.328  1.00  0.00           H  
ATOM    401  HB2 ALA    27      63.239  51.323  47.665  1.00  0.00           H  
ATOM    402  HB3 ALA    27      62.739  49.728  48.177  1.00  0.00           H  
ATOM    403  C   ALA    27      64.664  49.591  45.993  1.00  0.00           C  
ATOM    404  O   ALA    27      65.364  50.571  46.330  1.00  0.00           O  
ATOM    405  N   GLU    28      65.167  48.351  45.653  1.00  0.00           N  
ATOM    406  H   GLU    28      64.533  47.595  45.438  1.00  0.00           H  
ATOM    407  CA  GLU    28      66.648  48.155  45.552  1.00  0.00           C  
ATOM    408  HA  GLU    28      67.244  48.948  46.005  1.00  0.00           H  
ATOM    409  CB  GLU    28      67.106  46.849  46.157  1.00  0.00           C  
ATOM    410  HB2 GLU    28      66.744  46.117  45.436  1.00  0.00           H  
ATOM    411  HB3 GLU    28      68.196  46.881  46.141  1.00  0.00           H  
ATOM    412  CG  GLU    28      66.636  46.458  47.627  1.00  0.00           C  
ATOM    413  HG2 GLU    28      65.620  46.069  47.572  1.00  0.00           H  
ATOM    414  HG3 GLU    28      67.304  45.690  48.017  1.00  0.00           H  
ATOM    415  CD  GLU    28      66.806  47.691  48.557  1.00  0.00           C  
ATOM    416  OE1 GLU    28      65.958  47.801  49.504  1.00  0.00           O  
ATOM    417  OE2 GLU    28      67.764  48.461  48.446  1.00  0.00           O  
ATOM    418  C   GLU    28      67.132  48.234  44.056  1.00  0.00           C  
ATOM    419  O   GLU    28      68.241  47.892  43.640  1.00  0.00           O  
ATOM    420  N   ALA    29      66.271  48.754  43.172  1.00  0.00           N  
ATOM    421  H   ALA    29      65.444  49.053  43.669  1.00  0.00           H  
ATOM    422  CA  ALA    29      66.348  48.759  41.676  1.00  0.00           C  
ATOM    423  HA  ALA    29      66.934  47.925  41.288  1.00  0.00           H  
ATOM    424  CB  ALA    29      64.980  48.783  41.090  1.00  0.00           C  
ATOM    425  HB1 ALA    29      65.121  48.632  40.020  1.00  0.00           H  
ATOM    426  HB2 ALA    29      64.666  49.826  41.139  1.00  0.00           H  
ATOM    427  HB3 ALA    29      64.198  48.181  41.553  1.00  0.00           H  
ATOM    428  C   ALA    29      67.267  49.924  41.303  1.00  0.00           C  
ATOM    429  O   ALA    29      67.139  51.065  41.796  1.00  0.00           O  
ATOM    430  N   ALA    30      68.301  49.710  40.415  1.00  0.00           N  
ATOM    431  H   ALA    30      68.259  48.941  39.762  1.00  0.00           H  
ATOM    432  CA  ALA    30      69.467  50.542  40.395  1.00  0.00           C  
ATOM    433  HA  ALA    30      69.630  50.901  41.411  1.00  0.00           H  
ATOM    434  CB  ALA    30      70.690  49.712  40.101  1.00  0.00           C  
ATOM    435  HB1 ALA    30      71.623  50.270  40.183  1.00  0.00           H  
ATOM    436  HB2 ALA    30      70.411  49.411  39.091  1.00  0.00           H  
ATOM    437  HB3 ALA    30      70.682  48.755  40.622  1.00  0.00           H  
ATOM    438  C   ALA    30      69.284  51.766  39.469  1.00  0.00           C  
ATOM    439  O   ALA    30      68.506  51.733  38.549  1.00  0.00           O  
ATOM    440  N   GLY    31      70.048  52.852  39.743  1.00  0.00           N  
ATOM    441  H   GLY    31      70.606  52.874  40.584  1.00  0.00           H  
ATOM    442  CA  GLY    31      70.213  54.012  38.831  1.00  0.00           C  
ATOM    443  HA2 GLY    31      71.218  54.403  38.989  1.00  0.00           H  
ATOM    444  HA3 GLY    31      70.170  53.650  37.803  1.00  0.00           H  
ATOM    445  C   GLY    31      69.111  55.098  38.854  1.00  0.00           C  
ATOM    446  O   GLY    31      69.437  56.259  38.530  1.00  0.00           O  
ATOM    447  N   LYS    32      67.867  54.758  39.296  1.00  0.00           N  
ATOM    448  H   LYS    32      67.745  53.849  39.718  1.00  0.00           H  
ATOM    449  CA  LYS    32      66.675  55.675  39.329  1.00  0.00           C  
ATOM    450  HA  LYS    32      66.529  56.084  38.330  1.00  0.00           H  
ATOM    451  CB  LYS    32      65.446  54.805  39.648  1.00  0.00           C  
ATOM    452  HB2 LYS    32      65.785  53.968  40.259  1.00  0.00           H  
ATOM    453  HB3 LYS    32      64.656  55.436  40.055  1.00  0.00           H  
ATOM    454  CG  LYS    32      64.881  54.209  38.348  1.00  0.00           C  
ATOM    455  HG2 LYS    32      64.627  54.969  37.609  1.00  0.00           H  
ATOM    456  HG3 LYS    32      65.571  53.470  37.941  1.00  0.00           H  
ATOM    457  CD  LYS    32      63.587  53.473  38.775  1.00  0.00           C  
ATOM    458  HD2 LYS    32      63.757  52.763  39.584  1.00  0.00           H  
ATOM    459  HD3 LYS    32      62.818  54.172  39.102  1.00  0.00           H  
ATOM    460  CE  LYS    32      63.064  52.700  37.584  1.00  0.00           C  
ATOM    461  HE2 LYS    32      62.755  53.404  36.811  1.00  0.00           H  
ATOM    462  HE3 LYS    32      63.831  52.009  37.233  1.00  0.00           H  
ATOM    463  NZ  LYS    32      61.887  51.925  37.930  1.00  0.00           N  
ATOM    464  HZ1 LYS    32      62.031  51.395  38.778  1.00  0.00           H  
ATOM    465  HZ2 LYS    32      61.568  51.317  37.189  1.00  0.00           H  
ATOM    466  HZ3 LYS    32      61.131  52.525  38.230  1.00  0.00           H  
ATOM    467  C   LYS    32      66.755  56.847  40.420  1.00  0.00           C  
ATOM    468  O   LYS    32      67.091  56.661  41.553  1.00  0.00           O  
ATOM    469  N   THR    33      66.520  58.063  40.050  1.00  0.00           N  
ATOM    470  H   THR    33      66.073  58.183  39.152  1.00  0.00           H  
ATOM    471  CA  THR    33      66.612  59.218  41.101  1.00  0.00           C  
ATOM    472  HA  THR    33      67.506  59.054  41.702  1.00  0.00           H  
ATOM    473  CB  THR    33      66.720  60.573  40.347  1.00  0.00           C  
ATOM    474  HB  THR    33      67.637  60.668  39.766  1.00  0.00           H  
ATOM    475  CG2 THR    33      65.687  60.659  39.207  1.00  0.00           C  
ATOM    476 HG21 THR    33      65.613  61.715  38.948  1.00  0.00           H  
ATOM    477 HG22 THR    33      64.683  60.310  39.450  1.00  0.00           H  
ATOM    478 HG23 THR    33      66.102  60.173  38.324  1.00  0.00           H  
ATOM    479  OG1 THR    33      66.434  61.652  41.156  1.00  0.00           O  
ATOM    480  HG1 THR    33      67.013  61.611  41.921  1.00  0.00           H  
ATOM    481  C   THR    33      65.410  59.151  42.044  1.00  0.00           C  
ATOM    482  O   THR    33      64.423  58.411  41.856  1.00  0.00           O  
ATOM    483  N   LYS    34      65.590  59.843  43.176  1.00  0.00           N  
ATOM    484  H   LYS    34      66.506  60.261  43.254  1.00  0.00           H  
ATOM    485  CA  LYS    34      64.964  59.528  44.408  1.00  0.00           C  
ATOM    486  HA  LYS    34      65.056  58.492  44.733  1.00  0.00           H  
ATOM    487  CB  LYS    34      65.457  60.673  45.382  1.00  0.00           C  
ATOM    488  HB2 LYS    34      66.546  60.684  45.407  1.00  0.00           H  
ATOM    489  HB3 LYS    34      64.969  61.595  45.064  1.00  0.00           H  
ATOM    490  CG  LYS    34      65.023  60.557  46.852  1.00  0.00           C  
ATOM    491  HG2 LYS    34      65.234  61.443  47.450  1.00  0.00           H  
ATOM    492  HG3 LYS    34      63.961  60.312  46.869  1.00  0.00           H  
ATOM    493  CD  LYS    34      65.693  59.347  47.650  1.00  0.00           C  
ATOM    494  HD2 LYS    34      65.240  59.184  48.628  1.00  0.00           H  
ATOM    495  HD3 LYS    34      65.638  58.470  47.006  1.00  0.00           H  
ATOM    496  CE  LYS    34      67.103  59.681  47.953  1.00  0.00           C  
ATOM    497  HE2 LYS    34      67.696  59.699  47.039  1.00  0.00           H  
ATOM    498  HE3 LYS    34      67.274  60.662  48.396  1.00  0.00           H  
ATOM    499  NZ  LYS    34      67.746  58.605  48.820  1.00  0.00           N  
ATOM    500  HZ1 LYS    34      68.606  59.041  49.119  1.00  0.00           H  
ATOM    501  HZ2 LYS    34      67.991  57.739  48.362  1.00  0.00           H  
ATOM    502  HZ3 LYS    34      67.163  58.453  49.631  1.00  0.00           H  
ATOM    503  C   LYS    34      63.443  59.588  44.358  1.00  0.00           C  
ATOM    504  O   LYS    34      62.747  58.723  44.896  1.00  0.00           O  
ATOM    505  N   GLU    35      62.859  60.564  43.581  1.00  0.00           N  
ATOM    506  H   GLU    35      63.441  61.150  43.000  1.00  0.00           H  
ATOM    507  CA  GLU    35      61.438  60.739  43.499  1.00  0.00           C  
ATOM    508  HA  GLU    35      61.250  60.633  44.567  1.00  0.00           H  
ATOM    509  CB  GLU    35      61.110  62.182  42.991  1.00  0.00           C  
ATOM    510  HB2 GLU    35      61.693  62.380  42.091  1.00  0.00           H  
ATOM    511  HB3 GLU    35      60.036  62.250  42.823  1.00  0.00           H  
ATOM    512  CG  GLU    35      61.503  63.217  44.076  1.00  0.00           C  
ATOM    513  HG2 GLU    35      62.516  63.045  44.440  1.00  0.00           H  
ATOM    514  HG3 GLU    35      61.653  64.152  43.535  1.00  0.00           H  
ATOM    515  CD  GLU    35      60.457  63.319  45.235  1.00  0.00           C  
ATOM    516  OE1 GLU    35      60.217  64.428  45.789  1.00  0.00           O  
ATOM    517  OE2 GLU    35      59.773  62.302  45.528  1.00  0.00           O  
ATOM    518  C   GLU    35      60.745  59.590  42.735  1.00  0.00           C  
ATOM    519  O   GLU    35      59.514  59.602  42.742  1.00  0.00           O  
ATOM    520  N   GLY    36      61.500  58.729  42.070  1.00  0.00           N  
ATOM    521  H   GLY    36      62.475  58.957  42.206  1.00  0.00           H  
ATOM    522  CA  GLY    36      61.013  57.652  41.182  1.00  0.00           C  
ATOM    523  HA2 GLY    36      59.965  57.703  40.887  1.00  0.00           H  
ATOM    524  HA3 GLY    36      61.654  57.911  40.339  1.00  0.00           H  
ATOM    525  C   GLY    36      61.249  56.236  41.606  1.00  0.00           C  
ATOM    526  O   GLY    36      60.684  55.398  40.947  1.00  0.00           O  
ATOM    527  N   VAL    37      61.923  55.948  42.721  1.00  0.00           N  
ATOM    528  H   VAL    37      62.276  56.740  43.240  1.00  0.00           H  
ATOM    529  CA  VAL    37      62.070  54.663  43.394  1.00  0.00           C  
ATOM    530  HA  VAL    37      61.947  53.849  42.679  1.00  0.00           H  
ATOM    531  CB  VAL    37      63.420  54.637  44.203  1.00  0.00           C  
ATOM    532  HB  VAL    37      63.416  55.410  44.971  1.00  0.00           H  
ATOM    533  CG1 VAL    37      63.580  53.325  44.883  1.00  0.00           C  
ATOM    534 HG11 VAL    37      62.895  53.235  45.726  1.00  0.00           H  
ATOM    535 HG12 VAL    37      64.617  53.226  45.201  1.00  0.00           H  
ATOM    536 HG13 VAL    37      63.316  52.572  44.140  1.00  0.00           H  
ATOM    537  CG2 VAL    37      64.632  54.758  43.239  1.00  0.00           C  
ATOM    538 HG21 VAL    37      65.606  54.790  43.727  1.00  0.00           H  
ATOM    539 HG22 VAL    37      64.557  55.665  42.639  1.00  0.00           H  
ATOM    540 HG23 VAL    37      64.592  53.974  42.483  1.00  0.00           H  
ATOM    541  C   VAL    37      60.895  54.458  44.374  1.00  0.00           C  
ATOM    542  O   VAL    37      60.611  55.405  45.167  1.00  0.00           O  
ATOM    543  N   LEU    38      60.255  53.263  44.483  1.00  0.00           N  
ATOM    544  H   LEU    38      60.566  52.549  43.839  1.00  0.00           H  
ATOM    545  CA  LEU    38      59.115  53.002  45.361  1.00  0.00           C  
ATOM    546  HA  LEU    38      58.432  53.828  45.160  1.00  0.00           H  
ATOM    547  CB  LEU    38      58.469  51.643  44.984  1.00  0.00           C  
ATOM    548  HB2 LEU    38      59.246  50.900  44.810  1.00  0.00           H  
ATOM    549  HB3 LEU    38      57.905  51.331  45.863  1.00  0.00           H  
ATOM    550  CG  LEU    38      57.411  51.572  43.881  1.00  0.00           C  
ATOM    551  HG  LEU    38      56.681  52.369  44.023  1.00  0.00           H  
ATOM    552  CD1 LEU    38      58.102  51.610  42.537  1.00  0.00           C  
ATOM    553 HD11 LEU    38      59.012  51.022  42.656  1.00  0.00           H  
ATOM    554 HD12 LEU    38      58.372  52.663  42.451  1.00  0.00           H  
ATOM    555 HD13 LEU    38      57.425  51.241  41.766  1.00  0.00           H  
ATOM    556  CD2 LEU    38      56.680  50.227  43.811  1.00  0.00           C  
ATOM    557 HD21 LEU    38      56.181  50.063  44.765  1.00  0.00           H  
ATOM    558 HD22 LEU    38      57.398  49.407  43.833  1.00  0.00           H  
ATOM    559 HD23 LEU    38      55.980  50.083  42.988  1.00  0.00           H  
ATOM    560  C   LEU    38      59.405  53.091  46.882  1.00  0.00           C  
ATOM    561  O   LEU    38      60.525  53.003  47.315  1.00  0.00           O  
ATOM    562  N   TYR    39      58.324  53.426  47.601  1.00  0.00           N  
ATOM    563  H   TYR    39      57.451  53.656  47.149  1.00  0.00           H  
ATOM    564  CA  TYR    39      58.348  53.734  49.105  1.00  0.00           C  
ATOM    565  HA  TYR    39      57.323  54.058  49.286  1.00  0.00           H  
ATOM    566  CB  TYR    39      58.643  52.507  49.916  1.00  0.00           C  
ATOM    567  HB2 TYR    39      59.685  52.260  49.714  1.00  0.00           H  
ATOM    568  HB3 TYR    39      58.638  52.671  50.994  1.00  0.00           H  
ATOM    569  CG  TYR    39      57.743  51.372  49.519  1.00  0.00           C  
ATOM    570  CD1 TYR    39      56.397  51.405  49.849  1.00  0.00           C  
ATOM    571  HD1 TYR    39      55.926  52.091  50.537  1.00  0.00           H  
ATOM    572  CE1 TYR    39      55.558  50.313  49.436  1.00  0.00           C  
ATOM    573  HE1 TYR    39      54.515  50.212  49.696  1.00  0.00           H  
ATOM    574  CZ  TYR    39      56.136  49.216  48.799  1.00  0.00           C  
ATOM    575  OH  TYR    39      55.353  48.155  48.515  1.00  0.00           O  
ATOM    576  HH  TYR    39      55.881  47.549  47.989  1.00  0.00           H  
ATOM    577  CE2 TYR    39      57.525  49.219  48.471  1.00  0.00           C  
ATOM    578  HE2 TYR    39      58.000  48.327  48.090  1.00  0.00           H  
ATOM    579  CD2 TYR    39      58.308  50.275  48.858  1.00  0.00           C  
ATOM    580  HD2 TYR    39      59.369  50.122  48.723  1.00  0.00           H  
ATOM    581  C   TYR    39      59.314  54.892  49.470  1.00  0.00           C  
ATOM    582  O   TYR    39      59.683  54.998  50.663  1.00  0.00           O  
ATOM    583  N   VAL    40      59.775  55.777  48.554  1.00  0.00           N  
ATOM    584  H   VAL    40      59.341  55.753  47.642  1.00  0.00           H  
ATOM    585  CA  VAL    40      60.429  57.076  48.872  1.00  0.00           C  
ATOM    586  HA  VAL    40      60.085  57.363  49.866  1.00  0.00           H  
ATOM    587  CB  VAL    40      61.953  56.874  49.092  1.00  0.00           C  
ATOM    588  HB  VAL    40      62.128  56.149  49.887  1.00  0.00           H  
ATOM    589  CG1 VAL    40      62.765  56.482  47.809  1.00  0.00           C  
ATOM    590 HG11 VAL    40      63.821  56.345  48.043  1.00  0.00           H  
ATOM    591 HG12 VAL    40      62.660  57.284  47.079  1.00  0.00           H  
ATOM    592 HG13 VAL    40      62.304  55.582  47.402  1.00  0.00           H  
ATOM    593  CG2 VAL    40      62.636  58.077  49.612  1.00  0.00           C  
ATOM    594 HG21 VAL    40      62.096  58.439  50.487  1.00  0.00           H  
ATOM    595 HG22 VAL    40      62.674  58.737  48.745  1.00  0.00           H  
ATOM    596 HG23 VAL    40      63.610  57.804  50.017  1.00  0.00           H  
ATOM    597  C   VAL    40      60.098  58.180  47.872  1.00  0.00           C  
ATOM    598  O   VAL    40      60.128  59.336  48.219  1.00  0.00           O  
ATOM    599  N   GLY    41      59.861  57.765  46.610  1.00  0.00           N  
ATOM    600  H   GLY    41      59.889  56.790  46.350  1.00  0.00           H  
ATOM    601  CA  GLY    41      59.625  58.655  45.477  1.00  0.00           C  
ATOM    602  HA2 GLY    41      60.165  59.579  45.679  1.00  0.00           H  
ATOM    603  HA3 GLY    41      59.976  58.305  44.506  1.00  0.00           H  
ATOM    604  C   GLY    41      58.116  58.924  45.200  1.00  0.00           C  
ATOM    605  O   GLY    41      57.349  57.958  45.075  1.00  0.00           O  
ATOM    606  N   SER    42      57.731  60.175  45.182  1.00  0.00           N  
ATOM    607  H   SER    42      58.484  60.847  45.161  1.00  0.00           H  
ATOM    608  CA  SER    42      56.356  60.669  45.294  1.00  0.00           C  
ATOM    609  HA  SER    42      55.728  60.189  46.044  1.00  0.00           H  
ATOM    610  CB  SER    42      56.301  62.149  45.440  1.00  0.00           C  
ATOM    611  HB2 SER    42      56.656  62.555  44.492  1.00  0.00           H  
ATOM    612  HB3 SER    42      55.373  62.668  45.678  1.00  0.00           H  
ATOM    613  OG  SER    42      57.235  62.527  46.441  1.00  0.00           O  
ATOM    614  HG  SER    42      58.071  62.522  45.969  1.00  0.00           H  
ATOM    615  C   SER    42      55.619  60.326  44.017  1.00  0.00           C  
ATOM    616  O   SER    42      54.473  59.824  44.166  1.00  0.00           O  
ATOM    617  N   LYS    43      56.278  60.318  42.880  1.00  0.00           N  
ATOM    618  H   LYS    43      57.157  60.816  42.903  1.00  0.00           H  
ATOM    619  CA  LYS    43      55.837  59.923  41.516  1.00  0.00           C  
ATOM    620  HA  LYS    43      55.017  60.605  41.288  1.00  0.00           H  
ATOM    621  CB  LYS    43      57.003  60.009  40.507  1.00  0.00           C  
ATOM    622  HB2 LYS    43      57.730  59.242  40.777  1.00  0.00           H  
ATOM    623  HB3 LYS    43      56.582  59.690  39.554  1.00  0.00           H  
ATOM    624  CG  LYS    43      57.573  61.398  40.424  1.00  0.00           C  
ATOM    625  HG2 LYS    43      56.844  62.015  39.899  1.00  0.00           H  
ATOM    626  HG3 LYS    43      57.752  61.734  41.445  1.00  0.00           H  
ATOM    627  CD  LYS    43      58.849  61.602  39.616  1.00  0.00           C  
ATOM    628  HD2 LYS    43      59.666  61.039  40.066  1.00  0.00           H  
ATOM    629  HD3 LYS    43      58.630  61.253  38.607  1.00  0.00           H  
ATOM    630  CE  LYS    43      59.151  63.058  39.575  1.00  0.00           C  
ATOM    631  HE2 LYS    43      58.292  63.588  39.163  1.00  0.00           H  
ATOM    632  HE3 LYS    43      59.374  63.379  40.592  1.00  0.00           H  
ATOM    633  NZ  LYS    43      60.257  63.210  38.695  1.00  0.00           N  
ATOM    634  HZ1 LYS    43      60.462  64.189  38.551  1.00  0.00           H  
ATOM    635  HZ2 LYS    43      59.987  62.795  37.815  1.00  0.00           H  
ATOM    636  HZ3 LYS    43      61.035  62.649  39.012  1.00  0.00           H  
ATOM    637  C   LYS    43      55.166  58.539  41.493  1.00  0.00           C  
ATOM    638  O   LYS    43      54.176  58.357  40.769  1.00  0.00           O  
ATOM    639  N   THR    44      55.549  57.621  42.385  1.00  0.00           N  
ATOM    640  H   THR    44      56.278  57.854  43.044  1.00  0.00           H  
ATOM    641  CA  THR    44      55.125  56.206  42.471  1.00  0.00           C  
ATOM    642  HA  THR    44      55.000  55.840  41.451  1.00  0.00           H  
ATOM    643  CB  THR    44      56.290  55.405  42.972  1.00  0.00           C  
ATOM    644  HB  THR    44      56.008  54.354  42.915  1.00  0.00           H  
ATOM    645  CG2 THR    44      57.740  55.533  42.369  1.00  0.00           C  
ATOM    646 HG21 THR    44      58.446  55.099  43.078  1.00  0.00           H  
ATOM    647 HG22 THR    44      58.020  56.566  42.167  1.00  0.00           H  
ATOM    648 HG23 THR    44      57.764  54.977  41.432  1.00  0.00           H  
ATOM    649  OG1 THR    44      56.348  55.593  44.341  1.00  0.00           O  
ATOM    650  HG1 THR    44      56.869  56.371  44.549  1.00  0.00           H  
ATOM    651  C   THR    44      53.890  55.985  43.337  1.00  0.00           C  
ATOM    652  O   THR    44      53.374  54.865  43.369  1.00  0.00           O  
ATOM    653  N   LYS    45      53.354  57.030  44.024  1.00  0.00           N  
ATOM    654  H   LYS    45      53.730  57.967  44.001  1.00  0.00           H  
ATOM    655  CA  LYS    45      52.164  56.912  44.811  1.00  0.00           C  
ATOM    656  HA  LYS    45      52.303  55.991  45.377  1.00  0.00           H  
ATOM    657  CB  LYS    45      51.994  58.115  45.871  1.00  0.00           C  
ATOM    658  HB2 LYS    45      52.932  58.254  46.409  1.00  0.00           H  
ATOM    659  HB3 LYS    45      51.688  59.033  45.370  1.00  0.00           H  
ATOM    660  CG  LYS    45      50.934  57.758  46.926  1.00  0.00           C  
ATOM    661  HG2 LYS    45      50.694  58.568  47.614  1.00  0.00           H  
ATOM    662  HG3 LYS    45      49.984  57.558  46.430  1.00  0.00           H  
ATOM    663  CD  LYS    45      51.299  56.647  47.984  1.00  0.00           C  
ATOM    664  HD2 LYS    45      51.445  55.651  47.566  1.00  0.00           H  
ATOM    665  HD3 LYS    45      52.244  56.994  48.403  1.00  0.00           H  
ATOM    666  CE  LYS    45      50.243  56.445  49.047  1.00  0.00           C  
ATOM    667  HE2 LYS    45      50.602  55.724  49.782  1.00  0.00           H  
ATOM    668  HE3 LYS    45      50.088  57.428  49.491  1.00  0.00           H  
ATOM    669  NZ  LYS    45      48.958  55.886  48.479  1.00  0.00           N  
ATOM    670  HZ1 LYS    45      49.068  55.030  47.955  1.00  0.00           H  
ATOM    671  HZ2 LYS    45      48.484  56.601  47.946  1.00  0.00           H  
ATOM    672  HZ3 LYS    45      48.459  55.700  49.337  1.00  0.00           H  
ATOM    673  C   LYS    45      50.881  56.697  43.959  1.00  0.00           C  
ATOM    674  O   LYS    45      50.515  57.518  43.129  1.00  0.00           O  
ATOM    675  N   GLU    46      50.198  55.638  44.305  1.00  0.00           N  
ATOM    676  H   GLU    46      50.591  55.041  45.019  1.00  0.00           H  
ATOM    677  CA  GLU    46      48.933  55.198  43.609  1.00  0.00           C  
ATOM    678  HA  GLU    46      48.931  55.567  42.584  1.00  0.00           H  
ATOM    679  CB  GLU    46      48.933  53.670  43.581  1.00  0.00           C  
ATOM    680  HB2 GLU    46      48.100  53.415  42.926  1.00  0.00           H  
ATOM    681  HB3 GLU    46      49.897  53.333  43.202  1.00  0.00           H  
ATOM    682  CG  GLU    46      48.813  52.865  44.833  1.00  0.00           C  
ATOM    683  HG2 GLU    46      47.757  52.657  45.002  1.00  0.00           H  
ATOM    684  HG3 GLU    46      49.269  51.902  44.602  1.00  0.00           H  
ATOM    685  CD  GLU    46      49.534  53.397  46.091  1.00  0.00           C  
ATOM    686  OE1 GLU    46      48.861  53.418  47.130  1.00  0.00           O  
ATOM    687  OE2 GLU    46      50.789  53.509  46.150  1.00  0.00           O  
ATOM    688  C   GLU    46      47.695  55.737  44.324  1.00  0.00           C  
ATOM    689  O   GLU    46      47.758  56.013  45.535  1.00  0.00           O  
ATOM    690  N   GLY    47      46.585  55.983  43.642  1.00  0.00           N  
ATOM    691  H   GLY    47      46.590  55.859  42.640  1.00  0.00           H  
ATOM    692  CA  GLY    47      45.333  56.188  44.375  1.00  0.00           C  
ATOM    693  HA2 GLY    47      45.443  57.072  45.003  1.00  0.00           H  
ATOM    694  HA3 GLY    47      44.421  56.376  43.809  1.00  0.00           H  
ATOM    695  C   GLY    47      45.034  55.004  45.286  1.00  0.00           C  
ATOM    696  O   GLY    47      44.956  53.837  44.782  1.00  0.00           O  
ATOM    697  N   VAL    48      44.850  55.119  46.581  1.00  0.00           N  
ATOM    698  H   VAL    48      44.965  56.064  46.918  1.00  0.00           H  
ATOM    699  CA  VAL    48      44.966  54.049  47.509  1.00  0.00           C  
ATOM    700  HA  VAL    48      45.952  53.651  47.270  1.00  0.00           H  
ATOM    701  CB  VAL    48      45.063  54.678  48.922  1.00  0.00           C  
ATOM    702  HB  VAL    48      45.953  55.306  48.880  1.00  0.00           H  
ATOM    703  CG1 VAL    48      43.826  55.500  49.344  1.00  0.00           C  
ATOM    704 HG11 VAL    48      43.990  55.932  50.331  1.00  0.00           H  
ATOM    705 HG12 VAL    48      42.996  54.795  49.381  1.00  0.00           H  
ATOM    706 HG13 VAL    48      43.532  56.222  48.582  1.00  0.00           H  
ATOM    707  CG2 VAL    48      45.357  53.528  49.958  1.00  0.00           C  
ATOM    708 HG21 VAL    48      44.508  52.854  50.072  1.00  0.00           H  
ATOM    709 HG22 VAL    48      45.609  53.969  50.922  1.00  0.00           H  
ATOM    710 HG23 VAL    48      46.235  52.939  49.695  1.00  0.00           H  
ATOM    711  C   VAL    48      43.963  52.880  47.376  1.00  0.00           C  
ATOM    712  O   VAL    48      44.451  51.738  47.240  1.00  0.00           O  
ATOM    713  N   VAL    49      42.664  53.194  47.178  1.00  0.00           N  
ATOM    714  H   VAL    49      42.381  54.163  47.171  1.00  0.00           H  
ATOM    715  CA  VAL    49      41.633  52.197  46.888  1.00  0.00           C  
ATOM    716  HA  VAL    49      41.681  51.441  47.672  1.00  0.00           H  
ATOM    717  CB  VAL    49      40.265  52.832  47.040  1.00  0.00           C  
ATOM    718  HB  VAL    49      40.225  53.782  46.507  1.00  0.00           H  
ATOM    719  CG1 VAL    49      39.073  52.054  46.529  1.00  0.00           C  
ATOM    720 HG11 VAL    49      39.099  51.983  45.441  1.00  0.00           H  
ATOM    721 HG12 VAL    49      38.168  52.622  46.743  1.00  0.00           H  
ATOM    722 HG13 VAL    49      39.121  51.090  47.035  1.00  0.00           H  
ATOM    723  CG2 VAL    49      40.042  53.254  48.515  1.00  0.00           C  
ATOM    724 HG21 VAL    49      39.014  53.516  48.767  1.00  0.00           H  
ATOM    725 HG22 VAL    49      40.710  54.083  48.748  1.00  0.00           H  
ATOM    726 HG23 VAL    49      40.404  52.434  49.134  1.00  0.00           H  
ATOM    727  C   VAL    49      41.893  51.515  45.524  1.00  0.00           C  
ATOM    728  O   VAL    49      41.647  50.347  45.244  1.00  0.00           O  
ATOM    729  N   HIE    50      42.378  52.314  44.563  1.00  0.00           N  
ATOM    730  H   HIE    50      42.546  53.278  44.812  1.00  0.00           H  
ATOM    731  CA  HIE    50      42.673  51.832  43.228  1.00  0.00           C  
ATOM    732  HA  HIE    50      41.811  51.213  42.981  1.00  0.00           H  
ATOM    733  CB  HIE    50      42.772  52.984  42.213  1.00  0.00           C  
ATOM    734  HB2 HIE    50      43.565  53.569  42.680  1.00  0.00           H  
ATOM    735  HB3 HIE    50      42.970  52.541  41.237  1.00  0.00           H  
ATOM    736  CG  HIE    50      41.588  53.883  42.003  1.00  0.00           C  
ATOM    737  ND1 HIE    50      41.035  54.618  43.068  1.00  0.00           N  
ATOM    738  CE1 HIE    50      40.057  55.360  42.521  1.00  0.00           C  
ATOM    739  HE1 HIE    50      39.452  56.096  43.029  1.00  0.00           H  
ATOM    740  NE2 HIE    50      40.044  55.182  41.196  1.00  0.00           N  
ATOM    741  HE2 HIE    50      39.426  55.577  40.502  1.00  0.00           H  
ATOM    742  CD2 HIE    50      40.976  54.263  40.834  1.00  0.00           C  
ATOM    743  HD2 HIE    50      41.214  53.868  39.858  1.00  0.00           H  
ATOM    744  C   HIE    50      43.935  50.991  43.114  1.00  0.00           C  
ATOM    745  O   HIE    50      43.948  50.116  42.268  1.00  0.00           O  
ATOM    746  N   GLY    51      44.857  51.025  44.128  1.00  0.00           N  
ATOM    747  H   GLY    51      44.762  51.709  44.865  1.00  0.00           H  
ATOM    748  CA  GLY    51      46.063  50.153  44.208  1.00  0.00           C  
ATOM    749  HA2 GLY    51      46.634  50.160  43.279  1.00  0.00           H  
ATOM    750  HA3 GLY    51      46.763  50.489  44.973  1.00  0.00           H  
ATOM    751  C   GLY    51      45.681  48.818  44.794  1.00  0.00           C  
ATOM    752  O   GLY    51      45.990  47.796  44.216  1.00  0.00           O  
ATOM    753  N   VAL    52      44.873  48.863  45.857  1.00  0.00           N  
ATOM    754  H   VAL    52      44.600  49.764  46.223  1.00  0.00           H  
ATOM    755  CA  VAL    52      44.177  47.728  46.466  1.00  0.00           C  
ATOM    756  HA  VAL    52      44.913  47.121  46.994  1.00  0.00           H  
ATOM    757  CB  VAL    52      43.221  48.223  47.549  1.00  0.00           C  
ATOM    758  HB  VAL    52      42.578  49.033  47.203  1.00  0.00           H  
ATOM    759  CG1 VAL    52      42.352  47.047  48.033  1.00  0.00           C  
ATOM    760 HG11 VAL    52      41.734  46.775  47.178  1.00  0.00           H  
ATOM    761 HG12 VAL    52      41.792  47.369  48.911  1.00  0.00           H  
ATOM    762 HG13 VAL    52      42.959  46.157  48.196  1.00  0.00           H  
ATOM    763  CG2 VAL    52      44.027  48.718  48.785  1.00  0.00           C  
ATOM    764 HG21 VAL    52      44.515  47.893  49.304  1.00  0.00           H  
ATOM    765 HG22 VAL    52      43.246  49.128  49.425  1.00  0.00           H  
ATOM    766 HG23 VAL    52      44.660  49.561  48.508  1.00  0.00           H  
ATOM    767  C   VAL    52      43.493  46.978  45.371  1.00  0.00           C  
ATOM    768  O   VAL    52      43.748  45.776  45.200  1.00  0.00           O  
ATOM    769  N   ALA    53      42.617  47.640  44.576  1.00  0.00           N  
ATOM    770  H   ALA    53      42.399  48.543  44.971  1.00  0.00           H  
ATOM    771  CA  ALA    53      41.914  46.984  43.419  1.00  0.00           C  
ATOM    772  HA  ALA    53      41.267  46.156  43.709  1.00  0.00           H  
ATOM    773  CB  ALA    53      41.161  48.113  42.738  1.00  0.00           C  
ATOM    774  HB1 ALA    53      41.881  48.786  42.272  1.00  0.00           H  
ATOM    775  HB2 ALA    53      40.627  48.670  43.508  1.00  0.00           H  
ATOM    776  HB3 ALA    53      40.398  47.733  42.059  1.00  0.00           H  
ATOM    777  C   ALA    53      42.921  46.420  42.480  1.00  0.00           C  
ATOM    778  O   ALA    53      42.708  45.411  41.863  1.00  0.00           O  
ATOM    779  N   THR    54      44.072  47.125  42.295  1.00  0.00           N  
ATOM    780  H   THR    54      44.292  47.968  42.807  1.00  0.00           H  
ATOM    781  CA  THR    54      45.065  46.706  41.284  1.00  0.00           C  
ATOM    782  HA  THR    54      44.618  46.352  40.355  1.00  0.00           H  
ATOM    783  CB  THR    54      46.020  47.889  40.938  1.00  0.00           C  
ATOM    784  HB  THR    54      46.504  48.383  41.781  1.00  0.00           H  
ATOM    785  CG2 THR    54      47.188  47.571  39.950  1.00  0.00           C  
ATOM    786 HG21 THR    54      46.899  47.283  38.938  1.00  0.00           H  
ATOM    787 HG22 THR    54      47.786  46.781  40.403  1.00  0.00           H  
ATOM    788 HG23 THR    54      47.791  48.479  39.945  1.00  0.00           H  
ATOM    789  OG1 THR    54      45.123  48.768  40.198  1.00  0.00           O  
ATOM    790  HG1 THR    54      44.582  49.249  40.828  1.00  0.00           H  
ATOM    791  C   THR    54      45.840  45.461  41.803  1.00  0.00           C  
ATOM    792  O   THR    54      46.294  44.638  41.001  1.00  0.00           O  
ATOM    793  N   VAL    55      46.087  45.360  43.100  1.00  0.00           N  
ATOM    794  H   VAL    55      45.702  46.168  43.569  1.00  0.00           H  
ATOM    795  CA  VAL    55      46.756  44.124  43.719  1.00  0.00           C  
ATOM    796  HA  VAL    55      47.430  43.718  42.964  1.00  0.00           H  
ATOM    797  CB  VAL    55      47.523  44.509  44.989  1.00  0.00           C  
ATOM    798  HB  VAL    55      46.817  44.924  45.708  1.00  0.00           H  
ATOM    799  CG1 VAL    55      48.042  43.289  45.697  1.00  0.00           C  
ATOM    800 HG11 VAL    55      48.607  42.625  45.044  1.00  0.00           H  
ATOM    801 HG12 VAL    55      47.148  42.722  45.954  1.00  0.00           H  
ATOM    802 HG13 VAL    55      48.549  43.526  46.633  1.00  0.00           H  
ATOM    803  CG2 VAL    55      48.686  45.460  44.632  1.00  0.00           C  
ATOM    804 HG21 VAL    55      49.290  45.527  45.537  1.00  0.00           H  
ATOM    805 HG22 VAL    55      48.262  46.399  44.277  1.00  0.00           H  
ATOM    806 HG23 VAL    55      49.259  45.048  43.801  1.00  0.00           H  
ATOM    807  C   VAL    55      45.772  42.998  43.964  1.00  0.00           C  
ATOM    808  O   VAL    55      46.161  41.857  43.697  1.00  0.00           O  
ATOM    809  N   ALA    56      44.529  43.211  44.313  1.00  0.00           N  
ATOM    810  H   ALA    56      44.222  44.170  44.395  1.00  0.00           H  
ATOM    811  CA  ALA    56      43.556  42.125  44.252  1.00  0.00           C  
ATOM    812  HA  ALA    56      43.918  41.366  44.946  1.00  0.00           H  
ATOM    813  CB  ALA    56      42.275  42.686  44.863  1.00  0.00           C  
ATOM    814  HB1 ALA    56      41.802  43.279  44.080  1.00  0.00           H  
ATOM    815  HB2 ALA    56      42.474  43.233  45.784  1.00  0.00           H  
ATOM    816  HB3 ALA    56      41.663  41.801  45.036  1.00  0.00           H  
ATOM    817  C   ALA    56      43.430  41.493  42.831  1.00  0.00           C  
ATOM    818  O   ALA    56      43.367  40.216  42.671  1.00  0.00           O  
ATOM    819  N   GLU    57      43.373  42.379  41.773  1.00  0.00           N  
ATOM    820  H   GLU    57      43.322  43.365  41.984  1.00  0.00           H  
ATOM    821  CA  GLU    57      43.361  41.889  40.346  1.00  0.00           C  
ATOM    822  HA  GLU    57      42.535  41.183  40.265  1.00  0.00           H  
ATOM    823  CB  GLU    57      43.241  43.080  39.332  1.00  0.00           C  
ATOM    824  HB2 GLU    57      42.334  43.619  39.602  1.00  0.00           H  
ATOM    825  HB3 GLU    57      44.113  43.699  39.543  1.00  0.00           H  
ATOM    826  CG  GLU    57      43.182  42.683  37.866  1.00  0.00           C  
ATOM    827  HG2 GLU    57      43.105  43.637  37.343  1.00  0.00           H  
ATOM    828  HG3 GLU    57      44.186  42.288  37.719  1.00  0.00           H  
ATOM    829  CD  GLU    57      41.975  41.776  37.428  1.00  0.00           C  
ATOM    830  OE1 GLU    57      41.912  41.467  36.202  1.00  0.00           O  
ATOM    831  OE2 GLU    57      41.061  41.434  38.180  1.00  0.00           O  
ATOM    832  C   GLU    57      44.568  41.120  39.986  1.00  0.00           C  
ATOM    833  O   GLU    57      44.503  40.043  39.451  1.00  0.00           O  
ATOM    834  N   LYS    58      45.780  41.604  40.293  1.00  0.00           N  
ATOM    835  H   LYS    58      45.899  42.565  40.581  1.00  0.00           H  
ATOM    836  CA  LYS    58      46.996  40.859  39.953  1.00  0.00           C  
ATOM    837  HA  LYS    58      46.950  40.570  38.903  1.00  0.00           H  
ATOM    838  CB  LYS    58      48.203  41.703  40.269  1.00  0.00           C  
ATOM    839  HB2 LYS    58      48.176  42.674  39.775  1.00  0.00           H  
ATOM    840  HB3 LYS    58      48.356  41.784  41.346  1.00  0.00           H  
ATOM    841  CG  LYS    58      49.540  41.075  39.804  1.00  0.00           C  
ATOM    842  HG2 LYS    58      49.710  40.191  40.418  1.00  0.00           H  
ATOM    843  HG3 LYS    58      49.402  40.587  38.839  1.00  0.00           H  
ATOM    844  CD  LYS    58      50.803  42.018  39.604  1.00  0.00           C  
ATOM    845  HD2 LYS    58      50.660  42.760  38.818  1.00  0.00           H  
ATOM    846  HD3 LYS    58      50.916  42.575  40.534  1.00  0.00           H  
ATOM    847  CE  LYS    58      52.160  41.315  39.342  1.00  0.00           C  
ATOM    848  HE2 LYS    58      52.517  40.698  40.167  1.00  0.00           H  
ATOM    849  HE3 LYS    58      52.099  40.545  38.573  1.00  0.00           H  
ATOM    850  NZ  LYS    58      53.186  42.279  38.948  1.00  0.00           N  
ATOM    851  HZ1 LYS    58      53.142  43.036  39.615  1.00  0.00           H  
ATOM    852  HZ2 LYS    58      53.091  42.695  38.032  1.00  0.00           H  
ATOM    853  HZ3 LYS    58      54.089  41.828  38.996  1.00  0.00           H  
ATOM    854  C   LYS    58      46.992  39.530  40.810  1.00  0.00           C  
ATOM    855  O   LYS    58      47.462  38.478  40.359  1.00  0.00           O  
ATOM    856  N   THR    59      46.423  39.537  42.014  1.00  0.00           N  
ATOM    857  H   THR    59      46.080  40.413  42.381  1.00  0.00           H  
ATOM    858  CA  THR    59      46.245  38.279  42.864  1.00  0.00           C  
ATOM    859  HA  THR    59      47.238  37.834  42.931  1.00  0.00           H  
ATOM    860  CB  THR    59      45.750  38.522  44.333  1.00  0.00           C  
ATOM    861  HB  THR    59      44.747  38.948  44.288  1.00  0.00           H  
ATOM    862  CG2 THR    59      45.788  37.276  45.252  1.00  0.00           C  
ATOM    863 HG21 THR    59      45.812  37.463  46.326  1.00  0.00           H  
ATOM    864 HG22 THR    59      46.692  36.708  45.033  1.00  0.00           H  
ATOM    865 HG23 THR    59      44.912  36.695  44.963  1.00  0.00           H  
ATOM    866  OG1 THR    59      46.579  39.495  44.988  1.00  0.00           O  
ATOM    867  HG1 THR    59      46.185  40.331  44.727  1.00  0.00           H  
ATOM    868  C   THR    59      45.388  37.286  42.191  1.00  0.00           C  
ATOM    869  O   THR    59      45.809  36.199  42.072  1.00  0.00           O  
ATOM    870  N   LYS    60      44.235  37.643  41.604  1.00  0.00           N  
ATOM    871  H   LYS    60      43.918  38.593  41.734  1.00  0.00           H  
ATOM    872  CA  LYS    60      43.402  36.825  40.723  1.00  0.00           C  
ATOM    873  HA  LYS    60      43.076  35.943  41.275  1.00  0.00           H  
ATOM    874  CB  LYS    60      42.299  37.656  40.152  1.00  0.00           C  
ATOM    875  HB2 LYS    60      41.831  38.341  40.858  1.00  0.00           H  
ATOM    876  HB3 LYS    60      42.769  38.247  39.366  1.00  0.00           H  
ATOM    877  CG  LYS    60      41.225  36.725  39.443  1.00  0.00           C  
ATOM    878  HG2 LYS    60      41.726  35.973  38.834  1.00  0.00           H  
ATOM    879  HG3 LYS    60      40.786  36.236  40.312  1.00  0.00           H  
ATOM    880  CD  LYS    60      40.194  37.655  38.755  1.00  0.00           C  
ATOM    881  HD2 LYS    60      39.432  36.988  38.352  1.00  0.00           H  
ATOM    882  HD3 LYS    60      39.713  38.412  39.374  1.00  0.00           H  
ATOM    883  CE  LYS    60      40.851  38.244  37.447  1.00  0.00           C  
ATOM    884  HE2 LYS    60      41.855  38.642  37.598  1.00  0.00           H  
ATOM    885  HE3 LYS    60      40.913  37.493  36.660  1.00  0.00           H  
ATOM    886  NZ  LYS    60      40.010  39.304  36.848  1.00  0.00           N  
ATOM    887  HZ1 LYS    60      39.018  39.134  36.935  1.00  0.00           H  
ATOM    888  HZ2 LYS    60      40.173  39.340  35.852  1.00  0.00           H  
ATOM    889  HZ3 LYS    60      40.246  40.207  37.232  1.00  0.00           H  
ATOM    890  C   LYS    60      44.240  36.192  39.598  1.00  0.00           C  
ATOM    891  O   LYS    60      44.224  35.015  39.455  1.00  0.00           O  
ATOM    892  N   GLU    61      44.949  37.013  38.781  1.00  0.00           N  
ATOM    893  H   GLU    61      45.015  37.969  39.098  1.00  0.00           H  
ATOM    894  CA  GLU    61      45.862  36.505  37.738  1.00  0.00           C  
ATOM    895  HA  GLU    61      45.265  35.821  37.135  1.00  0.00           H  
ATOM    896  CB  GLU    61      46.441  37.668  37.000  1.00  0.00           C  
ATOM    897  HB2 GLU    61      45.659  38.150  36.413  1.00  0.00           H  
ATOM    898  HB3 GLU    61      46.869  38.338  37.745  1.00  0.00           H  
ATOM    899  CG  GLU    61      47.524  37.310  35.973  1.00  0.00           C  
ATOM    900  HG2 GLU    61      47.979  38.222  35.587  1.00  0.00           H  
ATOM    901  HG3 GLU    61      48.306  36.716  36.446  1.00  0.00           H  
ATOM    902  CD  GLU    61      46.972  36.470  34.815  1.00  0.00           C  
ATOM    903  OE1 GLU    61      47.778  36.109  33.890  1.00  0.00           O  
ATOM    904  OE2 GLU    61      45.737  36.241  34.678  1.00  0.00           O  
ATOM    905  C   GLU    61      46.932  35.492  38.309  1.00  0.00           C  
ATOM    906  O   GLU    61      47.049  34.348  37.860  1.00  0.00           O  
ATOM    907  N   GLN    62      47.708  35.927  39.348  1.00  0.00           N  
ATOM    908  H   GLN    62      47.666  36.909  39.579  1.00  0.00           H  
ATOM    909  CA  GLN    62      48.657  35.026  40.064  1.00  0.00           C  
ATOM    910  HA  GLN    62      49.507  34.797  39.420  1.00  0.00           H  
ATOM    911  CB  GLN    62      49.238  35.943  41.287  1.00  0.00           C  
ATOM    912  HB2 GLN    62      49.722  36.808  40.833  1.00  0.00           H  
ATOM    913  HB3 GLN    62      48.348  36.128  41.889  1.00  0.00           H  
ATOM    914  CG  GLN    62      50.222  35.233  42.262  1.00  0.00           C  
ATOM    915  HG2 GLN    62      49.705  34.416  42.767  1.00  0.00           H  
ATOM    916  HG3 GLN    62      50.957  34.669  41.688  1.00  0.00           H  
ATOM    917  CD  GLN    62      50.838  36.132  43.264  1.00  0.00           C  
ATOM    918  OE1 GLN    62      50.571  37.387  43.273  1.00  0.00           O  
ATOM    919  NE2 GLN    62      51.674  35.580  44.110  1.00  0.00           N  
ATOM    920 HE21 GLN    62      51.966  34.655  43.830  1.00  0.00           H  
ATOM    921 HE22 GLN    62      52.077  36.113  44.867  1.00  0.00           H  
ATOM    922  C   GLN    62      47.986  33.646  40.447  1.00  0.00           C  
ATOM    923  O   GLN    62      48.427  32.530  40.073  1.00  0.00           O  
ATOM    924  N   VAL    63      46.813  33.760  41.089  1.00  0.00           N  
ATOM    925  H   VAL    63      46.364  34.658  41.199  1.00  0.00           H  
ATOM    926  CA  VAL    63      46.152  32.501  41.611  1.00  0.00           C  
ATOM    927  HA  VAL    63      46.864  31.889  42.164  1.00  0.00           H  
ATOM    928  CB  VAL    63      45.158  32.925  42.671  1.00  0.00           C  
ATOM    929  HB  VAL    63      44.492  33.723  42.341  1.00  0.00           H  
ATOM    930  CG1 VAL    63      44.161  31.801  43.059  1.00  0.00           C  
ATOM    931 HG11 VAL    63      44.673  30.844  43.150  1.00  0.00           H  
ATOM    932 HG12 VAL    63      43.377  31.676  42.312  1.00  0.00           H  
ATOM    933 HG13 VAL    63      43.564  32.105  43.919  1.00  0.00           H  
ATOM    934  CG2 VAL    63      45.974  33.268  43.931  1.00  0.00           C  
ATOM    935 HG21 VAL    63      45.267  33.390  44.751  1.00  0.00           H  
ATOM    936 HG22 VAL    63      46.522  34.148  43.594  1.00  0.00           H  
ATOM    937 HG23 VAL    63      46.696  32.488  44.176  1.00  0.00           H  
ATOM    938  C   VAL    63      45.549  31.644  40.386  1.00  0.00           C  
ATOM    939  O   VAL    63      45.619  30.410  40.380  1.00  0.00           O  
ATOM    940  N   THR    64      45.066  32.331  39.293  1.00  0.00           N  
ATOM    941  H   THR    64      45.046  33.341  39.300  1.00  0.00           H  
ATOM    942  CA  THR    64      44.762  31.695  38.007  1.00  0.00           C  
ATOM    943  HA  THR    64      43.928  30.994  38.050  1.00  0.00           H  
ATOM    944  CB  THR    64      44.304  32.689  36.925  1.00  0.00           C  
ATOM    945  HB  THR    64      45.091  33.376  36.616  1.00  0.00           H  
ATOM    946  CG2 THR    64      43.798  31.845  35.710  1.00  0.00           C  
ATOM    947 HG21 THR    64      43.592  32.573  34.924  1.00  0.00           H  
ATOM    948 HG22 THR    64      42.910  31.242  35.898  1.00  0.00           H  
ATOM    949 HG23 THR    64      44.546  31.137  35.354  1.00  0.00           H  
ATOM    950  OG1 THR    64      43.215  33.509  37.453  1.00  0.00           O  
ATOM    951  HG1 THR    64      43.555  33.922  38.250  1.00  0.00           H  
ATOM    952  C   THR    64      45.993  30.942  37.522  1.00  0.00           C  
ATOM    953  O   THR    64      45.945  29.751  37.218  1.00  0.00           O  
ATOM    954  N   ASN    65      47.193  31.589  37.545  1.00  0.00           N  
ATOM    955  H   ASN    65      47.210  32.539  37.887  1.00  0.00           H  
ATOM    956  CA  ASN    65      48.410  30.942  37.105  1.00  0.00           C  
ATOM    957  HA  ASN    65      48.256  30.448  36.146  1.00  0.00           H  
ATOM    958  CB  ASN    65      49.426  32.085  36.914  1.00  0.00           C  
ATOM    959  HB2 ASN    65      49.066  32.869  36.248  1.00  0.00           H  
ATOM    960  HB3 ASN    65      49.661  32.486  37.900  1.00  0.00           H  
ATOM    961  CG  ASN    65      50.668  31.505  36.133  1.00  0.00           C  
ATOM    962  OD1 ASN    65      51.803  31.814  36.511  1.00  0.00           O  
ATOM    963  ND2 ASN    65      50.519  30.696  35.161  1.00  0.00           N  
ATOM    964 HD21 ASN    65      49.657  30.593  34.645  1.00  0.00           H  
ATOM    965 HD22 ASN    65      51.286  30.492  34.535  1.00  0.00           H  
ATOM    966  C   ASN    65      48.993  29.927  38.129  1.00  0.00           C  
ATOM    967  O   ASN    65      49.547  28.886  37.674  1.00  0.00           O  
ATOM    968  N   VAL    66      48.792  29.999  39.459  1.00  0.00           N  
ATOM    969  H   VAL    66      48.258  30.777  39.819  1.00  0.00           H  
ATOM    970  CA  VAL    66      49.140  28.915  40.407  1.00  0.00           C  
ATOM    971  HA  VAL    66      50.199  28.660  40.356  1.00  0.00           H  
ATOM    972  CB  VAL    66      48.941  29.280  41.937  1.00  0.00           C  
ATOM    973  HB  VAL    66      47.946  29.693  42.102  1.00  0.00           H  
ATOM    974  CG1 VAL    66      48.970  28.130  42.917  1.00  0.00           C  
ATOM    975 HG11 VAL    66      48.970  28.442  43.962  1.00  0.00           H  
ATOM    976 HG12 VAL    66      49.853  27.515  42.748  1.00  0.00           H  
ATOM    977 HG13 VAL    66      48.133  27.467  42.695  1.00  0.00           H  
ATOM    978  CG2 VAL    66      49.891  30.336  42.372  1.00  0.00           C  
ATOM    979 HG21 VAL    66      49.446  31.293  42.097  1.00  0.00           H  
ATOM    980 HG22 VAL    66      50.814  30.218  41.804  1.00  0.00           H  
ATOM    981 HG23 VAL    66      50.108  30.266  43.437  1.00  0.00           H  
ATOM    982  C   VAL    66      48.325  27.682  40.052  1.00  0.00           C  
ATOM    983  O   VAL    66      48.810  26.556  40.327  1.00  0.00           O  
ATOM    984  N   GLY    67      47.138  27.774  39.369  1.00  0.00           N  
ATOM    985  H   GLY    67      46.915  28.739  39.169  1.00  0.00           H  
ATOM    986  CA  GLY    67      46.086  26.725  39.410  1.00  0.00           C  
ATOM    987  HA2 GLY    67      45.470  26.940  38.537  1.00  0.00           H  
ATOM    988  HA3 GLY    67      46.597  25.788  39.190  1.00  0.00           H  
ATOM    989  C   GLY    67      45.277  26.572  40.717  1.00  0.00           C  
ATOM    990  O   GLY    67      44.840  25.469  41.069  1.00  0.00           O  
ATOM    991  N   GLY    68      45.231  27.567  41.542  1.00  0.00           N  
ATOM    992  H   GLY    68      45.652  28.466  41.358  1.00  0.00           H  
ATOM    993  CA  GLY    68      44.448  27.579  42.737  1.00  0.00           C  
ATOM    994  HA2 GLY    68      44.795  26.754  43.359  1.00  0.00           H  
ATOM    995  HA3 GLY    68      44.624  28.527  43.244  1.00  0.00           H  
ATOM    996  C   GLY    68      42.914  27.468  42.592  1.00  0.00           C  
ATOM    997  O   GLY    68      42.238  28.358  42.004  1.00  0.00           O  
ATOM    998  N   ALA    69      42.349  26.372  43.090  1.00  0.00           N  
ATOM    999  H   ALA    69      42.888  25.604  43.463  1.00  0.00           H  
ATOM   1000  CA  ALA    69      40.900  25.988  42.995  1.00  0.00           C  
ATOM   1001  HA  ALA    69      40.597  26.116  41.956  1.00  0.00           H  
ATOM   1002  CB  ALA    69      40.905  24.528  43.255  1.00  0.00           C  
ATOM   1003  HB1 ALA    69      41.430  24.223  44.160  1.00  0.00           H  
ATOM   1004  HB2 ALA    69      41.391  24.122  42.367  1.00  0.00           H  
ATOM   1005  HB3 ALA    69      39.920  24.062  43.274  1.00  0.00           H  
ATOM   1006  C   ALA    69      39.967  26.842  43.904  1.00  0.00           C  
ATOM   1007  O   ALA    69      38.780  26.549  43.955  1.00  0.00           O  
ATOM   1008  N   VAL    70      40.465  27.908  44.516  1.00  0.00           N  
ATOM   1009  H   VAL    70      41.474  27.932  44.477  1.00  0.00           H  
ATOM   1010  CA  VAL    70      39.822  28.973  45.296  1.00  0.00           C  
ATOM   1011  HA  VAL    70      38.819  28.785  45.678  1.00  0.00           H  
ATOM   1012  CB  VAL    70      40.582  29.288  46.531  1.00  0.00           C  
ATOM   1013  HB  VAL    70      40.127  30.083  47.122  1.00  0.00           H  
ATOM   1014  CG1 VAL    70      40.619  28.109  47.511  1.00  0.00           C  
ATOM   1015 HG11 VAL    70      39.594  27.747  47.593  1.00  0.00           H  
ATOM   1016 HG12 VAL    70      41.046  28.486  48.440  1.00  0.00           H  
ATOM   1017 HG13 VAL    70      41.280  27.322  47.148  1.00  0.00           H  
ATOM   1018  CG2 VAL    70      42.034  29.829  46.337  1.00  0.00           C  
ATOM   1019 HG21 VAL    70      42.557  29.101  45.718  1.00  0.00           H  
ATOM   1020 HG22 VAL    70      42.461  29.993  47.327  1.00  0.00           H  
ATOM   1021 HG23 VAL    70      42.143  30.694  45.683  1.00  0.00           H  
ATOM   1022  C   VAL    70      39.737  30.344  44.496  1.00  0.00           C  
ATOM   1023  O   VAL    70      39.381  31.414  44.946  1.00  0.00           O  
ATOM   1024  N   VAL    71      40.124  30.322  43.256  1.00  0.00           N  
ATOM   1025  H   VAL    71      40.645  29.526  42.917  1.00  0.00           H  
ATOM   1026  CA  VAL    71      40.302  31.498  42.402  1.00  0.00           C  
ATOM   1027  HA  VAL    71      41.068  32.130  42.852  1.00  0.00           H  
ATOM   1028  CB  VAL    71      40.909  31.058  40.951  1.00  0.00           C  
ATOM   1029  HB  VAL    71      41.773  30.421  41.139  1.00  0.00           H  
ATOM   1030  CG1 VAL    71      39.858  30.206  40.216  1.00  0.00           C  
ATOM   1031 HG11 VAL    71      39.634  29.340  40.839  1.00  0.00           H  
ATOM   1032 HG12 VAL    71      40.394  29.791  39.363  1.00  0.00           H  
ATOM   1033 HG13 VAL    71      39.057  30.833  39.824  1.00  0.00           H  
ATOM   1034  CG2 VAL    71      41.190  32.275  40.093  1.00  0.00           C  
ATOM   1035 HG21 VAL    71      41.897  32.951  40.574  1.00  0.00           H  
ATOM   1036 HG22 VAL    71      40.245  32.797  39.942  1.00  0.00           H  
ATOM   1037 HG23 VAL    71      41.525  31.920  39.118  1.00  0.00           H  
ATOM   1038  C   VAL    71      39.023  32.334  42.287  1.00  0.00           C  
ATOM   1039  O   VAL    71      39.190  33.547  42.327  1.00  0.00           O  
ATOM   1040  N   THR    72      37.775  31.781  42.429  1.00  0.00           N  
ATOM   1041  H   THR    72      37.699  30.824  42.742  1.00  0.00           H  
ATOM   1042  CA  THR    72      36.484  32.527  42.453  1.00  0.00           C  
ATOM   1043  HA  THR    72      36.513  33.277  41.662  1.00  0.00           H  
ATOM   1044  CB  THR    72      35.343  31.575  42.197  1.00  0.00           C  
ATOM   1045  HB  THR    72      35.211  30.881  43.026  1.00  0.00           H  
ATOM   1046  CG2 THR    72      34.066  32.270  41.860  1.00  0.00           C  
ATOM   1047 HG21 THR    72      34.163  32.926  40.996  1.00  0.00           H  
ATOM   1048 HG22 THR    72      33.746  32.875  42.708  1.00  0.00           H  
ATOM   1049 HG23 THR    72      33.197  31.619  41.760  1.00  0.00           H  
ATOM   1050  OG1 THR    72      35.706  30.762  41.144  1.00  0.00           O  
ATOM   1051  HG1 THR    72      35.684  29.884  41.532  1.00  0.00           H  
ATOM   1052  C   THR    72      36.314  33.233  43.761  1.00  0.00           C  
ATOM   1053  O   THR    72      35.796  34.330  43.724  1.00  0.00           O  
ATOM   1054  N   GLY    73      36.741  32.760  44.953  1.00  0.00           N  
ATOM   1055  H   GLY    73      37.197  31.861  45.007  1.00  0.00           H  
ATOM   1056  CA  GLY    73      36.710  33.533  46.202  1.00  0.00           C  
ATOM   1057  HA2 GLY    73      35.662  33.797  46.343  1.00  0.00           H  
ATOM   1058  HA3 GLY    73      36.921  32.986  47.121  1.00  0.00           H  
ATOM   1059  C   GLY    73      37.550  34.853  46.185  1.00  0.00           C  
ATOM   1060  O   GLY    73      37.136  35.990  46.494  1.00  0.00           O  
ATOM   1061  N   VAL    74      38.820  34.699  45.679  1.00  0.00           N  
ATOM   1062  H   VAL    74      39.115  33.790  45.351  1.00  0.00           H  
ATOM   1063  CA  VAL    74      39.730  35.844  45.348  1.00  0.00           C  
ATOM   1064  HA  VAL    74      39.952  36.361  46.281  1.00  0.00           H  
ATOM   1065  CB  VAL    74      40.999  35.201  44.832  1.00  0.00           C  
ATOM   1066  HB  VAL    74      40.791  34.540  43.990  1.00  0.00           H  
ATOM   1067  CG1 VAL    74      41.976  36.289  44.368  1.00  0.00           C  
ATOM   1068 HG11 VAL    74      41.721  36.706  43.393  1.00  0.00           H  
ATOM   1069 HG12 VAL    74      42.912  35.768  44.171  1.00  0.00           H  
ATOM   1070 HG13 VAL    74      42.158  37.105  45.067  1.00  0.00           H  
ATOM   1071  CG2 VAL    74      41.674  34.226  45.840  1.00  0.00           C  
ATOM   1072 HG21 VAL    74      42.351  33.700  45.166  1.00  0.00           H  
ATOM   1073 HG22 VAL    74      40.982  33.506  46.276  1.00  0.00           H  
ATOM   1074 HG23 VAL    74      42.219  34.659  46.679  1.00  0.00           H  
ATOM   1075  C   VAL    74      39.146  36.902  44.340  1.00  0.00           C  
ATOM   1076  O   VAL    74      39.165  38.083  44.627  1.00  0.00           O  
ATOM   1077  N   THR    75      38.577  36.363  43.318  1.00  0.00           N  
ATOM   1078  H   THR    75      38.622  35.355  43.277  1.00  0.00           H  
ATOM   1079  CA  THR    75      37.770  37.081  42.274  1.00  0.00           C  
ATOM   1080  HA  THR    75      38.439  37.759  41.744  1.00  0.00           H  
ATOM   1081  CB  THR    75      37.216  36.106  41.246  1.00  0.00           C  
ATOM   1082  HB  THR    75      36.590  35.371  41.753  1.00  0.00           H  
ATOM   1083  CG2 THR    75      36.345  36.651  40.061  1.00  0.00           C  
ATOM   1084 HG21 THR    75      36.935  37.202  39.329  1.00  0.00           H  
ATOM   1085 HG22 THR    75      35.568  37.336  40.404  1.00  0.00           H  
ATOM   1086 HG23 THR    75      35.750  35.832  39.658  1.00  0.00           H  
ATOM   1087  OG1 THR    75      38.181  35.343  40.569  1.00  0.00           O  
ATOM   1088  HG1 THR    75      38.344  34.584  41.133  1.00  0.00           H  
ATOM   1089  C   THR    75      36.566  37.891  42.961  1.00  0.00           C  
ATOM   1090  O   THR    75      36.365  39.006  42.651  1.00  0.00           O  
ATOM   1091  N   ALA    76      35.855  37.230  43.822  1.00  0.00           N  
ATOM   1092  H   ALA    76      36.018  36.242  43.953  1.00  0.00           H  
ATOM   1093  CA  ALA    76      34.703  37.836  44.452  1.00  0.00           C  
ATOM   1094  HA  ALA    76      34.141  38.348  43.671  1.00  0.00           H  
ATOM   1095  CB  ALA    76      33.785  36.718  45.094  1.00  0.00           C  
ATOM   1096  HB1 ALA    76      32.974  37.216  45.626  1.00  0.00           H  
ATOM   1097  HB2 ALA    76      34.289  36.051  45.793  1.00  0.00           H  
ATOM   1098  HB3 ALA    76      33.223  36.079  44.413  1.00  0.00           H  
ATOM   1099  C   ALA    76      35.160  38.911  45.427  1.00  0.00           C  
ATOM   1100  O   ALA    76      34.530  39.974  45.445  1.00  0.00           O  
ATOM   1101  N   VAL    77      36.183  38.687  46.281  1.00  0.00           N  
ATOM   1102  H   VAL    77      36.474  37.726  46.392  1.00  0.00           H  
ATOM   1103  CA  VAL    77      36.838  39.675  47.152  1.00  0.00           C  
ATOM   1104  HA  VAL    77      35.999  40.015  47.759  1.00  0.00           H  
ATOM   1105  CB  VAL    77      37.860  39.155  48.126  1.00  0.00           C  
ATOM   1106  HB  VAL    77      38.641  38.699  47.518  1.00  0.00           H  
ATOM   1107  CG1 VAL    77      38.512  40.138  49.025  1.00  0.00           C  
ATOM   1108 HG11 VAL    77      37.694  40.539  49.624  1.00  0.00           H  
ATOM   1109 HG12 VAL    77      39.058  40.949  48.543  1.00  0.00           H  
ATOM   1110 HG13 VAL    77      39.240  39.579  49.613  1.00  0.00           H  
ATOM   1111  CG2 VAL    77      37.124  38.299  49.110  1.00  0.00           C  
ATOM   1112 HG21 VAL    77      36.895  37.345  48.637  1.00  0.00           H  
ATOM   1113 HG22 VAL    77      36.283  38.861  49.516  1.00  0.00           H  
ATOM   1114 HG23 VAL    77      37.703  38.026  49.993  1.00  0.00           H  
ATOM   1115  C   VAL    77      37.298  40.873  46.285  1.00  0.00           C  
ATOM   1116  O   VAL    77      36.975  41.987  46.675  1.00  0.00           O  
ATOM   1117  N   ALA    78      38.073  40.650  45.151  1.00  0.00           N  
ATOM   1118  H   ALA    78      38.389  39.713  44.942  1.00  0.00           H  
ATOM   1119  CA  ALA    78      38.653  41.712  44.362  1.00  0.00           C  
ATOM   1120  HA  ALA    78      39.185  42.352  45.065  1.00  0.00           H  
ATOM   1121  CB  ALA    78      39.644  41.140  43.284  1.00  0.00           C  
ATOM   1122  HB1 ALA    78      39.185  40.443  42.583  1.00  0.00           H  
ATOM   1123  HB2 ALA    78      40.433  40.534  43.729  1.00  0.00           H  
ATOM   1124  HB3 ALA    78      40.096  41.964  42.732  1.00  0.00           H  
ATOM   1125  C   ALA    78      37.603  42.563  43.642  1.00  0.00           C  
ATOM   1126  O   ALA    78      37.732  43.778  43.817  1.00  0.00           O  
ATOM   1127  N   GLN    79      36.614  42.028  43.023  1.00  0.00           N  
ATOM   1128  H   GLN    79      36.656  41.029  42.880  1.00  0.00           H  
ATOM   1129  CA  GLN    79      35.403  42.752  42.537  1.00  0.00           C  
ATOM   1130  HA  GLN    79      35.705  43.191  41.587  1.00  0.00           H  
ATOM   1131  CB  GLN    79      34.406  41.657  42.128  1.00  0.00           C  
ATOM   1132  HB2 GLN    79      34.912  40.860  41.583  1.00  0.00           H  
ATOM   1133  HB3 GLN    79      33.968  41.266  43.047  1.00  0.00           H  
ATOM   1134  CG  GLN    79      33.177  42.010  41.286  1.00  0.00           C  
ATOM   1135  HG2 GLN    79      32.726  41.131  40.826  1.00  0.00           H  
ATOM   1136  HG3 GLN    79      32.510  42.476  42.011  1.00  0.00           H  
ATOM   1137  CD  GLN    79      33.379  43.091  40.184  1.00  0.00           C  
ATOM   1138  OE1 GLN    79      34.035  42.869  39.199  1.00  0.00           O  
ATOM   1139  NE2 GLN    79      32.820  44.264  40.187  1.00  0.00           N  
ATOM   1140 HE21 GLN    79      32.383  44.547  41.053  1.00  0.00           H  
ATOM   1141 HE22 GLN    79      33.002  44.820  39.364  1.00  0.00           H  
ATOM   1142  C   GLN    79      34.678  43.684  43.528  1.00  0.00           C  
ATOM   1143  O   GLN    79      34.099  44.647  43.048  1.00  0.00           O  
ATOM   1144  N   LYS    80      34.704  43.441  44.832  1.00  0.00           N  
ATOM   1145  H   LYS    80      35.144  42.562  45.066  1.00  0.00           H  
ATOM   1146  CA  LYS    80      34.308  44.357  45.932  1.00  0.00           C  
ATOM   1147  HA  LYS    80      33.280  44.621  45.685  1.00  0.00           H  
ATOM   1148  CB  LYS    80      34.026  43.407  47.149  1.00  0.00           C  
ATOM   1149  HB2 LYS    80      33.454  42.520  46.877  1.00  0.00           H  
ATOM   1150  HB3 LYS    80      34.955  43.035  47.580  1.00  0.00           H  
ATOM   1151  CG  LYS    80      33.161  44.118  48.238  1.00  0.00           C  
ATOM   1152  HG2 LYS    80      33.838  44.795  48.759  1.00  0.00           H  
ATOM   1153  HG3 LYS    80      32.304  44.625  47.795  1.00  0.00           H  
ATOM   1154  CD  LYS    80      32.675  43.210  49.315  1.00  0.00           C  
ATOM   1155  HD2 LYS    80      32.069  42.421  48.868  1.00  0.00           H  
ATOM   1156  HD3 LYS    80      33.550  42.765  49.788  1.00  0.00           H  
ATOM   1157  CE  LYS    80      31.968  43.817  50.588  1.00  0.00           C  
ATOM   1158  HE2 LYS    80      32.133  43.117  51.407  1.00  0.00           H  
ATOM   1159  HE3 LYS    80      32.429  44.787  50.775  1.00  0.00           H  
ATOM   1160  NZ  LYS    80      30.535  44.014  50.336  1.00  0.00           N  
ATOM   1161  HZ1 LYS    80      30.433  44.374  49.398  1.00  0.00           H  
ATOM   1162  HZ2 LYS    80      29.967  44.489  51.023  1.00  0.00           H  
ATOM   1163  HZ3 LYS    80      30.148  43.081  50.313  1.00  0.00           H  
ATOM   1164  C   LYS    80      35.338  45.492  46.112  1.00  0.00           C  
ATOM   1165  O   LYS    80      34.920  46.628  46.192  1.00  0.00           O  
ATOM   1166  N   THR    81      36.612  45.298  45.964  1.00  0.00           N  
ATOM   1167  H   THR    81      36.922  44.366  45.729  1.00  0.00           H  
ATOM   1168  CA  THR    81      37.616  46.359  46.005  1.00  0.00           C  
ATOM   1169  HA  THR    81      37.383  47.113  46.757  1.00  0.00           H  
ATOM   1170  CB  THR    81      39.040  45.857  46.273  1.00  0.00           C  
ATOM   1171  HB  THR    81      39.581  46.779  46.488  1.00  0.00           H  
ATOM   1172  CG2 THR    81      39.328  44.950  47.435  1.00  0.00           C  
ATOM   1173 HG21 THR    81      38.931  45.383  48.353  1.00  0.00           H  
ATOM   1174 HG22 THR    81      40.402  44.802  47.545  1.00  0.00           H  
ATOM   1175 HG23 THR    81      38.937  43.943  47.287  1.00  0.00           H  
ATOM   1176  OG1 THR    81      39.585  45.210  45.145  1.00  0.00           O  
ATOM   1177  HG1 THR    81      38.922  44.586  44.843  1.00  0.00           H  
ATOM   1178  C   THR    81      37.644  47.182  44.740  1.00  0.00           C  
ATOM   1179  O   THR    81      37.834  48.389  44.776  1.00  0.00           O  
ATOM   1180  N   VAL    82      37.311  46.560  43.597  1.00  0.00           N  
ATOM   1181  H   VAL    82      37.300  45.551  43.617  1.00  0.00           H  
ATOM   1182  CA  VAL    82      36.964  47.159  42.224  1.00  0.00           C  
ATOM   1183  HA  VAL    82      37.749  47.863  41.948  1.00  0.00           H  
ATOM   1184  CB  VAL    82      36.773  45.986  41.229  1.00  0.00           C  
ATOM   1185  HB  VAL    82      36.182  45.235  41.754  1.00  0.00           H  
ATOM   1186  CG1 VAL    82      36.152  46.466  39.860  1.00  0.00           C  
ATOM   1187 HG11 VAL    82      36.730  47.255  39.379  1.00  0.00           H  
ATOM   1188 HG12 VAL    82      35.114  46.759  40.017  1.00  0.00           H  
ATOM   1189 HG13 VAL    82      36.117  45.670  39.116  1.00  0.00           H  
ATOM   1190  CG2 VAL    82      38.184  45.520  41.013  1.00  0.00           C  
ATOM   1191 HG21 VAL    82      38.638  45.310  41.981  1.00  0.00           H  
ATOM   1192 HG22 VAL    82      38.825  46.237  40.499  1.00  0.00           H  
ATOM   1193 HG23 VAL    82      38.250  44.582  40.461  1.00  0.00           H  
ATOM   1194  C   VAL    82      35.652  48.012  42.302  1.00  0.00           C  
ATOM   1195  O   VAL    82      35.552  49.039  41.785  1.00  0.00           O  
ATOM   1196  N   GLU    83      34.652  47.621  43.144  1.00  0.00           N  
ATOM   1197  H   GLU    83      34.776  46.754  43.647  1.00  0.00           H  
ATOM   1198  CA  GLU    83      33.345  48.315  43.454  1.00  0.00           C  
ATOM   1199  HA  GLU    83      32.885  48.606  42.509  1.00  0.00           H  
ATOM   1200  CB  GLU    83      32.392  47.288  44.085  1.00  0.00           C  
ATOM   1201  HB2 GLU    83      32.425  46.386  43.474  1.00  0.00           H  
ATOM   1202  HB3 GLU    83      32.688  46.965  45.083  1.00  0.00           H  
ATOM   1203  CG  GLU    83      30.887  47.707  44.051  1.00  0.00           C  
ATOM   1204  HG2 GLU    83      30.283  46.962  44.569  1.00  0.00           H  
ATOM   1205  HG3 GLU    83      30.656  48.639  44.567  1.00  0.00           H  
ATOM   1206  CD  GLU    83      30.405  47.781  42.662  1.00  0.00           C  
ATOM   1207  OE1 GLU    83      30.628  48.797  41.979  1.00  0.00           O  
ATOM   1208  OE2 GLU    83      29.981  46.757  42.109  1.00  0.00           O  
ATOM   1209  C   GLU    83      33.660  49.538  44.312  1.00  0.00           C  
ATOM   1210  O   GLU    83      32.855  50.451  44.398  1.00  0.00           O  
ATOM   1211  N   GLY    84      34.798  49.539  45.053  1.00  0.00           N  
ATOM   1212  H   GLY    84      35.272  48.662  45.213  1.00  0.00           H  
ATOM   1213  CA  GLY    84      35.326  50.766  45.722  1.00  0.00           C  
ATOM   1214  HA2 GLY    84      34.532  51.208  46.324  1.00  0.00           H  
ATOM   1215  HA3 GLY    84      36.176  50.494  46.348  1.00  0.00           H  
ATOM   1216  C   GLY    84      35.806  51.841  44.763  1.00  0.00           C  
ATOM   1217  O   GLY    84      35.260  52.916  44.845  1.00  0.00           O  
ATOM   1218  N   ALA    85      36.715  51.472  43.736  1.00  0.00           N  
ATOM   1219  H   ALA    85      37.031  50.514  43.802  1.00  0.00           H  
ATOM   1220  CA  ALA    85      37.136  52.422  42.728  1.00  0.00           C  
ATOM   1221  HA  ALA    85      37.521  53.319  43.213  1.00  0.00           H  
ATOM   1222  CB  ALA    85      38.251  51.743  41.969  1.00  0.00           C  
ATOM   1223  HB1 ALA    85      38.936  51.203  42.623  1.00  0.00           H  
ATOM   1224  HB2 ALA    85      38.825  52.533  41.485  1.00  0.00           H  
ATOM   1225  HB3 ALA    85      37.811  51.098  41.208  1.00  0.00           H  
ATOM   1226  C   ALA    85      35.919  52.915  41.818  1.00  0.00           C  
ATOM   1227  O   ALA    85      35.926  54.086  41.369  1.00  0.00           O  
ATOM   1228  N   GLY    86      34.943  52.062  41.535  1.00  0.00           N  
ATOM   1229  H   GLY    86      35.105  51.107  41.819  1.00  0.00           H  
ATOM   1230  CA  GLY    86      33.666  52.462  40.850  1.00  0.00           C  
ATOM   1231  HA2 GLY    86      33.848  52.932  39.884  1.00  0.00           H  
ATOM   1232  HA3 GLY    86      33.084  51.552  40.706  1.00  0.00           H  
ATOM   1233  C   GLY    86      32.782  53.432  41.574  1.00  0.00           C  
ATOM   1234  O   GLY    86      32.380  54.411  40.952  1.00  0.00           O  
ATOM   1235  N   SER    87      32.788  53.394  42.904  1.00  0.00           N  
ATOM   1236  H   SER    87      33.117  52.513  43.272  1.00  0.00           H  
ATOM   1237  CA  SER    87      32.048  54.309  43.753  1.00  0.00           C  
ATOM   1238  HA  SER    87      31.012  54.277  43.416  1.00  0.00           H  
ATOM   1239  CB  SER    87      32.003  53.831  45.176  1.00  0.00           C  
ATOM   1240  HB2 SER    87      33.042  53.761  45.499  1.00  0.00           H  
ATOM   1241  HB3 SER    87      31.527  54.535  45.858  1.00  0.00           H  
ATOM   1242  OG  SER    87      31.372  52.538  45.338  1.00  0.00           O  
ATOM   1243  HG  SER    87      31.804  51.818  44.873  1.00  0.00           H  
ATOM   1244  C   SER    87      32.593  55.694  43.636  1.00  0.00           C  
ATOM   1245  O   SER    87      31.872  56.675  43.594  1.00  0.00           O  
ATOM   1246  N   ILE    88      33.913  55.780  43.550  1.00  0.00           N  
ATOM   1247  H   ILE    88      34.481  54.946  43.501  1.00  0.00           H  
ATOM   1248  CA  ILE    88      34.633  57.051  43.437  1.00  0.00           C  
ATOM   1249  HA  ILE    88      34.159  57.729  44.148  1.00  0.00           H  
ATOM   1250  CB  ILE    88      36.124  56.903  43.622  1.00  0.00           C  
ATOM   1251  HB  ILE    88      36.331  55.973  43.091  1.00  0.00           H  
ATOM   1252  CG2 ILE    88      36.927  58.085  43.100  1.00  0.00           C  
ATOM   1253 HG21 ILE    88      36.532  59.025  43.486  1.00  0.00           H  
ATOM   1254 HG22 ILE    88      36.956  57.933  42.021  1.00  0.00           H  
ATOM   1255 HG23 ILE    88      37.951  57.879  43.410  1.00  0.00           H  
ATOM   1256  CG1 ILE    88      36.159  56.655  45.161  1.00  0.00           C  
ATOM   1257 HG12 ILE    88      35.793  57.555  45.654  1.00  0.00           H  
ATOM   1258 HG13 ILE    88      35.553  55.827  45.530  1.00  0.00           H  
ATOM   1259  CD1 ILE    88      37.613  56.326  45.662  1.00  0.00           C  
ATOM   1260 HD11 ILE    88      37.665  55.788  46.608  1.00  0.00           H  
ATOM   1261 HD12 ILE    88      38.003  57.341  45.735  1.00  0.00           H  
ATOM   1262 HD13 ILE    88      38.167  55.783  44.896  1.00  0.00           H  
ATOM   1263  C   ILE    88      34.311  57.672  42.133  1.00  0.00           C  
ATOM   1264  O   ILE    88      33.854  58.803  42.178  1.00  0.00           O  
ATOM   1265  N   ALA    89      34.485  56.967  40.987  1.00  0.00           N  
ATOM   1266  H   ALA    89      34.764  55.998  40.939  1.00  0.00           H  
ATOM   1267  CA  ALA    89      34.054  57.526  39.735  1.00  0.00           C  
ATOM   1268  HA  ALA    89      34.625  58.426  39.509  1.00  0.00           H  
ATOM   1269  CB  ALA    89      34.287  56.518  38.672  1.00  0.00           C  
ATOM   1270  HB1 ALA    89      33.907  56.983  37.762  1.00  0.00           H  
ATOM   1271  HB2 ALA    89      33.732  55.590  38.808  1.00  0.00           H  
ATOM   1272  HB3 ALA    89      35.333  56.215  38.710  1.00  0.00           H  
ATOM   1273  C   ALA    89      32.572  58.016  39.704  1.00  0.00           C  
ATOM   1274  O   ALA    89      32.257  59.035  39.135  1.00  0.00           O  
ATOM   1275  N   ALA    90      31.692  57.366  40.452  1.00  0.00           N  
ATOM   1276  H   ALA    90      31.966  56.501  40.897  1.00  0.00           H  
ATOM   1277  CA  ALA    90      30.309  57.713  40.574  1.00  0.00           C  
ATOM   1278  HA  ALA    90      30.038  58.143  39.609  1.00  0.00           H  
ATOM   1279  CB  ALA    90      29.483  56.454  40.882  1.00  0.00           C  
ATOM   1280  HB1 ALA    90      29.626  55.728  40.082  1.00  0.00           H  
ATOM   1281  HB2 ALA    90      28.457  56.821  40.873  1.00  0.00           H  
ATOM   1282  HB3 ALA    90      29.789  56.041  41.844  1.00  0.00           H  
ATOM   1283  C   ALA    90      29.999  58.869  41.589  1.00  0.00           C  
ATOM   1284  O   ALA    90      28.814  59.177  41.791  1.00  0.00           O  
ATOM   1285  N   ALA    91      30.969  59.511  42.256  1.00  0.00           N  
ATOM   1286  H   ALA    91      31.916  59.290  41.986  1.00  0.00           H  
ATOM   1287  CA  ALA    91      30.805  60.540  43.297  1.00  0.00           C  
ATOM   1288  HA  ALA    91      31.783  60.804  43.699  1.00  0.00           H  
ATOM   1289  CB  ALA    91      30.363  61.861  42.642  1.00  0.00           C  
ATOM   1290  HB1 ALA    91      29.276  61.792  42.592  1.00  0.00           H  
ATOM   1291  HB2 ALA    91      30.744  61.874  41.620  1.00  0.00           H  
ATOM   1292  HB3 ALA    91      30.579  62.743  43.244  1.00  0.00           H  
ATOM   1293  C   ALA    91      29.975  60.098  44.510  1.00  0.00           C  
ATOM   1294  O   ALA    91      29.116  60.799  45.063  1.00  0.00           O  
ATOM   1295  N   THR    92      30.077  58.828  44.867  1.00  0.00           N  
ATOM   1296  H   THR    92      30.726  58.162  44.472  1.00  0.00           H  
ATOM   1297  CA  THR    92      29.139  58.154  45.790  1.00  0.00           C  
ATOM   1298  HA  THR    92      28.643  58.866  46.450  1.00  0.00           H  
ATOM   1299  CB  THR    92      28.042  57.464  45.041  1.00  0.00           C  
ATOM   1300  HB  THR    92      27.696  58.170  44.286  1.00  0.00           H  
ATOM   1301  CG2 THR    92      28.475  56.088  44.462  1.00  0.00           C  
ATOM   1302 HG21 THR    92      29.410  56.201  43.913  1.00  0.00           H  
ATOM   1303 HG22 THR    92      27.813  55.787  43.650  1.00  0.00           H  
ATOM   1304 HG23 THR    92      28.681  55.315  45.202  1.00  0.00           H  
ATOM   1305  OG1 THR    92      26.931  57.199  45.842  1.00  0.00           O  
ATOM   1306  HG1 THR    92      26.656  58.056  46.176  1.00  0.00           H  
ATOM   1307  C   THR    92      29.835  57.202  46.866  1.00  0.00           C  
ATOM   1308  O   THR    92      31.023  56.879  46.689  1.00  0.00           O  
ATOM   1309  N   GLY    93      29.116  56.860  47.948  1.00  0.00           N  
ATOM   1310  H   GLY    93      28.186  57.247  48.027  1.00  0.00           H  
ATOM   1311  CA  GLY    93      29.809  56.079  49.023  1.00  0.00           C  
ATOM   1312  HA2 GLY    93      30.712  56.651  49.236  1.00  0.00           H  
ATOM   1313  HA3 GLY    93      29.099  56.087  49.850  1.00  0.00           H  
ATOM   1314  C   GLY    93      30.112  54.631  48.601  1.00  0.00           C  
ATOM   1315  O   GLY    93      29.567  54.060  47.675  1.00  0.00           O  
ATOM   1316  N   PHE    94      31.043  54.110  49.335  1.00  0.00           N  
ATOM   1317  H   PHE    94      31.463  54.698  50.041  1.00  0.00           H  
ATOM   1318  CA  PHE    94      31.514  52.745  49.161  1.00  0.00           C  
ATOM   1319  HA  PHE    94      31.877  52.565  48.149  1.00  0.00           H  
ATOM   1320  CB  PHE    94      32.722  52.529  50.061  1.00  0.00           C  
ATOM   1321  HB2 PHE    94      32.417  52.848  51.058  1.00  0.00           H  
ATOM   1322  HB3 PHE    94      32.929  51.460  50.109  1.00  0.00           H  
ATOM   1323  CG  PHE    94      33.932  53.277  49.610  1.00  0.00           C  
ATOM   1324  CD1 PHE    94      34.768  53.768  50.617  1.00  0.00           C  
ATOM   1325  HD1 PHE    94      34.512  53.457  51.619  1.00  0.00           H  
ATOM   1326  CE1 PHE    94      35.985  54.343  50.333  1.00  0.00           C  
ATOM   1327  HE1 PHE    94      36.608  54.682  51.148  1.00  0.00           H  
ATOM   1328  CZ  PHE    94      36.302  54.598  48.987  1.00  0.00           C  
ATOM   1329  HZ  PHE    94      37.170  55.209  48.784  1.00  0.00           H  
ATOM   1330  CE2 PHE    94      35.562  54.014  47.974  1.00  0.00           C  
ATOM   1331  HE2 PHE    94      35.751  54.331  46.959  1.00  0.00           H  
ATOM   1332  CD2 PHE    94      34.359  53.418  48.262  1.00  0.00           C  
ATOM   1333  HD2 PHE    94      33.682  53.087  47.488  1.00  0.00           H  
ATOM   1334  C   PHE    94      30.414  51.697  49.500  1.00  0.00           C  
ATOM   1335  O   PHE    94      29.394  52.066  50.142  1.00  0.00           O  
ATOM   1336  N   VAL    95      30.699  50.407  49.363  1.00  0.00           N  
ATOM   1337  H   VAL    95      31.477  50.112  48.791  1.00  0.00           H  
ATOM   1338  CA  VAL    95      29.906  49.284  50.026  1.00  0.00           C  
ATOM   1339  HA  VAL    95      28.860  49.581  50.104  1.00  0.00           H  
ATOM   1340  CB  VAL    95      29.834  48.079  49.031  1.00  0.00           C  
ATOM   1341  HB  VAL    95      29.238  47.301  49.509  1.00  0.00           H  
ATOM   1342  CG1 VAL    95      29.197  48.554  47.759  1.00  0.00           C  
ATOM   1343 HG11 VAL    95      28.231  49.041  47.893  1.00  0.00           H  
ATOM   1344 HG12 VAL    95      28.994  47.769  47.030  1.00  0.00           H  
ATOM   1345 HG13 VAL    95      29.762  49.379  47.324  1.00  0.00           H  
ATOM   1346  CG2 VAL    95      31.169  47.496  48.626  1.00  0.00           C  
ATOM   1347 HG21 VAL    95      31.505  46.894  49.471  1.00  0.00           H  
ATOM   1348 HG22 VAL    95      31.879  48.315  48.514  1.00  0.00           H  
ATOM   1349 HG23 VAL    95      31.101  46.855  47.748  1.00  0.00           H  
ATOM   1350  C   VAL    95      30.355  48.914  51.355  1.00  0.00           C  
ATOM   1351  O   VAL    95      31.535  49.058  51.596  1.00  0.00           O  
ATOM   1352  N   LYS    96      29.498  48.286  52.194  1.00  0.00           N  
ATOM   1353  H   LYS    96      28.532  48.205  51.913  1.00  0.00           H  
ATOM   1354  CA  LYS    96      29.824  47.777  53.509  1.00  0.00           C  
ATOM   1355  HA  LYS    96      30.214  48.688  53.961  1.00  0.00           H  
ATOM   1356  CB  LYS    96      28.483  47.193  54.082  1.00  0.00           C  
ATOM   1357  HB2 LYS    96      27.997  46.626  53.288  1.00  0.00           H  
ATOM   1358  HB3 LYS    96      28.701  46.446  54.844  1.00  0.00           H  
ATOM   1359  CG  LYS    96      27.529  48.251  54.720  1.00  0.00           C  
ATOM   1360  HG2 LYS    96      27.860  48.575  55.707  1.00  0.00           H  
ATOM   1361  HG3 LYS    96      27.576  49.196  54.180  1.00  0.00           H  
ATOM   1362  CD  LYS    96      26.110  47.707  54.759  1.00  0.00           C  
ATOM   1363  HD2 LYS    96      25.699  47.687  53.749  1.00  0.00           H  
ATOM   1364  HD3 LYS    96      26.192  46.689  55.138  1.00  0.00           H  
ATOM   1365  CE  LYS    96      25.207  48.402  55.804  1.00  0.00           C  
ATOM   1366  HE2 LYS    96      24.213  47.956  55.820  1.00  0.00           H  
ATOM   1367  HE3 LYS    96      25.530  48.196  56.824  1.00  0.00           H  
ATOM   1368  NZ  LYS    96      25.021  49.811  55.404  1.00  0.00           N  
ATOM   1369  HZ1 LYS    96      24.472  50.300  56.097  1.00  0.00           H  
ATOM   1370  HZ2 LYS    96      24.438  49.893  54.584  1.00  0.00           H  
ATOM   1371  HZ3 LYS    96      25.882  50.253  55.117  1.00  0.00           H  
ATOM   1372  C   LYS    96      30.942  46.667  53.479  1.00  0.00           C  
ATOM   1373  O   LYS    96      31.000  45.828  52.593  1.00  0.00           O  
ATOM   1374  N   LYS    97      31.781  46.715  54.483  1.00  0.00           N  
ATOM   1375  H   LYS    97      31.669  47.457  55.158  1.00  0.00           H  
ATOM   1376  CA  LYS    97      32.711  45.585  54.792  1.00  0.00           C  
ATOM   1377  HA  LYS    97      33.441  45.386  54.008  1.00  0.00           H  
ATOM   1378  CB  LYS    97      33.558  46.127  55.991  1.00  0.00           C  
ATOM   1379  HB2 LYS    97      33.930  47.103  55.677  1.00  0.00           H  
ATOM   1380  HB3 LYS    97      32.858  46.253  56.816  1.00  0.00           H  
ATOM   1381  CG  LYS    97      34.712  45.186  56.423  1.00  0.00           C  
ATOM   1382  HG2 LYS    97      34.347  44.243  56.829  1.00  0.00           H  
ATOM   1383  HG3 LYS    97      35.368  45.129  55.555  1.00  0.00           H  
ATOM   1384  CD  LYS    97      35.592  45.770  57.637  1.00  0.00           C  
ATOM   1385  HD2 LYS    97      35.083  45.527  58.569  1.00  0.00           H  
ATOM   1386  HD3 LYS    97      36.516  45.195  57.702  1.00  0.00           H  
ATOM   1387  CE  LYS    97      35.871  47.284  57.540  1.00  0.00           C  
ATOM   1388  HE2 LYS    97      36.354  47.400  56.570  1.00  0.00           H  
ATOM   1389  HE3 LYS    97      34.966  47.888  57.474  1.00  0.00           H  
ATOM   1390  NZ  LYS    97      36.741  47.789  58.610  1.00  0.00           N  
ATOM   1391  HZ1 LYS    97      36.534  47.413  59.524  1.00  0.00           H  
ATOM   1392  HZ2 LYS    97      36.872  48.790  58.634  1.00  0.00           H  
ATOM   1393  HZ3 LYS    97      37.712  47.527  58.514  1.00  0.00           H  
ATOM   1394  C   LYS    97      31.986  44.301  55.025  1.00  0.00           C  
ATOM   1395  O   LYS    97      30.923  44.238  55.660  1.00  0.00           O  
ATOM   1396  N   ASP    98      32.550  43.157  54.420  1.00  0.00           N  
ATOM   1397  H   ASP    98      33.389  43.280  53.872  1.00  0.00           H  
ATOM   1398  CA  ASP    98      31.905  41.898  54.437  1.00  0.00           C  
ATOM   1399  HA  ASP    98      31.385  41.803  55.391  1.00  0.00           H  
ATOM   1400  CB  ASP    98      30.819  41.835  53.363  1.00  0.00           C  
ATOM   1401  HB2 ASP    98      30.103  42.646  53.497  1.00  0.00           H  
ATOM   1402  HB3 ASP    98      31.205  41.900  52.346  1.00  0.00           H  
ATOM   1403  CG  ASP    98      29.945  40.489  53.423  1.00  0.00           C  
ATOM   1404  OD1 ASP    98      29.231  40.165  52.416  1.00  0.00           O  
ATOM   1405  OD2 ASP    98      30.030  39.757  54.399  1.00  0.00           O  
ATOM   1406  C   ASP    98      32.984  40.761  54.198  1.00  0.00           C  
ATOM   1407  O   ASP    98      33.835  40.860  53.326  1.00  0.00           O  
ATOM   1408  N   GLN    99      32.918  39.614  54.804  1.00  0.00           N  
ATOM   1409  H   GLN    99      32.350  39.535  55.636  1.00  0.00           H  
ATOM   1410  CA  GLN    99      33.816  38.526  54.682  1.00  0.00           C  
ATOM   1411  HA  GLN    99      34.806  38.959  54.537  1.00  0.00           H  
ATOM   1412  CB  GLN    99      33.872  37.825  56.066  1.00  0.00           C  
ATOM   1413  HB2 GLN    99      34.411  38.444  56.783  1.00  0.00           H  
ATOM   1414  HB3 GLN    99      32.843  37.700  56.402  1.00  0.00           H  
ATOM   1415  CG  GLN    99      34.483  36.447  56.339  1.00  0.00           C  
ATOM   1416  HG2 GLN    99      34.368  36.362  57.419  1.00  0.00           H  
ATOM   1417  HG3 GLN    99      33.727  35.733  56.014  1.00  0.00           H  
ATOM   1418  CD  GLN    99      35.840  36.164  55.767  1.00  0.00           C  
ATOM   1419  OE1 GLN    99      36.029  36.199  54.608  1.00  0.00           O  
ATOM   1420  NE2 GLN    99      36.910  35.953  56.506  1.00  0.00           N  
ATOM   1421 HE21 GLN    99      36.612  35.657  57.425  1.00  0.00           H  
ATOM   1422 HE22 GLN    99      37.828  35.809  56.111  1.00  0.00           H  
ATOM   1423  C   GLN    99      33.499  37.583  53.471  1.00  0.00           C  
ATOM   1424  O   GLN    99      33.134  36.401  53.596  1.00  0.00           O  
ATOM   1425  N   LEU   100      33.361  38.145  52.302  1.00  0.00           N  
ATOM   1426  H   LEU   100      33.432  39.150  52.373  1.00  0.00           H  
ATOM   1427  CA  LEU   100      32.805  37.549  51.102  1.00  0.00           C  
ATOM   1428  HA  LEU   100      31.781  37.304  51.382  1.00  0.00           H  
ATOM   1429  CB  LEU   100      32.580  38.655  50.044  1.00  0.00           C  
ATOM   1430  HB2 LEU   100      31.979  39.467  50.452  1.00  0.00           H  
ATOM   1431  HB3 LEU   100      33.561  39.015  49.734  1.00  0.00           H  
ATOM   1432  CG  LEU   100      31.907  38.199  48.756  1.00  0.00           C  
ATOM   1433  HG  LEU   100      32.477  37.395  48.290  1.00  0.00           H  
ATOM   1434  CD1 LEU   100      30.450  37.697  48.892  1.00  0.00           C  
ATOM   1435 HD11 LEU   100      29.852  38.487  49.345  1.00  0.00           H  
ATOM   1436 HD12 LEU   100      30.464  36.824  49.544  1.00  0.00           H  
ATOM   1437 HD13 LEU   100      30.155  37.314  47.915  1.00  0.00           H  
ATOM   1438  CD2 LEU   100      31.904  39.320  47.764  1.00  0.00           C  
ATOM   1439 HD21 LEU   100      31.409  39.076  46.825  1.00  0.00           H  
ATOM   1440 HD22 LEU   100      32.901  39.666  47.493  1.00  0.00           H  
ATOM   1441 HD23 LEU   100      31.372  40.225  48.057  1.00  0.00           H  
ATOM   1442  C   LEU   100      33.526  36.317  50.572  1.00  0.00           C  
ATOM   1443  O   LEU   100      32.814  35.369  50.081  1.00  0.00           O  
ATOM   1444  N   GLY   101      34.895  36.245  50.517  1.00  0.00           N  
ATOM   1445  H   GLY   101      35.475  36.992  50.873  1.00  0.00           H  
ATOM   1446  CA  GLY   101      35.616  35.147  49.980  1.00  0.00           C  
ATOM   1447  HA2 GLY   101      35.339  34.934  48.948  1.00  0.00           H  
ATOM   1448  HA3 GLY   101      36.682  35.373  49.947  1.00  0.00           H  
ATOM   1449  C   GLY   101      35.491  33.944  50.870  1.00  0.00           C  
ATOM   1450  O   GLY   101      35.400  32.806  50.345  1.00  0.00           O  
ATOM   1451  N   LYS   102      35.463  34.052  52.172  1.00  0.00           N  
ATOM   1452  H   LYS   102      35.582  34.972  52.571  1.00  0.00           H  
ATOM   1453  CA  LYS   102      35.066  32.943  53.024  1.00  0.00           C  
ATOM   1454  HA  LYS   102      35.653  32.042  52.843  1.00  0.00           H  
ATOM   1455  CB  LYS   102      35.158  33.345  54.478  1.00  0.00           C  
ATOM   1456  HB2 LYS   102      36.176  33.713  54.603  1.00  0.00           H  
ATOM   1457  HB3 LYS   102      34.488  34.168  54.728  1.00  0.00           H  
ATOM   1458  CG  LYS   102      34.943  32.106  55.395  1.00  0.00           C  
ATOM   1459  HG2 LYS   102      33.952  31.655  55.355  1.00  0.00           H  
ATOM   1460  HG3 LYS   102      35.620  31.319  55.063  1.00  0.00           H  
ATOM   1461  CD  LYS   102      35.031  32.437  56.857  1.00  0.00           C  
ATOM   1462  HD2 LYS   102      35.879  33.093  57.053  1.00  0.00           H  
ATOM   1463  HD3 LYS   102      34.142  33.032  57.065  1.00  0.00           H  
ATOM   1464  CE  LYS   102      35.220  31.149  57.599  1.00  0.00           C  
ATOM   1465  HE2 LYS   102      34.612  30.364  57.149  1.00  0.00           H  
ATOM   1466  HE3 LYS   102      36.269  30.940  57.389  1.00  0.00           H  
ATOM   1467  NZ  LYS   102      35.088  31.336  59.009  1.00  0.00           N  
ATOM   1468  HZ1 LYS   102      35.664  32.017  59.483  1.00  0.00           H  
ATOM   1469  HZ2 LYS   102      35.399  30.444  59.368  1.00  0.00           H  
ATOM   1470  HZ3 LYS   102      34.150  31.501  59.344  1.00  0.00           H  
ATOM   1471  C   LYS   102      33.628  32.516  52.836  1.00  0.00           C  
ATOM   1472  O   LYS   102      33.373  31.301  52.760  1.00  0.00           O  
ATOM   1473  N   ASN   103      32.701  33.430  52.613  1.00  0.00           N  
ATOM   1474  H   ASN   103      33.001  34.388  52.508  1.00  0.00           H  
ATOM   1475  CA  ASN   103      31.334  32.960  52.363  1.00  0.00           C  
ATOM   1476  HA  ASN   103      31.039  32.213  53.099  1.00  0.00           H  
ATOM   1477  CB  ASN   103      30.341  34.099  52.588  1.00  0.00           C  
ATOM   1478  HB2 ASN   103      30.793  35.001  52.177  1.00  0.00           H  
ATOM   1479  HB3 ASN   103      29.386  33.958  52.082  1.00  0.00           H  
ATOM   1480  CG  ASN   103      29.942  34.448  54.033  1.00  0.00           C  
ATOM   1481  OD1 ASN   103      28.833  34.212  54.531  1.00  0.00           O  
ATOM   1482  ND2 ASN   103      30.813  35.168  54.681  1.00  0.00           N  
ATOM   1483 HD21 ASN   103      31.750  35.415  54.396  1.00  0.00           H  
ATOM   1484 HD22 ASN   103      30.507  35.472  55.594  1.00  0.00           H  
ATOM   1485  C   ASN   103      31.066  32.380  50.947  1.00  0.00           C  
ATOM   1486  O   ASN   103      30.067  31.697  50.730  1.00  0.00           O  
ATOM   1487  N   GLU   104      31.920  32.593  49.890  1.00  0.00           N  
ATOM   1488  H   GLU   104      32.764  33.130  50.030  1.00  0.00           H  
ATOM   1489  CA  GLU   104      31.909  31.918  48.626  1.00  0.00           C  
ATOM   1490  HA  GLU   104      30.866  31.866  48.316  1.00  0.00           H  
ATOM   1491  CB  GLU   104      32.699  32.804  47.640  1.00  0.00           C  
ATOM   1492  HB2 GLU   104      32.259  33.797  47.558  1.00  0.00           H  
ATOM   1493  HB3 GLU   104      33.668  33.069  48.063  1.00  0.00           H  
ATOM   1494  CG  GLU   104      32.698  32.175  46.251  1.00  0.00           C  
ATOM   1495  HG2 GLU   104      33.036  32.967  45.584  1.00  0.00           H  
ATOM   1496  HG3 GLU   104      33.419  31.357  46.267  1.00  0.00           H  
ATOM   1497  CD  GLU   104      31.380  31.681  45.642  1.00  0.00           C  
ATOM   1498  OE1 GLU   104      31.430  30.687  44.939  1.00  0.00           O  
ATOM   1499  OE2 GLU   104      30.266  32.159  45.941  1.00  0.00           O  
ATOM   1500  C   GLU   104      32.567  30.506  48.709  1.00  0.00           C  
ATOM   1501  O   GLU   104      31.940  29.495  48.385  1.00  0.00           O  
ATOM   1502  N   GLU   105      33.830  30.383  49.035  1.00  0.00           N  
ATOM   1503  H   GLU   105      34.335  31.236  49.231  1.00  0.00           H  
ATOM   1504  CA  GLU   105      34.561  29.109  49.045  1.00  0.00           C  
ATOM   1505  HA  GLU   105      34.214  28.514  48.200  1.00  0.00           H  
ATOM   1506  CB  GLU   105      36.071  29.326  48.951  1.00  0.00           C  
ATOM   1507  HB2 GLU   105      36.461  29.872  49.810  1.00  0.00           H  
ATOM   1508  HB3 GLU   105      36.587  28.370  48.861  1.00  0.00           H  
ATOM   1509  CG  GLU   105      36.361  30.034  47.552  1.00  0.00           C  
ATOM   1510  HG2 GLU   105      35.782  30.957  47.519  1.00  0.00           H  
ATOM   1511  HG3 GLU   105      37.419  30.293  47.523  1.00  0.00           H  
ATOM   1512  CD  GLU   105      36.159  29.287  46.264  1.00  0.00           C  
ATOM   1513  OE1 GLU   105      35.701  29.832  45.266  1.00  0.00           O  
ATOM   1514  OE2 GLU   105      36.434  28.082  46.256  1.00  0.00           O  
ATOM   1515  C   GLU   105      34.279  28.168  50.249  1.00  0.00           C  
ATOM   1516  O   GLU   105      34.678  27.019  50.257  1.00  0.00           O  
ATOM   1517  N   GLY   106      33.518  28.575  51.269  1.00  0.00           N  
ATOM   1518  H   GLY   106      33.324  29.562  51.364  1.00  0.00           H  
ATOM   1519  CA  GLY   106      33.200  27.637  52.390  1.00  0.00           C  
ATOM   1520  HA2 GLY   106      32.565  28.113  53.138  1.00  0.00           H  
ATOM   1521  HA3 GLY   106      32.669  26.776  51.984  1.00  0.00           H  
ATOM   1522  C   GLY   106      34.433  27.152  53.188  1.00  0.00           C  
ATOM   1523  O   GLY   106      34.292  26.055  53.746  1.00  0.00           O  
ATOM   1524  N   ALA   107      35.578  27.786  52.996  1.00  0.00           N  
ATOM   1525  H   ALA   107      35.639  28.683  52.537  1.00  0.00           H  
ATOM   1526  CA  ALA   107      36.699  27.554  53.856  1.00  0.00           C  
ATOM   1527  HA  ALA   107      36.904  26.496  53.691  1.00  0.00           H  
ATOM   1528  CB  ALA   107      37.838  28.322  53.161  1.00  0.00           C  
ATOM   1529  HB1 ALA   107      37.712  29.364  53.457  1.00  0.00           H  
ATOM   1530  HB2 ALA   107      37.748  28.237  52.078  1.00  0.00           H  
ATOM   1531  HB3 ALA   107      38.791  27.982  53.566  1.00  0.00           H  
ATOM   1532  C   ALA   107      36.367  27.954  55.339  1.00  0.00           C  
ATOM   1533  O   ALA   107      35.771  28.986  55.557  1.00  0.00           O  
ATOM   1534  N   PRO   108      36.665  27.068  56.346  1.00  0.00           N  
ATOM   1535  CD  PRO   108      37.141  25.732  56.220  1.00  0.00           C  
ATOM   1536  HD2 PRO   108      37.920  25.842  55.465  1.00  0.00           H  
ATOM   1537  HD3 PRO   108      36.357  25.029  55.941  1.00  0.00           H  
ATOM   1538  CG  PRO   108      37.661  25.310  57.565  1.00  0.00           C  
ATOM   1539  HG2 PRO   108      38.682  25.611  57.803  1.00  0.00           H  
ATOM   1540  HG3 PRO   108      37.545  24.229  57.644  1.00  0.00           H  
ATOM   1541  CB  PRO   108      36.603  26.060  58.471  1.00  0.00           C  
ATOM   1542  HB2 PRO   108      36.902  26.202  59.510  1.00  0.00           H  
ATOM   1543  HB3 PRO   108      35.650  25.532  58.475  1.00  0.00           H  
ATOM   1544  CA  PRO   108      36.348  27.352  57.734  1.00  0.00           C  
ATOM   1545  HA  PRO   108      35.307  27.623  57.909  1.00  0.00           H  
ATOM   1546  C   PRO   108      37.215  28.481  58.355  1.00  0.00           C  
ATOM   1547  O   PRO   108      36.755  29.143  59.290  1.00  0.00           O  
ATOM   1548  N   GLN   109      38.345  28.709  57.809  1.00  0.00           N  
ATOM   1549  H   GLN   109      38.532  28.144  56.993  1.00  0.00           H  
ATOM   1550  CA  GLN   109      39.360  29.782  58.053  1.00  0.00           C  
ATOM   1551  HA  GLN   109      39.413  29.943  59.130  1.00  0.00           H  
ATOM   1552  CB  GLN   109      40.690  29.209  57.565  1.00  0.00           C  
ATOM   1553  HB2 GLN   109      40.607  28.568  56.687  1.00  0.00           H  
ATOM   1554  HB3 GLN   109      41.384  30.004  57.294  1.00  0.00           H  
ATOM   1555  CG  GLN   109      41.403  28.325  58.582  1.00  0.00           C  
ATOM   1556  HG2 GLN   109      41.542  28.969  59.450  1.00  0.00           H  
ATOM   1557  HG3 GLN   109      40.829  27.427  58.811  1.00  0.00           H  
ATOM   1558  CD  GLN   109      42.803  27.813  58.196  1.00  0.00           C  
ATOM   1559  OE1 GLN   109      43.781  28.022  58.886  1.00  0.00           O  
ATOM   1560  NE2 GLN   109      42.960  27.347  56.978  1.00  0.00           N  
ATOM   1561 HE21 GLN   109      42.191  27.327  56.323  1.00  0.00           H  
ATOM   1562 HE22 GLN   109      43.878  27.036  56.695  1.00  0.00           H  
ATOM   1563  C   GLN   109      39.027  31.068  57.410  1.00  0.00           C  
ATOM   1564  O   GLN   109      38.522  31.125  56.286  1.00  0.00           O  
ATOM   1565  N   GLU   110      39.240  32.237  58.113  1.00  0.00           N  
ATOM   1566  H   GLU   110      39.630  32.156  59.041  1.00  0.00           H  
ATOM   1567  CA  GLU   110      38.995  33.645  57.620  1.00  0.00           C  
ATOM   1568  HA  GLU   110      37.970  33.597  57.255  1.00  0.00           H  
ATOM   1569  CB  GLU   110      39.260  34.769  58.688  1.00  0.00           C  
ATOM   1570  HB2 GLU   110      40.282  34.683  59.056  1.00  0.00           H  
ATOM   1571  HB3 GLU   110      39.230  35.756  58.225  1.00  0.00           H  
ATOM   1572  CG  GLU   110      38.347  34.764  59.935  1.00  0.00           C  
ATOM   1573  HG2 GLU   110      38.809  34.129  60.691  1.00  0.00           H  
ATOM   1574  HG3 GLU   110      38.250  35.751  60.387  1.00  0.00           H  
ATOM   1575  CD  GLU   110      36.932  34.246  59.730  1.00  0.00           C  
ATOM   1576  OE1 GLU   110      36.134  34.938  59.043  1.00  0.00           O  
ATOM   1577  OE2 GLU   110      36.565  33.195  60.243  1.00  0.00           O  
ATOM   1578  C   GLU   110      39.741  33.934  56.310  1.00  0.00           C  
ATOM   1579  O   GLU   110      39.198  34.662  55.480  1.00  0.00           O  
ATOM   1580  N   GLY   111      40.958  33.435  56.165  1.00  0.00           N  
ATOM   1581  H   GLY   111      41.370  32.998  56.977  1.00  0.00           H  
ATOM   1582  CA  GLY   111      41.783  33.547  54.968  1.00  0.00           C  
ATOM   1583  HA2 GLY   111      41.475  34.403  54.367  1.00  0.00           H  
ATOM   1584  HA3 GLY   111      42.812  33.706  55.289  1.00  0.00           H  
ATOM   1585  C   GLY   111      41.770  32.223  54.194  1.00  0.00           C  
ATOM   1586  O   GLY   111      41.810  31.123  54.711  1.00  0.00           O  
ATOM   1587  N   ILE   112      41.637  32.370  52.866  1.00  0.00           N  
ATOM   1588  H   ILE   112      41.700  33.321  52.531  1.00  0.00           H  
ATOM   1589  CA  ILE   112      41.421  31.347  51.786  1.00  0.00           C  
ATOM   1590  HA  ILE   112      40.989  30.498  52.316  1.00  0.00           H  
ATOM   1591  CB  ILE   112      40.314  31.752  50.774  1.00  0.00           C  
ATOM   1592  HB  ILE   112      40.071  30.840  50.228  1.00  0.00           H  
ATOM   1593  CG2 ILE   112      39.107  32.091  51.618  1.00  0.00           C  
ATOM   1594 HG21 ILE   112      39.282  33.017  52.165  1.00  0.00           H  
ATOM   1595 HG22 ILE   112      38.877  31.405  52.433  1.00  0.00           H  
ATOM   1596 HG23 ILE   112      38.239  32.195  50.966  1.00  0.00           H  
ATOM   1597  CG1 ILE   112      40.808  32.865  49.748  1.00  0.00           C  
ATOM   1598 HG12 ILE   112      41.369  33.448  50.477  1.00  0.00           H  
ATOM   1599 HG13 ILE   112      41.546  32.513  49.027  1.00  0.00           H  
ATOM   1600  CD1 ILE   112      39.678  33.592  49.099  1.00  0.00           C  
ATOM   1601 HD11 ILE   112      39.123  32.969  48.397  1.00  0.00           H  
ATOM   1602 HD12 ILE   112      40.016  34.457  48.528  1.00  0.00           H  
ATOM   1603 HD13 ILE   112      39.038  34.019  49.871  1.00  0.00           H  
ATOM   1604  C   ILE   112      42.747  30.881  51.110  1.00  0.00           C  
ATOM   1605  O   ILE   112      42.720  29.810  50.513  1.00  0.00           O  
ATOM   1606  N   LEU   113      43.774  31.704  51.128  1.00  0.00           N  
ATOM   1607  H   LEU   113      43.567  32.458  51.767  1.00  0.00           H  
ATOM   1608  CA  LEU   113      45.172  31.636  50.741  1.00  0.00           C  
ATOM   1609  HA  LEU   113      45.174  30.822  50.015  1.00  0.00           H  
ATOM   1610  CB  LEU   113      45.525  32.948  50.008  1.00  0.00           C  
ATOM   1611  HB2 LEU   113      45.239  33.750  50.688  1.00  0.00           H  
ATOM   1612  HB3 LEU   113      46.612  33.013  49.944  1.00  0.00           H  
ATOM   1613  CG  LEU   113      44.848  33.171  48.668  1.00  0.00           C  
ATOM   1614  HG  LEU   113      43.815  33.254  49.003  1.00  0.00           H  
ATOM   1615  CD1 LEU   113      45.224  34.511  47.987  1.00  0.00           C  
ATOM   1616 HD11 LEU   113      44.496  34.748  47.212  1.00  0.00           H  
ATOM   1617 HD12 LEU   113      46.192  34.417  47.494  1.00  0.00           H  
ATOM   1618 HD13 LEU   113      45.209  35.308  48.730  1.00  0.00           H  
ATOM   1619  CD2 LEU   113      44.866  31.983  47.679  1.00  0.00           C  
ATOM   1620 HD21 LEU   113      44.392  31.092  48.089  1.00  0.00           H  
ATOM   1621 HD22 LEU   113      45.874  31.761  47.328  1.00  0.00           H  
ATOM   1622 HD23 LEU   113      44.183  32.190  46.855  1.00  0.00           H  
ATOM   1623  C   LEU   113      46.190  31.177  51.893  1.00  0.00           C  
ATOM   1624  O   LEU   113      47.378  31.288  51.781  1.00  0.00           O  
ATOM   1625  N   GLU   114      45.678  30.759  53.059  1.00  0.00           N  
ATOM   1626  H   GLU   114      44.707  30.505  53.170  1.00  0.00           H  
ATOM   1627  CA  GLU   114      46.501  30.448  54.256  1.00  0.00           C  
ATOM   1628  HA  GLU   114      47.247  31.231  54.392  1.00  0.00           H  
ATOM   1629  CB  GLU   114      45.553  30.246  55.468  1.00  0.00           C  
ATOM   1630  HB2 GLU   114      44.945  31.145  55.563  1.00  0.00           H  
ATOM   1631  HB3 GLU   114      44.836  29.469  55.202  1.00  0.00           H  
ATOM   1632  CG  GLU   114      46.347  30.008  56.792  1.00  0.00           C  
ATOM   1633  HG2 GLU   114      45.671  30.113  57.641  1.00  0.00           H  
ATOM   1634  HG3 GLU   114      46.623  28.955  56.837  1.00  0.00           H  
ATOM   1635  CD  GLU   114      47.450  30.993  56.980  1.00  0.00           C  
ATOM   1636  OE1 GLU   114      47.149  32.208  56.853  1.00  0.00           O  
ATOM   1637  OE2 GLU   114      48.609  30.655  57.334  1.00  0.00           O  
ATOM   1638  C   GLU   114      47.225  29.096  53.964  1.00  0.00           C  
ATOM   1639  O   GLU   114      46.635  28.086  53.569  1.00  0.00           O  
ATOM   1640  N   ASP   115      48.499  29.068  54.206  1.00  0.00           N  
ATOM   1641  H   ASP   115      48.940  29.851  54.667  1.00  0.00           H  
ATOM   1642  CA  ASP   115      49.425  27.988  53.883  1.00  0.00           C  
ATOM   1643  HA  ASP   115      50.397  28.317  54.249  1.00  0.00           H  
ATOM   1644  CB  ASP   115      49.061  26.688  54.546  1.00  0.00           C  
ATOM   1645  HB2 ASP   115      48.541  26.859  55.489  1.00  0.00           H  
ATOM   1646  HB3 ASP   115      48.278  26.208  53.959  1.00  0.00           H  
ATOM   1647  CG  ASP   115      50.239  25.643  54.683  1.00  0.00           C  
ATOM   1648  OD1 ASP   115      51.349  26.013  55.077  1.00  0.00           O  
ATOM   1649  OD2 ASP   115      50.013  24.430  54.371  1.00  0.00           O  
ATOM   1650  C   ASP   115      49.735  27.735  52.379  1.00  0.00           C  
ATOM   1651  O   ASP   115      50.619  26.927  52.049  1.00  0.00           O  
ATOM   1652  N   MET   116      49.007  28.252  51.429  1.00  0.00           N  
ATOM   1653  H   MET   116      48.242  28.852  51.702  1.00  0.00           H  
ATOM   1654  CA  MET   116      49.149  27.937  50.025  1.00  0.00           C  
ATOM   1655  HA  MET   116      48.932  26.890  49.812  1.00  0.00           H  
ATOM   1656  CB  MET   116      47.947  28.628  49.403  1.00  0.00           C  
ATOM   1657  HB2 MET   116      47.117  28.135  49.909  1.00  0.00           H  
ATOM   1658  HB3 MET   116      48.047  29.707  49.520  1.00  0.00           H  
ATOM   1659  CG  MET   116      47.725  28.340  47.889  1.00  0.00           C  
ATOM   1660  HG2 MET   116      48.530  28.917  47.433  1.00  0.00           H  
ATOM   1661  HG3 MET   116      47.973  27.304  47.657  1.00  0.00           H  
ATOM   1662  SD  MET   116      46.170  28.802  47.216  1.00  0.00           S  
ATOM   1663  CE  MET   116      45.302  27.386  47.986  1.00  0.00           C  
ATOM   1664  HE1 MET   116      45.899  26.498  47.779  1.00  0.00           H  
ATOM   1665  HE2 MET   116      44.281  27.367  47.604  1.00  0.00           H  
ATOM   1666  HE3 MET   116      45.119  27.488  49.055  1.00  0.00           H  
ATOM   1667  C   MET   116      50.499  28.389  49.434  1.00  0.00           C  
ATOM   1668  O   MET   116      50.930  29.536  49.597  1.00  0.00           O  
ATOM   1669  N   PRO   117      51.234  27.502  48.665  1.00  0.00           N  
ATOM   1670  CD  PRO   117      50.916  26.152  48.258  1.00  0.00           C  
ATOM   1671  HD2 PRO   117      49.880  26.118  47.922  1.00  0.00           H  
ATOM   1672  HD3 PRO   117      51.279  25.441  49.000  1.00  0.00           H  
ATOM   1673  CG  PRO   117      51.747  26.108  46.963  1.00  0.00           C  
ATOM   1674  HG2 PRO   117      51.249  26.679  46.180  1.00  0.00           H  
ATOM   1675  HG3 PRO   117      51.894  25.077  46.642  1.00  0.00           H  
ATOM   1676  CB  PRO   117      53.066  26.750  47.379  1.00  0.00           C  
ATOM   1677  HB2 PRO   117      53.711  27.063  46.558  1.00  0.00           H  
ATOM   1678  HB3 PRO   117      53.561  26.156  48.148  1.00  0.00           H  
ATOM   1679  CA  PRO   117      52.533  27.962  48.164  1.00  0.00           C  
ATOM   1680  HA  PRO   117      53.228  28.152  48.982  1.00  0.00           H  
ATOM   1681  C   PRO   117      52.547  29.213  47.278  1.00  0.00           C  
ATOM   1682  O   PRO   117      51.620  29.377  46.459  1.00  0.00           O  
ATOM   1683  N   VAL   118      53.510  30.108  47.440  1.00  0.00           N  
ATOM   1684  H   VAL   118      54.194  29.929  48.161  1.00  0.00           H  
ATOM   1685  CA  VAL   118      53.697  31.355  46.708  1.00  0.00           C  
ATOM   1686  HA  VAL   118      53.073  31.362  45.814  1.00  0.00           H  
ATOM   1687  CB  VAL   118      53.264  32.531  47.594  1.00  0.00           C  
ATOM   1688  HB  VAL   118      52.215  32.265  47.722  1.00  0.00           H  
ATOM   1689  CG1 VAL   118      54.130  32.754  48.814  1.00  0.00           C  
ATOM   1690 HG11 VAL   118      53.652  33.573  49.352  1.00  0.00           H  
ATOM   1691 HG12 VAL   118      55.068  33.202  48.487  1.00  0.00           H  
ATOM   1692 HG13 VAL   118      54.243  31.808  49.345  1.00  0.00           H  
ATOM   1693  CG2 VAL   118      53.182  33.901  46.859  1.00  0.00           C  
ATOM   1694 HG21 VAL   118      54.101  34.229  46.373  1.00  0.00           H  
ATOM   1695 HG22 VAL   118      52.908  34.641  47.610  1.00  0.00           H  
ATOM   1696 HG23 VAL   118      52.312  33.855  46.204  1.00  0.00           H  
ATOM   1697  C   VAL   118      55.155  31.595  46.211  1.00  0.00           C  
ATOM   1698  O   VAL   118      56.132  30.940  46.709  1.00  0.00           O  
ATOM   1699  N   ASP   119      55.302  32.374  45.168  1.00  0.00           N  
ATOM   1700  H   ASP   119      54.439  32.763  44.815  1.00  0.00           H  
ATOM   1701  CA  ASP   119      56.550  32.729  44.593  1.00  0.00           C  
ATOM   1702  HA  ASP   119      56.961  31.763  44.299  1.00  0.00           H  
ATOM   1703  CB  ASP   119      56.173  33.536  43.305  1.00  0.00           C  
ATOM   1704  HB2 ASP   119      55.502  32.952  42.675  1.00  0.00           H  
ATOM   1705  HB3 ASP   119      55.535  34.364  43.613  1.00  0.00           H  
ATOM   1706  CG  ASP   119      57.361  33.991  42.404  1.00  0.00           C  
ATOM   1707  OD1 ASP   119      58.481  33.711  42.741  1.00  0.00           O  
ATOM   1708  OD2 ASP   119      57.188  34.597  41.327  1.00  0.00           O  
ATOM   1709  C   ASP   119      57.427  33.513  45.661  1.00  0.00           C  
ATOM   1710  O   ASP   119      56.972  34.531  46.199  1.00  0.00           O  
ATOM   1711  N   PRO   120      58.680  33.121  45.851  1.00  0.00           N  
ATOM   1712  CD  PRO   120      59.283  31.926  45.275  1.00  0.00           C  
ATOM   1713  HD2 PRO   120      59.712  32.262  44.330  1.00  0.00           H  
ATOM   1714  HD3 PRO   120      58.614  31.075  45.149  1.00  0.00           H  
ATOM   1715  CG  PRO   120      60.473  31.709  46.192  1.00  0.00           C  
ATOM   1716  HG2 PRO   120      61.225  31.111  45.677  1.00  0.00           H  
ATOM   1717  HG3 PRO   120      60.215  31.201  47.121  1.00  0.00           H  
ATOM   1718  CB  PRO   120      60.928  33.088  46.491  1.00  0.00           C  
ATOM   1719  HB2 PRO   120      61.405  33.652  45.689  1.00  0.00           H  
ATOM   1720  HB3 PRO   120      61.602  33.148  47.345  1.00  0.00           H  
ATOM   1721  CA  PRO   120      59.623  33.807  46.691  1.00  0.00           C  
ATOM   1722  HA  PRO   120      59.278  33.746  47.723  1.00  0.00           H  
ATOM   1723  C   PRO   120      59.852  35.388  46.329  1.00  0.00           C  
ATOM   1724  O   PRO   120      60.373  36.053  47.121  1.00  0.00           O  
ATOM   1725  N   ASP   121      59.452  35.824  45.081  1.00  0.00           N  
ATOM   1726  H   ASP   121      59.051  35.104  44.497  1.00  0.00           H  
ATOM   1727  CA  ASP   121      59.357  37.264  44.757  1.00  0.00           C  
ATOM   1728  HA  ASP   121      60.322  37.706  45.005  1.00  0.00           H  
ATOM   1729  CB  ASP   121      59.039  37.515  43.273  1.00  0.00           C  
ATOM   1730  HB2 ASP   121      58.304  36.795  42.912  1.00  0.00           H  
ATOM   1731  HB3 ASP   121      58.574  38.493  43.152  1.00  0.00           H  
ATOM   1732  CG  ASP   121      60.263  37.564  42.372  1.00  0.00           C  
ATOM   1733  OD1 ASP   121      60.066  38.012  41.242  1.00  0.00           O  
ATOM   1734  OD2 ASP   121      61.406  37.176  42.880  1.00  0.00           O  
ATOM   1735  C   ASP   121      58.380  37.917  45.633  1.00  0.00           C  
ATOM   1736  O   ASP   121      58.526  39.099  45.879  1.00  0.00           O  
ATOM   1737  N   ASN   122      57.348  37.267  46.185  1.00  0.00           N  
ATOM   1738  H   ASN   122      57.221  36.319  45.861  1.00  0.00           H  
ATOM   1739  CA  ASN   122      56.333  37.768  47.087  1.00  0.00           C  
ATOM   1740  HA  ASN   122      56.647  38.809  47.152  1.00  0.00           H  
ATOM   1741  CB  ASN   122      54.897  37.703  46.506  1.00  0.00           C  
ATOM   1742  HB2 ASN   122      54.545  36.675  46.418  1.00  0.00           H  
ATOM   1743  HB3 ASN   122      54.169  38.152  47.183  1.00  0.00           H  
ATOM   1744  CG  ASN   122      54.737  38.262  45.084  1.00  0.00           C  
ATOM   1745  OD1 ASN   122      53.871  37.845  44.352  1.00  0.00           O  
ATOM   1746  ND2 ASN   122      55.594  39.206  44.686  1.00  0.00           N  
ATOM   1747 HD21 ASN   122      56.191  39.558  45.420  1.00  0.00           H  
ATOM   1748 HD22 ASN   122      55.588  39.508  43.722  1.00  0.00           H  
ATOM   1749  C   ASN   122      56.359  37.200  48.519  1.00  0.00           C  
ATOM   1750  O   ASN   122      56.234  37.936  49.465  1.00  0.00           O  
ATOM   1751  N   GLU   123      56.754  35.952  48.697  1.00  0.00           N  
ATOM   1752  H   GLU   123      56.955  35.354  47.908  1.00  0.00           H  
ATOM   1753  CA  GLU   123      56.827  35.166  49.971  1.00  0.00           C  
ATOM   1754  HA  GLU   123      56.808  34.116  49.679  1.00  0.00           H  
ATOM   1755  CB  GLU   123      58.190  35.502  50.697  1.00  0.00           C  
ATOM   1756  HB2 GLU   123      58.987  35.437  49.956  1.00  0.00           H  
ATOM   1757  HB3 GLU   123      58.110  36.524  51.067  1.00  0.00           H  
ATOM   1758  CG  GLU   123      58.503  34.503  51.832  1.00  0.00           C  
ATOM   1759  HG2 GLU   123      59.546  34.712  52.071  1.00  0.00           H  
ATOM   1760  HG3 GLU   123      57.961  34.767  52.739  1.00  0.00           H  
ATOM   1761  CD  GLU   123      58.335  33.031  51.443  1.00  0.00           C  
ATOM   1762  OE1 GLU   123      58.129  32.170  52.338  1.00  0.00           O  
ATOM   1763  OE2 GLU   123      58.570  32.643  50.282  1.00  0.00           O  
ATOM   1764  C   GLU   123      55.665  35.155  50.964  1.00  0.00           C  
ATOM   1765  O   GLU   123      55.617  34.305  51.847  1.00  0.00           O  
ATOM   1766  N   ALA   124      54.746  36.017  50.723  1.00  0.00           N  
ATOM   1767  H   ALA   124      55.026  36.743  50.079  1.00  0.00           H  
ATOM   1768  CA  ALA   124      53.383  36.074  51.239  1.00  0.00           C  
ATOM   1769  HA  ALA   124      52.980  35.065  51.143  1.00  0.00           H  
ATOM   1770  CB  ALA   124      53.314  36.498  52.691  1.00  0.00           C  
ATOM   1771  HB1 ALA   124      53.528  35.614  53.293  1.00  0.00           H  
ATOM   1772  HB2 ALA   124      52.344  36.855  53.035  1.00  0.00           H  
ATOM   1773  HB3 ALA   124      54.085  37.239  52.902  1.00  0.00           H  
ATOM   1774  C   ALA   124      52.539  37.013  50.367  1.00  0.00           C  
ATOM   1775  O   ALA   124      53.132  37.682  49.514  1.00  0.00           O  
ATOM   1776  N   TYR   125      51.224  36.912  50.365  1.00  0.00           N  
ATOM   1777  H   TYR   125      50.938  36.286  51.104  1.00  0.00           H  
ATOM   1778  CA  TYR   125      50.245  37.695  49.604  1.00  0.00           C  
ATOM   1779  HA  TYR   125      50.697  37.846  48.624  1.00  0.00           H  
ATOM   1780  CB  TYR   125      48.989  36.827  49.339  1.00  0.00           C  
ATOM   1781  HB2 TYR   125      48.462  36.577  50.260  1.00  0.00           H  
ATOM   1782  HB3 TYR   125      48.184  37.379  48.853  1.00  0.00           H  
ATOM   1783  CG  TYR   125      49.217  35.592  48.440  1.00  0.00           C  
ATOM   1784  CD1 TYR   125      49.547  34.400  49.037  1.00  0.00           C  
ATOM   1785  HD1 TYR   125      49.614  34.296  50.110  1.00  0.00           H  
ATOM   1786  CE1 TYR   125      49.844  33.185  48.349  1.00  0.00           C  
ATOM   1787  HE1 TYR   125      50.234  32.303  48.836  1.00  0.00           H  
ATOM   1788  CZ  TYR   125      49.652  33.211  46.961  1.00  0.00           C  
ATOM   1789  OH  TYR   125      49.848  32.061  46.302  1.00  0.00           O  
ATOM   1790  HH  TYR   125      50.267  31.333  46.767  1.00  0.00           H  
ATOM   1791  CE2 TYR   125      49.322  34.431  46.277  1.00  0.00           C  
ATOM   1792  HE2 TYR   125      49.316  34.474  45.198  1.00  0.00           H  
ATOM   1793  CD2 TYR   125      49.082  35.639  47.019  1.00  0.00           C  
ATOM   1794  HD2 TYR   125      48.967  36.594  46.528  1.00  0.00           H  
ATOM   1795  C   TYR   125      50.009  39.091  50.245  1.00  0.00           C  
ATOM   1796  O   TYR   125      50.616  39.469  51.200  1.00  0.00           O  
ATOM   1797  N   GLU   126      49.156  39.918  49.611  1.00  0.00           N  
ATOM   1798  H   GLU   126      48.617  39.505  48.863  1.00  0.00           H  
ATOM   1799  CA  GLU   126      48.927  41.360  49.940  1.00  0.00           C  
ATOM   1800  HA  GLU   126      49.159  41.549  50.988  1.00  0.00           H  
ATOM   1801  CB  GLU   126      49.974  42.120  49.059  1.00  0.00           C  
ATOM   1802  HB2 GLU   126      50.919  41.592  49.192  1.00  0.00           H  
ATOM   1803  HB3 GLU   126      49.880  41.775  48.029  1.00  0.00           H  
ATOM   1804  CG  GLU   126      50.174  43.683  49.236  1.00  0.00           C  
ATOM   1805  HG2 GLU   126      51.194  44.050  49.128  1.00  0.00           H  
ATOM   1806  HG3 GLU   126      49.519  44.255  48.579  1.00  0.00           H  
ATOM   1807  CD  GLU   126      49.941  44.177  50.638  1.00  0.00           C  
ATOM   1808  OE1 GLU   126      50.331  43.503  51.615  1.00  0.00           O  
ATOM   1809  OE2 GLU   126      49.359  45.310  50.743  1.00  0.00           O  
ATOM   1810  C   GLU   126      47.461  41.888  49.692  1.00  0.00           C  
ATOM   1811  O   GLU   126      47.026  42.901  50.214  1.00  0.00           O  
ATOM   1812  N   MET   127      46.691  41.131  48.939  1.00  0.00           N  
ATOM   1813  H   MET   127      47.009  40.218  48.646  1.00  0.00           H  
ATOM   1814  CA  MET   127      45.207  41.362  48.893  1.00  0.00           C  
ATOM   1815  HA  MET   127      44.975  42.335  48.460  1.00  0.00           H  
ATOM   1816  CB  MET   127      44.490  40.232  48.017  1.00  0.00           C  
ATOM   1817  HB2 MET   127      44.830  40.205  46.982  1.00  0.00           H  
ATOM   1818  HB3 MET   127      44.711  39.301  48.539  1.00  0.00           H  
ATOM   1819  CG  MET   127      42.959  40.425  47.920  1.00  0.00           C  
ATOM   1820  HG2 MET   127      42.591  40.593  48.932  1.00  0.00           H  
ATOM   1821  HG3 MET   127      42.695  41.329  47.373  1.00  0.00           H  
ATOM   1822  SD  MET   127      42.128  39.005  47.145  1.00  0.00           S  
ATOM   1823  CE  MET   127      42.097  37.678  48.466  1.00  0.00           C  
ATOM   1824  HE1 MET   127      41.791  36.789  47.914  1.00  0.00           H  
ATOM   1825  HE2 MET   127      41.487  37.800  49.361  1.00  0.00           H  
ATOM   1826  HE3 MET   127      43.133  37.543  48.776  1.00  0.00           H  
ATOM   1827  C   MET   127      44.540  41.322  50.335  1.00  0.00           C  
ATOM   1828  O   MET   127      44.648  40.252  50.906  1.00  0.00           O  
ATOM   1829  N   PRO   128      43.710  42.299  50.779  1.00  0.00           N  
ATOM   1830  CD  PRO   128      43.579  43.596  50.140  1.00  0.00           C  
ATOM   1831  HD2 PRO   128      43.011  43.472  49.218  1.00  0.00           H  
ATOM   1832  HD3 PRO   128      44.594  43.920  49.911  1.00  0.00           H  
ATOM   1833  CG  PRO   128      42.785  44.488  51.135  1.00  0.00           C  
ATOM   1834  HG2 PRO   128      42.049  45.143  50.669  1.00  0.00           H  
ATOM   1835  HG3 PRO   128      43.457  45.023  51.806  1.00  0.00           H  
ATOM   1836  CB  PRO   128      42.079  43.494  52.064  1.00  0.00           C  
ATOM   1837  HB2 PRO   128      41.073  43.338  51.673  1.00  0.00           H  
ATOM   1838  HB3 PRO   128      41.872  43.917  53.047  1.00  0.00           H  
ATOM   1839  CA  PRO   128      42.852  42.212  51.977  1.00  0.00           C  
ATOM   1840  HA  PRO   128      43.484  42.235  52.865  1.00  0.00           H  
ATOM   1841  C   PRO   128      41.955  40.942  51.952  1.00  0.00           C  
ATOM   1842  O   PRO   128      41.159  40.746  51.056  1.00  0.00           O  
ATOM   1843  N   SER   129      42.073  40.022  52.908  1.00  0.00           N  
ATOM   1844  H   SER   129      42.699  40.182  53.685  1.00  0.00           H  
ATOM   1845  CA  SER   129      41.324  38.730  52.962  1.00  0.00           C  
ATOM   1846  HA  SER   129      41.037  38.396  51.965  1.00  0.00           H  
ATOM   1847  CB  SER   129      42.260  37.717  53.620  1.00  0.00           C  
ATOM   1848  HB2 SER   129      41.777  36.776  53.884  1.00  0.00           H  
ATOM   1849  HB3 SER   129      42.997  37.468  52.856  1.00  0.00           H  
ATOM   1850  OG  SER   129      43.012  38.199  54.752  1.00  0.00           O  
ATOM   1851  HG  SER   129      42.429  38.220  55.515  1.00  0.00           H  
ATOM   1852  C   SER   129      39.984  38.878  53.787  1.00  0.00           C  
ATOM   1853  O   SER   129      39.079  38.074  53.589  1.00  0.00           O  
ATOM   1854  N   GLU   130      39.791  39.910  54.605  1.00  0.00           N  
ATOM   1855  H   GLU   130      40.625  40.222  55.082  1.00  0.00           H  
ATOM   1856  CA  GLU   130      38.486  40.166  55.180  1.00  0.00           C  
ATOM   1857  HA  GLU   130      37.719  39.937  54.441  1.00  0.00           H  
ATOM   1858  CB  GLU   130      38.389  39.242  56.440  1.00  0.00           C  
ATOM   1859  HB2 GLU   130      37.431  39.374  56.943  1.00  0.00           H  
ATOM   1860  HB3 GLU   130      38.555  38.176  56.284  1.00  0.00           H  
ATOM   1861  CG  GLU   130      39.430  39.652  57.566  1.00  0.00           C  
ATOM   1862  HG2 GLU   130      39.245  40.639  57.988  1.00  0.00           H  
ATOM   1863  HG3 GLU   130      39.205  38.982  58.396  1.00  0.00           H  
ATOM   1864  CD  GLU   130      40.987  39.548  57.215  1.00  0.00           C  
ATOM   1865  OE1 GLU   130      41.639  40.581  57.439  1.00  0.00           O  
ATOM   1866  OE2 GLU   130      41.473  38.481  56.777  1.00  0.00           O  
ATOM   1867  C   GLU   130      38.271  41.655  55.578  1.00  0.00           C  
ATOM   1868  O   GLU   130      37.139  42.140  55.618  1.00  0.00           O  
ATOM   1869  N   GLU   131      39.305  42.422  55.792  1.00  0.00           N  
ATOM   1870  H   GLU   131      40.255  42.084  55.732  1.00  0.00           H  
ATOM   1871  CA  GLU   131      39.194  43.740  56.399  1.00  0.00           C  
ATOM   1872  HA  GLU   131      38.430  43.606  57.165  1.00  0.00           H  
ATOM   1873  CB  GLU   131      40.513  44.043  57.116  1.00  0.00           C  
ATOM   1874  HB2 GLU   131      40.709  43.237  57.823  1.00  0.00           H  
ATOM   1875  HB3 GLU   131      41.392  44.025  56.472  1.00  0.00           H  
ATOM   1876  CG  GLU   131      40.635  45.344  57.915  1.00  0.00           C  
ATOM   1877  HG2 GLU   131      41.565  45.384  58.482  1.00  0.00           H  
ATOM   1878  HG3 GLU   131      40.757  46.273  57.358  1.00  0.00           H  
ATOM   1879  CD  GLU   131      39.485  45.546  58.905  1.00  0.00           C  
ATOM   1880  OE1 GLU   131      39.218  46.725  59.236  1.00  0.00           O  
ATOM   1881  OE2 GLU   131      38.800  44.607  59.421  1.00  0.00           O  
ATOM   1882  C   GLU   131      38.879  44.866  55.380  1.00  0.00           C  
ATOM   1883  O   GLU   131      38.676  45.999  55.812  1.00  0.00           O  
ATOM   1884  N   GLY   132      38.866  44.502  54.091  1.00  0.00           N  
ATOM   1885  H   GLY   132      38.982  43.533  53.832  1.00  0.00           H  
ATOM   1886  CA  GLY   132      38.626  45.447  52.991  1.00  0.00           C  
ATOM   1887  HA2 GLY   132      38.653  44.851  52.078  1.00  0.00           H  
ATOM   1888  HA3 GLY   132      37.586  45.741  53.131  1.00  0.00           H  
ATOM   1889  C   GLY   132      39.498  46.715  52.862  1.00  0.00           C  
ATOM   1890  O   GLY   132      40.721  46.726  52.927  1.00  0.00           O  
ATOM   1891  N   TYR   133      38.747  47.808  52.476  1.00  0.00           N  
ATOM   1892  H   TYR   133      37.752  47.654  52.553  1.00  0.00           H  
ATOM   1893  CA  TYR   133      39.429  48.991  51.817  1.00  0.00           C  
ATOM   1894  HA  TYR   133      40.434  49.098  52.227  1.00  0.00           H  
ATOM   1895  CB  TYR   133      39.462  48.635  50.333  1.00  0.00           C  
ATOM   1896  HB2 TYR   133      40.171  49.337  49.893  1.00  0.00           H  
ATOM   1897  HB3 TYR   133      39.907  47.651  50.181  1.00  0.00           H  
ATOM   1898  CG  TYR   133      38.157  48.552  49.652  1.00  0.00           C  
ATOM   1899  CD1 TYR   133      37.346  47.366  49.650  1.00  0.00           C  
ATOM   1900  HD1 TYR   133      37.731  46.427  50.021  1.00  0.00           H  
ATOM   1901  CE1 TYR   133      36.060  47.434  49.043  1.00  0.00           C  
ATOM   1902  HE1 TYR   133      35.519  46.525  48.826  1.00  0.00           H  
ATOM   1903  CZ  TYR   133      35.425  48.685  48.825  1.00  0.00           C  
ATOM   1904  OH  TYR   133      34.280  48.692  48.186  1.00  0.00           O  
ATOM   1905  HH  TYR   133      34.323  48.226  47.347  1.00  0.00           H  
ATOM   1906  CE2 TYR   133      36.172  49.922  48.993  1.00  0.00           C  
ATOM   1907  HE2 TYR   133      35.814  50.920  48.788  1.00  0.00           H  
ATOM   1908  CD2 TYR   133      37.536  49.793  49.332  1.00  0.00           C  
ATOM   1909  HD2 TYR   133      38.090  50.706  49.495  1.00  0.00           H  
ATOM   1910  C   TYR   133      38.604  50.331  52.003  1.00  0.00           C  
ATOM   1911  O   TYR   133      39.082  51.463  51.779  1.00  0.00           O  
ATOM   1912  N   GLN   134      37.482  50.296  52.715  1.00  0.00           N  
ATOM   1913  H   GLN   134      37.349  49.417  53.194  1.00  0.00           H  
ATOM   1914  CA  GLN   134      36.590  51.392  52.998  1.00  0.00           C  
ATOM   1915  HA  GLN   134      36.351  51.835  52.031  1.00  0.00           H  
ATOM   1916  CB  GLN   134      35.293  50.876  53.640  1.00  0.00           C  
ATOM   1917  HB2 GLN   134      35.557  50.372  54.570  1.00  0.00           H  
ATOM   1918  HB3 GLN   134      34.664  51.728  53.897  1.00  0.00           H  
ATOM   1919  CG  GLN   134      34.371  49.967  52.858  1.00  0.00           C  
ATOM   1920  HG2 GLN   134      33.477  49.781  53.452  1.00  0.00           H  
ATOM   1921  HG3 GLN   134      34.152  50.478  51.920  1.00  0.00           H  
ATOM   1922  CD  GLN   134      34.917  48.555  52.595  1.00  0.00           C  
ATOM   1923  OE1 GLN   134      35.957  48.136  53.162  1.00  0.00           O  
ATOM   1924  NE2 GLN   134      34.292  47.803  51.716  1.00  0.00           N  
ATOM   1925 HE21 GLN   134      33.445  48.098  51.252  1.00  0.00           H  
ATOM   1926 HE22 GLN   134      34.692  46.901  51.498  1.00  0.00           H  
ATOM   1927  C   GLN   134      37.270  52.466  53.778  1.00  0.00           C  
ATOM   1928  O   GLN   134      37.286  53.664  53.467  1.00  0.00           O  
ATOM   1929  N   ASP   135      37.874  51.994  54.866  1.00  0.00           N  
ATOM   1930  H   ASP   135      37.754  51.003  55.022  1.00  0.00           H  
ATOM   1931  CA  ASP   135      38.674  52.733  55.858  1.00  0.00           C  
ATOM   1932  HA  ASP   135      38.065  53.569  56.203  1.00  0.00           H  
ATOM   1933  CB  ASP   135      38.923  51.767  56.999  1.00  0.00           C  
ATOM   1934  HB2 ASP   135      39.413  50.842  56.694  1.00  0.00           H  
ATOM   1935  HB3 ASP   135      39.607  52.254  57.694  1.00  0.00           H  
ATOM   1936  CG  ASP   135      37.712  51.465  57.813  1.00  0.00           C  
ATOM   1937  OD1 ASP   135      37.789  50.469  58.549  1.00  0.00           O  
ATOM   1938  OD2 ASP   135      36.601  52.138  57.739  1.00  0.00           O  
ATOM   1939  C   ASP   135      39.972  53.465  55.353  1.00  0.00           C  
ATOM   1940  O   ASP   135      40.633  54.181  56.113  1.00  0.00           O  
ATOM   1941  N   TYR   136      40.270  53.337  54.064  1.00  0.00           N  
ATOM   1942  H   TYR   136      39.735  52.718  53.471  1.00  0.00           H  
ATOM   1943  CA  TYR   136      41.133  54.351  53.434  1.00  0.00           C  
ATOM   1944  HA  TYR   136      41.852  54.759  54.144  1.00  0.00           H  
ATOM   1945  CB  TYR   136      41.927  53.616  52.311  1.00  0.00           C  
ATOM   1946  HB2 TYR   136      41.253  53.177  51.576  1.00  0.00           H  
ATOM   1947  HB3 TYR   136      42.527  54.341  51.759  1.00  0.00           H  
ATOM   1948  CG  TYR   136      42.817  52.518  52.742  1.00  0.00           C  
ATOM   1949  CD1 TYR   136      42.752  51.188  52.178  1.00  0.00           C  
ATOM   1950  HD1 TYR   136      42.034  50.939  51.411  1.00  0.00           H  
ATOM   1951  CE1 TYR   136      43.538  50.207  52.711  1.00  0.00           C  
ATOM   1952  HE1 TYR   136      43.519  49.194  52.338  1.00  0.00           H  
ATOM   1953  CZ  TYR   136      44.465  50.510  53.730  1.00  0.00           C  
ATOM   1954  OH  TYR   136      45.298  49.513  54.199  1.00  0.00           O  
ATOM   1955  HH  TYR   136      45.210  48.735  53.644  1.00  0.00           H  
ATOM   1956  CE2 TYR   136      44.573  51.779  54.261  1.00  0.00           C  
ATOM   1957  HE2 TYR   136      45.231  52.043  55.077  1.00  0.00           H  
ATOM   1958  CD2 TYR   136      43.814  52.838  53.654  1.00  0.00           C  
ATOM   1959  HD2 TYR   136      44.007  53.876  53.880  1.00  0.00           H  
ATOM   1960  C   TYR   136      40.373  55.655  53.070  1.00  0.00           C  
ATOM   1961  O   TYR   136      40.951  56.503  52.348  1.00  0.00           O  
ATOM   1962  N   GLU   137      39.121  55.850  53.424  1.00  0.00           N  
ATOM   1963  H   GLU   137      38.615  55.052  53.780  1.00  0.00           H  
ATOM   1964  CA  GLU   137      38.373  57.074  53.106  1.00  0.00           C  
ATOM   1965  HA  GLU   137      38.299  56.975  52.023  1.00  0.00           H  
ATOM   1966  CB  GLU   137      36.951  56.965  53.794  1.00  0.00           C  
ATOM   1967  HB2 GLU   137      36.488  56.024  53.497  1.00  0.00           H  
ATOM   1968  HB3 GLU   137      37.049  57.022  54.879  1.00  0.00           H  
ATOM   1969  CG  GLU   137      36.001  58.082  53.368  1.00  0.00           C  
ATOM   1970  HG2 GLU   137      36.329  59.054  53.738  1.00  0.00           H  
ATOM   1971  HG3 GLU   137      35.954  58.241  52.291  1.00  0.00           H  
ATOM   1972  CD  GLU   137      34.537  57.757  53.875  1.00  0.00           C  
ATOM   1973  OE1 GLU   137      33.673  57.257  53.110  1.00  0.00           O  
ATOM   1974  OE2 GLU   137      34.354  58.065  55.080  1.00  0.00           O  
ATOM   1975  C   GLU   137      39.111  58.373  53.440  1.00  0.00           C  
ATOM   1976  O   GLU   137      39.261  59.244  52.552  1.00  0.00           O  
ATOM   1977  N   PRO   138      39.758  58.549  54.646  1.00  0.00           N  
ATOM   1978  CD  PRO   138      39.603  57.858  55.941  1.00  0.00           C  
ATOM   1979  HD2 PRO   138      40.364  57.080  56.002  1.00  0.00           H  
ATOM   1980  HD3 PRO   138      38.600  57.461  56.093  1.00  0.00           H  
ATOM   1981  CG  PRO   138      39.864  58.889  57.068  1.00  0.00           C  
ATOM   1982  HG2 PRO   138      40.139  58.531  58.060  1.00  0.00           H  
ATOM   1983  HG3 PRO   138      38.996  59.548  57.091  1.00  0.00           H  
ATOM   1984  CB  PRO   138      40.969  59.736  56.400  1.00  0.00           C  
ATOM   1985  HB2 PRO   138      41.986  59.395  56.593  1.00  0.00           H  
ATOM   1986  HB3 PRO   138      40.929  60.724  56.858  1.00  0.00           H  
ATOM   1987  CA  PRO   138      40.674  59.726  54.883  1.00  0.00           C  
ATOM   1988  HA  PRO   138      40.149  60.587  54.469  1.00  0.00           H  
ATOM   1989  C   PRO   138      42.058  59.725  54.103  1.00  0.00           C  
ATOM   1990  O   PRO   138      42.892  60.590  54.460  1.00  0.00           O  
ATOM   1991  N   GLU   139      42.214  58.906  53.111  1.00  0.00           N  
ATOM   1992  H   GLU   139      41.518  58.180  53.014  1.00  0.00           H  
ATOM   1993  CA  GLU   139      43.373  58.735  52.232  1.00  0.00           C  
ATOM   1994  HA  GLU   139      43.902  59.671  52.406  1.00  0.00           H  
ATOM   1995  CB  GLU   139      44.215  57.565  52.730  1.00  0.00           C  
ATOM   1996  HB2 GLU   139      44.311  57.678  53.810  1.00  0.00           H  
ATOM   1997  HB3 GLU   139      43.723  56.602  52.594  1.00  0.00           H  
ATOM   1998  CG  GLU   139      45.561  57.535  52.026  1.00  0.00           C  
ATOM   1999  HG2 GLU   139      46.068  56.790  52.640  1.00  0.00           H  
ATOM   2000  HG3 GLU   139      45.595  57.205  50.987  1.00  0.00           H  
ATOM   2001  CD  GLU   139      46.373  58.821  52.196  1.00  0.00           C  
ATOM   2002  OE1 GLU   139      46.581  59.291  53.344  1.00  0.00           O  
ATOM   2003  OE2 GLU   139      46.773  59.432  51.188  1.00  0.00           O  
ATOM   2004  C   GLU   139      43.013  58.769  50.710  1.00  0.00           C  
ATOM   2005  O   GLU   139      43.943  59.081  49.924  1.00  0.00           O  
ATOM   2006  N   ALA   140      41.820  58.526  50.216  1.00  0.00           N  
ATOM   2007  H   ALA   140      41.057  58.359  50.857  1.00  0.00           H  
ATOM   2008  CA  ALA   140      41.546  58.391  48.832  1.00  0.00           C  
ATOM   2009  HA  ALA   140      42.389  57.946  48.304  1.00  0.00           H  
ATOM   2010  CB  ALA   140      40.280  57.582  48.646  1.00  0.00           C  
ATOM   2011  HB1 ALA   140      39.809  57.568  47.663  1.00  0.00           H  
ATOM   2012  HB2 ALA   140      39.609  58.113  49.322  1.00  0.00           H  
ATOM   2013  HB3 ALA   140      40.303  56.547  48.987  1.00  0.00           H  
ATOM   2014  C   ALA   140      41.443  59.780  48.106  1.00  0.00           C  
ATOM   2015  O   ALA   140      42.002  59.844  46.966  1.00  0.00           O  
ATOM   2016  OXT ALA   140      41.004  60.760  48.684  1.00  0.00           O  
TER    2017      ALA   140 
END   
