# Supplementary material for: Exploring Structural Insights of Aβ42 and α-Synuclein Monomers and Heterodimer: A Comparative Study Using Implicit and Explicit Solvent Simulations
Source: J Phys Chem B. 2024 May 3;128(19):4655–69. doi: 10.1021/acs.jpcb.4c00503 (PMC11103699; doi:10.1021/acs.jpcb.4c00503)
Supplement: Supplementary file 3 — jp4c00503_si_003.zip [file jp4c00503_si_003.zip › rep/4_asyn_FINAL2.pdb]

CRYST1   91.107   91.107   91.107 109.47 109.47 109.47               1
ATOM      1  N   MET     1      61.439  54.210  52.059  1.00  0.00           N  
ATOM      2  H1  MET     1      61.314  55.075  51.552  1.00  0.00           H  
ATOM      3  H2  MET     1      62.142  53.602  51.664  1.00  0.00           H  
ATOM      4  H3  MET     1      61.742  54.518  52.972  1.00  0.00           H  
ATOM      5  CA  MET     1      60.133  53.560  52.067  1.00  0.00           C  
ATOM      6  HA  MET     1      59.424  54.318  52.398  1.00  0.00           H  
ATOM      7  CB  MET     1      59.745  53.073  50.666  1.00  0.00           C  
ATOM      8  HB2 MET     1      60.222  52.133  50.388  1.00  0.00           H  
ATOM      9  HB3 MET     1      58.667  52.917  50.689  1.00  0.00           H  
ATOM     10  CG  MET     1      60.057  53.966  49.460  1.00  0.00           C  
ATOM     11  HG2 MET     1      61.143  54.036  49.413  1.00  0.00           H  
ATOM     12  HG3 MET     1      59.666  53.472  48.570  1.00  0.00           H  
ATOM     13  SD  MET     1      59.567  55.717  49.467  1.00  0.00           S  
ATOM     14  CE  MET     1      57.784  55.624  49.200  1.00  0.00           C  
ATOM     15  HE1 MET     1      57.592  55.176  48.225  1.00  0.00           H  
ATOM     16  HE2 MET     1      57.358  56.621  49.310  1.00  0.00           H  
ATOM     17  HE3 MET     1      57.153  55.107  49.922  1.00  0.00           H  
ATOM     18  C   MET     1      59.960  52.458  53.097  1.00  0.00           C  
ATOM     19  O   MET     1      60.952  51.872  53.515  1.00  0.00           O  
ATOM     20  N   ASP     2      58.760  52.081  53.460  1.00  0.00           N  
ATOM     21  H   ASP     2      57.996  52.492  52.942  1.00  0.00           H  
ATOM     22  CA  ASP     2      58.461  50.823  54.146  1.00  0.00           C  
ATOM     23  HA  ASP     2      59.134  50.576  54.967  1.00  0.00           H  
ATOM     24  CB  ASP     2      57.132  50.958  54.891  1.00  0.00           C  
ATOM     25  HB2 ASP     2      57.034  52.029  55.072  1.00  0.00           H  
ATOM     26  HB3 ASP     2      56.419  50.650  54.126  1.00  0.00           H  
ATOM     27  CG  ASP     2      57.038  50.025  56.112  1.00  0.00           C  
ATOM     28  OD1 ASP     2      57.760  49.018  56.161  1.00  0.00           O  
ATOM     29  OD2 ASP     2      56.260  50.407  57.059  1.00  0.00           O  
ATOM     30  C   ASP     2      58.574  49.641  53.156  1.00  0.00           C  
ATOM     31  O   ASP     2      58.626  49.812  51.935  1.00  0.00           O  
ATOM     32  N   VAL     3      58.702  48.421  53.639  1.00  0.00           N  
ATOM     33  H   VAL     3      58.766  48.275  54.637  1.00  0.00           H  
ATOM     34  CA  VAL     3      58.435  47.260  52.878  1.00  0.00           C  
ATOM     35  HA  VAL     3      59.028  47.430  51.980  1.00  0.00           H  
ATOM     36  CB  VAL     3      58.862  45.909  53.563  1.00  0.00           C  
ATOM     37  HB  VAL     3      58.569  45.082  52.917  1.00  0.00           H  
ATOM     38  CG1 VAL     3      60.434  45.916  53.696  1.00  0.00           C  
ATOM     39 HG11 VAL     3      60.877  45.674  52.730  1.00  0.00           H  
ATOM     40 HG12 VAL     3      60.651  45.146  54.436  1.00  0.00           H  
ATOM     41 HG13 VAL     3      60.871  46.843  54.070  1.00  0.00           H  
ATOM     42  CG2 VAL     3      58.283  45.695  55.002  1.00  0.00           C  
ATOM     43 HG21 VAL     3      58.573  44.724  55.403  1.00  0.00           H  
ATOM     44 HG22 VAL     3      57.196  45.774  54.968  1.00  0.00           H  
ATOM     45 HG23 VAL     3      58.769  46.454  55.616  1.00  0.00           H  
ATOM     46  C   VAL     3      56.963  47.220  52.405  1.00  0.00           C  
ATOM     47  O   VAL     3      56.587  46.552  51.488  1.00  0.00           O  
ATOM     48  N   PHE     4      56.042  47.989  53.046  1.00  0.00           N  
ATOM     49  H   PHE     4      56.391  48.497  53.846  1.00  0.00           H  
ATOM     50  CA  PHE     4      54.656  48.115  52.728  1.00  0.00           C  
ATOM     51  HA  PHE     4      54.263  47.194  52.298  1.00  0.00           H  
ATOM     52  CB  PHE     4      53.794  48.343  53.998  1.00  0.00           C  
ATOM     53  HB2 PHE     4      54.365  49.080  54.564  1.00  0.00           H  
ATOM     54  HB3 PHE     4      52.853  48.761  53.640  1.00  0.00           H  
ATOM     55  CG  PHE     4      53.654  47.058  54.839  1.00  0.00           C  
ATOM     56  CD1 PHE     4      52.744  45.990  54.481  1.00  0.00           C  
ATOM     57  HD1 PHE     4      52.156  45.971  53.575  1.00  0.00           H  
ATOM     58  CE1 PHE     4      52.726  44.806  55.187  1.00  0.00           C  
ATOM     59  HE1 PHE     4      52.100  43.977  54.895  1.00  0.00           H  
ATOM     60  CZ  PHE     4      53.493  44.658  56.297  1.00  0.00           C  
ATOM     61  HZ  PHE     4      53.455  43.733  56.854  1.00  0.00           H  
ATOM     62  CE2 PHE     4      54.314  45.699  56.801  1.00  0.00           C  
ATOM     63  HE2 PHE     4      54.868  45.629  57.726  1.00  0.00           H  
ATOM     64  CD2 PHE     4      54.365  46.859  56.054  1.00  0.00           C  
ATOM     65  HD2 PHE     4      55.008  47.647  56.418  1.00  0.00           H  
ATOM     66  C   PHE     4      54.515  49.229  51.605  1.00  0.00           C  
ATOM     67  O   PHE     4      54.853  50.419  51.851  1.00  0.00           O  
ATOM     68  N   MET     5      53.982  48.922  50.378  1.00  0.00           N  
ATOM     69  H   MET     5      53.587  47.994  50.317  1.00  0.00           H  
ATOM     70  CA  MET     5      54.080  49.748  49.143  1.00  0.00           C  
ATOM     71  HA  MET     5      55.113  50.096  49.151  1.00  0.00           H  
ATOM     72  CB  MET     5      53.886  48.768  47.936  1.00  0.00           C  
ATOM     73  HB2 MET     5      54.774  48.136  47.956  1.00  0.00           H  
ATOM     74  HB3 MET     5      52.958  48.196  47.947  1.00  0.00           H  
ATOM     75  CG  MET     5      53.989  49.635  46.664  1.00  0.00           C  
ATOM     76  HG2 MET     5      54.539  50.540  46.922  1.00  0.00           H  
ATOM     77  HG3 MET     5      54.551  49.092  45.904  1.00  0.00           H  
ATOM     78  SD  MET     5      52.542  49.993  45.834  1.00  0.00           S  
ATOM     79  CE  MET     5      53.203  50.196  44.170  1.00  0.00           C  
ATOM     80  HE1 MET     5      52.483  50.672  43.504  1.00  0.00           H  
ATOM     81  HE2 MET     5      53.552  49.203  43.887  1.00  0.00           H  
ATOM     82  HE3 MET     5      53.991  50.944  44.260  1.00  0.00           H  
ATOM     83  C   MET     5      53.147  50.958  49.200  1.00  0.00           C  
ATOM     84  O   MET     5      51.952  50.724  49.271  1.00  0.00           O  
ATOM     85  N   LYS     6      53.609  52.172  49.089  1.00  0.00           N  
ATOM     86  H   LYS     6      54.609  52.311  49.066  1.00  0.00           H  
ATOM     87  CA  LYS     6      52.759  53.417  49.146  1.00  0.00           C  
ATOM     88  HA  LYS     6      52.158  53.323  50.051  1.00  0.00           H  
ATOM     89  CB  LYS     6      53.673  54.665  49.342  1.00  0.00           C  
ATOM     90  HB2 LYS     6      54.470  54.386  50.032  1.00  0.00           H  
ATOM     91  HB3 LYS     6      53.939  54.947  48.323  1.00  0.00           H  
ATOM     92  CG  LYS     6      52.925  55.816  50.065  1.00  0.00           C  
ATOM     93  HG2 LYS     6      52.303  56.377  49.367  1.00  0.00           H  
ATOM     94  HG3 LYS     6      52.420  55.355  50.913  1.00  0.00           H  
ATOM     95  CD  LYS     6      53.975  56.818  50.539  1.00  0.00           C  
ATOM     96  HD2 LYS     6      54.823  56.387  51.073  1.00  0.00           H  
ATOM     97  HD3 LYS     6      54.436  57.222  49.638  1.00  0.00           H  
ATOM     98  CE  LYS     6      53.319  57.989  51.395  1.00  0.00           C  
ATOM     99  HE2 LYS     6      53.126  57.650  52.413  1.00  0.00           H  
ATOM    100  HE3 LYS     6      54.023  58.790  51.618  1.00  0.00           H  
ATOM    101  NZ  LYS     6      52.074  58.458  50.755  1.00  0.00           N  
ATOM    102  HZ1 LYS     6      52.263  59.100  49.999  1.00  0.00           H  
ATOM    103  HZ2 LYS     6      51.581  59.013  51.439  1.00  0.00           H  
ATOM    104  HZ3 LYS     6      51.489  57.712  50.407  1.00  0.00           H  
ATOM    105  C   LYS     6      51.688  53.561  48.032  1.00  0.00           C  
ATOM    106  O   LYS     6      50.591  54.100  48.350  1.00  0.00           O  
ATOM    107  N   GLY     7      51.952  53.146  46.833  1.00  0.00           N  
ATOM    108  H   GLY     7      52.834  52.686  46.659  1.00  0.00           H  
ATOM    109  CA  GLY     7      51.199  53.334  45.561  1.00  0.00           C  
ATOM    110  HA2 GLY     7      51.264  54.413  45.416  1.00  0.00           H  
ATOM    111  HA3 GLY     7      51.638  52.754  44.749  1.00  0.00           H  
ATOM    112  C   GLY     7      49.764  52.908  45.628  1.00  0.00           C  
ATOM    113  O   GLY     7      48.862  53.505  45.125  1.00  0.00           O  
ATOM    114  N   LEU     8      49.577  51.777  46.382  1.00  0.00           N  
ATOM    115  H   LEU     8      50.355  51.221  46.706  1.00  0.00           H  
ATOM    116  CA  LEU     8      48.273  51.124  46.655  1.00  0.00           C  
ATOM    117  HA  LEU     8      47.816  51.030  45.670  1.00  0.00           H  
ATOM    118  CB  LEU     8      48.602  49.759  47.271  1.00  0.00           C  
ATOM    119  HB2 LEU     8      49.185  49.167  46.566  1.00  0.00           H  
ATOM    120  HB3 LEU     8      49.086  49.814  48.247  1.00  0.00           H  
ATOM    121  CG  LEU     8      47.348  48.909  47.700  1.00  0.00           C  
ATOM    122  HG  LEU     8      46.637  49.475  48.302  1.00  0.00           H  
ATOM    123  CD1 LEU     8      46.464  48.458  46.445  1.00  0.00           C  
ATOM    124 HD11 LEU     8      45.539  47.994  46.789  1.00  0.00           H  
ATOM    125 HD12 LEU     8      47.076  47.775  45.857  1.00  0.00           H  
ATOM    126 HD13 LEU     8      46.189  49.288  45.794  1.00  0.00           H  
ATOM    127  CD2 LEU     8      47.869  47.778  48.493  1.00  0.00           C  
ATOM    128 HD21 LEU     8      47.077  47.051  48.667  1.00  0.00           H  
ATOM    129 HD22 LEU     8      48.130  48.141  49.487  1.00  0.00           H  
ATOM    130 HD23 LEU     8      48.783  47.306  48.133  1.00  0.00           H  
ATOM    131  C   LEU     8      47.422  51.980  47.605  1.00  0.00           C  
ATOM    132  O   LEU     8      46.292  52.328  47.206  1.00  0.00           O  
ATOM    133  N   SER     9      47.989  52.532  48.671  1.00  0.00           N  
ATOM    134  H   SER     9      48.905  52.215  48.953  1.00  0.00           H  
ATOM    135  CA  SER     9      47.285  53.508  49.461  1.00  0.00           C  
ATOM    136  HA  SER     9      46.290  53.149  49.727  1.00  0.00           H  
ATOM    137  CB  SER     9      47.970  53.859  50.783  1.00  0.00           C  
ATOM    138  HB2 SER     9      48.089  52.966  51.397  1.00  0.00           H  
ATOM    139  HB3 SER     9      48.961  54.217  50.506  1.00  0.00           H  
ATOM    140  OG  SER     9      47.202  54.797  51.449  1.00  0.00           O  
ATOM    141  HG  SER     9      47.238  55.676  51.066  1.00  0.00           H  
ATOM    142  C   SER     9      47.005  54.787  48.586  1.00  0.00           C  
ATOM    143  O   SER     9      45.887  55.336  48.629  1.00  0.00           O  
ATOM    144  N   LYS    10      47.881  55.273  47.754  1.00  0.00           N  
ATOM    145  H   LYS    10      48.652  54.650  47.561  1.00  0.00           H  
ATOM    146  CA  LYS    10      47.711  56.426  46.828  1.00  0.00           C  
ATOM    147  HA  LYS    10      47.494  57.311  47.426  1.00  0.00           H  
ATOM    148  CB  LYS    10      48.990  56.725  46.067  1.00  0.00           C  
ATOM    149  HB2 LYS    10      49.825  56.485  46.724  1.00  0.00           H  
ATOM    150  HB3 LYS    10      49.045  56.284  45.072  1.00  0.00           H  
ATOM    151  CG  LYS    10      49.163  58.151  45.659  1.00  0.00           C  
ATOM    152  HG2 LYS    10      49.771  58.111  44.755  1.00  0.00           H  
ATOM    153  HG3 LYS    10      48.254  58.743  45.553  1.00  0.00           H  
ATOM    154  CD  LYS    10      49.859  58.992  46.789  1.00  0.00           C  
ATOM    155  HD2 LYS    10      49.257  58.897  47.693  1.00  0.00           H  
ATOM    156  HD3 LYS    10      50.867  58.629  46.986  1.00  0.00           H  
ATOM    157  CE  LYS    10      49.964  60.505  46.350  1.00  0.00           C  
ATOM    158  HE2 LYS    10      50.798  60.616  45.657  1.00  0.00           H  
ATOM    159  HE3 LYS    10      49.011  60.672  45.846  1.00  0.00           H  
ATOM    160  NZ  LYS    10      49.997  61.365  47.569  1.00  0.00           N  
ATOM    161  HZ1 LYS    10      49.251  61.135  48.209  1.00  0.00           H  
ATOM    162  HZ2 LYS    10      49.929  62.334  47.292  1.00  0.00           H  
ATOM    163  HZ3 LYS    10      50.810  61.297  48.165  1.00  0.00           H  
ATOM    164  C   LYS    10      46.529  56.344  45.933  1.00  0.00           C  
ATOM    165  O   LYS    10      45.607  57.139  46.004  1.00  0.00           O  
ATOM    166  N   ALA    11      46.384  55.187  45.326  1.00  0.00           N  
ATOM    167  H   ALA    11      47.125  54.503  45.383  1.00  0.00           H  
ATOM    168  CA  ALA    11      45.225  54.907  44.527  1.00  0.00           C  
ATOM    169  HA  ALA    11      45.208  55.616  43.699  1.00  0.00           H  
ATOM    170  CB  ALA    11      45.455  53.461  43.956  1.00  0.00           C  
ATOM    171  HB1 ALA    11      45.488  52.645  44.678  1.00  0.00           H  
ATOM    172  HB2 ALA    11      46.453  53.472  43.517  1.00  0.00           H  
ATOM    173  HB3 ALA    11      44.664  53.253  43.235  1.00  0.00           H  
ATOM    174  C   ALA    11      43.900  55.010  45.377  1.00  0.00           C  
ATOM    175  O   ALA    11      42.870  55.584  45.014  1.00  0.00           O  
ATOM    176  N   LYS    12      43.971  54.502  46.629  1.00  0.00           N  
ATOM    177  H   LYS    12      44.815  53.987  46.837  1.00  0.00           H  
ATOM    178  CA  LYS    12      42.818  54.525  47.581  1.00  0.00           C  
ATOM    179  HA  LYS    12      41.981  54.269  46.933  1.00  0.00           H  
ATOM    180  CB  LYS    12      43.127  53.520  48.788  1.00  0.00           C  
ATOM    181  HB2 LYS    12      44.061  53.936  49.167  1.00  0.00           H  
ATOM    182  HB3 LYS    12      42.338  53.705  49.517  1.00  0.00           H  
ATOM    183  CG  LYS    12      43.326  52.106  48.324  1.00  0.00           C  
ATOM    184  HG2 LYS    12      42.323  51.903  47.948  1.00  0.00           H  
ATOM    185  HG3 LYS    12      44.140  52.006  47.606  1.00  0.00           H  
ATOM    186  CD  LYS    12      43.579  51.121  49.428  1.00  0.00           C  
ATOM    187  HD2 LYS    12      44.567  51.346  49.828  1.00  0.00           H  
ATOM    188  HD3 LYS    12      42.828  51.262  50.205  1.00  0.00           H  
ATOM    189  CE  LYS    12      43.753  49.640  49.087  1.00  0.00           C  
ATOM    190  HE2 LYS    12      42.811  49.241  48.710  1.00  0.00           H  
ATOM    191  HE3 LYS    12      44.519  49.628  48.312  1.00  0.00           H  
ATOM    192  NZ  LYS    12      44.305  49.007  50.296  1.00  0.00           N  
ATOM    193  HZ1 LYS    12      45.209  49.405  50.508  1.00  0.00           H  
ATOM    194  HZ2 LYS    12      44.447  48.013  50.189  1.00  0.00           H  
ATOM    195  HZ3 LYS    12      43.656  49.230  51.037  1.00  0.00           H  
ATOM    196  C   LYS    12      42.480  55.910  48.118  1.00  0.00           C  
ATOM    197  O   LYS    12      41.304  56.223  48.426  1.00  0.00           O  
ATOM    198  N   GLU    13      43.467  56.721  48.369  1.00  0.00           N  
ATOM    199  H   GLU    13      44.326  56.282  48.070  1.00  0.00           H  
ATOM    200  CA  GLU    13      43.340  58.130  48.795  1.00  0.00           C  
ATOM    201  HA  GLU    13      42.716  58.124  49.688  1.00  0.00           H  
ATOM    202  CB  GLU    13      44.610  58.889  49.185  1.00  0.00           C  
ATOM    203  HB2 GLU    13      45.329  58.700  48.388  1.00  0.00           H  
ATOM    204  HB3 GLU    13      44.326  59.926  49.365  1.00  0.00           H  
ATOM    205  CG  GLU    13      45.360  58.342  50.453  1.00  0.00           C  
ATOM    206  HG2 GLU    13      45.155  59.086  51.223  1.00  0.00           H  
ATOM    207  HG3 GLU    13      45.008  57.350  50.736  1.00  0.00           H  
ATOM    208  CD  GLU    13      46.913  58.232  50.252  1.00  0.00           C  
ATOM    209  OE1 GLU    13      47.522  59.199  49.690  1.00  0.00           O  
ATOM    210  OE2 GLU    13      47.491  57.255  50.824  1.00  0.00           O  
ATOM    211  C   GLU    13      42.576  58.887  47.744  1.00  0.00           C  
ATOM    212  O   GLU    13      41.710  59.644  48.117  1.00  0.00           O  
ATOM    213  N   GLY    14      42.925  58.631  46.428  1.00  0.00           N  
ATOM    214  H   GLY    14      43.700  58.032  46.186  1.00  0.00           H  
ATOM    215  CA  GLY    14      42.102  59.239  45.308  1.00  0.00           C  
ATOM    216  HA2 GLY    14      42.098  60.327  45.380  1.00  0.00           H  
ATOM    217  HA3 GLY    14      42.664  59.122  44.381  1.00  0.00           H  
ATOM    218  C   GLY    14      40.640  58.806  45.161  1.00  0.00           C  
ATOM    219  O   GLY    14      39.727  59.638  45.040  1.00  0.00           O  
ATOM    220  N   VAL    15      40.407  57.507  45.366  1.00  0.00           N  
ATOM    221  H   VAL    15      41.231  56.992  45.642  1.00  0.00           H  
ATOM    222  CA  VAL    15      39.049  56.935  45.361  1.00  0.00           C  
ATOM    223  HA  VAL    15      38.502  57.132  44.439  1.00  0.00           H  
ATOM    224  CB  VAL    15      39.153  55.397  45.438  1.00  0.00           C  
ATOM    225  HB  VAL    15      39.802  55.098  46.262  1.00  0.00           H  
ATOM    226  CG1 VAL    15      37.852  54.692  45.766  1.00  0.00           C  
ATOM    227 HG11 VAL    15      37.431  55.027  46.714  1.00  0.00           H  
ATOM    228 HG12 VAL    15      37.962  53.609  45.828  1.00  0.00           H  
ATOM    229 HG13 VAL    15      37.175  54.939  44.949  1.00  0.00           H  
ATOM    230  CG2 VAL    15      39.661  54.839  44.106  1.00  0.00           C  
ATOM    231 HG21 VAL    15      39.600  53.754  44.016  1.00  0.00           H  
ATOM    232 HG22 VAL    15      40.700  55.109  43.919  1.00  0.00           H  
ATOM    233 HG23 VAL    15      38.970  55.135  43.316  1.00  0.00           H  
ATOM    234  C   VAL    15      38.166  57.450  46.500  1.00  0.00           C  
ATOM    235  O   VAL    15      36.973  57.654  46.263  1.00  0.00           O  
ATOM    236  N   VAL    16      38.702  57.609  47.731  1.00  0.00           N  
ATOM    237  H   VAL    16      39.650  57.303  47.899  1.00  0.00           H  
ATOM    238  CA  VAL    16      37.946  58.330  48.776  1.00  0.00           C  
ATOM    239  HA  VAL    16      36.926  57.947  48.757  1.00  0.00           H  
ATOM    240  CB  VAL    16      38.683  57.854  50.062  1.00  0.00           C  
ATOM    241  HB  VAL    16      39.747  58.021  49.891  1.00  0.00           H  
ATOM    242  CG1 VAL    16      38.263  58.532  51.344  1.00  0.00           C  
ATOM    243 HG11 VAL    16      38.725  58.084  52.224  1.00  0.00           H  
ATOM    244 HG12 VAL    16      37.177  58.438  51.384  1.00  0.00           H  
ATOM    245 HG13 VAL    16      38.440  59.597  51.192  1.00  0.00           H  
ATOM    246  CG2 VAL    16      38.496  56.388  50.367  1.00  0.00           C  
ATOM    247 HG21 VAL    16      37.466  56.160  50.642  1.00  0.00           H  
ATOM    248 HG22 VAL    16      39.093  56.035  51.208  1.00  0.00           H  
ATOM    249 HG23 VAL    16      38.903  55.793  49.550  1.00  0.00           H  
ATOM    250  C   VAL    16      37.925  59.892  48.747  1.00  0.00           C  
ATOM    251  O   VAL    16      37.086  60.478  49.426  1.00  0.00           O  
ATOM    252  N   ALA    17      38.786  60.526  47.985  1.00  0.00           N  
ATOM    253  H   ALA    17      39.501  60.029  47.473  1.00  0.00           H  
ATOM    254  CA  ALA    17      38.517  61.926  47.639  1.00  0.00           C  
ATOM    255  HA  ALA    17      38.218  62.564  48.471  1.00  0.00           H  
ATOM    256  CB  ALA    17      39.700  62.539  46.940  1.00  0.00           C  
ATOM    257  HB1 ALA    17      39.843  62.070  45.967  1.00  0.00           H  
ATOM    258  HB2 ALA    17      40.609  62.397  47.525  1.00  0.00           H  
ATOM    259  HB3 ALA    17      39.615  63.608  46.746  1.00  0.00           H  
ATOM    260  C   ALA    17      37.261  61.937  46.689  1.00  0.00           C  
ATOM    261  O   ALA    17      36.322  62.681  46.908  1.00  0.00           O  
ATOM    262  N   ALA    18      37.308  61.104  45.700  1.00  0.00           N  
ATOM    263  H   ALA    18      38.150  60.549  45.638  1.00  0.00           H  
ATOM    264  CA  ALA    18      36.296  60.839  44.699  1.00  0.00           C  
ATOM    265  HA  ALA    18      35.938  61.812  44.362  1.00  0.00           H  
ATOM    266  CB  ALA    18      37.095  60.190  43.539  1.00  0.00           C  
ATOM    267  HB1 ALA    18      36.611  60.175  42.562  1.00  0.00           H  
ATOM    268  HB2 ALA    18      37.311  59.167  43.848  1.00  0.00           H  
ATOM    269  HB3 ALA    18      38.061  60.678  43.411  1.00  0.00           H  
ATOM    270  C   ALA    18      35.108  60.028  45.244  1.00  0.00           C  
ATOM    271  O   ALA    18      34.472  59.275  44.435  1.00  0.00           O  
ATOM    272  N   ALA    19      34.804  59.971  46.560  1.00  0.00           N  
ATOM    273  H   ALA    19      35.324  60.565  47.190  1.00  0.00           H  
ATOM    274  CA  ALA    19      33.825  59.004  47.166  1.00  0.00           C  
ATOM    275  HA  ALA    19      34.205  58.024  46.875  1.00  0.00           H  
ATOM    276  CB  ALA    19      33.978  58.978  48.708  1.00  0.00           C  
ATOM    277  HB1 ALA    19      33.026  58.770  49.197  1.00  0.00           H  
ATOM    278  HB2 ALA    19      34.338  59.960  49.015  1.00  0.00           H  
ATOM    279  HB3 ALA    19      34.685  58.284  49.163  1.00  0.00           H  
ATOM    280  C   ALA    19      32.422  59.049  46.602  1.00  0.00           C  
ATOM    281  O   ALA    19      31.777  58.045  46.436  1.00  0.00           O  
ATOM    282  N   GLU    20      31.844  60.277  46.319  1.00  0.00           N  
ATOM    283  H   GLU    20      32.273  61.104  46.709  1.00  0.00           H  
ATOM    284  CA  GLU    20      30.514  60.422  45.769  1.00  0.00           C  
ATOM    285  HA  GLU    20      29.866  59.752  46.336  1.00  0.00           H  
ATOM    286  CB  GLU    20      30.041  61.857  45.948  1.00  0.00           C  
ATOM    287  HB2 GLU    20      30.511  62.219  46.862  1.00  0.00           H  
ATOM    288  HB3 GLU    20      30.398  62.447  45.104  1.00  0.00           H  
ATOM    289  CG  GLU    20      28.525  61.964  46.006  1.00  0.00           C  
ATOM    290  HG2 GLU    20      28.295  63.024  46.117  1.00  0.00           H  
ATOM    291  HG3 GLU    20      28.095  61.591  45.077  1.00  0.00           H  
ATOM    292  CD  GLU    20      27.766  61.353  47.166  1.00  0.00           C  
ATOM    293  OE1 GLU    20      28.447  61.245  48.222  1.00  0.00           O  
ATOM    294  OE2 GLU    20      26.621  60.925  47.005  1.00  0.00           O  
ATOM    295  C   GLU    20      30.489  59.949  44.320  1.00  0.00           C  
ATOM    296  O   GLU    20      29.564  59.268  43.899  1.00  0.00           O  
ATOM    297  N   LYS    21      31.504  60.382  43.521  1.00  0.00           N  
ATOM    298  H   LYS    21      32.108  61.115  43.863  1.00  0.00           H  
ATOM    299  CA  LYS    21      31.502  59.860  42.097  1.00  0.00           C  
ATOM    300  HA  LYS    21      30.497  59.937  41.683  1.00  0.00           H  
ATOM    301  CB  LYS    21      32.421  60.707  41.135  1.00  0.00           C  
ATOM    302  HB2 LYS    21      33.383  60.841  41.630  1.00  0.00           H  
ATOM    303  HB3 LYS    21      32.577  60.138  40.218  1.00  0.00           H  
ATOM    304  CG  LYS    21      31.955  62.156  40.848  1.00  0.00           C  
ATOM    305  HG2 LYS    21      31.784  62.671  41.793  1.00  0.00           H  
ATOM    306  HG3 LYS    21      32.654  62.840  40.367  1.00  0.00           H  
ATOM    307  CD  LYS    21      30.602  62.334  40.110  1.00  0.00           C  
ATOM    308  HD2 LYS    21      30.685  61.991  39.078  1.00  0.00           H  
ATOM    309  HD3 LYS    21      29.811  61.757  40.589  1.00  0.00           H  
ATOM    310  CE  LYS    21      30.252  63.855  39.899  1.00  0.00           C  
ATOM    311  HE2 LYS    21      30.214  64.270  40.907  1.00  0.00           H  
ATOM    312  HE3 LYS    21      31.057  64.394  39.398  1.00  0.00           H  
ATOM    313  NZ  LYS    21      28.889  63.996  39.244  1.00  0.00           N  
ATOM    314  HZ1 LYS    21      28.932  64.831  38.677  1.00  0.00           H  
ATOM    315  HZ2 LYS    21      28.120  64.032  39.897  1.00  0.00           H  
ATOM    316  HZ3 LYS    21      28.781  63.213  38.615  1.00  0.00           H  
ATOM    317  C   LYS    21      31.921  58.372  42.029  1.00  0.00           C  
ATOM    318  O   LYS    21      31.489  57.751  41.066  1.00  0.00           O  
ATOM    319  N   THR    22      32.504  57.831  43.073  1.00  0.00           N  
ATOM    320  H   THR    22      32.826  58.500  43.758  1.00  0.00           H  
ATOM    321  CA  THR    22      32.722  56.366  43.305  1.00  0.00           C  
ATOM    322  HA  THR    22      33.052  55.958  42.350  1.00  0.00           H  
ATOM    323  CB  THR    22      33.787  56.063  44.345  1.00  0.00           C  
ATOM    324  HB  THR    22      33.559  56.547  45.295  1.00  0.00           H  
ATOM    325  CG2 THR    22      33.961  54.612  44.698  1.00  0.00           C  
ATOM    326 HG21 THR    22      33.093  54.434  45.333  1.00  0.00           H  
ATOM    327 HG22 THR    22      34.920  54.413  45.175  1.00  0.00           H  
ATOM    328 HG23 THR    22      33.826  54.132  43.729  1.00  0.00           H  
ATOM    329  OG1 THR    22      34.988  56.610  43.939  1.00  0.00           O  
ATOM    330  HG1 THR    22      35.098  57.532  44.184  1.00  0.00           H  
ATOM    331  C   THR    22      31.400  55.633  43.632  1.00  0.00           C  
ATOM    332  O   THR    22      31.226  54.515  43.205  1.00  0.00           O  
ATOM    333  N   LYS    23      30.418  56.327  44.261  1.00  0.00           N  
ATOM    334  H   LYS    23      30.676  57.205  44.688  1.00  0.00           H  
ATOM    335  CA  LYS    23      29.101  55.662  44.517  1.00  0.00           C  
ATOM    336  HA  LYS    23      29.260  54.636  44.849  1.00  0.00           H  
ATOM    337  CB  LYS    23      28.313  56.443  45.590  1.00  0.00           C  
ATOM    338  HB2 LYS    23      28.284  57.503  45.339  1.00  0.00           H  
ATOM    339  HB3 LYS    23      27.301  56.036  45.604  1.00  0.00           H  
ATOM    340  CG  LYS    23      28.654  56.336  47.114  1.00  0.00           C  
ATOM    341  HG2 LYS    23      28.352  55.352  47.472  1.00  0.00           H  
ATOM    342  HG3 LYS    23      29.732  56.426  47.248  1.00  0.00           H  
ATOM    343  CD  LYS    23      27.772  57.362  47.885  1.00  0.00           C  
ATOM    344  HD2 LYS    23      27.891  58.322  47.382  1.00  0.00           H  
ATOM    345  HD3 LYS    23      26.707  57.154  47.777  1.00  0.00           H  
ATOM    346  CE  LYS    23      28.194  57.534  49.385  1.00  0.00           C  
ATOM    347  HE2 LYS    23      27.781  56.707  49.963  1.00  0.00           H  
ATOM    348  HE3 LYS    23      29.268  57.703  49.309  1.00  0.00           H  
ATOM    349  NZ  LYS    23      27.583  58.734  49.937  1.00  0.00           N  
ATOM    350  HZ1 LYS    23      27.924  59.503  49.378  1.00  0.00           H  
ATOM    351  HZ2 LYS    23      27.815  58.886  50.908  1.00  0.00           H  
ATOM    352  HZ3 LYS    23      26.575  58.700  49.891  1.00  0.00           H  
ATOM    353  C   LYS    23      28.310  55.569  43.206  1.00  0.00           C  
ATOM    354  O   LYS    23      27.465  54.718  43.047  1.00  0.00           O  
ATOM    355  N   GLN    24      28.500  56.456  42.262  1.00  0.00           N  
ATOM    356  H   GLN    24      29.344  57.004  42.342  1.00  0.00           H  
ATOM    357  CA  GLN    24      27.871  56.474  40.855  1.00  0.00           C  
ATOM    358  HA  GLN    24      26.901  55.982  40.935  1.00  0.00           H  
ATOM    359  CB  GLN    24      27.806  57.881  40.288  1.00  0.00           C  
ATOM    360  HB2 GLN    24      28.751  58.352  40.558  1.00  0.00           H  
ATOM    361  HB3 GLN    24      27.574  57.917  39.224  1.00  0.00           H  
ATOM    362  CG  GLN    24      26.827  58.693  41.104  1.00  0.00           C  
ATOM    363  HG2 GLN    24      27.020  58.749  42.175  1.00  0.00           H  
ATOM    364  HG3 GLN    24      27.011  59.724  40.802  1.00  0.00           H  
ATOM    365  CD  GLN    24      25.354  58.461  40.873  1.00  0.00           C  
ATOM    366  OE1 GLN    24      24.955  57.846  39.870  1.00  0.00           O  
ATOM    367  NE2 GLN    24      24.539  58.839  41.836  1.00  0.00           N  
ATOM    368 HE21 GLN    24      24.969  59.185  42.682  1.00  0.00           H  
ATOM    369 HE22 GLN    24      23.537  58.739  41.766  1.00  0.00           H  
ATOM    370  C   GLN    24      28.623  55.611  39.836  1.00  0.00           C  
ATOM    371  O   GLN    24      28.285  55.569  38.675  1.00  0.00           O  
ATOM    372  N   GLY    25      29.658  54.829  40.295  1.00  0.00           N  
ATOM    373  H   GLY    25      29.943  54.816  41.264  1.00  0.00           H  
ATOM    374  CA  GLY    25      30.519  53.984  39.484  1.00  0.00           C  
ATOM    375  HA2 GLY    25      31.312  53.511  40.062  1.00  0.00           H  
ATOM    376  HA3 GLY    25      29.921  53.229  38.973  1.00  0.00           H  
ATOM    377  C   GLY    25      31.364  54.680  38.458  1.00  0.00           C  
ATOM    378  O   GLY    25      31.839  54.069  37.470  1.00  0.00           O  
ATOM    379  N   VAL    26      31.695  55.988  38.701  1.00  0.00           N  
ATOM    380  H   VAL    26      31.413  56.382  39.587  1.00  0.00           H  
ATOM    381  CA  VAL    26      32.510  56.867  37.855  1.00  0.00           C  
ATOM    382  HA  VAL    26      32.433  56.476  36.840  1.00  0.00           H  
ATOM    383  CB  VAL    26      31.912  58.276  37.802  1.00  0.00           C  
ATOM    384  HB  VAL    26      31.905  58.733  38.792  1.00  0.00           H  
ATOM    385  CG1 VAL    26      32.760  59.141  36.838  1.00  0.00           C  
ATOM    386 HG11 VAL    26      32.402  60.171  36.831  1.00  0.00           H  
ATOM    387 HG12 VAL    26      32.879  58.717  35.841  1.00  0.00           H  
ATOM    388 HG13 VAL    26      33.790  59.209  37.188  1.00  0.00           H  
ATOM    389  CG2 VAL    26      30.484  58.300  37.178  1.00  0.00           C  
ATOM    390 HG21 VAL    26      30.457  57.731  36.249  1.00  0.00           H  
ATOM    391 HG22 VAL    26      30.144  59.296  36.895  1.00  0.00           H  
ATOM    392 HG23 VAL    26      29.787  57.762  37.821  1.00  0.00           H  
ATOM    393  C   VAL    26      33.932  56.737  38.217  1.00  0.00           C  
ATOM    394  O   VAL    26      34.148  56.968  39.381  1.00  0.00           O  
ATOM    395  N   ALA    27      34.846  56.405  37.347  1.00  0.00           N  
ATOM    396  H   ALA    27      34.469  56.172  36.440  1.00  0.00           H  
ATOM    397  CA  ALA    27      36.281  56.342  37.657  1.00  0.00           C  
ATOM    398  HA  ALA    27      36.237  55.587  38.442  1.00  0.00           H  
ATOM    399  CB  ALA    27      36.947  55.591  36.476  1.00  0.00           C  
ATOM    400  HB1 ALA    27      37.061  56.276  35.636  1.00  0.00           H  
ATOM    401  HB2 ALA    27      36.402  54.728  36.093  1.00  0.00           H  
ATOM    402  HB3 ALA    27      37.932  55.184  36.706  1.00  0.00           H  
ATOM    403  C   ALA    27      37.036  57.674  37.941  1.00  0.00           C  
ATOM    404  O   ALA    27      38.202  57.723  37.713  1.00  0.00           O  
ATOM    405  N   GLU    28      36.421  58.778  38.374  1.00  0.00           N  
ATOM    406  H   GLU    28      35.511  58.720  38.807  1.00  0.00           H  
ATOM    407  CA  GLU    28      37.176  60.097  38.556  1.00  0.00           C  
ATOM    408  HA  GLU    28      37.635  60.309  37.590  1.00  0.00           H  
ATOM    409  CB  GLU    28      36.187  61.220  38.797  1.00  0.00           C  
ATOM    410  HB2 GLU    28      35.373  61.173  38.073  1.00  0.00           H  
ATOM    411  HB3 GLU    28      35.687  61.146  39.763  1.00  0.00           H  
ATOM    412  CG  GLU    28      36.662  62.753  38.752  1.00  0.00           C  
ATOM    413  HG2 GLU    28      35.733  63.317  38.667  1.00  0.00           H  
ATOM    414  HG3 GLU    28      37.282  62.892  39.637  1.00  0.00           H  
ATOM    415  CD  GLU    28      37.487  63.050  37.471  1.00  0.00           C  
ATOM    416  OE1 GLU    28      38.400  63.881  37.506  1.00  0.00           O  
ATOM    417  OE2 GLU    28      37.159  62.563  36.370  1.00  0.00           O  
ATOM    418  C   GLU    28      38.431  60.088  39.589  1.00  0.00           C  
ATOM    419  O   GLU    28      39.264  61.009  39.590  1.00  0.00           O  
ATOM    420  N   ALA    29      38.710  59.001  40.312  1.00  0.00           N  
ATOM    421  H   ALA    29      38.016  58.276  40.195  1.00  0.00           H  
ATOM    422  CA  ALA    29      39.949  58.685  41.094  1.00  0.00           C  
ATOM    423  HA  ALA    29      40.104  59.526  41.771  1.00  0.00           H  
ATOM    424  CB  ALA    29      39.632  57.408  41.856  1.00  0.00           C  
ATOM    425  HB1 ALA    29      38.683  57.487  42.387  1.00  0.00           H  
ATOM    426  HB2 ALA    29      40.304  57.053  42.638  1.00  0.00           H  
ATOM    427  HB3 ALA    29      39.474  56.634  41.105  1.00  0.00           H  
ATOM    428  C   ALA    29      41.135  58.549  40.140  1.00  0.00           C  
ATOM    429  O   ALA    29      42.223  59.019  40.401  1.00  0.00           O  
ATOM    430  N   ALA    30      40.944  57.969  38.947  1.00  0.00           N  
ATOM    431  H   ALA    30      40.039  57.607  38.681  1.00  0.00           H  
ATOM    432  CA  ALA    30      41.998  57.852  37.889  1.00  0.00           C  
ATOM    433  HA  ALA    30      42.962  57.619  38.341  1.00  0.00           H  
ATOM    434  CB  ALA    30      41.694  56.542  37.151  1.00  0.00           C  
ATOM    435  HB1 ALA    30      40.876  56.714  36.452  1.00  0.00           H  
ATOM    436  HB2 ALA    30      41.476  55.752  37.870  1.00  0.00           H  
ATOM    437  HB3 ALA    30      42.528  56.126  36.587  1.00  0.00           H  
ATOM    438  C   ALA    30      42.285  59.093  37.057  1.00  0.00           C  
ATOM    439  O   ALA    30      42.986  58.980  36.023  1.00  0.00           O  
ATOM    440  N   GLY    31      41.660  60.217  37.380  1.00  0.00           N  
ATOM    441  H   GLY    31      41.203  60.239  38.281  1.00  0.00           H  
ATOM    442  CA  GLY    31      42.038  61.523  36.815  1.00  0.00           C  
ATOM    443  HA2 GLY    31      41.833  61.627  35.749  1.00  0.00           H  
ATOM    444  HA3 GLY    31      41.344  62.235  37.261  1.00  0.00           H  
ATOM    445  C   GLY    31      43.477  61.997  37.019  1.00  0.00           C  
ATOM    446  O   GLY    31      44.051  61.650  38.080  1.00  0.00           O  
ATOM    447  N   LYS    32      44.068  62.790  36.072  1.00  0.00           N  
ATOM    448  H   LYS    32      43.514  63.043  35.266  1.00  0.00           H  
ATOM    449  CA  LYS    32      45.491  63.220  36.056  1.00  0.00           C  
ATOM    450  HA  LYS    32      46.210  62.472  36.389  1.00  0.00           H  
ATOM    451  CB  LYS    32      45.980  63.341  34.550  1.00  0.00           C  
ATOM    452  HB2 LYS    32      45.591  62.507  33.966  1.00  0.00           H  
ATOM    453  HB3 LYS    32      45.674  64.273  34.073  1.00  0.00           H  
ATOM    454  CG  LYS    32      47.513  63.373  34.484  1.00  0.00           C  
ATOM    455  HG2 LYS    32      47.957  62.716  35.232  1.00  0.00           H  
ATOM    456  HG3 LYS    32      47.860  62.972  33.531  1.00  0.00           H  
ATOM    457  CD  LYS    32      48.150  64.773  34.783  1.00  0.00           C  
ATOM    458  HD2 LYS    32      47.489  65.537  34.375  1.00  0.00           H  
ATOM    459  HD3 LYS    32      48.235  64.906  35.862  1.00  0.00           H  
ATOM    460  CE  LYS    32      49.556  64.967  34.221  1.00  0.00           C  
ATOM    461  HE2 LYS    32      50.020  63.987  34.334  1.00  0.00           H  
ATOM    462  HE3 LYS    32      49.407  65.155  33.157  1.00  0.00           H  
ATOM    463  NZ  LYS    32      50.495  65.948  34.872  1.00  0.00           N  
ATOM    464  HZ1 LYS    32      50.870  65.612  35.747  1.00  0.00           H  
ATOM    465  HZ2 LYS    32      50.140  66.894  34.886  1.00  0.00           H  
ATOM    466  HZ3 LYS    32      51.326  65.983  34.298  1.00  0.00           H  
ATOM    467  C   LYS    32      45.683  64.421  36.960  1.00  0.00           C  
ATOM    468  O   LYS    32      45.861  65.565  36.462  1.00  0.00           O  
ATOM    469  N   THR    33      45.559  64.246  38.241  1.00  0.00           N  
ATOM    470  H   THR    33      45.390  63.291  38.522  1.00  0.00           H  
ATOM    471  CA  THR    33      45.800  65.334  39.158  1.00  0.00           C  
ATOM    472  HA  THR    33      44.998  66.071  39.125  1.00  0.00           H  
ATOM    473  CB  THR    33      45.610  64.874  40.636  1.00  0.00           C  
ATOM    474  HB  THR    33      44.556  64.649  40.799  1.00  0.00           H  
ATOM    475  CG2 THR    33      46.360  63.592  41.040  1.00  0.00           C  
ATOM    476 HG21 THR    33      47.409  63.552  40.746  1.00  0.00           H  
ATOM    477 HG22 THR    33      45.844  62.687  40.717  1.00  0.00           H  
ATOM    478 HG23 THR    33      46.380  63.455  42.121  1.00  0.00           H  
ATOM    479  OG1 THR    33      45.852  65.927  41.488  1.00  0.00           O  
ATOM    480  HG1 THR    33      45.558  65.585  42.335  1.00  0.00           H  
ATOM    481  C   THR    33      47.125  66.159  38.906  1.00  0.00           C  
ATOM    482  O   THR    33      48.249  65.692  38.645  1.00  0.00           O  
ATOM    483  N   LYS    34      47.105  67.411  39.303  1.00  0.00           N  
ATOM    484  H   LYS    34      46.178  67.721  39.558  1.00  0.00           H  
ATOM    485  CA  LYS    34      48.268  68.344  39.420  1.00  0.00           C  
ATOM    486  HA  LYS    34      48.864  68.299  38.508  1.00  0.00           H  
ATOM    487  CB  LYS    34      47.671  69.755  39.498  1.00  0.00           C  
ATOM    488  HB2 LYS    34      47.107  69.842  40.426  1.00  0.00           H  
ATOM    489  HB3 LYS    34      48.526  70.407  39.676  1.00  0.00           H  
ATOM    490  CG  LYS    34      46.848  70.198  38.307  1.00  0.00           C  
ATOM    491  HG2 LYS    34      47.281  69.917  37.347  1.00  0.00           H  
ATOM    492  HG3 LYS    34      45.896  69.668  38.345  1.00  0.00           H  
ATOM    493  CD  LYS    34      46.666  71.717  38.458  1.00  0.00           C  
ATOM    494  HD2 LYS    34      45.933  71.932  39.235  1.00  0.00           H  
ATOM    495  HD3 LYS    34      47.641  72.158  38.667  1.00  0.00           H  
ATOM    496  CE  LYS    34      46.138  72.184  37.080  1.00  0.00           C  
ATOM    497  HE2 LYS    34      46.176  73.273  37.090  1.00  0.00           H  
ATOM    498  HE3 LYS    34      46.841  71.820  36.331  1.00  0.00           H  
ATOM    499  NZ  LYS    34      44.821  71.748  36.705  1.00  0.00           N  
ATOM    500  HZ1 LYS    34      44.207  71.844  37.501  1.00  0.00           H  
ATOM    501  HZ2 LYS    34      44.831  70.754  36.523  1.00  0.00           H  
ATOM    502  HZ3 LYS    34      44.465  72.316  35.949  1.00  0.00           H  
ATOM    503  C   LYS    34      49.125  68.017  40.572  1.00  0.00           C  
ATOM    504  O   LYS    34      50.268  68.441  40.647  1.00  0.00           O  
ATOM    505  N   GLU    35      48.723  67.189  41.547  1.00  0.00           N  
ATOM    506  H   GLU    35      47.730  67.087  41.698  1.00  0.00           H  
ATOM    507  CA  GLU    35      49.588  66.666  42.613  1.00  0.00           C  
ATOM    508  HA  GLU    35      50.247  67.362  43.132  1.00  0.00           H  
ATOM    509  CB  GLU    35      48.652  66.137  43.722  1.00  0.00           C  
ATOM    510  HB2 GLU    35      47.800  65.620  43.280  1.00  0.00           H  
ATOM    511  HB3 GLU    35      49.136  65.348  44.298  1.00  0.00           H  
ATOM    512  CG  GLU    35      48.130  67.176  44.761  1.00  0.00           C  
ATOM    513  HG2 GLU    35      47.776  67.964  44.097  1.00  0.00           H  
ATOM    514  HG3 GLU    35      47.187  66.819  45.174  1.00  0.00           H  
ATOM    515  CD  GLU    35      49.143  67.636  45.801  1.00  0.00           C  
ATOM    516  OE1 GLU    35      49.642  68.753  45.727  1.00  0.00           O  
ATOM    517  OE2 GLU    35      49.464  66.870  46.751  1.00  0.00           O  
ATOM    518  C   GLU    35      50.482  65.513  42.155  1.00  0.00           C  
ATOM    519  O   GLU    35      51.349  65.023  42.920  1.00  0.00           O  
ATOM    520  N   GLY    36      50.250  64.999  40.932  1.00  0.00           N  
ATOM    521  H   GLY    36      49.450  65.280  40.384  1.00  0.00           H  
ATOM    522  CA  GLY    36      51.315  64.129  40.346  1.00  0.00           C  
ATOM    523  HA2 GLY    36      51.293  64.133  39.256  1.00  0.00           H  
ATOM    524  HA3 GLY    36      52.323  64.446  40.616  1.00  0.00           H  
ATOM    525  C   GLY    36      51.176  62.623  40.737  1.00  0.00           C  
ATOM    526  O   GLY    36      50.268  62.190  41.460  1.00  0.00           O  
ATOM    527  N   VAL    37      52.112  61.817  40.151  1.00  0.00           N  
ATOM    528  H   VAL    37      52.694  62.333  39.506  1.00  0.00           H  
ATOM    529  CA  VAL    37      51.974  60.375  39.919  1.00  0.00           C  
ATOM    530  HA  VAL    37      51.107  60.078  40.508  1.00  0.00           H  
ATOM    531  CB  VAL    37      51.776  60.162  38.426  1.00  0.00           C  
ATOM    532  HB  VAL    37      51.159  60.966  38.026  1.00  0.00           H  
ATOM    533  CG1 VAL    37      53.095  60.122  37.584  1.00  0.00           C  
ATOM    534 HG11 VAL    37      53.684  60.976  37.917  1.00  0.00           H  
ATOM    535 HG12 VAL    37      52.767  60.467  36.603  1.00  0.00           H  
ATOM    536 HG13 VAL    37      53.557  59.136  37.638  1.00  0.00           H  
ATOM    537  CG2 VAL    37      51.013  58.823  38.077  1.00  0.00           C  
ATOM    538 HG21 VAL    37      49.994  58.934  38.447  1.00  0.00           H  
ATOM    539 HG22 VAL    37      51.479  57.954  38.543  1.00  0.00           H  
ATOM    540 HG23 VAL    37      50.999  58.705  36.993  1.00  0.00           H  
ATOM    541  C   VAL    37      53.084  59.554  40.493  1.00  0.00           C  
ATOM    542  O   VAL    37      54.248  59.863  40.315  1.00  0.00           O  
ATOM    543  N   LEU    38      52.777  58.458  41.153  1.00  0.00           N  
ATOM    544  H   LEU    38      51.816  58.173  41.277  1.00  0.00           H  
ATOM    545  CA  LEU    38      53.719  57.515  41.783  1.00  0.00           C  
ATOM    546  HA  LEU    38      54.713  57.953  41.879  1.00  0.00           H  
ATOM    547  CB  LEU    38      53.265  57.270  43.245  1.00  0.00           C  
ATOM    548  HB2 LEU    38      52.347  57.778  43.539  1.00  0.00           H  
ATOM    549  HB3 LEU    38      52.959  56.234  43.393  1.00  0.00           H  
ATOM    550  CG  LEU    38      54.340  57.613  44.341  1.00  0.00           C  
ATOM    551  HG  LEU    38      55.301  57.185  44.053  1.00  0.00           H  
ATOM    552  CD1 LEU    38      54.507  59.138  44.517  1.00  0.00           C  
ATOM    553 HD11 LEU    38      54.924  59.493  43.574  1.00  0.00           H  
ATOM    554 HD12 LEU    38      55.217  59.341  45.319  1.00  0.00           H  
ATOM    555 HD13 LEU    38      53.532  59.607  44.652  1.00  0.00           H  
ATOM    556  CD2 LEU    38      53.967  57.104  45.749  1.00  0.00           C  
ATOM    557 HD21 LEU    38      54.667  57.277  46.566  1.00  0.00           H  
ATOM    558 HD22 LEU    38      53.842  56.021  45.751  1.00  0.00           H  
ATOM    559 HD23 LEU    38      53.077  57.599  46.138  1.00  0.00           H  
ATOM    560  C   LEU    38      53.914  56.220  41.019  1.00  0.00           C  
ATOM    561  O   LEU    38      54.846  55.425  41.338  1.00  0.00           O  
ATOM    562  N   TYR    39      53.175  55.967  39.916  1.00  0.00           N  
ATOM    563  H   TYR    39      52.385  56.576  39.756  1.00  0.00           H  
ATOM    564  CA  TYR    39      53.254  54.767  39.103  1.00  0.00           C  
ATOM    565  HA  TYR    39      53.438  53.857  39.674  1.00  0.00           H  
ATOM    566  CB  TYR    39      51.932  54.603  38.331  1.00  0.00           C  
ATOM    567  HB2 TYR    39      51.090  54.608  39.022  1.00  0.00           H  
ATOM    568  HB3 TYR    39      51.748  55.492  37.727  1.00  0.00           H  
ATOM    569  CG  TYR    39      51.785  53.358  37.461  1.00  0.00           C  
ATOM    570  CD1 TYR    39      51.658  52.084  38.023  1.00  0.00           C  
ATOM    571  HD1 TYR    39      51.596  52.145  39.099  1.00  0.00           H  
ATOM    572  CE1 TYR    39      51.442  50.937  37.236  1.00  0.00           C  
ATOM    573  HE1 TYR    39      51.448  49.912  37.577  1.00  0.00           H  
ATOM    574  CZ  TYR    39      51.451  51.076  35.801  1.00  0.00           C  
ATOM    575  OH  TYR    39      51.357  49.934  35.015  1.00  0.00           O  
ATOM    576  HH  TYR    39      50.960  49.191  35.476  1.00  0.00           H  
ATOM    577  CE2 TYR    39      51.622  52.374  35.209  1.00  0.00           C  
ATOM    578  HE2 TYR    39      51.616  52.498  34.137  1.00  0.00           H  
ATOM    579  CD2 TYR    39      51.813  53.511  36.034  1.00  0.00           C  
ATOM    580  HD2 TYR    39      51.988  54.466  35.562  1.00  0.00           H  
ATOM    581  C   TYR    39      54.380  54.930  38.101  1.00  0.00           C  
ATOM    582  O   TYR    39      54.478  56.003  37.509  1.00  0.00           O  
ATOM    583  N   VAL    40      55.369  53.929  38.068  1.00  0.00           N  
ATOM    584  H   VAL    40      55.184  53.113  38.634  1.00  0.00           H  
ATOM    585  CA  VAL    40      56.544  53.907  37.163  1.00  0.00           C  
ATOM    586  HA  VAL    40      56.544  54.847  36.611  1.00  0.00           H  
ATOM    587  CB  VAL    40      57.803  54.068  38.031  1.00  0.00           C  
ATOM    588  HB  VAL    40      57.566  54.993  38.556  1.00  0.00           H  
ATOM    589  CG1 VAL    40      58.081  53.003  39.089  1.00  0.00           C  
ATOM    590 HG11 VAL    40      58.899  53.271  39.757  1.00  0.00           H  
ATOM    591 HG12 VAL    40      58.147  51.989  38.696  1.00  0.00           H  
ATOM    592 HG13 VAL    40      57.158  52.971  39.669  1.00  0.00           H  
ATOM    593  CG2 VAL    40      59.089  54.207  37.282  1.00  0.00           C  
ATOM    594 HG21 VAL    40      59.222  53.324  36.657  1.00  0.00           H  
ATOM    595 HG22 VAL    40      59.881  54.414  38.001  1.00  0.00           H  
ATOM    596 HG23 VAL    40      59.051  55.089  36.643  1.00  0.00           H  
ATOM    597  C   VAL    40      56.468  52.685  36.141  1.00  0.00           C  
ATOM    598  O   VAL    40      56.945  52.822  35.010  1.00  0.00           O  
ATOM    599  N   GLY    41      55.897  51.531  36.503  1.00  0.00           N  
ATOM    600  H   GLY    41      55.438  51.478  37.401  1.00  0.00           H  
ATOM    601  CA  GLY    41      55.855  50.335  35.617  1.00  0.00           C  
ATOM    602  HA2 GLY    41      55.430  50.717  34.688  1.00  0.00           H  
ATOM    603  HA3 GLY    41      56.866  49.969  35.440  1.00  0.00           H  
ATOM    604  C   GLY    41      54.962  49.257  36.144  1.00  0.00           C  
ATOM    605  O   GLY    41      54.108  49.473  36.980  1.00  0.00           O  
ATOM    606  N   SER    42      55.080  48.023  35.535  1.00  0.00           N  
ATOM    607  H   SER    42      55.713  48.008  34.748  1.00  0.00           H  
ATOM    608  CA  SER    42      54.164  46.930  35.840  1.00  0.00           C  
ATOM    609  HA  SER    42      53.417  47.246  36.568  1.00  0.00           H  
ATOM    610  CB  SER    42      53.368  46.615  34.584  1.00  0.00           C  
ATOM    611  HB2 SER    42      52.886  47.557  34.322  1.00  0.00           H  
ATOM    612  HB3 SER    42      54.078  46.419  33.781  1.00  0.00           H  
ATOM    613  OG  SER    42      52.432  45.569  34.713  1.00  0.00           O  
ATOM    614  HG  SER    42      51.919  45.607  35.524  1.00  0.00           H  
ATOM    615  C   SER    42      54.892  45.517  36.330  1.00  0.00           C  
ATOM    616  O   SER    42      55.937  45.130  35.825  1.00  0.00           O  
ATOM    617  N   LYS    43      54.205  44.764  37.235  1.00  0.00           N  
ATOM    618  H   LYS    43      53.380  45.241  37.571  1.00  0.00           H  
ATOM    619  CA  LYS    43      54.558  43.427  37.833  1.00  0.00           C  
ATOM    620  HA  LYS    43      53.811  43.349  38.623  1.00  0.00           H  
ATOM    621  CB  LYS    43      54.313  42.429  36.684  1.00  0.00           C  
ATOM    622  HB2 LYS    43      53.411  42.677  36.125  1.00  0.00           H  
ATOM    623  HB3 LYS    43      55.123  42.595  35.974  1.00  0.00           H  
ATOM    624  CG  LYS    43      54.270  40.836  36.909  1.00  0.00           C  
ATOM    625  HG2 LYS    43      54.368  40.395  35.917  1.00  0.00           H  
ATOM    626  HG3 LYS    43      55.047  40.403  37.538  1.00  0.00           H  
ATOM    627  CD  LYS    43      52.999  40.498  37.571  1.00  0.00           C  
ATOM    628  HD2 LYS    43      52.794  41.048  38.489  1.00  0.00           H  
ATOM    629  HD3 LYS    43      52.142  40.623  36.907  1.00  0.00           H  
ATOM    630  CE  LYS    43      53.104  38.973  37.985  1.00  0.00           C  
ATOM    631  HE2 LYS    43      53.476  38.391  37.142  1.00  0.00           H  
ATOM    632  HE3 LYS    43      53.811  38.943  38.814  1.00  0.00           H  
ATOM    633  NZ  LYS    43      51.883  38.466  38.545  1.00  0.00           N  
ATOM    634  HZ1 LYS    43      52.074  37.563  38.954  1.00  0.00           H  
ATOM    635  HZ2 LYS    43      51.184  38.208  37.863  1.00  0.00           H  
ATOM    636  HZ3 LYS    43      51.494  39.027  39.290  1.00  0.00           H  
ATOM    637  C   LYS    43      55.959  43.265  38.477  1.00  0.00           C  
ATOM    638  O   LYS    43      56.620  42.224  38.200  1.00  0.00           O  
ATOM    639  N   THR    44      56.405  44.277  39.258  1.00  0.00           N  
ATOM    640  H   THR    44      55.709  44.925  39.597  1.00  0.00           H  
ATOM    641  CA  THR    44      57.821  44.435  39.752  1.00  0.00           C  
ATOM    642  HA  THR    44      58.404  43.647  39.274  1.00  0.00           H  
ATOM    643  CB  THR    44      58.414  45.788  39.321  1.00  0.00           C  
ATOM    644  HB  THR    44      59.314  45.990  39.901  1.00  0.00           H  
ATOM    645  CG2 THR    44      58.688  45.924  37.853  1.00  0.00           C  
ATOM    646 HG21 THR    44      57.886  46.380  37.273  1.00  0.00           H  
ATOM    647 HG22 THR    44      58.978  44.997  37.360  1.00  0.00           H  
ATOM    648 HG23 THR    44      59.549  46.524  37.557  1.00  0.00           H  
ATOM    649  OG1 THR    44      57.411  46.760  39.598  1.00  0.00           O  
ATOM    650  HG1 THR    44      57.609  47.017  40.502  1.00  0.00           H  
ATOM    651  C   THR    44      57.989  44.245  41.226  1.00  0.00           C  
ATOM    652  O   THR    44      56.972  44.086  41.900  1.00  0.00           O  
ATOM    653  N   LYS    45      59.160  44.257  41.935  1.00  0.00           N  
ATOM    654  H   LYS    45      60.015  44.393  41.416  1.00  0.00           H  
ATOM    655  CA  LYS    45      59.244  43.648  43.277  1.00  0.00           C  
ATOM    656  HA  LYS    45      58.601  42.768  43.289  1.00  0.00           H  
ATOM    657  CB  LYS    45      60.715  43.144  43.336  1.00  0.00           C  
ATOM    658  HB2 LYS    45      61.385  43.932  42.993  1.00  0.00           H  
ATOM    659  HB3 LYS    45      61.022  43.030  44.376  1.00  0.00           H  
ATOM    660  CG  LYS    45      60.968  41.889  42.564  1.00  0.00           C  
ATOM    661  HG2 LYS    45      60.300  41.141  42.991  1.00  0.00           H  
ATOM    662  HG3 LYS    45      60.627  41.980  41.532  1.00  0.00           H  
ATOM    663  CD  LYS    45      62.393  41.355  42.701  1.00  0.00           C  
ATOM    664  HD2 LYS    45      62.594  40.569  41.972  1.00  0.00           H  
ATOM    665  HD3 LYS    45      63.063  42.160  42.398  1.00  0.00           H  
ATOM    666  CE  LYS    45      62.741  40.931  44.133  1.00  0.00           C  
ATOM    667  HE2 LYS    45      62.721  41.857  44.707  1.00  0.00           H  
ATOM    668  HE3 LYS    45      62.027  40.189  44.491  1.00  0.00           H  
ATOM    669  NZ  LYS    45      64.124  40.411  44.139  1.00  0.00           N  
ATOM    670  HZ1 LYS    45      64.530  40.052  44.992  1.00  0.00           H  
ATOM    671  HZ2 LYS    45      64.710  41.212  43.952  1.00  0.00           H  
ATOM    672  HZ3 LYS    45      64.376  39.802  43.374  1.00  0.00           H  
ATOM    673  C   LYS    45      58.776  44.591  44.425  1.00  0.00           C  
ATOM    674  O   LYS    45      58.600  44.016  45.495  1.00  0.00           O  
ATOM    675  N   GLU    46      58.369  45.819  44.246  1.00  0.00           N  
ATOM    676  H   GLU    46      58.429  46.203  43.314  1.00  0.00           H  
ATOM    677  CA  GLU    46      57.566  46.534  45.256  1.00  0.00           C  
ATOM    678  HA  GLU    46      58.230  46.611  46.118  1.00  0.00           H  
ATOM    679  CB  GLU    46      57.379  47.964  44.946  1.00  0.00           C  
ATOM    680  HB2 GLU    46      57.046  48.386  45.895  1.00  0.00           H  
ATOM    681  HB3 GLU    46      58.387  48.290  44.693  1.00  0.00           H  
ATOM    682  CG  GLU    46      56.375  48.377  43.909  1.00  0.00           C  
ATOM    683  HG2 GLU    46      55.552  47.663  43.944  1.00  0.00           H  
ATOM    684  HG3 GLU    46      56.037  49.377  44.181  1.00  0.00           H  
ATOM    685  CD  GLU    46      56.961  48.479  42.446  1.00  0.00           C  
ATOM    686  OE1 GLU    46      57.860  47.658  42.115  1.00  0.00           O  
ATOM    687  OE2 GLU    46      56.378  49.233  41.669  1.00  0.00           O  
ATOM    688  C   GLU    46      56.363  45.751  45.831  1.00  0.00           C  
ATOM    689  O   GLU    46      56.069  45.897  46.999  1.00  0.00           O  
ATOM    690  N   GLY    47      55.724  44.995  44.919  1.00  0.00           N  
ATOM    691  H   GLY    47      55.981  44.873  43.950  1.00  0.00           H  
ATOM    692  CA  GLY    47      54.571  44.161  45.337  1.00  0.00           C  
ATOM    693  HA2 GLY    47      53.986  44.768  46.028  1.00  0.00           H  
ATOM    694  HA3 GLY    47      53.952  44.062  44.444  1.00  0.00           H  
ATOM    695  C   GLY    47      54.925  42.813  45.955  1.00  0.00           C  
ATOM    696  O   GLY    47      54.187  42.392  46.839  1.00  0.00           O  
ATOM    697  N   VAL    48      56.180  42.369  45.714  1.00  0.00           N  
ATOM    698  H   VAL    48      56.916  42.910  45.283  1.00  0.00           H  
ATOM    699  CA  VAL    48      56.593  41.130  46.329  1.00  0.00           C  
ATOM    700  HA  VAL    48      55.731  40.475  46.455  1.00  0.00           H  
ATOM    701  CB  VAL    48      57.530  40.360  45.440  1.00  0.00           C  
ATOM    702  HB  VAL    48      58.422  40.986  45.440  1.00  0.00           H  
ATOM    703  CG1 VAL    48      57.946  38.987  45.860  1.00  0.00           C  
ATOM    704 HG11 VAL    48      58.747  38.788  45.148  1.00  0.00           H  
ATOM    705 HG12 VAL    48      57.182  38.211  45.897  1.00  0.00           H  
ATOM    706 HG13 VAL    48      58.426  39.140  46.827  1.00  0.00           H  
ATOM    707  CG2 VAL    48      56.987  40.139  44.032  1.00  0.00           C  
ATOM    708 HG21 VAL    48      56.178  39.422  44.173  1.00  0.00           H  
ATOM    709 HG22 VAL    48      57.779  39.669  43.448  1.00  0.00           H  
ATOM    710 HG23 VAL    48      56.674  41.079  43.578  1.00  0.00           H  
ATOM    711  C   VAL    48      57.142  41.418  47.723  1.00  0.00           C  
ATOM    712  O   VAL    48      56.762  40.712  48.631  1.00  0.00           O  
ATOM    713  N   VAL    49      57.916  42.501  47.887  1.00  0.00           N  
ATOM    714  H   VAL    49      58.146  42.999  47.038  1.00  0.00           H  
ATOM    715  CA  VAL    49      58.419  43.031  49.147  1.00  0.00           C  
ATOM    716  HA  VAL    49      59.053  42.230  49.529  1.00  0.00           H  
ATOM    717  CB  VAL    49      59.269  44.313  48.889  1.00  0.00           C  
ATOM    718  HB  VAL    49      58.627  44.958  48.290  1.00  0.00           H  
ATOM    719  CG1 VAL    49      59.726  45.239  49.980  1.00  0.00           C  
ATOM    720 HG11 VAL    49      60.269  46.071  49.531  1.00  0.00           H  
ATOM    721 HG12 VAL    49      60.473  44.824  50.657  1.00  0.00           H  
ATOM    722 HG13 VAL    49      58.867  45.478  50.607  1.00  0.00           H  
ATOM    723  CG2 VAL    49      60.577  44.062  48.142  1.00  0.00           C  
ATOM    724 HG21 VAL    49      61.223  43.619  48.899  1.00  0.00           H  
ATOM    725 HG22 VAL    49      60.943  44.998  47.718  1.00  0.00           H  
ATOM    726 HG23 VAL    49      60.495  43.275  47.392  1.00  0.00           H  
ATOM    727  C   VAL    49      57.243  43.238  50.061  1.00  0.00           C  
ATOM    728  O   VAL    49      57.281  42.734  51.181  1.00  0.00           O  
ATOM    729  N   HIE    50      56.181  43.904  49.638  1.00  0.00           N  
ATOM    730  H   HIE    50      56.232  44.305  48.712  1.00  0.00           H  
ATOM    731  CA  HIE    50      54.893  44.082  50.343  1.00  0.00           C  
ATOM    732  HA  HIE    50      55.063  44.536  51.319  1.00  0.00           H  
ATOM    733  CB  HIE    50      54.100  45.091  49.578  1.00  0.00           C  
ATOM    734  HB2 HIE    50      54.520  46.097  49.620  1.00  0.00           H  
ATOM    735  HB3 HIE    50      54.065  44.850  48.516  1.00  0.00           H  
ATOM    736  CG  HIE    50      52.617  45.212  50.000  1.00  0.00           C  
ATOM    737  ND1 HIE    50      52.077  46.206  50.781  1.00  0.00           N  
ATOM    738  CE1 HIE    50      50.781  45.903  50.898  1.00  0.00           C  
ATOM    739  HE1 HIE    50      50.046  46.583  51.302  1.00  0.00           H  
ATOM    740  NE2 HIE    50      50.418  44.834  50.155  1.00  0.00           N  
ATOM    741  HE2 HIE    50      49.515  44.387  50.077  1.00  0.00           H  
ATOM    742  CD2 HIE    50      51.654  44.386  49.611  1.00  0.00           C  
ATOM    743  HD2 HIE    50      51.771  43.616  48.863  1.00  0.00           H  
ATOM    744  C   HIE    50      54.164  42.724  50.606  1.00  0.00           C  
ATOM    745  O   HIE    50      53.460  42.579  51.560  1.00  0.00           O  
ATOM    746  N   GLY    51      54.405  41.726  49.787  1.00  0.00           N  
ATOM    747  H   GLY    51      55.215  41.834  49.195  1.00  0.00           H  
ATOM    748  CA  GLY    51      53.743  40.490  49.833  1.00  0.00           C  
ATOM    749  HA2 GLY    51      52.681  40.505  50.077  1.00  0.00           H  
ATOM    750  HA3 GLY    51      53.786  40.126  48.806  1.00  0.00           H  
ATOM    751  C   GLY    51      54.374  39.525  50.830  1.00  0.00           C  
ATOM    752  O   GLY    51      53.641  38.927  51.667  1.00  0.00           O  
ATOM    753  N   VAL    52      55.697  39.409  50.816  1.00  0.00           N  
ATOM    754  H   VAL    52      56.224  39.966  50.159  1.00  0.00           H  
ATOM    755  CA  VAL    52      56.460  38.745  51.915  1.00  0.00           C  
ATOM    756  HA  VAL    52      55.965  37.789  52.086  1.00  0.00           H  
ATOM    757  CB  VAL    52      57.888  38.460  51.459  1.00  0.00           C  
ATOM    758  HB  VAL    52      58.290  37.748  52.179  1.00  0.00           H  
ATOM    759  CG1 VAL    52      57.954  37.754  50.042  1.00  0.00           C  
ATOM    760 HG11 VAL    52      57.296  36.895  49.904  1.00  0.00           H  
ATOM    761 HG12 VAL    52      58.930  37.268  50.045  1.00  0.00           H  
ATOM    762 HG13 VAL    52      57.851  38.530  49.283  1.00  0.00           H  
ATOM    763  CG2 VAL    52      58.809  39.685  51.400  1.00  0.00           C  
ATOM    764 HG21 VAL    52      59.799  39.352  51.085  1.00  0.00           H  
ATOM    765 HG22 VAL    52      58.899  40.261  52.321  1.00  0.00           H  
ATOM    766 HG23 VAL    52      58.429  40.369  50.640  1.00  0.00           H  
ATOM    767  C   VAL    52      56.397  39.538  53.287  1.00  0.00           C  
ATOM    768  O   VAL    52      56.480  38.789  54.300  1.00  0.00           O  
ATOM    769  N   ALA    53      56.265  40.848  53.243  1.00  0.00           N  
ATOM    770  H   ALA    53      56.318  41.340  52.362  1.00  0.00           H  
ATOM    771  CA  ALA    53      56.017  41.615  54.429  1.00  0.00           C  
ATOM    772  HA  ALA    53      56.729  41.252  55.170  1.00  0.00           H  
ATOM    773  CB  ALA    53      56.237  43.118  54.201  1.00  0.00           C  
ATOM    774  HB1 ALA    53      57.293  43.254  53.967  1.00  0.00           H  
ATOM    775  HB2 ALA    53      55.964  43.715  55.071  1.00  0.00           H  
ATOM    776  HB3 ALA    53      55.616  43.337  53.332  1.00  0.00           H  
ATOM    777  C   ALA    53      54.660  41.224  54.988  1.00  0.00           C  
ATOM    778  O   ALA    53      54.461  41.061  56.228  1.00  0.00           O  
ATOM    779  N   THR    54      53.699  41.037  54.059  1.00  0.00           N  
ATOM    780  H   THR    54      53.937  41.267  53.105  1.00  0.00           H  
ATOM    781  CA  THR    54      52.332  40.605  54.410  1.00  0.00           C  
ATOM    782  HA  THR    54      51.928  41.222  55.213  1.00  0.00           H  
ATOM    783  CB  THR    54      51.301  40.701  53.284  1.00  0.00           C  
ATOM    784  HB  THR    54      51.636  40.138  52.413  1.00  0.00           H  
ATOM    785  CG2 THR    54      49.854  40.153  53.598  1.00  0.00           C  
ATOM    786 HG21 THR    54      49.235  40.481  52.763  1.00  0.00           H  
ATOM    787 HG22 THR    54      49.511  40.673  54.492  1.00  0.00           H  
ATOM    788 HG23 THR    54      49.848  39.077  53.776  1.00  0.00           H  
ATOM    789  OG1 THR    54      51.181  42.068  52.806  1.00  0.00           O  
ATOM    790  HG1 THR    54      52.037  42.261  52.417  1.00  0.00           H  
ATOM    791  C   THR    54      52.327  39.191  54.995  1.00  0.00           C  
ATOM    792  O   THR    54      51.703  38.992  56.003  1.00  0.00           O  
ATOM    793  N   VAL    55      53.044  38.211  54.461  1.00  0.00           N  
ATOM    794  H   VAL    55      53.637  38.484  53.690  1.00  0.00           H  
ATOM    795  CA  VAL    55      53.287  36.898  55.127  1.00  0.00           C  
ATOM    796  HA  VAL    55      52.346  36.370  55.280  1.00  0.00           H  
ATOM    797  CB  VAL    55      54.301  35.949  54.391  1.00  0.00           C  
ATOM    798  HB  VAL    55      55.284  36.417  54.341  1.00  0.00           H  
ATOM    799  CG1 VAL    55      54.347  34.651  55.163  1.00  0.00           C  
ATOM    800 HG11 VAL    55      53.485  34.022  54.940  1.00  0.00           H  
ATOM    801 HG12 VAL    55      54.492  34.797  56.233  1.00  0.00           H  
ATOM    802 HG13 VAL    55      55.222  34.087  54.840  1.00  0.00           H  
ATOM    803  CG2 VAL    55      53.749  35.694  53.036  1.00  0.00           C  
ATOM    804 HG21 VAL    55      54.167  34.866  52.464  1.00  0.00           H  
ATOM    805 HG22 VAL    55      53.819  36.590  52.419  1.00  0.00           H  
ATOM    806 HG23 VAL    55      52.687  35.539  53.222  1.00  0.00           H  
ATOM    807  C   VAL    55      53.779  37.168  56.620  1.00  0.00           C  
ATOM    808  O   VAL    55      53.195  36.700  57.568  1.00  0.00           O  
ATOM    809  N   ALA    56      54.767  38.012  56.711  1.00  0.00           N  
ATOM    810  H   ALA    56      55.144  38.277  55.812  1.00  0.00           H  
ATOM    811  CA  ALA    56      55.416  38.250  57.988  1.00  0.00           C  
ATOM    812  HA  ALA    56      55.819  37.289  58.308  1.00  0.00           H  
ATOM    813  CB  ALA    56      56.604  39.259  57.889  1.00  0.00           C  
ATOM    814  HB1 ALA    56      57.125  39.231  58.846  1.00  0.00           H  
ATOM    815  HB2 ALA    56      56.252  40.280  57.738  1.00  0.00           H  
ATOM    816  HB3 ALA    56      57.377  38.921  57.199  1.00  0.00           H  
ATOM    817  C   ALA    56      54.368  38.767  59.045  1.00  0.00           C  
ATOM    818  O   ALA    56      54.379  38.214  60.090  1.00  0.00           O  
ATOM    819  N   GLU    57      53.478  39.612  58.650  1.00  0.00           N  
ATOM    820  H   GLU    57      53.571  39.954  57.705  1.00  0.00           H  
ATOM    821  CA  GLU    57      52.314  40.039  59.497  1.00  0.00           C  
ATOM    822  HA  GLU    57      52.614  40.117  60.542  1.00  0.00           H  
ATOM    823  CB  GLU    57      51.641  41.288  58.900  1.00  0.00           C  
ATOM    824  HB2 GLU    57      51.678  41.197  57.815  1.00  0.00           H  
ATOM    825  HB3 GLU    57      50.563  41.287  59.059  1.00  0.00           H  
ATOM    826  CG  GLU    57      52.324  42.600  59.323  1.00  0.00           C  
ATOM    827  HG2 GLU    57      53.321  42.576  58.885  1.00  0.00           H  
ATOM    828  HG3 GLU    57      51.904  43.478  58.832  1.00  0.00           H  
ATOM    829  CD  GLU    57      52.500  42.763  60.778  1.00  0.00           C  
ATOM    830  OE1 GLU    57      53.457  43.338  61.264  1.00  0.00           O  
ATOM    831  OE2 GLU    57      51.630  42.298  61.568  1.00  0.00           O  
ATOM    832  C   GLU    57      51.226  38.981  59.602  1.00  0.00           C  
ATOM    833  O   GLU    57      50.761  38.738  60.722  1.00  0.00           O  
ATOM    834  N   LYS    58      50.757  38.317  58.484  1.00  0.00           N  
ATOM    835  H   LYS    58      51.202  38.582  57.617  1.00  0.00           H  
ATOM    836  CA  LYS    58      49.446  37.754  58.295  1.00  0.00           C  
ATOM    837  HA  LYS    58      48.727  38.338  58.869  1.00  0.00           H  
ATOM    838  CB  LYS    58      49.077  37.775  56.769  1.00  0.00           C  
ATOM    839  HB2 LYS    58      49.087  38.810  56.425  1.00  0.00           H  
ATOM    840  HB3 LYS    58      49.784  37.181  56.190  1.00  0.00           H  
ATOM    841  CG  LYS    58      47.633  37.357  56.708  1.00  0.00           C  
ATOM    842  HG2 LYS    58      47.524  36.298  56.945  1.00  0.00           H  
ATOM    843  HG3 LYS    58      47.069  37.808  57.525  1.00  0.00           H  
ATOM    844  CD  LYS    58      46.922  37.664  55.392  1.00  0.00           C  
ATOM    845  HD2 LYS    58      46.914  38.754  55.393  1.00  0.00           H  
ATOM    846  HD3 LYS    58      47.528  37.391  54.528  1.00  0.00           H  
ATOM    847  CE  LYS    58      45.527  37.064  55.381  1.00  0.00           C  
ATOM    848  HE2 LYS    58      45.544  35.981  55.258  1.00  0.00           H  
ATOM    849  HE3 LYS    58      45.141  37.347  56.360  1.00  0.00           H  
ATOM    850  NZ  LYS    58      44.674  37.538  54.312  1.00  0.00           N  
ATOM    851  HZ1 LYS    58      43.691  37.363  54.462  1.00  0.00           H  
ATOM    852  HZ2 LYS    58      44.911  37.193  53.393  1.00  0.00           H  
ATOM    853  HZ3 LYS    58      44.798  38.539  54.271  1.00  0.00           H  
ATOM    854  C   LYS    58      49.393  36.396  58.981  1.00  0.00           C  
ATOM    855  O   LYS    58      48.355  35.928  59.550  1.00  0.00           O  
ATOM    856  N   THR    59      50.511  35.706  59.049  1.00  0.00           N  
ATOM    857  H   THR    59      51.268  36.133  58.535  1.00  0.00           H  
ATOM    858  CA  THR    59      50.671  34.390  59.654  1.00  0.00           C  
ATOM    859  HA  THR    59      49.642  34.039  59.730  1.00  0.00           H  
ATOM    860  CB  THR    59      51.305  33.406  58.657  1.00  0.00           C  
ATOM    861  HB  THR    59      51.277  32.434  59.150  1.00  0.00           H  
ATOM    862  CG2 THR    59      50.611  33.413  57.226  1.00  0.00           C  
ATOM    863 HG21 THR    59      51.014  32.621  56.595  1.00  0.00           H  
ATOM    864 HG22 THR    59      50.542  34.396  56.758  1.00  0.00           H  
ATOM    865 HG23 THR    59      49.583  33.125  57.444  1.00  0.00           H  
ATOM    866  OG1 THR    59      52.702  33.641  58.367  1.00  0.00           O  
ATOM    867  HG1 THR    59      52.685  34.409  57.792  1.00  0.00           H  
ATOM    868  C   THR    59      51.235  34.323  61.056  1.00  0.00           C  
ATOM    869  O   THR    59      51.527  33.306  61.659  1.00  0.00           O  
ATOM    870  N   LYS    60      51.295  35.463  61.769  1.00  0.00           N  
ATOM    871  H   LYS    60      50.976  36.337  61.376  1.00  0.00           H  
ATOM    872  CA  LYS    60      51.889  35.544  63.061  1.00  0.00           C  
ATOM    873  HA  LYS    60      52.918  35.190  62.989  1.00  0.00           H  
ATOM    874  CB  LYS    60      51.886  36.980  63.588  1.00  0.00           C  
ATOM    875  HB2 LYS    60      52.481  37.052  64.499  1.00  0.00           H  
ATOM    876  HB3 LYS    60      52.362  37.651  62.873  1.00  0.00           H  
ATOM    877  CG  LYS    60      50.474  37.560  63.770  1.00  0.00           C  
ATOM    878  HG2 LYS    60      49.802  37.381  62.931  1.00  0.00           H  
ATOM    879  HG3 LYS    60      49.888  37.017  64.511  1.00  0.00           H  
ATOM    880  CD  LYS    60      50.380  39.049  64.204  1.00  0.00           C  
ATOM    881  HD2 LYS    60      50.961  39.613  63.474  1.00  0.00           H  
ATOM    882  HD3 LYS    60      49.378  39.474  64.146  1.00  0.00           H  
ATOM    883  CE  LYS    60      51.061  39.205  65.577  1.00  0.00           C  
ATOM    884  HE2 LYS    60      50.493  38.833  66.430  1.00  0.00           H  
ATOM    885  HE3 LYS    60      52.072  38.803  65.653  1.00  0.00           H  
ATOM    886  NZ  LYS    60      51.120  40.671  65.881  1.00  0.00           N  
ATOM    887  HZ1 LYS    60      51.564  40.724  66.786  1.00  0.00           H  
ATOM    888  HZ2 LYS    60      50.167  41.005  65.920  1.00  0.00           H  
ATOM    889  HZ3 LYS    60      51.715  41.275  65.332  1.00  0.00           H  
ATOM    890  C   LYS    60      51.339  34.642  64.154  1.00  0.00           C  
ATOM    891  O   LYS    60      52.129  34.274  65.083  1.00  0.00           O  
ATOM    892  N   GLU    61      50.137  34.107  64.066  1.00  0.00           N  
ATOM    893  H   GLU    61      49.531  34.469  63.344  1.00  0.00           H  
ATOM    894  CA  GLU    61      49.640  32.975  64.963  1.00  0.00           C  
ATOM    895  HA  GLU    61      49.850  33.247  65.997  1.00  0.00           H  
ATOM    896  CB  GLU    61      48.092  32.707  64.835  1.00  0.00           C  
ATOM    897  HB2 GLU    61      47.844  32.042  65.662  1.00  0.00           H  
ATOM    898  HB3 GLU    61      47.533  33.629  64.996  1.00  0.00           H  
ATOM    899  CG  GLU    61      47.461  31.953  63.671  1.00  0.00           C  
ATOM    900  HG2 GLU    61      47.897  31.015  63.325  1.00  0.00           H  
ATOM    901  HG3 GLU    61      46.438  31.750  63.987  1.00  0.00           H  
ATOM    902  CD  GLU    61      47.263  32.771  62.408  1.00  0.00           C  
ATOM    903  OE1 GLU    61      46.133  32.913  61.963  1.00  0.00           O  
ATOM    904  OE2 GLU    61      48.209  33.292  61.798  1.00  0.00           O  
ATOM    905  C   GLU    61      50.428  31.691  64.839  1.00  0.00           C  
ATOM    906  O   GLU    61      50.410  30.913  65.811  1.00  0.00           O  
ATOM    907  N   GLN    62      51.069  31.426  63.698  1.00  0.00           N  
ATOM    908  H   GLN    62      51.000  32.143  62.990  1.00  0.00           H  
ATOM    909  CA  GLN    62      51.652  30.176  63.354  1.00  0.00           C  
ATOM    910  HA  GLN    62      52.010  29.718  64.277  1.00  0.00           H  
ATOM    911  CB  GLN    62      50.593  29.183  62.730  1.00  0.00           C  
ATOM    912  HB2 GLN    62      51.177  28.335  62.374  1.00  0.00           H  
ATOM    913  HB3 GLN    62      49.794  28.858  63.397  1.00  0.00           H  
ATOM    914  CG  GLN    62      50.012  29.735  61.359  1.00  0.00           C  
ATOM    915  HG2 GLN    62      49.379  30.593  61.583  1.00  0.00           H  
ATOM    916  HG3 GLN    62      50.776  30.142  60.697  1.00  0.00           H  
ATOM    917  CD  GLN    62      49.265  28.722  60.632  1.00  0.00           C  
ATOM    918  OE1 GLN    62      48.971  27.633  61.116  1.00  0.00           O  
ATOM    919  NE2 GLN    62      48.836  29.028  59.469  1.00  0.00           N  
ATOM    920 HE21 GLN    62      49.032  29.980  59.197  1.00  0.00           H  
ATOM    921 HE22 GLN    62      48.409  28.360  58.842  1.00  0.00           H  
ATOM    922  C   GLN    62      52.873  30.249  62.414  1.00  0.00           C  
ATOM    923  O   GLN    62      53.347  29.236  61.889  1.00  0.00           O  
ATOM    924  N   VAL    63      53.552  31.438  62.242  1.00  0.00           N  
ATOM    925  H   VAL    63      53.036  32.212  62.636  1.00  0.00           H  
ATOM    926  CA  VAL    63      54.556  31.796  61.256  1.00  0.00           C  
ATOM    927  HA  VAL    63      54.137  31.672  60.258  1.00  0.00           H  
ATOM    928  CB  VAL    63      54.928  33.306  61.335  1.00  0.00           C  
ATOM    929  HB  VAL    63      53.949  33.785  61.353  1.00  0.00           H  
ATOM    930  CG1 VAL    63      55.644  33.618  62.637  1.00  0.00           C  
ATOM    931 HG11 VAL    63      55.615  34.683  62.868  1.00  0.00           H  
ATOM    932 HG12 VAL    63      56.672  33.266  62.720  1.00  0.00           H  
ATOM    933 HG13 VAL    63      55.037  33.262  63.469  1.00  0.00           H  
ATOM    934  CG2 VAL    63      55.832  33.812  60.281  1.00  0.00           C  
ATOM    935 HG21 VAL    63      55.972  34.864  60.530  1.00  0.00           H  
ATOM    936 HG22 VAL    63      55.403  33.681  59.288  1.00  0.00           H  
ATOM    937 HG23 VAL    63      56.789  33.296  60.354  1.00  0.00           H  
ATOM    938  C   VAL    63      55.789  30.889  61.202  1.00  0.00           C  
ATOM    939  O   VAL    63      56.303  30.636  60.152  1.00  0.00           O  
ATOM    940  N   THR    64      56.206  30.263  62.338  1.00  0.00           N  
ATOM    941  H   THR    64      55.644  30.453  63.155  1.00  0.00           H  
ATOM    942  CA  THR    64      57.365  29.387  62.443  1.00  0.00           C  
ATOM    943  HA  THR    64      58.044  29.767  61.679  1.00  0.00           H  
ATOM    944  CB  THR    64      57.902  29.431  63.867  1.00  0.00           C  
ATOM    945  HB  THR    64      58.785  28.793  63.877  1.00  0.00           H  
ATOM    946  CG2 THR    64      58.183  30.836  64.348  1.00  0.00           C  
ATOM    947 HG21 THR    64      58.857  31.341  63.656  1.00  0.00           H  
ATOM    948 HG22 THR    64      58.640  30.774  65.336  1.00  0.00           H  
ATOM    949 HG23 THR    64      57.341  31.483  64.597  1.00  0.00           H  
ATOM    950  OG1 THR    64      56.970  28.857  64.711  1.00  0.00           O  
ATOM    951  HG1 THR    64      57.009  27.942  64.424  1.00  0.00           H  
ATOM    952  C   THR    64      57.050  27.945  62.053  1.00  0.00           C  
ATOM    953  O   THR    64      57.950  27.042  62.098  1.00  0.00           O  
ATOM    954  N   ASN    65      55.787  27.617  61.774  1.00  0.00           N  
ATOM    955  H   ASN    65      55.219  28.449  61.710  1.00  0.00           H  
ATOM    956  CA  ASN    65      55.244  26.207  61.642  1.00  0.00           C  
ATOM    957  HA  ASN    65      56.093  25.527  61.704  1.00  0.00           H  
ATOM    958  CB  ASN    65      54.400  25.994  62.975  1.00  0.00           C  
ATOM    959  HB2 ASN    65      53.844  26.855  63.345  1.00  0.00           H  
ATOM    960  HB3 ASN    65      53.501  25.397  62.821  1.00  0.00           H  
ATOM    961  CG  ASN    65      55.369  25.584  64.137  1.00  0.00           C  
ATOM    962  OD1 ASN    65      55.838  26.393  64.883  1.00  0.00           O  
ATOM    963  ND2 ASN    65      55.583  24.348  64.453  1.00  0.00           N  
ATOM    964 HD21 ASN    65      55.276  23.640  63.801  1.00  0.00           H  
ATOM    965 HD22 ASN    65      56.164  24.132  65.250  1.00  0.00           H  
ATOM    966  C   ASN    65      54.306  25.849  60.469  1.00  0.00           C  
ATOM    967  O   ASN    65      53.865  24.725  60.245  1.00  0.00           O  
ATOM    968  N   VAL    66      53.822  26.944  59.811  1.00  0.00           N  
ATOM    969  H   VAL    66      54.086  27.801  60.274  1.00  0.00           H  
ATOM    970  CA  VAL    66      52.786  27.044  58.716  1.00  0.00           C  
ATOM    971  HA  VAL    66      51.841  26.556  58.954  1.00  0.00           H  
ATOM    972  CB  VAL    66      52.498  28.573  58.513  1.00  0.00           C  
ATOM    973  HB  VAL    66      52.049  28.923  59.442  1.00  0.00           H  
ATOM    974  CG1 VAL    66      53.770  29.411  58.372  1.00  0.00           C  
ATOM    975 HG11 VAL    66      54.331  29.275  57.447  1.00  0.00           H  
ATOM    976 HG12 VAL    66      54.411  29.264  59.242  1.00  0.00           H  
ATOM    977 HG13 VAL    66      53.421  30.443  58.362  1.00  0.00           H  
ATOM    978  CG2 VAL    66      51.531  28.871  57.448  1.00  0.00           C  
ATOM    979 HG21 VAL    66      51.049  29.848  57.476  1.00  0.00           H  
ATOM    980 HG22 VAL    66      50.794  28.070  57.493  1.00  0.00           H  
ATOM    981 HG23 VAL    66      52.019  28.946  56.476  1.00  0.00           H  
ATOM    982  C   VAL    66      53.375  26.399  57.421  1.00  0.00           C  
ATOM    983  O   VAL    66      54.621  26.459  57.188  1.00  0.00           O  
ATOM    984  N   GLY    67      52.437  25.800  56.639  1.00  0.00           N  
ATOM    985  H   GLY    67      51.519  25.885  57.051  1.00  0.00           H  
ATOM    986  CA  GLY    67      52.668  25.206  55.276  1.00  0.00           C  
ATOM    987  HA2 GLY    67      53.234  24.278  55.364  1.00  0.00           H  
ATOM    988  HA3 GLY    67      51.700  25.008  54.817  1.00  0.00           H  
ATOM    989  C   GLY    67      53.334  26.164  54.267  1.00  0.00           C  
ATOM    990  O   GLY    67      52.985  27.329  54.266  1.00  0.00           O  
ATOM    991  N   GLY    68      54.355  25.695  53.465  1.00  0.00           N  
ATOM    992  H   GLY    68      54.727  24.766  53.600  1.00  0.00           H  
ATOM    993  CA  GLY    68      54.795  26.489  52.300  1.00  0.00           C  
ATOM    994  HA2 GLY    68      55.404  27.345  52.593  1.00  0.00           H  
ATOM    995  HA3 GLY    68      55.326  25.806  51.638  1.00  0.00           H  
ATOM    996  C   GLY    68      53.637  26.938  51.291  1.00  0.00           C  
ATOM    997  O   GLY    68      53.822  27.983  50.653  1.00  0.00           O  
ATOM    998  N   ALA    69      52.611  26.119  51.156  1.00  0.00           N  
ATOM    999  H   ALA    69      52.697  25.217  51.601  1.00  0.00           H  
ATOM   1000  CA  ALA    69      51.470  26.441  50.282  1.00  0.00           C  
ATOM   1001  HA  ALA    69      51.841  26.541  49.262  1.00  0.00           H  
ATOM   1002  CB  ALA    69      50.412  25.354  50.349  1.00  0.00           C  
ATOM   1003  HB1 ALA    69      50.091  25.389  51.390  1.00  0.00           H  
ATOM   1004  HB2 ALA    69      50.734  24.326  50.186  1.00  0.00           H  
ATOM   1005  HB3 ALA    69      49.488  25.615  49.832  1.00  0.00           H  
ATOM   1006  C   ALA    69      50.868  27.776  50.709  1.00  0.00           C  
ATOM   1007  O   ALA    69      50.512  28.629  49.790  1.00  0.00           O  
ATOM   1008  N   VAL    70      50.716  28.011  51.994  1.00  0.00           N  
ATOM   1009  H   VAL    70      51.013  27.316  52.665  1.00  0.00           H  
ATOM   1010  CA  VAL    70      50.064  29.189  52.606  1.00  0.00           C  
ATOM   1011  HA  VAL    70      49.140  29.423  52.078  1.00  0.00           H  
ATOM   1012  CB  VAL    70      49.704  28.896  54.160  1.00  0.00           C  
ATOM   1013  HB  VAL    70      50.590  28.863  54.794  1.00  0.00           H  
ATOM   1014  CG1 VAL    70      48.702  30.019  54.625  1.00  0.00           C  
ATOM   1015 HG11 VAL    70      49.132  30.982  54.899  1.00  0.00           H  
ATOM   1016 HG12 VAL    70      48.064  29.572  55.388  1.00  0.00           H  
ATOM   1017 HG13 VAL    70      48.054  30.205  53.769  1.00  0.00           H  
ATOM   1018  CG2 VAL    70      49.006  27.549  54.354  1.00  0.00           C  
ATOM   1019 HG21 VAL    70      49.649  26.707  54.097  1.00  0.00           H  
ATOM   1020 HG22 VAL    70      48.046  27.527  53.839  1.00  0.00           H  
ATOM   1021 HG23 VAL    70      48.919  27.353  55.423  1.00  0.00           H  
ATOM   1022  C   VAL    70      50.915  30.478  52.446  1.00  0.00           C  
ATOM   1023  O   VAL    70      50.300  31.477  52.048  1.00  0.00           O  
ATOM   1024  N   VAL    71      52.252  30.389  52.713  1.00  0.00           N  
ATOM   1025  H   VAL    71      52.592  29.483  53.003  1.00  0.00           H  
ATOM   1026  CA  VAL    71      53.056  31.534  52.590  1.00  0.00           C  
ATOM   1027  HA  VAL    71      52.530  32.358  53.072  1.00  0.00           H  
ATOM   1028  CB  VAL    71      54.512  31.343  53.122  1.00  0.00           C  
ATOM   1029  HB  VAL    71      55.065  32.282  53.098  1.00  0.00           H  
ATOM   1030  CG1 VAL    71      54.377  30.824  54.579  1.00  0.00           C  
ATOM   1031 HG11 VAL    71      53.711  29.972  54.714  1.00  0.00           H  
ATOM   1032 HG12 VAL    71      53.997  31.646  55.186  1.00  0.00           H  
ATOM   1033 HG13 VAL    71      55.346  30.591  55.020  1.00  0.00           H  
ATOM   1034  CG2 VAL    71      55.518  30.362  52.467  1.00  0.00           C  
ATOM   1035 HG21 VAL    71      56.430  30.302  53.061  1.00  0.00           H  
ATOM   1036 HG22 VAL    71      55.795  30.635  51.449  1.00  0.00           H  
ATOM   1037 HG23 VAL    71      55.049  29.388  52.328  1.00  0.00           H  
ATOM   1038  C   VAL    71      53.236  32.059  51.193  1.00  0.00           C  
ATOM   1039  O   VAL    71      53.182  33.294  50.998  1.00  0.00           O  
ATOM   1040  N   THR    72      53.496  31.159  50.224  1.00  0.00           N  
ATOM   1041  H   THR    72      53.719  30.213  50.502  1.00  0.00           H  
ATOM   1042  CA  THR    72      53.504  31.505  48.866  1.00  0.00           C  
ATOM   1043  HA  THR    72      54.155  32.342  48.614  1.00  0.00           H  
ATOM   1044  CB  THR    72      54.032  30.393  47.937  1.00  0.00           C  
ATOM   1045  HB  THR    72      53.964  30.785  46.922  1.00  0.00           H  
ATOM   1046  CG2 THR    72      55.484  29.937  48.337  1.00  0.00           C  
ATOM   1047 HG21 THR    72      55.472  29.544  49.353  1.00  0.00           H  
ATOM   1048 HG22 THR    72      56.269  30.689  48.255  1.00  0.00           H  
ATOM   1049 HG23 THR    72      55.795  29.105  47.706  1.00  0.00           H  
ATOM   1050  OG1 THR    72      53.346  29.181  48.107  1.00  0.00           O  
ATOM   1051  HG1 THR    72      53.359  28.944  49.038  1.00  0.00           H  
ATOM   1052  C   THR    72      52.102  32.063  48.366  1.00  0.00           C  
ATOM   1053  O   THR    72      52.006  33.128  47.758  1.00  0.00           O  
ATOM   1054  N   GLY    73      51.063  31.332  48.683  1.00  0.00           N  
ATOM   1055  H   GLY    73      51.142  30.375  48.998  1.00  0.00           H  
ATOM   1056  CA  GLY    73      49.726  31.853  48.361  1.00  0.00           C  
ATOM   1057  HA2 GLY    73      49.608  31.983  47.285  1.00  0.00           H  
ATOM   1058  HA3 GLY    73      48.985  31.071  48.527  1.00  0.00           H  
ATOM   1059  C   GLY    73      49.329  33.177  48.976  1.00  0.00           C  
ATOM   1060  O   GLY    73      48.877  34.051  48.235  1.00  0.00           O  
ATOM   1061  N   VAL    74      49.686  33.399  50.234  1.00  0.00           N  
ATOM   1062  H   VAL    74      50.205  32.686  50.725  1.00  0.00           H  
ATOM   1063  CA  VAL    74      49.587  34.732  50.814  1.00  0.00           C  
ATOM   1064  HA  VAL    74      48.534  35.012  50.763  1.00  0.00           H  
ATOM   1065  CB  VAL    74      49.977  34.765  52.289  1.00  0.00           C  
ATOM   1066  HB  VAL    74      50.926  34.236  52.376  1.00  0.00           H  
ATOM   1067  CG1 VAL    74      50.071  36.220  52.847  1.00  0.00           C  
ATOM   1068 HG11 VAL    74      49.061  36.626  52.782  1.00  0.00           H  
ATOM   1069 HG12 VAL    74      50.774  36.828  52.277  1.00  0.00           H  
ATOM   1070 HG13 VAL    74      50.313  36.191  53.909  1.00  0.00           H  
ATOM   1071  CG2 VAL    74      48.940  34.068  53.240  1.00  0.00           C  
ATOM   1072 HG21 VAL    74      48.579  33.171  52.737  1.00  0.00           H  
ATOM   1073 HG22 VAL    74      48.119  34.714  53.552  1.00  0.00           H  
ATOM   1074 HG23 VAL    74      49.472  33.693  54.114  1.00  0.00           H  
ATOM   1075  C   VAL    74      50.420  35.774  49.929  1.00  0.00           C  
ATOM   1076  O   VAL    74      49.952  36.853  49.577  1.00  0.00           O  
ATOM   1077  N   THR    75      51.631  35.365  49.529  1.00  0.00           N  
ATOM   1078  H   THR    75      51.987  34.528  49.967  1.00  0.00           H  
ATOM   1079  CA  THR    75      52.536  36.384  48.956  1.00  0.00           C  
ATOM   1080  HA  THR    75      52.609  37.300  49.542  1.00  0.00           H  
ATOM   1081  CB  THR    75      53.996  35.840  48.665  1.00  0.00           C  
ATOM   1082  HB  THR    75      53.909  34.946  48.048  1.00  0.00           H  
ATOM   1083  CG2 THR    75      54.910  36.856  48.042  1.00  0.00           C  
ATOM   1084 HG21 THR    75      54.407  37.116  47.111  1.00  0.00           H  
ATOM   1085 HG22 THR    75      55.755  36.216  47.789  1.00  0.00           H  
ATOM   1086 HG23 THR    75      55.203  37.742  48.606  1.00  0.00           H  
ATOM   1087  OG1 THR    75      54.588  35.457  49.880  1.00  0.00           O  
ATOM   1088  HG1 THR    75      53.981  34.782  50.191  1.00  0.00           H  
ATOM   1089  C   THR    75      51.945  36.813  47.622  1.00  0.00           C  
ATOM   1090  O   THR    75      52.055  37.983  47.269  1.00  0.00           O  
ATOM   1091  N   ALA    76      51.336  35.875  46.850  1.00  0.00           N  
ATOM   1092  H   ALA    76      51.404  34.916  47.161  1.00  0.00           H  
ATOM   1093  CA  ALA    76      50.785  36.142  45.542  1.00  0.00           C  
ATOM   1094  HA  ALA    76      51.574  36.510  44.885  1.00  0.00           H  
ATOM   1095  CB  ALA    76      50.330  34.797  44.980  1.00  0.00           C  
ATOM   1096  HB1 ALA    76      51.187  34.260  44.573  1.00  0.00           H  
ATOM   1097  HB2 ALA    76      49.645  35.096  44.187  1.00  0.00           H  
ATOM   1098  HB3 ALA    76      49.731  34.204  45.672  1.00  0.00           H  
ATOM   1099  C   ALA    76      49.615  37.151  45.632  1.00  0.00           C  
ATOM   1100  O   ALA    76      49.602  38.079  44.861  1.00  0.00           O  
ATOM   1101  N   VAL    77      48.672  36.914  46.484  1.00  0.00           N  
ATOM   1102  H   VAL    77      48.647  36.044  46.996  1.00  0.00           H  
ATOM   1103  CA  VAL    77      47.460  37.713  46.580  1.00  0.00           C  
ATOM   1104  HA  VAL    77      47.100  37.762  45.552  1.00  0.00           H  
ATOM   1105  CB  VAL    77      46.395  37.052  47.498  1.00  0.00           C  
ATOM   1106  HB  VAL    77      46.331  35.986  47.278  1.00  0.00           H  
ATOM   1107  CG1 VAL    77      46.711  37.212  48.991  1.00  0.00           C  
ATOM   1108 HG11 VAL    77      45.969  36.731  49.628  1.00  0.00           H  
ATOM   1109 HG12 VAL    77      47.037  38.171  49.394  1.00  0.00           H  
ATOM   1110 HG13 VAL    77      47.537  36.514  49.130  1.00  0.00           H  
ATOM   1111  CG2 VAL    77      45.037  37.599  47.198  1.00  0.00           C  
ATOM   1112 HG21 VAL    77      45.039  38.655  47.468  1.00  0.00           H  
ATOM   1113 HG22 VAL    77      44.188  37.153  47.716  1.00  0.00           H  
ATOM   1114 HG23 VAL    77      44.772  37.477  46.147  1.00  0.00           H  
ATOM   1115  C   VAL    77      47.801  39.163  46.980  1.00  0.00           C  
ATOM   1116  O   VAL    77      47.083  40.090  46.630  1.00  0.00           O  
ATOM   1117  N   ALA    78      48.934  39.368  47.687  1.00  0.00           N  
ATOM   1118  H   ALA    78      49.436  38.550  48.005  1.00  0.00           H  
ATOM   1119  CA  ALA    78      49.337  40.680  48.086  1.00  0.00           C  
ATOM   1120  HA  ALA    78      48.435  41.271  48.243  1.00  0.00           H  
ATOM   1121  CB  ALA    78      50.103  40.744  49.378  1.00  0.00           C  
ATOM   1122  HB1 ALA    78      49.483  40.303  50.159  1.00  0.00           H  
ATOM   1123  HB2 ALA    78      50.352  41.786  49.575  1.00  0.00           H  
ATOM   1124  HB3 ALA    78      50.899  40.007  49.271  1.00  0.00           H  
ATOM   1125  C   ALA    78      50.232  41.335  46.946  1.00  0.00           C  
ATOM   1126  O   ALA    78      50.185  42.601  46.757  1.00  0.00           O  
ATOM   1127  N   GLN    79      50.874  40.467  46.081  1.00  0.00           N  
ATOM   1128  H   GLN    79      51.033  39.507  46.353  1.00  0.00           H  
ATOM   1129  CA  GLN    79      51.540  41.055  44.939  1.00  0.00           C  
ATOM   1130  HA  GLN    79      51.957  42.010  45.259  1.00  0.00           H  
ATOM   1131  CB  GLN    79      52.578  40.053  44.399  1.00  0.00           C  
ATOM   1132  HB2 GLN    79      53.458  39.974  45.037  1.00  0.00           H  
ATOM   1133  HB3 GLN    79      52.192  39.035  44.337  1.00  0.00           H  
ATOM   1134  CG  GLN    79      53.046  40.360  42.942  1.00  0.00           C  
ATOM   1135  HG2 GLN    79      52.866  41.364  42.559  1.00  0.00           H  
ATOM   1136  HG3 GLN    79      54.118  40.164  42.951  1.00  0.00           H  
ATOM   1137  CD  GLN    79      52.489  39.415  41.900  1.00  0.00           C  
ATOM   1138  OE1 GLN    79      51.949  39.893  40.910  1.00  0.00           O  
ATOM   1139  NE2 GLN    79      52.730  38.092  41.874  1.00  0.00           N  
ATOM   1140 HE21 GLN    79      53.256  37.797  42.684  1.00  0.00           H  
ATOM   1141 HE22 GLN    79      52.526  37.517  41.070  1.00  0.00           H  
ATOM   1142  C   GLN    79      50.626  41.400  43.863  1.00  0.00           C  
ATOM   1143  O   GLN    79      50.758  42.529  43.274  1.00  0.00           O  
ATOM   1144  N   LYS    80      49.706  40.559  43.478  1.00  0.00           N  
ATOM   1145  H   LYS    80      49.803  39.608  43.804  1.00  0.00           H  
ATOM   1146  CA  LYS    80      48.615  40.912  42.575  1.00  0.00           C  
ATOM   1147  HA  LYS    80      49.081  41.102  41.608  1.00  0.00           H  
ATOM   1148  CB  LYS    80      47.679  39.714  42.302  1.00  0.00           C  
ATOM   1149  HB2 LYS    80      47.148  39.446  43.216  1.00  0.00           H  
ATOM   1150  HB3 LYS    80      46.843  40.026  41.677  1.00  0.00           H  
ATOM   1151  CG  LYS    80      48.304  38.476  41.684  1.00  0.00           C  
ATOM   1152  HG2 LYS    80      48.540  38.808  40.673  1.00  0.00           H  
ATOM   1153  HG3 LYS    80      49.203  38.190  42.230  1.00  0.00           H  
ATOM   1154  CD  LYS    80      47.333  37.262  41.671  1.00  0.00           C  
ATOM   1155  HD2 LYS    80      47.877  36.442  41.204  1.00  0.00           H  
ATOM   1156  HD3 LYS    80      47.026  36.951  42.670  1.00  0.00           H  
ATOM   1157  CE  LYS    80      46.039  37.618  40.996  1.00  0.00           C  
ATOM   1158  HE2 LYS    80      45.451  38.259  41.652  1.00  0.00           H  
ATOM   1159  HE3 LYS    80      46.282  38.149  40.075  1.00  0.00           H  
ATOM   1160  NZ  LYS    80      45.309  36.430  40.641  1.00  0.00           N  
ATOM   1161  HZ1 LYS    80      45.173  35.989  41.539  1.00  0.00           H  
ATOM   1162  HZ2 LYS    80      45.879  35.793  40.102  1.00  0.00           H  
ATOM   1163  HZ3 LYS    80      44.495  36.637  40.079  1.00  0.00           H  
ATOM   1164  C   LYS    80      47.710  42.087  43.123  1.00  0.00           C  
ATOM   1165  O   LYS    80      47.266  42.828  42.225  1.00  0.00           O  
ATOM   1166  N   THR    81      47.498  42.282  44.434  1.00  0.00           N  
ATOM   1167  H   THR    81      47.668  41.498  45.047  1.00  0.00           H  
ATOM   1168  CA  THR    81      46.904  43.465  45.172  1.00  0.00           C  
ATOM   1169  HA  THR    81      45.916  43.688  44.770  1.00  0.00           H  
ATOM   1170  CB  THR    81      46.634  43.241  46.675  1.00  0.00           C  
ATOM   1171  HB  THR    81      47.631  42.978  47.027  1.00  0.00           H  
ATOM   1172  CG2 THR    81      46.223  44.527  47.463  1.00  0.00           C  
ATOM   1173 HG21 THR    81      46.297  44.307  48.528  1.00  0.00           H  
ATOM   1174 HG22 THR    81      45.230  44.715  47.054  1.00  0.00           H  
ATOM   1175 HG23 THR    81      46.936  45.289  47.149  1.00  0.00           H  
ATOM   1176  OG1 THR    81      45.664  42.220  46.852  1.00  0.00           O  
ATOM   1177  HG1 THR    81      46.053  41.370  46.636  1.00  0.00           H  
ATOM   1178  C   THR    81      47.672  44.729  44.870  1.00  0.00           C  
ATOM   1179  O   THR    81      47.078  45.676  44.332  1.00  0.00           O  
ATOM   1180  N   VAL    82      49.037  44.793  45.119  1.00  0.00           N  
ATOM   1181  H   VAL    82      49.453  43.921  45.413  1.00  0.00           H  
ATOM   1182  CA  VAL    82      49.785  45.971  44.651  1.00  0.00           C  
ATOM   1183  HA  VAL    82      49.318  46.903  44.972  1.00  0.00           H  
ATOM   1184  CB  VAL    82      51.217  45.809  45.269  1.00  0.00           C  
ATOM   1185  HB  VAL    82      51.519  44.815  44.939  1.00  0.00           H  
ATOM   1186  CG1 VAL    82      52.231  46.772  44.698  1.00  0.00           C  
ATOM   1187 HG11 VAL    82      51.707  47.728  44.700  1.00  0.00           H  
ATOM   1188 HG12 VAL    82      52.488  46.476  43.681  1.00  0.00           H  
ATOM   1189 HG13 VAL    82      53.147  46.940  45.265  1.00  0.00           H  
ATOM   1190  CG2 VAL    82      51.194  46.000  46.859  1.00  0.00           C  
ATOM   1191 HG21 VAL    82      50.419  45.304  47.182  1.00  0.00           H  
ATOM   1192 HG22 VAL    82      50.850  46.993  47.147  1.00  0.00           H  
ATOM   1193 HG23 VAL    82      52.207  45.732  47.161  1.00  0.00           H  
ATOM   1194  C   VAL    82      49.875  46.100  43.149  1.00  0.00           C  
ATOM   1195  O   VAL    82      49.714  47.197  42.701  1.00  0.00           O  
ATOM   1196  N   GLU    83      49.916  44.992  42.349  1.00  0.00           N  
ATOM   1197  H   GLU    83      49.940  44.065  42.749  1.00  0.00           H  
ATOM   1198  CA  GLU    83      49.933  45.199  40.851  1.00  0.00           C  
ATOM   1199  HA  GLU    83      50.694  45.926  40.569  1.00  0.00           H  
ATOM   1200  CB  GLU    83      50.441  43.947  40.207  1.00  0.00           C  
ATOM   1201  HB2 GLU    83      51.402  43.698  40.658  1.00  0.00           H  
ATOM   1202  HB3 GLU    83      49.839  43.120  40.582  1.00  0.00           H  
ATOM   1203  CG  GLU    83      50.392  43.967  38.649  1.00  0.00           C  
ATOM   1204  HG2 GLU    83      50.896  43.065  38.302  1.00  0.00           H  
ATOM   1205  HG3 GLU    83      49.355  43.907  38.319  1.00  0.00           H  
ATOM   1206  CD  GLU    83      51.102  45.162  37.959  1.00  0.00           C  
ATOM   1207  OE1 GLU    83      50.807  45.397  36.743  1.00  0.00           O  
ATOM   1208  OE2 GLU    83      51.954  45.942  38.499  1.00  0.00           O  
ATOM   1209  C   GLU    83      48.581  45.790  40.312  1.00  0.00           C  
ATOM   1210  O   GLU    83      48.495  46.467  39.237  1.00  0.00           O  
ATOM   1211  N   GLY    84      47.436  45.426  40.912  1.00  0.00           N  
ATOM   1212  H   GLY    84      47.314  44.755  41.657  1.00  0.00           H  
ATOM   1213  CA  GLY    84      46.132  46.091  40.469  1.00  0.00           C  
ATOM   1214  HA2 GLY    84      45.917  45.914  39.415  1.00  0.00           H  
ATOM   1215  HA3 GLY    84      45.333  45.565  40.992  1.00  0.00           H  
ATOM   1216  C   GLY    84      45.953  47.580  40.881  1.00  0.00           C  
ATOM   1217  O   GLY    84      45.168  48.327  40.313  1.00  0.00           O  
ATOM   1218  N   ALA    85      46.881  48.079  41.715  1.00  0.00           N  
ATOM   1219  H   ALA    85      47.588  47.445  42.058  1.00  0.00           H  
ATOM   1220  CA  ALA    85      47.102  49.497  41.822  1.00  0.00           C  
ATOM   1221  HA  ALA    85      46.084  49.868  41.943  1.00  0.00           H  
ATOM   1222  CB  ALA    85      47.885  49.788  43.163  1.00  0.00           C  
ATOM   1223  HB1 ALA    85      48.966  49.748  43.030  1.00  0.00           H  
ATOM   1224  HB2 ALA    85      47.612  48.997  43.862  1.00  0.00           H  
ATOM   1225  HB3 ALA    85      47.676  50.768  43.592  1.00  0.00           H  
ATOM   1226  C   ALA    85      47.789  50.179  40.592  1.00  0.00           C  
ATOM   1227  O   ALA    85      47.752  51.389  40.378  1.00  0.00           O  
ATOM   1228  N   GLY    86      48.343  49.458  39.646  1.00  0.00           N  
ATOM   1229  H   GLY    86      48.379  48.459  39.795  1.00  0.00           H  
ATOM   1230  CA  GLY    86      48.558  50.068  38.301  1.00  0.00           C  
ATOM   1231  HA2 GLY    86      49.267  50.890  38.399  1.00  0.00           H  
ATOM   1232  HA3 GLY    86      48.950  49.309  37.625  1.00  0.00           H  
ATOM   1233  C   GLY    86      47.245  50.647  37.680  1.00  0.00           C  
ATOM   1234  O   GLY    86      47.496  51.568  36.940  1.00  0.00           O  
ATOM   1235  N   SER    87      46.047  50.221  38.026  1.00  0.00           N  
ATOM   1236  H   SER    87      45.944  49.579  38.799  1.00  0.00           H  
ATOM   1237  CA  SER    87      44.795  50.624  37.375  1.00  0.00           C  
ATOM   1238  HA  SER    87      44.946  50.487  36.304  1.00  0.00           H  
ATOM   1239  CB  SER    87      43.694  49.718  37.872  1.00  0.00           C  
ATOM   1240  HB2 SER    87      42.853  49.919  37.208  1.00  0.00           H  
ATOM   1241  HB3 SER    87      43.949  48.664  37.756  1.00  0.00           H  
ATOM   1242  OG  SER    87      43.310  49.897  39.200  1.00  0.00           O  
ATOM   1243  HG  SER    87      43.828  49.261  39.699  1.00  0.00           H  
ATOM   1244  C   SER    87      44.444  52.085  37.590  1.00  0.00           C  
ATOM   1245  O   SER    87      43.741  52.657  36.727  1.00  0.00           O  
ATOM   1246  N   ILE    88      45.039  52.758  38.551  1.00  0.00           N  
ATOM   1247  H   ILE    88      45.645  52.260  39.187  1.00  0.00           H  
ATOM   1248  CA  ILE    88      44.861  54.225  38.810  1.00  0.00           C  
ATOM   1249  HA  ILE    88      43.791  54.423  38.877  1.00  0.00           H  
ATOM   1250  CB  ILE    88      45.396  54.504  40.254  1.00  0.00           C  
ATOM   1251  HB  ILE    88      45.024  53.776  40.975  1.00  0.00           H  
ATOM   1252  CG2 ILE    88      46.887  54.504  40.346  1.00  0.00           C  
ATOM   1253 HG21 ILE    88      47.383  55.417  40.018  1.00  0.00           H  
ATOM   1254 HG22 ILE    88      47.301  53.673  39.776  1.00  0.00           H  
ATOM   1255 HG23 ILE    88      47.146  54.437  41.403  1.00  0.00           H  
ATOM   1256  CG1 ILE    88      44.865  55.929  40.643  1.00  0.00           C  
ATOM   1257 HG12 ILE    88      45.511  56.424  41.368  1.00  0.00           H  
ATOM   1258 HG13 ILE    88      44.869  56.572  39.763  1.00  0.00           H  
ATOM   1259  CD1 ILE    88      43.510  55.966  41.322  1.00  0.00           C  
ATOM   1260 HD11 ILE    88      43.522  55.377  42.239  1.00  0.00           H  
ATOM   1261 HD12 ILE    88      42.751  55.702  40.585  1.00  0.00           H  
ATOM   1262 HD13 ILE    88      43.313  56.981  41.666  1.00  0.00           H  
ATOM   1263  C   ILE    88      45.618  55.182  37.766  1.00  0.00           C  
ATOM   1264  O   ILE    88      45.058  56.227  37.364  1.00  0.00           O  
ATOM   1265  N   ALA    89      46.623  54.686  37.013  1.00  0.00           N  
ATOM   1266  H   ALA    89      46.853  53.729  37.242  1.00  0.00           H  
ATOM   1267  CA  ALA    89      47.429  55.398  36.007  1.00  0.00           C  
ATOM   1268  HA  ALA    89      47.024  56.329  35.609  1.00  0.00           H  
ATOM   1269  CB  ALA    89      48.705  55.896  36.762  1.00  0.00           C  
ATOM   1270  HB1 ALA    89      48.484  56.684  37.481  1.00  0.00           H  
ATOM   1271  HB2 ALA    89      49.472  56.190  36.045  1.00  0.00           H  
ATOM   1272  HB3 ALA    89      49.215  55.076  37.267  1.00  0.00           H  
ATOM   1273  C   ALA    89      47.790  54.537  34.764  1.00  0.00           C  
ATOM   1274  O   ALA    89      48.290  55.119  33.774  1.00  0.00           O  
ATOM   1275  N   ALA    90      47.668  53.220  34.820  1.00  0.00           N  
ATOM   1276  H   ALA    90      47.482  52.726  35.681  1.00  0.00           H  
ATOM   1277  CA  ALA    90      47.689  52.364  33.621  1.00  0.00           C  
ATOM   1278  HA  ALA    90      48.399  52.937  33.024  1.00  0.00           H  
ATOM   1279  CB  ALA    90      48.362  51.020  33.834  1.00  0.00           C  
ATOM   1280  HB1 ALA    90      49.014  50.946  34.705  1.00  0.00           H  
ATOM   1281  HB2 ALA    90      48.915  50.749  32.934  1.00  0.00           H  
ATOM   1282  HB3 ALA    90      47.582  50.259  33.854  1.00  0.00           H  
ATOM   1283  C   ALA    90      46.366  52.058  32.976  1.00  0.00           C  
ATOM   1284  O   ALA    90      45.332  52.186  33.660  1.00  0.00           O  
ATOM   1285  N   ALA    91      46.366  51.549  31.737  1.00  0.00           N  
ATOM   1286  H   ALA    91      47.270  51.409  31.311  1.00  0.00           H  
ATOM   1287  CA  ALA    91      45.141  51.208  30.922  1.00  0.00           C  
ATOM   1288  HA  ALA    91      44.529  52.111  30.920  1.00  0.00           H  
ATOM   1289  CB  ALA    91      45.531  50.856  29.464  1.00  0.00           C  
ATOM   1290  HB1 ALA    91      45.987  49.867  29.422  1.00  0.00           H  
ATOM   1291  HB2 ALA    91      46.305  51.520  29.079  1.00  0.00           H  
ATOM   1292  HB3 ALA    91      44.664  50.810  28.806  1.00  0.00           H  
ATOM   1293  C   ALA    91      44.222  50.071  31.494  1.00  0.00           C  
ATOM   1294  O   ALA    91      43.048  50.031  31.151  1.00  0.00           O  
ATOM   1295  N   THR    92      44.753  49.254  32.418  1.00  0.00           N  
ATOM   1296  H   THR    92      45.751  49.374  32.518  1.00  0.00           H  
ATOM   1297  CA  THR    92      43.969  48.304  33.325  1.00  0.00           C  
ATOM   1298  HA  THR    92      43.520  47.616  32.608  1.00  0.00           H  
ATOM   1299  CB  THR    92      44.786  47.489  34.282  1.00  0.00           C  
ATOM   1300  HB  THR    92      44.178  46.830  34.902  1.00  0.00           H  
ATOM   1301  CG2 THR    92      45.880  46.764  33.569  1.00  0.00           C  
ATOM   1302 HG21 THR    92      45.487  46.191  32.730  1.00  0.00           H  
ATOM   1303 HG22 THR    92      46.353  46.086  34.280  1.00  0.00           H  
ATOM   1304 HG23 THR    92      46.648  47.418  33.156  1.00  0.00           H  
ATOM   1305  OG1 THR    92      45.457  48.404  35.157  1.00  0.00           O  
ATOM   1306  HG1 THR    92      45.862  47.906  35.871  1.00  0.00           H  
ATOM   1307  C   THR    92      42.870  49.019  34.111  1.00  0.00           C  
ATOM   1308  O   THR    92      41.844  48.369  34.459  1.00  0.00           O  
ATOM   1309  N   GLY    93      42.937  50.325  34.292  1.00  0.00           N  
ATOM   1310  H   GLY    93      43.661  50.900  33.884  1.00  0.00           H  
ATOM   1311  CA  GLY    93      41.825  51.133  34.674  1.00  0.00           C  
ATOM   1312  HA2 GLY    93      41.504  50.876  35.684  1.00  0.00           H  
ATOM   1313  HA3 GLY    93      42.228  52.146  34.686  1.00  0.00           H  
ATOM   1314  C   GLY    93      40.609  51.054  33.679  1.00  0.00           C  
ATOM   1315  O   GLY    93      39.469  51.131  34.117  1.00  0.00           O  
ATOM   1316  N   PHE    94      40.804  50.912  32.334  1.00  0.00           N  
ATOM   1317  H   PHE    94      41.714  50.708  31.947  1.00  0.00           H  
ATOM   1318  CA  PHE    94      39.725  50.891  31.365  1.00  0.00           C  
ATOM   1319  HA  PHE    94      38.784  50.835  31.912  1.00  0.00           H  
ATOM   1320  CB  PHE    94      39.785  52.247  30.590  1.00  0.00           C  
ATOM   1321  HB2 PHE    94      40.776  52.332  30.143  1.00  0.00           H  
ATOM   1322  HB3 PHE    94      39.002  52.176  29.835  1.00  0.00           H  
ATOM   1323  CG  PHE    94      39.622  53.557  31.408  1.00  0.00           C  
ATOM   1324  CD1 PHE    94      40.710  54.327  31.726  1.00  0.00           C  
ATOM   1325  HD1 PHE    94      41.592  54.083  31.152  1.00  0.00           H  
ATOM   1326  CE1 PHE    94      40.662  55.361  32.620  1.00  0.00           C  
ATOM   1327  HE1 PHE    94      41.584  55.816  32.950  1.00  0.00           H  
ATOM   1328  CZ  PHE    94      39.463  55.592  33.276  1.00  0.00           C  
ATOM   1329  HZ  PHE    94      39.489  56.409  33.982  1.00  0.00           H  
ATOM   1330  CE2 PHE    94      38.312  54.829  32.935  1.00  0.00           C  
ATOM   1331  HE2 PHE    94      37.380  55.077  33.421  1.00  0.00           H  
ATOM   1332  CD2 PHE    94      38.393  53.776  32.007  1.00  0.00           C  
ATOM   1333  HD2 PHE    94      37.578  53.140  31.694  1.00  0.00           H  
ATOM   1334  C   PHE    94      39.702  49.683  30.413  1.00  0.00           C  
ATOM   1335  O   PHE    94      39.267  49.786  29.267  1.00  0.00           O  
ATOM   1336  N   VAL    95      40.325  48.600  30.790  1.00  0.00           N  
ATOM   1337  H   VAL    95      40.842  48.577  31.657  1.00  0.00           H  
ATOM   1338  CA  VAL    95      40.362  47.323  29.991  1.00  0.00           C  
ATOM   1339  HA  VAL    95      39.621  47.301  29.193  1.00  0.00           H  
ATOM   1340  CB  VAL    95      41.690  47.065  29.370  1.00  0.00           C  
ATOM   1341  HB  VAL    95      42.462  47.208  30.127  1.00  0.00           H  
ATOM   1342  CG1 VAL    95      41.821  45.673  28.728  1.00  0.00           C  
ATOM   1343 HG11 VAL    95      42.797  45.596  28.250  1.00  0.00           H  
ATOM   1344 HG12 VAL    95      41.026  45.510  28.000  1.00  0.00           H  
ATOM   1345 HG13 VAL    95      41.782  44.830  29.418  1.00  0.00           H  
ATOM   1346  CG2 VAL    95      42.041  48.120  28.246  1.00  0.00           C  
ATOM   1347 HG21 VAL    95      42.250  49.032  28.805  1.00  0.00           H  
ATOM   1348 HG22 VAL    95      41.180  48.451  27.665  1.00  0.00           H  
ATOM   1349 HG23 VAL    95      42.850  47.825  27.577  1.00  0.00           H  
ATOM   1350  C   VAL    95      39.934  46.239  30.985  1.00  0.00           C  
ATOM   1351  O   VAL    95      40.587  46.165  32.040  1.00  0.00           O  
ATOM   1352  N   LYS    96      38.847  45.476  30.753  1.00  0.00           N  
ATOM   1353  H   LYS    96      38.341  45.555  29.882  1.00  0.00           H  
ATOM   1354  CA  LYS    96      38.511  44.482  31.827  1.00  0.00           C  
ATOM   1355  HA  LYS    96      38.421  44.974  32.796  1.00  0.00           H  
ATOM   1356  CB  LYS    96      37.170  43.901  31.524  1.00  0.00           C  
ATOM   1357  HB2 LYS    96      37.286  43.179  30.716  1.00  0.00           H  
ATOM   1358  HB3 LYS    96      36.771  43.331  32.362  1.00  0.00           H  
ATOM   1359  CG  LYS    96      36.049  44.962  31.287  1.00  0.00           C  
ATOM   1360  HG2 LYS    96      36.000  45.697  32.091  1.00  0.00           H  
ATOM   1361  HG3 LYS    96      36.316  45.530  30.396  1.00  0.00           H  
ATOM   1362  CD  LYS    96      34.637  44.306  31.135  1.00  0.00           C  
ATOM   1363  HD2 LYS    96      33.971  45.137  30.904  1.00  0.00           H  
ATOM   1364  HD3 LYS    96      34.665  43.544  30.357  1.00  0.00           H  
ATOM   1365  CE  LYS    96      34.033  43.520  32.311  1.00  0.00           C  
ATOM   1366  HE2 LYS    96      34.689  42.674  32.516  1.00  0.00           H  
ATOM   1367  HE3 LYS    96      34.086  44.111  33.226  1.00  0.00           H  
ATOM   1368  NZ  LYS    96      32.636  43.117  32.073  1.00  0.00           N  
ATOM   1369  HZ1 LYS    96      32.249  42.742  32.927  1.00  0.00           H  
ATOM   1370  HZ2 LYS    96      32.640  42.333  31.436  1.00  0.00           H  
ATOM   1371  HZ3 LYS    96      32.025  43.876  31.808  1.00  0.00           H  
ATOM   1372  C   LYS    96      39.501  43.340  32.093  1.00  0.00           C  
ATOM   1373  O   LYS    96      40.119  42.869  31.177  1.00  0.00           O  
ATOM   1374  N   LYS    97      39.500  42.787  33.306  1.00  0.00           N  
ATOM   1375  H   LYS    97      38.963  43.281  34.005  1.00  0.00           H  
ATOM   1376  CA  LYS    97      40.460  41.655  33.659  1.00  0.00           C  
ATOM   1377  HA  LYS    97      41.477  42.026  33.528  1.00  0.00           H  
ATOM   1378  CB  LYS    97      40.303  41.192  35.140  1.00  0.00           C  
ATOM   1379  HB2 LYS    97      41.123  40.578  35.515  1.00  0.00           H  
ATOM   1380  HB3 LYS    97      40.301  42.110  35.727  1.00  0.00           H  
ATOM   1381  CG  LYS    97      38.986  40.427  35.470  1.00  0.00           C  
ATOM   1382  HG2 LYS    97      38.161  41.133  35.369  1.00  0.00           H  
ATOM   1383  HG3 LYS    97      38.788  39.576  34.819  1.00  0.00           H  
ATOM   1384  CD  LYS    97      39.064  39.887  36.908  1.00  0.00           C  
ATOM   1385  HD2 LYS    97      38.358  39.072  37.071  1.00  0.00           H  
ATOM   1386  HD3 LYS    97      40.057  39.460  37.052  1.00  0.00           H  
ATOM   1387  CE  LYS    97      38.880  40.907  37.957  1.00  0.00           C  
ATOM   1388  HE2 LYS    97      38.915  40.404  38.923  1.00  0.00           H  
ATOM   1389  HE3 LYS    97      39.616  41.705  37.866  1.00  0.00           H  
ATOM   1390  NZ  LYS    97      37.616  41.677  37.817  1.00  0.00           N  
ATOM   1391  HZ1 LYS    97      37.744  42.520  38.359  1.00  0.00           H  
ATOM   1392  HZ2 LYS    97      36.836  41.054  37.973  1.00  0.00           H  
ATOM   1393  HZ3 LYS    97      37.484  42.067  36.895  1.00  0.00           H  
ATOM   1394  C   LYS    97      40.393  40.352  32.772  1.00  0.00           C  
ATOM   1395  O   LYS    97      41.434  39.770  32.502  1.00  0.00           O  
ATOM   1396  N   ASP    98      39.323  39.951  32.095  1.00  0.00           N  
ATOM   1397  H   ASP    98      38.488  40.503  32.227  1.00  0.00           H  
ATOM   1398  CA  ASP    98      39.366  38.884  31.114  1.00  0.00           C  
ATOM   1399  HA  ASP    98      40.169  38.201  31.393  1.00  0.00           H  
ATOM   1400  CB  ASP    98      38.037  38.098  31.158  1.00  0.00           C  
ATOM   1401  HB2 ASP    98      38.103  37.263  30.461  1.00  0.00           H  
ATOM   1402  HB3 ASP    98      37.957  37.607  32.128  1.00  0.00           H  
ATOM   1403  CG  ASP    98      36.830  38.956  30.895  1.00  0.00           C  
ATOM   1404  OD1 ASP    98      35.703  38.353  30.858  1.00  0.00           O  
ATOM   1405  OD2 ASP    98      36.931  40.198  30.698  1.00  0.00           O  
ATOM   1406  C   ASP    98      39.764  39.323  29.686  1.00  0.00           C  
ATOM   1407  O   ASP    98      40.454  38.528  29.014  1.00  0.00           O  
ATOM   1408  N   GLN    99      39.407  40.506  29.189  1.00  0.00           N  
ATOM   1409  H   GLN    99      38.720  41.015  29.726  1.00  0.00           H  
ATOM   1410  CA  GLN    99      39.966  40.996  27.917  1.00  0.00           C  
ATOM   1411  HA  GLN    99      39.846  40.151  27.239  1.00  0.00           H  
ATOM   1412  CB  GLN    99      39.159  42.119  27.216  1.00  0.00           C  
ATOM   1413  HB2 GLN    99      39.358  42.967  27.870  1.00  0.00           H  
ATOM   1414  HB3 GLN    99      39.726  42.259  26.295  1.00  0.00           H  
ATOM   1415  CG  GLN    99      37.699  41.905  26.875  1.00  0.00           C  
ATOM   1416  HG2 GLN    99      37.182  41.896  27.834  1.00  0.00           H  
ATOM   1417  HG3 GLN    99      37.453  42.812  26.324  1.00  0.00           H  
ATOM   1418  CD  GLN    99      37.493  40.686  26.003  1.00  0.00           C  
ATOM   1419  OE1 GLN    99      38.204  40.428  25.059  1.00  0.00           O  
ATOM   1420  NE2 GLN    99      36.602  39.820  26.346  1.00  0.00           N  
ATOM   1421 HE21 GLN    99      36.034  40.007  27.160  1.00  0.00           H  
ATOM   1422 HE22 GLN    99      36.459  39.214  25.552  1.00  0.00           H  
ATOM   1423  C   GLN    99      41.412  41.451  28.038  1.00  0.00           C  
ATOM   1424  O   GLN    99      42.019  41.447  27.002  1.00  0.00           O  
ATOM   1425  N   LEU   100      41.942  41.790  29.204  1.00  0.00           N  
ATOM   1426  H   LEU   100      41.320  42.119  29.928  1.00  0.00           H  
ATOM   1427  CA  LEU   100      43.340  42.159  29.444  1.00  0.00           C  
ATOM   1428  HA  LEU   100      43.519  43.087  28.902  1.00  0.00           H  
ATOM   1429  CB  LEU   100      43.672  42.584  30.945  1.00  0.00           C  
ATOM   1430  HB2 LEU   100      42.991  43.354  31.306  1.00  0.00           H  
ATOM   1431  HB3 LEU   100      43.432  41.671  31.489  1.00  0.00           H  
ATOM   1432  CG  LEU   100      45.138  42.916  31.328  1.00  0.00           C  
ATOM   1433  HG  LEU   100      45.863  42.142  31.076  1.00  0.00           H  
ATOM   1434  CD1 LEU   100      45.592  44.129  30.593  1.00  0.00           C  
ATOM   1435 HD11 LEU   100      44.822  44.893  30.494  1.00  0.00           H  
ATOM   1436 HD12 LEU   100      45.799  43.915  29.544  1.00  0.00           H  
ATOM   1437 HD13 LEU   100      46.569  44.549  30.830  1.00  0.00           H  
ATOM   1438  CD2 LEU   100      45.331  43.207  32.742  1.00  0.00           C  
ATOM   1439 HD21 LEU   100      44.546  43.943  32.919  1.00  0.00           H  
ATOM   1440 HD22 LEU   100      46.328  43.567  32.994  1.00  0.00           H  
ATOM   1441 HD23 LEU   100      45.090  42.261  33.228  1.00  0.00           H  
ATOM   1442  C   LEU   100      44.317  41.238  28.820  1.00  0.00           C  
ATOM   1443  O   LEU   100      45.332  41.664  28.330  1.00  0.00           O  
ATOM   1444  N   GLY   101      44.019  39.935  28.862  1.00  0.00           N  
ATOM   1445  H   GLY   101      43.278  39.591  29.456  1.00  0.00           H  
ATOM   1446  CA  GLY   101      44.814  38.958  28.222  1.00  0.00           C  
ATOM   1447  HA2 GLY   101      44.249  38.032  28.115  1.00  0.00           H  
ATOM   1448  HA3 GLY   101      45.051  39.307  27.217  1.00  0.00           H  
ATOM   1449  C   GLY   101      46.099  38.628  28.951  1.00  0.00           C  
ATOM   1450  O   GLY   101      47.123  38.700  28.241  1.00  0.00           O  
ATOM   1451  N   LYS   102      46.154  38.245  30.201  1.00  0.00           N  
ATOM   1452  H   LYS   102      45.280  38.299  30.704  1.00  0.00           H  
ATOM   1453  CA  LYS   102      47.379  37.813  30.861  1.00  0.00           C  
ATOM   1454  HA  LYS   102      48.047  37.535  30.046  1.00  0.00           H  
ATOM   1455  CB  LYS   102      47.970  39.066  31.722  1.00  0.00           C  
ATOM   1456  HB2 LYS   102      47.210  39.406  32.425  1.00  0.00           H  
ATOM   1457  HB3 LYS   102      48.858  38.771  32.281  1.00  0.00           H  
ATOM   1458  CG  LYS   102      48.520  40.246  30.952  1.00  0.00           C  
ATOM   1459  HG2 LYS   102      49.249  40.005  30.178  1.00  0.00           H  
ATOM   1460  HG3 LYS   102      47.723  40.771  30.425  1.00  0.00           H  
ATOM   1461  CD  LYS   102      49.039  41.374  31.818  1.00  0.00           C  
ATOM   1462  HD2 LYS   102      48.161  41.894  32.202  1.00  0.00           H  
ATOM   1463  HD3 LYS   102      49.513  40.992  32.723  1.00  0.00           H  
ATOM   1464  CE  LYS   102      49.903  42.433  31.101  1.00  0.00           C  
ATOM   1465  HE2 LYS   102      49.746  42.344  30.026  1.00  0.00           H  
ATOM   1466  HE3 LYS   102      49.626  43.431  31.442  1.00  0.00           H  
ATOM   1467  NZ  LYS   102      51.379  42.184  31.443  1.00  0.00           N  
ATOM   1468  HZ1 LYS   102      51.703  41.265  31.177  1.00  0.00           H  
ATOM   1469  HZ2 LYS   102      51.564  42.263  32.433  1.00  0.00           H  
ATOM   1470  HZ3 LYS   102      52.060  42.763  30.972  1.00  0.00           H  
ATOM   1471  C   LYS   102      47.130  36.593  31.717  1.00  0.00           C  
ATOM   1472  O   LYS   102      46.001  36.254  32.000  1.00  0.00           O  
ATOM   1473  N   ASN   103      48.174  35.796  31.976  1.00  0.00           N  
ATOM   1474  H   ASN   103      49.041  36.102  31.558  1.00  0.00           H  
ATOM   1475  CA  ASN   103      48.163  34.480  32.636  1.00  0.00           C  
ATOM   1476  HA  ASN   103      47.269  33.945  32.315  1.00  0.00           H  
ATOM   1477  CB  ASN   103      49.356  33.610  32.121  1.00  0.00           C  
ATOM   1478  HB2 ASN   103      49.509  33.759  31.052  1.00  0.00           H  
ATOM   1479  HB3 ASN   103      50.319  33.938  32.512  1.00  0.00           H  
ATOM   1480  CG  ASN   103      49.235  32.058  32.266  1.00  0.00           C  
ATOM   1481  OD1 ASN   103      50.128  31.361  32.610  1.00  0.00           O  
ATOM   1482  ND2 ASN   103      48.139  31.494  31.898  1.00  0.00           N  
ATOM   1483 HD21 ASN   103      47.343  31.923  31.448  1.00  0.00           H  
ATOM   1484 HD22 ASN   103      48.061  30.494  32.013  1.00  0.00           H  
ATOM   1485  C   ASN   103      48.229  34.509  34.190  1.00  0.00           C  
ATOM   1486  O   ASN   103      48.952  35.383  34.706  1.00  0.00           O  
ATOM   1487  N   GLU   104      47.394  33.674  34.811  1.00  0.00           N  
ATOM   1488  H   GLU   104      46.879  33.066  34.190  1.00  0.00           H  
ATOM   1489  CA  GLU   104      47.220  33.618  36.282  1.00  0.00           C  
ATOM   1490  HA  GLU   104      46.866  34.542  36.739  1.00  0.00           H  
ATOM   1491  CB  GLU   104      46.108  32.599  36.631  1.00  0.00           C  
ATOM   1492  HB2 GLU   104      45.130  32.776  36.182  1.00  0.00           H  
ATOM   1493  HB3 GLU   104      46.425  31.645  36.211  1.00  0.00           H  
ATOM   1494  CG  GLU   104      45.833  32.273  38.090  1.00  0.00           C  
ATOM   1495  HG2 GLU   104      45.109  31.462  38.178  1.00  0.00           H  
ATOM   1496  HG3 GLU   104      46.679  31.868  38.645  1.00  0.00           H  
ATOM   1497  CD  GLU   104      45.412  33.661  38.711  1.00  0.00           C  
ATOM   1498  OE1 GLU   104      46.311  34.568  38.862  1.00  0.00           O  
ATOM   1499  OE2 GLU   104      44.199  33.833  38.906  1.00  0.00           O  
ATOM   1500  C   GLU   104      48.531  33.198  37.070  1.00  0.00           C  
ATOM   1501  O   GLU   104      49.268  32.300  36.618  1.00  0.00           O  
ATOM   1502  N   GLU   105      48.823  33.837  38.211  1.00  0.00           N  
ATOM   1503  H   GLU   105      48.105  34.447  38.575  1.00  0.00           H  
ATOM   1504  CA  GLU   105      49.927  33.496  39.117  1.00  0.00           C  
ATOM   1505  HA  GLU   105      50.844  33.747  38.585  1.00  0.00           H  
ATOM   1506  CB  GLU   105      49.901  34.583  40.250  1.00  0.00           C  
ATOM   1507  HB2 GLU   105      49.747  35.500  39.681  1.00  0.00           H  
ATOM   1508  HB3 GLU   105      49.064  34.448  40.935  1.00  0.00           H  
ATOM   1509  CG  GLU   105      51.132  34.833  41.076  1.00  0.00           C  
ATOM   1510  HG2 GLU   105      50.873  35.645  41.756  1.00  0.00           H  
ATOM   1511  HG3 GLU   105      51.267  33.970  41.729  1.00  0.00           H  
ATOM   1512  CD  GLU   105      52.434  35.041  40.283  1.00  0.00           C  
ATOM   1513  OE1 GLU   105      52.649  36.188  39.823  1.00  0.00           O  
ATOM   1514  OE2 GLU   105      53.139  34.017  40.087  1.00  0.00           O  
ATOM   1515  C   GLU   105      50.052  32.014  39.605  1.00  0.00           C  
ATOM   1516  O   GLU   105      49.035  31.331  39.637  1.00  0.00           O  
ATOM   1517  N   GLY   106      51.213  31.566  40.046  1.00  0.00           N  
ATOM   1518  H   GLY   106      52.041  32.094  39.810  1.00  0.00           H  
ATOM   1519  CA  GLY   106      51.362  30.466  40.985  1.00  0.00           C  
ATOM   1520  HA2 GLY   106      50.852  29.563  40.649  1.00  0.00           H  
ATOM   1521  HA3 GLY   106      52.441  30.325  41.047  1.00  0.00           H  
ATOM   1522  C   GLY   106      50.981  30.815  42.498  1.00  0.00           C  
ATOM   1523  O   GLY   106      51.752  31.373  43.309  1.00  0.00           O  
ATOM   1524  N   ALA   107      49.714  30.581  42.752  1.00  0.00           N  
ATOM   1525  H   ALA   107      49.103  30.168  42.061  1.00  0.00           H  
ATOM   1526  CA  ALA   107      49.081  30.976  44.054  1.00  0.00           C  
ATOM   1527  HA  ALA   107      49.840  31.192  44.806  1.00  0.00           H  
ATOM   1528  CB  ALA   107      48.443  32.341  43.798  1.00  0.00           C  
ATOM   1529  HB1 ALA   107      48.966  33.047  43.154  1.00  0.00           H  
ATOM   1530  HB2 ALA   107      48.212  32.928  44.687  1.00  0.00           H  
ATOM   1531  HB3 ALA   107      47.578  32.114  43.175  1.00  0.00           H  
ATOM   1532  C   ALA   107      48.198  29.829  44.497  1.00  0.00           C  
ATOM   1533  O   ALA   107      46.992  29.879  44.373  1.00  0.00           O  
ATOM   1534  N   PRO   108      48.776  28.859  45.227  1.00  0.00           N  
ATOM   1535  CD  PRO   108      50.208  28.583  45.518  1.00  0.00           C  
ATOM   1536  HD2 PRO   108      50.524  29.391  46.179  1.00  0.00           H  
ATOM   1537  HD3 PRO   108      50.873  28.607  44.655  1.00  0.00           H  
ATOM   1538  CG  PRO   108      50.261  27.229  46.186  1.00  0.00           C  
ATOM   1539  HG2 PRO   108      51.054  27.140  46.927  1.00  0.00           H  
ATOM   1540  HG3 PRO   108      50.284  26.501  45.375  1.00  0.00           H  
ATOM   1541  CB  PRO   108      48.966  27.112  46.920  1.00  0.00           C  
ATOM   1542  HB2 PRO   108      49.094  27.591  47.891  1.00  0.00           H  
ATOM   1543  HB3 PRO   108      48.640  26.076  47.013  1.00  0.00           H  
ATOM   1544  CA  PRO   108      47.950  27.926  46.099  1.00  0.00           C  
ATOM   1545  HA  PRO   108      47.366  27.263  45.460  1.00  0.00           H  
ATOM   1546  C   PRO   108      46.854  28.540  46.979  1.00  0.00           C  
ATOM   1547  O   PRO   108      47.090  29.381  47.844  1.00  0.00           O  
ATOM   1548  N   GLN   109      45.589  28.038  46.793  1.00  0.00           N  
ATOM   1549  H   GLN   109      45.441  27.124  46.391  1.00  0.00           H  
ATOM   1550  CA  GLN   109      44.379  28.644  47.265  1.00  0.00           C  
ATOM   1551  HA  GLN   109      44.301  29.672  46.912  1.00  0.00           H  
ATOM   1552  CB  GLN   109      43.165  27.834  46.691  1.00  0.00           C  
ATOM   1553  HB2 GLN   109      43.391  27.532  45.668  1.00  0.00           H  
ATOM   1554  HB3 GLN   109      43.104  26.865  47.185  1.00  0.00           H  
ATOM   1555  CG  GLN   109      41.905  28.730  46.655  1.00  0.00           C  
ATOM   1556  HG2 GLN   109      41.772  29.049  47.689  1.00  0.00           H  
ATOM   1557  HG3 GLN   109      42.086  29.624  46.059  1.00  0.00           H  
ATOM   1558  CD  GLN   109      40.673  27.970  46.072  1.00  0.00           C  
ATOM   1559  OE1 GLN   109      40.633  26.733  45.970  1.00  0.00           O  
ATOM   1560  NE2 GLN   109      39.595  28.699  45.890  1.00  0.00           N  
ATOM   1561 HE21 GLN   109      39.561  29.705  45.975  1.00  0.00           H  
ATOM   1562 HE22 GLN   109      38.729  28.231  45.666  1.00  0.00           H  
ATOM   1563  C   GLN   109      44.253  28.620  48.796  1.00  0.00           C  
ATOM   1564  O   GLN   109      43.676  29.618  49.246  1.00  0.00           O  
ATOM   1565  N   GLU   110      44.857  27.688  49.538  1.00  0.00           N  
ATOM   1566  H   GLU   110      45.338  26.894  49.141  1.00  0.00           H  
ATOM   1567  CA  GLU   110      44.933  27.887  50.995  1.00  0.00           C  
ATOM   1568  HA  GLU   110      43.882  28.000  51.261  1.00  0.00           H  
ATOM   1569  CB  GLU   110      45.566  26.632  51.557  1.00  0.00           C  
ATOM   1570  HB2 GLU   110      45.567  26.566  52.645  1.00  0.00           H  
ATOM   1571  HB3 GLU   110      45.041  25.736  51.227  1.00  0.00           H  
ATOM   1572  CG  GLU   110      47.043  26.414  51.035  1.00  0.00           C  
ATOM   1573  HG2 GLU   110      47.486  27.330  50.645  1.00  0.00           H  
ATOM   1574  HG3 GLU   110      47.626  26.093  51.898  1.00  0.00           H  
ATOM   1575  CD  GLU   110      47.032  25.322  50.041  1.00  0.00           C  
ATOM   1576  OE1 GLU   110      47.586  24.269  50.458  1.00  0.00           O  
ATOM   1577  OE2 GLU   110      46.494  25.421  48.902  1.00  0.00           O  
ATOM   1578  C   GLU   110      45.640  29.140  51.495  1.00  0.00           C  
ATOM   1579  O   GLU   110      45.323  29.537  52.617  1.00  0.00           O  
ATOM   1580  N   GLY   111      46.473  29.797  50.715  1.00  0.00           N  
ATOM   1581  H   GLY   111      46.595  29.394  49.797  1.00  0.00           H  
ATOM   1582  CA  GLY   111      47.046  31.074  51.065  1.00  0.00           C  
ATOM   1583  HA2 GLY   111      47.146  30.998  52.147  1.00  0.00           H  
ATOM   1584  HA3 GLY   111      48.047  31.194  50.649  1.00  0.00           H  
ATOM   1585  C   GLY   111      46.226  32.317  50.642  1.00  0.00           C  
ATOM   1586  O   GLY   111      46.618  33.398  50.974  1.00  0.00           O  
ATOM   1587  N   ILE   112      45.054  32.177  49.984  1.00  0.00           N  
ATOM   1588  H   ILE   112      44.978  31.240  49.615  1.00  0.00           H  
ATOM   1589  CA  ILE   112      44.000  33.256  49.748  1.00  0.00           C  
ATOM   1590  HA  ILE   112      44.407  34.266  49.706  1.00  0.00           H  
ATOM   1591  CB  ILE   112      43.304  33.003  48.341  1.00  0.00           C  
ATOM   1592  HB  ILE   112      43.070  31.944  48.240  1.00  0.00           H  
ATOM   1593  CG2 ILE   112      42.046  33.794  48.029  1.00  0.00           C  
ATOM   1594 HG21 ILE   112      41.233  33.583  48.724  1.00  0.00           H  
ATOM   1595 HG22 ILE   112      41.861  33.717  46.957  1.00  0.00           H  
ATOM   1596 HG23 ILE   112      42.162  34.859  48.230  1.00  0.00           H  
ATOM   1597  CG1 ILE   112      44.334  33.406  47.271  1.00  0.00           C  
ATOM   1598 HG12 ILE   112      43.920  33.433  46.263  1.00  0.00           H  
ATOM   1599 HG13 ILE   112      44.430  34.490  47.322  1.00  0.00           H  
ATOM   1600  CD1 ILE   112      45.708  32.770  47.233  1.00  0.00           C  
ATOM   1601 HD11 ILE   112      46.212  33.033  46.303  1.00  0.00           H  
ATOM   1602 HD12 ILE   112      45.592  31.698  47.398  1.00  0.00           H  
ATOM   1603 HD13 ILE   112      46.383  33.104  48.020  1.00  0.00           H  
ATOM   1604  C   ILE   112      42.890  33.300  50.791  1.00  0.00           C  
ATOM   1605  O   ILE   112      42.276  34.311  51.180  1.00  0.00           O  
ATOM   1606  N   LEU   113      42.639  32.145  51.386  1.00  0.00           N  
ATOM   1607  H   LEU   113      43.202  31.360  51.093  1.00  0.00           H  
ATOM   1608  CA  LEU   113      41.577  31.919  52.404  1.00  0.00           C  
ATOM   1609  HA  LEU   113      40.742  32.600  52.236  1.00  0.00           H  
ATOM   1610  CB  LEU   113      40.953  30.599  52.162  1.00  0.00           C  
ATOM   1611  HB2 LEU   113      41.670  29.865  51.793  1.00  0.00           H  
ATOM   1612  HB3 LEU   113      40.510  30.263  53.099  1.00  0.00           H  
ATOM   1613  CG  LEU   113      39.858  30.656  51.113  1.00  0.00           C  
ATOM   1614  HG  LEU   113      40.256  31.083  50.192  1.00  0.00           H  
ATOM   1615  CD1 LEU   113      39.361  29.261  50.694  1.00  0.00           C  
ATOM   1616 HD11 LEU   113      38.630  29.297  49.886  1.00  0.00           H  
ATOM   1617 HD12 LEU   113      38.909  28.676  51.495  1.00  0.00           H  
ATOM   1618 HD13 LEU   113      40.244  28.759  50.299  1.00  0.00           H  
ATOM   1619  CD2 LEU   113      38.595  31.365  51.459  1.00  0.00           C  
ATOM   1620 HD21 LEU   113      38.033  31.357  50.525  1.00  0.00           H  
ATOM   1621 HD22 LEU   113      38.675  32.406  51.770  1.00  0.00           H  
ATOM   1622 HD23 LEU   113      38.022  30.769  52.169  1.00  0.00           H  
ATOM   1623  C   LEU   113      41.933  31.875  53.937  1.00  0.00           C  
ATOM   1624  O   LEU   113      41.119  32.068  54.822  1.00  0.00           O  
ATOM   1625  N   GLU   114      43.227  31.798  54.252  1.00  0.00           N  
ATOM   1626  H   GLU   114      43.902  31.679  53.510  1.00  0.00           H  
ATOM   1627  CA  GLU   114      43.811  32.163  55.510  1.00  0.00           C  
ATOM   1628  HA  GLU   114      43.368  31.572  56.312  1.00  0.00           H  
ATOM   1629  CB  GLU   114      45.331  32.018  55.518  1.00  0.00           C  
ATOM   1630  HB2 GLU   114      45.608  30.964  55.551  1.00  0.00           H  
ATOM   1631  HB3 GLU   114      45.697  32.253  54.519  1.00  0.00           H  
ATOM   1632  CG  GLU   114      46.177  32.777  56.600  1.00  0.00           C  
ATOM   1633  HG2 GLU   114      47.241  32.576  56.474  1.00  0.00           H  
ATOM   1634  HG3 GLU   114      46.126  33.857  56.459  1.00  0.00           H  
ATOM   1635  CD  GLU   114      45.764  32.480  58.076  1.00  0.00           C  
ATOM   1636  OE1 GLU   114      46.347  33.120  58.937  1.00  0.00           O  
ATOM   1637  OE2 GLU   114      45.013  31.558  58.386  1.00  0.00           O  
ATOM   1638  C   GLU   114      43.383  33.685  55.789  1.00  0.00           C  
ATOM   1639  O   GLU   114      43.639  34.625  55.034  1.00  0.00           O  
ATOM   1640  N   ASP   115      42.701  33.876  56.869  1.00  0.00           N  
ATOM   1641  H   ASP   115      42.481  33.051  57.409  1.00  0.00           H  
ATOM   1642  CA  ASP   115      42.246  35.108  57.433  1.00  0.00           C  
ATOM   1643  HA  ASP   115      41.543  34.671  58.142  1.00  0.00           H  
ATOM   1644  CB  ASP   115      43.355  35.886  58.121  1.00  0.00           C  
ATOM   1645  HB2 ASP   115      44.105  36.044  57.345  1.00  0.00           H  
ATOM   1646  HB3 ASP   115      43.003  36.855  58.474  1.00  0.00           H  
ATOM   1647  CG  ASP   115      43.952  35.086  59.267  1.00  0.00           C  
ATOM   1648  OD1 ASP   115      44.800  35.654  60.068  1.00  0.00           O  
ATOM   1649  OD2 ASP   115      43.462  33.981  59.633  1.00  0.00           O  
ATOM   1650  C   ASP   115      41.297  35.858  56.416  1.00  0.00           C  
ATOM   1651  O   ASP   115      41.374  37.034  56.203  1.00  0.00           O  
ATOM   1652  N   MET   116      40.304  35.092  55.929  1.00  0.00           N  
ATOM   1653  H   MET   116      40.439  34.091  55.969  1.00  0.00           H  
ATOM   1654  CA  MET   116      39.305  35.586  54.916  1.00  0.00           C  
ATOM   1655  HA  MET   116      39.999  35.755  54.092  1.00  0.00           H  
ATOM   1656  CB  MET   116      38.405  34.394  54.476  1.00  0.00           C  
ATOM   1657  HB2 MET   116      39.063  33.642  54.042  1.00  0.00           H  
ATOM   1658  HB3 MET   116      37.972  33.917  55.355  1.00  0.00           H  
ATOM   1659  CG  MET   116      37.293  34.714  53.525  1.00  0.00           C  
ATOM   1660  HG2 MET   116      36.566  35.365  54.009  1.00  0.00           H  
ATOM   1661  HG3 MET   116      37.630  35.240  52.632  1.00  0.00           H  
ATOM   1662  SD  MET   116      36.335  33.271  53.090  1.00  0.00           S  
ATOM   1663  CE  MET   116      35.391  32.989  54.551  1.00  0.00           C  
ATOM   1664  HE1 MET   116      35.997  32.905  55.454  1.00  0.00           H  
ATOM   1665  HE2 MET   116      34.766  32.113  54.378  1.00  0.00           H  
ATOM   1666  HE3 MET   116      34.817  33.885  54.785  1.00  0.00           H  
ATOM   1667  C   MET   116      38.506  36.827  55.309  1.00  0.00           C  
ATOM   1668  O   MET   116      38.194  37.615  54.358  1.00  0.00           O  
ATOM   1669  N   PRO   117      38.137  37.152  56.582  1.00  0.00           N  
ATOM   1670  CD  PRO   117      38.024  36.188  57.696  1.00  0.00           C  
ATOM   1671  HD2 PRO   117      38.918  36.202  58.319  1.00  0.00           H  
ATOM   1672  HD3 PRO   117      37.914  35.219  57.209  1.00  0.00           H  
ATOM   1673  CG  PRO   117      36.771  36.647  58.362  1.00  0.00           C  
ATOM   1674  HG2 PRO   117      36.836  36.386  59.419  1.00  0.00           H  
ATOM   1675  HG3 PRO   117      35.919  36.193  57.856  1.00  0.00           H  
ATOM   1676  CB  PRO   117      36.749  38.206  58.133  1.00  0.00           C  
ATOM   1677  HB2 PRO   117      37.237  38.739  58.949  1.00  0.00           H  
ATOM   1678  HB3 PRO   117      35.706  38.516  58.064  1.00  0.00           H  
ATOM   1679  CA  PRO   117      37.538  38.467  56.880  1.00  0.00           C  
ATOM   1680  HA  PRO   117      36.828  38.788  56.118  1.00  0.00           H  
ATOM   1681  C   PRO   117      38.533  39.640  57.018  1.00  0.00           C  
ATOM   1682  O   PRO   117      38.114  40.719  57.303  1.00  0.00           O  
ATOM   1683  N   VAL   118      39.915  39.456  56.912  1.00  0.00           N  
ATOM   1684  H   VAL   118      40.351  38.591  56.625  1.00  0.00           H  
ATOM   1685  CA  VAL   118      40.850  40.572  57.296  1.00  0.00           C  
ATOM   1686  HA  VAL   118      40.195  41.333  57.719  1.00  0.00           H  
ATOM   1687  CB  VAL   118      41.943  39.978  58.192  1.00  0.00           C  
ATOM   1688  HB  VAL   118      42.557  39.217  57.710  1.00  0.00           H  
ATOM   1689  CG1 VAL   118      42.953  40.986  58.534  1.00  0.00           C  
ATOM   1690 HG11 VAL   118      42.546  41.974  58.751  1.00  0.00           H  
ATOM   1691 HG12 VAL   118      43.725  41.098  57.772  1.00  0.00           H  
ATOM   1692 HG13 VAL   118      43.486  40.651  59.424  1.00  0.00           H  
ATOM   1693  CG2 VAL   118      41.113  39.565  59.426  1.00  0.00           C  
ATOM   1694 HG21 VAL   118      40.337  38.844  59.171  1.00  0.00           H  
ATOM   1695 HG22 VAL   118      40.578  40.431  59.817  1.00  0.00           H  
ATOM   1696 HG23 VAL   118      41.762  39.087  60.160  1.00  0.00           H  
ATOM   1697  C   VAL   118      41.478  41.192  56.013  1.00  0.00           C  
ATOM   1698  O   VAL   118      41.972  42.303  56.006  1.00  0.00           O  
ATOM   1699  N   ASP   119      41.190  40.558  54.892  1.00  0.00           N  
ATOM   1700  H   ASP   119      40.583  39.762  55.024  1.00  0.00           H  
ATOM   1701  CA  ASP   119      41.497  41.021  53.527  1.00  0.00           C  
ATOM   1702  HA  ASP   119      41.717  42.084  53.624  1.00  0.00           H  
ATOM   1703  CB  ASP   119      42.807  40.340  52.975  1.00  0.00           C  
ATOM   1704  HB2 ASP   119      42.760  39.255  53.068  1.00  0.00           H  
ATOM   1705  HB3 ASP   119      42.964  40.606  51.929  1.00  0.00           H  
ATOM   1706  CG  ASP   119      44.088  40.879  53.575  1.00  0.00           C  
ATOM   1707  OD1 ASP   119      44.609  40.210  54.518  1.00  0.00           O  
ATOM   1708  OD2 ASP   119      44.640  41.835  52.998  1.00  0.00           O  
ATOM   1709  C   ASP   119      40.413  40.914  52.393  1.00  0.00           C  
ATOM   1710  O   ASP   119      39.456  40.201  52.613  1.00  0.00           O  
ATOM   1711  N   PRO   120      40.516  41.663  51.306  1.00  0.00           N  
ATOM   1712  CD  PRO   120      41.405  42.771  51.021  1.00  0.00           C  
ATOM   1713  HD2 PRO   120      42.317  42.329  50.619  1.00  0.00           H  
ATOM   1714  HD3 PRO   120      41.514  43.378  51.920  1.00  0.00           H  
ATOM   1715  CG  PRO   120      40.736  43.614  49.914  1.00  0.00           C  
ATOM   1716  HG2 PRO   120      41.420  44.122  49.234  1.00  0.00           H  
ATOM   1717  HG3 PRO   120      39.889  44.189  50.287  1.00  0.00           H  
ATOM   1718  CB  PRO   120      40.073  42.509  49.077  1.00  0.00           C  
ATOM   1719  HB2 PRO   120      40.672  41.907  48.393  1.00  0.00           H  
ATOM   1720  HB3 PRO   120      39.201  42.811  48.497  1.00  0.00           H  
ATOM   1721  CA  PRO   120      39.621  41.481  50.127  1.00  0.00           C  
ATOM   1722  HA  PRO   120      38.629  41.866  50.360  1.00  0.00           H  
ATOM   1723  C   PRO   120      39.406  40.060  49.586  1.00  0.00           C  
ATOM   1724  O   PRO   120      40.237  39.213  49.972  1.00  0.00           O  
ATOM   1725  N   ASP   121      38.320  39.915  48.823  1.00  0.00           N  
ATOM   1726  H   ASP   121      37.693  40.693  48.674  1.00  0.00           H  
ATOM   1727  CA  ASP   121      37.946  38.625  48.211  1.00  0.00           C  
ATOM   1728  HA  ASP   121      38.480  37.834  48.737  1.00  0.00           H  
ATOM   1729  CB  ASP   121      36.435  38.378  48.232  1.00  0.00           C  
ATOM   1730  HB2 ASP   121      35.859  39.234  47.880  1.00  0.00           H  
ATOM   1731  HB3 ASP   121      36.293  37.497  47.605  1.00  0.00           H  
ATOM   1732  CG  ASP   121      35.812  37.930  49.604  1.00  0.00           C  
ATOM   1733  OD1 ASP   121      36.519  37.641  50.574  1.00  0.00           O  
ATOM   1734  OD2 ASP   121      34.577  37.849  49.726  1.00  0.00           O  
ATOM   1735  C   ASP   121      38.392  38.646  46.713  1.00  0.00           C  
ATOM   1736  O   ASP   121      38.886  37.616  46.199  1.00  0.00           O  
ATOM   1737  N   ASN   122      38.449  39.821  46.038  1.00  0.00           N  
ATOM   1738  H   ASN   122      38.190  40.640  46.570  1.00  0.00           H  
ATOM   1739  CA  ASN   122      39.086  40.132  44.762  1.00  0.00           C  
ATOM   1740  HA  ASN   122      38.788  39.297  44.127  1.00  0.00           H  
ATOM   1741  CB  ASN   122      38.452  41.390  44.129  1.00  0.00           C  
ATOM   1742  HB2 ASN   122      37.373  41.257  44.053  1.00  0.00           H  
ATOM   1743  HB3 ASN   122      38.547  42.237  44.808  1.00  0.00           H  
ATOM   1744  CG  ASN   122      38.838  41.804  42.740  1.00  0.00           C  
ATOM   1745  OD1 ASN   122      39.626  41.145  42.068  1.00  0.00           O  
ATOM   1746  ND2 ASN   122      38.326  42.898  42.284  1.00  0.00           N  
ATOM   1747 HD21 ASN   122      37.735  43.403  42.930  1.00  0.00           H  
ATOM   1748 HD22 ASN   122      38.432  43.213  41.330  1.00  0.00           H  
ATOM   1749  C   ASN   122      40.664  40.196  44.921  1.00  0.00           C  
ATOM   1750  O   ASN   122      41.211  40.895  45.760  1.00  0.00           O  
ATOM   1751  N   GLU   123      41.425  39.378  44.155  1.00  0.00           N  
ATOM   1752  H   GLU   123      41.060  38.734  43.468  1.00  0.00           H  
ATOM   1753  CA  GLU   123      42.845  39.292  44.275  1.00  0.00           C  
ATOM   1754  HA  GLU   123      42.937  39.077  45.340  1.00  0.00           H  
ATOM   1755  CB  GLU   123      43.297  37.943  43.608  1.00  0.00           C  
ATOM   1756  HB2 GLU   123      43.203  38.088  42.532  1.00  0.00           H  
ATOM   1757  HB3 GLU   123      44.356  37.822  43.833  1.00  0.00           H  
ATOM   1758  CG  GLU   123      42.507  36.653  44.066  1.00  0.00           C  
ATOM   1759  HG2 GLU   123      42.887  36.379  45.050  1.00  0.00           H  
ATOM   1760  HG3 GLU   123      41.419  36.705  44.017  1.00  0.00           H  
ATOM   1761  CD  GLU   123      42.873  35.413  43.169  1.00  0.00           C  
ATOM   1762  OE1 GLU   123      43.989  35.366  42.600  1.00  0.00           O  
ATOM   1763  OE2 GLU   123      42.047  34.475  43.045  1.00  0.00           O  
ATOM   1764  C   GLU   123      43.636  40.553  43.849  1.00  0.00           C  
ATOM   1765  O   GLU   123      44.871  40.425  44.043  1.00  0.00           O  
ATOM   1766  N   ALA   124      43.088  41.625  43.379  1.00  0.00           N  
ATOM   1767  H   ALA   124      42.084  41.727  43.334  1.00  0.00           H  
ATOM   1768  CA  ALA   124      43.847  42.671  42.684  1.00  0.00           C  
ATOM   1769  HA  ALA   124      44.789  42.900  43.182  1.00  0.00           H  
ATOM   1770  CB  ALA   124      44.150  42.230  41.305  1.00  0.00           C  
ATOM   1771  HB1 ALA   124      44.548  43.022  40.671  1.00  0.00           H  
ATOM   1772  HB2 ALA   124      43.152  42.073  40.895  1.00  0.00           H  
ATOM   1773  HB3 ALA   124      44.747  41.321  41.222  1.00  0.00           H  
ATOM   1774  C   ALA   124      42.963  43.980  42.820  1.00  0.00           C  
ATOM   1775  O   ALA   124      41.784  43.905  42.749  1.00  0.00           O  
ATOM   1776  N   TYR   125      43.527  45.125  43.036  1.00  0.00           N  
ATOM   1777  H   TYR   125      44.528  45.206  43.139  1.00  0.00           H  
ATOM   1778  CA  TYR   125      42.860  46.426  43.200  1.00  0.00           C  
ATOM   1779  HA  TYR   125      41.989  46.358  43.851  1.00  0.00           H  
ATOM   1780  CB  TYR   125      43.650  47.387  43.955  1.00  0.00           C  
ATOM   1781  HB2 TYR   125      44.061  46.998  44.887  1.00  0.00           H  
ATOM   1782  HB3 TYR   125      44.557  47.667  43.420  1.00  0.00           H  
ATOM   1783  CG  TYR   125      42.929  48.695  44.245  1.00  0.00           C  
ATOM   1784  CD1 TYR   125      43.004  49.777  43.395  1.00  0.00           C  
ATOM   1785  HD1 TYR   125      43.560  49.800  42.469  1.00  0.00           H  
ATOM   1786  CE1 TYR   125      42.382  50.957  43.721  1.00  0.00           C  
ATOM   1787  HE1 TYR   125      42.459  51.879  43.163  1.00  0.00           H  
ATOM   1788  CZ  TYR   125      41.634  51.064  44.858  1.00  0.00           C  
ATOM   1789  OH  TYR   125      41.027  52.270  45.115  1.00  0.00           O  
ATOM   1790  HH  TYR   125      40.644  52.264  45.995  1.00  0.00           H  
ATOM   1791  CE2 TYR   125      41.447  49.961  45.732  1.00  0.00           C  
ATOM   1792  HE2 TYR   125      40.888  49.999  46.655  1.00  0.00           H  
ATOM   1793  CD2 TYR   125      42.112  48.779  45.407  1.00  0.00           C  
ATOM   1794  HD2 TYR   125      41.947  47.873  45.971  1.00  0.00           H  
ATOM   1795  C   TYR   125      42.437  46.842  41.808  1.00  0.00           C  
ATOM   1796  O   TYR   125      43.035  46.670  40.753  1.00  0.00           O  
ATOM   1797  N   GLU   126      41.299  47.492  41.843  1.00  0.00           N  
ATOM   1798  H   GLU   126      40.800  47.625  42.711  1.00  0.00           H  
ATOM   1799  CA  GLU   126      40.499  47.781  40.633  1.00  0.00           C  
ATOM   1800  HA  GLU   126      41.173  47.976  39.799  1.00  0.00           H  
ATOM   1801  CB  GLU   126      39.647  46.476  40.383  1.00  0.00           C  
ATOM   1802  HB2 GLU   126      40.190  45.550  40.577  1.00  0.00           H  
ATOM   1803  HB3 GLU   126      38.882  46.515  41.158  1.00  0.00           H  
ATOM   1804  CG  GLU   126      38.977  46.273  38.982  1.00  0.00           C  
ATOM   1805  HG2 GLU   126      38.117  46.939  38.905  1.00  0.00           H  
ATOM   1806  HG3 GLU   126      39.684  46.634  38.236  1.00  0.00           H  
ATOM   1807  CD  GLU   126      38.566  44.815  38.898  1.00  0.00           C  
ATOM   1808  OE1 GLU   126      37.661  44.462  39.709  1.00  0.00           O  
ATOM   1809  OE2 GLU   126      38.991  43.961  38.096  1.00  0.00           O  
ATOM   1810  C   GLU   126      39.663  49.068  40.679  1.00  0.00           C  
ATOM   1811  O   GLU   126      39.022  49.380  41.619  1.00  0.00           O  
ATOM   1812  N   MET   127      39.540  49.679  39.482  1.00  0.00           N  
ATOM   1813  H   MET   127      40.224  49.443  38.777  1.00  0.00           H  
ATOM   1814  CA  MET   127      38.615  50.809  39.290  1.00  0.00           C  
ATOM   1815  HA  MET   127      38.877  51.459  40.124  1.00  0.00           H  
ATOM   1816  CB  MET   127      38.964  51.559  37.986  1.00  0.00           C  
ATOM   1817  HB2 MET   127      38.933  50.851  37.157  1.00  0.00           H  
ATOM   1818  HB3 MET   127      38.193  52.271  37.692  1.00  0.00           H  
ATOM   1819  CG  MET   127      40.218  52.470  38.054  1.00  0.00           C  
ATOM   1820  HG2 MET   127      41.135  51.902  38.208  1.00  0.00           H  
ATOM   1821  HG3 MET   127      40.335  53.011  37.115  1.00  0.00           H  
ATOM   1822  SD  MET   127      39.940  53.612  39.413  1.00  0.00           S  
ATOM   1823  CE  MET   127      41.199  53.129  40.575  1.00  0.00           C  
ATOM   1824  HE1 MET   127      42.113  53.410  40.052  1.00  0.00           H  
ATOM   1825  HE2 MET   127      41.270  52.060  40.776  1.00  0.00           H  
ATOM   1826  HE3 MET   127      41.152  53.747  41.471  1.00  0.00           H  
ATOM   1827  C   MET   127      37.136  50.419  39.273  1.00  0.00           C  
ATOM   1828  O   MET   127      36.804  49.386  38.627  1.00  0.00           O  
ATOM   1829  N   PRO   128      36.279  51.304  39.733  1.00  0.00           N  
ATOM   1830  CD  PRO   128      36.551  52.631  40.257  1.00  0.00           C  
ATOM   1831  HD2 PRO   128      36.791  53.307  39.437  1.00  0.00           H  
ATOM   1832  HD3 PRO   128      37.404  52.599  40.935  1.00  0.00           H  
ATOM   1833  CG  PRO   128      35.274  53.059  40.929  1.00  0.00           C  
ATOM   1834  HG2 PRO   128      35.270  54.142  41.050  1.00  0.00           H  
ATOM   1835  HG3 PRO   128      35.247  52.600  41.917  1.00  0.00           H  
ATOM   1836  CB  PRO   128      34.098  52.519  40.159  1.00  0.00           C  
ATOM   1837  HB2 PRO   128      33.806  53.258  39.413  1.00  0.00           H  
ATOM   1838  HB3 PRO   128      33.191  52.254  40.702  1.00  0.00           H  
ATOM   1839  CA  PRO   128      34.817  51.209  39.471  1.00  0.00           C  
ATOM   1840  HA  PRO   128      34.312  50.322  39.854  1.00  0.00           H  
ATOM   1841  C   PRO   128      34.483  51.337  38.026  1.00  0.00           C  
ATOM   1842  O   PRO   128      35.345  51.686  37.238  1.00  0.00           O  
ATOM   1843  N   SER   129      33.328  50.700  37.724  1.00  0.00           N  
ATOM   1844  H   SER   129      32.817  50.235  38.462  1.00  0.00           H  
ATOM   1845  CA  SER   129      32.861  50.721  36.275  1.00  0.00           C  
ATOM   1846  HA  SER   129      33.095  51.731  35.938  1.00  0.00           H  
ATOM   1847  CB  SER   129      33.687  49.603  35.531  1.00  0.00           C  
ATOM   1848  HB2 SER   129      33.685  49.823  34.463  1.00  0.00           H  
ATOM   1849  HB3 SER   129      34.724  49.546  35.863  1.00  0.00           H  
ATOM   1850  OG  SER   129      33.122  48.319  35.825  1.00  0.00           O  
ATOM   1851  HG  SER   129      33.777  47.927  36.408  1.00  0.00           H  
ATOM   1852  C   SER   129      31.394  50.479  35.964  1.00  0.00           C  
ATOM   1853  O   SER   129      30.531  50.618  36.887  1.00  0.00           O  
ATOM   1854  N   GLU   130      31.036  50.186  34.694  1.00  0.00           N  
ATOM   1855  H   GLU   130      31.693  50.185  33.926  1.00  0.00           H  
ATOM   1856  CA  GLU   130      29.665  49.790  34.323  1.00  0.00           C  
ATOM   1857  HA  GLU   130      28.960  50.609  34.466  1.00  0.00           H  
ATOM   1858  CB  GLU   130      29.555  49.299  32.820  1.00  0.00           C  
ATOM   1859  HB2 GLU   130      30.067  48.349  32.666  1.00  0.00           H  
ATOM   1860  HB3 GLU   130      28.498  49.053  32.714  1.00  0.00           H  
ATOM   1861  CG  GLU   130      29.807  50.333  31.730  1.00  0.00           C  
ATOM   1862  HG2 GLU   130      29.656  49.955  30.718  1.00  0.00           H  
ATOM   1863  HG3 GLU   130      29.017  51.073  31.860  1.00  0.00           H  
ATOM   1864  CD  GLU   130      31.197  50.923  31.619  1.00  0.00           C  
ATOM   1865  OE1 GLU   130      31.273  51.720  30.687  1.00  0.00           O  
ATOM   1866  OE2 GLU   130      32.196  50.623  32.276  1.00  0.00           O  
ATOM   1867  C   GLU   130      29.068  48.611  35.093  1.00  0.00           C  
ATOM   1868  O   GLU   130      27.869  48.455  35.181  1.00  0.00           O  
ATOM   1869  N   GLU   131      29.866  47.798  35.828  1.00  0.00           N  
ATOM   1870  H   GLU   131      30.832  48.089  35.880  1.00  0.00           H  
ATOM   1871  CA  GLU   131      29.424  46.713  36.721  1.00  0.00           C  
ATOM   1872  HA  GLU   131      28.628  46.103  36.293  1.00  0.00           H  
ATOM   1873  CB  GLU   131      30.678  45.829  36.916  1.00  0.00           C  
ATOM   1874  HB2 GLU   131      31.398  46.457  37.440  1.00  0.00           H  
ATOM   1875  HB3 GLU   131      30.454  44.933  37.495  1.00  0.00           H  
ATOM   1876  CG  GLU   131      31.386  45.212  35.608  1.00  0.00           C  
ATOM   1877  HG2 GLU   131      31.601  46.006  34.893  1.00  0.00           H  
ATOM   1878  HG3 GLU   131      32.339  44.708  35.773  1.00  0.00           H  
ATOM   1879  CD  GLU   131      30.502  44.141  34.929  1.00  0.00           C  
ATOM   1880  OE1 GLU   131      29.216  44.162  34.928  1.00  0.00           O  
ATOM   1881  OE2 GLU   131      31.052  43.040  34.643  1.00  0.00           O  
ATOM   1882  C   GLU   131      28.961  47.192  38.072  1.00  0.00           C  
ATOM   1883  O   GLU   131      28.473  46.396  38.901  1.00  0.00           O  
ATOM   1884  N   GLY   132      29.052  48.468  38.379  1.00  0.00           N  
ATOM   1885  H   GLY   132      29.652  49.009  37.773  1.00  0.00           H  
ATOM   1886  CA  GLY   132      28.893  48.968  39.698  1.00  0.00           C  
ATOM   1887  HA2 GLY   132      28.567  50.005  39.616  1.00  0.00           H  
ATOM   1888  HA3 GLY   132      28.048  48.471  40.175  1.00  0.00           H  
ATOM   1889  C   GLY   132      30.211  48.882  40.429  1.00  0.00           C  
ATOM   1890  O   GLY   132      31.218  48.795  39.786  1.00  0.00           O  
ATOM   1891  N   TYR   133      30.194  48.925  41.767  1.00  0.00           N  
ATOM   1892  H   TYR   133      29.306  49.100  42.215  1.00  0.00           H  
ATOM   1893  CA  TYR   133      31.427  48.725  42.509  1.00  0.00           C  
ATOM   1894  HA  TYR   133      32.050  47.949  42.063  1.00  0.00           H  
ATOM   1895  CB  TYR   133      32.244  50.008  42.760  1.00  0.00           C  
ATOM   1896  HB2 TYR   133      32.168  50.646  41.880  1.00  0.00           H  
ATOM   1897  HB3 TYR   133      31.849  50.453  43.673  1.00  0.00           H  
ATOM   1898  CG  TYR   133      33.638  49.830  43.240  1.00  0.00           C  
ATOM   1899  CD1 TYR   133      34.523  49.067  42.471  1.00  0.00           C  
ATOM   1900  HD1 TYR   133      34.085  48.490  41.670  1.00  0.00           H  
ATOM   1901  CE1 TYR   133      35.874  49.053  42.726  1.00  0.00           C  
ATOM   1902  HE1 TYR   133      36.518  48.348  42.222  1.00  0.00           H  
ATOM   1903  CZ  TYR   133      36.443  49.940  43.690  1.00  0.00           C  
ATOM   1904  OH  TYR   133      37.791  49.925  43.881  1.00  0.00           O  
ATOM   1905  HH  TYR   133      38.305  49.705  43.101  1.00  0.00           H  
ATOM   1906  CE2 TYR   133      35.531  50.665  44.500  1.00  0.00           C  
ATOM   1907  HE2 TYR   133      35.979  51.249  45.290  1.00  0.00           H  
ATOM   1908  CD2 TYR   133      34.173  50.599  44.296  1.00  0.00           C  
ATOM   1909  HD2 TYR   133      33.448  51.139  44.887  1.00  0.00           H  
ATOM   1910  C   TYR   133      31.112  48.116  43.858  1.00  0.00           C  
ATOM   1911  O   TYR   133      30.019  48.299  44.447  1.00  0.00           O  
ATOM   1912  N   GLN   134      31.997  47.324  44.488  1.00  0.00           N  
ATOM   1913  H   GLN   134      32.783  47.110  43.890  1.00  0.00           H  
ATOM   1914  CA  GLN   134      31.932  46.786  45.772  1.00  0.00           C  
ATOM   1915  HA  GLN   134      31.409  47.527  46.378  1.00  0.00           H  
ATOM   1916  CB  GLN   134      31.153  45.427  45.739  1.00  0.00           C  
ATOM   1917  HB2 GLN   134      30.776  45.187  46.733  1.00  0.00           H  
ATOM   1918  HB3 GLN   134      30.310  45.509  45.053  1.00  0.00           H  
ATOM   1919  CG  GLN   134      31.998  44.303  45.135  1.00  0.00           C  
ATOM   1920  HG2 GLN   134      31.318  43.760  44.478  1.00  0.00           H  
ATOM   1921  HG3 GLN   134      32.796  44.729  44.528  1.00  0.00           H  
ATOM   1922  CD  GLN   134      32.516  43.193  46.120  1.00  0.00           C  
ATOM   1923  OE1 GLN   134      31.736  42.431  46.677  1.00  0.00           O  
ATOM   1924  NE2 GLN   134      33.799  43.092  46.282  1.00  0.00           N  
ATOM   1925 HE21 GLN   134      34.519  43.660  45.860  1.00  0.00           H  
ATOM   1926 HE22 GLN   134      33.964  42.249  46.814  1.00  0.00           H  
ATOM   1927  C   GLN   134      33.176  46.623  46.547  1.00  0.00           C  
ATOM   1928  O   GLN   134      33.169  46.371  47.773  1.00  0.00           O  
ATOM   1929  N   ASP   135      34.364  46.742  45.952  1.00  0.00           N  
ATOM   1930  H   ASP   135      34.360  47.124  45.017  1.00  0.00           H  
ATOM   1931  CA  ASP   135      35.654  46.751  46.691  1.00  0.00           C  
ATOM   1932  HA  ASP   135      35.690  45.978  47.459  1.00  0.00           H  
ATOM   1933  CB  ASP   135      36.791  46.299  45.671  1.00  0.00           C  
ATOM   1934  HB2 ASP   135      37.012  47.131  45.002  1.00  0.00           H  
ATOM   1935  HB3 ASP   135      37.673  46.169  46.298  1.00  0.00           H  
ATOM   1936  CG  ASP   135      36.638  44.999  44.922  1.00  0.00           C  
ATOM   1937  OD1 ASP   135      37.057  44.986  43.737  1.00  0.00           O  
ATOM   1938  OD2 ASP   135      36.293  43.914  45.437  1.00  0.00           O  
ATOM   1939  C   ASP   135      36.032  48.117  47.416  1.00  0.00           C  
ATOM   1940  O   ASP   135      37.112  48.665  47.357  1.00  0.00           O  
ATOM   1941  N   TYR   136      34.992  48.624  48.156  1.00  0.00           N  
ATOM   1942  H   TYR   136      34.239  47.966  48.305  1.00  0.00           H  
ATOM   1943  CA  TYR   136      35.064  49.873  48.928  1.00  0.00           C  
ATOM   1944  HA  TYR   136      35.457  50.709  48.350  1.00  0.00           H  
ATOM   1945  CB  TYR   136      33.637  50.276  49.306  1.00  0.00           C  
ATOM   1946  HB2 TYR   136      33.251  49.501  49.969  1.00  0.00           H  
ATOM   1947  HB3 TYR   136      33.575  51.164  49.936  1.00  0.00           H  
ATOM   1948  CG  TYR   136      32.594  50.570  48.174  1.00  0.00           C  
ATOM   1949  CD1 TYR   136      31.474  49.763  48.094  1.00  0.00           C  
ATOM   1950  HD1 TYR   136      31.423  48.859  48.684  1.00  0.00           H  
ATOM   1951  CE1 TYR   136      30.344  50.166  47.372  1.00  0.00           C  
ATOM   1952  HE1 TYR   136      29.446  49.570  47.301  1.00  0.00           H  
ATOM   1953  CZ  TYR   136      30.406  51.397  46.632  1.00  0.00           C  
ATOM   1954  OH  TYR   136      29.404  51.744  45.788  1.00  0.00           O  
ATOM   1955  HH  TYR   136      28.557  51.381  46.058  1.00  0.00           H  
ATOM   1956  CE2 TYR   136      31.568  52.135  46.576  1.00  0.00           C  
ATOM   1957  HE2 TYR   136      31.594  53.093  46.078  1.00  0.00           H  
ATOM   1958  CD2 TYR   136      32.706  51.730  47.394  1.00  0.00           C  
ATOM   1959  HD2 TYR   136      33.567  52.381  47.381  1.00  0.00           H  
ATOM   1960  C   TYR   136      35.911  49.790  50.194  1.00  0.00           C  
ATOM   1961  O   TYR   136      36.000  48.679  50.752  1.00  0.00           O  
ATOM   1962  N   GLU   137      36.575  50.826  50.632  1.00  0.00           N  
ATOM   1963  H   GLU   137      36.548  51.619  50.007  1.00  0.00           H  
ATOM   1964  CA  GLU   137      37.305  50.949  51.912  1.00  0.00           C  
ATOM   1965  HA  GLU   137      38.156  50.286  52.065  1.00  0.00           H  
ATOM   1966  CB  GLU   137      37.892  52.375  51.831  1.00  0.00           C  
ATOM   1967  HB2 GLU   137      38.392  52.426  50.863  1.00  0.00           H  
ATOM   1968  HB3 GLU   137      37.066  53.081  51.748  1.00  0.00           H  
ATOM   1969  CG  GLU   137      38.798  52.839  52.941  1.00  0.00           C  
ATOM   1970  HG2 GLU   137      39.164  53.828  52.667  1.00  0.00           H  
ATOM   1971  HG3 GLU   137      38.214  53.045  53.838  1.00  0.00           H  
ATOM   1972  CD  GLU   137      40.117  52.085  53.081  1.00  0.00           C  
ATOM   1973  OE1 GLU   137      40.793  52.239  54.065  1.00  0.00           O  
ATOM   1974  OE2 GLU   137      40.476  51.327  52.202  1.00  0.00           O  
ATOM   1975  C   GLU   137      36.403  50.822  53.106  1.00  0.00           C  
ATOM   1976  O   GLU   137      35.330  51.420  53.031  1.00  0.00           O  
ATOM   1977  N   PRO   138      36.727  50.107  54.223  1.00  0.00           N  
ATOM   1978  CD  PRO   138      37.818  49.117  54.275  1.00  0.00           C  
ATOM   1979  HD2 PRO   138      38.709  49.678  54.556  1.00  0.00           H  
ATOM   1980  HD3 PRO   138      37.912  48.646  53.297  1.00  0.00           H  
ATOM   1981  CG  PRO   138      37.439  47.993  55.247  1.00  0.00           C  
ATOM   1982  HG2 PRO   138      38.312  47.604  55.772  1.00  0.00           H  
ATOM   1983  HG3 PRO   138      36.883  47.192  54.760  1.00  0.00           H  
ATOM   1984  CB  PRO   138      36.550  48.761  56.189  1.00  0.00           C  
ATOM   1985  HB2 PRO   138      37.130  49.319  56.925  1.00  0.00           H  
ATOM   1986  HB3 PRO   138      35.808  48.120  56.666  1.00  0.00           H  
ATOM   1987  CA  PRO   138      35.779  49.642  55.248  1.00  0.00           C  
ATOM   1988  HA  PRO   138      35.024  48.967  54.846  1.00  0.00           H  
ATOM   1989  C   PRO   138      35.139  50.839  56.020  1.00  0.00           C  
ATOM   1990  O   PRO   138      35.893  51.762  56.423  1.00  0.00           O  
ATOM   1991  N   GLU   139      33.874  50.763  56.353  1.00  0.00           N  
ATOM   1992  H   GLU   139      33.332  49.965  56.053  1.00  0.00           H  
ATOM   1993  CA  GLU   139      33.041  51.649  57.176  1.00  0.00           C  
ATOM   1994  HA  GLU   139      33.548  52.610  57.095  1.00  0.00           H  
ATOM   1995  CB  GLU   139      31.642  51.867  56.525  1.00  0.00           C  
ATOM   1996  HB2 GLU   139      31.322  52.902  56.644  1.00  0.00           H  
ATOM   1997  HB3 GLU   139      31.699  51.829  55.437  1.00  0.00           H  
ATOM   1998  CG  GLU   139      30.508  50.936  57.008  1.00  0.00           C  
ATOM   1999  HG2 GLU   139      30.275  51.190  58.042  1.00  0.00           H  
ATOM   2000  HG3 GLU   139      29.581  51.169  56.483  1.00  0.00           H  
ATOM   2001  CD  GLU   139      30.887  49.456  56.851  1.00  0.00           C  
ATOM   2002  OE1 GLU   139      30.831  48.662  57.839  1.00  0.00           O  
ATOM   2003  OE2 GLU   139      31.242  48.937  55.766  1.00  0.00           O  
ATOM   2004  C   GLU   139      32.944  51.315  58.686  1.00  0.00           C  
ATOM   2005  O   GLU   139      33.167  50.153  59.024  1.00  0.00           O  
ATOM   2006  N   ALA   140      32.661  52.266  59.579  1.00  0.00           N  
ATOM   2007  H   ALA   140      32.561  53.252  59.386  1.00  0.00           H  
ATOM   2008  CA  ALA   140      32.460  51.951  61.007  1.00  0.00           C  
ATOM   2009  HA  ALA   140      33.233  51.209  61.207  1.00  0.00           H  
ATOM   2010  CB  ALA   140      32.793  53.103  61.898  1.00  0.00           C  
ATOM   2011  HB1 ALA   140      32.264  54.030  61.677  1.00  0.00           H  
ATOM   2012  HB2 ALA   140      33.796  53.451  61.652  1.00  0.00           H  
ATOM   2013  HB3 ALA   140      32.706  52.792  62.939  1.00  0.00           H  
ATOM   2014  C   ALA   140      31.151  51.214  61.388  1.00  0.00           C  
ATOM   2015  O   ALA   140      30.134  51.858  61.691  1.00  0.00           O  
ATOM   2016  OXT ALA   140      31.211  49.978  61.577  1.00  0.00           O  
TER    2017      ALA   140 
END   
