# Supplementary material for: Exploring Structural Insights of Aβ42 and α-Synuclein Monomers and Heterodimer: A Comparative Study Using Implicit and Explicit Solvent Simulations
Source: J Phys Chem B. 2024 May 3;128(19):4655–69. doi: 10.1021/acs.jpcb.4c00503 (PMC11103699; doi:10.1021/acs.jpcb.4c00503)
Supplement: Supplementary file 3 — jp4c00503_si_003.zip [file jp4c00503_si_003.zip › rep/4_asyn_FINAL3.pdb]

CRYST1   91.107   91.107   91.107 109.47 109.47 109.47               1
ATOM      1  N   MET     1      44.022  33.674  62.614  1.00  0.00           N  
ATOM      2  H1  MET     1      44.816  34.125  63.047  1.00  0.00           H  
ATOM      3  H2  MET     1      44.183  32.686  62.741  1.00  0.00           H  
ATOM      4  H3  MET     1      43.216  33.864  63.192  1.00  0.00           H  
ATOM      5  CA  MET     1      43.918  34.181  61.221  1.00  0.00           C  
ATOM      6  HA  MET     1      44.876  33.886  60.793  1.00  0.00           H  
ATOM      7  CB  MET     1      42.646  33.677  60.505  1.00  0.00           C  
ATOM      8  HB2 MET     1      42.445  32.624  60.706  1.00  0.00           H  
ATOM      9  HB3 MET     1      41.803  34.162  60.996  1.00  0.00           H  
ATOM     10  CG  MET     1      42.690  34.015  59.046  1.00  0.00           C  
ATOM     11  HG2 MET     1      42.910  35.069  58.883  1.00  0.00           H  
ATOM     12  HG3 MET     1      43.375  33.341  58.531  1.00  0.00           H  
ATOM     13  SD  MET     1      41.104  33.746  58.315  1.00  0.00           S  
ATOM     14  CE  MET     1      41.211  31.990  57.618  1.00  0.00           C  
ATOM     15  HE1 MET     1      41.292  31.309  58.466  1.00  0.00           H  
ATOM     16  HE2 MET     1      42.001  32.010  56.867  1.00  0.00           H  
ATOM     17  HE3 MET     1      40.341  31.643  57.061  1.00  0.00           H  
ATOM     18  C   MET     1      43.925  35.720  61.296  1.00  0.00           C  
ATOM     19  O   MET     1      43.074  36.291  61.899  1.00  0.00           O  
ATOM     20  N   ASP     2      44.803  36.365  60.538  1.00  0.00           N  
ATOM     21  H   ASP     2      45.326  35.781  59.901  1.00  0.00           H  
ATOM     22  CA  ASP     2      45.001  37.880  60.301  1.00  0.00           C  
ATOM     23  HA  ASP     2      44.966  38.357  61.281  1.00  0.00           H  
ATOM     24  CB  ASP     2      46.407  38.061  59.753  1.00  0.00           C  
ATOM     25  HB2 ASP     2      47.103  37.817  60.556  1.00  0.00           H  
ATOM     26  HB3 ASP     2      46.557  37.541  58.807  1.00  0.00           H  
ATOM     27  CG  ASP     2      46.645  39.626  59.510  1.00  0.00           C  
ATOM     28  OD1 ASP     2      46.336  40.097  58.330  1.00  0.00           O  
ATOM     29  OD2 ASP     2      47.093  40.412  60.333  1.00  0.00           O  
ATOM     30  C   ASP     2      43.920  38.475  59.429  1.00  0.00           C  
ATOM     31  O   ASP     2      43.259  37.879  58.546  1.00  0.00           O  
ATOM     32  N   VAL     3      43.701  39.752  59.726  1.00  0.00           N  
ATOM     33  H   VAL     3      44.438  40.240  60.215  1.00  0.00           H  
ATOM     34  CA  VAL     3      42.622  40.579  59.134  1.00  0.00           C  
ATOM     35  HA  VAL     3      41.718  40.081  59.484  1.00  0.00           H  
ATOM     36  CB  VAL     3      42.569  42.008  59.652  1.00  0.00           C  
ATOM     37  HB  VAL     3      41.680  42.493  59.250  1.00  0.00           H  
ATOM     38  CG1 VAL     3      42.316  42.036  61.170  1.00  0.00           C  
ATOM     39 HG11 VAL     3      41.252  41.937  61.382  1.00  0.00           H  
ATOM     40 HG12 VAL     3      42.574  43.034  61.525  1.00  0.00           H  
ATOM     41 HG13 VAL     3      42.878  41.276  61.713  1.00  0.00           H  
ATOM     42  CG2 VAL     3      43.770  42.806  59.153  1.00  0.00           C  
ATOM     43 HG21 VAL     3      43.618  43.099  58.114  1.00  0.00           H  
ATOM     44 HG22 VAL     3      44.683  42.221  59.265  1.00  0.00           H  
ATOM     45 HG23 VAL     3      43.829  43.767  59.664  1.00  0.00           H  
ATOM     46  C   VAL     3      42.601  40.554  57.618  1.00  0.00           C  
ATOM     47  O   VAL     3      41.505  40.478  57.085  1.00  0.00           O  
ATOM     48  N   PHE     4      43.749  40.677  56.874  1.00  0.00           N  
ATOM     49  H   PHE     4      44.633  40.539  57.343  1.00  0.00           H  
ATOM     50  CA  PHE     4      43.685  40.661  55.395  1.00  0.00           C  
ATOM     51  HA  PHE     4      42.889  41.364  55.151  1.00  0.00           H  
ATOM     52  CB  PHE     4      45.061  41.196  54.817  1.00  0.00           C  
ATOM     53  HB2 PHE     4      45.230  42.173  55.268  1.00  0.00           H  
ATOM     54  HB3 PHE     4      45.794  40.459  55.145  1.00  0.00           H  
ATOM     55  CG  PHE     4      44.961  41.317  53.376  1.00  0.00           C  
ATOM     56  CD1 PHE     4      44.316  42.382  52.711  1.00  0.00           C  
ATOM     57  HD1 PHE     4      43.952  43.121  53.410  1.00  0.00           H  
ATOM     58  CE1 PHE     4      44.299  42.411  51.309  1.00  0.00           C  
ATOM     59  HE1 PHE     4      43.805  43.221  50.793  1.00  0.00           H  
ATOM     60  CZ  PHE     4      44.848  41.375  50.534  1.00  0.00           C  
ATOM     61  HZ  PHE     4      44.948  41.533  49.470  1.00  0.00           H  
ATOM     62  CE2 PHE     4      45.404  40.286  51.200  1.00  0.00           C  
ATOM     63  HE2 PHE     4      46.020  39.614  50.620  1.00  0.00           H  
ATOM     64  CD2 PHE     4      45.469  40.233  52.617  1.00  0.00           C  
ATOM     65  HD2 PHE     4      46.220  39.587  53.047  1.00  0.00           H  
ATOM     66  C   PHE     4      43.155  39.297  54.884  1.00  0.00           C  
ATOM     67  O   PHE     4      42.284  39.314  54.017  1.00  0.00           O  
ATOM     68  N   MET     5      43.445  38.175  55.565  1.00  0.00           N  
ATOM     69  H   MET     5      44.047  38.292  56.368  1.00  0.00           H  
ATOM     70  CA  MET     5      42.883  36.845  55.182  1.00  0.00           C  
ATOM     71  HA  MET     5      42.877  36.612  54.117  1.00  0.00           H  
ATOM     72  CB  MET     5      43.733  35.858  55.891  1.00  0.00           C  
ATOM     73  HB2 MET     5      44.791  36.097  55.784  1.00  0.00           H  
ATOM     74  HB3 MET     5      43.430  35.907  56.937  1.00  0.00           H  
ATOM     75  CG  MET     5      43.452  34.489  55.257  1.00  0.00           C  
ATOM     76  HG2 MET     5      43.874  33.713  55.895  1.00  0.00           H  
ATOM     77  HG3 MET     5      42.401  34.203  55.276  1.00  0.00           H  
ATOM     78  SD  MET     5      44.129  34.069  53.536  1.00  0.00           S  
ATOM     79  CE  MET     5      45.798  33.708  53.872  1.00  0.00           C  
ATOM     80  HE1 MET     5      46.440  33.513  53.013  1.00  0.00           H  
ATOM     81  HE2 MET     5      45.982  33.000  54.680  1.00  0.00           H  
ATOM     82  HE3 MET     5      46.276  34.611  54.251  1.00  0.00           H  
ATOM     83  C   MET     5      41.416  36.584  55.518  1.00  0.00           C  
ATOM     84  O   MET     5      40.748  35.870  54.727  1.00  0.00           O  
ATOM     85  N   LYS     6      40.881  37.209  56.568  1.00  0.00           N  
ATOM     86  H   LYS     6      41.480  37.795  57.132  1.00  0.00           H  
ATOM     87  CA  LYS     6      39.402  37.197  56.889  1.00  0.00           C  
ATOM     88  HA  LYS     6      38.954  36.208  56.790  1.00  0.00           H  
ATOM     89  CB  LYS     6      39.181  37.899  58.227  1.00  0.00           C  
ATOM     90  HB2 LYS     6      39.608  38.900  58.169  1.00  0.00           H  
ATOM     91  HB3 LYS     6      38.095  37.979  58.271  1.00  0.00           H  
ATOM     92  CG  LYS     6      39.674  37.168  59.484  1.00  0.00           C  
ATOM     93  HG2 LYS     6      39.384  36.119  59.545  1.00  0.00           H  
ATOM     94  HG3 LYS     6      40.759  37.277  59.475  1.00  0.00           H  
ATOM     95  CD  LYS     6      39.276  38.010  60.674  1.00  0.00           C  
ATOM     96  HD2 LYS     6      39.254  39.070  60.420  1.00  0.00           H  
ATOM     97  HD3 LYS     6      38.229  37.821  60.910  1.00  0.00           H  
ATOM     98  CE  LYS     6      40.066  37.627  61.911  1.00  0.00           C  
ATOM     99  HE2 LYS     6      39.863  36.563  62.031  1.00  0.00           H  
ATOM    100  HE3 LYS     6      41.122  37.676  61.644  1.00  0.00           H  
ATOM    101  NZ  LYS     6      39.704  38.381  63.150  1.00  0.00           N  
ATOM    102  HZ1 LYS     6      38.712  38.530  63.266  1.00  0.00           H  
ATOM    103  HZ2 LYS     6      40.184  39.266  63.225  1.00  0.00           H  
ATOM    104  HZ3 LYS     6      40.162  37.906  63.915  1.00  0.00           H  
ATOM    105  C   LYS     6      38.597  37.881  55.729  1.00  0.00           C  
ATOM    106  O   LYS     6      37.676  37.269  55.151  1.00  0.00           O  
ATOM    107  N   GLY     7      39.182  38.950  55.194  1.00  0.00           N  
ATOM    108  H   GLY     7      40.040  39.339  55.560  1.00  0.00           H  
ATOM    109  CA  GLY     7      38.578  39.696  54.023  1.00  0.00           C  
ATOM    110  HA2 GLY     7      37.586  40.067  54.278  1.00  0.00           H  
ATOM    111  HA3 GLY     7      39.205  40.548  53.761  1.00  0.00           H  
ATOM    112  C   GLY     7      38.574  38.827  52.738  1.00  0.00           C  
ATOM    113  O   GLY     7      37.505  38.772  52.062  1.00  0.00           O  
ATOM    114  N   LEU     8      39.711  38.147  52.433  1.00  0.00           N  
ATOM    115  H   LEU     8      40.524  38.371  52.987  1.00  0.00           H  
ATOM    116  CA  LEU     8      39.817  37.257  51.301  1.00  0.00           C  
ATOM    117  HA  LEU     8      39.637  37.851  50.405  1.00  0.00           H  
ATOM    118  CB  LEU     8      41.177  36.731  51.193  1.00  0.00           C  
ATOM    119  HB2 LEU     8      41.514  36.214  52.092  1.00  0.00           H  
ATOM    120  HB3 LEU     8      41.317  35.942  50.454  1.00  0.00           H  
ATOM    121  CG  LEU     8      42.247  37.848  50.940  1.00  0.00           C  
ATOM    122  HG  LEU     8      41.992  38.707  51.561  1.00  0.00           H  
ATOM    123  CD1 LEU     8      43.622  37.258  51.204  1.00  0.00           C  
ATOM    124 HD11 LEU     8      43.663  36.261  50.767  1.00  0.00           H  
ATOM    125 HD12 LEU     8      43.870  37.386  52.258  1.00  0.00           H  
ATOM    126 HD13 LEU     8      44.419  37.769  50.663  1.00  0.00           H  
ATOM    127  CD2 LEU     8      42.144  38.343  49.464  1.00  0.00           C  
ATOM    128 HD21 LEU     8      42.235  37.605  48.667  1.00  0.00           H  
ATOM    129 HD22 LEU     8      42.885  39.133  49.343  1.00  0.00           H  
ATOM    130 HD23 LEU     8      41.173  38.823  49.343  1.00  0.00           H  
ATOM    131  C   LEU     8      38.780  36.161  51.485  1.00  0.00           C  
ATOM    132  O   LEU     8      38.094  35.839  50.521  1.00  0.00           O  
ATOM    133  N   SER     9      38.557  35.626  52.724  1.00  0.00           N  
ATOM    134  H   SER     9      39.112  35.966  53.497  1.00  0.00           H  
ATOM    135  CA  SER     9      37.662  34.457  52.928  1.00  0.00           C  
ATOM    136  HA  SER     9      37.881  33.814  52.075  1.00  0.00           H  
ATOM    137  CB  SER     9      37.937  33.739  54.248  1.00  0.00           C  
ATOM    138  HB2 SER     9      37.591  34.365  55.070  1.00  0.00           H  
ATOM    139  HB3 SER     9      37.341  32.826  54.254  1.00  0.00           H  
ATOM    140  OG  SER     9      39.328  33.514  54.489  1.00  0.00           O  
ATOM    141  HG  SER     9      39.781  34.337  54.687  1.00  0.00           H  
ATOM    142  C   SER     9      36.181  34.970  52.916  1.00  0.00           C  
ATOM    143  O   SER     9      35.301  34.244  52.541  1.00  0.00           O  
ATOM    144  N   LYS    10      35.848  36.249  53.182  1.00  0.00           N  
ATOM    145  H   LYS    10      36.520  36.768  53.728  1.00  0.00           H  
ATOM    146  CA  LYS    10      34.577  36.854  53.007  1.00  0.00           C  
ATOM    147  HA  LYS    10      33.813  36.146  53.331  1.00  0.00           H  
ATOM    148  CB  LYS    10      34.394  38.102  53.818  1.00  0.00           C  
ATOM    149  HB2 LYS    10      34.862  37.902  54.782  1.00  0.00           H  
ATOM    150  HB3 LYS    10      35.005  38.934  53.468  1.00  0.00           H  
ATOM    151  CG  LYS    10      32.941  38.587  53.974  1.00  0.00           C  
ATOM    152  HG2 LYS    10      32.554  38.977  53.033  1.00  0.00           H  
ATOM    153  HG3 LYS    10      32.198  37.813  54.169  1.00  0.00           H  
ATOM    154  CD  LYS    10      32.826  39.474  55.155  1.00  0.00           C  
ATOM    155  HD2 LYS    10      33.179  38.982  56.061  1.00  0.00           H  
ATOM    156  HD3 LYS    10      33.428  40.338  54.872  1.00  0.00           H  
ATOM    157  CE  LYS    10      31.415  40.033  55.340  1.00  0.00           C  
ATOM    158  HE2 LYS    10      31.193  40.662  54.479  1.00  0.00           H  
ATOM    159  HE3 LYS    10      30.643  39.264  55.386  1.00  0.00           H  
ATOM    160  NZ  LYS    10      31.301  40.924  56.541  1.00  0.00           N  
ATOM    161  HZ1 LYS    10      30.348  41.005  56.865  1.00  0.00           H  
ATOM    162  HZ2 LYS    10      31.760  41.812  56.398  1.00  0.00           H  
ATOM    163  HZ3 LYS    10      31.658  40.456  57.361  1.00  0.00           H  
ATOM    164  C   LYS    10      34.245  37.054  51.510  1.00  0.00           C  
ATOM    165  O   LYS    10      33.171  36.778  50.961  1.00  0.00           O  
ATOM    166  N   ALA    11      35.208  37.523  50.765  1.00  0.00           N  
ATOM    167  H   ALA    11      36.071  37.644  51.276  1.00  0.00           H  
ATOM    168  CA  ALA    11      35.065  37.733  49.329  1.00  0.00           C  
ATOM    169  HA  ALA    11      34.259  38.447  49.162  1.00  0.00           H  
ATOM    170  CB  ALA    11      36.307  38.375  48.679  1.00  0.00           C  
ATOM    171  HB1 ALA    11      36.438  39.326  49.195  1.00  0.00           H  
ATOM    172  HB2 ALA    11      36.164  38.560  47.615  1.00  0.00           H  
ATOM    173  HB3 ALA    11      37.151  37.703  48.832  1.00  0.00           H  
ATOM    174  C   ALA    11      34.725  36.360  48.636  1.00  0.00           C  
ATOM    175  O   ALA    11      33.949  36.413  47.743  1.00  0.00           O  
ATOM    176  N   LYS    12      35.280  35.259  49.096  1.00  0.00           N  
ATOM    177  H   LYS    12      35.987  35.252  49.818  1.00  0.00           H  
ATOM    178  CA  LYS    12      35.075  33.928  48.538  1.00  0.00           C  
ATOM    179  HA  LYS    12      35.262  33.800  47.472  1.00  0.00           H  
ATOM    180  CB  LYS    12      36.083  32.948  49.235  1.00  0.00           C  
ATOM    181  HB2 LYS    12      37.062  33.405  49.094  1.00  0.00           H  
ATOM    182  HB3 LYS    12      35.892  32.884  50.306  1.00  0.00           H  
ATOM    183  CG  LYS    12      36.036  31.566  48.552  1.00  0.00           C  
ATOM    184  HG2 LYS    12      35.208  30.934  48.874  1.00  0.00           H  
ATOM    185  HG3 LYS    12      35.975  31.719  47.475  1.00  0.00           H  
ATOM    186  CD  LYS    12      37.282  30.764  48.765  1.00  0.00           C  
ATOM    187  HD2 LYS    12      38.069  31.333  48.270  1.00  0.00           H  
ATOM    188  HD3 LYS    12      37.322  30.468  49.813  1.00  0.00           H  
ATOM    189  CE  LYS    12      37.245  29.484  47.947  1.00  0.00           C  
ATOM    190  HE2 LYS    12      36.553  28.779  48.406  1.00  0.00           H  
ATOM    191  HE3 LYS    12      36.944  29.839  46.961  1.00  0.00           H  
ATOM    192  NZ  LYS    12      38.706  29.003  47.836  1.00  0.00           N  
ATOM    193  HZ1 LYS    12      39.303  29.414  47.133  1.00  0.00           H  
ATOM    194  HZ2 LYS    12      38.687  28.006  47.675  1.00  0.00           H  
ATOM    195  HZ3 LYS    12      39.092  29.062  48.768  1.00  0.00           H  
ATOM    196  C   LYS    12      33.659  33.414  48.866  1.00  0.00           C  
ATOM    197  O   LYS    12      32.945  32.860  47.980  1.00  0.00           O  
ATOM    198  N   GLU    13      33.190  33.710  50.103  1.00  0.00           N  
ATOM    199  H   GLU    13      33.767  34.231  50.748  1.00  0.00           H  
ATOM    200  CA  GLU    13      31.965  33.261  50.608  1.00  0.00           C  
ATOM    201  HA  GLU    13      31.901  32.191  50.412  1.00  0.00           H  
ATOM    202  CB  GLU    13      32.072  33.495  52.067  1.00  0.00           C  
ATOM    203  HB2 GLU    13      33.002  33.114  52.488  1.00  0.00           H  
ATOM    204  HB3 GLU    13      32.138  34.579  52.163  1.00  0.00           H  
ATOM    205  CG  GLU    13      30.808  32.972  52.895  1.00  0.00           C  
ATOM    206  HG2 GLU    13      30.900  33.175  53.962  1.00  0.00           H  
ATOM    207  HG3 GLU    13      29.893  33.428  52.517  1.00  0.00           H  
ATOM    208  CD  GLU    13      30.692  31.423  52.731  1.00  0.00           C  
ATOM    209  OE1 GLU    13      29.508  30.912  52.749  1.00  0.00           O  
ATOM    210  OE2 GLU    13      31.801  30.789  52.601  1.00  0.00           O  
ATOM    211  C   GLU    13      30.788  33.941  49.892  1.00  0.00           C  
ATOM    212  O   GLU    13      29.810  33.250  49.556  1.00  0.00           O  
ATOM    213  N   GLY    14      30.911  35.206  49.628  1.00  0.00           N  
ATOM    214  H   GLY    14      31.597  35.795  50.078  1.00  0.00           H  
ATOM    215  CA  GLY    14      29.896  35.953  48.850  1.00  0.00           C  
ATOM    216  HA2 GLY    14      28.941  35.962  49.377  1.00  0.00           H  
ATOM    217  HA3 GLY    14      30.245  36.965  48.648  1.00  0.00           H  
ATOM    218  C   GLY    14      29.762  35.371  47.407  1.00  0.00           C  
ATOM    219  O   GLY    14      28.707  35.387  46.762  1.00  0.00           O  
ATOM    220  N   VAL    15      30.864  34.994  46.746  1.00  0.00           N  
ATOM    221  H   VAL    15      31.724  34.838  47.252  1.00  0.00           H  
ATOM    222  CA  VAL    15      30.749  34.568  45.266  1.00  0.00           C  
ATOM    223  HA  VAL    15      29.994  35.075  44.664  1.00  0.00           H  
ATOM    224  CB  VAL    15      32.150  34.626  44.651  1.00  0.00           C  
ATOM    225  HB  VAL    15      32.925  34.373  45.374  1.00  0.00           H  
ATOM    226  CG1 VAL    15      32.239  33.715  43.458  1.00  0.00           C  
ATOM    227 HG11 VAL    15      32.296  32.665  43.744  1.00  0.00           H  
ATOM    228 HG12 VAL    15      33.063  33.969  42.790  1.00  0.00           H  
ATOM    229 HG13 VAL    15      31.380  33.916  42.817  1.00  0.00           H  
ATOM    230  CG2 VAL    15      32.385  36.089  44.124  1.00  0.00           C  
ATOM    231 HG21 VAL    15      32.684  36.707  44.970  1.00  0.00           H  
ATOM    232 HG22 VAL    15      31.485  36.503  43.668  1.00  0.00           H  
ATOM    233 HG23 VAL    15      33.188  36.134  43.389  1.00  0.00           H  
ATOM    234  C   VAL    15      30.253  33.108  45.262  1.00  0.00           C  
ATOM    235  O   VAL    15      29.383  32.839  44.446  1.00  0.00           O  
ATOM    236  N   VAL    16      30.640  32.158  46.114  1.00  0.00           N  
ATOM    237  H   VAL    16      31.411  32.267  46.756  1.00  0.00           H  
ATOM    238  CA  VAL    16      29.909  30.804  46.245  1.00  0.00           C  
ATOM    239  HA  VAL    16      29.795  30.426  45.229  1.00  0.00           H  
ATOM    240  CB  VAL    16      30.759  29.653  46.945  1.00  0.00           C  
ATOM    241  HB  VAL    16      31.767  29.789  46.553  1.00  0.00           H  
ATOM    242  CG1 VAL    16      30.841  29.898  48.535  1.00  0.00           C  
ATOM    243 HG11 VAL    16      31.234  30.897  48.719  1.00  0.00           H  
ATOM    244 HG12 VAL    16      31.455  29.202  49.107  1.00  0.00           H  
ATOM    245 HG13 VAL    16      29.861  29.762  48.993  1.00  0.00           H  
ATOM    246  CG2 VAL    16      30.322  28.197  46.642  1.00  0.00           C  
ATOM    247 HG21 VAL    16      30.065  28.099  45.587  1.00  0.00           H  
ATOM    248 HG22 VAL    16      29.472  27.818  47.209  1.00  0.00           H  
ATOM    249 HG23 VAL    16      31.149  27.505  46.797  1.00  0.00           H  
ATOM    250  C   VAL    16      28.484  30.923  46.802  1.00  0.00           C  
ATOM    251  O   VAL    16      27.574  30.089  46.528  1.00  0.00           O  
ATOM    252  N   ALA    17      28.094  32.070  47.395  1.00  0.00           N  
ATOM    253  H   ALA    17      28.822  32.761  47.508  1.00  0.00           H  
ATOM    254  CA  ALA    17      26.730  32.402  47.659  1.00  0.00           C  
ATOM    255  HA  ALA    17      26.151  31.491  47.811  1.00  0.00           H  
ATOM    256  CB  ALA    17      26.677  33.239  48.898  1.00  0.00           C  
ATOM    257  HB1 ALA    17      27.079  34.248  48.811  1.00  0.00           H  
ATOM    258  HB2 ALA    17      27.139  32.675  49.709  1.00  0.00           H  
ATOM    259  HB3 ALA    17      25.595  33.294  49.017  1.00  0.00           H  
ATOM    260  C   ALA    17      25.904  33.076  46.494  1.00  0.00           C  
ATOM    261  O   ALA    17      24.768  33.439  46.657  1.00  0.00           O  
ATOM    262  N   ALA    18      26.560  33.228  45.330  1.00  0.00           N  
ATOM    263  H   ALA    18      27.477  32.810  45.259  1.00  0.00           H  
ATOM    264  CA  ALA    18      26.082  33.976  44.108  1.00  0.00           C  
ATOM    265  HA  ALA    18      26.915  33.902  43.409  1.00  0.00           H  
ATOM    266  CB  ALA    18      24.923  33.144  43.446  1.00  0.00           C  
ATOM    267  HB1 ALA    18      25.385  32.160  43.368  1.00  0.00           H  
ATOM    268  HB2 ALA    18      24.653  33.713  42.556  1.00  0.00           H  
ATOM    269  HB3 ALA    18      24.143  33.073  44.204  1.00  0.00           H  
ATOM    270  C   ALA    18      25.770  35.426  44.277  1.00  0.00           C  
ATOM    271  O   ALA    18      25.006  36.053  43.495  1.00  0.00           O  
ATOM    272  N   ALA    19      26.157  35.981  45.437  1.00  0.00           N  
ATOM    273  H   ALA    19      26.522  35.383  46.166  1.00  0.00           H  
ATOM    274  CA  ALA    19      25.754  37.269  45.935  1.00  0.00           C  
ATOM    275  HA  ALA    19      24.702  37.411  45.687  1.00  0.00           H  
ATOM    276  CB  ALA    19      25.876  37.197  47.436  1.00  0.00           C  
ATOM    277  HB1 ALA    19      26.832  36.743  47.699  1.00  0.00           H  
ATOM    278  HB2 ALA    19      24.984  36.706  47.824  1.00  0.00           H  
ATOM    279  HB3 ALA    19      25.866  38.210  47.837  1.00  0.00           H  
ATOM    280  C   ALA    19      26.604  38.389  45.304  1.00  0.00           C  
ATOM    281  O   ALA    19      26.039  39.488  45.249  1.00  0.00           O  
ATOM    282  N   GLU    20      27.840  38.198  44.803  1.00  0.00           N  
ATOM    283  H   GLU    20      28.225  37.265  44.766  1.00  0.00           H  
ATOM    284  CA  GLU    20      28.742  39.344  44.458  1.00  0.00           C  
ATOM    285  HA  GLU    20      28.522  40.248  45.025  1.00  0.00           H  
ATOM    286  CB  GLU    20      30.049  39.021  45.048  1.00  0.00           C  
ATOM    287  HB2 GLU    20      30.289  37.984  44.811  1.00  0.00           H  
ATOM    288  HB3 GLU    20      30.826  39.680  44.661  1.00  0.00           H  
ATOM    289  CG  GLU    20      30.067  39.115  46.532  1.00  0.00           C  
ATOM    290  HG2 GLU    20      29.304  38.435  46.913  1.00  0.00           H  
ATOM    291  HG3 GLU    20      30.984  38.657  46.903  1.00  0.00           H  
ATOM    292  CD  GLU    20      29.866  40.534  47.112  1.00  0.00           C  
ATOM    293  OE1 GLU    20      30.478  41.432  46.503  1.00  0.00           O  
ATOM    294  OE2 GLU    20      29.154  40.778  48.110  1.00  0.00           O  
ATOM    295  C   GLU    20      28.837  39.710  42.945  1.00  0.00           C  
ATOM    296  O   GLU    20      29.934  39.754  42.289  1.00  0.00           O  
ATOM    297  N   LYS    21      27.747  39.586  42.218  1.00  0.00           N  
ATOM    298  H   LYS    21      26.866  39.325  42.637  1.00  0.00           H  
ATOM    299  CA  LYS    21      27.671  39.738  40.713  1.00  0.00           C  
ATOM    300  HA  LYS    21      28.467  39.091  40.347  1.00  0.00           H  
ATOM    301  CB  LYS    21      26.303  39.232  40.181  1.00  0.00           C  
ATOM    302  HB2 LYS    21      25.504  39.447  40.891  1.00  0.00           H  
ATOM    303  HB3 LYS    21      25.990  39.725  39.261  1.00  0.00           H  
ATOM    304  CG  LYS    21      26.326  37.743  39.860  1.00  0.00           C  
ATOM    305  HG2 LYS    21      27.053  37.528  39.077  1.00  0.00           H  
ATOM    306  HG3 LYS    21      26.692  37.270  40.772  1.00  0.00           H  
ATOM    307  CD  LYS    21      25.006  37.184  39.374  1.00  0.00           C  
ATOM    308  HD2 LYS    21      24.627  37.727  38.508  1.00  0.00           H  
ATOM    309  HD3 LYS    21      25.220  36.133  39.177  1.00  0.00           H  
ATOM    310  CE  LYS    21      23.801  37.306  40.292  1.00  0.00           C  
ATOM    311  HE2 LYS    21      23.728  38.258  40.817  1.00  0.00           H  
ATOM    312  HE3 LYS    21      23.067  37.257  39.487  1.00  0.00           H  
ATOM    313  NZ  LYS    21      23.629  36.199  41.194  1.00  0.00           N  
ATOM    314  HZ1 LYS    21      22.748  36.290  41.679  1.00  0.00           H  
ATOM    315  HZ2 LYS    21      24.338  36.046  41.897  1.00  0.00           H  
ATOM    316  HZ3 LYS    21      23.478  35.317  40.725  1.00  0.00           H  
ATOM    317  C   LYS    21      27.931  41.192  40.247  1.00  0.00           C  
ATOM    318  O   LYS    21      27.790  42.124  41.018  1.00  0.00           O  
ATOM    319  N   THR    22      28.537  41.376  39.036  1.00  0.00           N  
ATOM    320  H   THR    22      28.797  40.532  38.547  1.00  0.00           H  
ATOM    321  CA  THR    22      28.778  42.664  38.358  1.00  0.00           C  
ATOM    322  HA  THR    22      29.367  43.387  38.923  1.00  0.00           H  
ATOM    323  CB  THR    22      29.425  42.369  36.968  1.00  0.00           C  
ATOM    324  HB  THR    22      28.912  41.506  36.544  1.00  0.00           H  
ATOM    325  CG2 THR    22      29.456  43.537  35.964  1.00  0.00           C  
ATOM    326 HG21 THR    22      29.973  44.412  36.359  1.00  0.00           H  
ATOM    327 HG22 THR    22      28.450  43.882  35.723  1.00  0.00           H  
ATOM    328 HG23 THR    22      29.966  43.263  35.041  1.00  0.00           H  
ATOM    329  OG1 THR    22      30.785  42.004  37.102  1.00  0.00           O  
ATOM    330  HG1 THR    22      31.246  42.718  37.549  1.00  0.00           H  
ATOM    331  C   THR    22      27.463  43.327  38.146  1.00  0.00           C  
ATOM    332  O   THR    22      26.451  42.704  37.812  1.00  0.00           O  
ATOM    333  N   LYS    23      27.382  44.661  38.291  1.00  0.00           N  
ATOM    334  H   LYS    23      28.215  45.176  38.538  1.00  0.00           H  
ATOM    335  CA  LYS    23      26.091  45.430  38.287  1.00  0.00           C  
ATOM    336  HA  LYS    23      25.513  44.887  39.035  1.00  0.00           H  
ATOM    337  CB  LYS    23      26.172  46.850  38.783  1.00  0.00           C  
ATOM    338  HB2 LYS    23      26.624  46.865  39.774  1.00  0.00           H  
ATOM    339  HB3 LYS    23      26.947  47.384  38.233  1.00  0.00           H  
ATOM    340  CG  LYS    23      24.800  47.531  38.805  1.00  0.00           C  
ATOM    341  HG2 LYS    23      24.394  47.577  37.795  1.00  0.00           H  
ATOM    342  HG3 LYS    23      24.145  46.992  39.490  1.00  0.00           H  
ATOM    343  CD  LYS    23      25.014  49.007  39.388  1.00  0.00           C  
ATOM    344  HD2 LYS    23      25.703  49.649  38.839  1.00  0.00           H  
ATOM    345  HD3 LYS    23      24.065  49.541  39.426  1.00  0.00           H  
ATOM    346  CE  LYS    23      25.581  48.998  40.893  1.00  0.00           C  
ATOM    347  HE2 LYS    23      24.860  48.361  41.404  1.00  0.00           H  
ATOM    348  HE3 LYS    23      26.579  48.564  40.947  1.00  0.00           H  
ATOM    349  NZ  LYS    23      25.623  50.287  41.559  1.00  0.00           N  
ATOM    350  HZ1 LYS    23      26.162  50.936  41.003  1.00  0.00           H  
ATOM    351  HZ2 LYS    23      26.024  50.196  42.481  1.00  0.00           H  
ATOM    352  HZ3 LYS    23      24.727  50.736  41.686  1.00  0.00           H  
ATOM    353  C   LYS    23      25.294  45.307  36.994  1.00  0.00           C  
ATOM    354  O   LYS    23      24.128  44.978  37.124  1.00  0.00           O  
ATOM    355  N   GLN    24      25.828  45.739  35.864  1.00  0.00           N  
ATOM    356  H   GLN    24      26.813  45.960  35.843  1.00  0.00           H  
ATOM    357  CA  GLN    24      25.001  46.017  34.699  1.00  0.00           C  
ATOM    358  HA  GLN    24      24.171  46.670  34.968  1.00  0.00           H  
ATOM    359  CB  GLN    24      25.832  46.744  33.569  1.00  0.00           C  
ATOM    360  HB2 GLN    24      25.190  47.243  32.843  1.00  0.00           H  
ATOM    361  HB3 GLN    24      26.511  47.481  33.997  1.00  0.00           H  
ATOM    362  CG  GLN    24      26.650  45.755  32.764  1.00  0.00           C  
ATOM    363  HG2 GLN    24      26.990  44.894  33.339  1.00  0.00           H  
ATOM    364  HG3 GLN    24      26.023  45.255  32.026  1.00  0.00           H  
ATOM    365  CD  GLN    24      27.858  46.423  32.069  1.00  0.00           C  
ATOM    366  OE1 GLN    24      28.650  45.789  31.424  1.00  0.00           O  
ATOM    367  NE2 GLN    24      28.046  47.737  32.178  1.00  0.00           N  
ATOM    368 HE21 GLN    24      27.469  48.302  32.784  1.00  0.00           H  
ATOM    369 HE22 GLN    24      28.837  48.157  31.710  1.00  0.00           H  
ATOM    370  C   GLN    24      24.366  44.752  34.239  1.00  0.00           C  
ATOM    371  O   GLN    24      25.047  43.716  34.261  1.00  0.00           O  
ATOM    372  N   GLY    25      23.113  44.849  33.745  1.00  0.00           N  
ATOM    373  H   GLY    25      22.642  45.738  33.832  1.00  0.00           H  
ATOM    374  CA  GLY    25      22.255  43.624  33.740  1.00  0.00           C  
ATOM    375  HA2 GLY    25      22.232  43.328  34.789  1.00  0.00           H  
ATOM    376  HA3 GLY    25      21.255  43.935  33.435  1.00  0.00           H  
ATOM    377  C   GLY    25      22.737  42.446  32.845  1.00  0.00           C  
ATOM    378  O   GLY    25      22.467  41.283  33.211  1.00  0.00           O  
ATOM    379  N   VAL    26      23.450  42.729  31.768  1.00  0.00           N  
ATOM    380  H   VAL    26      23.737  43.689  31.642  1.00  0.00           H  
ATOM    381  CA  VAL    26      24.051  41.816  30.793  1.00  0.00           C  
ATOM    382  HA  VAL    26      23.241  41.179  30.437  1.00  0.00           H  
ATOM    383  CB  VAL    26      24.802  42.519  29.652  1.00  0.00           C  
ATOM    384  HB  VAL    26      25.609  43.083  30.119  1.00  0.00           H  
ATOM    385  CG1 VAL    26      25.362  41.485  28.705  1.00  0.00           C  
ATOM    386 HG11 VAL    26      24.556  40.800  28.441  1.00  0.00           H  
ATOM    387 HG12 VAL    26      26.236  40.982  29.119  1.00  0.00           H  
ATOM    388 HG13 VAL    26      25.684  41.890  27.745  1.00  0.00           H  
ATOM    389  CG2 VAL    26      23.923  43.468  28.858  1.00  0.00           C  
ATOM    390 HG21 VAL    26      23.616  44.305  29.486  1.00  0.00           H  
ATOM    391 HG22 VAL    26      23.022  43.050  28.409  1.00  0.00           H  
ATOM    392 HG23 VAL    26      24.480  43.859  28.007  1.00  0.00           H  
ATOM    393  C   VAL    26      25.098  40.937  31.582  1.00  0.00           C  
ATOM    394  O   VAL    26      25.007  39.696  31.502  1.00  0.00           O  
ATOM    395  N   ALA    27      26.001  41.581  32.320  1.00  0.00           N  
ATOM    396  H   ALA    27      26.090  42.587  32.325  1.00  0.00           H  
ATOM    397  CA  ALA    27      26.986  40.907  33.100  1.00  0.00           C  
ATOM    398  HA  ALA    27      27.343  40.057  32.519  1.00  0.00           H  
ATOM    399  CB  ALA    27      28.096  41.864  33.327  1.00  0.00           C  
ATOM    400  HB1 ALA    27      28.823  41.338  33.947  1.00  0.00           H  
ATOM    401  HB2 ALA    27      27.764  42.736  33.890  1.00  0.00           H  
ATOM    402  HB3 ALA    27      28.598  42.281  32.454  1.00  0.00           H  
ATOM    403  C   ALA    27      26.482  40.217  34.379  1.00  0.00           C  
ATOM    404  O   ALA    27      27.030  39.194  34.772  1.00  0.00           O  
ATOM    405  N   GLU    28      25.428  40.697  34.976  1.00  0.00           N  
ATOM    406  H   GLU    28      25.186  41.612  34.624  1.00  0.00           H  
ATOM    407  CA  GLU    28      24.623  39.911  35.934  1.00  0.00           C  
ATOM    408  HA  GLU    28      25.460  39.637  36.577  1.00  0.00           H  
ATOM    409  CB  GLU    28      23.707  40.825  36.716  1.00  0.00           C  
ATOM    410  HB2 GLU    28      24.248  41.697  37.085  1.00  0.00           H  
ATOM    411  HB3 GLU    28      22.938  41.285  36.095  1.00  0.00           H  
ATOM    412  CG  GLU    28      22.798  40.245  37.783  1.00  0.00           C  
ATOM    413  HG2 GLU    28      22.174  39.371  37.594  1.00  0.00           H  
ATOM    414  HG3 GLU    28      23.387  39.968  38.657  1.00  0.00           H  
ATOM    415  CD  GLU    28      21.874  41.417  38.260  1.00  0.00           C  
ATOM    416  OE1 GLU    28      22.255  42.280  39.141  1.00  0.00           O  
ATOM    417  OE2 GLU    28      20.813  41.712  37.679  1.00  0.00           O  
ATOM    418  C   GLU    28      23.930  38.670  35.292  1.00  0.00           C  
ATOM    419  O   GLU    28      24.036  37.645  35.993  1.00  0.00           O  
ATOM    420  N   ALA    29      23.319  38.749  34.167  1.00  0.00           N  
ATOM    421  H   ALA    29      23.203  39.566  33.585  1.00  0.00           H  
ATOM    422  CA  ALA    29      22.830  37.488  33.500  1.00  0.00           C  
ATOM    423  HA  ALA    29      22.210  36.897  34.174  1.00  0.00           H  
ATOM    424  CB  ALA    29      22.013  37.953  32.320  1.00  0.00           C  
ATOM    425  HB1 ALA    29      21.307  37.214  31.942  1.00  0.00           H  
ATOM    426  HB2 ALA    29      22.671  38.211  31.490  1.00  0.00           H  
ATOM    427  HB3 ALA    29      21.303  38.710  32.654  1.00  0.00           H  
ATOM    428  C   ALA    29      23.942  36.462  33.139  1.00  0.00           C  
ATOM    429  O   ALA    29      23.776  35.233  33.279  1.00  0.00           O  
ATOM    430  N   ALA    30      25.128  36.951  32.689  1.00  0.00           N  
ATOM    431  H   ALA    30      25.106  37.920  32.407  1.00  0.00           H  
ATOM    432  CA  ALA    30      26.302  36.098  32.392  1.00  0.00           C  
ATOM    433  HA  ALA    30      26.029  35.269  31.740  1.00  0.00           H  
ATOM    434  CB  ALA    30      27.331  36.923  31.653  1.00  0.00           C  
ATOM    435  HB1 ALA    30      28.123  36.249  31.327  1.00  0.00           H  
ATOM    436  HB2 ALA    30      27.685  37.773  32.237  1.00  0.00           H  
ATOM    437  HB3 ALA    30      26.731  37.301  30.826  1.00  0.00           H  
ATOM    438  C   ALA    30      27.016  35.433  33.648  1.00  0.00           C  
ATOM    439  O   ALA    30      27.738  34.435  33.490  1.00  0.00           O  
ATOM    440  N   GLY    31      26.746  35.981  34.807  1.00  0.00           N  
ATOM    441  H   GLY    31      26.125  36.777  34.841  1.00  0.00           H  
ATOM    442  CA  GLY    31      27.373  35.472  36.062  1.00  0.00           C  
ATOM    443  HA2 GLY    31      26.819  35.757  36.957  1.00  0.00           H  
ATOM    444  HA3 GLY    31      27.484  34.389  36.095  1.00  0.00           H  
ATOM    445  C   GLY    31      28.771  36.061  36.317  1.00  0.00           C  
ATOM    446  O   GLY    31      29.565  35.435  36.985  1.00  0.00           O  
ATOM    447  N   LYS    32      29.111  37.256  35.740  1.00  0.00           N  
ATOM    448  H   LYS    32      28.359  37.732  35.263  1.00  0.00           H  
ATOM    449  CA  LYS    32      30.448  37.867  36.043  1.00  0.00           C  
ATOM    450  HA  LYS    32      31.125  37.014  36.002  1.00  0.00           H  
ATOM    451  CB  LYS    32      30.930  38.834  34.926  1.00  0.00           C  
ATOM    452  HB2 LYS    32      30.260  39.687  34.816  1.00  0.00           H  
ATOM    453  HB3 LYS    32      31.875  39.199  35.329  1.00  0.00           H  
ATOM    454  CG  LYS    32      31.269  38.141  33.527  1.00  0.00           C  
ATOM    455  HG2 LYS    32      32.119  37.482  33.705  1.00  0.00           H  
ATOM    456  HG3 LYS    32      30.418  37.581  33.138  1.00  0.00           H  
ATOM    457  CD  LYS    32      31.718  39.168  32.474  1.00  0.00           C  
ATOM    458  HD2 LYS    32      30.950  39.933  32.357  1.00  0.00           H  
ATOM    459  HD3 LYS    32      32.600  39.658  32.886  1.00  0.00           H  
ATOM    460  CE  LYS    32      31.980  38.505  31.107  1.00  0.00           C  
ATOM    461  HE2 LYS    32      32.322  37.507  31.380  1.00  0.00           H  
ATOM    462  HE3 LYS    32      31.009  38.405  30.622  1.00  0.00           H  
ATOM    463  NZ  LYS    32      33.130  39.064  30.287  1.00  0.00           N  
ATOM    464  HZ1 LYS    32      34.090  38.881  30.543  1.00  0.00           H  
ATOM    465  HZ2 LYS    32      33.012  40.066  30.341  1.00  0.00           H  
ATOM    466  HZ3 LYS    32      33.121  38.838  29.303  1.00  0.00           H  
ATOM    467  C   LYS    32      30.635  38.393  37.440  1.00  0.00           C  
ATOM    468  O   LYS    32      29.631  38.842  38.029  1.00  0.00           O  
ATOM    469  N   THR    33      31.869  38.347  38.007  1.00  0.00           N  
ATOM    470  H   THR    33      32.644  38.088  37.414  1.00  0.00           H  
ATOM    471  CA  THR    33      32.169  38.769  39.390  1.00  0.00           C  
ATOM    472  HA  THR    33      31.306  38.641  40.043  1.00  0.00           H  
ATOM    473  CB  THR    33      33.426  38.030  39.904  1.00  0.00           C  
ATOM    474  HB  THR    33      34.249  38.206  39.211  1.00  0.00           H  
ATOM    475  CG2 THR    33      33.971  38.331  41.315  1.00  0.00           C  
ATOM    476 HG21 THR    33      34.915  37.845  41.561  1.00  0.00           H  
ATOM    477 HG22 THR    33      33.235  37.978  42.038  1.00  0.00           H  
ATOM    478 HG23 THR    33      34.134  39.399  41.456  1.00  0.00           H  
ATOM    479  OG1 THR    33      33.008  36.674  39.934  1.00  0.00           O  
ATOM    480  HG1 THR    33      32.081  36.648  40.180  1.00  0.00           H  
ATOM    481  C   THR    33      32.455  40.315  39.531  1.00  0.00           C  
ATOM    482  O   THR    33      33.161  40.867  38.704  1.00  0.00           O  
ATOM    483  N   LYS    34      31.956  40.868  40.596  1.00  0.00           N  
ATOM    484  H   LYS    34      31.537  40.334  41.343  1.00  0.00           H  
ATOM    485  CA  LYS    34      32.140  42.345  40.823  1.00  0.00           C  
ATOM    486  HA  LYS    34      31.728  42.905  39.983  1.00  0.00           H  
ATOM    487  CB  LYS    34      31.455  42.753  42.076  1.00  0.00           C  
ATOM    488  HB2 LYS    34      30.465  42.299  42.129  1.00  0.00           H  
ATOM    489  HB3 LYS    34      32.014  42.290  42.889  1.00  0.00           H  
ATOM    490  CG  LYS    34      31.283  44.215  42.421  1.00  0.00           C  
ATOM    491  HG2 LYS    34      32.209  44.765  42.257  1.00  0.00           H  
ATOM    492  HG3 LYS    34      30.459  44.564  41.798  1.00  0.00           H  
ATOM    493  CD  LYS    34      30.873  44.292  43.873  1.00  0.00           C  
ATOM    494  HD2 LYS    34      31.703  43.946  44.488  1.00  0.00           H  
ATOM    495  HD3 LYS    34      30.618  45.315  44.150  1.00  0.00           H  
ATOM    496  CE  LYS    34      29.616  43.419  44.109  1.00  0.00           C  
ATOM    497  HE2 LYS    34      28.848  43.761  43.416  1.00  0.00           H  
ATOM    498  HE3 LYS    34      29.835  42.374  43.888  1.00  0.00           H  
ATOM    499  NZ  LYS    34      29.112  43.555  45.469  1.00  0.00           N  
ATOM    500  HZ1 LYS    34      28.164  43.212  45.531  1.00  0.00           H  
ATOM    501  HZ2 LYS    34      29.231  44.481  45.854  1.00  0.00           H  
ATOM    502  HZ3 LYS    34      29.671  42.936  46.039  1.00  0.00           H  
ATOM    503  C   LYS    34      33.641  42.725  40.975  1.00  0.00           C  
ATOM    504  O   LYS    34      34.515  42.003  41.460  1.00  0.00           O  
ATOM    505  N   GLU    35      33.987  44.002  40.650  1.00  0.00           N  
ATOM    506  H   GLU    35      33.269  44.650  40.359  1.00  0.00           H  
ATOM    507  CA  GLU    35      35.337  44.569  40.741  1.00  0.00           C  
ATOM    508  HA  GLU    35      36.034  43.897  40.240  1.00  0.00           H  
ATOM    509  CB  GLU    35      35.379  45.944  40.219  1.00  0.00           C  
ATOM    510  HB2 GLU    35      36.396  46.334  40.266  1.00  0.00           H  
ATOM    511  HB3 GLU    35      35.226  45.877  39.142  1.00  0.00           H  
ATOM    512  CG  GLU    35      34.403  46.929  40.848  1.00  0.00           C  
ATOM    513  HG2 GLU    35      34.415  46.825  41.933  1.00  0.00           H  
ATOM    514  HG3 GLU    35      34.785  47.950  40.822  1.00  0.00           H  
ATOM    515  CD  GLU    35      32.954  46.999  40.315  1.00  0.00           C  
ATOM    516  OE1 GLU    35      32.263  48.064  40.481  1.00  0.00           O  
ATOM    517  OE2 GLU    35      32.553  46.074  39.537  1.00  0.00           O  
ATOM    518  C   GLU    35      35.862  44.547  42.153  1.00  0.00           C  
ATOM    519  O   GLU    35      35.040  44.756  43.071  1.00  0.00           O  
ATOM    520  N   GLY    36      37.139  44.261  42.390  1.00  0.00           N  
ATOM    521  H   GLY    36      37.775  44.092  41.624  1.00  0.00           H  
ATOM    522  CA  GLY    36      37.769  44.311  43.743  1.00  0.00           C  
ATOM    523  HA2 GLY    36      38.834  44.445  43.555  1.00  0.00           H  
ATOM    524  HA3 GLY    36      37.449  45.129  44.389  1.00  0.00           H  
ATOM    525  C   GLY    36      37.535  43.063  44.581  1.00  0.00           C  
ATOM    526  O   GLY    36      38.305  42.713  45.434  1.00  0.00           O  
ATOM    527  N   VAL    37      36.518  42.283  44.268  1.00  0.00           N  
ATOM    528  H   VAL    37      35.822  42.595  43.605  1.00  0.00           H  
ATOM    529  CA  VAL    37      36.194  41.105  45.072  1.00  0.00           C  
ATOM    530  HA  VAL    37      36.303  41.345  46.129  1.00  0.00           H  
ATOM    531  CB  VAL    37      34.745  40.680  44.823  1.00  0.00           C  
ATOM    532  HB  VAL    37      34.673  40.270  43.815  1.00  0.00           H  
ATOM    533  CG1 VAL    37      34.230  39.681  45.871  1.00  0.00           C  
ATOM    534 HG11 VAL    37      34.198  40.201  46.829  1.00  0.00           H  
ATOM    535 HG12 VAL    37      34.876  38.806  45.805  1.00  0.00           H  
ATOM    536 HG13 VAL    37      33.228  39.280  45.722  1.00  0.00           H  
ATOM    537  CG2 VAL    37      33.913  42.004  45.122  1.00  0.00           C  
ATOM    538 HG21 VAL    37      34.176  42.809  44.436  1.00  0.00           H  
ATOM    539 HG22 VAL    37      34.141  42.369  46.124  1.00  0.00           H  
ATOM    540 HG23 VAL    37      32.853  41.754  45.160  1.00  0.00           H  
ATOM    541  C   VAL    37      37.192  39.975  44.826  1.00  0.00           C  
ATOM    542  O   VAL    37      36.833  38.868  44.302  1.00  0.00           O  
ATOM    543  N   LEU    38      38.387  40.163  45.238  1.00  0.00           N  
ATOM    544  H   LEU    38      38.661  41.029  45.679  1.00  0.00           H  
ATOM    545  CA  LEU    38      39.360  39.087  45.188  1.00  0.00           C  
ATOM    546  HA  LEU    38      39.376  38.551  44.240  1.00  0.00           H  
ATOM    547  CB  LEU    38      40.661  39.820  45.435  1.00  0.00           C  
ATOM    548  HB2 LEU    38      40.805  40.696  44.803  1.00  0.00           H  
ATOM    549  HB3 LEU    38      40.619  40.295  46.415  1.00  0.00           H  
ATOM    550  CG  LEU    38      41.900  38.982  45.470  1.00  0.00           C  
ATOM    551  HG  LEU    38      41.859  38.241  46.268  1.00  0.00           H  
ATOM    552  CD1 LEU    38      42.182  38.340  44.079  1.00  0.00           C  
ATOM    553 HD11 LEU    38      42.924  37.550  44.196  1.00  0.00           H  
ATOM    554 HD12 LEU    38      42.499  39.146  43.417  1.00  0.00           H  
ATOM    555 HD13 LEU    38      41.279  37.824  43.752  1.00  0.00           H  
ATOM    556  CD2 LEU    38      43.066  39.820  45.916  1.00  0.00           C  
ATOM    557 HD21 LEU    38      42.969  40.152  46.949  1.00  0.00           H  
ATOM    558 HD22 LEU    38      43.117  40.670  45.236  1.00  0.00           H  
ATOM    559 HD23 LEU    38      43.963  39.224  45.744  1.00  0.00           H  
ATOM    560  C   LEU    38      39.222  38.002  46.257  1.00  0.00           C  
ATOM    561  O   LEU    38      39.122  38.333  47.440  1.00  0.00           O  
ATOM    562  N   TYR    39      39.412  36.744  45.901  1.00  0.00           N  
ATOM    563  H   TYR    39      39.435  36.548  44.911  1.00  0.00           H  
ATOM    564  CA  TYR    39      39.575  35.616  46.822  1.00  0.00           C  
ATOM    565  HA  TYR    39      39.774  35.977  47.831  1.00  0.00           H  
ATOM    566  CB  TYR    39      38.217  34.864  46.958  1.00  0.00           C  
ATOM    567  HB2 TYR    39      38.515  34.022  47.583  1.00  0.00           H  
ATOM    568  HB3 TYR    39      37.483  35.507  47.444  1.00  0.00           H  
ATOM    569  CG  TYR    39      37.463  34.234  45.771  1.00  0.00           C  
ATOM    570  CD1 TYR    39      37.527  32.856  45.451  1.00  0.00           C  
ATOM    571  HD1 TYR    39      38.232  32.179  45.912  1.00  0.00           H  
ATOM    572  CE1 TYR    39      36.757  32.353  44.391  1.00  0.00           C  
ATOM    573  HE1 TYR    39      36.742  31.294  44.178  1.00  0.00           H  
ATOM    574  CZ  TYR    39      36.113  33.293  43.537  1.00  0.00           C  
ATOM    575  OH  TYR    39      35.624  32.739  42.385  1.00  0.00           O  
ATOM    576  HH  TYR    39      35.214  33.435  41.865  1.00  0.00           H  
ATOM    577  CE2 TYR    39      36.037  34.618  43.837  1.00  0.00           C  
ATOM    578  HE2 TYR    39      35.722  35.386  43.145  1.00  0.00           H  
ATOM    579  CD2 TYR    39      36.637  35.111  45.004  1.00  0.00           C  
ATOM    580  HD2 TYR    39      36.568  36.159  45.257  1.00  0.00           H  
ATOM    581  C   TYR    39      40.772  34.705  46.472  1.00  0.00           C  
ATOM    582  O   TYR    39      41.044  34.537  45.278  1.00  0.00           O  
ATOM    583  N   VAL    40      41.386  34.078  47.511  1.00  0.00           N  
ATOM    584  H   VAL    40      40.993  34.123  48.440  1.00  0.00           H  
ATOM    585  CA  VAL    40      42.215  32.882  47.291  1.00  0.00           C  
ATOM    586  HA  VAL    40      43.199  33.136  46.898  1.00  0.00           H  
ATOM    587  CB  VAL    40      42.451  32.219  48.692  1.00  0.00           C  
ATOM    588  HB  VAL    40      41.556  31.641  48.925  1.00  0.00           H  
ATOM    589  CG1 VAL    40      43.589  31.192  48.572  1.00  0.00           C  
ATOM    590 HG11 VAL    40      44.426  31.775  48.188  1.00  0.00           H  
ATOM    591 HG12 VAL    40      43.403  30.389  47.858  1.00  0.00           H  
ATOM    592 HG13 VAL    40      43.822  30.895  49.595  1.00  0.00           H  
ATOM    593  CG2 VAL    40      42.794  33.193  49.828  1.00  0.00           C  
ATOM    594 HG21 VAL    40      43.423  33.995  49.442  1.00  0.00           H  
ATOM    595 HG22 VAL    40      43.312  32.676  50.635  1.00  0.00           H  
ATOM    596 HG23 VAL    40      41.909  33.685  50.234  1.00  0.00           H  
ATOM    597  C   VAL    40      41.517  31.771  46.460  1.00  0.00           C  
ATOM    598  O   VAL    40      40.407  31.349  46.686  1.00  0.00           O  
ATOM    599  N   GLY    41      42.230  31.350  45.398  1.00  0.00           N  
ATOM    600  H   GLY    41      43.172  31.693  45.273  1.00  0.00           H  
ATOM    601  CA  GLY    41      41.662  30.402  44.453  1.00  0.00           C  
ATOM    602  HA2 GLY    41      42.469  29.924  43.898  1.00  0.00           H  
ATOM    603  HA3 GLY    41      41.082  29.567  44.848  1.00  0.00           H  
ATOM    604  C   GLY    41      40.719  30.949  43.350  1.00  0.00           C  
ATOM    605  O   GLY    41      40.068  30.211  42.649  1.00  0.00           O  
ATOM    606  N   SER    42      40.653  32.269  43.186  1.00  0.00           N  
ATOM    607  H   SER    42      41.252  32.903  43.694  1.00  0.00           H  
ATOM    608  CA  SER    42      39.704  32.897  42.230  1.00  0.00           C  
ATOM    609  HA  SER    42      38.670  32.567  42.329  1.00  0.00           H  
ATOM    610  CB  SER    42      39.652  34.412  42.411  1.00  0.00           C  
ATOM    611  HB2 SER    42      39.210  34.684  43.369  1.00  0.00           H  
ATOM    612  HB3 SER    42      40.670  34.802  42.367  1.00  0.00           H  
ATOM    613  OG  SER    42      38.906  34.898  41.327  1.00  0.00           O  
ATOM    614  HG  SER    42      38.316  35.614  41.574  1.00  0.00           H  
ATOM    615  C   SER    42      40.031  32.541  40.794  1.00  0.00           C  
ATOM    616  O   SER    42      41.120  32.657  40.270  1.00  0.00           O  
ATOM    617  N   LYS    43      38.929  32.259  40.076  1.00  0.00           N  
ATOM    618  H   LYS    43      38.070  32.303  40.605  1.00  0.00           H  
ATOM    619  CA  LYS    43      38.752  32.073  38.637  1.00  0.00           C  
ATOM    620  HA  LYS    43      39.743  31.678  38.412  1.00  0.00           H  
ATOM    621  CB  LYS    43      37.739  30.986  38.390  1.00  0.00           C  
ATOM    622  HB2 LYS    43      37.774  30.754  37.326  1.00  0.00           H  
ATOM    623  HB3 LYS    43      37.962  30.094  38.975  1.00  0.00           H  
ATOM    624  CG  LYS    43      36.273  31.367  38.800  1.00  0.00           C  
ATOM    625  HG2 LYS    43      36.331  31.426  39.887  1.00  0.00           H  
ATOM    626  HG3 LYS    43      36.065  32.316  38.306  1.00  0.00           H  
ATOM    627  CD  LYS    43      35.214  30.313  38.383  1.00  0.00           C  
ATOM    628  HD2 LYS    43      35.075  30.184  37.309  1.00  0.00           H  
ATOM    629  HD3 LYS    43      35.576  29.389  38.834  1.00  0.00           H  
ATOM    630  CE  LYS    43      33.888  30.629  39.063  1.00  0.00           C  
ATOM    631  HE2 LYS    43      34.060  30.550  40.136  1.00  0.00           H  
ATOM    632  HE3 LYS    43      33.555  31.653  38.892  1.00  0.00           H  
ATOM    633  NZ  LYS    43      32.717  29.802  38.579  1.00  0.00           N  
ATOM    634  HZ1 LYS    43      32.470  29.985  37.617  1.00  0.00           H  
ATOM    635  HZ2 LYS    43      31.927  29.946  39.192  1.00  0.00           H  
ATOM    636  HZ3 LYS    43      32.894  28.808  38.622  1.00  0.00           H  
ATOM    637  C   LYS    43      38.552  33.312  37.763  1.00  0.00           C  
ATOM    638  O   LYS    43      38.346  33.278  36.545  1.00  0.00           O  
ATOM    639  N   THR    44      38.690  34.558  38.364  1.00  0.00           N  
ATOM    640  H   THR    44      38.877  34.506  39.355  1.00  0.00           H  
ATOM    641  CA  THR    44      38.513  35.890  37.757  1.00  0.00           C  
ATOM    642  HA  THR    44      38.777  35.729  36.711  1.00  0.00           H  
ATOM    643  CB  THR    44      37.111  36.507  37.982  1.00  0.00           C  
ATOM    644  HB  THR    44      37.131  37.559  37.697  1.00  0.00           H  
ATOM    645  CG2 THR    44      36.211  35.623  37.039  1.00  0.00           C  
ATOM    646 HG21 THR    44      36.151  34.584  37.363  1.00  0.00           H  
ATOM    647 HG22 THR    44      36.615  35.614  36.027  1.00  0.00           H  
ATOM    648 HG23 THR    44      35.200  36.018  36.935  1.00  0.00           H  
ATOM    649  OG1 THR    44      36.646  36.265  39.312  1.00  0.00           O  
ATOM    650  HG1 THR    44      37.056  36.907  39.897  1.00  0.00           H  
ATOM    651  C   THR    44      39.521  36.930  38.272  1.00  0.00           C  
ATOM    652  O   THR    44      40.278  36.623  39.196  1.00  0.00           O  
ATOM    653  N   LYS    45      39.618  38.028  37.571  1.00  0.00           N  
ATOM    654  H   LYS    45      38.998  38.111  36.778  1.00  0.00           H  
ATOM    655  CA  LYS    45      40.713  38.995  37.495  1.00  0.00           C  
ATOM    656  HA  LYS    45      41.202  39.013  38.470  1.00  0.00           H  
ATOM    657  CB  LYS    45      41.728  38.583  36.305  1.00  0.00           C  
ATOM    658  HB2 LYS    45      41.091  38.353  35.451  1.00  0.00           H  
ATOM    659  HB3 LYS    45      42.361  39.424  36.021  1.00  0.00           H  
ATOM    660  CG  LYS    45      42.627  37.400  36.629  1.00  0.00           C  
ATOM    661  HG2 LYS    45      43.257  37.453  37.516  1.00  0.00           H  
ATOM    662  HG3 LYS    45      41.935  36.573  36.792  1.00  0.00           H  
ATOM    663  CD  LYS    45      43.579  36.940  35.477  1.00  0.00           C  
ATOM    664  HD2 LYS    45      44.004  36.006  35.845  1.00  0.00           H  
ATOM    665  HD3 LYS    45      42.955  36.795  34.595  1.00  0.00           H  
ATOM    666  CE  LYS    45      44.737  37.881  35.247  1.00  0.00           C  
ATOM    667  HE2 LYS    45      44.310  38.872  35.090  1.00  0.00           H  
ATOM    668  HE3 LYS    45      45.383  37.826  36.124  1.00  0.00           H  
ATOM    669  NZ  LYS    45      45.410  37.476  34.043  1.00  0.00           N  
ATOM    670  HZ1 LYS    45      46.208  38.058  33.833  1.00  0.00           H  
ATOM    671  HZ2 LYS    45      44.823  37.744  33.267  1.00  0.00           H  
ATOM    672  HZ3 LYS    45      45.766  36.532  34.101  1.00  0.00           H  
ATOM    673  C   LYS    45      40.317  40.457  37.175  1.00  0.00           C  
ATOM    674  O   LYS    45      39.248  40.644  36.637  1.00  0.00           O  
ATOM    675  N   GLU    46      41.243  41.357  37.439  1.00  0.00           N  
ATOM    676  H   GLU    46      42.097  41.050  37.883  1.00  0.00           H  
ATOM    677  CA  GLU    46      41.230  42.729  37.178  1.00  0.00           C  
ATOM    678  HA  GLU    46      40.382  42.871  36.508  1.00  0.00           H  
ATOM    679  CB  GLU    46      40.943  43.633  38.419  1.00  0.00           C  
ATOM    680  HB2 GLU    46      41.749  43.557  39.149  1.00  0.00           H  
ATOM    681  HB3 GLU    46      40.878  44.689  38.155  1.00  0.00           H  
ATOM    682  CG  GLU    46      39.607  43.279  39.135  1.00  0.00           C  
ATOM    683  HG2 GLU    46      39.685  42.250  39.485  1.00  0.00           H  
ATOM    684  HG3 GLU    46      39.432  43.827  40.061  1.00  0.00           H  
ATOM    685  CD  GLU    46      38.353  43.333  38.349  1.00  0.00           C  
ATOM    686  OE1 GLU    46      38.232  44.095  37.345  1.00  0.00           O  
ATOM    687  OE2 GLU    46      37.443  42.566  38.764  1.00  0.00           O  
ATOM    688  C   GLU    46      42.497  43.228  36.448  1.00  0.00           C  
ATOM    689  O   GLU    46      43.577  42.678  36.624  1.00  0.00           O  
ATOM    690  N   GLY    47      42.373  44.299  35.612  1.00  0.00           N  
ATOM    691  H   GLY    47      41.423  44.599  35.447  1.00  0.00           H  
ATOM    692  CA  GLY    47      43.427  45.102  34.921  1.00  0.00           C  
ATOM    693  HA2 GLY    47      44.315  44.500  34.733  1.00  0.00           H  
ATOM    694  HA3 GLY    47      43.155  45.458  33.927  1.00  0.00           H  
ATOM    695  C   GLY    47      44.017  46.324  35.639  1.00  0.00           C  
ATOM    696  O   GLY    47      43.522  46.789  36.700  1.00  0.00           O  
ATOM    697  N   VAL    48      44.966  47.020  34.964  1.00  0.00           N  
ATOM    698  H   VAL    48      45.181  46.727  34.022  1.00  0.00           H  
ATOM    699  CA  VAL    48      45.773  48.054  35.586  1.00  0.00           C  
ATOM    700  HA  VAL    48      46.050  47.615  36.544  1.00  0.00           H  
ATOM    701  CB  VAL    48      47.112  48.240  34.898  1.00  0.00           C  
ATOM    702  HB  VAL    48      46.901  48.850  34.020  1.00  0.00           H  
ATOM    703  CG1 VAL    48      48.154  49.015  35.713  1.00  0.00           C  
ATOM    704 HG11 VAL    48      48.295  48.402  36.603  1.00  0.00           H  
ATOM    705 HG12 VAL    48      47.845  50.057  35.789  1.00  0.00           H  
ATOM    706 HG13 VAL    48      49.098  49.021  35.168  1.00  0.00           H  
ATOM    707  CG2 VAL    48      47.723  46.841  34.614  1.00  0.00           C  
ATOM    708 HG21 VAL    48      47.845  46.369  35.589  1.00  0.00           H  
ATOM    709 HG22 VAL    48      48.718  46.940  34.180  1.00  0.00           H  
ATOM    710 HG23 VAL    48      47.109  46.246  33.939  1.00  0.00           H  
ATOM    711  C   VAL    48      45.081  49.352  35.909  1.00  0.00           C  
ATOM    712  O   VAL    48      45.447  49.941  36.923  1.00  0.00           O  
ATOM    713  N   VAL    49      44.016  49.743  35.181  1.00  0.00           N  
ATOM    714  H   VAL    49      43.584  49.123  34.511  1.00  0.00           H  
ATOM    715  CA  VAL    49      43.305  51.014  35.474  1.00  0.00           C  
ATOM    716  HA  VAL    49      44.100  51.756  35.540  1.00  0.00           H  
ATOM    717  CB  VAL    49      42.349  51.290  34.287  1.00  0.00           C  
ATOM    718  HB  VAL    49      41.754  50.402  34.073  1.00  0.00           H  
ATOM    719  CG1 VAL    49      41.263  52.356  34.585  1.00  0.00           C  
ATOM    720 HG11 VAL    49      41.755  53.256  34.951  1.00  0.00           H  
ATOM    721 HG12 VAL    49      40.578  51.913  35.309  1.00  0.00           H  
ATOM    722 HG13 VAL    49      40.847  52.535  33.594  1.00  0.00           H  
ATOM    723  CG2 VAL    49      43.029  51.770  32.999  1.00  0.00           C  
ATOM    724 HG21 VAL    49      43.900  51.168  32.740  1.00  0.00           H  
ATOM    725 HG22 VAL    49      43.309  52.814  33.142  1.00  0.00           H  
ATOM    726 HG23 VAL    49      42.313  51.844  32.180  1.00  0.00           H  
ATOM    727  C   VAL    49      42.572  50.823  36.776  1.00  0.00           C  
ATOM    728  O   VAL    49      42.729  51.737  37.621  1.00  0.00           O  
ATOM    729  N   HIE    50      42.001  49.621  37.067  1.00  0.00           N  
ATOM    730  H   HIE    50      41.841  48.927  36.351  1.00  0.00           H  
ATOM    731  CA  HIE    50      41.474  49.317  38.425  1.00  0.00           C  
ATOM    732  HA  HIE    50      40.777  50.099  38.728  1.00  0.00           H  
ATOM    733  CB  HIE    50      40.680  47.977  38.357  1.00  0.00           C  
ATOM    734  HB2 HIE    50      39.646  48.264  38.167  1.00  0.00           H  
ATOM    735  HB3 HIE    50      40.880  47.310  37.519  1.00  0.00           H  
ATOM    736  CG  HIE    50      40.719  47.154  39.622  1.00  0.00           C  
ATOM    737  ND1 HIE    50      39.594  46.950  40.422  1.00  0.00           N  
ATOM    738  CE1 HIE    50      39.987  46.238  41.445  1.00  0.00           C  
ATOM    739  HE1 HIE    50      39.430  46.058  42.352  1.00  0.00           H  
ATOM    740  NE2 HIE    50      41.280  45.882  41.283  1.00  0.00           N  
ATOM    741  HE2 HIE    50      41.833  45.369  41.955  1.00  0.00           H  
ATOM    742  CD2 HIE    50      41.754  46.402  40.112  1.00  0.00           C  
ATOM    743  HD2 HIE    50      42.773  46.468  39.761  1.00  0.00           H  
ATOM    744  C   HIE    50      42.566  49.311  39.514  1.00  0.00           C  
ATOM    745  O   HIE    50      42.324  49.718  40.647  1.00  0.00           O  
ATOM    746  N   GLY    51      43.752  48.924  39.182  1.00  0.00           N  
ATOM    747  H   GLY    51      43.856  48.701  38.202  1.00  0.00           H  
ATOM    748  CA  GLY    51      44.940  49.014  39.974  1.00  0.00           C  
ATOM    749  HA2 GLY    51      44.916  48.384  40.863  1.00  0.00           H  
ATOM    750  HA3 GLY    51      45.799  48.781  39.345  1.00  0.00           H  
ATOM    751  C   GLY    51      45.275  50.441  40.456  1.00  0.00           C  
ATOM    752  O   GLY    51      45.621  50.643  41.646  1.00  0.00           O  
ATOM    753  N   VAL    52      45.057  51.444  39.582  1.00  0.00           N  
ATOM    754  H   VAL    52      44.937  51.197  38.610  1.00  0.00           H  
ATOM    755  CA  VAL    52      45.154  52.878  39.959  1.00  0.00           C  
ATOM    756  HA  VAL    52      46.131  53.081  40.399  1.00  0.00           H  
ATOM    757  CB  VAL    52      45.314  53.700  38.737  1.00  0.00           C  
ATOM    758  HB  VAL    52      44.477  53.436  38.091  1.00  0.00           H  
ATOM    759  CG1 VAL    52      45.162  55.204  38.939  1.00  0.00           C  
ATOM    760 HG11 VAL    52      45.829  55.619  39.694  1.00  0.00           H  
ATOM    761 HG12 VAL    52      44.118  55.477  39.088  1.00  0.00           H  
ATOM    762 HG13 VAL    52      45.347  55.827  38.064  1.00  0.00           H  
ATOM    763  CG2 VAL    52      46.636  53.377  38.043  1.00  0.00           C  
ATOM    764 HG21 VAL    52      46.594  52.315  37.798  1.00  0.00           H  
ATOM    765 HG22 VAL    52      47.500  53.670  38.639  1.00  0.00           H  
ATOM    766 HG23 VAL    52      46.618  53.928  37.103  1.00  0.00           H  
ATOM    767  C   VAL    52      44.115  53.364  40.934  1.00  0.00           C  
ATOM    768  O   VAL    52      44.368  54.124  41.903  1.00  0.00           O  
ATOM    769  N   ALA    53      42.921  52.695  40.853  1.00  0.00           N  
ATOM    770  H   ALA    53      42.870  51.933  40.193  1.00  0.00           H  
ATOM    771  CA  ALA    53      41.824  52.965  41.687  1.00  0.00           C  
ATOM    772  HA  ALA    53      41.718  54.044  41.806  1.00  0.00           H  
ATOM    773  CB  ALA    53      40.557  52.426  41.040  1.00  0.00           C  
ATOM    774  HB1 ALA    53      39.804  52.639  41.799  1.00  0.00           H  
ATOM    775  HB2 ALA    53      40.673  51.348  40.922  1.00  0.00           H  
ATOM    776  HB3 ALA    53      40.265  53.024  40.177  1.00  0.00           H  
ATOM    777  C   ALA    53      41.958  52.388  43.118  1.00  0.00           C  
ATOM    778  O   ALA    53      41.664  53.043  44.167  1.00  0.00           O  
ATOM    779  N   THR    54      42.510  51.150  43.182  1.00  0.00           N  
ATOM    780  H   THR    54      42.481  50.642  42.310  1.00  0.00           H  
ATOM    781  CA  THR    54      42.786  50.427  44.389  1.00  0.00           C  
ATOM    782  HA  THR    54      41.840  50.309  44.917  1.00  0.00           H  
ATOM    783  CB  THR    54      43.299  49.014  44.066  1.00  0.00           C  
ATOM    784  HB  THR    54      44.226  49.145  43.509  1.00  0.00           H  
ATOM    785  CG2 THR    54      43.728  48.246  45.344  1.00  0.00           C  
ATOM    786 HG21 THR    54      43.020  48.460  46.144  1.00  0.00           H  
ATOM    787 HG22 THR    54      44.778  48.310  45.630  1.00  0.00           H  
ATOM    788 HG23 THR    54      43.746  47.182  45.108  1.00  0.00           H  
ATOM    789  OG1 THR    54      42.282  48.377  43.303  1.00  0.00           O  
ATOM    790  HG1 THR    54      42.261  48.648  42.383  1.00  0.00           H  
ATOM    791  C   THR    54      43.845  51.163  45.167  1.00  0.00           C  
ATOM    792  O   THR    54      43.876  51.304  46.362  1.00  0.00           O  
ATOM    793  N   VAL    55      44.821  51.664  44.455  1.00  0.00           N  
ATOM    794  H   VAL    55      44.724  51.620  43.450  1.00  0.00           H  
ATOM    795  CA  VAL    55      45.971  52.519  45.093  1.00  0.00           C  
ATOM    796  HA  VAL    55      46.377  52.052  45.990  1.00  0.00           H  
ATOM    797  CB  VAL    55      47.092  52.625  44.075  1.00  0.00           C  
ATOM    798  HB  VAL    55      46.621  52.823  43.112  1.00  0.00           H  
ATOM    799  CG1 VAL    55      48.046  53.829  44.361  1.00  0.00           C  
ATOM    800 HG11 VAL    55      48.191  53.840  45.441  1.00  0.00           H  
ATOM    801 HG12 VAL    55      47.732  54.769  43.906  1.00  0.00           H  
ATOM    802 HG13 VAL    55      49.000  53.482  43.965  1.00  0.00           H  
ATOM    803  CG2 VAL    55      47.829  51.303  43.965  1.00  0.00           C  
ATOM    804 HG21 VAL    55      48.394  51.190  43.040  1.00  0.00           H  
ATOM    805 HG22 VAL    55      47.054  50.536  43.953  1.00  0.00           H  
ATOM    806 HG23 VAL    55      48.360  51.015  44.873  1.00  0.00           H  
ATOM    807  C   VAL    55      45.445  53.809  45.676  1.00  0.00           C  
ATOM    808  O   VAL    55      45.773  54.223  46.759  1.00  0.00           O  
ATOM    809  N   ALA    56      44.611  54.471  44.933  1.00  0.00           N  
ATOM    810  H   ALA    56      44.275  54.122  44.047  1.00  0.00           H  
ATOM    811  CA  ALA    56      43.834  55.685  45.341  1.00  0.00           C  
ATOM    812  HA  ALA    56      44.545  56.488  45.537  1.00  0.00           H  
ATOM    813  CB  ALA    56      43.095  56.367  44.212  1.00  0.00           C  
ATOM    814  HB1 ALA    56      42.150  55.829  44.132  1.00  0.00           H  
ATOM    815  HB2 ALA    56      43.714  56.390  43.316  1.00  0.00           H  
ATOM    816  HB3 ALA    56      42.798  57.373  44.511  1.00  0.00           H  
ATOM    817  C   ALA    56      43.020  55.514  46.612  1.00  0.00           C  
ATOM    818  O   ALA    56      43.170  56.196  47.602  1.00  0.00           O  
ATOM    819  N   GLU    57      42.301  54.389  46.676  1.00  0.00           N  
ATOM    820  H   GLU    57      42.267  53.804  45.853  1.00  0.00           H  
ATOM    821  CA  GLU    57      41.507  54.052  47.845  1.00  0.00           C  
ATOM    822  HA  GLU    57      40.769  54.802  48.129  1.00  0.00           H  
ATOM    823  CB  GLU    57      40.680  52.769  47.457  1.00  0.00           C  
ATOM    824  HB2 GLU    57      40.187  52.829  46.487  1.00  0.00           H  
ATOM    825  HB3 GLU    57      41.403  51.979  47.253  1.00  0.00           H  
ATOM    826  CG  GLU    57      39.722  52.248  48.507  1.00  0.00           C  
ATOM    827  HG2 GLU    57      40.123  51.558  49.248  1.00  0.00           H  
ATOM    828  HG3 GLU    57      39.359  53.097  49.086  1.00  0.00           H  
ATOM    829  CD  GLU    57      38.584  51.530  47.739  1.00  0.00           C  
ATOM    830  OE1 GLU    57      37.441  51.926  47.922  1.00  0.00           O  
ATOM    831  OE2 GLU    57      38.950  50.819  46.759  1.00  0.00           O  
ATOM    832  C   GLU    57      42.341  53.812  49.081  1.00  0.00           C  
ATOM    833  O   GLU    57      42.013  54.236  50.186  1.00  0.00           O  
ATOM    834  N   LYS    58      43.503  53.147  48.853  1.00  0.00           N  
ATOM    835  H   LYS    58      43.508  52.640  47.979  1.00  0.00           H  
ATOM    836  CA  LYS    58      44.473  52.778  49.861  1.00  0.00           C  
ATOM    837  HA  LYS    58      43.943  52.443  50.753  1.00  0.00           H  
ATOM    838  CB  LYS    58      45.402  51.676  49.303  1.00  0.00           C  
ATOM    839  HB2 LYS    58      45.682  51.922  48.279  1.00  0.00           H  
ATOM    840  HB3 LYS    58      46.250  51.693  49.988  1.00  0.00           H  
ATOM    841  CG  LYS    58      44.760  50.305  49.458  1.00  0.00           C  
ATOM    842  HG2 LYS    58      44.521  50.133  50.507  1.00  0.00           H  
ATOM    843  HG3 LYS    58      43.817  50.296  48.911  1.00  0.00           H  
ATOM    844  CD  LYS    58      45.710  49.196  49.082  1.00  0.00           C  
ATOM    845  HD2 LYS    58      46.247  49.494  48.181  1.00  0.00           H  
ATOM    846  HD3 LYS    58      46.427  49.068  49.892  1.00  0.00           H  
ATOM    847  CE  LYS    58      45.043  47.841  48.743  1.00  0.00           C  
ATOM    848  HE2 LYS    58      44.145  48.098  48.181  1.00  0.00           H  
ATOM    849  HE3 LYS    58      45.654  47.404  47.953  1.00  0.00           H  
ATOM    850  NZ  LYS    58      44.778  47.090  49.979  1.00  0.00           N  
ATOM    851  HZ1 LYS    58      45.510  46.567  50.437  1.00  0.00           H  
ATOM    852  HZ2 LYS    58      44.046  46.428  49.763  1.00  0.00           H  
ATOM    853  HZ3 LYS    58      44.278  47.607  50.688  1.00  0.00           H  
ATOM    854  C   LYS    58      45.167  54.028  50.477  1.00  0.00           C  
ATOM    855  O   LYS    58      45.359  54.030  51.674  1.00  0.00           O  
ATOM    856  N   THR    59      45.465  55.003  49.617  1.00  0.00           N  
ATOM    857  H   THR    59      45.033  54.897  48.711  1.00  0.00           H  
ATOM    858  CA  THR    59      46.052  56.301  49.999  1.00  0.00           C  
ATOM    859  HA  THR    59      46.719  56.109  50.840  1.00  0.00           H  
ATOM    860  CB  THR    59      46.806  56.915  48.872  1.00  0.00           C  
ATOM    861  HB  THR    59      47.116  57.921  49.154  1.00  0.00           H  
ATOM    862  CG2 THR    59      48.000  56.208  48.292  1.00  0.00           C  
ATOM    863 HG21 THR    59      48.853  56.227  48.970  1.00  0.00           H  
ATOM    864 HG22 THR    59      48.238  56.686  47.342  1.00  0.00           H  
ATOM    865 HG23 THR    59      47.839  55.145  48.109  1.00  0.00           H  
ATOM    866  OG1 THR    59      45.964  57.050  47.828  1.00  0.00           O  
ATOM    867  HG1 THR    59      45.914  56.249  47.300  1.00  0.00           H  
ATOM    868  C   THR    59      45.013  57.293  50.525  1.00  0.00           C  
ATOM    869  O   THR    59      45.373  58.388  50.999  1.00  0.00           O  
ATOM    870  N   LYS    60      43.717  57.000  50.381  1.00  0.00           N  
ATOM    871  H   LYS    60      43.490  56.100  49.982  1.00  0.00           H  
ATOM    872  CA  LYS    60      42.512  57.813  50.645  1.00  0.00           C  
ATOM    873  HA  LYS    60      41.677  57.233  50.254  1.00  0.00           H  
ATOM    874  CB  LYS    60      42.186  58.022  52.101  1.00  0.00           C  
ATOM    875  HB2 LYS    60      42.816  58.751  52.610  1.00  0.00           H  
ATOM    876  HB3 LYS    60      41.131  58.293  52.141  1.00  0.00           H  
ATOM    877  CG  LYS    60      42.248  56.748  52.859  1.00  0.00           C  
ATOM    878  HG2 LYS    60      41.324  56.680  53.434  1.00  0.00           H  
ATOM    879  HG3 LYS    60      42.299  55.909  52.165  1.00  0.00           H  
ATOM    880  CD  LYS    60      43.441  56.778  53.777  1.00  0.00           C  
ATOM    881  HD2 LYS    60      44.328  56.876  53.151  1.00  0.00           H  
ATOM    882  HD3 LYS    60      43.414  57.636  54.448  1.00  0.00           H  
ATOM    883  CE  LYS    60      43.396  55.451  54.555  1.00  0.00           C  
ATOM    884  HE2 LYS    60      42.384  55.217  54.887  1.00  0.00           H  
ATOM    885  HE3 LYS    60      43.668  54.587  53.948  1.00  0.00           H  
ATOM    886  NZ  LYS    60      44.266  55.463  55.716  1.00  0.00           N  
ATOM    887  HZ1 LYS    60      44.313  54.580  56.205  1.00  0.00           H  
ATOM    888  HZ2 LYS    60      43.889  56.144  56.360  1.00  0.00           H  
ATOM    889  HZ3 LYS    60      45.188  55.783  55.458  1.00  0.00           H  
ATOM    890  C   LYS    60      42.472  59.018  49.725  1.00  0.00           C  
ATOM    891  O   LYS    60      41.873  60.020  50.073  1.00  0.00           O  
ATOM    892  N   GLU    61      43.143  59.002  48.593  1.00  0.00           N  
ATOM    893  H   GLU    61      43.503  58.100  48.314  1.00  0.00           H  
ATOM    894  CA  GLU    61      43.045  59.994  47.490  1.00  0.00           C  
ATOM    895  HA  GLU    61      42.895  60.957  47.977  1.00  0.00           H  
ATOM    896  CB  GLU    61      44.401  60.020  46.681  1.00  0.00           C  
ATOM    897  HB2 GLU    61      45.121  60.355  47.427  1.00  0.00           H  
ATOM    898  HB3 GLU    61      44.653  58.978  46.481  1.00  0.00           H  
ATOM    899  CG  GLU    61      44.318  60.884  45.403  1.00  0.00           C  
ATOM    900  HG2 GLU    61      45.258  60.688  44.887  1.00  0.00           H  
ATOM    901  HG3 GLU    61      43.456  60.468  44.881  1.00  0.00           H  
ATOM    902  CD  GLU    61      44.011  62.358  45.623  1.00  0.00           C  
ATOM    903  OE1 GLU    61      44.870  63.180  45.182  1.00  0.00           O  
ATOM    904  OE2 GLU    61      43.017  62.713  46.314  1.00  0.00           O  
ATOM    905  C   GLU    61      41.807  59.682  46.658  1.00  0.00           C  
ATOM    906  O   GLU    61      41.397  58.554  46.451  1.00  0.00           O  
ATOM    907  N   GLN    62      41.201  60.638  46.042  1.00  0.00           N  
ATOM    908  H   GLN    62      41.615  61.550  46.174  1.00  0.00           H  
ATOM    909  CA  GLN    62      40.018  60.477  45.077  1.00  0.00           C  
ATOM    910  HA  GLN    62      39.553  59.582  45.491  1.00  0.00           H  
ATOM    911  CB  GLN    62      39.061  61.639  45.284  1.00  0.00           C  
ATOM    912  HB2 GLN    62      38.519  61.499  46.219  1.00  0.00           H  
ATOM    913  HB3 GLN    62      39.738  62.492  45.300  1.00  0.00           H  
ATOM    914  CG  GLN    62      38.111  61.854  44.126  1.00  0.00           C  
ATOM    915  HG2 GLN    62      37.437  62.692  44.304  1.00  0.00           H  
ATOM    916  HG3 GLN    62      38.736  61.953  43.238  1.00  0.00           H  
ATOM    917  CD  GLN    62      37.141  60.681  43.941  1.00  0.00           C  
ATOM    918  OE1 GLN    62      37.344  59.602  44.480  1.00  0.00           O  
ATOM    919  NE2 GLN    62      36.153  60.829  43.056  1.00  0.00           N  
ATOM    920 HE21 GLN    62      36.110  61.662  42.486  1.00  0.00           H  
ATOM    921 HE22 GLN    62      35.474  60.094  42.921  1.00  0.00           H  
ATOM    922  C   GLN    62      40.564  60.273  43.580  1.00  0.00           C  
ATOM    923  O   GLN    62      41.236  61.151  43.162  1.00  0.00           O  
ATOM    924  N   VAL    63      40.216  59.190  42.961  1.00  0.00           N  
ATOM    925  H   VAL    63      39.594  58.593  43.487  1.00  0.00           H  
ATOM    926  CA  VAL    63      40.780  58.647  41.740  1.00  0.00           C  
ATOM    927  HA  VAL    63      41.855  58.486  41.812  1.00  0.00           H  
ATOM    928  CB  VAL    63      40.163  57.227  41.413  1.00  0.00           C  
ATOM    929  HB  VAL    63      40.136  56.663  42.345  1.00  0.00           H  
ATOM    930  CG1 VAL    63      38.716  57.283  40.983  1.00  0.00           C  
ATOM    931 HG11 VAL    63      38.677  57.831  40.042  1.00  0.00           H  
ATOM    932 HG12 VAL    63      38.156  57.720  41.809  1.00  0.00           H  
ATOM    933 HG13 VAL    63      38.289  56.297  40.802  1.00  0.00           H  
ATOM    934  CG2 VAL    63      41.026  56.388  40.477  1.00  0.00           C  
ATOM    935 HG21 VAL    63      41.251  56.902  39.543  1.00  0.00           H  
ATOM    936 HG22 VAL    63      40.652  55.389  40.249  1.00  0.00           H  
ATOM    937 HG23 VAL    63      41.960  56.392  41.038  1.00  0.00           H  
ATOM    938  C   VAL    63      40.649  59.598  40.571  1.00  0.00           C  
ATOM    939  O   VAL    63      41.566  59.709  39.782  1.00  0.00           O  
ATOM    940  N   THR    64      39.645  60.522  40.612  1.00  0.00           N  
ATOM    941  H   THR    64      39.012  60.397  41.389  1.00  0.00           H  
ATOM    942  CA  THR    64      39.423  61.550  39.669  1.00  0.00           C  
ATOM    943  HA  THR    64      39.608  61.121  38.684  1.00  0.00           H  
ATOM    944  CB  THR    64      37.939  62.099  39.684  1.00  0.00           C  
ATOM    945  HB  THR    64      37.880  62.983  39.049  1.00  0.00           H  
ATOM    946  CG2 THR    64      36.944  61.047  39.209  1.00  0.00           C  
ATOM    947 HG21 THR    64      36.159  61.641  38.741  1.00  0.00           H  
ATOM    948 HG22 THR    64      36.596  60.403  40.017  1.00  0.00           H  
ATOM    949 HG23 THR    64      37.471  60.416  38.494  1.00  0.00           H  
ATOM    950  OG1 THR    64      37.445  62.459  40.970  1.00  0.00           O  
ATOM    951  HG1 THR    64      36.716  63.041  40.743  1.00  0.00           H  
ATOM    952  C   THR    64      40.433  62.676  39.789  1.00  0.00           C  
ATOM    953  O   THR    64      40.662  63.377  38.755  1.00  0.00           O  
ATOM    954  N   ASN    65      41.222  62.848  40.858  1.00  0.00           N  
ATOM    955  H   ASN    65      41.106  62.339  41.722  1.00  0.00           H  
ATOM    956  CA  ASN    65      42.134  63.979  40.993  1.00  0.00           C  
ATOM    957  HA  ASN    65      41.863  64.936  40.546  1.00  0.00           H  
ATOM    958  CB  ASN    65      42.385  64.186  42.509  1.00  0.00           C  
ATOM    959  HB2 ASN    65      42.847  63.327  42.996  1.00  0.00           H  
ATOM    960  HB3 ASN    65      43.093  65.006  42.630  1.00  0.00           H  
ATOM    961  CG  ASN    65      41.138  64.513  43.304  1.00  0.00           C  
ATOM    962  OD1 ASN    65      40.058  64.929  42.716  1.00  0.00           O  
ATOM    963  ND2 ASN    65      41.134  64.349  44.604  1.00  0.00           N  
ATOM    964 HD21 ASN    65      41.957  63.929  45.011  1.00  0.00           H  
ATOM    965 HD22 ASN    65      40.359  64.701  45.148  1.00  0.00           H  
ATOM    966  C   ASN    65      43.608  63.627  40.474  1.00  0.00           C  
ATOM    967  O   ASN    65      44.433  64.481  40.252  1.00  0.00           O  
ATOM    968  N   VAL    66      43.889  62.315  40.403  1.00  0.00           N  
ATOM    969  H   VAL    66      43.144  61.686  40.665  1.00  0.00           H  
ATOM    970  CA  VAL    66      45.133  61.722  39.965  1.00  0.00           C  
ATOM    971  HA  VAL    66      45.945  62.275  40.437  1.00  0.00           H  
ATOM    972  CB  VAL    66      45.204  60.232  40.311  1.00  0.00           C  
ATOM    973  HB  VAL    66      44.302  59.733  39.957  1.00  0.00           H  
ATOM    974  CG1 VAL    66      46.435  59.617  39.620  1.00  0.00           C  
ATOM    975 HG11 VAL    66      46.401  59.643  38.531  1.00  0.00           H  
ATOM    976 HG12 VAL    66      46.568  58.566  39.878  1.00  0.00           H  
ATOM    977 HG13 VAL    66      47.276  60.252  39.899  1.00  0.00           H  
ATOM    978  CG2 VAL    66      45.339  59.850  41.794  1.00  0.00           C  
ATOM    979 HG21 VAL    66      46.401  59.658  41.952  1.00  0.00           H  
ATOM    980 HG22 VAL    66      44.657  59.073  42.138  1.00  0.00           H  
ATOM    981 HG23 VAL    66      45.169  60.692  42.465  1.00  0.00           H  
ATOM    982  C   VAL    66      45.243  61.940  38.436  1.00  0.00           C  
ATOM    983  O   VAL    66      44.282  61.721  37.710  1.00  0.00           O  
ATOM    984  N   GLY    67      46.398  62.518  37.958  1.00  0.00           N  
ATOM    985  H   GLY    67      46.991  62.931  38.663  1.00  0.00           H  
ATOM    986  CA  GLY    67      46.680  62.720  36.508  1.00  0.00           C  
ATOM    987  HA2 GLY    67      46.275  61.894  35.924  1.00  0.00           H  
ATOM    988  HA3 GLY    67      45.971  63.503  36.241  1.00  0.00           H  
ATOM    989  C   GLY    67      48.108  63.110  36.154  1.00  0.00           C  
ATOM    990  O   GLY    67      49.046  62.932  36.844  1.00  0.00           O  
ATOM    991  N   GLY    68      48.223  63.759  35.002  1.00  0.00           N  
ATOM    992  H   GLY    68      47.381  63.618  34.462  1.00  0.00           H  
ATOM    993  CA  GLY    68      49.492  64.405  34.539  1.00  0.00           C  
ATOM    994  HA2 GLY    68      49.338  64.994  33.635  1.00  0.00           H  
ATOM    995  HA3 GLY    68      49.941  65.014  35.324  1.00  0.00           H  
ATOM    996  C   GLY    68      50.644  63.399  34.311  1.00  0.00           C  
ATOM    997  O   GLY    68      50.579  62.487  33.479  1.00  0.00           O  
ATOM    998  N   ALA    69      51.789  63.657  35.015  1.00  0.00           N  
ATOM    999  H   ALA    69      51.778  64.563  35.461  1.00  0.00           H  
ATOM   1000  CA  ALA    69      53.061  62.894  35.004  1.00  0.00           C  
ATOM   1001  HA  ALA    69      53.026  62.314  34.082  1.00  0.00           H  
ATOM   1002  CB  ALA    69      54.192  63.904  34.737  1.00  0.00           C  
ATOM   1003  HB1 ALA    69      54.518  64.474  35.607  1.00  0.00           H  
ATOM   1004  HB2 ALA    69      53.849  64.579  33.952  1.00  0.00           H  
ATOM   1005  HB3 ALA    69      55.044  63.379  34.307  1.00  0.00           H  
ATOM   1006  C   ALA    69      53.173  62.103  36.289  1.00  0.00           C  
ATOM   1007  O   ALA    69      53.836  61.066  36.276  1.00  0.00           O  
ATOM   1008  N   VAL    70      52.541  62.457  37.389  1.00  0.00           N  
ATOM   1009  H   VAL    70      51.994  63.303  37.322  1.00  0.00           H  
ATOM   1010  CA  VAL    70      52.548  61.768  38.679  1.00  0.00           C  
ATOM   1011  HA  VAL    70      53.565  61.404  38.822  1.00  0.00           H  
ATOM   1012  CB  VAL    70      52.216  62.783  39.874  1.00  0.00           C  
ATOM   1013  HB  VAL    70      51.207  63.140  39.670  1.00  0.00           H  
ATOM   1014  CG1 VAL    70      52.282  62.075  41.251  1.00  0.00           C  
ATOM   1015 HG11 VAL    70      52.102  62.814  42.032  1.00  0.00           H  
ATOM   1016 HG12 VAL    70      53.169  61.446  41.327  1.00  0.00           H  
ATOM   1017 HG13 VAL    70      51.378  61.466  41.257  1.00  0.00           H  
ATOM   1018  CG2 VAL    70      53.182  63.965  40.071  1.00  0.00           C  
ATOM   1019 HG21 VAL    70      53.390  64.337  39.068  1.00  0.00           H  
ATOM   1020 HG22 VAL    70      54.135  63.652  40.498  1.00  0.00           H  
ATOM   1021 HG23 VAL    70      52.688  64.748  40.645  1.00  0.00           H  
ATOM   1022  C   VAL    70      51.669  60.495  38.690  1.00  0.00           C  
ATOM   1023  O   VAL    70      51.884  59.572  39.433  1.00  0.00           O  
ATOM   1024  N   VAL    71      50.772  60.397  37.711  1.00  0.00           N  
ATOM   1025  H   VAL    71      50.605  61.246  37.190  1.00  0.00           H  
ATOM   1026  CA  VAL    71      50.019  59.135  37.312  1.00  0.00           C  
ATOM   1027  HA  VAL    71      49.406  58.850  38.167  1.00  0.00           H  
ATOM   1028  CB  VAL    71      48.955  59.460  36.274  1.00  0.00           C  
ATOM   1029  HB  VAL    71      48.302  60.129  36.834  1.00  0.00           H  
ATOM   1030  CG1 VAL    71      49.456  60.208  35.038  1.00  0.00           C  
ATOM   1031 HG11 VAL    71      49.875  59.481  34.341  1.00  0.00           H  
ATOM   1032 HG12 VAL    71      50.167  60.972  35.352  1.00  0.00           H  
ATOM   1033 HG13 VAL    71      48.538  60.677  34.685  1.00  0.00           H  
ATOM   1034  CG2 VAL    71      48.055  58.252  35.919  1.00  0.00           C  
ATOM   1035 HG21 VAL    71      47.207  58.524  35.290  1.00  0.00           H  
ATOM   1036 HG22 VAL    71      47.523  57.795  36.754  1.00  0.00           H  
ATOM   1037 HG23 VAL    71      48.584  57.455  35.397  1.00  0.00           H  
ATOM   1038  C   VAL    71      50.924  58.063  36.950  1.00  0.00           C  
ATOM   1039  O   VAL    71      50.628  56.937  37.361  1.00  0.00           O  
ATOM   1040  N   THR    72      51.911  58.321  36.093  1.00  0.00           N  
ATOM   1041  H   THR    72      52.060  59.214  35.646  1.00  0.00           H  
ATOM   1042  CA  THR    72      52.967  57.301  35.770  1.00  0.00           C  
ATOM   1043  HA  THR    72      52.413  56.523  35.244  1.00  0.00           H  
ATOM   1044  CB  THR    72      54.226  57.829  34.867  1.00  0.00           C  
ATOM   1045  HB  THR    72      54.766  57.022  34.372  1.00  0.00           H  
ATOM   1046  CG2 THR    72      53.727  58.734  33.846  1.00  0.00           C  
ATOM   1047 HG21 THR    72      54.578  59.062  33.250  1.00  0.00           H  
ATOM   1048 HG22 THR    72      53.308  59.627  34.310  1.00  0.00           H  
ATOM   1049 HG23 THR    72      53.008  58.157  33.262  1.00  0.00           H  
ATOM   1050  OG1 THR    72      55.078  58.557  35.721  1.00  0.00           O  
ATOM   1051  HG1 THR    72      54.779  59.469  35.688  1.00  0.00           H  
ATOM   1052  C   THR    72      53.565  56.617  37.059  1.00  0.00           C  
ATOM   1053  O   THR    72      53.635  55.358  37.073  1.00  0.00           O  
ATOM   1054  N   GLY    73      53.968  57.309  38.107  1.00  0.00           N  
ATOM   1055  H   GLY    73      53.813  58.305  38.039  1.00  0.00           H  
ATOM   1056  CA  GLY    73      54.387  56.874  39.429  1.00  0.00           C  
ATOM   1057  HA2 GLY    73      55.301  56.285  39.370  1.00  0.00           H  
ATOM   1058  HA3 GLY    73      54.634  57.783  39.978  1.00  0.00           H  
ATOM   1059  C   GLY    73      53.435  55.975  40.121  1.00  0.00           C  
ATOM   1060  O   GLY    73      53.753  54.885  40.479  1.00  0.00           O  
ATOM   1061  N   VAL    74      52.135  56.366  40.068  1.00  0.00           N  
ATOM   1062  H   VAL    74      51.948  57.248  39.612  1.00  0.00           H  
ATOM   1063  CA  VAL    74      50.992  55.562  40.599  1.00  0.00           C  
ATOM   1064  HA  VAL    74      51.388  55.129  41.517  1.00  0.00           H  
ATOM   1065  CB  VAL    74      49.837  56.469  40.804  1.00  0.00           C  
ATOM   1066  HB  VAL    74      49.624  56.951  39.849  1.00  0.00           H  
ATOM   1067  CG1 VAL    74      48.534  55.682  41.043  1.00  0.00           C  
ATOM   1068 HG11 VAL    74      47.750  56.398  41.289  1.00  0.00           H  
ATOM   1069 HG12 VAL    74      48.648  55.141  41.982  1.00  0.00           H  
ATOM   1070 HG13 VAL    74      48.117  55.181  40.169  1.00  0.00           H  
ATOM   1071  CG2 VAL    74      50.210  57.496  41.927  1.00  0.00           C  
ATOM   1072 HG21 VAL    74      50.438  56.887  42.802  1.00  0.00           H  
ATOM   1073 HG22 VAL    74      49.348  58.152  42.042  1.00  0.00           H  
ATOM   1074 HG23 VAL    74      51.010  58.168  41.617  1.00  0.00           H  
ATOM   1075  C   VAL    74      50.590  54.399  39.654  1.00  0.00           C  
ATOM   1076  O   VAL    74      50.161  53.326  40.136  1.00  0.00           O  
ATOM   1077  N   THR    75      50.898  54.533  38.364  1.00  0.00           N  
ATOM   1078  H   THR    75      51.346  55.405  38.121  1.00  0.00           H  
ATOM   1079  CA  THR    75      50.729  53.426  37.439  1.00  0.00           C  
ATOM   1080  HA  THR    75      49.793  52.977  37.772  1.00  0.00           H  
ATOM   1081  CB  THR    75      50.655  53.813  35.930  1.00  0.00           C  
ATOM   1082  HB  THR    75      51.660  54.113  35.635  1.00  0.00           H  
ATOM   1083  CG2 THR    75      50.130  52.672  35.029  1.00  0.00           C  
ATOM   1084 HG21 THR    75      50.505  52.991  34.057  1.00  0.00           H  
ATOM   1085 HG22 THR    75      49.042  52.704  34.984  1.00  0.00           H  
ATOM   1086 HG23 THR    75      50.594  51.734  35.334  1.00  0.00           H  
ATOM   1087  OG1 THR    75      49.916  54.909  35.562  1.00  0.00           O  
ATOM   1088  HG1 THR    75      50.168  55.599  36.180  1.00  0.00           H  
ATOM   1089  C   THR    75      51.781  52.345  37.658  1.00  0.00           C  
ATOM   1090  O   THR    75      51.374  51.172  37.774  1.00  0.00           O  
ATOM   1091  N   ALA    76      53.035  52.676  37.812  1.00  0.00           N  
ATOM   1092  H   ALA    76      53.305  53.629  37.615  1.00  0.00           H  
ATOM   1093  CA  ALA    76      54.126  51.745  38.175  1.00  0.00           C  
ATOM   1094  HA  ALA    76      54.300  50.970  37.428  1.00  0.00           H  
ATOM   1095  CB  ALA    76      55.386  52.573  38.213  1.00  0.00           C  
ATOM   1096  HB1 ALA    76      55.452  53.140  39.141  1.00  0.00           H  
ATOM   1097  HB2 ALA    76      55.341  53.297  37.399  1.00  0.00           H  
ATOM   1098  HB3 ALA    76      56.212  51.869  38.316  1.00  0.00           H  
ATOM   1099  C   ALA    76      53.866  50.989  39.472  1.00  0.00           C  
ATOM   1100  O   ALA    76      54.226  49.803  39.538  1.00  0.00           O  
ATOM   1101  N   VAL    77      53.265  51.571  40.505  1.00  0.00           N  
ATOM   1102  H   VAL    77      53.016  52.547  40.419  1.00  0.00           H  
ATOM   1103  CA  VAL    77      52.797  50.822  41.639  1.00  0.00           C  
ATOM   1104  HA  VAL    77      53.560  50.125  41.986  1.00  0.00           H  
ATOM   1105  CB  VAL    77      52.454  51.881  42.665  1.00  0.00           C  
ATOM   1106  HB  VAL    77      51.819  52.601  42.148  1.00  0.00           H  
ATOM   1107  CG1 VAL    77      51.703  51.404  43.895  1.00  0.00           C  
ATOM   1108 HG11 VAL    77      51.709  52.125  44.713  1.00  0.00           H  
ATOM   1109 HG12 VAL    77      52.158  50.496  44.290  1.00  0.00           H  
ATOM   1110 HG13 VAL    77      50.702  51.177  43.529  1.00  0.00           H  
ATOM   1111  CG2 VAL    77      53.728  52.505  43.252  1.00  0.00           C  
ATOM   1112 HG21 VAL    77      54.327  51.817  43.849  1.00  0.00           H  
ATOM   1113 HG22 VAL    77      53.372  53.377  43.802  1.00  0.00           H  
ATOM   1114 HG23 VAL    77      54.426  52.948  42.542  1.00  0.00           H  
ATOM   1115  C   VAL    77      51.641  49.962  41.333  1.00  0.00           C  
ATOM   1116  O   VAL    77      51.649  48.839  41.776  1.00  0.00           O  
ATOM   1117  N   ALA    78      50.688  50.512  40.570  1.00  0.00           N  
ATOM   1118  H   ALA    78      50.776  51.462  40.237  1.00  0.00           H  
ATOM   1119  CA  ALA    78      49.377  49.825  40.392  1.00  0.00           C  
ATOM   1120  HA  ALA    78      48.803  49.660  41.305  1.00  0.00           H  
ATOM   1121  CB  ALA    78      48.442  50.768  39.602  1.00  0.00           C  
ATOM   1122  HB1 ALA    78      47.941  51.409  40.327  1.00  0.00           H  
ATOM   1123  HB2 ALA    78      47.614  50.247  39.121  1.00  0.00           H  
ATOM   1124  HB3 ALA    78      48.951  51.222  38.752  1.00  0.00           H  
ATOM   1125  C   ALA    78      49.488  48.461  39.718  1.00  0.00           C  
ATOM   1126  O   ALA    78      48.732  47.543  39.989  1.00  0.00           O  
ATOM   1127  N   GLN    79      50.370  48.305  38.674  1.00  0.00           N  
ATOM   1128  H   GLN    79      50.760  49.186  38.374  1.00  0.00           H  
ATOM   1129  CA  GLN    79      50.628  47.050  37.936  1.00  0.00           C  
ATOM   1130  HA  GLN    79      49.733  46.731  37.402  1.00  0.00           H  
ATOM   1131  CB  GLN    79      51.663  47.309  36.776  1.00  0.00           C  
ATOM   1132  HB2 GLN    79      51.213  48.074  36.144  1.00  0.00           H  
ATOM   1133  HB3 GLN    79      52.503  47.908  37.128  1.00  0.00           H  
ATOM   1134  CG  GLN    79      52.234  46.146  36.007  1.00  0.00           C  
ATOM   1135  HG2 GLN    79      51.499  45.354  35.869  1.00  0.00           H  
ATOM   1136  HG3 GLN    79      52.326  46.440  34.962  1.00  0.00           H  
ATOM   1137  CD  GLN    79      53.631  45.654  36.451  1.00  0.00           C  
ATOM   1138  OE1 GLN    79      54.044  45.664  37.590  1.00  0.00           O  
ATOM   1139  NE2 GLN    79      54.526  45.271  35.475  1.00  0.00           N  
ATOM   1140 HE21 GLN    79      54.264  45.227  34.501  1.00  0.00           H  
ATOM   1141 HE22 GLN    79      55.481  45.227  35.801  1.00  0.00           H  
ATOM   1142  C   GLN    79      51.067  45.919  38.855  1.00  0.00           C  
ATOM   1143  O   GLN    79      50.445  44.864  38.852  1.00  0.00           O  
ATOM   1144  N   LYS    80      52.064  46.097  39.762  1.00  0.00           N  
ATOM   1145  H   LYS    80      52.584  46.953  39.634  1.00  0.00           H  
ATOM   1146  CA  LYS    80      52.381  45.254  40.908  1.00  0.00           C  
ATOM   1147  HA  LYS    80      52.731  44.276  40.578  1.00  0.00           H  
ATOM   1148  CB  LYS    80      53.595  45.913  41.635  1.00  0.00           C  
ATOM   1149  HB2 LYS    80      53.257  46.763  42.227  1.00  0.00           H  
ATOM   1150  HB3 LYS    80      53.978  45.216  42.380  1.00  0.00           H  
ATOM   1151  CG  LYS    80      54.759  46.445  40.777  1.00  0.00           C  
ATOM   1152  HG2 LYS    80      55.318  45.580  40.419  1.00  0.00           H  
ATOM   1153  HG3 LYS    80      54.323  47.004  39.949  1.00  0.00           H  
ATOM   1154  CD  LYS    80      55.620  47.338  41.591  1.00  0.00           C  
ATOM   1155  HD2 LYS    80      55.151  48.308  41.759  1.00  0.00           H  
ATOM   1156  HD3 LYS    80      55.803  46.889  42.567  1.00  0.00           H  
ATOM   1157  CE  LYS    80      56.938  47.641  40.851  1.00  0.00           C  
ATOM   1158  HE2 LYS    80      57.295  46.642  40.603  1.00  0.00           H  
ATOM   1159  HE3 LYS    80      56.807  48.132  39.887  1.00  0.00           H  
ATOM   1160  NZ  LYS    80      58.035  48.215  41.693  1.00  0.00           N  
ATOM   1161  HZ1 LYS    80      58.080  47.882  42.645  1.00  0.00           H  
ATOM   1162  HZ2 LYS    80      58.014  49.224  41.730  1.00  0.00           H  
ATOM   1163  HZ3 LYS    80      58.936  47.886  41.376  1.00  0.00           H  
ATOM   1164  C   LYS    80      51.186  44.966  41.895  1.00  0.00           C  
ATOM   1165  O   LYS    80      51.209  43.903  42.425  1.00  0.00           O  
ATOM   1166  N   THR    81      50.255  45.916  42.005  1.00  0.00           N  
ATOM   1167  H   THR    81      50.413  46.889  41.788  1.00  0.00           H  
ATOM   1168  CA  THR    81      48.978  45.602  42.763  1.00  0.00           C  
ATOM   1169  HA  THR    81      49.250  45.135  43.710  1.00  0.00           H  
ATOM   1170  CB  THR    81      48.212  46.921  43.010  1.00  0.00           C  
ATOM   1171  HB  THR    81      48.582  47.706  42.350  1.00  0.00           H  
ATOM   1172  CG2 THR    81      46.722  46.857  43.062  1.00  0.00           C  
ATOM   1173 HG21 THR    81      46.332  46.103  43.746  1.00  0.00           H  
ATOM   1174 HG22 THR    81      46.493  46.710  42.006  1.00  0.00           H  
ATOM   1175 HG23 THR    81      46.413  47.838  43.423  1.00  0.00           H  
ATOM   1176  OG1 THR    81      48.538  47.346  44.326  1.00  0.00           O  
ATOM   1177  HG1 THR    81      49.495  47.383  44.391  1.00  0.00           H  
ATOM   1178  C   THR    81      48.143  44.509  42.101  1.00  0.00           C  
ATOM   1179  O   THR    81      47.679  43.547  42.783  1.00  0.00           O  
ATOM   1180  N   VAL    82      47.924  44.669  40.810  1.00  0.00           N  
ATOM   1181  H   VAL    82      48.134  45.484  40.252  1.00  0.00           H  
ATOM   1182  CA  VAL    82      47.114  43.710  40.067  1.00  0.00           C  
ATOM   1183  HA  VAL    82      46.258  43.463  40.694  1.00  0.00           H  
ATOM   1184  CB  VAL    82      46.489  44.325  38.849  1.00  0.00           C  
ATOM   1185  HB  VAL    82      45.747  43.625  38.465  1.00  0.00           H  
ATOM   1186  CG1 VAL    82      45.636  45.583  39.263  1.00  0.00           C  
ATOM   1187 HG11 VAL    82      45.031  45.354  40.141  1.00  0.00           H  
ATOM   1188 HG12 VAL    82      45.051  45.950  38.419  1.00  0.00           H  
ATOM   1189 HG13 VAL    82      46.356  46.383  39.438  1.00  0.00           H  
ATOM   1190  CG2 VAL    82      47.394  44.760  37.679  1.00  0.00           C  
ATOM   1191 HG21 VAL    82      48.064  43.996  37.284  1.00  0.00           H  
ATOM   1192 HG22 VAL    82      48.142  45.487  37.991  1.00  0.00           H  
ATOM   1193 HG23 VAL    82      46.810  45.260  36.906  1.00  0.00           H  
ATOM   1194  C   VAL    82      47.877  42.383  39.794  1.00  0.00           C  
ATOM   1195  O   VAL    82      47.284  41.326  39.794  1.00  0.00           O  
ATOM   1196  N   GLU    83      49.190  42.403  39.720  1.00  0.00           N  
ATOM   1197  H   GLU    83      49.651  43.298  39.642  1.00  0.00           H  
ATOM   1198  CA  GLU    83      50.024  41.178  39.609  1.00  0.00           C  
ATOM   1199  HA  GLU    83      49.626  40.507  38.847  1.00  0.00           H  
ATOM   1200  CB  GLU    83      51.413  41.615  39.164  1.00  0.00           C  
ATOM   1201  HB2 GLU    83      51.665  42.535  39.692  1.00  0.00           H  
ATOM   1202  HB3 GLU    83      52.142  40.858  39.453  1.00  0.00           H  
ATOM   1203  CG  GLU    83      51.559  41.820  37.653  1.00  0.00           C  
ATOM   1204  HG2 GLU    83      50.923  42.667  37.396  1.00  0.00           H  
ATOM   1205  HG3 GLU    83      52.600  42.020  37.397  1.00  0.00           H  
ATOM   1206  CD  GLU    83      51.075  40.689  36.806  1.00  0.00           C  
ATOM   1207  OE1 GLU    83      51.237  39.522  37.107  1.00  0.00           O  
ATOM   1208  OE2 GLU    83      50.512  40.961  35.706  1.00  0.00           O  
ATOM   1209  C   GLU    83      50.078  40.446  40.963  1.00  0.00           C  
ATOM   1210  O   GLU    83      49.802  39.234  41.000  1.00  0.00           O  
ATOM   1211  N   GLY    84      50.166  41.198  42.109  1.00  0.00           N  
ATOM   1212  H   GLY    84      50.438  42.167  42.027  1.00  0.00           H  
ATOM   1213  CA  GLY    84      50.104  40.741  43.450  1.00  0.00           C  
ATOM   1214  HA2 GLY    84      50.900  40.043  43.709  1.00  0.00           H  
ATOM   1215  HA3 GLY    84      50.220  41.650  44.041  1.00  0.00           H  
ATOM   1216  C   GLY    84      48.761  40.009  43.744  1.00  0.00           C  
ATOM   1217  O   GLY    84      48.755  38.920  44.274  1.00  0.00           O  
ATOM   1218  N   ALA    85      47.658  40.608  43.365  1.00  0.00           N  
ATOM   1219  H   ALA    85      47.786  41.592  43.176  1.00  0.00           H  
ATOM   1220  CA  ALA    85      46.258  40.192  43.442  1.00  0.00           C  
ATOM   1221  HA  ALA    85      46.007  40.068  44.495  1.00  0.00           H  
ATOM   1222  CB  ALA    85      45.332  41.251  42.828  1.00  0.00           C  
ATOM   1223  HB1 ALA    85      45.627  41.403  41.790  1.00  0.00           H  
ATOM   1224  HB2 ALA    85      45.426  42.215  43.328  1.00  0.00           H  
ATOM   1225  HB3 ALA    85      44.263  41.123  42.995  1.00  0.00           H  
ATOM   1226  C   ALA    85      46.045  38.880  42.686  1.00  0.00           C  
ATOM   1227  O   ALA    85      45.511  37.958  43.236  1.00  0.00           O  
ATOM   1228  N   GLY    86      46.468  38.915  41.437  1.00  0.00           N  
ATOM   1229  H   GLY    86      46.770  39.788  41.028  1.00  0.00           H  
ATOM   1230  CA  GLY    86      46.482  37.787  40.494  1.00  0.00           C  
ATOM   1231  HA2 GLY    86      45.500  37.473  40.140  1.00  0.00           H  
ATOM   1232  HA3 GLY    86      46.959  38.086  39.561  1.00  0.00           H  
ATOM   1233  C   GLY    86      47.198  36.527  41.017  1.00  0.00           C  
ATOM   1234  O   GLY    86      46.875  35.358  40.722  1.00  0.00           O  
ATOM   1235  N   SER    87      48.170  36.828  41.918  1.00  0.00           N  
ATOM   1236  H   SER    87      48.423  37.778  42.151  1.00  0.00           H  
ATOM   1237  CA  SER    87      48.983  35.777  42.531  1.00  0.00           C  
ATOM   1238  HA  SER    87      49.129  34.924  41.869  1.00  0.00           H  
ATOM   1239  CB  SER    87      50.287  36.314  43.125  1.00  0.00           C  
ATOM   1240  HB2 SER    87      50.091  37.139  43.811  1.00  0.00           H  
ATOM   1241  HB3 SER    87      50.672  35.527  43.774  1.00  0.00           H  
ATOM   1242  OG  SER    87      51.286  36.875  42.239  1.00  0.00           O  
ATOM   1243  HG  SER    87      50.865  37.699  41.981  1.00  0.00           H  
ATOM   1244  C   SER    87      48.180  35.215  43.761  1.00  0.00           C  
ATOM   1245  O   SER    87      48.318  34.125  44.106  1.00  0.00           O  
ATOM   1246  N   ILE    88      47.366  36.014  44.455  1.00  0.00           N  
ATOM   1247  H   ILE    88      47.321  36.973  44.143  1.00  0.00           H  
ATOM   1248  CA  ILE    88      46.542  35.531  45.541  1.00  0.00           C  
ATOM   1249  HA  ILE    88      47.175  34.915  46.178  1.00  0.00           H  
ATOM   1250  CB  ILE    88      45.974  36.731  46.343  1.00  0.00           C  
ATOM   1251  HB  ILE    88      45.497  37.364  45.595  1.00  0.00           H  
ATOM   1252  CG2 ILE    88      45.014  36.233  47.383  1.00  0.00           C  
ATOM   1253 HG21 ILE    88      45.377  35.537  48.140  1.00  0.00           H  
ATOM   1254 HG22 ILE    88      44.227  35.737  46.816  1.00  0.00           H  
ATOM   1255 HG23 ILE    88      44.697  37.175  47.830  1.00  0.00           H  
ATOM   1256  CG1 ILE    88      47.123  37.579  47.022  1.00  0.00           C  
ATOM   1257 HG12 ILE    88      47.497  36.990  47.859  1.00  0.00           H  
ATOM   1258 HG13 ILE    88      47.954  37.795  46.351  1.00  0.00           H  
ATOM   1259  CD1 ILE    88      46.825  38.991  47.477  1.00  0.00           C  
ATOM   1260 HD11 ILE    88      46.646  39.485  46.523  1.00  0.00           H  
ATOM   1261 HD12 ILE    88      47.662  39.530  47.920  1.00  0.00           H  
ATOM   1262 HD13 ILE    88      45.901  39.046  48.052  1.00  0.00           H  
ATOM   1263  C   ILE    88      45.406  34.727  44.911  1.00  0.00           C  
ATOM   1264  O   ILE    88      45.089  33.644  45.447  1.00  0.00           O  
ATOM   1265  N   ALA    89      44.854  35.124  43.765  1.00  0.00           N  
ATOM   1266  H   ALA    89      45.083  35.991  43.300  1.00  0.00           H  
ATOM   1267  CA  ALA    89      43.832  34.351  43.066  1.00  0.00           C  
ATOM   1268  HA  ALA    89      42.943  34.122  43.654  1.00  0.00           H  
ATOM   1269  CB  ALA    89      43.416  35.273  41.886  1.00  0.00           C  
ATOM   1270  HB1 ALA    89      44.155  35.315  41.086  1.00  0.00           H  
ATOM   1271  HB2 ALA    89      43.161  36.243  42.314  1.00  0.00           H  
ATOM   1272  HB3 ALA    89      42.504  34.879  41.437  1.00  0.00           H  
ATOM   1273  C   ALA    89      44.421  33.044  42.535  1.00  0.00           C  
ATOM   1274  O   ALA    89      43.907  31.963  42.760  1.00  0.00           O  
ATOM   1275  N   ALA    90      45.640  33.098  42.032  1.00  0.00           N  
ATOM   1276  H   ALA    90      45.960  33.988  41.677  1.00  0.00           H  
ATOM   1277  CA  ALA    90      46.386  31.893  41.675  1.00  0.00           C  
ATOM   1278  HA  ALA    90      45.639  31.252  41.208  1.00  0.00           H  
ATOM   1279  CB  ALA    90      47.517  32.231  40.825  1.00  0.00           C  
ATOM   1280  HB1 ALA    90      47.027  32.500  39.889  1.00  0.00           H  
ATOM   1281  HB2 ALA    90      48.289  31.479  40.662  1.00  0.00           H  
ATOM   1282  HB3 ALA    90      48.022  33.142  41.147  1.00  0.00           H  
ATOM   1283  C   ALA    90      46.943  31.030  42.840  1.00  0.00           C  
ATOM   1284  O   ALA    90      47.556  29.978  42.652  1.00  0.00           O  
ATOM   1285  N   ALA    91      46.757  31.470  44.087  1.00  0.00           N  
ATOM   1286  H   ALA    91      46.254  32.345  44.109  1.00  0.00           H  
ATOM   1287  CA  ALA    91      47.041  30.878  45.326  1.00  0.00           C  
ATOM   1288  HA  ALA    91      46.965  31.666  46.076  1.00  0.00           H  
ATOM   1289  CB  ALA    91      45.975  29.879  45.668  1.00  0.00           C  
ATOM   1290  HB1 ALA    91      46.200  29.577  46.691  1.00  0.00           H  
ATOM   1291  HB2 ALA    91      45.821  29.068  44.956  1.00  0.00           H  
ATOM   1292  HB3 ALA    91      45.037  30.428  45.753  1.00  0.00           H  
ATOM   1293  C   ALA    91      48.503  30.441  45.540  1.00  0.00           C  
ATOM   1294  O   ALA    91      48.718  29.373  46.101  1.00  0.00           O  
ATOM   1295  N   THR    92      49.460  31.209  44.992  1.00  0.00           N  
ATOM   1296  H   THR    92      49.139  32.137  44.757  1.00  0.00           H  
ATOM   1297  CA  THR    92      50.914  30.956  45.088  1.00  0.00           C  
ATOM   1298  HA  THR    92      51.026  29.913  44.791  1.00  0.00           H  
ATOM   1299  CB  THR    92      51.689  31.729  44.029  1.00  0.00           C  
ATOM   1300  HB  THR    92      52.710  31.347  44.045  1.00  0.00           H  
ATOM   1301  CG2 THR    92      51.215  31.576  42.565  1.00  0.00           C  
ATOM   1302 HG21 THR    92      51.105  30.493  42.497  1.00  0.00           H  
ATOM   1303 HG22 THR    92      52.090  31.817  41.963  1.00  0.00           H  
ATOM   1304 HG23 THR    92      50.352  32.137  42.207  1.00  0.00           H  
ATOM   1305  OG1 THR    92      51.779  33.133  44.232  1.00  0.00           O  
ATOM   1306  HG1 THR    92      52.325  33.362  44.987  1.00  0.00           H  
ATOM   1307  C   THR    92      51.502  31.107  46.529  1.00  0.00           C  
ATOM   1308  O   THR    92      52.693  31.299  46.635  1.00  0.00           O  
ATOM   1309  N   GLY    93      50.721  31.019  47.610  1.00  0.00           N  
ATOM   1310  H   GLY    93      49.780  30.657  47.544  1.00  0.00           H  
ATOM   1311  CA  GLY    93      51.300  31.182  48.988  1.00  0.00           C  
ATOM   1312  HA2 GLY    93      51.571  32.222  49.173  1.00  0.00           H  
ATOM   1313  HA3 GLY    93      50.532  30.870  49.695  1.00  0.00           H  
ATOM   1314  C   GLY    93      52.597  30.346  49.474  1.00  0.00           C  
ATOM   1315  O   GLY    93      53.149  30.591  50.558  1.00  0.00           O  
ATOM   1316  N   PHE    94      53.020  29.278  48.758  1.00  0.00           N  
ATOM   1317  H   PHE    94      52.575  29.180  47.856  1.00  0.00           H  
ATOM   1318  CA  PHE    94      54.113  28.431  48.971  1.00  0.00           C  
ATOM   1319  HA  PHE    94      54.274  28.156  50.013  1.00  0.00           H  
ATOM   1320  CB  PHE    94      53.859  27.156  48.244  1.00  0.00           C  
ATOM   1321  HB2 PHE    94      54.601  26.367  48.357  1.00  0.00           H  
ATOM   1322  HB3 PHE    94      52.972  26.708  48.692  1.00  0.00           H  
ATOM   1323  CG  PHE    94      53.611  27.255  46.740  1.00  0.00           C  
ATOM   1324  CD1 PHE    94      52.311  27.314  46.279  1.00  0.00           C  
ATOM   1325  HD1 PHE    94      51.397  27.264  46.852  1.00  0.00           H  
ATOM   1326  CE1 PHE    94      52.094  27.387  44.858  1.00  0.00           C  
ATOM   1327  HE1 PHE    94      51.065  27.552  44.574  1.00  0.00           H  
ATOM   1328  CZ  PHE    94      53.179  27.447  43.985  1.00  0.00           C  
ATOM   1329  HZ  PHE    94      52.976  27.635  42.941  1.00  0.00           H  
ATOM   1330  CE2 PHE    94      54.496  27.365  44.457  1.00  0.00           C  
ATOM   1331  HE2 PHE    94      55.345  27.619  43.840  1.00  0.00           H  
ATOM   1332  CD2 PHE    94      54.728  27.240  45.866  1.00  0.00           C  
ATOM   1333  HD2 PHE    94      55.692  27.502  46.277  1.00  0.00           H  
ATOM   1334  C   PHE    94      55.411  29.135  48.476  1.00  0.00           C  
ATOM   1335  O   PHE    94      56.520  28.575  48.647  1.00  0.00           O  
ATOM   1336  N   VAL    95      55.379  30.228  47.784  1.00  0.00           N  
ATOM   1337  H   VAL    95      54.447  30.485  47.492  1.00  0.00           H  
ATOM   1338  CA  VAL    95      56.485  30.994  47.078  1.00  0.00           C  
ATOM   1339  HA  VAL    95      57.431  30.557  47.399  1.00  0.00           H  
ATOM   1340  CB  VAL    95      56.486  30.788  45.550  1.00  0.00           C  
ATOM   1341  HB  VAL    95      56.797  29.754  45.405  1.00  0.00           H  
ATOM   1342  CG1 VAL    95      55.179  30.865  44.794  1.00  0.00           C  
ATOM   1343 HG11 VAL    95      54.426  30.233  45.265  1.00  0.00           H  
ATOM   1344 HG12 VAL    95      55.229  30.545  43.753  1.00  0.00           H  
ATOM   1345 HG13 VAL    95      54.815  31.881  44.946  1.00  0.00           H  
ATOM   1346  CG2 VAL    95      57.476  31.713  44.881  1.00  0.00           C  
ATOM   1347 HG21 VAL    95      58.461  31.579  45.329  1.00  0.00           H  
ATOM   1348 HG22 VAL    95      57.153  32.754  44.879  1.00  0.00           H  
ATOM   1349 HG23 VAL    95      57.579  31.426  43.835  1.00  0.00           H  
ATOM   1350  C   VAL    95      56.471  32.512  47.441  1.00  0.00           C  
ATOM   1351  O   VAL    95      55.413  33.171  47.543  1.00  0.00           O  
ATOM   1352  N   LYS    96      57.633  33.081  47.866  1.00  0.00           N  
ATOM   1353  H   LYS    96      58.478  32.546  48.005  1.00  0.00           H  
ATOM   1354  CA  LYS    96      57.770  34.545  48.175  1.00  0.00           C  
ATOM   1355  HA  LYS    96      56.907  34.885  48.748  1.00  0.00           H  
ATOM   1356  CB  LYS    96      59.018  34.754  49.033  1.00  0.00           C  
ATOM   1357  HB2 LYS    96      59.861  34.168  48.666  1.00  0.00           H  
ATOM   1358  HB3 LYS    96      59.224  35.820  48.937  1.00  0.00           H  
ATOM   1359  CG  LYS    96      58.684  34.645  50.469  1.00  0.00           C  
ATOM   1360  HG2 LYS    96      58.140  35.524  50.815  1.00  0.00           H  
ATOM   1361  HG3 LYS    96      57.973  33.819  50.498  1.00  0.00           H  
ATOM   1362  CD  LYS    96      59.939  34.404  51.316  1.00  0.00           C  
ATOM   1363  HD2 LYS    96      60.550  33.629  50.854  1.00  0.00           H  
ATOM   1364  HD3 LYS    96      60.558  35.301  51.310  1.00  0.00           H  
ATOM   1365  CE  LYS    96      59.562  34.064  52.777  1.00  0.00           C  
ATOM   1366  HE2 LYS    96      60.384  33.875  53.467  1.00  0.00           H  
ATOM   1367  HE3 LYS    96      59.073  34.978  53.116  1.00  0.00           H  
ATOM   1368  NZ  LYS    96      58.599  32.939  52.826  1.00  0.00           N  
ATOM   1369  HZ1 LYS    96      57.667  33.216  52.553  1.00  0.00           H  
ATOM   1370  HZ2 LYS    96      58.497  32.540  53.748  1.00  0.00           H  
ATOM   1371  HZ3 LYS    96      58.880  32.206  52.191  1.00  0.00           H  
ATOM   1372  C   LYS    96      57.831  35.285  46.844  1.00  0.00           C  
ATOM   1373  O   LYS    96      58.662  34.933  46.028  1.00  0.00           O  
ATOM   1374  N   LYS    97      57.186  36.412  46.892  1.00  0.00           N  
ATOM   1375  H   LYS    97      56.602  36.517  47.709  1.00  0.00           H  
ATOM   1376  CA  LYS    97      57.159  37.513  45.926  1.00  0.00           C  
ATOM   1377  HA  LYS    97      58.015  37.353  45.271  1.00  0.00           H  
ATOM   1378  CB  LYS    97      55.932  37.444  45.067  1.00  0.00           C  
ATOM   1379  HB2 LYS    97      55.117  37.721  45.735  1.00  0.00           H  
ATOM   1380  HB3 LYS    97      56.068  38.103  44.209  1.00  0.00           H  
ATOM   1381  CG  LYS    97      55.658  36.002  44.433  1.00  0.00           C  
ATOM   1382  HG2 LYS    97      56.458  35.688  43.764  1.00  0.00           H  
ATOM   1383  HG3 LYS    97      55.399  35.327  45.249  1.00  0.00           H  
ATOM   1384  CD  LYS    97      54.438  35.949  43.491  1.00  0.00           C  
ATOM   1385  HD2 LYS    97      53.490  36.019  44.025  1.00  0.00           H  
ATOM   1386  HD3 LYS    97      54.364  36.747  42.753  1.00  0.00           H  
ATOM   1387  CE  LYS    97      54.528  34.648  42.749  1.00  0.00           C  
ATOM   1388  HE2 LYS    97      55.409  34.782  42.122  1.00  0.00           H  
ATOM   1389  HE3 LYS    97      54.817  33.892  43.479  1.00  0.00           H  
ATOM   1390  NZ  LYS    97      53.428  34.446  41.979  1.00  0.00           N  
ATOM   1391  HZ1 LYS    97      53.511  33.628  41.392  1.00  0.00           H  
ATOM   1392  HZ2 LYS    97      53.253  35.266  41.415  1.00  0.00           H  
ATOM   1393  HZ3 LYS    97      52.586  34.374  42.532  1.00  0.00           H  
ATOM   1394  C   LYS    97      57.441  38.894  46.600  1.00  0.00           C  
ATOM   1395  O   LYS    97      57.176  39.958  46.050  1.00  0.00           O  
ATOM   1396  N   ASP    98      58.349  38.795  47.612  1.00  0.00           N  
ATOM   1397  H   ASP    98      58.617  37.905  48.006  1.00  0.00           H  
ATOM   1398  CA  ASP    98      58.843  39.962  48.424  1.00  0.00           C  
ATOM   1399  HA  ASP    98      58.149  40.455  49.105  1.00  0.00           H  
ATOM   1400  CB  ASP    98      59.908  39.528  49.455  1.00  0.00           C  
ATOM   1401  HB2 ASP    98      60.697  38.916  49.019  1.00  0.00           H  
ATOM   1402  HB3 ASP    98      60.508  40.350  49.845  1.00  0.00           H  
ATOM   1403  CG  ASP    98      59.457  38.657  50.751  1.00  0.00           C  
ATOM   1404  OD1 ASP    98      60.386  37.954  51.244  1.00  0.00           O  
ATOM   1405  OD2 ASP    98      58.266  38.601  51.184  1.00  0.00           O  
ATOM   1406  C   ASP    98      59.420  41.089  47.534  1.00  0.00           C  
ATOM   1407  O   ASP    98      59.304  42.264  47.978  1.00  0.00           O  
ATOM   1408  N   GLN    99      60.066  40.796  46.377  1.00  0.00           N  
ATOM   1409  H   GLN    99      60.067  39.805  46.179  1.00  0.00           H  
ATOM   1410  CA  GLN    99      60.471  41.855  45.412  1.00  0.00           C  
ATOM   1411  HA  GLN    99      61.305  42.469  45.753  1.00  0.00           H  
ATOM   1412  CB  GLN    99      61.021  41.056  44.219  1.00  0.00           C  
ATOM   1413  HB2 GLN    99      61.511  41.797  43.588  1.00  0.00           H  
ATOM   1414  HB3 GLN    99      61.763  40.371  44.631  1.00  0.00           H  
ATOM   1415  CG  GLN    99      60.112  40.225  43.362  1.00  0.00           C  
ATOM   1416  HG2 GLN    99      59.099  40.626  43.336  1.00  0.00           H  
ATOM   1417  HG3 GLN    99      60.407  40.392  42.326  1.00  0.00           H  
ATOM   1418  CD  GLN    99      59.964  38.765  43.778  1.00  0.00           C  
ATOM   1419  OE1 GLN    99      60.533  38.272  44.777  1.00  0.00           O  
ATOM   1420  NE2 GLN    99      59.121  38.052  43.094  1.00  0.00           N  
ATOM   1421 HE21 GLN    99      58.499  38.463  42.412  1.00  0.00           H  
ATOM   1422 HE22 GLN    99      59.074  37.055  43.247  1.00  0.00           H  
ATOM   1423  C   GLN    99      59.421  42.850  44.973  1.00  0.00           C  
ATOM   1424  O   GLN    99      59.766  43.819  44.328  1.00  0.00           O  
ATOM   1425  N   LEU   100      58.117  42.540  45.152  1.00  0.00           N  
ATOM   1426  H   LEU   100      57.904  41.671  45.620  1.00  0.00           H  
ATOM   1427  CA  LEU   100      56.983  43.451  44.883  1.00  0.00           C  
ATOM   1428  HA  LEU   100      57.026  43.927  43.903  1.00  0.00           H  
ATOM   1429  CB  LEU   100      55.710  42.580  44.855  1.00  0.00           C  
ATOM   1430  HB2 LEU   100      55.688  42.050  45.807  1.00  0.00           H  
ATOM   1431  HB3 LEU   100      54.910  43.308  44.719  1.00  0.00           H  
ATOM   1432  CG  LEU   100      55.708  41.617  43.663  1.00  0.00           C  
ATOM   1433  HG  LEU   100      56.420  40.821  43.880  1.00  0.00           H  
ATOM   1434  CD1 LEU   100      54.305  40.996  43.572  1.00  0.00           C  
ATOM   1435 HD11 LEU   100      54.001  40.663  44.564  1.00  0.00           H  
ATOM   1436 HD12 LEU   100      54.244  40.134  42.909  1.00  0.00           H  
ATOM   1437 HD13 LEU   100      53.588  41.685  43.125  1.00  0.00           H  
ATOM   1438  CD2 LEU   100      56.057  42.247  42.320  1.00  0.00           C  
ATOM   1439 HD21 LEU   100      55.944  41.476  41.559  1.00  0.00           H  
ATOM   1440 HD22 LEU   100      57.117  42.499  42.340  1.00  0.00           H  
ATOM   1441 HD23 LEU   100      55.517  43.171  42.113  1.00  0.00           H  
ATOM   1442  C   LEU   100      56.897  44.624  45.883  1.00  0.00           C  
ATOM   1443  O   LEU   100      55.997  45.477  45.847  1.00  0.00           O  
ATOM   1444  N   GLY   101      57.770  44.582  46.931  1.00  0.00           N  
ATOM   1445  H   GLY   101      58.520  43.909  46.998  1.00  0.00           H  
ATOM   1446  CA  GLY   101      57.656  45.484  48.068  1.00  0.00           C  
ATOM   1447  HA2 GLY   101      56.653  45.401  48.486  1.00  0.00           H  
ATOM   1448  HA3 GLY   101      58.270  45.001  48.828  1.00  0.00           H  
ATOM   1449  C   GLY   101      58.019  46.955  47.832  1.00  0.00           C  
ATOM   1450  O   GLY   101      58.455  47.406  46.794  1.00  0.00           O  
ATOM   1451  N   LYS   102      58.017  47.658  48.987  1.00  0.00           N  
ATOM   1452  H   LYS   102      57.859  47.191  49.869  1.00  0.00           H  
ATOM   1453  CA  LYS   102      58.319  49.110  48.995  1.00  0.00           C  
ATOM   1454  HA  LYS   102      57.620  49.639  48.348  1.00  0.00           H  
ATOM   1455  CB  LYS   102      58.249  49.644  50.440  1.00  0.00           C  
ATOM   1456  HB2 LYS   102      58.831  49.062  51.155  1.00  0.00           H  
ATOM   1457  HB3 LYS   102      58.703  50.626  50.573  1.00  0.00           H  
ATOM   1458  CG  LYS   102      56.853  49.818  51.059  1.00  0.00           C  
ATOM   1459  HG2 LYS   102      56.460  48.805  51.137  1.00  0.00           H  
ATOM   1460  HG3 LYS   102      56.932  50.177  52.085  1.00  0.00           H  
ATOM   1461  CD  LYS   102      55.902  50.726  50.236  1.00  0.00           C  
ATOM   1462  HD2 LYS   102      56.354  51.649  49.873  1.00  0.00           H  
ATOM   1463  HD3 LYS   102      55.628  50.144  49.356  1.00  0.00           H  
ATOM   1464  CE  LYS   102      54.598  51.046  50.963  1.00  0.00           C  
ATOM   1465  HE2 LYS   102      54.038  50.138  51.190  1.00  0.00           H  
ATOM   1466  HE3 LYS   102      54.850  51.509  51.916  1.00  0.00           H  
ATOM   1467  NZ  LYS   102      53.787  51.968  50.191  1.00  0.00           N  
ATOM   1468  HZ1 LYS   102      53.645  51.751  49.214  1.00  0.00           H  
ATOM   1469  HZ2 LYS   102      54.153  52.903  50.296  1.00  0.00           H  
ATOM   1470  HZ3 LYS   102      52.864  51.911  50.597  1.00  0.00           H  
ATOM   1471  C   LYS   102      59.691  49.392  48.382  1.00  0.00           C  
ATOM   1472  O   LYS   102      59.792  50.249  47.447  1.00  0.00           O  
ATOM   1473  N   ASN   103      60.695  48.531  48.626  1.00  0.00           N  
ATOM   1474  H   ASN   103      60.398  47.765  49.213  1.00  0.00           H  
ATOM   1475  CA  ASN   103      62.154  48.985  48.668  1.00  0.00           C  
ATOM   1476  HA  ASN   103      62.099  50.004  48.287  1.00  0.00           H  
ATOM   1477  CB  ASN   103      62.722  49.001  50.180  1.00  0.00           C  
ATOM   1478  HB2 ASN   103      63.110  48.033  50.495  1.00  0.00           H  
ATOM   1479  HB3 ASN   103      63.675  49.529  50.173  1.00  0.00           H  
ATOM   1480  CG  ASN   103      61.749  49.646  51.175  1.00  0.00           C  
ATOM   1481  OD1 ASN   103      61.269  50.802  51.004  1.00  0.00           O  
ATOM   1482  ND2 ASN   103      61.343  49.020  52.279  1.00  0.00           N  
ATOM   1483 HD21 ASN   103      61.603  48.069  52.498  1.00  0.00           H  
ATOM   1484 HD22 ASN   103      60.887  49.573  52.991  1.00  0.00           H  
ATOM   1485  C   ASN   103      63.192  48.291  47.723  1.00  0.00           C  
ATOM   1486  O   ASN   103      64.374  48.590  47.820  1.00  0.00           O  
ATOM   1487  N   GLU   104      62.725  47.481  46.770  1.00  0.00           N  
ATOM   1488  H   GLU   104      61.716  47.445  46.772  1.00  0.00           H  
ATOM   1489  CA  GLU   104      63.475  46.532  45.893  1.00  0.00           C  
ATOM   1490  HA  GLU   104      64.240  46.033  46.487  1.00  0.00           H  
ATOM   1491  CB  GLU   104      62.461  45.527  45.300  1.00  0.00           C  
ATOM   1492  HB2 GLU   104      61.784  45.215  46.096  1.00  0.00           H  
ATOM   1493  HB3 GLU   104      61.807  45.951  44.538  1.00  0.00           H  
ATOM   1494  CG  GLU   104      63.134  44.211  44.783  1.00  0.00           C  
ATOM   1495  HG2 GLU   104      62.407  43.626  44.219  1.00  0.00           H  
ATOM   1496  HG3 GLU   104      63.945  44.501  44.115  1.00  0.00           H  
ATOM   1497  CD  GLU   104      63.790  43.331  45.890  1.00  0.00           C  
ATOM   1498  OE1 GLU   104      63.756  43.586  47.112  1.00  0.00           O  
ATOM   1499  OE2 GLU   104      64.532  42.412  45.571  1.00  0.00           O  
ATOM   1500  C   GLU   104      64.224  47.126  44.727  1.00  0.00           C  
ATOM   1501  O   GLU   104      65.379  46.889  44.522  1.00  0.00           O  
ATOM   1502  N   GLU   105      63.538  48.113  44.119  1.00  0.00           N  
ATOM   1503  H   GLU   105      62.539  48.081  44.261  1.00  0.00           H  
ATOM   1504  CA  GLU   105      64.070  48.957  43.025  1.00  0.00           C  
ATOM   1505  HA  GLU   105      64.808  48.346  42.504  1.00  0.00           H  
ATOM   1506  CB  GLU   105      63.083  49.358  41.970  1.00  0.00           C  
ATOM   1507  HB2 GLU   105      62.400  50.068  42.438  1.00  0.00           H  
ATOM   1508  HB3 GLU   105      63.716  49.798  41.200  1.00  0.00           H  
ATOM   1509  CG  GLU   105      62.313  48.124  41.444  1.00  0.00           C  
ATOM   1510  HG2 GLU   105      62.980  47.303  41.182  1.00  0.00           H  
ATOM   1511  HG3 GLU   105      61.596  47.718  42.158  1.00  0.00           H  
ATOM   1512  CD  GLU   105      61.552  48.495  40.194  1.00  0.00           C  
ATOM   1513  OE1 GLU   105      60.347  48.179  40.142  1.00  0.00           O  
ATOM   1514  OE2 GLU   105      62.201  48.998  39.252  1.00  0.00           O  
ATOM   1515  C   GLU   105      64.856  50.233  43.610  1.00  0.00           C  
ATOM   1516  O   GLU   105      65.920  50.581  43.057  1.00  0.00           O  
ATOM   1517  N   GLY   106      64.335  50.827  44.704  1.00  0.00           N  
ATOM   1518  H   GLY   106      63.466  50.569  45.151  1.00  0.00           H  
ATOM   1519  CA  GLY   106      64.989  51.946  45.409  1.00  0.00           C  
ATOM   1520  HA2 GLY   106      65.972  51.582  45.709  1.00  0.00           H  
ATOM   1521  HA3 GLY   106      65.197  52.728  44.678  1.00  0.00           H  
ATOM   1522  C   GLY   106      64.050  52.386  46.535  1.00  0.00           C  
ATOM   1523  O   GLY   106      62.851  52.341  46.345  1.00  0.00           O  
ATOM   1524  N   ALA   107      64.509  52.752  47.693  1.00  0.00           N  
ATOM   1525  H   ALA   107      65.512  52.842  47.765  1.00  0.00           H  
ATOM   1526  CA  ALA   107      63.745  53.115  48.868  1.00  0.00           C  
ATOM   1527  HA  ALA   107      63.023  52.351  49.158  1.00  0.00           H  
ATOM   1528  CB  ALA   107      64.751  53.352  50.021  1.00  0.00           C  
ATOM   1529  HB1 ALA   107      65.557  54.020  49.718  1.00  0.00           H  
ATOM   1530  HB2 ALA   107      65.306  52.440  50.242  1.00  0.00           H  
ATOM   1531  HB3 ALA   107      64.271  53.679  50.943  1.00  0.00           H  
ATOM   1532  C   ALA   107      62.870  54.420  48.618  1.00  0.00           C  
ATOM   1533  O   ALA   107      63.264  55.263  47.840  1.00  0.00           O  
ATOM   1534  N   PRO   108      61.614  54.584  49.073  1.00  0.00           N  
ATOM   1535  CD  PRO   108      60.823  53.623  49.831  1.00  0.00           C  
ATOM   1536  HD2 PRO   108      61.064  53.739  50.888  1.00  0.00           H  
ATOM   1537  HD3 PRO   108      61.084  52.631  49.463  1.00  0.00           H  
ATOM   1538  CG  PRO   108      59.376  53.993  49.509  1.00  0.00           C  
ATOM   1539  HG2 PRO   108      58.749  53.571  50.294  1.00  0.00           H  
ATOM   1540  HG3 PRO   108      58.954  53.520  48.623  1.00  0.00           H  
ATOM   1541  CB  PRO   108      59.387  55.502  49.417  1.00  0.00           C  
ATOM   1542  HB2 PRO   108      59.482  55.813  50.457  1.00  0.00           H  
ATOM   1543  HB3 PRO   108      58.524  55.860  48.856  1.00  0.00           H  
ATOM   1544  CA  PRO   108      60.743  55.724  48.690  1.00  0.00           C  
ATOM   1545  HA  PRO   108      60.476  55.548  47.648  1.00  0.00           H  
ATOM   1546  C   PRO   108      61.353  57.105  48.888  1.00  0.00           C  
ATOM   1547  O   PRO   108      61.881  57.494  49.984  1.00  0.00           O  
ATOM   1548  N   GLN   109      61.095  58.033  47.935  1.00  0.00           N  
ATOM   1549  H   GLN   109      60.403  57.851  47.222  1.00  0.00           H  
ATOM   1550  CA  GLN   109      61.475  59.477  47.984  1.00  0.00           C  
ATOM   1551  HA  GLN   109      61.343  60.002  47.038  1.00  0.00           H  
ATOM   1552  CB  GLN   109      60.578  60.302  48.962  1.00  0.00           C  
ATOM   1553  HB2 GLN   109      60.721  59.771  49.903  1.00  0.00           H  
ATOM   1554  HB3 GLN   109      60.748  61.375  48.875  1.00  0.00           H  
ATOM   1555  CG  GLN   109      59.063  60.191  48.544  1.00  0.00           C  
ATOM   1556  HG2 GLN   109      58.663  59.191  48.380  1.00  0.00           H  
ATOM   1557  HG3 GLN   109      58.491  60.536  49.405  1.00  0.00           H  
ATOM   1558  CD  GLN   109      58.684  61.146  47.381  1.00  0.00           C  
ATOM   1559  OE1 GLN   109      59.454  61.889  46.820  1.00  0.00           O  
ATOM   1560  NE2 GLN   109      57.389  61.127  47.057  1.00  0.00           N  
ATOM   1561 HE21 GLN   109      56.804  60.447  47.521  1.00  0.00           H  
ATOM   1562 HE22 GLN   109      56.923  61.834  46.507  1.00  0.00           H  
ATOM   1563  C   GLN   109      62.970  59.678  48.265  1.00  0.00           C  
ATOM   1564  O   GLN   109      63.306  60.705  48.756  1.00  0.00           O  
ATOM   1565  N   GLU   110      63.834  58.780  47.881  1.00  0.00           N  
ATOM   1566  H   GLU   110      63.449  58.013  47.348  1.00  0.00           H  
ATOM   1567  CA  GLU   110      65.300  58.827  48.039  1.00  0.00           C  
ATOM   1568  HA  GLU   110      65.501  59.609  48.771  1.00  0.00           H  
ATOM   1569  CB  GLU   110      65.719  57.378  48.552  1.00  0.00           C  
ATOM   1570  HB2 GLU   110      64.932  57.013  49.213  1.00  0.00           H  
ATOM   1571  HB3 GLU   110      65.697  56.705  47.694  1.00  0.00           H  
ATOM   1572  CG  GLU   110      67.101  57.387  49.216  1.00  0.00           C  
ATOM   1573  HG2 GLU   110      67.462  56.365  49.105  1.00  0.00           H  
ATOM   1574  HG3 GLU   110      67.801  57.946  48.595  1.00  0.00           H  
ATOM   1575  CD  GLU   110      67.147  57.996  50.701  1.00  0.00           C  
ATOM   1576  OE1 GLU   110      66.366  58.910  51.042  1.00  0.00           O  
ATOM   1577  OE2 GLU   110      67.929  57.506  51.538  1.00  0.00           O  
ATOM   1578  C   GLU   110      66.044  59.160  46.768  1.00  0.00           C  
ATOM   1579  O   GLU   110      67.031  59.845  46.885  1.00  0.00           O  
ATOM   1580  N   GLY   111      65.610  58.616  45.604  1.00  0.00           N  
ATOM   1581  H   GLY   111      64.895  57.903  45.584  1.00  0.00           H  
ATOM   1582  CA  GLY   111      66.251  59.034  44.347  1.00  0.00           C  
ATOM   1583  HA2 GLY   111      67.338  58.954  44.390  1.00  0.00           H  
ATOM   1584  HA3 GLY   111      65.911  58.243  43.679  1.00  0.00           H  
ATOM   1585  C   GLY   111      65.827  60.396  43.861  1.00  0.00           C  
ATOM   1586  O   GLY   111      66.595  61.328  43.805  1.00  0.00           O  
ATOM   1587  N   ILE   112      64.523  60.610  43.573  1.00  0.00           N  
ATOM   1588  H   ILE   112      63.851  59.859  43.515  1.00  0.00           H  
ATOM   1589  CA  ILE   112      64.136  61.896  42.947  1.00  0.00           C  
ATOM   1590  HA  ILE   112      64.785  62.747  43.151  1.00  0.00           H  
ATOM   1591  CB  ILE   112      64.118  61.561  41.430  1.00  0.00           C  
ATOM   1592  HB  ILE   112      63.672  60.574  41.306  1.00  0.00           H  
ATOM   1593  CG2 ILE   112      63.256  62.497  40.594  1.00  0.00           C  
ATOM   1594 HG21 ILE   112      63.195  62.281  39.528  1.00  0.00           H  
ATOM   1595 HG22 ILE   112      63.627  63.502  40.801  1.00  0.00           H  
ATOM   1596 HG23 ILE   112      62.216  62.552  40.916  1.00  0.00           H  
ATOM   1597  CG1 ILE   112      65.473  61.549  40.672  1.00  0.00           C  
ATOM   1598 HG12 ILE   112      66.016  60.664  41.003  1.00  0.00           H  
ATOM   1599 HG13 ILE   112      65.298  61.290  39.627  1.00  0.00           H  
ATOM   1600  CD1 ILE   112      66.297  62.841  40.635  1.00  0.00           C  
ATOM   1601 HD11 ILE   112      67.148  62.665  39.976  1.00  0.00           H  
ATOM   1602 HD12 ILE   112      66.554  63.132  41.653  1.00  0.00           H  
ATOM   1603 HD13 ILE   112      65.648  63.620  40.235  1.00  0.00           H  
ATOM   1604  C   ILE   112      62.725  62.242  43.504  1.00  0.00           C  
ATOM   1605  O   ILE   112      61.817  61.377  43.491  1.00  0.00           O  
ATOM   1606  N   LEU   113      62.534  63.408  44.082  1.00  0.00           N  
ATOM   1607  H   LEU   113      63.278  64.080  43.958  1.00  0.00           H  
ATOM   1608  CA  LEU   113      61.349  63.782  44.764  1.00  0.00           C  
ATOM   1609  HA  LEU   113      61.135  63.026  45.519  1.00  0.00           H  
ATOM   1610  CB  LEU   113      61.448  65.145  45.418  1.00  0.00           C  
ATOM   1611  HB2 LEU   113      61.463  65.809  44.553  1.00  0.00           H  
ATOM   1612  HB3 LEU   113      60.566  65.389  46.010  1.00  0.00           H  
ATOM   1613  CG  LEU   113      62.651  65.421  46.357  1.00  0.00           C  
ATOM   1614  HG  LEU   113      63.595  65.230  45.846  1.00  0.00           H  
ATOM   1615  CD1 LEU   113      62.757  66.841  46.924  1.00  0.00           C  
ATOM   1616 HD11 LEU   113      62.818  67.520  46.074  1.00  0.00           H  
ATOM   1617 HD12 LEU   113      63.732  66.808  47.409  1.00  0.00           H  
ATOM   1618 HD13 LEU   113      61.963  67.055  47.639  1.00  0.00           H  
ATOM   1619  CD2 LEU   113      62.630  64.483  47.535  1.00  0.00           C  
ATOM   1620 HD21 LEU   113      62.545  63.433  47.254  1.00  0.00           H  
ATOM   1621 HD22 LEU   113      61.803  64.723  48.204  1.00  0.00           H  
ATOM   1622 HD23 LEU   113      63.463  64.679  48.211  1.00  0.00           H  
ATOM   1623  C   LEU   113      60.132  63.803  43.876  1.00  0.00           C  
ATOM   1624  O   LEU   113      60.206  64.110  42.664  1.00  0.00           O  
ATOM   1625  N   GLU   114      58.862  63.603  44.344  1.00  0.00           N  
ATOM   1626  H   GLU   114      58.732  63.477  45.338  1.00  0.00           H  
ATOM   1627  CA  GLU   114      57.577  63.540  43.554  1.00  0.00           C  
ATOM   1628  HA  GLU   114      57.592  64.290  42.763  1.00  0.00           H  
ATOM   1629  CB  GLU   114      57.331  62.116  43.022  1.00  0.00           C  
ATOM   1630  HB2 GLU   114      58.236  61.580  42.733  1.00  0.00           H  
ATOM   1631  HB3 GLU   114      56.926  61.580  43.880  1.00  0.00           H  
ATOM   1632  CG  GLU   114      56.402  62.000  41.829  1.00  0.00           C  
ATOM   1633  HG2 GLU   114      56.302  60.989  41.433  1.00  0.00           H  
ATOM   1634  HG3 GLU   114      55.366  62.232  42.077  1.00  0.00           H  
ATOM   1635  CD  GLU   114      56.784  62.806  40.592  1.00  0.00           C  
ATOM   1636  OE1 GLU   114      57.558  62.376  39.706  1.00  0.00           O  
ATOM   1637  OE2 GLU   114      56.441  63.950  40.500  1.00  0.00           O  
ATOM   1638  C   GLU   114      56.365  63.858  44.493  1.00  0.00           C  
ATOM   1639  O   GLU   114      56.169  63.303  45.552  1.00  0.00           O  
ATOM   1640  N   ASP   115      55.387  64.595  43.993  1.00  0.00           N  
ATOM   1641  H   ASP   115      55.533  64.856  43.028  1.00  0.00           H  
ATOM   1642  CA  ASP   115      54.130  64.941  44.634  1.00  0.00           C  
ATOM   1643  HA  ASP   115      54.376  65.256  45.648  1.00  0.00           H  
ATOM   1644  CB  ASP   115      53.665  66.135  43.814  1.00  0.00           C  
ATOM   1645  HB2 ASP   115      53.421  65.786  42.810  1.00  0.00           H  
ATOM   1646  HB3 ASP   115      52.718  66.509  44.202  1.00  0.00           H  
ATOM   1647  CG  ASP   115      54.754  67.241  43.807  1.00  0.00           C  
ATOM   1648  OD1 ASP   115      55.303  67.482  42.739  1.00  0.00           O  
ATOM   1649  OD2 ASP   115      54.899  67.872  44.859  1.00  0.00           O  
ATOM   1650  C   ASP   115      52.987  63.803  44.597  1.00  0.00           C  
ATOM   1651  O   ASP   115      51.811  63.997  44.363  1.00  0.00           O  
ATOM   1652  N   MET   116      53.496  62.543  44.805  1.00  0.00           N  
ATOM   1653  H   MET   116      54.496  62.518  44.946  1.00  0.00           H  
ATOM   1654  CA  MET   116      52.631  61.352  44.861  1.00  0.00           C  
ATOM   1655  HA  MET   116      52.123  61.174  43.913  1.00  0.00           H  
ATOM   1656  CB  MET   116      53.384  60.056  45.172  1.00  0.00           C  
ATOM   1657  HB2 MET   116      53.854  60.262  46.134  1.00  0.00           H  
ATOM   1658  HB3 MET   116      52.632  59.291  45.365  1.00  0.00           H  
ATOM   1659  CG  MET   116      54.361  59.558  44.150  1.00  0.00           C  
ATOM   1660  HG2 MET   116      54.872  60.385  43.656  1.00  0.00           H  
ATOM   1661  HG3 MET   116      55.052  58.948  44.732  1.00  0.00           H  
ATOM   1662  SD  MET   116      53.717  58.447  42.861  1.00  0.00           S  
ATOM   1663  CE  MET   116      53.548  56.866  43.639  1.00  0.00           C  
ATOM   1664  HE1 MET   116      52.979  56.952  44.565  1.00  0.00           H  
ATOM   1665  HE2 MET   116      54.533  56.445  43.844  1.00  0.00           H  
ATOM   1666  HE3 MET   116      53.022  56.286  42.882  1.00  0.00           H  
ATOM   1667  C   MET   116      51.579  61.574  45.971  1.00  0.00           C  
ATOM   1668  O   MET   116      51.808  62.119  47.058  1.00  0.00           O  
ATOM   1669  N   PRO   117      50.341  60.991  45.864  1.00  0.00           N  
ATOM   1670  CD  PRO   117      49.788  60.253  44.678  1.00  0.00           C  
ATOM   1671  HD2 PRO   117      50.537  59.548  44.316  1.00  0.00           H  
ATOM   1672  HD3 PRO   117      49.428  60.963  43.933  1.00  0.00           H  
ATOM   1673  CG  PRO   117      48.648  59.401  45.293  1.00  0.00           C  
ATOM   1674  HG2 PRO   117      49.150  58.468  45.552  1.00  0.00           H  
ATOM   1675  HG3 PRO   117      47.846  59.329  44.559  1.00  0.00           H  
ATOM   1676  CB  PRO   117      48.151  60.142  46.526  1.00  0.00           C  
ATOM   1677  HB2 PRO   117      47.683  59.462  47.238  1.00  0.00           H  
ATOM   1678  HB3 PRO   117      47.485  60.926  46.168  1.00  0.00           H  
ATOM   1679  CA  PRO   117      49.436  60.839  47.013  1.00  0.00           C  
ATOM   1680  HA  PRO   117      49.158  61.825  47.384  1.00  0.00           H  
ATOM   1681  C   PRO   117      50.087  59.970  48.078  1.00  0.00           C  
ATOM   1682  O   PRO   117      50.748  58.972  47.829  1.00  0.00           O  
ATOM   1683  N   VAL   118      49.866  60.338  49.332  1.00  0.00           N  
ATOM   1684  H   VAL   118      49.246  61.110  49.530  1.00  0.00           H  
ATOM   1685  CA  VAL   118      50.293  59.672  50.553  1.00  0.00           C  
ATOM   1686  HA  VAL   118      50.364  58.613  50.304  1.00  0.00           H  
ATOM   1687  CB  VAL   118      51.627  60.148  51.123  1.00  0.00           C  
ATOM   1688  HB  VAL   118      52.301  59.941  50.291  1.00  0.00           H  
ATOM   1689  CG1 VAL   118      51.755  61.607  51.463  1.00  0.00           C  
ATOM   1690 HG11 VAL   118      51.007  61.769  52.239  1.00  0.00           H  
ATOM   1691 HG12 VAL   118      51.689  62.329  50.649  1.00  0.00           H  
ATOM   1692 HG13 VAL   118      52.706  61.805  51.956  1.00  0.00           H  
ATOM   1693  CG2 VAL   118      52.096  59.351  52.306  1.00  0.00           C  
ATOM   1694 HG21 VAL   118      51.893  59.880  53.238  1.00  0.00           H  
ATOM   1695 HG22 VAL   118      53.183  59.281  52.270  1.00  0.00           H  
ATOM   1696 HG23 VAL   118      51.574  58.400  52.202  1.00  0.00           H  
ATOM   1697  C   VAL   118      49.189  59.602  51.610  1.00  0.00           C  
ATOM   1698  O   VAL   118      48.395  60.524  51.775  1.00  0.00           O  
ATOM   1699  N   ASP   119      49.023  58.441  52.261  1.00  0.00           N  
ATOM   1700  H   ASP   119      49.679  57.697  52.072  1.00  0.00           H  
ATOM   1701  CA  ASP   119      47.983  58.206  53.277  1.00  0.00           C  
ATOM   1702  HA  ASP   119      47.009  58.189  52.788  1.00  0.00           H  
ATOM   1703  CB  ASP   119      48.150  56.729  53.778  1.00  0.00           C  
ATOM   1704  HB2 ASP   119      47.962  56.145  52.877  1.00  0.00           H  
ATOM   1705  HB3 ASP   119      49.179  56.580  54.104  1.00  0.00           H  
ATOM   1706  CG  ASP   119      47.183  56.223  54.847  1.00  0.00           C  
ATOM   1707  OD1 ASP   119      46.381  57.044  55.328  1.00  0.00           O  
ATOM   1708  OD2 ASP   119      47.090  54.997  55.101  1.00  0.00           O  
ATOM   1709  C   ASP   119      47.947  59.334  54.399  1.00  0.00           C  
ATOM   1710  O   ASP   119      48.972  59.630  55.009  1.00  0.00           O  
ATOM   1711  N   PRO   120      46.837  60.102  54.586  1.00  0.00           N  
ATOM   1712  CD  PRO   120      45.679  60.140  53.681  1.00  0.00           C  
ATOM   1713  HD2 PRO   120      45.295  59.144  53.459  1.00  0.00           H  
ATOM   1714  HD3 PRO   120      45.947  60.764  52.829  1.00  0.00           H  
ATOM   1715  CG  PRO   120      44.563  60.840  54.414  1.00  0.00           C  
ATOM   1716  HG2 PRO   120      43.931  60.080  54.873  1.00  0.00           H  
ATOM   1717  HG3 PRO   120      43.988  61.426  53.696  1.00  0.00           H  
ATOM   1718  CB  PRO   120      45.351  61.757  55.441  1.00  0.00           C  
ATOM   1719  HB2 PRO   120      44.763  61.899  56.349  1.00  0.00           H  
ATOM   1720  HB3 PRO   120      45.631  62.687  54.946  1.00  0.00           H  
ATOM   1721  CA  PRO   120      46.711  61.035  55.671  1.00  0.00           C  
ATOM   1722  HA  PRO   120      47.516  61.769  55.660  1.00  0.00           H  
ATOM   1723  C   PRO   120      46.754  60.505  57.079  1.00  0.00           C  
ATOM   1724  O   PRO   120      46.876  61.225  58.054  1.00  0.00           O  
ATOM   1725  N   ASP   121      46.495  59.164  57.188  1.00  0.00           N  
ATOM   1726  H   ASP   121      46.174  58.656  56.376  1.00  0.00           H  
ATOM   1727  CA  ASP   121      46.502  58.461  58.454  1.00  0.00           C  
ATOM   1728  HA  ASP   121      46.249  59.184  59.229  1.00  0.00           H  
ATOM   1729  CB  ASP   121      45.252  57.459  58.369  1.00  0.00           C  
ATOM   1730  HB2 ASP   121      45.440  56.706  57.604  1.00  0.00           H  
ATOM   1731  HB3 ASP   121      45.288  56.879  59.291  1.00  0.00           H  
ATOM   1732  CG  ASP   121      43.810  58.000  58.219  1.00  0.00           C  
ATOM   1733  OD1 ASP   121      43.469  58.798  59.123  1.00  0.00           O  
ATOM   1734  OD2 ASP   121      42.986  57.480  57.369  1.00  0.00           O  
ATOM   1735  C   ASP   121      47.758  57.829  58.886  1.00  0.00           C  
ATOM   1736  O   ASP   121      47.956  57.387  60.050  1.00  0.00           O  
ATOM   1737  N   ASN   122      48.780  57.807  58.012  1.00  0.00           N  
ATOM   1738  H   ASN   122      48.653  58.197  57.090  1.00  0.00           H  
ATOM   1739  CA  ASN   122      50.138  57.428  58.282  1.00  0.00           C  
ATOM   1740  HA  ASN   122      50.089  56.494  58.841  1.00  0.00           H  
ATOM   1741  CB  ASN   122      50.940  57.221  57.018  1.00  0.00           C  
ATOM   1742  HB2 ASN   122      50.361  56.516  56.423  1.00  0.00           H  
ATOM   1743  HB3 ASN   122      51.061  58.203  56.561  1.00  0.00           H  
ATOM   1744  CG  ASN   122      52.194  56.404  57.203  1.00  0.00           C  
ATOM   1745  OD1 ASN   122      52.225  55.299  57.737  1.00  0.00           O  
ATOM   1746  ND2 ASN   122      53.293  56.902  56.672  1.00  0.00           N  
ATOM   1747 HD21 ASN   122      53.265  57.557  55.904  1.00  0.00           H  
ATOM   1748 HD22 ASN   122      54.077  56.273  56.769  1.00  0.00           H  
ATOM   1749  C   ASN   122      50.939  58.419  59.186  1.00  0.00           C  
ATOM   1750  O   ASN   122      51.201  59.532  58.699  1.00  0.00           O  
ATOM   1751  N   GLU   123      51.434  57.954  60.340  1.00  0.00           N  
ATOM   1752  H   GLU   123      51.130  57.084  60.754  1.00  0.00           H  
ATOM   1753  CA  GLU   123      51.918  58.814  61.444  1.00  0.00           C  
ATOM   1754  HA  GLU   123      52.090  59.841  61.123  1.00  0.00           H  
ATOM   1755  CB  GLU   123      50.808  58.809  62.570  1.00  0.00           C  
ATOM   1756  HB2 GLU   123      50.849  59.789  63.045  1.00  0.00           H  
ATOM   1757  HB3 GLU   123      49.833  58.832  62.085  1.00  0.00           H  
ATOM   1758  CG  GLU   123      50.890  57.755  63.623  1.00  0.00           C  
ATOM   1759  HG2 GLU   123      51.936  57.629  63.901  1.00  0.00           H  
ATOM   1760  HG3 GLU   123      50.411  58.185  64.503  1.00  0.00           H  
ATOM   1761  CD  GLU   123      50.271  56.455  63.199  1.00  0.00           C  
ATOM   1762  OE1 GLU   123      49.269  56.070  63.887  1.00  0.00           O  
ATOM   1763  OE2 GLU   123      50.668  55.907  62.131  1.00  0.00           O  
ATOM   1764  C   GLU   123      53.367  58.512  61.846  1.00  0.00           C  
ATOM   1765  O   GLU   123      53.969  59.287  62.534  1.00  0.00           O  
ATOM   1766  N   ALA   124      53.882  57.320  61.468  1.00  0.00           N  
ATOM   1767  H   ALA   124      53.222  56.756  60.952  1.00  0.00           H  
ATOM   1768  CA  ALA   124      55.257  56.905  61.324  1.00  0.00           C  
ATOM   1769  HA  ALA   124      55.940  57.686  61.656  1.00  0.00           H  
ATOM   1770  CB  ALA   124      55.569  55.698  62.218  1.00  0.00           C  
ATOM   1771  HB1 ALA   124      56.654  55.646  62.131  1.00  0.00           H  
ATOM   1772  HB2 ALA   124      55.117  54.801  61.794  1.00  0.00           H  
ATOM   1773  HB3 ALA   124      55.321  55.951  63.249  1.00  0.00           H  
ATOM   1774  C   ALA   124      55.502  56.520  59.817  1.00  0.00           C  
ATOM   1775  O   ALA   124      54.657  55.902  59.183  1.00  0.00           O  
ATOM   1776  N   TYR   125      56.723  56.958  59.232  1.00  0.00           N  
ATOM   1777  H   TYR   125      57.430  57.311  59.862  1.00  0.00           H  
ATOM   1778  CA  TYR   125      56.920  57.235  57.792  1.00  0.00           C  
ATOM   1779  HA  TYR   125      56.193  58.004  57.532  1.00  0.00           H  
ATOM   1780  CB  TYR   125      58.376  57.676  57.474  1.00  0.00           C  
ATOM   1781  HB2 TYR   125      58.704  58.404  58.216  1.00  0.00           H  
ATOM   1782  HB3 TYR   125      59.130  56.903  57.621  1.00  0.00           H  
ATOM   1783  CG  TYR   125      58.634  58.226  56.102  1.00  0.00           C  
ATOM   1784  CD1 TYR   125      57.827  59.320  55.617  1.00  0.00           C  
ATOM   1785  HD1 TYR   125      57.104  59.828  56.239  1.00  0.00           H  
ATOM   1786  CE1 TYR   125      58.011  59.783  54.270  1.00  0.00           C  
ATOM   1787  HE1 TYR   125      57.509  60.656  53.878  1.00  0.00           H  
ATOM   1788  CZ  TYR   125      58.878  59.108  53.372  1.00  0.00           C  
ATOM   1789  OH  TYR   125      59.008  59.533  52.081  1.00  0.00           O  
ATOM   1790  HH  TYR   125      58.183  59.985  51.889  1.00  0.00           H  
ATOM   1791  CE2 TYR   125      59.583  57.978  53.856  1.00  0.00           C  
ATOM   1792  HE2 TYR   125      60.180  57.414  53.154  1.00  0.00           H  
ATOM   1793  CD2 TYR   125      59.498  57.540  55.175  1.00  0.00           C  
ATOM   1794  HD2 TYR   125      60.056  56.682  55.520  1.00  0.00           H  
ATOM   1795  C   TYR   125      56.730  56.055  56.900  1.00  0.00           C  
ATOM   1796  O   TYR   125      55.942  56.172  55.922  1.00  0.00           O  
ATOM   1797  N   GLU   126      57.172  54.893  57.247  1.00  0.00           N  
ATOM   1798  H   GLU   126      57.768  54.837  58.061  1.00  0.00           H  
ATOM   1799  CA  GLU   126      57.061  53.664  56.585  1.00  0.00           C  
ATOM   1800  HA  GLU   126      57.482  53.765  55.584  1.00  0.00           H  
ATOM   1801  CB  GLU   126      57.920  52.607  57.236  1.00  0.00           C  
ATOM   1802  HB2 GLU   126      57.675  52.500  58.292  1.00  0.00           H  
ATOM   1803  HB3 GLU   126      57.765  51.664  56.712  1.00  0.00           H  
ATOM   1804  CG  GLU   126      59.409  52.870  57.208  1.00  0.00           C  
ATOM   1805  HG2 GLU   126      59.949  51.954  57.445  1.00  0.00           H  
ATOM   1806  HG3 GLU   126      59.613  53.246  56.206  1.00  0.00           H  
ATOM   1807  CD  GLU   126      59.931  53.986  58.120  1.00  0.00           C  
ATOM   1808  OE1 GLU   126      59.297  54.287  59.106  1.00  0.00           O  
ATOM   1809  OE2 GLU   126      61.058  54.436  57.978  1.00  0.00           O  
ATOM   1810  C   GLU   126      55.629  53.104  56.368  1.00  0.00           C  
ATOM   1811  O   GLU   126      54.819  53.163  57.253  1.00  0.00           O  
ATOM   1812  N   MET   127      55.211  52.468  55.225  1.00  0.00           N  
ATOM   1813  H   MET   127      55.786  52.461  54.394  1.00  0.00           H  
ATOM   1814  CA  MET   127      53.888  51.826  54.958  1.00  0.00           C  
ATOM   1815  HA  MET   127      53.425  51.830  55.945  1.00  0.00           H  
ATOM   1816  CB  MET   127      53.063  52.649  54.002  1.00  0.00           C  
ATOM   1817  HB2 MET   127      53.444  52.967  53.032  1.00  0.00           H  
ATOM   1818  HB3 MET   127      52.160  52.074  53.795  1.00  0.00           H  
ATOM   1819  CG  MET   127      52.675  54.000  54.778  1.00  0.00           C  
ATOM   1820  HG2 MET   127      52.131  53.721  55.680  1.00  0.00           H  
ATOM   1821  HG3 MET   127      53.610  54.496  55.039  1.00  0.00           H  
ATOM   1822  SD  MET   127      51.613  55.235  53.955  1.00  0.00           S  
ATOM   1823  CE  MET   127      52.450  55.291  52.302  1.00  0.00           C  
ATOM   1824  HE1 MET   127      51.933  55.997  51.652  1.00  0.00           H  
ATOM   1825  HE2 MET   127      52.482  54.343  51.765  1.00  0.00           H  
ATOM   1826  HE3 MET   127      53.463  55.657  52.466  1.00  0.00           H  
ATOM   1827  C   MET   127      54.036  50.392  54.463  1.00  0.00           C  
ATOM   1828  O   MET   127      55.044  49.918  53.908  1.00  0.00           O  
ATOM   1829  N   PRO   128      52.952  49.624  54.588  1.00  0.00           N  
ATOM   1830  CD  PRO   128      51.890  49.818  55.542  1.00  0.00           C  
ATOM   1831  HD2 PRO   128      51.142  50.479  55.104  1.00  0.00           H  
ATOM   1832  HD3 PRO   128      52.366  50.117  56.476  1.00  0.00           H  
ATOM   1833  CG  PRO   128      51.323  48.439  55.677  1.00  0.00           C  
ATOM   1834  HG2 PRO   128      50.307  48.313  56.051  1.00  0.00           H  
ATOM   1835  HG3 PRO   128      52.037  47.995  56.371  1.00  0.00           H  
ATOM   1836  CB  PRO   128      51.567  47.779  54.360  1.00  0.00           C  
ATOM   1837  HB2 PRO   128      50.856  47.924  53.546  1.00  0.00           H  
ATOM   1838  HB3 PRO   128      51.622  46.702  54.520  1.00  0.00           H  
ATOM   1839  CA  PRO   128      52.847  48.349  53.894  1.00  0.00           C  
ATOM   1840  HA  PRO   128      53.671  47.700  54.193  1.00  0.00           H  
ATOM   1841  C   PRO   128      52.842  48.453  52.360  1.00  0.00           C  
ATOM   1842  O   PRO   128      52.122  49.346  51.872  1.00  0.00           O  
ATOM   1843  N   SER   129      53.440  47.506  51.627  1.00  0.00           N  
ATOM   1844  H   SER   129      54.031  46.814  52.065  1.00  0.00           H  
ATOM   1845  CA  SER   129      53.244  47.496  50.186  1.00  0.00           C  
ATOM   1846  HA  SER   129      53.380  48.512  49.818  1.00  0.00           H  
ATOM   1847  CB  SER   129      54.225  46.600  49.464  1.00  0.00           C  
ATOM   1848  HB2 SER   129      55.217  46.745  49.890  1.00  0.00           H  
ATOM   1849  HB3 SER   129      53.882  45.572  49.577  1.00  0.00           H  
ATOM   1850  OG  SER   129      54.268  47.006  48.076  1.00  0.00           O  
ATOM   1851  HG  SER   129      53.959  46.235  47.594  1.00  0.00           H  
ATOM   1852  C   SER   129      51.772  47.130  49.862  1.00  0.00           C  
ATOM   1853  O   SER   129      51.224  46.148  50.417  1.00  0.00           O  
ATOM   1854  N   GLU   130      51.184  47.901  48.942  1.00  0.00           N  
ATOM   1855  H   GLU   130      51.756  48.593  48.480  1.00  0.00           H  
ATOM   1856  CA  GLU   130      49.719  47.980  48.653  1.00  0.00           C  
ATOM   1857  HA  GLU   130      49.120  48.185  49.541  1.00  0.00           H  
ATOM   1858  CB  GLU   130      49.469  49.031  47.551  1.00  0.00           C  
ATOM   1859  HB2 GLU   130      50.130  48.822  46.710  1.00  0.00           H  
ATOM   1860  HB3 GLU   130      48.422  49.036  47.248  1.00  0.00           H  
ATOM   1861  CG  GLU   130      49.650  50.509  47.945  1.00  0.00           C  
ATOM   1862  HG2 GLU   130      49.417  51.091  47.052  1.00  0.00           H  
ATOM   1863  HG3 GLU   130      48.833  50.666  48.648  1.00  0.00           H  
ATOM   1864  CD  GLU   130      50.986  50.997  48.547  1.00  0.00           C  
ATOM   1865  OE1 GLU   130      52.022  50.746  47.888  1.00  0.00           O  
ATOM   1866  OE2 GLU   130      51.108  51.576  49.643  1.00  0.00           O  
ATOM   1867  C   GLU   130      49.170  46.642  48.099  1.00  0.00           C  
ATOM   1868  O   GLU   130      47.956  46.421  48.112  1.00  0.00           O  
ATOM   1869  N   GLU   131      50.064  45.763  47.565  1.00  0.00           N  
ATOM   1870  H   GLU   131      51.052  45.976  47.556  1.00  0.00           H  
ATOM   1871  CA  GLU   131      49.557  44.535  46.870  1.00  0.00           C  
ATOM   1872  HA  GLU   131      48.751  44.923  46.247  1.00  0.00           H  
ATOM   1873  CB  GLU   131      50.547  44.038  45.790  1.00  0.00           C  
ATOM   1874  HB2 GLU   131      50.058  43.585  44.928  1.00  0.00           H  
ATOM   1875  HB3 GLU   131      51.200  44.842  45.449  1.00  0.00           H  
ATOM   1876  CG  GLU   131      51.476  42.869  46.286  1.00  0.00           C  
ATOM   1877  HG2 GLU   131      50.830  42.026  46.529  1.00  0.00           H  
ATOM   1878  HG3 GLU   131      52.146  42.624  45.462  1.00  0.00           H  
ATOM   1879  CD  GLU   131      52.301  43.371  47.456  1.00  0.00           C  
ATOM   1880  OE1 GLU   131      52.306  42.616  48.482  1.00  0.00           O  
ATOM   1881  OE2 GLU   131      52.850  44.519  47.407  1.00  0.00           O  
ATOM   1882  C   GLU   131      48.898  43.463  47.722  1.00  0.00           C  
ATOM   1883  O   GLU   131      48.428  42.457  47.227  1.00  0.00           O  
ATOM   1884  N   GLY   132      49.073  43.610  49.019  1.00  0.00           N  
ATOM   1885  H   GLY   132      49.333  44.524  49.360  1.00  0.00           H  
ATOM   1886  CA  GLY   132      48.664  42.645  50.023  1.00  0.00           C  
ATOM   1887  HA2 GLY   132      48.791  42.976  51.054  1.00  0.00           H  
ATOM   1888  HA3 GLY   132      47.582  42.539  49.946  1.00  0.00           H  
ATOM   1889  C   GLY   132      49.249  41.230  50.050  1.00  0.00           C  
ATOM   1890  O   GLY   132      49.046  40.486  51.038  1.00  0.00           O  
ATOM   1891  N   TYR   133      50.098  40.888  49.054  1.00  0.00           N  
ATOM   1892  H   TYR   133      50.224  41.496  48.257  1.00  0.00           H  
ATOM   1893  CA  TYR   133      50.625  39.503  48.828  1.00  0.00           C  
ATOM   1894  HA  TYR   133      49.866  38.725  48.745  1.00  0.00           H  
ATOM   1895  CB  TYR   133      51.367  39.453  47.471  1.00  0.00           C  
ATOM   1896  HB2 TYR   133      50.579  39.615  46.736  1.00  0.00           H  
ATOM   1897  HB3 TYR   133      52.251  40.092  47.452  1.00  0.00           H  
ATOM   1898  CG  TYR   133      51.913  38.049  47.243  1.00  0.00           C  
ATOM   1899  CD1 TYR   133      51.042  37.093  46.598  1.00  0.00           C  
ATOM   1900  HD1 TYR   133      50.077  37.397  46.222  1.00  0.00           H  
ATOM   1901  CE1 TYR   133      51.427  35.709  46.454  1.00  0.00           C  
ATOM   1902  HE1 TYR   133      50.716  35.042  45.990  1.00  0.00           H  
ATOM   1903  CZ  TYR   133      52.697  35.329  47.012  1.00  0.00           C  
ATOM   1904  OH  TYR   133      52.969  34.025  47.001  1.00  0.00           O  
ATOM   1905  HH  TYR   133      53.856  33.961  47.364  1.00  0.00           H  
ATOM   1906  CE2 TYR   133      53.550  36.259  47.617  1.00  0.00           C  
ATOM   1907  HE2 TYR   133      54.555  36.013  47.927  1.00  0.00           H  
ATOM   1908  CD2 TYR   133      53.227  37.636  47.704  1.00  0.00           C  
ATOM   1909  HD2 TYR   133      53.835  38.378  48.201  1.00  0.00           H  
ATOM   1910  C   TYR   133      51.539  39.059  50.006  1.00  0.00           C  
ATOM   1911  O   TYR   133      51.499  37.910  50.507  1.00  0.00           O  
ATOM   1912  N   GLN   134      52.289  40.074  50.516  1.00  0.00           N  
ATOM   1913  H   GLN   134      52.226  40.991  50.096  1.00  0.00           H  
ATOM   1914  CA  GLN   134      53.212  39.962  51.625  1.00  0.00           C  
ATOM   1915  HA  GLN   134      53.672  38.982  51.492  1.00  0.00           H  
ATOM   1916  CB  GLN   134      54.412  40.941  51.450  1.00  0.00           C  
ATOM   1917  HB2 GLN   134      53.941  41.922  51.390  1.00  0.00           H  
ATOM   1918  HB3 GLN   134      55.074  40.943  52.315  1.00  0.00           H  
ATOM   1919  CG  GLN   134      55.188  40.888  50.154  1.00  0.00           C  
ATOM   1920  HG2 GLN   134      55.975  40.136  50.212  1.00  0.00           H  
ATOM   1921  HG3 GLN   134      54.482  40.562  49.391  1.00  0.00           H  
ATOM   1922  CD  GLN   134      55.779  42.249  49.809  1.00  0.00           C  
ATOM   1923  OE1 GLN   134      56.871  42.528  50.056  1.00  0.00           O  
ATOM   1924  NE2 GLN   134      55.043  43.150  49.258  1.00  0.00           N  
ATOM   1925 HE21 GLN   134      54.136  42.969  48.853  1.00  0.00           H  
ATOM   1926 HE22 GLN   134      55.549  43.999  49.050  1.00  0.00           H  
ATOM   1927  C   GLN   134      52.583  39.932  53.000  1.00  0.00           C  
ATOM   1928  O   GLN   134      53.163  39.630  54.060  1.00  0.00           O  
ATOM   1929  N   ASP   135      51.249  40.057  53.044  1.00  0.00           N  
ATOM   1930  H   ASP   135      50.809  40.303  52.168  1.00  0.00           H  
ATOM   1931  CA  ASP   135      50.426  39.765  54.222  1.00  0.00           C  
ATOM   1932  HA  ASP   135      50.976  39.608  55.150  1.00  0.00           H  
ATOM   1933  CB  ASP   135      49.357  40.857  54.414  1.00  0.00           C  
ATOM   1934  HB2 ASP   135      48.746  40.924  53.514  1.00  0.00           H  
ATOM   1935  HB3 ASP   135      48.591  40.670  55.167  1.00  0.00           H  
ATOM   1936  CG  ASP   135      49.935  42.253  54.778  1.00  0.00           C  
ATOM   1937  OD1 ASP   135      49.659  43.253  54.106  1.00  0.00           O  
ATOM   1938  OD2 ASP   135      50.796  42.281  55.696  1.00  0.00           O  
ATOM   1939  C   ASP   135      49.661  38.478  54.157  1.00  0.00           C  
ATOM   1940  O   ASP   135      49.528  37.721  55.107  1.00  0.00           O  
ATOM   1941  N   TYR   136      49.135  38.140  52.967  1.00  0.00           N  
ATOM   1942  H   TYR   136      49.205  38.838  52.240  1.00  0.00           H  
ATOM   1943  CA  TYR   136      48.603  36.826  52.538  1.00  0.00           C  
ATOM   1944  HA  TYR   136      47.669  36.653  53.073  1.00  0.00           H  
ATOM   1945  CB  TYR   136      48.192  36.908  51.045  1.00  0.00           C  
ATOM   1946  HB2 TYR   136      47.275  37.471  50.870  1.00  0.00           H  
ATOM   1947  HB3 TYR   136      48.919  37.531  50.524  1.00  0.00           H  
ATOM   1948  CG  TYR   136      48.100  35.581  50.316  1.00  0.00           C  
ATOM   1949  CD1 TYR   136      47.011  34.706  50.610  1.00  0.00           C  
ATOM   1950  HD1 TYR   136      46.304  34.995  51.373  1.00  0.00           H  
ATOM   1951  CE1 TYR   136      46.815  33.432  50.047  1.00  0.00           C  
ATOM   1952  HE1 TYR   136      45.977  32.808  50.319  1.00  0.00           H  
ATOM   1953  CZ  TYR   136      47.774  33.045  49.060  1.00  0.00           C  
ATOM   1954  OH  TYR   136      47.841  31.788  48.480  1.00  0.00           O  
ATOM   1955  HH  TYR   136      47.372  31.220  49.095  1.00  0.00           H  
ATOM   1956  CE2 TYR   136      48.843  33.966  48.691  1.00  0.00           C  
ATOM   1957  HE2 TYR   136      49.522  33.539  47.967  1.00  0.00           H  
ATOM   1958  CD2 TYR   136      49.022  35.233  49.343  1.00  0.00           C  
ATOM   1959  HD2 TYR   136      49.776  35.904  48.960  1.00  0.00           H  
ATOM   1960  C   TYR   136      49.669  35.704  52.844  1.00  0.00           C  
ATOM   1961  O   TYR   136      49.292  34.634  53.296  1.00  0.00           O  
ATOM   1962  N   GLU   137      50.902  35.751  52.339  1.00  0.00           N  
ATOM   1963  H   GLU   137      51.146  36.688  52.051  1.00  0.00           H  
ATOM   1964  CA  GLU   137      51.836  34.621  52.204  1.00  0.00           C  
ATOM   1965  HA  GLU   137      51.282  33.798  51.753  1.00  0.00           H  
ATOM   1966  CB  GLU   137      52.905  34.998  51.153  1.00  0.00           C  
ATOM   1967  HB2 GLU   137      52.469  35.163  50.168  1.00  0.00           H  
ATOM   1968  HB3 GLU   137      53.269  35.995  51.403  1.00  0.00           H  
ATOM   1969  CG  GLU   137      54.013  33.952  50.918  1.00  0.00           C  
ATOM   1970  HG2 GLU   137      53.626  32.957  51.137  1.00  0.00           H  
ATOM   1971  HG3 GLU   137      54.283  33.785  49.875  1.00  0.00           H  
ATOM   1972  CD  GLU   137      55.335  34.229  51.635  1.00  0.00           C  
ATOM   1973  OE1 GLU   137      55.753  35.422  51.695  1.00  0.00           O  
ATOM   1974  OE2 GLU   137      55.818  33.346  52.398  1.00  0.00           O  
ATOM   1975  C   GLU   137      52.272  34.052  53.588  1.00  0.00           C  
ATOM   1976  O   GLU   137      52.346  32.778  53.745  1.00  0.00           O  
ATOM   1977  N   PRO   138      52.589  34.905  54.584  1.00  0.00           N  
ATOM   1978  CD  PRO   138      52.959  36.306  54.509  1.00  0.00           C  
ATOM   1979  HD2 PRO   138      52.322  36.953  53.907  1.00  0.00           H  
ATOM   1980  HD3 PRO   138      53.991  36.420  54.178  1.00  0.00           H  
ATOM   1981  CG  PRO   138      52.859  36.734  55.918  1.00  0.00           C  
ATOM   1982  HG2 PRO   138      51.801  36.771  56.177  1.00  0.00           H  
ATOM   1983  HG3 PRO   138      53.341  37.680  56.165  1.00  0.00           H  
ATOM   1984  CB  PRO   138      53.436  35.569  56.766  1.00  0.00           C  
ATOM   1985  HB2 PRO   138      53.046  35.650  57.780  1.00  0.00           H  
ATOM   1986  HB3 PRO   138      54.525  35.577  56.735  1.00  0.00           H  
ATOM   1987  CA  PRO   138      52.906  34.351  55.930  1.00  0.00           C  
ATOM   1988  HA  PRO   138      53.717  33.625  55.876  1.00  0.00           H  
ATOM   1989  C   PRO   138      51.705  33.740  56.706  1.00  0.00           C  
ATOM   1990  O   PRO   138      51.879  33.154  57.744  1.00  0.00           O  
ATOM   1991  N   GLU   139      50.548  34.158  56.178  1.00  0.00           N  
ATOM   1992  H   GLU   139      50.516  34.685  55.317  1.00  0.00           H  
ATOM   1993  CA  GLU   139      49.250  33.837  56.689  1.00  0.00           C  
ATOM   1994  HA  GLU   139      49.351  33.562  57.739  1.00  0.00           H  
ATOM   1995  CB  GLU   139      48.427  35.147  56.530  1.00  0.00           C  
ATOM   1996  HB2 GLU   139      48.954  35.925  57.081  1.00  0.00           H  
ATOM   1997  HB3 GLU   139      48.145  35.373  55.501  1.00  0.00           H  
ATOM   1998  CG  GLU   139      47.066  35.078  57.308  1.00  0.00           C  
ATOM   1999  HG2 GLU   139      46.548  36.029  57.175  1.00  0.00           H  
ATOM   2000  HG3 GLU   139      46.368  34.455  56.750  1.00  0.00           H  
ATOM   2001  CD  GLU   139      47.152  34.690  58.774  1.00  0.00           C  
ATOM   2002  OE1 GLU   139      48.134  34.974  59.515  1.00  0.00           O  
ATOM   2003  OE2 GLU   139      46.159  34.022  59.198  1.00  0.00           O  
ATOM   2004  C   GLU   139      48.474  32.687  56.069  1.00  0.00           C  
ATOM   2005  O   GLU   139      47.656  32.027  56.724  1.00  0.00           O  
ATOM   2006  N   ALA   140      48.787  32.264  54.834  1.00  0.00           N  
ATOM   2007  H   ALA   140      49.484  32.801  54.339  1.00  0.00           H  
ATOM   2008  CA  ALA   140      48.397  30.959  54.171  1.00  0.00           C  
ATOM   2009  HA  ALA   140      47.311  31.028  54.107  1.00  0.00           H  
ATOM   2010  CB  ALA   140      48.973  30.914  52.757  1.00  0.00           C  
ATOM   2011  HB1 ALA   140      48.870  29.884  52.414  1.00  0.00           H  
ATOM   2012  HB2 ALA   140      50.038  31.146  52.779  1.00  0.00           H  
ATOM   2013  HB3 ALA   140      48.432  31.587  52.093  1.00  0.00           H  
ATOM   2014  C   ALA   140      48.717  29.802  55.053  1.00  0.00           C  
ATOM   2015  O   ALA   140      49.926  29.608  55.416  1.00  0.00           O  
ATOM   2016  OXT ALA   140      47.816  29.063  55.437  1.00  0.00           O  
TER    2017      ALA   140 
END   
