# Supplementary material for: Exploring Structural Insights of Aβ42 and α-Synuclein Monomers and Heterodimer: A Comparative Study Using Implicit and Explicit Solvent Simulations
Source: J Phys Chem B. 2024 May 3;128(19):4655–69. doi: 10.1021/acs.jpcb.4c00503 (PMC11103699; doi:10.1021/acs.jpcb.4c00503)
Supplement: Supplementary file 3 — jp4c00503_si_003.zip [file jp4c00503_si_003.zip › rep/5_asyn_FINAL1.pdb]

CRYST1  108.349  108.349  108.349 109.47 109.47 109.47               1
ATOM      1  N   MET     1      43.387  35.752  56.919  1.00  0.00           N  
ATOM      2  HT1 MET     1      43.220  35.666  55.896  1.00  0.00           H  
ATOM      3  HT2 MET     1      43.285  36.776  57.066  1.00  0.00           H  
ATOM      4  HT3 MET     1      42.670  35.330  57.542  1.00  0.00           H  
ATOM      5  CA  MET     1      44.754  35.292  57.346  1.00  0.00           C  
ATOM      6  HA  MET     1      44.854  35.577  58.383  1.00  0.00           H  
ATOM      7  CB  MET     1      44.722  33.778  57.350  1.00  0.00           C  
ATOM      8  HB1 MET     1      44.357  33.428  56.361  1.00  0.00           H  
ATOM      9  HB2 MET     1      43.952  33.341  58.020  1.00  0.00           H  
ATOM     10  CG  MET     1      46.086  33.034  57.604  1.00  0.00           C  
ATOM     11  HG1 MET     1      46.755  33.412  56.802  1.00  0.00           H  
ATOM     12  HG2 MET     1      45.805  31.961  57.535  1.00  0.00           H  
ATOM     13  SD  MET     1      46.838  33.475  59.226  1.00  0.00           S  
ATOM     14  CE  MET     1      48.424  32.814  58.830  1.00  0.00           C  
ATOM     15  HE1 MET     1      48.334  31.752  58.517  1.00  0.00           H  
ATOM     16  HE2 MET     1      49.092  32.858  59.717  1.00  0.00           H  
ATOM     17  HE3 MET     1      48.833  33.376  57.964  1.00  0.00           H  
ATOM     18  C   MET     1      45.826  35.868  56.501  1.00  0.00           C  
ATOM     19  O   MET     1      45.535  36.525  55.485  1.00  0.00           O  
ATOM     20  N   ASP     2      47.058  35.873  57.005  1.00  0.00           N  
ATOM     21  HN  ASP     2      47.256  35.427  57.874  1.00  0.00           H  
ATOM     22  CA  ASP     2      48.263  36.315  56.256  1.00  0.00           C  
ATOM     23  HA  ASP     2      48.003  37.351  56.098  1.00  0.00           H  
ATOM     24  CB  ASP     2      49.633  36.281  57.049  1.00  0.00           C  
ATOM     25  HB1 ASP     2      50.287  36.901  56.399  1.00  0.00           H  
ATOM     26  HB2 ASP     2      49.952  35.227  57.197  1.00  0.00           H  
ATOM     27  CG  ASP     2      49.522  36.884  58.418  1.00  0.00           C  
ATOM     28  OD1 ASP     2      50.241  36.452  59.287  1.00  0.00           O  
ATOM     29  OD2 ASP     2      48.658  37.762  58.720  1.00  0.00           O  
ATOM     30  C   ASP     2      48.411  35.657  54.895  1.00  0.00           C  
ATOM     31  O   ASP     2      48.215  34.431  54.812  1.00  0.00           O  
ATOM     32  N   VAL     3      48.685  36.374  53.838  1.00  0.00           N  
ATOM     33  HN  VAL     3      48.773  37.363  53.933  1.00  0.00           H  
ATOM     34  CA  VAL     3      48.686  35.823  52.460  1.00  0.00           C  
ATOM     35  HA  VAL     3      48.064  34.940  52.474  1.00  0.00           H  
ATOM     36  CB  VAL     3      47.990  36.755  51.493  1.00  0.00           C  
ATOM     37  HB  VAL     3      48.013  36.347  50.460  1.00  0.00           H  
ATOM     38  CG1 VAL     3      46.476  37.018  51.927  1.00  0.00           C  
ATOM     39 HG11 VAL     3      45.966  36.034  52.016  1.00  0.00           H  
ATOM     40 HG12 VAL     3      45.986  37.487  51.047  1.00  0.00           H  
ATOM     41 HG13 VAL     3      46.346  37.674  52.814  1.00  0.00           H  
ATOM     42  CG2 VAL     3      48.696  38.154  51.545  1.00  0.00           C  
ATOM     43 HG21 VAL     3      49.732  38.049  51.158  1.00  0.00           H  
ATOM     44 HG22 VAL     3      48.799  38.649  52.534  1.00  0.00           H  
ATOM     45 HG23 VAL     3      48.169  38.792  50.803  1.00  0.00           H  
ATOM     46  C   VAL     3      50.090  35.571  51.916  1.00  0.00           C  
ATOM     47  O   VAL     3      51.075  36.216  52.244  1.00  0.00           O  
ATOM     48  N   PHE     4      50.187  34.454  51.210  1.00  0.00           N  
ATOM     49  HN  PHE     4      49.454  33.802  51.029  1.00  0.00           H  
ATOM     50  CA  PHE     4      51.448  33.909  50.553  1.00  0.00           C  
ATOM     51  HA  PHE     4      52.193  33.682  51.302  1.00  0.00           H  
ATOM     52  CB  PHE     4      50.984  32.676  49.815  1.00  0.00           C  
ATOM     53  HB1 PHE     4      50.260  33.100  49.085  1.00  0.00           H  
ATOM     54  HB2 PHE     4      50.367  32.038  50.483  1.00  0.00           H  
ATOM     55  CG  PHE     4      52.041  31.873  49.174  1.00  0.00           C  
ATOM     56  CD1 PHE     4      52.211  31.841  47.735  1.00  0.00           C  
ATOM     57  HD1 PHE     4      51.448  32.355  47.169  1.00  0.00           H  
ATOM     58  CE1 PHE     4      53.099  30.929  47.183  1.00  0.00           C  
ATOM     59  HE1 PHE     4      53.219  30.767  46.122  1.00  0.00           H  
ATOM     60  CZ  PHE     4      53.905  30.113  47.969  1.00  0.00           C  
ATOM     61  HZ  PHE     4      54.611  29.378  47.610  1.00  0.00           H  
ATOM     62  CD2 PHE     4      52.832  31.079  49.967  1.00  0.00           C  
ATOM     63  HD2 PHE     4      52.708  30.976  51.035  1.00  0.00           H  
ATOM     64  CE2 PHE     4      53.821  30.226  49.386  1.00  0.00           C  
ATOM     65  HE2 PHE     4      54.493  29.633  49.988  1.00  0.00           H  
ATOM     66  C   PHE     4      52.146  34.978  49.740  1.00  0.00           C  
ATOM     67  O   PHE     4      53.338  35.182  49.773  1.00  0.00           O  
ATOM     68  N   MET     5      51.352  35.594  48.866  1.00  0.00           N  
ATOM     69  HN  MET     5      50.365  35.467  48.800  1.00  0.00           H  
ATOM     70  CA  MET     5      51.867  36.533  47.896  1.00  0.00           C  
ATOM     71  HA  MET     5      52.909  36.358  47.672  1.00  0.00           H  
ATOM     72  CB  MET     5      51.108  36.376  46.533  1.00  0.00           C  
ATOM     73  HB1 MET     5      51.625  36.988  45.764  1.00  0.00           H  
ATOM     74  HB2 MET     5      50.054  36.723  46.596  1.00  0.00           H  
ATOM     75  CG  MET     5      51.260  35.017  45.910  1.00  0.00           C  
ATOM     76  HG1 MET     5      50.689  35.063  44.959  1.00  0.00           H  
ATOM     77  HG2 MET     5      50.695  34.269  46.507  1.00  0.00           H  
ATOM     78  SD  MET     5      53.003  34.434  45.582  1.00  0.00           S  
ATOM     79  CE  MET     5      52.566  33.400  44.153  1.00  0.00           C  
ATOM     80  HE1 MET     5      53.358  32.621  44.139  1.00  0.00           H  
ATOM     81  HE2 MET     5      52.638  33.955  43.194  1.00  0.00           H  
ATOM     82  HE3 MET     5      51.546  33.002  44.337  1.00  0.00           H  
ATOM     83  C   MET     5      51.735  37.991  48.258  1.00  0.00           C  
ATOM     84  O   MET     5      50.759  38.482  48.945  1.00  0.00           O  
ATOM     85  N   LYS     6      52.560  38.818  47.664  1.00  0.00           N  
ATOM     86  HN  LYS     6      53.334  38.584  47.082  1.00  0.00           H  
ATOM     87  CA  LYS     6      52.568  40.259  47.872  1.00  0.00           C  
ATOM     88  HA  LYS     6      52.301  40.613  48.856  1.00  0.00           H  
ATOM     89  CB  LYS     6      54.102  40.721  47.840  1.00  0.00           C  
ATOM     90  HB1 LYS     6      54.049  41.830  47.864  1.00  0.00           H  
ATOM     91  HB2 LYS     6      54.642  40.357  46.940  1.00  0.00           H  
ATOM     92  CG  LYS     6      54.951  40.113  48.962  1.00  0.00           C  
ATOM     93  HG1 LYS     6      55.018  39.013  48.822  1.00  0.00           H  
ATOM     94  HG2 LYS     6      54.316  40.243  49.864  1.00  0.00           H  
ATOM     95  CD  LYS     6      56.388  40.708  49.065  1.00  0.00           C  
ATOM     96  HD1 LYS     6      57.087  40.262  48.325  1.00  0.00           H  
ATOM     97  HD2 LYS     6      56.815  40.331  50.019  1.00  0.00           H  
ATOM     98  CE  LYS     6      56.529  42.195  49.212  1.00  0.00           C  
ATOM     99  HE1 LYS     6      56.018  42.535  50.138  1.00  0.00           H  
ATOM    100  HE2 LYS     6      56.246  42.745  48.290  1.00  0.00           H  
ATOM    101  NZ  LYS     6      57.981  42.547  49.235  1.00  0.00           N  
ATOM    102  HZ1 LYS     6      58.429  42.598  48.298  1.00  0.00           H  
ATOM    103  HZ2 LYS     6      58.573  41.901  49.795  1.00  0.00           H  
ATOM    104  HZ3 LYS     6      58.099  43.424  49.781  1.00  0.00           H  
ATOM    105  C   LYS     6      51.629  41.051  47.025  1.00  0.00           C  
ATOM    106  O   LYS     6      51.198  42.133  47.418  1.00  0.00           O  
ATOM    107  N   GLY     7      51.255  40.444  45.851  1.00  0.00           N  
ATOM    108  HN  GLY     7      51.778  39.670  45.503  1.00  0.00           H  
ATOM    109  CA  GLY     7      50.407  41.204  44.905  1.00  0.00           C  
ATOM    110  HA1 GLY     7      50.398  40.749  43.925  1.00  0.00           H  
ATOM    111  HA2 GLY     7      50.832  42.197  44.884  1.00  0.00           H  
ATOM    112  C   GLY     7      48.989  41.213  45.327  1.00  0.00           C  
ATOM    113  O   GLY     7      48.268  42.155  45.017  1.00  0.00           O  
ATOM    114  N   LEU     8      48.568  40.152  46.058  1.00  0.00           N  
ATOM    115  HN  LEU     8      49.213  39.413  46.238  1.00  0.00           H  
ATOM    116  CA  LEU     8      47.257  40.016  46.666  1.00  0.00           C  
ATOM    117  HA  LEU     8      46.505  40.260  45.930  1.00  0.00           H  
ATOM    118  CB  LEU     8      47.073  38.541  47.066  1.00  0.00           C  
ATOM    119  HB1 LEU     8      47.881  38.231  47.763  1.00  0.00           H  
ATOM    120  HB2 LEU     8      47.111  37.871  46.181  1.00  0.00           H  
ATOM    121  CG  LEU     8      45.745  38.174  47.774  1.00  0.00           C  
ATOM    122  HG  LEU     8      45.519  38.878  48.603  1.00  0.00           H  
ATOM    123  CD1 LEU     8      44.522  38.216  46.848  1.00  0.00           C  
ATOM    124 HD11 LEU     8      44.780  38.785  45.930  1.00  0.00           H  
ATOM    125 HD12 LEU     8      43.654  38.744  47.297  1.00  0.00           H  
ATOM    126 HD13 LEU     8      44.160  37.195  46.601  1.00  0.00           H  
ATOM    127  CD2 LEU     8      45.807  36.796  48.382  1.00  0.00           C  
ATOM    128 HD21 LEU     8      46.691  36.710  49.051  1.00  0.00           H  
ATOM    129 HD22 LEU     8      46.055  36.133  47.526  1.00  0.00           H  
ATOM    130 HD23 LEU     8      44.876  36.424  48.859  1.00  0.00           H  
ATOM    131  C   LEU     8      47.157  40.921  47.901  1.00  0.00           C  
ATOM    132  O   LEU     8      46.093  41.439  48.098  1.00  0.00           O  
ATOM    133  N   SER     9      48.232  41.128  48.649  1.00  0.00           N  
ATOM    134  HN  SER     9      49.069  40.650  48.394  1.00  0.00           H  
ATOM    135  CA  SER     9      48.285  42.096  49.752  1.00  0.00           C  
ATOM    136  HA  SER     9      47.458  41.913  50.422  1.00  0.00           H  
ATOM    137  CB  SER     9      49.670  42.026  50.523  1.00  0.00           C  
ATOM    138  HB1 SER     9      50.480  42.117  49.769  1.00  0.00           H  
ATOM    139  HB2 SER     9      49.740  40.995  50.931  1.00  0.00           H  
ATOM    140  OG  SER     9      49.780  43.031  51.572  1.00  0.00           O  
ATOM    141  HG1 SER     9      49.412  42.578  52.335  1.00  0.00           H  
ATOM    142  C   SER     9      47.942  43.474  49.287  1.00  0.00           C  
ATOM    143  O   SER     9      47.100  44.163  49.873  1.00  0.00           O  
ATOM    144  N   LYS    10      48.560  43.976  48.255  1.00  0.00           N  
ATOM    145  HN  LYS    10      49.428  43.631  47.907  1.00  0.00           H  
ATOM    146  CA  LYS    10      48.058  45.248  47.675  1.00  0.00           C  
ATOM    147  HA  LYS    10      47.892  46.012  48.420  1.00  0.00           H  
ATOM    148  CB  LYS    10      49.092  45.734  46.618  1.00  0.00           C  
ATOM    149  HB1 LYS    10      49.186  45.126  45.693  1.00  0.00           H  
ATOM    150  HB2 LYS    10      50.142  45.700  46.982  1.00  0.00           H  
ATOM    151  CG  LYS    10      48.840  47.148  46.122  1.00  0.00           C  
ATOM    152  HG1 LYS    10      48.893  47.830  46.997  1.00  0.00           H  
ATOM    153  HG2 LYS    10      47.859  47.247  45.609  1.00  0.00           H  
ATOM    154  CD  LYS    10      49.958  47.741  45.306  1.00  0.00           C  
ATOM    155  HD1 LYS    10      50.260  47.209  44.378  1.00  0.00           H  
ATOM    156  HD2 LYS    10      50.840  47.789  45.979  1.00  0.00           H  
ATOM    157  CE  LYS    10      49.485  49.161  44.785  1.00  0.00           C  
ATOM    158  HE1 LYS    10      49.188  49.841  45.612  1.00  0.00           H  
ATOM    159  HE2 LYS    10      48.635  48.885  44.124  1.00  0.00           H  
ATOM    160  NZ  LYS    10      50.653  49.661  44.021  1.00  0.00           N  
ATOM    161  HZ1 LYS    10      51.472  49.585  44.657  1.00  0.00           H  
ATOM    162  HZ2 LYS    10      50.543  50.642  43.692  1.00  0.00           H  
ATOM    163  HZ3 LYS    10      50.852  49.093  43.174  1.00  0.00           H  
ATOM    164  C   LYS    10      46.621  45.226  47.081  1.00  0.00           C  
ATOM    165  O   LYS    10      45.912  46.239  47.104  1.00  0.00           O  
ATOM    166  N   ALA    11      46.022  44.116  46.710  1.00  0.00           N  
ATOM    167  HN  ALA    11      46.346  43.175  46.766  1.00  0.00           H  
ATOM    168  CA  ALA    11      44.613  44.107  46.373  1.00  0.00           C  
ATOM    169  HA  ALA    11      44.278  44.919  45.744  1.00  0.00           H  
ATOM    170  CB  ALA    11      44.311  42.810  45.545  1.00  0.00           C  
ATOM    171  HB1 ALA    11      43.279  42.917  45.149  1.00  0.00           H  
ATOM    172  HB2 ALA    11      44.424  41.902  46.175  1.00  0.00           H  
ATOM    173  HB3 ALA    11      45.025  42.862  44.695  1.00  0.00           H  
ATOM    174  C   ALA    11      43.717  44.064  47.624  1.00  0.00           C  
ATOM    175  O   ALA    11      42.576  44.483  47.449  1.00  0.00           O  
ATOM    176  N   LYS    12      44.161  43.586  48.835  1.00  0.00           N  
ATOM    177  HN  LYS    12      45.112  43.288  48.870  1.00  0.00           H  
ATOM    178  CA  LYS    12      43.303  43.377  50.019  1.00  0.00           C  
ATOM    179  HA  LYS    12      42.271  43.589  49.783  1.00  0.00           H  
ATOM    180  CB  LYS    12      43.700  42.024  50.596  1.00  0.00           C  
ATOM    181  HB1 LYS    12      43.228  41.862  51.588  1.00  0.00           H  
ATOM    182  HB2 LYS    12      44.796  42.015  50.779  1.00  0.00           H  
ATOM    183  CG  LYS    12      43.270  40.856  49.737  1.00  0.00           C  
ATOM    184  HG1 LYS    12      43.833  39.957  50.069  1.00  0.00           H  
ATOM    185  HG2 LYS    12      43.777  41.035  48.765  1.00  0.00           H  
ATOM    186  CD  LYS    12      41.753  40.715  49.663  1.00  0.00           C  
ATOM    187  HD1 LYS    12      41.465  41.511  48.944  1.00  0.00           H  
ATOM    188  HD2 LYS    12      41.429  40.906  50.708  1.00  0.00           H  
ATOM    189  CE  LYS    12      41.374  39.229  49.271  1.00  0.00           C  
ATOM    190  HE1 LYS    12      41.816  38.589  50.064  1.00  0.00           H  
ATOM    191  HE2 LYS    12      41.726  38.925  48.262  1.00  0.00           H  
ATOM    192  NZ  LYS    12      39.915  39.034  49.278  1.00  0.00           N  
ATOM    193  HZ1 LYS    12      39.532  38.909  50.237  1.00  0.00           H  
ATOM    194  HZ2 LYS    12      39.643  38.213  48.701  1.00  0.00           H  
ATOM    195  HZ3 LYS    12      39.350  39.803  48.864  1.00  0.00           H  
ATOM    196  C   LYS    12      43.499  44.391  51.125  1.00  0.00           C  
ATOM    197  O   LYS    12      42.961  44.256  52.217  1.00  0.00           O  
ATOM    198  N   GLU    13      44.269  45.422  50.892  1.00  0.00           N  
ATOM    199  HN  GLU    13      44.630  45.603  49.980  1.00  0.00           H  
ATOM    200  CA  GLU    13      44.832  46.484  51.759  1.00  0.00           C  
ATOM    201  HA  GLU    13      45.607  46.857  51.106  1.00  0.00           H  
ATOM    202  CB  GLU    13      43.877  47.613  52.203  1.00  0.00           C  
ATOM    203  HB1 GLU    13      44.428  48.201  52.967  1.00  0.00           H  
ATOM    204  HB2 GLU    13      43.045  46.979  52.577  1.00  0.00           H  
ATOM    205  CG  GLU    13      43.500  48.537  51.045  1.00  0.00           C  
ATOM    206  HG1 GLU    13      43.194  47.943  50.158  1.00  0.00           H  
ATOM    207  HG2 GLU    13      44.359  49.179  50.755  1.00  0.00           H  
ATOM    208  CD  GLU    13      42.456  49.554  51.450  1.00  0.00           C  
ATOM    209  OE1 GLU    13      42.782  50.704  51.706  1.00  0.00           O  
ATOM    210  OE2 GLU    13      41.271  49.186  51.519  1.00  0.00           O  
ATOM    211  C   GLU    13      45.689  45.931  52.938  1.00  0.00           C  
ATOM    212  O   GLU    13      45.540  46.301  54.129  1.00  0.00           O  
ATOM    213  N   GLY    14      46.576  44.998  52.692  1.00  0.00           N  
ATOM    214  HN  GLY    14      46.660  44.666  51.755  1.00  0.00           H  
ATOM    215  CA  GLY    14      47.509  44.445  53.655  1.00  0.00           C  
ATOM    216  HA1 GLY    14      47.927  43.522  53.281  1.00  0.00           H  
ATOM    217  HA2 GLY    14      47.011  44.247  54.593  1.00  0.00           H  
ATOM    218  C   GLY    14      48.675  45.308  53.864  1.00  0.00           C  
ATOM    219  O   GLY    14      48.739  46.486  53.537  1.00  0.00           O  
ATOM    220  N   VAL    15      49.716  44.633  54.400  1.00  0.00           N  
ATOM    221  HN  VAL    15      49.592  43.777  54.896  1.00  0.00           H  
ATOM    222  CA  VAL    15      50.983  45.213  54.839  1.00  0.00           C  
ATOM    223  HA  VAL    15      50.737  45.979  55.559  1.00  0.00           H  
ATOM    224  CB  VAL    15      51.970  44.251  55.562  1.00  0.00           C  
ATOM    225  HB  VAL    15      52.938  44.740  55.805  1.00  0.00           H  
ATOM    226  CG1 VAL    15      51.323  43.886  56.917  1.00  0.00           C  
ATOM    227 HG11 VAL    15      50.235  43.724  56.764  1.00  0.00           H  
ATOM    228 HG12 VAL    15      51.397  44.745  57.618  1.00  0.00           H  
ATOM    229 HG13 VAL    15      51.823  42.938  57.208  1.00  0.00           H  
ATOM    230  CG2 VAL    15      52.283  42.949  54.713  1.00  0.00           C  
ATOM    231 HG21 VAL    15      52.870  42.357  55.448  1.00  0.00           H  
ATOM    232 HG22 VAL    15      53.018  43.135  53.901  1.00  0.00           H  
ATOM    233 HG23 VAL    15      51.360  42.474  54.317  1.00  0.00           H  
ATOM    234  C   VAL    15      51.708  45.845  53.662  1.00  0.00           C  
ATOM    235  O   VAL    15      52.281  46.923  53.836  1.00  0.00           O  
ATOM    236  N   VAL    16      51.687  45.234  52.449  1.00  0.00           N  
ATOM    237  HN  VAL    16      51.409  44.294  52.264  1.00  0.00           H  
ATOM    238  CA  VAL    16      52.156  45.793  51.194  1.00  0.00           C  
ATOM    239  HA  VAL    16      53.213  45.964  51.333  1.00  0.00           H  
ATOM    240  CB  VAL    16      52.063  44.770  50.011  1.00  0.00           C  
ATOM    241  HB  VAL    16      51.004  44.493  49.818  1.00  0.00           H  
ATOM    242  CG1 VAL    16      52.726  45.263  48.695  1.00  0.00           C  
ATOM    243 HG11 VAL    16      52.919  44.390  48.036  1.00  0.00           H  
ATOM    244 HG12 VAL    16      53.676  45.733  49.029  1.00  0.00           H  
ATOM    245 HG13 VAL    16      52.113  46.038  48.187  1.00  0.00           H  
ATOM    246  CG2 VAL    16      52.713  43.493  50.454  1.00  0.00           C  
ATOM    247 HG21 VAL    16      52.304  42.938  51.325  1.00  0.00           H  
ATOM    248 HG22 VAL    16      53.727  43.891  50.674  1.00  0.00           H  
ATOM    249 HG23 VAL    16      52.783  42.774  49.610  1.00  0.00           H  
ATOM    250  C   VAL    16      51.487  47.069  50.718  1.00  0.00           C  
ATOM    251  O   VAL    16      52.187  48.000  50.212  1.00  0.00           O  
ATOM    252  N   ALA    17      50.160  47.195  50.787  1.00  0.00           N  
ATOM    253  HN  ALA    17      49.680  46.386  51.117  1.00  0.00           H  
ATOM    254  CA  ALA    17      49.392  48.448  50.586  1.00  0.00           C  
ATOM    255  HA  ALA    17      49.649  48.829  49.609  1.00  0.00           H  
ATOM    256  CB  ALA    17      47.911  48.022  50.743  1.00  0.00           C  
ATOM    257  HB1 ALA    17      47.222  48.715  50.213  1.00  0.00           H  
ATOM    258  HB2 ALA    17      47.578  48.069  51.801  1.00  0.00           H  
ATOM    259  HB3 ALA    17      47.780  46.962  50.437  1.00  0.00           H  
ATOM    260  C   ALA    17      49.811  49.540  51.657  1.00  0.00           C  
ATOM    261  O   ALA    17      50.107  50.714  51.285  1.00  0.00           O  
ATOM    262  N   ALA    18      50.022  49.180  52.928  1.00  0.00           N  
ATOM    263  HN  ALA    18      49.844  48.220  53.129  1.00  0.00           H  
ATOM    264  CA  ALA    18      50.424  50.082  53.990  1.00  0.00           C  
ATOM    265  HA  ALA    18      49.785  50.952  53.976  1.00  0.00           H  
ATOM    266  CB  ALA    18      50.520  49.319  55.339  1.00  0.00           C  
ATOM    267  HB1 ALA    18      51.080  49.982  56.033  1.00  0.00           H  
ATOM    268  HB2 ALA    18      51.103  48.375  55.300  1.00  0.00           H  
ATOM    269  HB3 ALA    18      49.514  49.073  55.739  1.00  0.00           H  
ATOM    270  C   ALA    18      51.776  50.649  53.728  1.00  0.00           C  
ATOM    271  O   ALA    18      52.076  51.852  53.926  1.00  0.00           O  
ATOM    272  N   ALA    19      52.715  49.722  53.328  1.00  0.00           N  
ATOM    273  HN  ALA    19      52.381  48.805  53.126  1.00  0.00           H  
ATOM    274  CA  ALA    19      54.069  50.103  53.079  1.00  0.00           C  
ATOM    275  HA  ALA    19      54.556  50.576  53.919  1.00  0.00           H  
ATOM    276  CB  ALA    19      54.863  48.842  52.688  1.00  0.00           C  
ATOM    277  HB1 ALA    19      54.689  48.128  53.521  1.00  0.00           H  
ATOM    278  HB2 ALA    19      55.914  49.176  52.557  1.00  0.00           H  
ATOM    279  HB3 ALA    19      54.432  48.507  51.721  1.00  0.00           H  
ATOM    280  C   ALA    19      54.282  51.109  51.957  1.00  0.00           C  
ATOM    281  O   ALA    19      55.312  51.809  52.026  1.00  0.00           O  
ATOM    282  N   GLU    20      53.353  51.338  51.019  1.00  0.00           N  
ATOM    283  HN  GLU    20      52.632  50.661  50.895  1.00  0.00           H  
ATOM    284  CA  GLU    20      53.599  52.358  50.045  1.00  0.00           C  
ATOM    285  HA  GLU    20      54.643  52.393  49.774  1.00  0.00           H  
ATOM    286  CB  GLU    20      52.720  52.182  48.785  1.00  0.00           C  
ATOM    287  HB1 GLU    20      53.072  52.972  48.088  1.00  0.00           H  
ATOM    288  HB2 GLU    20      51.656  52.415  49.003  1.00  0.00           H  
ATOM    289  CG  GLU    20      52.798  50.787  48.089  1.00  0.00           C  
ATOM    290  HG1 GLU    20      52.493  50.003  48.814  1.00  0.00           H  
ATOM    291  HG2 GLU    20      53.865  50.692  47.794  1.00  0.00           H  
ATOM    292  CD  GLU    20      52.064  50.627  46.802  1.00  0.00           C  
ATOM    293  OE1 GLU    20      52.467  49.763  45.982  1.00  0.00           O  
ATOM    294  OE2 GLU    20      51.064  51.307  46.510  1.00  0.00           O  
ATOM    295  C   GLU    20      53.316  53.766  50.572  1.00  0.00           C  
ATOM    296  O   GLU    20      53.716  54.830  50.036  1.00  0.00           O  
ATOM    297  N   LYS    21      52.557  53.843  51.700  1.00  0.00           N  
ATOM    298  HN  LYS    21      52.323  52.986  52.154  1.00  0.00           H  
ATOM    299  CA  LYS    21      51.944  55.072  52.173  1.00  0.00           C  
ATOM    300  HA  LYS    21      51.323  55.366  51.340  1.00  0.00           H  
ATOM    301  CB  LYS    21      51.159  54.731  53.424  1.00  0.00           C  
ATOM    302  HB1 LYS    21      50.855  55.650  53.970  1.00  0.00           H  
ATOM    303  HB2 LYS    21      51.838  54.261  54.167  1.00  0.00           H  
ATOM    304  CG  LYS    21      49.959  53.788  53.132  1.00  0.00           C  
ATOM    305  HG1 LYS    21      49.486  53.511  54.099  1.00  0.00           H  
ATOM    306  HG2 LYS    21      50.391  52.894  52.634  1.00  0.00           H  
ATOM    307  CD  LYS    21      48.889  54.397  52.105  1.00  0.00           C  
ATOM    308  HD1 LYS    21      49.381  54.592  51.128  1.00  0.00           H  
ATOM    309  HD2 LYS    21      48.436  55.370  52.390  1.00  0.00           H  
ATOM    310  CE  LYS    21      47.814  53.404  51.826  1.00  0.00           C  
ATOM    311  HE1 LYS    21      47.172  53.282  52.725  1.00  0.00           H  
ATOM    312  HE2 LYS    21      48.153  52.395  51.510  1.00  0.00           H  
ATOM    313  NZ  LYS    21      46.900  53.852  50.817  1.00  0.00           N  
ATOM    314  HZ1 LYS    21      46.376  54.639  51.250  1.00  0.00           H  
ATOM    315  HZ2 LYS    21      46.157  53.161  50.590  1.00  0.00           H  
ATOM    316  HZ3 LYS    21      47.216  54.174  49.880  1.00  0.00           H  
ATOM    317  C   LYS    21      52.863  56.264  52.375  1.00  0.00           C  
ATOM    318  O   LYS    21      52.582  57.344  51.896  1.00  0.00           O  
ATOM    319  N   THR    22      53.908  55.982  53.164  1.00  0.00           N  
ATOM    320  HN  THR    22      53.976  55.129  53.676  1.00  0.00           H  
ATOM    321  CA  THR    22      55.019  56.989  53.401  1.00  0.00           C  
ATOM    322  HA  THR    22      54.664  57.967  53.689  1.00  0.00           H  
ATOM    323  CB  THR    22      56.184  56.554  54.343  1.00  0.00           C  
ATOM    324  HB  THR    22      56.855  57.439  54.388  1.00  0.00           H  
ATOM    325  OG1 THR    22      56.697  55.264  53.900  1.00  0.00           O  
ATOM    326  HG1 THR    22      57.632  55.438  53.770  1.00  0.00           H  
ATOM    327  CG2 THR    22      55.712  56.286  55.762  1.00  0.00           C  
ATOM    328 HG21 THR    22      55.505  55.195  55.792  1.00  0.00           H  
ATOM    329 HG22 THR    22      54.728  56.699  56.073  1.00  0.00           H  
ATOM    330 HG23 THR    22      56.456  56.566  56.538  1.00  0.00           H  
ATOM    331  C   THR    22      55.783  57.384  52.128  1.00  0.00           C  
ATOM    332  O   THR    22      55.989  58.538  51.923  1.00  0.00           O  
ATOM    333  N   LYS    23      56.051  56.427  51.236  1.00  0.00           N  
ATOM    334  HN  LYS    23      56.064  55.493  51.586  1.00  0.00           H  
ATOM    335  CA  LYS    23      56.763  56.629  49.935  1.00  0.00           C  
ATOM    336  HA  LYS    23      57.650  57.193  50.183  1.00  0.00           H  
ATOM    337  CB  LYS    23      57.008  55.287  49.102  1.00  0.00           C  
ATOM    338  HB1 LYS    23      57.754  55.485  48.303  1.00  0.00           H  
ATOM    339  HB2 LYS    23      56.078  55.059  48.539  1.00  0.00           H  
ATOM    340  CG  LYS    23      57.305  53.977  49.897  1.00  0.00           C  
ATOM    341  HG1 LYS    23      57.390  53.080  49.247  1.00  0.00           H  
ATOM    342  HG2 LYS    23      56.388  53.793  50.497  1.00  0.00           H  
ATOM    343  CD  LYS    23      58.553  54.058  50.784  1.00  0.00           C  
ATOM    344  HD1 LYS    23      58.536  54.954  51.441  1.00  0.00           H  
ATOM    345  HD2 LYS    23      59.403  54.206  50.084  1.00  0.00           H  
ATOM    346  CE  LYS    23      58.667  52.880  51.809  1.00  0.00           C  
ATOM    347  HE1 LYS    23      58.786  51.919  51.264  1.00  0.00           H  
ATOM    348  HE2 LYS    23      57.763  52.845  52.453  1.00  0.00           H  
ATOM    349  NZ  LYS    23      59.861  53.131  52.578  1.00  0.00           N  
ATOM    350  HZ1 LYS    23      59.814  54.102  52.948  1.00  0.00           H  
ATOM    351  HZ2 LYS    23      60.619  53.108  51.868  1.00  0.00           H  
ATOM    352  HZ3 LYS    23      59.881  52.423  53.340  1.00  0.00           H  
ATOM    353  C   LYS    23      55.947  57.539  48.989  1.00  0.00           C  
ATOM    354  O   LYS    23      56.585  58.432  48.407  1.00  0.00           O  
ATOM    355  N   GLN    24      54.645  57.366  48.925  1.00  0.00           N  
ATOM    356  HN  GLN    24      54.437  56.498  49.369  1.00  0.00           H  
ATOM    357  CA  GLN    24      53.676  58.191  48.226  1.00  0.00           C  
ATOM    358  HA  GLN    24      54.131  58.506  47.298  1.00  0.00           H  
ATOM    359  CB  GLN    24      52.289  57.482  48.058  1.00  0.00           C  
ATOM    360  HB1 GLN    24      51.497  58.144  47.647  1.00  0.00           H  
ATOM    361  HB2 GLN    24      51.995  57.041  49.034  1.00  0.00           H  
ATOM    362  CG  GLN    24      52.334  56.221  47.158  1.00  0.00           C  
ATOM    363  HG1 GLN    24      52.933  55.517  47.776  1.00  0.00           H  
ATOM    364  HG2 GLN    24      52.923  56.547  46.274  1.00  0.00           H  
ATOM    365  CD  GLN    24      50.982  55.802  46.789  1.00  0.00           C  
ATOM    366  OE1 GLN    24      49.952  56.506  46.875  1.00  0.00           O  
ATOM    367  NE2 GLN    24      50.884  54.557  46.325  1.00  0.00           N  
ATOM    368 HE21 GLN    24      51.684  53.992  46.123  1.00  0.00           H  
ATOM    369 HE22 GLN    24      50.036  54.256  45.889  1.00  0.00           H  
ATOM    370  C   GLN    24      53.423  59.482  48.962  1.00  0.00           C  
ATOM    371  O   GLN    24      53.059  60.390  48.227  1.00  0.00           O  
ATOM    372  N   GLY    25      53.587  59.601  50.246  1.00  0.00           N  
ATOM    373  HN  GLY    25      53.797  58.742  50.706  1.00  0.00           H  
ATOM    374  CA  GLY    25      53.467  60.765  51.096  1.00  0.00           C  
ATOM    375  HA1 GLY    25      53.498  60.399  52.111  1.00  0.00           H  
ATOM    376  HA2 GLY    25      52.545  61.197  50.736  1.00  0.00           H  
ATOM    377  C   GLY    25      54.622  61.865  51.026  1.00  0.00           C  
ATOM    378  O   GLY    25      55.181  62.133  49.955  1.00  0.00           O  
ATOM    379  N   VAL    26      54.897  62.586  52.158  1.00  0.00           N  
ATOM    380  HN  VAL    26      54.258  62.306  52.871  1.00  0.00           H  
ATOM    381  CA  VAL    26      55.969  63.589  52.357  1.00  0.00           C  
ATOM    382  HA  VAL    26      56.508  63.703  51.428  1.00  0.00           H  
ATOM    383  CB  VAL    26      55.383  64.967  52.551  1.00  0.00           C  
ATOM    384  HB  VAL    26      56.227  65.610  52.878  1.00  0.00           H  
ATOM    385  CG1 VAL    26      54.802  65.421  51.204  1.00  0.00           C  
ATOM    386 HG11 VAL    26      54.216  66.360  51.297  1.00  0.00           H  
ATOM    387 HG12 VAL    26      54.161  64.652  50.722  1.00  0.00           H  
ATOM    388 HG13 VAL    26      55.642  65.593  50.498  1.00  0.00           H  
ATOM    389  CG2 VAL    26      54.273  64.799  53.608  1.00  0.00           C  
ATOM    390 HG21 VAL    26      53.900  65.780  53.972  1.00  0.00           H  
ATOM    391 HG22 VAL    26      54.616  64.231  54.499  1.00  0.00           H  
ATOM    392 HG23 VAL    26      53.486  64.098  53.256  1.00  0.00           H  
ATOM    393  C   VAL    26      57.000  63.200  53.368  1.00  0.00           C  
ATOM    394  O   VAL    26      58.110  63.801  53.471  1.00  0.00           O  
ATOM    395  N   ALA    27      56.644  62.233  54.256  1.00  0.00           N  
ATOM    396  HN  ALA    27      55.673  62.007  54.237  1.00  0.00           H  
ATOM    397  CA  ALA    27      57.414  61.637  55.291  1.00  0.00           C  
ATOM    398  HA  ALA    27      57.522  62.218  56.195  1.00  0.00           H  
ATOM    399  CB  ALA    27      56.533  60.345  55.586  1.00  0.00           C  
ATOM    400  HB1 ALA    27      57.014  59.798  56.424  1.00  0.00           H  
ATOM    401  HB2 ALA    27      56.515  59.673  54.701  1.00  0.00           H  
ATOM    402  HB3 ALA    27      55.552  60.740  55.926  1.00  0.00           H  
ATOM    403  C   ALA    27      58.866  61.319  54.915  1.00  0.00           C  
ATOM    404  O   ALA    27      59.776  61.751  55.645  1.00  0.00           O  
ATOM    405  N   GLU    28      59.161  60.657  53.719  1.00  0.00           N  
ATOM    406  HN  GLU    28      58.477  60.464  53.019  1.00  0.00           H  
ATOM    407  CA  GLU    28      60.500  60.247  53.502  1.00  0.00           C  
ATOM    408  HA  GLU    28      61.116  60.301  54.387  1.00  0.00           H  
ATOM    409  CB  GLU    28      60.394  58.802  52.960  1.00  0.00           C  
ATOM    410  HB1 GLU    28      61.430  58.593  52.617  1.00  0.00           H  
ATOM    411  HB2 GLU    28      59.792  58.774  52.027  1.00  0.00           H  
ATOM    412  CG  GLU    28      60.051  57.826  53.973  1.00  0.00           C  
ATOM    413  HG1 GLU    28      59.080  57.966  54.493  1.00  0.00           H  
ATOM    414  HG2 GLU    28      60.845  57.784  54.749  1.00  0.00           H  
ATOM    415  CD  GLU    28      60.015  56.452  53.374  1.00  0.00           C  
ATOM    416  OE1 GLU    28      59.158  55.579  53.762  1.00  0.00           O  
ATOM    417  OE2 GLU    28      60.863  56.111  52.515  1.00  0.00           O  
ATOM    418  C   GLU    28      61.131  61.226  52.431  1.00  0.00           C  
ATOM    419  O   GLU    28      62.322  61.335  52.248  1.00  0.00           O  
ATOM    420  N   ALA    29      60.254  62.053  51.824  1.00  0.00           N  
ATOM    421  HN  ALA    29      59.274  61.877  51.878  1.00  0.00           H  
ATOM    422  CA  ALA    29      60.758  63.119  51.010  1.00  0.00           C  
ATOM    423  HA  ALA    29      61.552  62.809  50.347  1.00  0.00           H  
ATOM    424  CB  ALA    29      59.576  63.610  50.236  1.00  0.00           C  
ATOM    425  HB1 ALA    29      58.701  63.960  50.826  1.00  0.00           H  
ATOM    426  HB2 ALA    29      59.278  62.752  49.597  1.00  0.00           H  
ATOM    427  HB3 ALA    29      59.924  64.447  49.594  1.00  0.00           H  
ATOM    428  C   ALA    29      61.300  64.340  51.767  1.00  0.00           C  
ATOM    429  O   ALA    29      61.972  65.201  51.174  1.00  0.00           O  
ATOM    430  N   ALA    30      60.973  64.443  53.028  1.00  0.00           N  
ATOM    431  HN  ALA    30      60.235  63.883  53.398  1.00  0.00           H  
ATOM    432  CA  ALA    30      61.297  65.572  53.832  1.00  0.00           C  
ATOM    433  HA  ALA    30      61.764  66.372  53.277  1.00  0.00           H  
ATOM    434  CB  ALA    30      59.982  66.093  54.435  1.00  0.00           C  
ATOM    435  HB1 ALA    30      59.413  65.270  54.918  1.00  0.00           H  
ATOM    436  HB2 ALA    30      59.384  66.402  53.552  1.00  0.00           H  
ATOM    437  HB3 ALA    30      60.063  67.036  55.018  1.00  0.00           H  
ATOM    438  C   ALA    30      62.246  65.253  54.911  1.00  0.00           C  
ATOM    439  O   ALA    30      62.705  66.179  55.576  1.00  0.00           O  
ATOM    440  N   GLY    31      62.678  63.962  55.107  1.00  0.00           N  
ATOM    441  HN  GLY    31      62.251  63.305  54.491  1.00  0.00           H  
ATOM    442  CA  GLY    31      63.667  63.429  56.159  1.00  0.00           C  
ATOM    443  HA1 GLY    31      64.471  64.121  56.358  1.00  0.00           H  
ATOM    444  HA2 GLY    31      63.997  62.471  55.785  1.00  0.00           H  
ATOM    445  C   GLY    31      63.072  63.205  57.556  1.00  0.00           C  
ATOM    446  O   GLY    31      62.231  63.972  58.058  1.00  0.00           O  
ATOM    447  N   LYS    32      63.639  62.155  58.216  1.00  0.00           N  
ATOM    448  HN  LYS    32      64.305  61.632  57.690  1.00  0.00           H  
ATOM    449  CA  LYS    32      63.292  61.765  59.579  1.00  0.00           C  
ATOM    450  HA  LYS    32      62.294  61.362  59.494  1.00  0.00           H  
ATOM    451  CB  LYS    32      64.023  60.511  60.207  1.00  0.00           C  
ATOM    452  HB1 LYS    32      63.521  60.368  61.187  1.00  0.00           H  
ATOM    453  HB2 LYS    32      65.110  60.662  60.383  1.00  0.00           H  
ATOM    454  CG  LYS    32      63.838  59.156  59.445  1.00  0.00           C  
ATOM    455  HG1 LYS    32      64.138  59.265  58.380  1.00  0.00           H  
ATOM    456  HG2 LYS    32      62.763  58.896  59.551  1.00  0.00           H  
ATOM    457  CD  LYS    32      64.698  57.978  59.912  1.00  0.00           C  
ATOM    458  HD1 LYS    32      65.670  57.970  59.375  1.00  0.00           H  
ATOM    459  HD2 LYS    32      64.240  56.999  59.655  1.00  0.00           H  
ATOM    460  CE  LYS    32      64.933  58.061  61.451  1.00  0.00           C  
ATOM    461  HE1 LYS    32      63.956  57.774  61.896  1.00  0.00           H  
ATOM    462  HE2 LYS    32      65.305  59.048  61.800  1.00  0.00           H  
ATOM    463  NZ  LYS    32      65.929  57.058  61.902  1.00  0.00           N  
ATOM    464  HZ1 LYS    32      66.751  57.148  61.272  1.00  0.00           H  
ATOM    465  HZ2 LYS    32      65.651  56.057  61.948  1.00  0.00           H  
ATOM    466  HZ3 LYS    32      66.126  57.178  62.917  1.00  0.00           H  
ATOM    467  C   LYS    32      63.332  62.877  60.626  1.00  0.00           C  
ATOM    468  O   LYS    32      64.244  63.698  60.680  1.00  0.00           O  
ATOM    469  N   THR    33      62.323  62.999  61.484  1.00  0.00           N  
ATOM    470  HN  THR    33      61.661  62.257  61.562  1.00  0.00           H  
ATOM    471  CA  THR    33      62.120  64.107  62.342  1.00  0.00           C  
ATOM    472  HA  THR    33      63.024  64.316  62.895  1.00  0.00           H  
ATOM    473  CB  THR    33      61.454  65.382  61.772  1.00  0.00           C  
ATOM    474  HB  THR    33      61.925  65.584  60.787  1.00  0.00           H  
ATOM    475  OG1 THR    33      61.889  66.504  62.560  1.00  0.00           O  
ATOM    476  HG1 THR    33      62.779  66.763  62.310  1.00  0.00           H  
ATOM    477  CG2 THR    33      59.884  65.486  61.745  1.00  0.00           C  
ATOM    478 HG21 THR    33      59.598  66.466  61.308  1.00  0.00           H  
ATOM    479 HG22 THR    33      59.504  65.579  62.785  1.00  0.00           H  
ATOM    480 HG23 THR    33      59.471  64.567  61.275  1.00  0.00           H  
ATOM    481  C   THR    33      61.300  63.748  63.556  1.00  0.00           C  
ATOM    482  O   THR    33      60.872  62.604  63.617  1.00  0.00           O  
ATOM    483  N   LYS    34      61.230  64.640  64.541  1.00  0.00           N  
ATOM    484  HN  LYS    34      61.656  65.518  64.336  1.00  0.00           H  
ATOM    485  CA  LYS    34      60.604  64.532  65.830  1.00  0.00           C  
ATOM    486  HA  LYS    34      61.238  63.775  66.267  1.00  0.00           H  
ATOM    487  CB  LYS    34      60.602  65.928  66.531  1.00  0.00           C  
ATOM    488  HB1 LYS    34      61.592  66.196  66.958  1.00  0.00           H  
ATOM    489  HB2 LYS    34      60.052  65.764  67.482  1.00  0.00           H  
ATOM    490  CG  LYS    34      59.987  67.041  65.716  1.00  0.00           C  
ATOM    491  HG1 LYS    34      59.066  66.616  65.261  1.00  0.00           H  
ATOM    492  HG2 LYS    34      60.767  67.309  64.972  1.00  0.00           H  
ATOM    493  CD  LYS    34      59.589  68.256  66.542  1.00  0.00           C  
ATOM    494  HD1 LYS    34      60.470  68.441  67.194  1.00  0.00           H  
ATOM    495  HD2 LYS    34      58.753  67.876  67.168  1.00  0.00           H  
ATOM    496  CE  LYS    34      59.143  69.638  65.983  1.00  0.00           C  
ATOM    497  HE1 LYS    34      58.914  70.387  66.771  1.00  0.00           H  
ATOM    498  HE2 LYS    34      58.240  69.474  65.356  1.00  0.00           H  
ATOM    499  NZ  LYS    34      60.151  70.306  65.092  1.00  0.00           N  
ATOM    500  HZ1 LYS    34      59.836  71.292  64.985  1.00  0.00           H  
ATOM    501  HZ2 LYS    34      60.181  69.780  64.196  1.00  0.00           H  
ATOM    502  HZ3 LYS    34      61.084  70.239  65.547  1.00  0.00           H  
ATOM    503  C   LYS    34      59.214  63.911  65.834  1.00  0.00           C  
ATOM    504  O   LYS    34      58.348  64.154  65.010  1.00  0.00           O  
ATOM    505  N   GLU    35      59.032  63.079  66.794  1.00  0.00           N  
ATOM    506  HN  GLU    35      59.704  62.986  67.524  1.00  0.00           H  
ATOM    507  CA  GLU    35      57.829  62.296  66.883  1.00  0.00           C  
ATOM    508  HA  GLU    35      57.810  61.638  66.027  1.00  0.00           H  
ATOM    509  CB  GLU    35      57.807  61.420  68.145  1.00  0.00           C  
ATOM    510  HB1 GLU    35      56.824  60.933  68.325  1.00  0.00           H  
ATOM    511  HB2 GLU    35      58.028  62.010  69.061  1.00  0.00           H  
ATOM    512  CG  GLU    35      59.011  60.422  68.146  1.00  0.00           C  
ATOM    513  HG1 GLU    35      60.050  60.815  68.112  1.00  0.00           H  
ATOM    514  HG2 GLU    35      58.857  59.916  67.170  1.00  0.00           H  
ATOM    515  CD  GLU    35      58.986  59.463  69.306  1.00  0.00           C  
ATOM    516  OE1 GLU    35      57.953  58.803  69.560  1.00  0.00           O  
ATOM    517  OE2 GLU    35      60.040  59.333  70.000  1.00  0.00           O  
ATOM    518  C   GLU    35      56.461  63.054  66.903  1.00  0.00           C  
ATOM    519  O   GLU    35      56.171  63.913  67.799  1.00  0.00           O  
ATOM    520  N   GLY    36      55.581  62.680  65.937  1.00  0.00           N  
ATOM    521  HN  GLY    36      55.751  62.022  65.208  1.00  0.00           H  
ATOM    522  CA  GLY    36      54.248  63.302  65.825  1.00  0.00           C  
ATOM    523  HA1 GLY    36      53.899  63.596  66.804  1.00  0.00           H  
ATOM    524  HA2 GLY    36      53.629  62.543  65.369  1.00  0.00           H  
ATOM    525  C   GLY    36      54.189  64.391  64.856  1.00  0.00           C  
ATOM    526  O   GLY    36      53.206  65.164  64.840  1.00  0.00           O  
ATOM    527  N   VAL    37      55.264  64.499  64.092  1.00  0.00           N  
ATOM    528  HN  VAL    37      56.116  63.991  64.198  1.00  0.00           H  
ATOM    529  CA  VAL    37      55.399  65.704  63.243  1.00  0.00           C  
ATOM    530  HA  VAL    37      54.471  66.258  63.252  1.00  0.00           H  
ATOM    531  CB  VAL    37      56.491  66.619  63.706  1.00  0.00           C  
ATOM    532  HB  VAL    37      57.393  66.003  63.908  1.00  0.00           H  
ATOM    533  CG1 VAL    37      56.867  67.914  62.787  1.00  0.00           C  
ATOM    534 HG11 VAL    37      55.918  68.485  62.702  1.00  0.00           H  
ATOM    535 HG12 VAL    37      57.208  67.520  61.805  1.00  0.00           H  
ATOM    536 HG13 VAL    37      57.720  68.453  63.251  1.00  0.00           H  
ATOM    537  CG2 VAL    37      56.002  67.099  65.076  1.00  0.00           C  
ATOM    538 HG21 VAL    37      55.008  67.597  65.066  1.00  0.00           H  
ATOM    539 HG22 VAL    37      56.642  67.909  65.487  1.00  0.00           H  
ATOM    540 HG23 VAL    37      55.947  66.254  65.795  1.00  0.00           H  
ATOM    541  C   VAL    37      55.622  65.445  61.729  1.00  0.00           C  
ATOM    542  O   VAL    37      55.238  66.237  60.879  1.00  0.00           O  
ATOM    543  N   LEU    38      56.067  64.194  61.382  1.00  0.00           N  
ATOM    544  HN  LEU    38      56.594  63.575  61.960  1.00  0.00           H  
ATOM    545  CA  LEU    38      55.799  63.695  60.066  1.00  0.00           C  
ATOM    546  HA  LEU    38      54.997  64.311  59.688  1.00  0.00           H  
ATOM    547  CB  LEU    38      57.092  63.819  59.196  1.00  0.00           C  
ATOM    548  HB1 LEU    38      57.123  63.011  58.434  1.00  0.00           H  
ATOM    549  HB2 LEU    38      58.013  63.669  59.798  1.00  0.00           H  
ATOM    550  CG  LEU    38      57.141  65.180  58.444  1.00  0.00           C  
ATOM    551  HG  LEU    38      57.204  66.023  59.165  1.00  0.00           H  
ATOM    552  CD1 LEU    38      58.518  65.255  57.789  1.00  0.00           C  
ATOM    553 HD11 LEU    38      59.387  65.076  58.458  1.00  0.00           H  
ATOM    554 HD12 LEU    38      58.715  66.202  57.243  1.00  0.00           H  
ATOM    555 HD13 LEU    38      58.586  64.489  56.987  1.00  0.00           H  
ATOM    556  CD2 LEU    38      56.074  65.356  57.346  1.00  0.00           C  
ATOM    557 HD21 LEU    38      55.700  64.362  57.018  1.00  0.00           H  
ATOM    558 HD22 LEU    38      56.474  65.945  56.494  1.00  0.00           H  
ATOM    559 HD23 LEU    38      55.207  65.870  57.813  1.00  0.00           H  
ATOM    560  C   LEU    38      55.284  62.284  60.033  1.00  0.00           C  
ATOM    561  O   LEU    38      54.571  61.944  59.109  1.00  0.00           O  
ATOM    562  N   TYR    39      55.490  61.470  61.077  1.00  0.00           N  
ATOM    563  HN  TYR    39      55.934  61.947  61.832  1.00  0.00           H  
ATOM    564  CA  TYR    39      55.125  60.056  61.191  1.00  0.00           C  
ATOM    565  HA  TYR    39      54.330  59.775  60.516  1.00  0.00           H  
ATOM    566  CB  TYR    39      56.482  59.379  60.800  1.00  0.00           C  
ATOM    567  HB1 TYR    39      57.267  59.675  61.529  1.00  0.00           H  
ATOM    568  HB2 TYR    39      56.776  59.754  59.797  1.00  0.00           H  
ATOM    569  CG  TYR    39      56.413  57.886  60.705  1.00  0.00           C  
ATOM    570  CD1 TYR    39      55.541  57.306  59.762  1.00  0.00           C  
ATOM    571  HD1 TYR    39      54.856  57.785  59.078  1.00  0.00           H  
ATOM    572  CE1 TYR    39      55.437  55.921  59.644  1.00  0.00           C  
ATOM    573  HE1 TYR    39      54.686  55.541  58.968  1.00  0.00           H  
ATOM    574  CZ  TYR    39      56.153  55.103  60.585  1.00  0.00           C  
ATOM    575  OH  TYR    39      56.046  53.674  60.504  1.00  0.00           O  
ATOM    576  HH  TYR    39      55.221  53.487  60.051  1.00  0.00           H  
ATOM    577  CD2 TYR    39      57.158  57.058  61.605  1.00  0.00           C  
ATOM    578  HD2 TYR    39      57.955  57.395  62.250  1.00  0.00           H  
ATOM    579  CE2 TYR    39      57.049  55.669  61.490  1.00  0.00           C  
ATOM    580  HE2 TYR    39      57.661  55.057  62.136  1.00  0.00           H  
ATOM    581  C   TYR    39      54.806  59.631  62.615  1.00  0.00           C  
ATOM    582  O   TYR    39      55.213  60.305  63.574  1.00  0.00           O  
ATOM    583  N   VAL    40      54.007  58.552  62.814  1.00  0.00           N  
ATOM    584  HN  VAL    40      53.760  57.963  62.048  1.00  0.00           H  
ATOM    585  CA  VAL    40      53.615  58.108  64.110  1.00  0.00           C  
ATOM    586  HA  VAL    40      53.146  59.010  64.474  1.00  0.00           H  
ATOM    587  CB  VAL    40      52.620  56.965  63.858  1.00  0.00           C  
ATOM    588  HB  VAL    40      53.162  56.268  63.183  1.00  0.00           H  
ATOM    589  CG1 VAL    40      52.245  56.274  65.148  1.00  0.00           C  
ATOM    590 HG11 VAL    40      51.746  56.905  65.914  1.00  0.00           H  
ATOM    591 HG12 VAL    40      53.145  55.852  65.644  1.00  0.00           H  
ATOM    592 HG13 VAL    40      51.423  55.528  65.097  1.00  0.00           H  
ATOM    593  CG2 VAL    40      51.381  57.424  63.060  1.00  0.00           C  
ATOM    594 HG21 VAL    40      51.568  58.138  62.229  1.00  0.00           H  
ATOM    595 HG22 VAL    40      50.656  57.932  63.730  1.00  0.00           H  
ATOM    596 HG23 VAL    40      50.834  56.518  62.721  1.00  0.00           H  
ATOM    597  C   VAL    40      54.771  57.816  65.146  1.00  0.00           C  
ATOM    598  O   VAL    40      55.871  57.316  64.774  1.00  0.00           O  
ATOM    599  N   GLY    41      54.548  58.242  66.402  1.00  0.00           N  
ATOM    600  HN  GLY    41      53.754  58.835  66.510  1.00  0.00           H  
ATOM    601  CA  GLY    41      55.347  58.044  67.584  1.00  0.00           C  
ATOM    602  HA1 GLY    41      54.786  58.348  68.455  1.00  0.00           H  
ATOM    603  HA2 GLY    41      56.174  58.726  67.444  1.00  0.00           H  
ATOM    604  C   GLY    41      55.882  56.704  67.811  1.00  0.00           C  
ATOM    605  O   GLY    41      55.513  55.727  67.144  1.00  0.00           O  
ATOM    606  N   SER    42      56.861  56.566  68.743  1.00  0.00           N  
ATOM    607  HN  SER    42      57.308  57.352  69.163  1.00  0.00           H  
ATOM    608  CA  SER    42      57.296  55.280  69.244  1.00  0.00           C  
ATOM    609  HA  SER    42      57.430  54.644  68.382  1.00  0.00           H  
ATOM    610  CB  SER    42      58.646  55.506  70.060  1.00  0.00           C  
ATOM    611  HB1 SER    42      58.409  56.015  71.018  1.00  0.00           H  
ATOM    612  HB2 SER    42      59.223  56.243  69.461  1.00  0.00           H  
ATOM    613  OG  SER    42      59.416  54.236  70.195  1.00  0.00           O  
ATOM    614  HG1 SER    42      59.766  53.961  69.344  1.00  0.00           H  
ATOM    615  C   SER    42      56.285  54.621  70.172  1.00  0.00           C  
ATOM    616  O   SER    42      55.557  55.264  70.864  1.00  0.00           O  
ATOM    617  N   LYS    43      56.155  53.282  69.976  1.00  0.00           N  
ATOM    618  HN  LYS    43      56.715  52.830  69.285  1.00  0.00           H  
ATOM    619  CA  LYS    43      55.326  52.318  70.724  1.00  0.00           C  
ATOM    620  HA  LYS    43      55.433  51.414  70.142  1.00  0.00           H  
ATOM    621  CB  LYS    43      55.860  51.960  72.183  1.00  0.00           C  
ATOM    622  HB1 LYS    43      55.566  50.936  72.500  1.00  0.00           H  
ATOM    623  HB2 LYS    43      55.387  52.667  72.898  1.00  0.00           H  
ATOM    624  CG  LYS    43      57.379  51.842  72.348  1.00  0.00           C  
ATOM    625  HG1 LYS    43      57.473  51.773  73.453  1.00  0.00           H  
ATOM    626  HG2 LYS    43      57.801  52.834  72.078  1.00  0.00           H  
ATOM    627  CD  LYS    43      57.971  50.621  71.542  1.00  0.00           C  
ATOM    628  HD1 LYS    43      58.238  50.830  70.484  1.00  0.00           H  
ATOM    629  HD2 LYS    43      57.115  49.915  71.589  1.00  0.00           H  
ATOM    630  CE  LYS    43      59.197  50.001  72.150  1.00  0.00           C  
ATOM    631  HE1 LYS    43      59.519  49.094  71.595  1.00  0.00           H  
ATOM    632  HE2 LYS    43      59.008  49.756  73.217  1.00  0.00           H  
ATOM    633  NZ  LYS    43      60.223  51.019  71.957  1.00  0.00           N  
ATOM    634  HZ1 LYS    43      60.351  51.146  70.932  1.00  0.00           H  
ATOM    635  HZ2 LYS    43      61.125  50.620  72.285  1.00  0.00           H  
ATOM    636  HZ3 LYS    43      59.922  51.867  72.478  1.00  0.00           H  
ATOM    637  C   LYS    43      53.859  52.654  70.762  1.00  0.00           C  
ATOM    638  O   LYS    43      53.151  52.136  71.622  1.00  0.00           O  
ATOM    639  N   THR    44      53.394  53.590  69.879  1.00  0.00           N  
ATOM    640  HN  THR    44      54.011  54.164  69.347  1.00  0.00           H  
ATOM    641  CA  THR    44      51.983  54.027  69.805  1.00  0.00           C  
ATOM    642  HA  THR    44      51.418  53.412  70.490  1.00  0.00           H  
ATOM    643  CB  THR    44      51.749  55.481  70.115  1.00  0.00           C  
ATOM    644  HB  THR    44      51.999  55.688  71.177  1.00  0.00           H  
ATOM    645  OG1 THR    44      50.391  55.906  69.877  1.00  0.00           O  
ATOM    646  HG1 THR    44      49.756  55.373  70.362  1.00  0.00           H  
ATOM    647  CG2 THR    44      52.683  56.336  69.249  1.00  0.00           C  
ATOM    648 HG21 THR    44      52.478  56.227  68.163  1.00  0.00           H  
ATOM    649 HG22 THR    44      53.707  55.980  69.490  1.00  0.00           H  
ATOM    650 HG23 THR    44      52.510  57.412  69.465  1.00  0.00           H  
ATOM    651  C   THR    44      51.521  53.657  68.370  1.00  0.00           C  
ATOM    652  O   THR    44      52.312  53.858  67.431  1.00  0.00           O  
ATOM    653  N   LYS    45      50.304  53.103  68.179  1.00  0.00           N  
ATOM    654  HN  LYS    45      49.740  52.716  68.904  1.00  0.00           H  
ATOM    655  CA  LYS    45      49.749  52.873  66.858  1.00  0.00           C  
ATOM    656  HA  LYS    45      50.478  53.084  66.090  1.00  0.00           H  
ATOM    657  CB  LYS    45      49.003  51.622  66.736  1.00  0.00           C  
ATOM    658  HB1 LYS    45      48.354  51.506  65.842  1.00  0.00           H  
ATOM    659  HB2 LYS    45      48.376  51.377  67.620  1.00  0.00           H  
ATOM    660  CG  LYS    45      49.980  50.372  66.710  1.00  0.00           C  
ATOM    661  HG1 LYS    45      49.366  49.448  66.645  1.00  0.00           H  
ATOM    662  HG2 LYS    45      50.537  50.262  67.665  1.00  0.00           H  
ATOM    663  CD  LYS    45      50.786  50.379  65.383  1.00  0.00           C  
ATOM    664  HD1 LYS    45      51.487  51.240  65.338  1.00  0.00           H  
ATOM    665  HD2 LYS    45      50.038  50.588  64.589  1.00  0.00           H  
ATOM    666  CE  LYS    45      51.501  49.083  65.031  1.00  0.00           C  
ATOM    667  HE1 LYS    45      50.767  48.260  64.902  1.00  0.00           H  
ATOM    668  HE2 LYS    45      52.252  48.710  65.760  1.00  0.00           H  
ATOM    669  NZ  LYS    45      52.132  49.351  63.661  1.00  0.00           N  
ATOM    670  HZ1 LYS    45      52.791  48.576  63.447  1.00  0.00           H  
ATOM    671  HZ2 LYS    45      52.607  50.274  63.723  1.00  0.00           H  
ATOM    672  HZ3 LYS    45      51.343  49.379  62.984  1.00  0.00           H  
ATOM    673  C   LYS    45      48.718  54.046  66.670  1.00  0.00           C  
ATOM    674  O   LYS    45      48.446  54.456  65.535  1.00  0.00           O  
ATOM    675  N   GLU    46      48.315  54.713  67.788  1.00  0.00           N  
ATOM    676  HN  GLU    46      48.550  54.369  68.693  1.00  0.00           H  
ATOM    677  CA  GLU    46      47.374  55.810  67.771  1.00  0.00           C  
ATOM    678  HA  GLU    46      46.479  55.527  67.236  1.00  0.00           H  
ATOM    679  CB  GLU    46      46.803  56.127  69.195  1.00  0.00           C  
ATOM    680  HB1 GLU    46      46.126  56.999  69.077  1.00  0.00           H  
ATOM    681  HB2 GLU    46      47.704  56.433  69.767  1.00  0.00           H  
ATOM    682  CG  GLU    46      46.166  54.885  69.817  1.00  0.00           C  
ATOM    683  HG1 GLU    46      45.885  54.040  69.152  1.00  0.00           H  
ATOM    684  HG2 GLU    46      45.286  55.260  70.383  1.00  0.00           H  
ATOM    685  CD  GLU    46      47.095  54.206  70.879  1.00  0.00           C  
ATOM    686  OE1 GLU    46      46.599  53.698  71.943  1.00  0.00           O  
ATOM    687  OE2 GLU    46      48.355  54.242  70.661  1.00  0.00           O  
ATOM    688  C   GLU    46      47.942  57.115  67.094  1.00  0.00           C  
ATOM    689  O   GLU    46      47.141  57.932  66.576  1.00  0.00           O  
ATOM    690  N   GLY    47      49.246  57.363  67.178  1.00  0.00           N  
ATOM    691  HN  GLY    47      49.794  56.654  67.615  1.00  0.00           H  
ATOM    692  CA  GLY    47      49.828  58.558  66.717  1.00  0.00           C  
ATOM    693  HA1 GLY    47      49.521  58.704  65.692  1.00  0.00           H  
ATOM    694  HA2 GLY    47      50.892  58.488  66.889  1.00  0.00           H  
ATOM    695  C   GLY    47      49.321  59.885  67.253  1.00  0.00           C  
ATOM    696  O   GLY    47      48.904  59.891  68.426  1.00  0.00           O  
ATOM    697  N   VAL    48      49.360  61.051  66.576  1.00  0.00           N  
ATOM    698  HN  VAL    48      49.842  61.111  65.706  1.00  0.00           H  
ATOM    699  CA  VAL    48      48.881  62.297  67.158  1.00  0.00           C  
ATOM    700  HA  VAL    48      49.332  62.329  68.139  1.00  0.00           H  
ATOM    701  CB  VAL    48      49.249  63.597  66.379  1.00  0.00           C  
ATOM    702  HB  VAL    48      48.738  64.500  66.777  1.00  0.00           H  
ATOM    703  CG1 VAL    48      50.628  64.053  66.605  1.00  0.00           C  
ATOM    704 HG11 VAL    48      50.743  64.233  67.695  1.00  0.00           H  
ATOM    705 HG12 VAL    48      50.879  65.019  66.117  1.00  0.00           H  
ATOM    706 HG13 VAL    48      51.310  63.314  66.134  1.00  0.00           H  
ATOM    707  CG2 VAL    48      48.858  63.507  64.932  1.00  0.00           C  
ATOM    708 HG21 VAL    48      47.748  63.502  64.867  1.00  0.00           H  
ATOM    709 HG22 VAL    48      49.229  62.614  64.385  1.00  0.00           H  
ATOM    710 HG23 VAL    48      49.008  64.457  64.376  1.00  0.00           H  
ATOM    711  C   VAL    48      47.368  62.264  67.302  1.00  0.00           C  
ATOM    712  O   VAL    48      46.610  62.084  66.305  1.00  0.00           O  
ATOM    713  N   VAL    49      46.915  62.407  68.528  1.00  0.00           N  
ATOM    714  HN  VAL    49      47.581  62.721  69.201  1.00  0.00           H  
ATOM    715  CA  VAL    49      45.558  62.675  68.858  1.00  0.00           C  
ATOM    716  HA  VAL    49      44.993  62.822  67.950  1.00  0.00           H  
ATOM    717  CB  VAL    49      44.908  61.564  69.714  1.00  0.00           C  
ATOM    718  HB  VAL    49      43.869  61.829  70.004  1.00  0.00           H  
ATOM    719  CG1 VAL    49      44.672  60.324  68.799  1.00  0.00           C  
ATOM    720 HG11 VAL    49      44.351  60.532  67.756  1.00  0.00           H  
ATOM    721 HG12 VAL    49      43.911  59.659  69.261  1.00  0.00           H  
ATOM    722 HG13 VAL    49      45.601  59.718  68.869  1.00  0.00           H  
ATOM    723  CG2 VAL    49      45.592  61.188  71.032  1.00  0.00           C  
ATOM    724 HG21 VAL    49      45.785  62.012  71.751  1.00  0.00           H  
ATOM    725 HG22 VAL    49      46.628  60.856  70.806  1.00  0.00           H  
ATOM    726 HG23 VAL    49      45.146  60.328  71.576  1.00  0.00           H  
ATOM    727  C   VAL    49      45.501  63.971  69.604  1.00  0.00           C  
ATOM    728  O   VAL    49      44.399  64.549  69.817  1.00  0.00           O  
ATOM    729  N   HSD    50      46.601  64.653  69.896  1.00  0.00           N  
ATOM    730  HN  HSD    50      47.522  64.273  69.865  1.00  0.00           H  
ATOM    731  CA  HSD    50      46.678  65.937  70.523  1.00  0.00           C  
ATOM    732  HA  HSD    50      45.671  66.311  70.632  1.00  0.00           H  
ATOM    733  CB  HSD    50      47.401  65.924  71.897  1.00  0.00           C  
ATOM    734  HB1 HSD    50      47.346  66.856  72.498  1.00  0.00           H  
ATOM    735  HB2 HSD    50      48.453  65.571  71.839  1.00  0.00           H  
ATOM    736  ND1 HSD    50      45.416  65.153  73.330  1.00  0.00           N  
ATOM    737  HD1 HSD    50      44.822  65.923  73.094  1.00  0.00           H  
ATOM    738  CG  HSD    50      46.685  64.952  72.876  1.00  0.00           C  
ATOM    739  CE1 HSD    50      45.146  64.131  74.125  1.00  0.00           C  
ATOM    740  HE1 HSD    50      44.131  64.105  74.521  1.00  0.00           H  
ATOM    741  NE2 HSD    50      46.185  63.341  74.252  1.00  0.00           N  
ATOM    742  CD2 HSD    50      47.152  63.865  73.493  1.00  0.00           C  
ATOM    743  HD2 HSD    50      48.130  63.400  73.498  1.00  0.00           H  
ATOM    744  C   HSD    50      47.448  66.828  69.567  1.00  0.00           C  
ATOM    745  O   HSD    50      48.462  66.459  68.967  1.00  0.00           O  
ATOM    746  N   GLY    51      46.975  68.066  69.328  1.00  0.00           N  
ATOM    747  HN  GLY    51      46.034  68.187  69.634  1.00  0.00           H  
ATOM    748  CA  GLY    51      47.640  69.141  68.591  1.00  0.00           C  
ATOM    749  HA1 GLY    51      48.675  69.191  68.896  1.00  0.00           H  
ATOM    750  HA2 GLY    51      47.065  70.034  68.789  1.00  0.00           H  
ATOM    751  C   GLY    51      47.639  68.859  67.123  1.00  0.00           C  
ATOM    752  O   GLY    51      48.529  69.164  66.356  1.00  0.00           O  
ATOM    753  N   VAL    52      46.515  68.262  66.678  1.00  0.00           N  
ATOM    754  HN  VAL    52      45.702  68.206  67.254  1.00  0.00           H  
ATOM    755  CA  VAL    52      46.361  67.721  65.362  1.00  0.00           C  
ATOM    756  HA  VAL    52      47.259  67.127  65.281  1.00  0.00           H  
ATOM    757  CB  VAL    52      45.111  66.809  65.269  1.00  0.00           C  
ATOM    758  HB  VAL    52      44.201  67.379  65.557  1.00  0.00           H  
ATOM    759  CG1 VAL    52      44.849  66.359  63.798  1.00  0.00           C  
ATOM    760 HG11 VAL    52      44.765  67.130  63.003  1.00  0.00           H  
ATOM    761 HG12 VAL    52      43.930  65.743  63.898  1.00  0.00           H  
ATOM    762 HG13 VAL    52      45.625  65.587  63.609  1.00  0.00           H  
ATOM    763  CG2 VAL    52      45.252  65.614  66.309  1.00  0.00           C  
ATOM    764 HG21 VAL    52      46.150  65.106  65.897  1.00  0.00           H  
ATOM    765 HG22 VAL    52      44.398  64.903  66.336  1.00  0.00           H  
ATOM    766 HG23 VAL    52      45.448  65.904  67.363  1.00  0.00           H  
ATOM    767  C   VAL    52      46.457  68.744  64.221  1.00  0.00           C  
ATOM    768  O   VAL    52      47.212  68.538  63.296  1.00  0.00           O  
ATOM    769  N   ALA    53      45.757  69.921  64.475  1.00  0.00           N  
ATOM    770  HN  ALA    53      45.222  69.985  65.315  1.00  0.00           H  
ATOM    771  CA  ALA    53      45.690  71.054  63.596  1.00  0.00           C  
ATOM    772  HA  ALA    53      45.170  70.777  62.691  1.00  0.00           H  
ATOM    773  CB  ALA    53      44.787  72.024  64.252  1.00  0.00           C  
ATOM    774  HB1 ALA    53      45.179  72.477  65.188  1.00  0.00           H  
ATOM    775  HB2 ALA    53      43.796  71.604  64.525  1.00  0.00           H  
ATOM    776  HB3 ALA    53      44.534  72.795  63.492  1.00  0.00           H  
ATOM    777  C   ALA    53      47.052  71.648  63.267  1.00  0.00           C  
ATOM    778  O   ALA    53      47.374  71.910  62.097  1.00  0.00           O  
ATOM    779  N   THR    54      47.931  71.789  64.290  1.00  0.00           N  
ATOM    780  HN  THR    54      47.709  71.652  65.252  1.00  0.00           H  
ATOM    781  CA  THR    54      49.348  72.249  64.107  1.00  0.00           C  
ATOM    782  HA  THR    54      49.331  73.267  63.746  1.00  0.00           H  
ATOM    783  CB  THR    54      50.062  72.329  65.468  1.00  0.00           C  
ATOM    784  HB  THR    54      50.204  71.331  65.935  1.00  0.00           H  
ATOM    785  OG1 THR    54      49.307  73.100  66.422  1.00  0.00           O  
ATOM    786  HG1 THR    54      48.610  72.515  66.728  1.00  0.00           H  
ATOM    787  CG2 THR    54      51.428  73.000  65.358  1.00  0.00           C  
ATOM    788 HG21 THR    54      51.203  74.005  64.940  1.00  0.00           H  
ATOM    789 HG22 THR    54      52.141  72.589  64.612  1.00  0.00           H  
ATOM    790 HG23 THR    54      52.040  73.130  66.276  1.00  0.00           H  
ATOM    791  C   THR    54      50.151  71.354  63.237  1.00  0.00           C  
ATOM    792  O   THR    54      50.817  71.766  62.293  1.00  0.00           O  
ATOM    793  N   VAL    55      49.959  70.025  63.474  1.00  0.00           N  
ATOM    794  HN  VAL    55      49.303  69.708  64.154  1.00  0.00           H  
ATOM    795  CA  VAL    55      50.839  69.103  62.767  1.00  0.00           C  
ATOM    796  HA  VAL    55      51.855  69.467  62.764  1.00  0.00           H  
ATOM    797  CB  VAL    55      50.765  67.739  63.507  1.00  0.00           C  
ATOM    798  HB  VAL    55      49.697  67.456  63.622  1.00  0.00           H  
ATOM    799  CG1 VAL    55      51.281  66.510  62.563  1.00  0.00           C  
ATOM    800 HG11 VAL    55      50.534  66.319  61.763  1.00  0.00           H  
ATOM    801 HG12 VAL    55      51.357  65.599  63.195  1.00  0.00           H  
ATOM    802 HG13 VAL    55      52.214  66.846  62.063  1.00  0.00           H  
ATOM    803  CG2 VAL    55      51.438  67.818  64.843  1.00  0.00           C  
ATOM    804 HG21 VAL    55      50.979  68.634  65.442  1.00  0.00           H  
ATOM    805 HG22 VAL    55      52.542  67.940  64.805  1.00  0.00           H  
ATOM    806 HG23 VAL    55      51.361  66.906  65.473  1.00  0.00           H  
ATOM    807  C   VAL    55      50.303  68.977  61.343  1.00  0.00           C  
ATOM    808  O   VAL    55      51.094  68.947  60.388  1.00  0.00           O  
ATOM    809  N   ALA    56      48.979  69.024  61.071  1.00  0.00           N  
ATOM    810  HN  ALA    56      48.251  69.016  61.752  1.00  0.00           H  
ATOM    811  CA  ALA    56      48.532  69.300  59.701  1.00  0.00           C  
ATOM    812  HA  ALA    56      48.863  68.484  59.076  1.00  0.00           H  
ATOM    813  CB  ALA    56      47.017  69.329  59.765  1.00  0.00           C  
ATOM    814  HB1 ALA    56      46.580  68.379  60.139  1.00  0.00           H  
ATOM    815  HB2 ALA    56      46.637  69.496  58.734  1.00  0.00           H  
ATOM    816  HB3 ALA    56      46.703  70.199  60.380  1.00  0.00           H  
ATOM    817  C   ALA    56      49.017  70.597  58.984  1.00  0.00           C  
ATOM    818  O   ALA    56      49.622  70.567  57.875  1.00  0.00           O  
ATOM    819  N   GLU    57      48.937  71.714  59.654  1.00  0.00           N  
ATOM    820  HN  GLU    57      48.495  71.714  60.548  1.00  0.00           H  
ATOM    821  CA  GLU    57      49.551  73.013  59.219  1.00  0.00           C  
ATOM    822  HA  GLU    57      49.079  73.315  58.296  1.00  0.00           H  
ATOM    823  CB  GLU    57      49.144  73.971  60.357  1.00  0.00           C  
ATOM    824  HB1 GLU    57      49.712  74.916  60.218  1.00  0.00           H  
ATOM    825  HB2 GLU    57      49.273  73.619  61.402  1.00  0.00           H  
ATOM    826  CG  GLU    57      47.678  74.442  60.219  1.00  0.00           C  
ATOM    827  HG1 GLU    57      47.340  74.847  61.196  1.00  0.00           H  
ATOM    828  HG2 GLU    57      47.026  73.557  60.052  1.00  0.00           H  
ATOM    829  CD  GLU    57      47.315  75.566  59.237  1.00  0.00           C  
ATOM    830  OE1 GLU    57      47.028  76.711  59.761  1.00  0.00           O  
ATOM    831  OE2 GLU    57      47.247  75.294  58.015  1.00  0.00           O  
ATOM    832  C   GLU    57      51.074  73.021  59.012  1.00  0.00           C  
ATOM    833  O   GLU    57      51.560  73.760  58.119  1.00  0.00           O  
ATOM    834  N   LYS    58      51.921  72.322  59.816  1.00  0.00           N  
ATOM    835  HN  LYS    58      51.522  72.021  60.679  1.00  0.00           H  
ATOM    836  CA  LYS    58      53.280  71.980  59.475  1.00  0.00           C  
ATOM    837  HA  LYS    58      53.745  72.916  59.203  1.00  0.00           H  
ATOM    838  CB  LYS    58      53.997  71.220  60.616  1.00  0.00           C  
ATOM    839  HB1 LYS    58      55.006  70.829  60.365  1.00  0.00           H  
ATOM    840  HB2 LYS    58      53.371  70.338  60.870  1.00  0.00           H  
ATOM    841  CG  LYS    58      54.289  71.998  61.915  1.00  0.00           C  
ATOM    842  HG1 LYS    58      55.118  71.381  62.323  1.00  0.00           H  
ATOM    843  HG2 LYS    58      53.496  71.984  62.694  1.00  0.00           H  
ATOM    844  CD  LYS    58      54.830  73.409  61.662  1.00  0.00           C  
ATOM    845  HD1 LYS    58      55.131  73.886  62.619  1.00  0.00           H  
ATOM    846  HD2 LYS    58      54.021  74.020  61.207  1.00  0.00           H  
ATOM    847  CE  LYS    58      56.095  73.340  60.763  1.00  0.00           C  
ATOM    848  HE1 LYS    58      55.954  72.984  59.720  1.00  0.00           H  
ATOM    849  HE2 LYS    58      56.884  72.735  61.260  1.00  0.00           H  
ATOM    850  NZ  LYS    58      56.636  74.740  60.646  1.00  0.00           N  
ATOM    851  HZ1 LYS    58      56.655  75.156  61.599  1.00  0.00           H  
ATOM    852  HZ2 LYS    58      56.013  75.322  60.050  1.00  0.00           H  
ATOM    853  HZ3 LYS    58      57.581  74.819  60.219  1.00  0.00           H  
ATOM    854  C   LYS    58      53.394  71.101  58.294  1.00  0.00           C  
ATOM    855  O   LYS    58      54.194  71.407  57.466  1.00  0.00           O  
ATOM    856  N   THR    59      52.502  70.078  58.169  1.00  0.00           N  
ATOM    857  HN  THR    59      51.845  69.898  58.897  1.00  0.00           H  
ATOM    858  CA  THR    59      52.462  69.070  57.075  1.00  0.00           C  
ATOM    859  HA  THR    59      53.451  68.701  56.848  1.00  0.00           H  
ATOM    860  CB  THR    59      51.495  67.896  57.308  1.00  0.00           C  
ATOM    861  HB  THR    59      50.457  68.287  57.373  1.00  0.00           H  
ATOM    862  OG1 THR    59      51.715  67.121  58.432  1.00  0.00           O  
ATOM    863  HG1 THR    59      51.320  67.583  59.175  1.00  0.00           H  
ATOM    864  CG2 THR    59      51.538  66.978  56.069  1.00  0.00           C  
ATOM    865 HG21 THR    59      51.172  67.396  55.107  1.00  0.00           H  
ATOM    866 HG22 THR    59      50.953  66.073  56.338  1.00  0.00           H  
ATOM    867 HG23 THR    59      52.571  66.609  55.895  1.00  0.00           H  
ATOM    868  C   THR    59      52.139  69.860  55.707  1.00  0.00           C  
ATOM    869  O   THR    59      52.761  69.617  54.723  1.00  0.00           O  
ATOM    870  N   LYS    60      51.234  70.873  55.753  1.00  0.00           N  
ATOM    871  HN  LYS    60      50.768  71.018  56.622  1.00  0.00           H  
ATOM    872  CA  LYS    60      50.923  71.664  54.538  1.00  0.00           C  
ATOM    873  HA  LYS    60      50.739  70.946  53.753  1.00  0.00           H  
ATOM    874  CB  LYS    60      49.843  72.734  54.681  1.00  0.00           C  
ATOM    875  HB1 LYS    60      49.789  73.371  53.772  1.00  0.00           H  
ATOM    876  HB2 LYS    60      50.067  73.340  55.585  1.00  0.00           H  
ATOM    877  CG  LYS    60      48.464  72.158  54.864  1.00  0.00           C  
ATOM    878  HG1 LYS    60      48.479  71.318  55.590  1.00  0.00           H  
ATOM    879  HG2 LYS    60      48.059  71.767  53.906  1.00  0.00           H  
ATOM    880  CD  LYS    60      47.445  73.202  55.392  1.00  0.00           C  
ATOM    881  HD1 LYS    60      47.220  73.845  54.515  1.00  0.00           H  
ATOM    882  HD2 LYS    60      47.982  73.815  56.147  1.00  0.00           H  
ATOM    883  CE  LYS    60      46.235  72.518  56.086  1.00  0.00           C  
ATOM    884  HE1 LYS    60      46.589  71.883  56.926  1.00  0.00           H  
ATOM    885  HE2 LYS    60      45.634  71.935  55.356  1.00  0.00           H  
ATOM    886  NZ  LYS    60      45.396  73.632  56.629  1.00  0.00           N  
ATOM    887  HZ1 LYS    60      45.037  74.191  55.830  1.00  0.00           H  
ATOM    888  HZ2 LYS    60      46.020  74.223  57.215  1.00  0.00           H  
ATOM    889  HZ3 LYS    60      44.601  73.215  57.154  1.00  0.00           H  
ATOM    890  C   LYS    60      52.131  72.479  53.968  1.00  0.00           C  
ATOM    891  O   LYS    60      52.207  72.550  52.738  1.00  0.00           O  
ATOM    892  N   GLU    61      52.961  73.070  54.871  1.00  0.00           N  
ATOM    893  HN  GLU    61      52.834  72.984  55.856  1.00  0.00           H  
ATOM    894  CA  GLU    61      54.224  73.607  54.381  1.00  0.00           C  
ATOM    895  HA  GLU    61      53.986  74.338  53.623  1.00  0.00           H  
ATOM    896  CB  GLU    61      55.015  74.329  55.594  1.00  0.00           C  
ATOM    897  HB1 GLU    61      56.026  74.643  55.259  1.00  0.00           H  
ATOM    898  HB2 GLU    61      55.064  73.580  56.413  1.00  0.00           H  
ATOM    899  CG  GLU    61      54.437  75.530  56.270  1.00  0.00           C  
ATOM    900  HG1 GLU    61      53.429  75.310  56.682  1.00  0.00           H  
ATOM    901  HG2 GLU    61      54.326  76.380  55.564  1.00  0.00           H  
ATOM    902  CD  GLU    61      55.316  75.981  57.431  1.00  0.00           C  
ATOM    903  OE1 GLU    61      56.273  76.806  57.240  1.00  0.00           O  
ATOM    904  OE2 GLU    61      55.092  75.457  58.522  1.00  0.00           O  
ATOM    905  C   GLU    61      55.095  72.541  53.647  1.00  0.00           C  
ATOM    906  O   GLU    61      55.525  72.906  52.488  1.00  0.00           O  
ATOM    907  N   GLN    62      55.128  71.267  54.162  1.00  0.00           N  
ATOM    908  HN  GLN    62      54.619  70.980  54.969  1.00  0.00           H  
ATOM    909  CA  GLN    62      55.981  70.232  53.574  1.00  0.00           C  
ATOM    910  HA  GLN    62      56.964  70.650  53.416  1.00  0.00           H  
ATOM    911  CB  GLN    62      56.140  69.077  54.522  1.00  0.00           C  
ATOM    912  HB1 GLN    62      57.014  68.489  54.171  1.00  0.00           H  
ATOM    913  HB2 GLN    62      55.282  68.371  54.490  1.00  0.00           H  
ATOM    914  CG  GLN    62      56.437  69.392  55.943  1.00  0.00           C  
ATOM    915  HG1 GLN    62      56.779  68.443  56.408  1.00  0.00           H  
ATOM    916  HG2 GLN    62      55.508  69.737  56.444  1.00  0.00           H  
ATOM    917  CD  GLN    62      57.485  70.489  56.221  1.00  0.00           C  
ATOM    918  OE1 GLN    62      58.633  70.394  55.849  1.00  0.00           O  
ATOM    919  NE2 GLN    62      57.145  71.576  56.956  1.00  0.00           N  
ATOM    920 HE21 GLN    62      56.188  71.712  57.213  1.00  0.00           H  
ATOM    921 HE22 GLN    62      57.812  72.285  57.185  1.00  0.00           H  
ATOM    922  C   GLN    62      55.269  69.783  52.225  1.00  0.00           C  
ATOM    923  O   GLN    62      55.939  69.706  51.163  1.00  0.00           O  
ATOM    924  N   VAL    63      53.926  69.531  52.216  1.00  0.00           N  
ATOM    925  HN  VAL    63      53.415  69.535  53.072  1.00  0.00           H  
ATOM    926  CA  VAL    63      53.166  69.090  51.063  1.00  0.00           C  
ATOM    927  HA  VAL    63      53.531  68.150  50.678  1.00  0.00           H  
ATOM    928  CB  VAL    63      51.733  68.897  51.589  1.00  0.00           C  
ATOM    929  HB  VAL    63      51.529  69.702  52.327  1.00  0.00           H  
ATOM    930  CG1 VAL    63      50.626  68.923  50.604  1.00  0.00           C  
ATOM    931 HG11 VAL    63      49.641  68.841  51.111  1.00  0.00           H  
ATOM    932 HG12 VAL    63      50.784  68.121  49.851  1.00  0.00           H  
ATOM    933 HG13 VAL    63      50.499  69.890  50.072  1.00  0.00           H  
ATOM    934  CG2 VAL    63      51.638  67.483  52.230  1.00  0.00           C  
ATOM    935 HG21 VAL    63      50.675  67.186  52.698  1.00  0.00           H  
ATOM    936 HG22 VAL    63      52.469  67.444  52.967  1.00  0.00           H  
ATOM    937 HG23 VAL    63      51.801  66.699  51.460  1.00  0.00           H  
ATOM    938  C   VAL    63      53.234  70.161  49.938  1.00  0.00           C  
ATOM    939  O   VAL    63      53.303  69.925  48.779  1.00  0.00           O  
ATOM    940  N   THR    64      53.278  71.451  50.302  1.00  0.00           N  
ATOM    941  HN  THR    64      53.122  71.720  51.250  1.00  0.00           H  
ATOM    942  CA  THR    64      53.444  72.632  49.429  1.00  0.00           C  
ATOM    943  HA  THR    64      52.721  72.548  48.632  1.00  0.00           H  
ATOM    944  CB  THR    64      53.119  74.036  50.066  1.00  0.00           C  
ATOM    945  HB  THR    64      53.849  74.135  50.898  1.00  0.00           H  
ATOM    946  OG1 THR    64      51.776  74.029  50.479  1.00  0.00           O  
ATOM    947  HG1 THR    64      51.739  73.528  51.298  1.00  0.00           H  
ATOM    948  CG2 THR    64      53.509  75.262  49.108  1.00  0.00           C  
ATOM    949 HG21 THR    64      54.595  75.494  49.143  1.00  0.00           H  
ATOM    950 HG22 THR    64      53.016  76.192  49.464  1.00  0.00           H  
ATOM    951 HG23 THR    64      53.271  75.066  48.041  1.00  0.00           H  
ATOM    952  C   THR    64      54.897  72.705  48.830  1.00  0.00           C  
ATOM    953  O   THR    64      55.017  73.028  47.633  1.00  0.00           O  
ATOM    954  N   ASN    65      55.939  72.517  49.700  1.00  0.00           N  
ATOM    955  HN  ASN    65      55.738  72.411  50.671  1.00  0.00           H  
ATOM    956  CA  ASN    65      57.351  72.450  49.289  1.00  0.00           C  
ATOM    957  HA  ASN    65      57.583  73.350  48.739  1.00  0.00           H  
ATOM    958  CB  ASN    65      58.152  72.635  50.560  1.00  0.00           C  
ATOM    959  HB1 ASN    65      58.036  71.646  51.052  1.00  0.00           H  
ATOM    960  HB2 ASN    65      57.678  73.495  51.080  1.00  0.00           H  
ATOM    961  CG  ASN    65      59.660  72.774  50.250  1.00  0.00           C  
ATOM    962  OD1 ASN    65      59.977  73.173  49.108  1.00  0.00           O  
ATOM    963  ND2 ASN    65      60.601  72.435  51.135  1.00  0.00           N  
ATOM    964 HD21 ASN    65      61.535  72.616  50.826  1.00  0.00           H  
ATOM    965 HD22 ASN    65      60.348  72.030  52.013  1.00  0.00           H  
ATOM    966  C   ASN    65      57.744  71.254  48.338  1.00  0.00           C  
ATOM    967  O   ASN    65      58.043  71.384  47.154  1.00  0.00           O  
ATOM    968  N   VAL    66      57.456  69.992  48.892  1.00  0.00           N  
ATOM    969  HN  VAL    66      57.037  69.923  49.794  1.00  0.00           H  
ATOM    970  CA  VAL    66      57.636  68.693  48.232  1.00  0.00           C  
ATOM    971  HA  VAL    66      58.664  68.748  47.905  1.00  0.00           H  
ATOM    972  CB  VAL    66      57.576  67.561  49.249  1.00  0.00           C  
ATOM    973  HB  VAL    66      56.530  67.479  49.613  1.00  0.00           H  
ATOM    974  CG1 VAL    66      57.748  66.162  48.606  1.00  0.00           C  
ATOM    975 HG11 VAL    66      58.667  66.084  47.987  1.00  0.00           H  
ATOM    976 HG12 VAL    66      57.010  65.879  47.826  1.00  0.00           H  
ATOM    977 HG13 VAL    66      57.756  65.329  49.341  1.00  0.00           H  
ATOM    978  CG2 VAL    66      58.595  67.673  50.428  1.00  0.00           C  
ATOM    979 HG21 VAL    66      58.156  68.363  51.180  1.00  0.00           H  
ATOM    980 HG22 VAL    66      59.538  68.081  50.005  1.00  0.00           H  
ATOM    981 HG23 VAL    66      58.863  66.668  50.819  1.00  0.00           H  
ATOM    982  C   VAL    66      56.855  68.504  46.987  1.00  0.00           C  
ATOM    983  O   VAL    66      57.420  68.013  45.957  1.00  0.00           O  
ATOM    984  N   GLY    67      55.582  68.899  47.008  1.00  0.00           N  
ATOM    985  HN  GLY    67      55.214  69.279  47.853  1.00  0.00           H  
ATOM    986  CA  GLY    67      54.640  69.011  45.941  1.00  0.00           C  
ATOM    987  HA1 GLY    67      54.960  69.902  45.421  1.00  0.00           H  
ATOM    988  HA2 GLY    67      53.642  69.160  46.324  1.00  0.00           H  
ATOM    989  C   GLY    67      54.475  67.896  44.971  1.00  0.00           C  
ATOM    990  O   GLY    67      54.612  66.710  45.280  1.00  0.00           O  
ATOM    991  N   GLY    68      54.079  68.127  43.687  1.00  0.00           N  
ATOM    992  HN  GLY    68      53.755  69.042  43.458  1.00  0.00           H  
ATOM    993  CA  GLY    68      53.878  67.118  42.672  1.00  0.00           C  
ATOM    994  HA1 GLY    68      54.724  66.457  42.559  1.00  0.00           H  
ATOM    995  HA2 GLY    68      53.688  67.527  41.691  1.00  0.00           H  
ATOM    996  C   GLY    68      52.705  66.234  42.782  1.00  0.00           C  
ATOM    997  O   GLY    68      51.562  66.663  42.907  1.00  0.00           O  
ATOM    998  N   ALA    69      52.959  64.921  42.719  1.00  0.00           N  
ATOM    999  HN  ALA    69      53.773  64.395  42.486  1.00  0.00           H  
ATOM   1000  CA  ALA    69      51.884  63.938  42.760  1.00  0.00           C  
ATOM   1001  HA  ALA    69      50.886  64.303  42.568  1.00  0.00           H  
ATOM   1002  CB  ALA    69      52.193  62.763  41.851  1.00  0.00           C  
ATOM   1003  HB1 ALA    69      51.217  62.289  41.613  1.00  0.00           H  
ATOM   1004  HB2 ALA    69      52.855  61.930  42.171  1.00  0.00           H  
ATOM   1005  HB3 ALA    69      52.516  62.956  40.805  1.00  0.00           H  
ATOM   1006  C   ALA    69      51.633  63.410  44.193  1.00  0.00           C  
ATOM   1007  O   ALA    69      50.977  62.380  44.234  1.00  0.00           O  
ATOM   1008  N   VAL    70      52.197  64.038  45.248  1.00  0.00           N  
ATOM   1009  HN  VAL    70      52.616  64.938  45.158  1.00  0.00           H  
ATOM   1010  CA  VAL    70      52.197  63.647  46.688  1.00  0.00           C  
ATOM   1011  HA  VAL    70      52.605  62.647  46.670  1.00  0.00           H  
ATOM   1012  CB  VAL    70      53.042  64.453  47.641  1.00  0.00           C  
ATOM   1013  HB  VAL    70      52.861  64.068  48.667  1.00  0.00           H  
ATOM   1014  CG1 VAL    70      54.504  64.139  47.212  1.00  0.00           C  
ATOM   1015 HG11 VAL    70      54.874  64.602  46.273  1.00  0.00           H  
ATOM   1016 HG12 VAL    70      54.462  63.042  47.036  1.00  0.00           H  
ATOM   1017 HG13 VAL    70      55.111  64.367  48.114  1.00  0.00           H  
ATOM   1018  CG2 VAL    70      52.548  65.922  47.678  1.00  0.00           C  
ATOM   1019 HG21 VAL    70      51.507  66.030  48.051  1.00  0.00           H  
ATOM   1020 HG22 VAL    70      52.608  66.380  46.668  1.00  0.00           H  
ATOM   1021 HG23 VAL    70      53.162  66.478  48.418  1.00  0.00           H  
ATOM   1022  C   VAL    70      50.796  63.336  47.223  1.00  0.00           C  
ATOM   1023  O   VAL    70      49.750  63.647  46.690  1.00  0.00           O  
ATOM   1024  N   VAL    71      50.705  62.584  48.335  1.00  0.00           N  
ATOM   1025  HN  VAL    71      51.557  62.116  48.558  1.00  0.00           H  
ATOM   1026  CA  VAL    71      49.432  62.436  49.055  1.00  0.00           C  
ATOM   1027  HA  VAL    71      48.659  62.688  48.344  1.00  0.00           H  
ATOM   1028  CB  VAL    71      49.158  61.011  49.593  1.00  0.00           C  
ATOM   1029  HB  VAL    71      50.023  60.781  50.250  1.00  0.00           H  
ATOM   1030  CG1 VAL    71      47.786  60.936  50.332  1.00  0.00           C  
ATOM   1031 HG11 VAL    71      47.615  59.847  50.465  1.00  0.00           H  
ATOM   1032 HG12 VAL    71      47.122  61.457  49.609  1.00  0.00           H  
ATOM   1033 HG13 VAL    71      47.718  61.475  51.301  1.00  0.00           H  
ATOM   1034  CG2 VAL    71      49.354  60.092  48.392  1.00  0.00           C  
ATOM   1035 HG21 VAL    71      50.229  60.270  47.731  1.00  0.00           H  
ATOM   1036 HG22 VAL    71      48.450  60.314  47.786  1.00  0.00           H  
ATOM   1037 HG23 VAL    71      49.268  58.994  48.537  1.00  0.00           H  
ATOM   1038  C   VAL    71      49.406  63.420  50.184  1.00  0.00           C  
ATOM   1039  O   VAL    71      50.449  63.604  50.850  1.00  0.00           O  
ATOM   1040  N   THR    72      48.249  64.156  50.373  1.00  0.00           N  
ATOM   1041  HN  THR    72      47.436  64.024  49.811  1.00  0.00           H  
ATOM   1042  CA  THR    72      48.107  65.322  51.231  1.00  0.00           C  
ATOM   1043  HA  THR    72      49.099  65.690  51.448  1.00  0.00           H  
ATOM   1044  CB  THR    72      47.366  66.534  50.632  1.00  0.00           C  
ATOM   1045  HB  THR    72      47.439  67.491  51.192  1.00  0.00           H  
ATOM   1046  OG1 THR    72      45.940  66.314  50.410  1.00  0.00           O  
ATOM   1047  HG1 THR    72      45.478  66.694  51.161  1.00  0.00           H  
ATOM   1048  CG2 THR    72      48.007  66.784  49.232  1.00  0.00           C  
ATOM   1049 HG21 THR    72      49.077  67.084  49.218  1.00  0.00           H  
ATOM   1050 HG22 THR    72      47.495  67.644  48.749  1.00  0.00           H  
ATOM   1051 HG23 THR    72      47.926  65.912  48.549  1.00  0.00           H  
ATOM   1052  C   THR    72      47.567  65.001  52.570  1.00  0.00           C  
ATOM   1053  O   THR    72      47.277  65.918  53.322  1.00  0.00           O  
ATOM   1054  N   GLY    73      47.447  63.796  52.944  1.00  0.00           N  
ATOM   1055  HN  GLY    73      47.602  63.001  52.362  1.00  0.00           H  
ATOM   1056  CA  GLY    73      47.084  63.391  54.281  1.00  0.00           C  
ATOM   1057  HA1 GLY    73      46.837  62.344  54.188  1.00  0.00           H  
ATOM   1058  HA2 GLY    73      46.206  63.873  54.684  1.00  0.00           H  
ATOM   1059  C   GLY    73      48.122  63.557  55.376  1.00  0.00           C  
ATOM   1060  O   GLY    73      49.312  63.768  55.052  1.00  0.00           O  
ATOM   1061  N   VAL    74      47.731  63.476  56.620  1.00  0.00           N  
ATOM   1062  HN  VAL    74      46.762  63.460  56.853  1.00  0.00           H  
ATOM   1063  CA  VAL    74      48.633  63.555  57.754  1.00  0.00           C  
ATOM   1064  HA  VAL    74      49.420  64.251  57.505  1.00  0.00           H  
ATOM   1065  CB  VAL    74      47.945  64.260  58.933  1.00  0.00           C  
ATOM   1066  HB  VAL    74      47.005  63.732  59.205  1.00  0.00           H  
ATOM   1067  CG1 VAL    74      48.887  64.429  60.135  1.00  0.00           C  
ATOM   1068 HG11 VAL    74      48.200  64.890  60.877  1.00  0.00           H  
ATOM   1069 HG12 VAL    74      49.720  65.124  59.896  1.00  0.00           H  
ATOM   1070 HG13 VAL    74      49.211  63.438  60.518  1.00  0.00           H  
ATOM   1071  CG2 VAL    74      47.444  65.601  58.412  1.00  0.00           C  
ATOM   1072 HG21 VAL    74      46.730  65.877  59.217  1.00  0.00           H  
ATOM   1073 HG22 VAL    74      46.933  65.604  57.426  1.00  0.00           H  
ATOM   1074 HG23 VAL    74      48.263  66.351  58.386  1.00  0.00           H  
ATOM   1075  C   VAL    74      49.124  62.201  58.102  1.00  0.00           C  
ATOM   1076  O   VAL    74      48.387  61.384  58.608  1.00  0.00           O  
ATOM   1077  N   THR    75      50.459  61.891  57.972  1.00  0.00           N  
ATOM   1078  HN  THR    75      51.019  62.566  57.499  1.00  0.00           H  
ATOM   1079  CA  THR    75      50.943  60.552  58.308  1.00  0.00           C  
ATOM   1080  HA  THR    75      50.204  59.798  58.078  1.00  0.00           H  
ATOM   1081  CB  THR    75      52.065  60.207  57.354  1.00  0.00           C  
ATOM   1082  HB  THR    75      52.580  59.297  57.729  1.00  0.00           H  
ATOM   1083  OG1 THR    75      53.007  61.242  57.023  1.00  0.00           O  
ATOM   1084  HG1 THR    75      53.545  61.365  57.808  1.00  0.00           H  
ATOM   1085  CG2 THR    75      51.434  59.871  55.999  1.00  0.00           C  
ATOM   1086 HG21 THR    75      52.229  59.636  55.259  1.00  0.00           H  
ATOM   1087 HG22 THR    75      50.952  60.765  55.548  1.00  0.00           H  
ATOM   1088 HG23 THR    75      50.608  59.140  56.135  1.00  0.00           H  
ATOM   1089  C   THR    75      51.458  60.414  59.738  1.00  0.00           C  
ATOM   1090  O   THR    75      51.956  59.375  60.208  1.00  0.00           O  
ATOM   1091  N   ALA    76      51.294  61.435  60.617  1.00  0.00           N  
ATOM   1092  HN  ALA    76      50.918  62.306  60.311  1.00  0.00           H  
ATOM   1093  CA  ALA    76      51.465  61.278  62.020  1.00  0.00           C  
ATOM   1094  HA  ALA    76      52.202  60.500  62.158  1.00  0.00           H  
ATOM   1095  CB  ALA    76      51.993  62.610  62.612  1.00  0.00           C  
ATOM   1096  HB1 ALA    76      53.029  62.800  62.258  1.00  0.00           H  
ATOM   1097  HB2 ALA    76      52.083  62.653  63.718  1.00  0.00           H  
ATOM   1098  HB3 ALA    76      51.385  63.507  62.368  1.00  0.00           H  
ATOM   1099  C   ALA    76      50.240  60.817  62.790  1.00  0.00           C  
ATOM   1100  O   ALA    76      50.363  60.408  63.920  1.00  0.00           O  
ATOM   1101  N   VAL    77      49.044  60.806  62.111  1.00  0.00           N  
ATOM   1102  HN  VAL    77      49.023  61.345  61.272  1.00  0.00           H  
ATOM   1103  CA  VAL    77      47.778  60.203  62.590  1.00  0.00           C  
ATOM   1104  HA  VAL    77      47.623  60.622  63.573  1.00  0.00           H  
ATOM   1105  CB  VAL    77      46.661  60.732  61.723  1.00  0.00           C  
ATOM   1106  HB  VAL    77      46.877  60.648  60.636  1.00  0.00           H  
ATOM   1107  CG1 VAL    77      45.254  60.233  62.141  1.00  0.00           C  
ATOM   1108 HG11 VAL    77      45.085  60.247  63.239  1.00  0.00           H  
ATOM   1109 HG12 VAL    77      45.085  59.183  61.822  1.00  0.00           H  
ATOM   1110 HG13 VAL    77      44.486  60.842  61.619  1.00  0.00           H  
ATOM   1111  CG2 VAL    77      46.537  62.280  61.862  1.00  0.00           C  
ATOM   1112 HG21 VAL    77      46.613  62.526  62.943  1.00  0.00           H  
ATOM   1113 HG22 VAL    77      45.625  62.716  61.402  1.00  0.00           H  
ATOM   1114 HG23 VAL    77      47.451  62.715  61.405  1.00  0.00           H  
ATOM   1115  C   VAL    77      47.716  58.651  62.585  1.00  0.00           C  
ATOM   1116  O   VAL    77      48.392  58.043  61.743  1.00  0.00           O  
ATOM   1117  N   ALA    78      46.985  58.031  63.563  1.00  0.00           N  
ATOM   1118  HN  ALA    78      46.440  58.565  64.205  1.00  0.00           H  
ATOM   1119  CA  ALA    78      46.875  56.578  63.682  1.00  0.00           C  
ATOM   1120  HA  ALA    78      47.718  56.391  64.331  1.00  0.00           H  
ATOM   1121  CB  ALA    78      45.560  56.209  64.378  1.00  0.00           C  
ATOM   1122  HB1 ALA    78      45.687  55.207  64.839  1.00  0.00           H  
ATOM   1123  HB2 ALA    78      44.706  56.318  63.675  1.00  0.00           H  
ATOM   1124  HB3 ALA    78      45.354  56.985  65.146  1.00  0.00           H  
ATOM   1125  C   ALA    78      46.985  55.570  62.504  1.00  0.00           C  
ATOM   1126  O   ALA    78      46.705  55.786  61.329  1.00  0.00           O  
ATOM   1127  N   GLN    79      47.526  54.447  62.855  1.00  0.00           N  
ATOM   1128  HN  GLN    79      47.779  54.200  63.787  1.00  0.00           H  
ATOM   1129  CA  GLN    79      47.582  53.307  61.912  1.00  0.00           C  
ATOM   1130  HA  GLN    79      47.073  53.599  61.006  1.00  0.00           H  
ATOM   1131  CB  GLN    79      49.116  53.160  61.537  1.00  0.00           C  
ATOM   1132  HB1 GLN    79      49.349  53.867  60.712  1.00  0.00           H  
ATOM   1133  HB2 GLN    79      49.430  52.198  61.080  1.00  0.00           H  
ATOM   1134  CG  GLN    79      50.014  53.475  62.738  1.00  0.00           C  
ATOM   1135  HG1 GLN    79      49.702  52.821  63.579  1.00  0.00           H  
ATOM   1136  HG2 GLN    79      49.981  54.512  63.135  1.00  0.00           H  
ATOM   1137  CD  GLN    79      51.457  53.081  62.447  1.00  0.00           C  
ATOM   1138  OE1 GLN    79      51.971  52.062  62.875  1.00  0.00           O  
ATOM   1139  NE2 GLN    79      52.089  53.888  61.586  1.00  0.00           N  
ATOM   1140 HE21 GLN    79      52.927  53.521  61.183  1.00  0.00           H  
ATOM   1141 HE22 GLN    79      51.671  54.666  61.116  1.00  0.00           H  
ATOM   1142  C   GLN    79      47.022  51.994  62.294  1.00  0.00           C  
ATOM   1143  O   GLN    79      47.234  51.454  63.415  1.00  0.00           O  
ATOM   1144  N   LYS    80      46.182  51.412  61.380  1.00  0.00           N  
ATOM   1145  HN  LYS    80      46.063  51.809  60.473  1.00  0.00           H  
ATOM   1146  CA  LYS    80      45.544  50.098  61.674  1.00  0.00           C  
ATOM   1147  HA  LYS    80      45.308  49.894  62.709  1.00  0.00           H  
ATOM   1148  CB  LYS    80      44.265  50.000  60.748  1.00  0.00           C  
ATOM   1149  HB1 LYS    80      43.782  49.042  61.038  1.00  0.00           H  
ATOM   1150  HB2 LYS    80      44.491  49.993  59.660  1.00  0.00           H  
ATOM   1151  CG  LYS    80      43.274  51.165  61.047  1.00  0.00           C  
ATOM   1152  HG1 LYS    80      42.453  51.007  60.315  1.00  0.00           H  
ATOM   1153  HG2 LYS    80      43.717  52.120  60.692  1.00  0.00           H  
ATOM   1154  CD  LYS    80      42.626  51.312  62.363  1.00  0.00           C  
ATOM   1155  HD1 LYS    80      43.328  51.683  63.140  1.00  0.00           H  
ATOM   1156  HD2 LYS    80      42.211  50.332  62.681  1.00  0.00           H  
ATOM   1157  CE  LYS    80      41.420  52.262  62.265  1.00  0.00           C  
ATOM   1158  HE1 LYS    80      40.516  51.876  61.748  1.00  0.00           H  
ATOM   1159  HE2 LYS    80      41.796  53.178  61.762  1.00  0.00           H  
ATOM   1160  NZ  LYS    80      40.980  52.743  63.622  1.00  0.00           N  
ATOM   1161  HZ1 LYS    80      40.802  51.908  64.215  1.00  0.00           H  
ATOM   1162  HZ2 LYS    80      40.099  53.289  63.532  1.00  0.00           H  
ATOM   1163  HZ3 LYS    80      41.673  53.301  64.162  1.00  0.00           H  
ATOM   1164  C   LYS    80      46.460  48.875  61.469  1.00  0.00           C  
ATOM   1165  O   LYS    80      47.451  48.907  60.779  1.00  0.00           O  
ATOM   1166  N   THR    81      46.169  47.757  62.221  1.00  0.00           N  
ATOM   1167  HN  THR    81      45.384  47.706  62.833  1.00  0.00           H  
ATOM   1168  CA  THR    81      46.873  46.524  62.089  1.00  0.00           C  
ATOM   1169  HA  THR    81      47.897  46.777  61.857  1.00  0.00           H  
ATOM   1170  CB  THR    81      46.867  45.592  63.308  1.00  0.00           C  
ATOM   1171  HB  THR    81      47.225  44.570  63.057  1.00  0.00           H  
ATOM   1172  OG1 THR    81      45.556  45.578  63.913  1.00  0.00           O  
ATOM   1173  HG1 THR    81      45.362  44.638  63.911  1.00  0.00           H  
ATOM   1174  CG2 THR    81      47.829  46.191  64.341  1.00  0.00           C  
ATOM   1175 HG21 THR    81      47.955  45.507  65.208  1.00  0.00           H  
ATOM   1176 HG22 THR    81      47.421  47.179  64.643  1.00  0.00           H  
ATOM   1177 HG23 THR    81      48.844  46.301  63.904  1.00  0.00           H  
ATOM   1178  C   THR    81      46.375  45.725  60.880  1.00  0.00           C  
ATOM   1179  O   THR    81      45.202  45.523  60.644  1.00  0.00           O  
ATOM   1180  N   VAL    82      47.291  45.422  59.945  1.00  0.00           N  
ATOM   1181  HN  VAL    82      48.173  45.798  60.217  1.00  0.00           H  
ATOM   1182  CA  VAL    82      47.055  44.797  58.668  1.00  0.00           C  
ATOM   1183  HA  VAL    82      45.994  44.611  58.593  1.00  0.00           H  
ATOM   1184  CB  VAL    82      47.340  45.621  57.430  1.00  0.00           C  
ATOM   1185  HB  VAL    82      47.413  45.041  56.485  1.00  0.00           H  
ATOM   1186  CG1 VAL    82      46.127  46.567  57.236  1.00  0.00           C  
ATOM   1187 HG11 VAL    82      45.302  45.961  56.805  1.00  0.00           H  
ATOM   1188 HG12 VAL    82      46.414  47.312  56.463  1.00  0.00           H  
ATOM   1189 HG13 VAL    82      45.847  47.063  58.190  1.00  0.00           H  
ATOM   1190  CG2 VAL    82      48.614  46.397  57.508  1.00  0.00           C  
ATOM   1191 HG21 VAL    82      48.687  47.029  58.419  1.00  0.00           H  
ATOM   1192 HG22 VAL    82      48.628  47.130  56.672  1.00  0.00           H  
ATOM   1193 HG23 VAL    82      49.524  45.772  57.382  1.00  0.00           H  
ATOM   1194  C   VAL    82      47.732  43.409  58.514  1.00  0.00           C  
ATOM   1195  O   VAL    82      48.774  43.254  59.107  1.00  0.00           O  
ATOM   1196  N   GLU    83      47.077  42.365  57.888  1.00  0.00           N  
ATOM   1197  HN  GLU    83      46.236  42.547  57.385  1.00  0.00           H  
ATOM   1198  CA  GLU    83      47.539  40.991  57.820  1.00  0.00           C  
ATOM   1199  HA  GLU    83      47.703  40.568  58.800  1.00  0.00           H  
ATOM   1200  CB  GLU    83      46.514  40.155  57.205  1.00  0.00           C  
ATOM   1201  HB1 GLU    83      46.877  39.106  57.144  1.00  0.00           H  
ATOM   1202  HB2 GLU    83      46.265  40.518  56.185  1.00  0.00           H  
ATOM   1203  CG  GLU    83      45.240  39.972  58.132  1.00  0.00           C  
ATOM   1204  HG1 GLU    83      44.893  40.965  58.490  1.00  0.00           H  
ATOM   1205  HG2 GLU    83      45.591  39.257  58.907  1.00  0.00           H  
ATOM   1206  CD  GLU    83      44.104  39.381  57.378  1.00  0.00           C  
ATOM   1207  OE1 GLU    83      43.647  38.289  57.654  1.00  0.00           O  
ATOM   1208  OE2 GLU    83      43.653  40.171  56.501  1.00  0.00           O  
ATOM   1209  C   GLU    83      48.836  40.820  56.961  1.00  0.00           C  
ATOM   1210  O   GLU    83      49.163  41.590  56.015  1.00  0.00           O  
ATOM   1211  N   GLY    84      49.698  39.848  57.262  1.00  0.00           N  
ATOM   1212  HN  GLY    84      49.384  39.180  57.932  1.00  0.00           H  
ATOM   1213  CA  GLY    84      51.023  39.599  56.605  1.00  0.00           C  
ATOM   1214  HA1 GLY    84      51.541  38.801  57.117  1.00  0.00           H  
ATOM   1215  HA2 GLY    84      51.616  40.456  56.891  1.00  0.00           H  
ATOM   1216  C   GLY    84      50.987  39.246  55.184  1.00  0.00           C  
ATOM   1217  O   GLY    84      49.930  39.069  54.603  1.00  0.00           O  
ATOM   1218  N   ALA    85      52.137  39.142  54.513  1.00  0.00           N  
ATOM   1219  HN  ALA    85      52.950  39.329  55.058  1.00  0.00           H  
ATOM   1220  CA  ALA    85      52.234  39.062  53.119  1.00  0.00           C  
ATOM   1221  HA  ALA    85      51.448  38.396  52.795  1.00  0.00           H  
ATOM   1222  CB  ALA    85      52.130  40.472  52.506  1.00  0.00           C  
ATOM   1223  HB1 ALA    85      52.924  41.154  52.877  1.00  0.00           H  
ATOM   1224  HB2 ALA    85      51.099  40.840  52.699  1.00  0.00           H  
ATOM   1225  HB3 ALA    85      52.278  40.387  51.408  1.00  0.00           H  
ATOM   1226  C   ALA    85      53.583  38.456  52.733  1.00  0.00           C  
ATOM   1227  O   ALA    85      54.610  39.126  52.720  1.00  0.00           O  
ATOM   1228  N   GLY    86      53.685  37.156  52.380  1.00  0.00           N  
ATOM   1229  HN  GLY    86      52.909  36.549  52.228  1.00  0.00           H  
ATOM   1230  CA  GLY    86      54.934  36.465  52.289  1.00  0.00           C  
ATOM   1231  HA1 GLY    86      55.478  36.856  51.442  1.00  0.00           H  
ATOM   1232  HA2 GLY    86      54.589  35.448  52.169  1.00  0.00           H  
ATOM   1233  C   GLY    86      55.890  36.554  53.487  1.00  0.00           C  
ATOM   1234  O   GLY    86      55.415  36.352  54.608  1.00  0.00           O  
ATOM   1235  N   SER    87      57.186  36.845  53.273  1.00  0.00           N  
ATOM   1236  HN  SER    87      57.604  36.866  52.368  1.00  0.00           H  
ATOM   1237  CA  SER    87      57.943  37.212  54.438  1.00  0.00           C  
ATOM   1238  HA  SER    87      58.201  36.404  55.107  1.00  0.00           H  
ATOM   1239  CB  SER    87      59.273  37.750  53.850  1.00  0.00           C  
ATOM   1240  HB1 SER    87      59.075  38.612  53.177  1.00  0.00           H  
ATOM   1241  HB2 SER    87      59.750  37.000  53.183  1.00  0.00           H  
ATOM   1242  OG  SER    87      60.190  38.184  54.837  1.00  0.00           O  
ATOM   1243  HG1 SER    87      60.518  37.416  55.310  1.00  0.00           H  
ATOM   1244  C   SER    87      57.400  38.293  55.346  1.00  0.00           C  
ATOM   1245  O   SER    87      57.543  38.245  56.594  1.00  0.00           O  
ATOM   1246  N   ILE    88      56.768  39.328  54.716  1.00  0.00           N  
ATOM   1247  HN  ILE    88      56.471  39.157  53.779  1.00  0.00           H  
ATOM   1248  CA  ILE    88      56.362  40.633  55.301  1.00  0.00           C  
ATOM   1249  HA  ILE    88      57.214  41.058  55.811  1.00  0.00           H  
ATOM   1250  CB  ILE    88      56.065  41.748  54.301  1.00  0.00           C  
ATOM   1251  HB  ILE    88      55.098  41.721  53.755  1.00  0.00           H  
ATOM   1252  CG2 ILE    88      55.997  43.102  55.084  1.00  0.00           C  
ATOM   1253 HG21 ILE    88      57.013  43.327  55.473  1.00  0.00           H  
ATOM   1254 HG22 ILE    88      55.327  43.167  55.968  1.00  0.00           H  
ATOM   1255 HG23 ILE    88      55.708  43.985  54.474  1.00  0.00           H  
ATOM   1256  CG1 ILE    88      57.186  41.904  53.206  1.00  0.00           C  
ATOM   1257 HG11 ILE    88      56.901  42.861  52.719  1.00  0.00           H  
ATOM   1258 HG12 ILE    88      57.047  41.110  52.441  1.00  0.00           H  
ATOM   1259  CD  ILE    88      58.614  41.948  53.735  1.00  0.00           C  
ATOM   1260  HD1 ILE    88      58.764  42.634  54.596  1.00  0.00           H  
ATOM   1261  HD2 ILE    88      59.314  42.247  52.926  1.00  0.00           H  
ATOM   1262  HD3 ILE    88      58.944  40.949  54.094  1.00  0.00           H  
ATOM   1263  C   ILE    88      55.322  40.374  56.347  1.00  0.00           C  
ATOM   1264  O   ILE    88      54.175  40.182  56.019  1.00  0.00           O  
ATOM   1265  N   ALA    89      55.739  40.390  57.632  1.00  0.00           N  
ATOM   1266  HN  ALA    89      56.689  40.527  57.904  1.00  0.00           H  
ATOM   1267  CA  ALA    89      54.794  40.280  58.765  1.00  0.00           C  
ATOM   1268  HA  ALA    89      53.901  39.742  58.484  1.00  0.00           H  
ATOM   1269  CB  ALA    89      55.503  39.819  60.057  1.00  0.00           C  
ATOM   1270  HB1 ALA    89      56.318  40.517  60.342  1.00  0.00           H  
ATOM   1271  HB2 ALA    89      55.974  38.857  59.762  1.00  0.00           H  
ATOM   1272  HB3 ALA    89      54.873  39.681  60.962  1.00  0.00           H  
ATOM   1273  C   ALA    89      54.202  41.626  59.131  1.00  0.00           C  
ATOM   1274  O   ALA    89      53.049  41.640  59.516  1.00  0.00           O  
ATOM   1275  N   ALA    90      54.902  42.698  58.915  1.00  0.00           N  
ATOM   1276  HN  ALA    90      55.790  42.536  58.492  1.00  0.00           H  
ATOM   1277  CA  ALA    90      54.459  44.072  59.170  1.00  0.00           C  
ATOM   1278  HA  ALA    90      53.392  44.113  59.007  1.00  0.00           H  
ATOM   1279  CB  ALA    90      54.750  44.598  60.575  1.00  0.00           C  
ATOM   1280  HB1 ALA    90      55.817  44.907  60.604  1.00  0.00           H  
ATOM   1281  HB2 ALA    90      54.522  43.789  61.302  1.00  0.00           H  
ATOM   1282  HB3 ALA    90      54.121  45.479  60.823  1.00  0.00           H  
ATOM   1283  C   ALA    90      55.049  44.951  58.162  1.00  0.00           C  
ATOM   1284  O   ALA    90      56.033  44.611  57.520  1.00  0.00           O  
ATOM   1285  N   ALA    91      54.523  46.190  58.002  1.00  0.00           N  
ATOM   1286  HN  ALA    91      53.631  46.361  58.413  1.00  0.00           H  
ATOM   1287  CA  ALA    91      55.203  47.181  57.110  1.00  0.00           C  
ATOM   1288  HA  ALA    91      55.576  46.580  56.294  1.00  0.00           H  
ATOM   1289  CB  ALA    91      54.200  48.293  56.654  1.00  0.00           C  
ATOM   1290  HB1 ALA    91      53.557  47.846  55.866  1.00  0.00           H  
ATOM   1291  HB2 ALA    91      54.589  49.265  56.283  1.00  0.00           H  
ATOM   1292  HB3 ALA    91      53.451  48.613  57.410  1.00  0.00           H  
ATOM   1293  C   ALA    91      56.401  47.775  57.711  1.00  0.00           C  
ATOM   1294  O   ALA    91      57.363  47.998  57.005  1.00  0.00           O  
ATOM   1295  N   THR    92      56.433  48.005  58.959  1.00  0.00           N  
ATOM   1296  HN  THR    92      55.721  47.530  59.470  1.00  0.00           H  
ATOM   1297  CA  THR    92      57.398  48.723  59.702  1.00  0.00           C  
ATOM   1298  HA  THR    92      57.437  49.707  59.260  1.00  0.00           H  
ATOM   1299  CB  THR    92      56.884  49.003  61.176  1.00  0.00           C  
ATOM   1300  HB  THR    92      57.641  49.468  61.843  1.00  0.00           H  
ATOM   1301  OG1 THR    92      56.211  47.864  61.688  1.00  0.00           O  
ATOM   1302  HG1 THR    92      56.840  47.162  61.868  1.00  0.00           H  
ATOM   1303  CG2 THR    92      55.835  50.114  61.099  1.00  0.00           C  
ATOM   1304 HG21 THR    92      55.387  50.213  62.111  1.00  0.00           H  
ATOM   1305 HG22 THR    92      55.108  49.784  60.326  1.00  0.00           H  
ATOM   1306 HG23 THR    92      56.374  51.028  60.773  1.00  0.00           H  
ATOM   1307  C   THR    92      58.812  48.077  59.741  1.00  0.00           C  
ATOM   1308  O   THR    92      59.044  46.842  59.629  1.00  0.00           O  
ATOM   1309  N   GLY    93      59.857  48.991  59.845  1.00  0.00           N  
ATOM   1310  HN  GLY    93      59.561  49.929  60.008  1.00  0.00           H  
ATOM   1311  CA  GLY    93      61.302  48.609  59.691  1.00  0.00           C  
ATOM   1312  HA1 GLY    93      61.827  49.547  59.585  1.00  0.00           H  
ATOM   1313  HA2 GLY    93      61.402  48.015  58.794  1.00  0.00           H  
ATOM   1314  C   GLY    93      61.800  47.744  60.737  1.00  0.00           C  
ATOM   1315  O   GLY    93      61.089  46.992  61.477  1.00  0.00           O  
ATOM   1316  N   PHE    94      63.168  47.781  60.927  1.00  0.00           N  
ATOM   1317  HN  PHE    94      63.734  48.421  60.413  1.00  0.00           H  
ATOM   1318  CA  PHE    94      63.912  46.929  61.785  1.00  0.00           C  
ATOM   1319  HA  PHE    94      63.283  46.261  62.356  1.00  0.00           H  
ATOM   1320  CB  PHE    94      65.058  46.285  60.997  1.00  0.00           C  
ATOM   1321  HB1 PHE    94      65.732  45.613  61.571  1.00  0.00           H  
ATOM   1322  HB2 PHE    94      65.596  47.128  60.513  1.00  0.00           H  
ATOM   1323  CG  PHE    94      64.431  45.409  59.979  1.00  0.00           C  
ATOM   1324  CD1 PHE    94      63.964  44.103  60.246  1.00  0.00           C  
ATOM   1325  HD1 PHE    94      63.979  43.596  61.199  1.00  0.00           H  
ATOM   1326  CE1 PHE    94      63.156  43.468  59.190  1.00  0.00           C  
ATOM   1327  HE1 PHE    94      62.670  42.512  59.313  1.00  0.00           H  
ATOM   1328  CZ  PHE    94      63.023  44.091  57.946  1.00  0.00           C  
ATOM   1329  HZ  PHE    94      62.565  43.610  57.095  1.00  0.00           H  
ATOM   1330  CD2 PHE    94      64.259  45.966  58.721  1.00  0.00           C  
ATOM   1331  HD2 PHE    94      64.675  46.959  58.634  1.00  0.00           H  
ATOM   1332  CE2 PHE    94      63.671  45.324  57.678  1.00  0.00           C  
ATOM   1333  HE2 PHE    94      63.671  45.870  56.746  1.00  0.00           H  
ATOM   1334  C   PHE    94      64.502  47.902  62.773  1.00  0.00           C  
ATOM   1335  O   PHE    94      64.285  49.135  62.675  1.00  0.00           O  
ATOM   1336  N   VAL    95      65.140  47.332  63.795  1.00  0.00           N  
ATOM   1337  HN  VAL    95      65.295  46.353  63.896  1.00  0.00           H  
ATOM   1338  CA  VAL    95      65.698  48.150  64.949  1.00  0.00           C  
ATOM   1339  HA  VAL    95      64.780  48.392  65.463  1.00  0.00           H  
ATOM   1340  CB  VAL    95      66.537  47.106  65.812  1.00  0.00           C  
ATOM   1341  HB  VAL    95      67.122  46.436  65.146  1.00  0.00           H  
ATOM   1342  CG1 VAL    95      67.659  47.656  66.799  1.00  0.00           C  
ATOM   1343 HG11 VAL    95      68.493  48.205  66.312  1.00  0.00           H  
ATOM   1344 HG12 VAL    95      68.187  46.836  67.331  1.00  0.00           H  
ATOM   1345 HG13 VAL    95      67.301  48.385  67.557  1.00  0.00           H  
ATOM   1346  CG2 VAL    95      65.456  46.257  66.648  1.00  0.00           C  
ATOM   1347 HG21 VAL    95      64.711  45.841  65.937  1.00  0.00           H  
ATOM   1348 HG22 VAL    95      64.969  46.802  67.485  1.00  0.00           H  
ATOM   1349 HG23 VAL    95      66.048  45.435  67.105  1.00  0.00           H  
ATOM   1350  C   VAL    95      66.397  49.446  64.721  1.00  0.00           C  
ATOM   1351  O   VAL    95      67.171  49.551  63.826  1.00  0.00           O  
ATOM   1352  N   LYS    96      66.140  50.449  65.529  1.00  0.00           N  
ATOM   1353  HN  LYS    96      65.585  50.313  66.345  1.00  0.00           H  
ATOM   1354  CA  LYS    96      66.769  51.759  65.489  1.00  0.00           C  
ATOM   1355  HA  LYS    96      66.487  52.155  64.524  1.00  0.00           H  
ATOM   1356  CB  LYS    96      66.336  52.773  66.552  1.00  0.00           C  
ATOM   1357  HB1 LYS    96      66.903  53.722  66.440  1.00  0.00           H  
ATOM   1358  HB2 LYS    96      66.503  52.426  67.594  1.00  0.00           H  
ATOM   1359  CG  LYS    96      64.859  53.140  66.324  1.00  0.00           C  
ATOM   1360  HG1 LYS    96      64.267  52.200  66.303  1.00  0.00           H  
ATOM   1361  HG2 LYS    96      64.827  53.546  65.290  1.00  0.00           H  
ATOM   1362  CD  LYS    96      64.367  54.186  67.287  1.00  0.00           C  
ATOM   1363  HD1 LYS    96      63.355  54.507  66.959  1.00  0.00           H  
ATOM   1364  HD2 LYS    96      64.896  55.145  67.471  1.00  0.00           H  
ATOM   1365  CE  LYS    96      64.178  53.752  68.763  1.00  0.00           C  
ATOM   1366  HE1 LYS    96      63.732  54.550  69.395  1.00  0.00           H  
ATOM   1367  HE2 LYS    96      65.143  53.510  69.258  1.00  0.00           H  
ATOM   1368  NZ  LYS    96      63.279  52.582  68.729  1.00  0.00           N  
ATOM   1369  HZ1 LYS    96      62.989  52.335  69.697  1.00  0.00           H  
ATOM   1370  HZ2 LYS    96      63.672  51.731  68.279  1.00  0.00           H  
ATOM   1371  HZ3 LYS    96      62.379  52.865  68.293  1.00  0.00           H  
ATOM   1372  C   LYS    96      68.307  51.682  65.464  1.00  0.00           C  
ATOM   1373  O   LYS    96      68.873  50.892  66.237  1.00  0.00           O  
ATOM   1374  N   LYS    97      68.917  52.565  64.583  1.00  0.00           N  
ATOM   1375  HN  LYS    97      68.320  53.224  64.132  1.00  0.00           H  
ATOM   1376  CA  LYS    97      70.283  52.478  64.073  1.00  0.00           C  
ATOM   1377  HA  LYS    97      70.910  52.238  64.919  1.00  0.00           H  
ATOM   1378  CB  LYS    97      70.477  51.430  62.949  1.00  0.00           C  
ATOM   1379  HB1 LYS    97      70.150  50.455  63.369  1.00  0.00           H  
ATOM   1380  HB2 LYS    97      71.571  51.303  62.804  1.00  0.00           H  
ATOM   1381  CG  LYS    97      69.683  51.644  61.644  1.00  0.00           C  
ATOM   1382  HG1 LYS    97      68.847  52.321  61.921  1.00  0.00           H  
ATOM   1383  HG2 LYS    97      69.222  50.679  61.342  1.00  0.00           H  
ATOM   1384  CD  LYS    97      70.644  52.281  60.545  1.00  0.00           C  
ATOM   1385  HD1 LYS    97      71.575  51.683  60.445  1.00  0.00           H  
ATOM   1386  HD2 LYS    97      71.010  53.320  60.693  1.00  0.00           H  
ATOM   1387  CE  LYS    97      69.914  52.342  59.195  1.00  0.00           C  
ATOM   1388  HE1 LYS    97      69.671  51.341  58.778  1.00  0.00           H  
ATOM   1389  HE2 LYS    97      70.537  52.891  58.457  1.00  0.00           H  
ATOM   1390  NZ  LYS    97      68.697  53.119  59.323  1.00  0.00           N  
ATOM   1391  HZ1 LYS    97      68.205  53.240  58.415  1.00  0.00           H  
ATOM   1392  HZ2 LYS    97      68.933  54.017  59.792  1.00  0.00           H  
ATOM   1393  HZ3 LYS    97      68.137  52.594  60.024  1.00  0.00           H  
ATOM   1394  C   LYS    97      70.905  53.734  63.548  1.00  0.00           C  
ATOM   1395  O   LYS    97      72.113  53.692  63.288  1.00  0.00           O  
ATOM   1396  N   ASP    98      70.209  54.869  63.319  1.00  0.00           N  
ATOM   1397  HN  ASP    98      69.219  54.987  63.302  1.00  0.00           H  
ATOM   1398  CA  ASP    98      70.742  56.062  62.694  1.00  0.00           C  
ATOM   1399  HA  ASP    98      71.413  55.788  61.893  1.00  0.00           H  
ATOM   1400  CB  ASP    98      69.553  56.996  62.167  1.00  0.00           C  
ATOM   1401  HB1 ASP    98      69.940  58.034  62.082  1.00  0.00           H  
ATOM   1402  HB2 ASP    98      68.817  56.935  62.996  1.00  0.00           H  
ATOM   1403  CG  ASP    98      69.054  56.591  60.909  1.00  0.00           C  
ATOM   1404  OD1 ASP    98      68.194  57.375  60.434  1.00  0.00           O  
ATOM   1405  OD2 ASP    98      69.359  55.519  60.339  1.00  0.00           O  
ATOM   1406  C   ASP    98      71.718  56.837  63.542  1.00  0.00           C  
ATOM   1407  O   ASP    98      71.534  56.967  64.752  1.00  0.00           O  
ATOM   1408  N   GLN    99      72.784  57.420  62.977  1.00  0.00           N  
ATOM   1409  HN  GLN    99      72.901  57.489  61.989  1.00  0.00           H  
ATOM   1410  CA  GLN    99      73.875  57.863  63.747  1.00  0.00           C  
ATOM   1411  HA  GLN    99      74.285  57.069  64.354  1.00  0.00           H  
ATOM   1412  CB  GLN    99      75.037  58.199  62.787  1.00  0.00           C  
ATOM   1413  HB1 GLN    99      75.910  58.593  63.351  1.00  0.00           H  
ATOM   1414  HB2 GLN    99      74.721  59.056  62.155  1.00  0.00           H  
ATOM   1415  CG  GLN    99      75.620  57.031  61.967  1.00  0.00           C  
ATOM   1416  HG1 GLN    99      76.561  57.388  61.497  1.00  0.00           H  
ATOM   1417  HG2 GLN    99      74.892  56.889  61.140  1.00  0.00           H  
ATOM   1418  CD  GLN    99      75.944  55.837  62.820  1.00  0.00           C  
ATOM   1419  OE1 GLN    99      76.992  55.840  63.449  1.00  0.00           O  
ATOM   1420  NE2 GLN    99      75.145  54.754  62.730  1.00  0.00           N  
ATOM   1421 HE21 GLN    99      74.364  54.825  62.109  1.00  0.00           H  
ATOM   1422 HE22 GLN    99      75.535  53.927  63.136  1.00  0.00           H  
ATOM   1423  C   GLN    99      73.684  59.100  64.620  1.00  0.00           C  
ATOM   1424  O   GLN    99      74.096  59.166  65.766  1.00  0.00           O  
ATOM   1425  N   LEU   100      72.963  60.127  64.074  1.00  0.00           N  
ATOM   1426  HN  LEU   100      72.491  60.036  63.200  1.00  0.00           H  
ATOM   1427  CA  LEU   100      72.992  61.460  64.704  1.00  0.00           C  
ATOM   1428  HA  LEU   100      73.120  61.408  65.775  1.00  0.00           H  
ATOM   1429  CB  LEU   100      74.088  62.331  64.009  1.00  0.00           C  
ATOM   1430  HB1 LEU   100      73.817  63.303  64.474  1.00  0.00           H  
ATOM   1431  HB2 LEU   100      73.858  62.347  62.923  1.00  0.00           H  
ATOM   1432  CG  LEU   100      75.579  61.934  64.417  1.00  0.00           C  
ATOM   1433  HG  LEU   100      75.648  60.826  64.412  1.00  0.00           H  
ATOM   1434  CD1 LEU   100      76.628  62.570  63.483  1.00  0.00           C  
ATOM   1435 HD11 LEU   100      76.564  62.204  62.436  1.00  0.00           H  
ATOM   1436 HD12 LEU   100      77.615  62.375  63.955  1.00  0.00           H  
ATOM   1437 HD13 LEU   100      76.457  63.667  63.531  1.00  0.00           H  
ATOM   1438  CD2 LEU   100      75.821  62.398  65.849  1.00  0.00           C  
ATOM   1439 HD21 LEU   100      75.722  63.502  65.915  1.00  0.00           H  
ATOM   1440 HD22 LEU   100      76.896  62.183  66.030  1.00  0.00           H  
ATOM   1441 HD23 LEU   100      75.263  61.888  66.662  1.00  0.00           H  
ATOM   1442  C   LEU   100      71.675  62.187  64.576  1.00  0.00           C  
ATOM   1443  O   LEU   100      70.933  62.094  63.586  1.00  0.00           O  
ATOM   1444  N   GLY   101      71.261  62.860  65.615  1.00  0.00           N  
ATOM   1445  HN  GLY   101      71.902  62.888  66.378  1.00  0.00           H  
ATOM   1446  CA  GLY   101      70.263  63.881  65.460  1.00  0.00           C  
ATOM   1447  HA1 GLY   101      70.127  64.419  66.387  1.00  0.00           H  
ATOM   1448  HA2 GLY   101      69.332  63.426  65.155  1.00  0.00           H  
ATOM   1449  C   GLY   101      70.688  65.051  64.501  1.00  0.00           C  
ATOM   1450  O   GLY   101      71.853  65.113  64.233  1.00  0.00           O  
ATOM   1451  N   LYS   102      69.731  65.892  64.032  1.00  0.00           N  
ATOM   1452  HN  LYS   102      68.795  65.578  64.168  1.00  0.00           H  
ATOM   1453  CA  LYS   102      70.000  67.157  63.298  1.00  0.00           C  
ATOM   1454  HA  LYS   102      70.473  66.772  62.406  1.00  0.00           H  
ATOM   1455  CB  LYS   102      68.706  67.787  62.757  1.00  0.00           C  
ATOM   1456  HB1 LYS   102      68.106  68.327  63.521  1.00  0.00           H  
ATOM   1457  HB2 LYS   102      68.065  66.948  62.411  1.00  0.00           H  
ATOM   1458  CG  LYS   102      68.811  68.813  61.567  1.00  0.00           C  
ATOM   1459  HG1 LYS   102      69.269  68.349  60.667  1.00  0.00           H  
ATOM   1460  HG2 LYS   102      69.256  69.776  61.896  1.00  0.00           H  
ATOM   1461  CD  LYS   102      67.457  69.130  60.869  1.00  0.00           C  
ATOM   1462  HD1 LYS   102      67.571  69.848  60.030  1.00  0.00           H  
ATOM   1463  HD2 LYS   102      66.777  69.583  61.622  1.00  0.00           H  
ATOM   1464  CE  LYS   102      66.603  67.961  60.293  1.00  0.00           C  
ATOM   1465  HE1 LYS   102      66.397  67.193  61.069  1.00  0.00           H  
ATOM   1466  HE2 LYS   102      67.282  67.377  59.634  1.00  0.00           H  
ATOM   1467  NZ  LYS   102      65.421  68.362  59.558  1.00  0.00           N  
ATOM   1468  HZ1 LYS   102      65.567  69.189  58.944  1.00  0.00           H  
ATOM   1469  HZ2 LYS   102      64.714  68.600  60.282  1.00  0.00           H  
ATOM   1470  HZ3 LYS   102      65.052  67.592  58.965  1.00  0.00           H  
ATOM   1471  C   LYS   102      70.992  68.234  63.800  1.00  0.00           C  
ATOM   1472  O   LYS   102      70.715  68.845  64.772  1.00  0.00           O  
ATOM   1473  N   ASN   103      72.107  68.500  63.038  1.00  0.00           N  
ATOM   1474  HN  ASN   103      72.273  67.933  62.235  1.00  0.00           H  
ATOM   1475  CA  ASN   103      73.159  69.442  63.216  1.00  0.00           C  
ATOM   1476  HA  ASN   103      73.722  69.310  62.304  1.00  0.00           H  
ATOM   1477  CB  ASN   103      72.641  70.931  63.333  1.00  0.00           C  
ATOM   1478  HB1 ASN   103      71.984  70.993  64.226  1.00  0.00           H  
ATOM   1479  HB2 ASN   103      72.056  71.078  62.399  1.00  0.00           H  
ATOM   1480  CG  ASN   103      73.634  72.027  63.493  1.00  0.00           C  
ATOM   1481  OD1 ASN   103      73.753  72.628  64.523  1.00  0.00           O  
ATOM   1482  ND2 ASN   103      74.360  72.417  62.385  1.00  0.00           N  
ATOM   1483 HD21 ASN   103      74.023  72.107  61.495  1.00  0.00           H  
ATOM   1484 HD22 ASN   103      75.225  72.888  62.553  1.00  0.00           H  
ATOM   1485  C   ASN   103      74.181  69.122  64.340  1.00  0.00           C  
ATOM   1486  O   ASN   103      75.144  69.852  64.579  1.00  0.00           O  
ATOM   1487  N   GLU   104      74.037  67.924  64.911  1.00  0.00           N  
ATOM   1488  HN  GLU   104      73.337  67.309  64.556  1.00  0.00           H  
ATOM   1489  CA  GLU   104      74.791  67.439  66.083  1.00  0.00           C  
ATOM   1490  HA  GLU   104      74.779  68.141  66.903  1.00  0.00           H  
ATOM   1491  CB  GLU   104      74.194  66.031  66.623  1.00  0.00           C  
ATOM   1492  HB1 GLU   104      74.774  65.672  67.499  1.00  0.00           H  
ATOM   1493  HB2 GLU   104      74.327  65.328  65.773  1.00  0.00           H  
ATOM   1494  CG  GLU   104      72.739  66.267  67.014  1.00  0.00           C  
ATOM   1495  HG1 GLU   104      72.178  65.308  67.005  1.00  0.00           H  
ATOM   1496  HG2 GLU   104      72.167  66.817  66.236  1.00  0.00           H  
ATOM   1497  CD  GLU   104      72.540  66.898  68.366  1.00  0.00           C  
ATOM   1498  OE1 GLU   104      71.335  67.051  68.692  1.00  0.00           O  
ATOM   1499  OE2 GLU   104      73.533  67.232  69.077  1.00  0.00           O  
ATOM   1500  C   GLU   104      76.274  67.289  65.763  1.00  0.00           C  
ATOM   1501  O   GLU   104      76.700  66.785  64.687  1.00  0.00           O  
ATOM   1502  N   GLU   105      77.154  67.774  66.669  1.00  0.00           N  
ATOM   1503  HN  GLU   105      76.842  68.076  67.567  1.00  0.00           H  
ATOM   1504  CA  GLU   105      78.603  67.682  66.441  1.00  0.00           C  
ATOM   1505  HA  GLU   105      78.870  67.392  65.436  1.00  0.00           H  
ATOM   1506  CB  GLU   105      79.451  68.955  66.639  1.00  0.00           C  
ATOM   1507  HB1 GLU   105      80.529  68.695  66.580  1.00  0.00           H  
ATOM   1508  HB2 GLU   105      79.260  69.301  67.677  1.00  0.00           H  
ATOM   1509  CG  GLU   105      79.160  70.064  65.613  1.00  0.00           C  
ATOM   1510  HG1 GLU   105      78.100  70.123  65.285  1.00  0.00           H  
ATOM   1511  HG2 GLU   105      79.753  69.922  64.684  1.00  0.00           H  
ATOM   1512  CD  GLU   105      79.649  71.402  66.122  1.00  0.00           C  
ATOM   1513  OE1 GLU   105      80.913  71.602  65.963  1.00  0.00           O  
ATOM   1514  OE2 GLU   105      78.875  72.287  66.538  1.00  0.00           O  
ATOM   1515  C   GLU   105      79.229  66.595  67.331  1.00  0.00           C  
ATOM   1516  O   GLU   105      80.412  66.358  67.150  1.00  0.00           O  
ATOM   1517  N   GLY   106      78.466  65.919  68.267  1.00  0.00           N  
ATOM   1518  HN  GLY   106      77.528  66.208  68.442  1.00  0.00           H  
ATOM   1519  CA  GLY   106      78.864  64.740  69.057  1.00  0.00           C  
ATOM   1520  HA1 GLY   106      77.948  64.516  69.583  1.00  0.00           H  
ATOM   1521  HA2 GLY   106      79.703  65.031  69.671  1.00  0.00           H  
ATOM   1522  C   GLY   106      79.352  63.543  68.384  1.00  0.00           C  
ATOM   1523  O   GLY   106      79.347  63.473  67.125  1.00  0.00           O  
ATOM   1524  N   ALA   107      79.748  62.517  69.218  1.00  0.00           N  
ATOM   1525  HN  ALA   107      79.914  62.653  70.191  1.00  0.00           H  
ATOM   1526  CA  ALA   107      79.864  61.163  68.704  1.00  0.00           C  
ATOM   1527  HA  ALA   107      80.505  61.242  67.839  1.00  0.00           H  
ATOM   1528  CB  ALA   107      80.572  60.294  69.806  1.00  0.00           C  
ATOM   1529  HB1 ALA   107      79.797  59.928  70.512  1.00  0.00           H  
ATOM   1530  HB2 ALA   107      81.357  60.972  70.206  1.00  0.00           H  
ATOM   1531  HB3 ALA   107      81.048  59.381  69.388  1.00  0.00           H  
ATOM   1532  C   ALA   107      78.446  60.531  68.435  1.00  0.00           C  
ATOM   1533  O   ALA   107      77.499  60.807  69.262  1.00  0.00           O  
ATOM   1534  N   PRO   108      78.288  59.790  67.369  1.00  0.00           N  
ATOM   1535  CD  PRO   108      79.403  59.456  66.475  1.00  0.00           C  
ATOM   1536  HD1 PRO   108      80.132  58.978  67.164  1.00  0.00           H  
ATOM   1537  HD2 PRO   108      79.759  60.427  66.068  1.00  0.00           H  
ATOM   1538  CA  PRO   108      77.118  58.897  67.121  1.00  0.00           C  
ATOM   1539  HA  PRO   108      76.418  59.529  66.594  1.00  0.00           H  
ATOM   1540  CB  PRO   108      77.712  57.784  66.214  1.00  0.00           C  
ATOM   1541  HB1 PRO   108      76.900  57.444  65.536  1.00  0.00           H  
ATOM   1542  HB2 PRO   108      78.117  56.929  66.796  1.00  0.00           H  
ATOM   1543  CG  PRO   108      78.844  58.494  65.440  1.00  0.00           C  
ATOM   1544  HG1 PRO   108      79.643  57.840  65.030  1.00  0.00           H  
ATOM   1545  HG2 PRO   108      78.545  59.187  64.625  1.00  0.00           H  
ATOM   1546  C   PRO   108      76.361  58.266  68.308  1.00  0.00           C  
ATOM   1547  O   PRO   108      76.968  57.875  69.268  1.00  0.00           O  
ATOM   1548  N   GLN   109      74.999  58.245  68.216  1.00  0.00           N  
ATOM   1549  HN  GLN   109      74.594  58.699  67.426  1.00  0.00           H  
ATOM   1550  CA  GLN   109      74.067  57.712  69.160  1.00  0.00           C  
ATOM   1551  HA  GLN   109      74.691  57.433  69.996  1.00  0.00           H  
ATOM   1552  CB  GLN   109      73.025  58.852  69.594  1.00  0.00           C  
ATOM   1553  HB1 GLN   109      72.204  58.420  70.205  1.00  0.00           H  
ATOM   1554  HB2 GLN   109      72.609  59.206  68.627  1.00  0.00           H  
ATOM   1555  CG  GLN   109      73.673  60.061  70.208  1.00  0.00           C  
ATOM   1556  HG1 GLN   109      72.885  60.813  70.426  1.00  0.00           H  
ATOM   1557  HG2 GLN   109      74.410  60.489  69.495  1.00  0.00           H  
ATOM   1558  CD  GLN   109      74.295  59.744  71.563  1.00  0.00           C  
ATOM   1559  OE1 GLN   109      73.576  59.623  72.571  1.00  0.00           O  
ATOM   1560  NE2 GLN   109      75.683  59.672  71.599  1.00  0.00           N  
ATOM   1561 HE21 GLN   109      76.082  59.552  72.509  1.00  0.00           H  
ATOM   1562 HE22 GLN   109      76.193  59.856  70.759  1.00  0.00           H  
ATOM   1563  C   GLN   109      73.368  56.440  68.728  1.00  0.00           C  
ATOM   1564  O   GLN   109      72.903  55.701  69.544  1.00  0.00           O  
ATOM   1565  N   GLU   110      73.415  56.239  67.462  1.00  0.00           N  
ATOM   1566  HN  GLU   110      74.075  56.888  67.094  1.00  0.00           H  
ATOM   1567  CA  GLU   110      72.983  55.029  66.845  1.00  0.00           C  
ATOM   1568  HA  GLU   110      73.052  55.190  65.780  1.00  0.00           H  
ATOM   1569  CB  GLU   110      74.086  54.040  67.098  1.00  0.00           C  
ATOM   1570  HB1 GLU   110      73.717  53.047  66.761  1.00  0.00           H  
ATOM   1571  HB2 GLU   110      74.497  53.937  68.125  1.00  0.00           H  
ATOM   1572  CG  GLU   110      75.412  54.277  66.217  1.00  0.00           C  
ATOM   1573  HG1 GLU   110      75.633  55.363  66.146  1.00  0.00           H  
ATOM   1574  HG2 GLU   110      75.073  53.957  65.208  1.00  0.00           H  
ATOM   1575  CD  GLU   110      76.724  53.605  66.586  1.00  0.00           C  
ATOM   1576  OE1 GLU   110      76.723  52.422  67.021  1.00  0.00           O  
ATOM   1577  OE2 GLU   110      77.843  54.249  66.513  1.00  0.00           O  
ATOM   1578  C   GLU   110      71.598  54.413  67.156  1.00  0.00           C  
ATOM   1579  O   GLU   110      71.349  53.216  67.078  1.00  0.00           O  
ATOM   1580  N   GLY   111      70.629  55.286  67.425  1.00  0.00           N  
ATOM   1581  HN  GLY   111      70.786  56.207  67.772  1.00  0.00           H  
ATOM   1582  CA  GLY   111      69.251  54.829  67.599  1.00  0.00           C  
ATOM   1583  HA1 GLY   111      69.168  54.502  68.625  1.00  0.00           H  
ATOM   1584  HA2 GLY   111      68.990  54.024  66.928  1.00  0.00           H  
ATOM   1585  C   GLY   111      68.341  55.950  67.419  1.00  0.00           C  
ATOM   1586  O   GLY   111      67.270  55.966  68.099  1.00  0.00           O  
ATOM   1587  N   ILE   112      68.636  56.918  66.512  1.00  0.00           N  
ATOM   1588  HN  ILE   112      69.490  56.874  65.998  1.00  0.00           H  
ATOM   1589  CA  ILE   112      67.894  58.193  66.473  1.00  0.00           C  
ATOM   1590  HA  ILE   112      67.418  58.301  67.436  1.00  0.00           H  
ATOM   1591  CB  ILE   112      68.736  59.385  66.116  1.00  0.00           C  
ATOM   1592  HB  ILE   112      69.271  59.175  65.165  1.00  0.00           H  
ATOM   1593  CG2 ILE   112      68.083  60.737  65.953  1.00  0.00           C  
ATOM   1594 HG21 ILE   112      67.491  60.678  65.015  1.00  0.00           H  
ATOM   1595 HG22 ILE   112      68.736  61.618  65.777  1.00  0.00           H  
ATOM   1596 HG23 ILE   112      67.409  61.003  66.794  1.00  0.00           H  
ATOM   1597  CG1 ILE   112      69.891  59.427  67.231  1.00  0.00           C  
ATOM   1598 HG11 ILE   112      70.520  60.302  66.961  1.00  0.00           H  
ATOM   1599 HG12 ILE   112      70.460  58.474  67.177  1.00  0.00           H  
ATOM   1600  CD  ILE   112      69.431  59.562  68.663  1.00  0.00           C  
ATOM   1601  HD1 ILE   112      68.538  58.987  68.990  1.00  0.00           H  
ATOM   1602  HD2 ILE   112      69.329  60.640  68.912  1.00  0.00           H  
ATOM   1603  HD3 ILE   112      70.299  59.306  69.309  1.00  0.00           H  
ATOM   1604  C   ILE   112      66.661  58.099  65.585  1.00  0.00           C  
ATOM   1605  O   ILE   112      66.741  58.020  64.343  1.00  0.00           O  
ATOM   1606  N   LEU   113      65.467  58.302  66.154  1.00  0.00           N  
ATOM   1607  HN  LEU   113      65.443  58.598  67.106  1.00  0.00           H  
ATOM   1608  CA  LEU   113      64.149  58.213  65.517  1.00  0.00           C  
ATOM   1609  HA  LEU   113      63.420  58.237  66.313  1.00  0.00           H  
ATOM   1610  CB  LEU   113      63.877  59.483  64.556  1.00  0.00           C  
ATOM   1611  HB1 LEU   113      62.848  59.473  64.139  1.00  0.00           H  
ATOM   1612  HB2 LEU   113      64.571  59.405  63.692  1.00  0.00           H  
ATOM   1613  CG  LEU   113      64.166  60.782  65.268  1.00  0.00           C  
ATOM   1614  HG  LEU   113      65.121  60.747  65.835  1.00  0.00           H  
ATOM   1615  CD1 LEU   113      64.276  61.956  64.187  1.00  0.00           C  
ATOM   1616 HD11 LEU   113      64.309  62.930  64.720  1.00  0.00           H  
ATOM   1617 HD12 LEU   113      63.433  61.947  63.463  1.00  0.00           H  
ATOM   1618 HD13 LEU   113      65.164  61.982  63.520  1.00  0.00           H  
ATOM   1619  CD2 LEU   113      63.030  61.046  66.323  1.00  0.00           C  
ATOM   1620 HD21 LEU   113      62.035  61.251  65.874  1.00  0.00           H  
ATOM   1621 HD22 LEU   113      63.391  61.891  66.947  1.00  0.00           H  
ATOM   1622 HD23 LEU   113      62.930  60.207  67.044  1.00  0.00           H  
ATOM   1623  C   LEU   113      63.840  56.876  64.749  1.00  0.00           C  
ATOM   1624  O   LEU   113      64.682  56.181  64.222  1.00  0.00           O  
ATOM   1625  N   GLU   114      62.570  56.509  64.818  1.00  0.00           N  
ATOM   1626  HN  GLU   114      61.855  57.098  65.188  1.00  0.00           H  
ATOM   1627  CA  GLU   114      62.051  55.201  64.270  1.00  0.00           C  
ATOM   1628  HA  GLU   114      62.682  54.472  64.757  1.00  0.00           H  
ATOM   1629  CB  GLU   114      60.533  55.043  64.567  1.00  0.00           C  
ATOM   1630  HB1 GLU   114      60.172  54.078  64.151  1.00  0.00           H  
ATOM   1631  HB2 GLU   114      59.927  55.845  64.093  1.00  0.00           H  
ATOM   1632  CG  GLU   114      60.120  55.050  66.044  1.00  0.00           C  
ATOM   1633  HG1 GLU   114      59.064  55.349  66.219  1.00  0.00           H  
ATOM   1634  HG2 GLU   114      60.696  55.851  66.554  1.00  0.00           H  
ATOM   1635  CD  GLU   114      60.413  53.708  66.787  1.00  0.00           C  
ATOM   1636  OE1 GLU   114      60.813  53.687  67.951  1.00  0.00           O  
ATOM   1637  OE2 GLU   114      60.151  52.678  66.127  1.00  0.00           O  
ATOM   1638  C   GLU   114      62.267  55.156  62.753  1.00  0.00           C  
ATOM   1639  O   GLU   114      61.873  56.036  61.976  1.00  0.00           O  
ATOM   1640  N   ASP   115      63.046  54.180  62.191  1.00  0.00           N  
ATOM   1641  HN  ASP   115      63.495  53.506  62.772  1.00  0.00           H  
ATOM   1642  CA  ASP   115      63.314  53.936  60.789  1.00  0.00           C  
ATOM   1643  HA  ASP   115      63.640  54.853  60.321  1.00  0.00           H  
ATOM   1644  CB  ASP   115      64.389  52.945  60.519  1.00  0.00           C  
ATOM   1645  HB1 ASP   115      64.603  52.751  59.446  1.00  0.00           H  
ATOM   1646  HB2 ASP   115      64.119  51.924  60.865  1.00  0.00           H  
ATOM   1647  CG  ASP   115      65.660  53.238  61.209  1.00  0.00           C  
ATOM   1648  OD1 ASP   115      65.808  54.353  61.760  1.00  0.00           O  
ATOM   1649  OD2 ASP   115      66.640  52.471  61.098  1.00  0.00           O  
ATOM   1650  C   ASP   115      61.990  53.544  60.004  1.00  0.00           C  
ATOM   1651  O   ASP   115      61.126  52.809  60.518  1.00  0.00           O  
ATOM   1652  N   MET   116      61.853  54.057  58.776  1.00  0.00           N  
ATOM   1653  HN  MET   116      62.675  54.407  58.332  1.00  0.00           H  
ATOM   1654  CA  MET   116      60.629  54.047  58.066  1.00  0.00           C  
ATOM   1655  HA  MET   116      59.866  54.173  58.821  1.00  0.00           H  
ATOM   1656  CB  MET   116      60.822  55.043  56.942  1.00  0.00           C  
ATOM   1657  HB1 MET   116      60.174  54.911  56.049  1.00  0.00           H  
ATOM   1658  HB2 MET   116      61.824  54.975  56.466  1.00  0.00           H  
ATOM   1659  CG  MET   116      60.876  56.516  57.395  1.00  0.00           C  
ATOM   1660  HG1 MET   116      61.359  57.138  56.611  1.00  0.00           H  
ATOM   1661  HG2 MET   116      61.530  56.697  58.274  1.00  0.00           H  
ATOM   1662  SD  MET   116      59.115  57.105  57.645  1.00  0.00           S  
ATOM   1663  CE  MET   116      59.672  58.783  58.035  1.00  0.00           C  
ATOM   1664  HE1 MET   116      60.171  59.205  57.137  1.00  0.00           H  
ATOM   1665  HE2 MET   116      60.377  58.816  58.893  1.00  0.00           H  
ATOM   1666  HE3 MET   116      58.801  59.333  58.452  1.00  0.00           H  
ATOM   1667  C   MET   116      60.379  52.661  57.448  1.00  0.00           C  
ATOM   1668  O   MET   116      61.341  51.948  57.124  1.00  0.00           O  
ATOM   1669  N   PRO   117      59.159  52.287  57.218  1.00  0.00           N  
ATOM   1670  CD  PRO   117      58.000  53.010  57.859  1.00  0.00           C  
ATOM   1671  HD1 PRO   117      58.014  53.992  57.339  1.00  0.00           H  
ATOM   1672  HD2 PRO   117      58.047  53.062  58.968  1.00  0.00           H  
ATOM   1673  CA  PRO   117      58.723  51.108  56.463  1.00  0.00           C  
ATOM   1674  HA  PRO   117      58.785  50.349  57.230  1.00  0.00           H  
ATOM   1675  CB  PRO   117      57.220  51.413  56.214  1.00  0.00           C  
ATOM   1676  HB1 PRO   117      56.590  50.545  55.922  1.00  0.00           H  
ATOM   1677  HB2 PRO   117      57.092  52.077  55.332  1.00  0.00           H  
ATOM   1678  CG  PRO   117      56.793  52.166  57.453  1.00  0.00           C  
ATOM   1679  HG1 PRO   117      55.881  52.722  57.148  1.00  0.00           H  
ATOM   1680  HG2 PRO   117      56.597  51.408  58.242  1.00  0.00           H  
ATOM   1681  C   PRO   117      59.544  50.538  55.270  1.00  0.00           C  
ATOM   1682  O   PRO   117      60.146  51.311  54.540  1.00  0.00           O  
ATOM   1683  N   VAL   118      59.457  49.216  55.050  1.00  0.00           N  
ATOM   1684  HN  VAL   118      58.927  48.600  55.627  1.00  0.00           H  
ATOM   1685  CA  VAL   118      60.103  48.414  54.086  1.00  0.00           C  
ATOM   1686  HA  VAL   118      61.127  48.230  54.374  1.00  0.00           H  
ATOM   1687  CB  VAL   118      59.598  46.866  54.135  1.00  0.00           C  
ATOM   1688  HB  VAL   118      60.079  46.321  53.295  1.00  0.00           H  
ATOM   1689  CG1 VAL   118      60.069  46.313  55.551  1.00  0.00           C  
ATOM   1690 HG11 VAL   118      59.659  45.285  55.655  1.00  0.00           H  
ATOM   1691 HG12 VAL   118      59.815  46.981  56.402  1.00  0.00           H  
ATOM   1692 HG13 VAL   118      61.171  46.181  55.508  1.00  0.00           H  
ATOM   1693  CG2 VAL   118      58.125  46.917  53.869  1.00  0.00           C  
ATOM   1694 HG21 VAL   118      57.939  47.567  52.988  1.00  0.00           H  
ATOM   1695 HG22 VAL   118      57.533  47.350  54.705  1.00  0.00           H  
ATOM   1696 HG23 VAL   118      57.857  45.852  53.699  1.00  0.00           H  
ATOM   1697  C   VAL   118      60.156  48.891  52.618  1.00  0.00           C  
ATOM   1698  O   VAL   118      59.222  49.531  52.189  1.00  0.00           O  
ATOM   1699  N   ASP   119      61.253  48.492  51.913  1.00  0.00           N  
ATOM   1700  HN  ASP   119      62.076  48.074  52.290  1.00  0.00           H  
ATOM   1701  CA  ASP   119      61.382  48.847  50.529  1.00  0.00           C  
ATOM   1702  HA  ASP   119      61.195  49.910  50.571  1.00  0.00           H  
ATOM   1703  CB  ASP   119      62.747  48.345  50.069  1.00  0.00           C  
ATOM   1704  HB1 ASP   119      62.853  48.400  48.965  1.00  0.00           H  
ATOM   1705  HB2 ASP   119      62.893  47.320  50.471  1.00  0.00           H  
ATOM   1706  CG  ASP   119      63.866  49.262  50.664  1.00  0.00           C  
ATOM   1707  OD1 ASP   119      63.586  50.391  51.055  1.00  0.00           O  
ATOM   1708  OD2 ASP   119      65.084  48.835  50.588  1.00  0.00           O  
ATOM   1709  C   ASP   119      60.374  48.174  49.631  1.00  0.00           C  
ATOM   1710  O   ASP   119      59.964  47.076  49.885  1.00  0.00           O  
ATOM   1711  N   PRO   120      59.864  48.835  48.539  1.00  0.00           N  
ATOM   1712  CD  PRO   120      60.365  50.164  48.153  1.00  0.00           C  
ATOM   1713  HD1 PRO   120      61.407  50.392  48.462  1.00  0.00           H  
ATOM   1714  HD2 PRO   120      59.824  51.027  48.596  1.00  0.00           H  
ATOM   1715  CA  PRO   120      59.075  48.271  47.490  1.00  0.00           C  
ATOM   1716  HA  PRO   120      58.152  47.833  47.841  1.00  0.00           H  
ATOM   1717  CB  PRO   120      58.774  49.540  46.599  1.00  0.00           C  
ATOM   1718  HB1 PRO   120      57.925  49.960  47.180  1.00  0.00           H  
ATOM   1719  HB2 PRO   120      58.471  49.260  45.567  1.00  0.00           H  
ATOM   1720  CG  PRO   120      60.068  50.322  46.662  1.00  0.00           C  
ATOM   1721  HG1 PRO   120      60.957  49.816  46.228  1.00  0.00           H  
ATOM   1722  HG2 PRO   120      60.038  51.384  46.339  1.00  0.00           H  
ATOM   1723  C   PRO   120      59.960  47.300  46.773  1.00  0.00           C  
ATOM   1724  O   PRO   120      61.164  47.374  46.846  1.00  0.00           O  
ATOM   1725  N   ASP   121      59.301  46.231  46.174  1.00  0.00           N  
ATOM   1726  HN  ASP   121      58.306  46.256  46.235  1.00  0.00           H  
ATOM   1727  CA  ASP   121      59.914  45.232  45.355  1.00  0.00           C  
ATOM   1728  HA  ASP   121      60.724  44.853  45.961  1.00  0.00           H  
ATOM   1729  CB  ASP   121      58.932  44.031  44.992  1.00  0.00           C  
ATOM   1730  HB1 ASP   121      59.304  43.349  44.198  1.00  0.00           H  
ATOM   1731  HB2 ASP   121      58.001  44.453  44.555  1.00  0.00           H  
ATOM   1732  CG  ASP   121      58.535  43.193  46.204  1.00  0.00           C  
ATOM   1733  OD1 ASP   121      57.426  42.619  46.321  1.00  0.00           O  
ATOM   1734  OD2 ASP   121      59.384  43.158  47.121  1.00  0.00           O  
ATOM   1735  C   ASP   121      60.422  45.836  44.081  1.00  0.00           C  
ATOM   1736  O   ASP   121      59.889  46.838  43.622  1.00  0.00           O  
ATOM   1737  N   ASN   122      61.451  45.262  43.394  1.00  0.00           N  
ATOM   1738  HN  ASN   122      61.967  44.462  43.689  1.00  0.00           H  
ATOM   1739  CA  ASN   122      62.170  45.880  42.281  1.00  0.00           C  
ATOM   1740  HA  ASN   122      62.113  46.958  42.252  1.00  0.00           H  
ATOM   1741  CB  ASN   122      63.743  45.495  42.290  1.00  0.00           C  
ATOM   1742  HB1 ASN   122      64.084  45.515  41.233  1.00  0.00           H  
ATOM   1743  HB2 ASN   122      63.954  44.476  42.679  1.00  0.00           H  
ATOM   1744  CG  ASN   122      64.477  46.579  43.086  1.00  0.00           C  
ATOM   1745  OD1 ASN   122      64.216  47.734  42.978  1.00  0.00           O  
ATOM   1746  ND2 ASN   122      65.429  46.056  43.893  1.00  0.00           N  
ATOM   1747 HD21 ASN   122      65.447  45.060  43.985  1.00  0.00           H  
ATOM   1748 HD22 ASN   122      66.130  46.538  44.419  1.00  0.00           H  
ATOM   1749  C   ASN   122      61.574  45.377  40.966  1.00  0.00           C  
ATOM   1750  O   ASN   122      61.931  45.879  39.912  1.00  0.00           O  
ATOM   1751  N   GLU   123      60.555  44.470  41.048  1.00  0.00           N  
ATOM   1752  HN  GLU   123      60.217  44.111  41.914  1.00  0.00           H  
ATOM   1753  CA  GLU   123      59.765  43.954  39.994  1.00  0.00           C  
ATOM   1754  HA  GLU   123      59.883  44.549  39.100  1.00  0.00           H  
ATOM   1755  CB  GLU   123      60.111  42.546  39.571  1.00  0.00           C  
ATOM   1756  HB1 GLU   123      59.623  42.177  38.644  1.00  0.00           H  
ATOM   1757  HB2 GLU   123      59.950  41.817  40.394  1.00  0.00           H  
ATOM   1758  CG  GLU   123      61.642  42.559  39.183  1.00  0.00           C  
ATOM   1759  HG1 GLU   123      62.267  43.005  39.986  1.00  0.00           H  
ATOM   1760  HG2 GLU   123      61.780  43.255  38.328  1.00  0.00           H  
ATOM   1761  CD  GLU   123      62.187  41.184  38.690  1.00  0.00           C  
ATOM   1762  OE1 GLU   123      63.048  40.613  39.447  1.00  0.00           O  
ATOM   1763  OE2 GLU   123      61.656  40.615  37.732  1.00  0.00           O  
ATOM   1764  C   GLU   123      58.258  44.001  40.240  1.00  0.00           C  
ATOM   1765  O   GLU   123      57.895  43.850  41.386  1.00  0.00           O  
ATOM   1766  N   ALA   124      57.416  44.229  39.207  1.00  0.00           N  
ATOM   1767  HN  ALA   124      57.660  44.698  38.362  1.00  0.00           H  
ATOM   1768  CA  ALA   124      55.954  44.118  39.144  1.00  0.00           C  
ATOM   1769  HA  ALA   124      55.597  44.986  39.677  1.00  0.00           H  
ATOM   1770  CB  ALA   124      55.517  44.204  37.669  1.00  0.00           C  
ATOM   1771  HB1 ALA   124      54.425  44.410  37.670  1.00  0.00           H  
ATOM   1772  HB2 ALA   124      55.777  43.287  37.099  1.00  0.00           H  
ATOM   1773  HB3 ALA   124      56.079  45.047  37.213  1.00  0.00           H  
ATOM   1774  C   ALA   124      55.305  42.830  39.806  1.00  0.00           C  
ATOM   1775  O   ALA   124      55.994  41.824  40.058  1.00  0.00           O  
ATOM   1776  N   TYR   125      53.927  42.826  40.005  1.00  0.00           N  
ATOM   1777  HN  TYR   125      53.424  43.668  39.825  1.00  0.00           H  
ATOM   1778  CA  TYR   125      53.169  41.659  40.479  1.00  0.00           C  
ATOM   1779  HA  TYR   125      53.854  40.852  40.694  1.00  0.00           H  
ATOM   1780  CB  TYR   125      52.283  42.031  41.711  1.00  0.00           C  
ATOM   1781  HB1 TYR   125      51.688  41.167  42.076  1.00  0.00           H  
ATOM   1782  HB2 TYR   125      51.618  42.887  41.465  1.00  0.00           H  
ATOM   1783  CG  TYR   125      53.053  42.504  42.932  1.00  0.00           C  
ATOM   1784  CD1 TYR   125      53.949  41.647  43.465  1.00  0.00           C  
ATOM   1785  HD1 TYR   125      54.188  40.765  42.890  1.00  0.00           H  
ATOM   1786  CE1 TYR   125      54.729  42.070  44.577  1.00  0.00           C  
ATOM   1787  HE1 TYR   125      55.494  41.443  45.010  1.00  0.00           H  
ATOM   1788  CZ  TYR   125      54.568  43.315  45.173  1.00  0.00           C  
ATOM   1789  OH  TYR   125      55.310  43.834  46.285  1.00  0.00           O  
ATOM   1790  HH  TYR   125      56.115  43.312  46.250  1.00  0.00           H  
ATOM   1791  CD2 TYR   125      52.881  43.750  43.553  1.00  0.00           C  
ATOM   1792  HD2 TYR   125      52.236  44.448  43.039  1.00  0.00           H  
ATOM   1793  CE2 TYR   125      53.674  44.189  44.609  1.00  0.00           C  
ATOM   1794  HE2 TYR   125      53.512  45.171  45.027  1.00  0.00           H  
ATOM   1795  C   TYR   125      52.153  41.277  39.400  1.00  0.00           C  
ATOM   1796  O   TYR   125      51.395  42.096  38.938  1.00  0.00           O  
ATOM   1797  N   GLU   126      52.156  39.990  38.970  1.00  0.00           N  
ATOM   1798  HN  GLU   126      52.916  39.444  39.313  1.00  0.00           H  
ATOM   1799  CA  GLU   126      51.206  39.468  38.085  1.00  0.00           C  
ATOM   1800  HA  GLU   126      50.942  40.188  37.324  1.00  0.00           H  
ATOM   1801  CB  GLU   126      51.571  38.243  37.241  1.00  0.00           C  
ATOM   1802  HB1 GLU   126      50.693  38.209  36.561  1.00  0.00           H  
ATOM   1803  HB2 GLU   126      51.586  37.346  37.896  1.00  0.00           H  
ATOM   1804  CG  GLU   126      52.910  38.387  36.478  1.00  0.00           C  
ATOM   1805  HG1 GLU   126      53.738  38.279  37.211  1.00  0.00           H  
ATOM   1806  HG2 GLU   126      52.963  39.437  36.120  1.00  0.00           H  
ATOM   1807  CD  GLU   126      53.024  37.394  35.305  1.00  0.00           C  
ATOM   1808  OE1 GLU   126      52.372  37.612  34.265  1.00  0.00           O  
ATOM   1809  OE2 GLU   126      53.901  36.494  35.302  1.00  0.00           O  
ATOM   1810  C   GLU   126      49.836  39.281  38.765  1.00  0.00           C  
ATOM   1811  O   GLU   126      49.760  38.790  39.880  1.00  0.00           O  
ATOM   1812  N   MET   127      48.842  39.897  38.132  1.00  0.00           N  
ATOM   1813  HN  MET   127      49.121  40.440  37.343  1.00  0.00           H  
ATOM   1814  CA  MET   127      47.498  40.134  38.564  1.00  0.00           C  
ATOM   1815  HA  MET   127      47.214  39.335  39.233  1.00  0.00           H  
ATOM   1816  CB  MET   127      47.406  41.532  39.273  1.00  0.00           C  
ATOM   1817  HB1 MET   127      46.318  41.668  39.456  1.00  0.00           H  
ATOM   1818  HB2 MET   127      47.858  42.195  38.504  1.00  0.00           H  
ATOM   1819  CG  MET   127      48.113  41.645  40.622  1.00  0.00           C  
ATOM   1820  HG1 MET   127      48.015  42.686  40.999  1.00  0.00           H  
ATOM   1821  HG2 MET   127      49.176  41.483  40.341  1.00  0.00           H  
ATOM   1822  SD  MET   127      47.518  40.481  41.904  1.00  0.00           S  
ATOM   1823  CE  MET   127      46.137  41.379  42.735  1.00  0.00           C  
ATOM   1824  HE1 MET   127      46.513  42.366  43.080  1.00  0.00           H  
ATOM   1825  HE2 MET   127      45.676  40.833  43.585  1.00  0.00           H  
ATOM   1826  HE3 MET   127      45.329  41.594  42.003  1.00  0.00           H  
ATOM   1827  C   MET   127      46.475  40.079  37.480  1.00  0.00           C  
ATOM   1828  O   MET   127      46.685  40.560  36.396  1.00  0.00           O  
ATOM   1829  N   PRO   128      45.278  39.512  37.655  1.00  0.00           N  
ATOM   1830  CD  PRO   128      44.901  38.694  38.799  1.00  0.00           C  
ATOM   1831  HD1 PRO   128      45.003  39.356  39.686  1.00  0.00           H  
ATOM   1832  HD2 PRO   128      45.622  37.849  38.827  1.00  0.00           H  
ATOM   1833  CA  PRO   128      44.079  39.755  36.773  1.00  0.00           C  
ATOM   1834  HA  PRO   128      44.168  39.084  35.931  1.00  0.00           H  
ATOM   1835  CB  PRO   128      42.848  39.409  37.684  1.00  0.00           C  
ATOM   1836  HB1 PRO   128      41.920  39.077  37.171  1.00  0.00           H  
ATOM   1837  HB2 PRO   128      42.646  40.277  38.347  1.00  0.00           H  
ATOM   1838  CG  PRO   128      43.433  38.249  38.579  1.00  0.00           C  
ATOM   1839  HG1 PRO   128      42.935  38.121  39.564  1.00  0.00           H  
ATOM   1840  HG2 PRO   128      43.372  37.355  37.922  1.00  0.00           H  
ATOM   1841  C   PRO   128      43.942  41.220  36.266  1.00  0.00           C  
ATOM   1842  O   PRO   128      44.421  42.144  36.886  1.00  0.00           O  
ATOM   1843  N   SER   129      43.275  41.367  35.075  1.00  0.00           N  
ATOM   1844  HN  SER   129      42.887  40.555  34.645  1.00  0.00           H  
ATOM   1845  CA  SER   129      43.047  42.715  34.450  1.00  0.00           C  
ATOM   1846  HA  SER   129      43.671  43.486  34.877  1.00  0.00           H  
ATOM   1847  CB  SER   129      43.539  42.708  32.974  1.00  0.00           C  
ATOM   1848  HB1 SER   129      43.170  41.881  32.331  1.00  0.00           H  
ATOM   1849  HB2 SER   129      44.623  42.467  32.944  1.00  0.00           H  
ATOM   1850  OG  SER   129      43.364  44.019  32.431  1.00  0.00           O  
ATOM   1851  HG1 SER   129      43.707  43.985  31.535  1.00  0.00           H  
ATOM   1852  C   SER   129      41.576  43.097  34.618  1.00  0.00           C  
ATOM   1853  O   SER   129      40.643  42.304  34.651  1.00  0.00           O  
ATOM   1854  N   GLU   130      41.427  44.386  34.832  1.00  0.00           N  
ATOM   1855  HN  GLU   130      42.283  44.865  35.012  1.00  0.00           H  
ATOM   1856  CA  GLU   130      40.147  45.046  34.731  1.00  0.00           C  
ATOM   1857  HA  GLU   130      39.413  44.313  35.029  1.00  0.00           H  
ATOM   1858  CB  GLU   130      40.013  46.292  35.556  1.00  0.00           C  
ATOM   1859  HB1 GLU   130      38.977  46.694  35.574  1.00  0.00           H  
ATOM   1860  HB2 GLU   130      40.687  47.065  35.130  1.00  0.00           H  
ATOM   1861  CG  GLU   130      40.430  45.941  37.034  1.00  0.00           C  
ATOM   1862  HG1 GLU   130      41.533  45.811  37.065  1.00  0.00           H  
ATOM   1863  HG2 GLU   130      39.901  45.121  37.565  1.00  0.00           H  
ATOM   1864  CD  GLU   130      40.050  47.001  38.007  1.00  0.00           C  
ATOM   1865  OE1 GLU   130      38.874  47.510  37.999  1.00  0.00           O  
ATOM   1866  OE2 GLU   130      41.015  47.506  38.725  1.00  0.00           O  
ATOM   1867  C   GLU   130      39.682  45.293  33.290  1.00  0.00           C  
ATOM   1868  O   GLU   130      38.505  45.460  33.066  1.00  0.00           O  
ATOM   1869  N   GLU   131      40.546  45.309  32.266  1.00  0.00           N  
ATOM   1870  HN  GLU   131      41.519  45.194  32.447  1.00  0.00           H  
ATOM   1871  CA  GLU   131      40.011  45.121  30.866  1.00  0.00           C  
ATOM   1872  HA  GLU   131      39.411  46.009  30.735  1.00  0.00           H  
ATOM   1873  CB  GLU   131      41.150  45.247  29.793  1.00  0.00           C  
ATOM   1874  HB1 GLU   131      40.694  45.270  28.779  1.00  0.00           H  
ATOM   1875  HB2 GLU   131      41.857  44.394  29.859  1.00  0.00           H  
ATOM   1876  CG  GLU   131      41.935  46.594  29.831  1.00  0.00           C  
ATOM   1877  HG1 GLU   131      42.747  46.342  30.546  1.00  0.00           H  
ATOM   1878  HG2 GLU   131      41.178  47.265  30.292  1.00  0.00           H  
ATOM   1879  CD  GLU   131      42.550  47.029  28.506  1.00  0.00           C  
ATOM   1880  OE1 GLU   131      42.280  48.166  28.054  1.00  0.00           O  
ATOM   1881  OE2 GLU   131      43.113  46.175  27.818  1.00  0.00           O  
ATOM   1882  C   GLU   131      39.117  43.880  30.755  1.00  0.00           C  
ATOM   1883  O   GLU   131      39.392  42.843  31.319  1.00  0.00           O  
ATOM   1884  N   GLY   132      37.920  43.992  30.191  1.00  0.00           N  
ATOM   1885  HN  GLY   132      37.769  44.963  30.021  1.00  0.00           H  
ATOM   1886  CA  GLY   132      36.827  42.994  30.061  1.00  0.00           C  
ATOM   1887  HA1 GLY   132      35.863  43.480  30.051  1.00  0.00           H  
ATOM   1888  HA2 GLY   132      36.963  42.241  30.823  1.00  0.00           H  
ATOM   1889  C   GLY   132      36.909  42.135  28.873  1.00  0.00           C  
ATOM   1890  O   GLY   132      37.848  42.154  28.088  1.00  0.00           O  
ATOM   1891  N   TYR   133      35.886  41.245  28.703  1.00  0.00           N  
ATOM   1892  HN  TYR   133      35.267  41.112  29.473  1.00  0.00           H  
ATOM   1893  CA  TYR   133      35.864  40.379  27.566  1.00  0.00           C  
ATOM   1894  HA  TYR   133      36.844  39.926  27.529  1.00  0.00           H  
ATOM   1895  CB  TYR   133      34.800  39.258  27.664  1.00  0.00           C  
ATOM   1896  HB1 TYR   133      34.906  38.577  26.793  1.00  0.00           H  
ATOM   1897  HB2 TYR   133      33.781  39.697  27.709  1.00  0.00           H  
ATOM   1898  CG  TYR   133      34.951  38.451  28.942  1.00  0.00           C  
ATOM   1899  CD1 TYR   133      35.956  37.477  29.200  1.00  0.00           C  
ATOM   1900  HD1 TYR   133      36.584  37.404  28.324  1.00  0.00           H  
ATOM   1901  CE1 TYR   133      36.121  36.724  30.348  1.00  0.00           C  
ATOM   1902  HE1 TYR   133      37.015  36.161  30.571  1.00  0.00           H  
ATOM   1903  CZ  TYR   133      35.194  36.968  31.375  1.00  0.00           C  
ATOM   1904  OH  TYR   133      35.563  36.481  32.619  1.00  0.00           O  
ATOM   1905  HH  TYR   133      35.082  36.959  33.298  1.00  0.00           H  
ATOM   1906  CD2 TYR   133      34.007  38.597  30.030  1.00  0.00           C  
ATOM   1907  HD2 TYR   133      33.242  39.345  29.882  1.00  0.00           H  
ATOM   1908  CE2 TYR   133      34.120  37.876  31.226  1.00  0.00           C  
ATOM   1909  HE2 TYR   133      33.565  38.136  32.115  1.00  0.00           H  
ATOM   1910  C   TYR   133      35.762  41.080  26.220  1.00  0.00           C  
ATOM   1911  O   TYR   133      34.881  41.865  26.037  1.00  0.00           O  
ATOM   1912  N   GLN   134      36.657  40.690  25.287  1.00  0.00           N  
ATOM   1913  HN  GLN   134      37.422  40.096  25.524  1.00  0.00           H  
ATOM   1914  CA  GLN   134      36.703  41.379  24.026  1.00  0.00           C  
ATOM   1915  HA  GLN   134      35.971  42.171  23.982  1.00  0.00           H  
ATOM   1916  CB  GLN   134      38.146  41.953  23.861  1.00  0.00           C  
ATOM   1917  HB1 GLN   134      38.336  42.217  22.798  1.00  0.00           H  
ATOM   1918  HB2 GLN   134      38.768  41.045  24.014  1.00  0.00           H  
ATOM   1919  CG  GLN   134      38.522  43.095  24.822  1.00  0.00           C  
ATOM   1920  HG1 GLN   134      39.346  43.606  24.281  1.00  0.00           H  
ATOM   1921  HG2 GLN   134      38.752  42.734  25.847  1.00  0.00           H  
ATOM   1922  CD  GLN   134      37.428  44.129  24.915  1.00  0.00           C  
ATOM   1923  OE1 GLN   134      37.079  44.843  23.957  1.00  0.00           O  
ATOM   1924  NE2 GLN   134      36.999  44.371  26.185  1.00  0.00           N  
ATOM   1925 HE21 GLN   134      37.156  43.772  26.971  1.00  0.00           H  
ATOM   1926 HE22 GLN   134      36.378  45.154  26.229  1.00  0.00           H  
ATOM   1927  C   GLN   134      36.356  40.401  22.966  1.00  0.00           C  
ATOM   1928  O   GLN   134      36.438  39.191  23.094  1.00  0.00           O  
ATOM   1929  N   ASP   135      35.885  40.955  21.863  1.00  0.00           N  
ATOM   1930  HN  ASP   135      35.649  41.923  21.874  1.00  0.00           H  
ATOM   1931  CA  ASP   135      35.554  40.244  20.674  1.00  0.00           C  
ATOM   1932  HA  ASP   135      36.305  39.474  20.577  1.00  0.00           H  
ATOM   1933  CB  ASP   135      34.055  39.743  20.853  1.00  0.00           C  
ATOM   1934  HB1 ASP   135      33.314  40.538  20.621  1.00  0.00           H  
ATOM   1935  HB2 ASP   135      33.906  39.224  21.823  1.00  0.00           H  
ATOM   1936  CG  ASP   135      33.852  38.644  19.805  1.00  0.00           C  
ATOM   1937  OD1 ASP   135      34.840  38.092  19.323  1.00  0.00           O  
ATOM   1938  OD2 ASP   135      32.669  38.430  19.455  1.00  0.00           O  
ATOM   1939  C   ASP   135      35.878  41.159  19.517  1.00  0.00           C  
ATOM   1940  O   ASP   135      35.941  42.346  19.753  1.00  0.00           O  
ATOM   1941  N   TYR   136      36.006  40.664  18.313  1.00  0.00           N  
ATOM   1942  HN  TYR   136      35.915  39.674  18.234  1.00  0.00           H  
ATOM   1943  CA  TYR   136      36.032  41.404  17.024  1.00  0.00           C  
ATOM   1944  HA  TYR   136      36.797  42.160  17.123  1.00  0.00           H  
ATOM   1945  CB  TYR   136      36.277  40.325  15.901  1.00  0.00           C  
ATOM   1946  HB1 TYR   136      35.563  39.529  16.204  1.00  0.00           H  
ATOM   1947  HB2 TYR   136      37.336  39.990  15.915  1.00  0.00           H  
ATOM   1948  CG  TYR   136      35.911  40.732  14.569  1.00  0.00           C  
ATOM   1949  CD1 TYR   136      34.992  40.078  13.801  1.00  0.00           C  
ATOM   1950  HD1 TYR   136      34.476  39.266  14.290  1.00  0.00           H  
ATOM   1951  CE1 TYR   136      34.848  40.234  12.381  1.00  0.00           C  
ATOM   1952  HE1 TYR   136      34.146  39.652  11.803  1.00  0.00           H  
ATOM   1953  CZ  TYR   136      35.563  41.249  11.822  1.00  0.00           C  
ATOM   1954  OH  TYR   136      35.499  41.536  10.466  1.00  0.00           O  
ATOM   1955  HH  TYR   136      34.882  40.913  10.075  1.00  0.00           H  
ATOM   1956  CD2 TYR   136      36.768  41.648  13.924  1.00  0.00           C  
ATOM   1957  HD2 TYR   136      37.635  41.866  14.529  1.00  0.00           H  
ATOM   1958  CE2 TYR   136      36.538  41.975  12.600  1.00  0.00           C  
ATOM   1959  HE2 TYR   136      37.134  42.729  12.108  1.00  0.00           H  
ATOM   1960  C   TYR   136      34.803  42.215  16.790  1.00  0.00           C  
ATOM   1961  O   TYR   136      33.715  41.842  17.193  1.00  0.00           O  
ATOM   1962  N   GLU   137      34.860  43.387  16.122  1.00  0.00           N  
ATOM   1963  HN  GLU   137      35.787  43.745  16.037  1.00  0.00           H  
ATOM   1964  CA  GLU   137      33.730  44.093  15.624  1.00  0.00           C  
ATOM   1965  HA  GLU   137      32.932  44.087  16.352  1.00  0.00           H  
ATOM   1966  CB  GLU   137      34.075  45.632  15.518  1.00  0.00           C  
ATOM   1967  HB1 GLU   137      33.189  46.052  14.994  1.00  0.00           H  
ATOM   1968  HB2 GLU   137      34.812  45.720  14.692  1.00  0.00           H  
ATOM   1969  CG  GLU   137      34.402  46.415  16.807  1.00  0.00           C  
ATOM   1970  HG1 GLU   137      35.409  46.074  17.130  1.00  0.00           H  
ATOM   1971  HG2 GLU   137      33.649  46.237  17.603  1.00  0.00           H  
ATOM   1972  CD  GLU   137      34.503  47.964  16.518  1.00  0.00           C  
ATOM   1973  OE1 GLU   137      33.634  48.770  16.839  1.00  0.00           O  
ATOM   1974  OE2 GLU   137      35.428  48.270  15.684  1.00  0.00           O  
ATOM   1975  C   GLU   137      33.160  43.497  14.302  1.00  0.00           C  
ATOM   1976  O   GLU   137      33.734  43.785  13.279  1.00  0.00           O  
ATOM   1977  N   PRO   138      32.085  42.771  14.287  1.00  0.00           N  
ATOM   1978  CD  PRO   138      31.088  42.654  15.390  1.00  0.00           C  
ATOM   1979  HD1 PRO   138      30.812  43.689  15.684  1.00  0.00           H  
ATOM   1980  HD2 PRO   138      31.488  42.094  16.263  1.00  0.00           H  
ATOM   1981  CA  PRO   138      31.721  41.959  13.167  1.00  0.00           C  
ATOM   1982  HA  PRO   138      32.579  41.397  12.830  1.00  0.00           H  
ATOM   1983  CB  PRO   138      30.723  41.039  13.756  1.00  0.00           C  
ATOM   1984  HB1 PRO   138      31.304  40.239  14.262  1.00  0.00           H  
ATOM   1985  HB2 PRO   138      30.000  40.623  13.022  1.00  0.00           H  
ATOM   1986  CG  PRO   138      29.914  41.889  14.738  1.00  0.00           C  
ATOM   1987  HG1 PRO   138      29.204  42.561  14.210  1.00  0.00           H  
ATOM   1988  HG2 PRO   138      29.289  41.354  15.485  1.00  0.00           H  
ATOM   1989  C   PRO   138      31.051  42.695  11.997  1.00  0.00           C  
ATOM   1990  O   PRO   138      30.000  42.253  11.527  1.00  0.00           O  
ATOM   1991  N   GLU   139      31.531  43.939  11.683  1.00  0.00           N  
ATOM   1992  HN  GLU   139      32.345  44.245  12.172  1.00  0.00           H  
ATOM   1993  CA  GLU   139      31.085  44.846  10.676  1.00  0.00           C  
ATOM   1994  HA  GLU   139      30.202  45.344  11.049  1.00  0.00           H  
ATOM   1995  CB  GLU   139      32.133  45.948  10.320  1.00  0.00           C  
ATOM   1996  HB1 GLU   139      31.653  46.687   9.643  1.00  0.00           H  
ATOM   1997  HB2 GLU   139      32.959  45.453   9.765  1.00  0.00           H  
ATOM   1998  CG  GLU   139      32.619  46.788  11.497  1.00  0.00           C  
ATOM   1999  HG1 GLU   139      33.464  47.468  11.253  1.00  0.00           H  
ATOM   2000  HG2 GLU   139      33.051  46.177  12.318  1.00  0.00           H  
ATOM   2001  CD  GLU   139      31.576  47.846  11.941  1.00  0.00           C  
ATOM   2002  OE1 GLU   139      31.342  48.073  13.137  1.00  0.00           O  
ATOM   2003  OE2 GLU   139      30.898  48.395  11.010  1.00  0.00           O  
ATOM   2004  C   GLU   139      30.574  44.193   9.369  1.00  0.00           C  
ATOM   2005  O   GLU   139      31.198  43.352   8.729  1.00  0.00           O  
ATOM   2006  N   ALA   140      29.377  44.601   9.079  1.00  0.00           N  
ATOM   2007  HN  ALA   140      28.748  44.908   9.788  1.00  0.00           H  
ATOM   2008  CA  ALA   140      28.725  44.343   7.844  1.00  0.00           C  
ATOM   2009  HA  ALA   140      29.051  43.467   7.303  1.00  0.00           H  
ATOM   2010  CB  ALA   140      27.210  44.140   8.086  1.00  0.00           C  
ATOM   2011  HB1 ALA   140      27.082  43.161   8.596  1.00  0.00           H  
ATOM   2012  HB2 ALA   140      26.668  44.147   7.116  1.00  0.00           H  
ATOM   2013  HB3 ALA   140      26.623  44.905   8.638  1.00  0.00           H  
ATOM   2014  C   ALA   140      28.841  45.356   6.666  1.00  0.00           C  
ATOM   2015  OT1 ALA   140      29.117  46.557   6.952  1.00  0.00           O  
ATOM   2016  OT2 ALA   140      28.641  44.989   5.454  1.00  0.00           O  
TER    2017      ALA   140 
END   
